# Supplementary material for: Resurgent threat in a changing climate: A 20-year bibliometric analysis of global Chikungunya research evolution and pandemic preparedness
Source: PLoS Negl Trop Dis. 2026 Feb 23;20(2):e0013959. doi: 10.1371/journal.pntd.0013959 (PMC12945310; doi:10.1371/journal.pntd.0013959)
Supplement: S1 Appendix — (ZIP) [file pntd.0013959.s001.zip]

Archive with 18 entries (17 files):
- S1_Zip/
- S1_Zip/S10_Text..txt
- S1_Zip/S11_Text..txt
- S1_Zip/S12_Text..txt
- S1_Zip/S13_Text..txt
- S1_Zip/S14_Text..txt
- S1_Zip/S15_Text..txt
- S1_Zip/S16_Text..txt
- S1_Zip/S17_Text..txt
- S1_Zip/S1_Text.txt
- S1_Zip/S2_Text..txt
- S1_Zip/S3_Text..txt
- S1_Zip/S4_Text..txt
- S1_Zip/S5_Text..txt
- S1_Zip/S6_Text..txt
- S1_Zip/S7_Text..txt
- S1_Zip/S8_Text..txt
- S1_Zip/S9_Text..txt
