# Supplementary material for: Resurgent threat in a changing climate: A 20-year bibliometric analysis of global Chikungunya research evolution and pandemic preparedness
Source: PLoS Negl Trop Dis. 2026 Feb 23;20(2):e0013959. doi: 10.1371/journal.pntd.0013959 (PMC12945310; doi:10.1371/journal.pntd.0013959)
Supplement: S1 Appendix — (ZIP) [file pntd.0013959.s001.zip › S1_Zip/S10_Text..txt]

FN Clarivate Analytics Web of Science
VR 1.0
PT J
AU Horstick, O
   Boyce, R
   Runge-Ranzinger, S
AF Horstick, Olaf
   Boyce, Ross
   Runge-Ranzinger, Silvia
TI Building the evidence base for dengue vector control: searching for
   certainty in an uncertain world
SO PATHOGENS AND GLOBAL HEALTH
LA English
DT Review
DE Dengue; vector control; efficacy; community; effectiveness; summary;
   evidence
ID COMMUNITY EFFECTIVENESS; TRANSMISSION; EFFICACY; BURDEN
AB This review discusses biological and chemical methods for dengue vector control, using recently emerging summary evidence, meta-analyses and systematic reviews to conclude on practical public health recommendations for Aedes control, which is increasingly relevant in an era of widespread Chikungunya, yellow feer and Zika outbreaks. The analysis follows an a priori framework of systematic reviews by the authors on vector control methods, distinguishing vector control methods into biological, chemical and environmental methods. Findings of each published systematic review by the authors, following each individual vector control method, are summarised and compared in the discussion against the findings of existing meta-analyses covering all vector control methods. Analysing nine systematic reviews and comparing to two existing meta-analyses provided low-to-moderate evidence that the control of Aedes mosquitoes can be achieved using 1) chemical methods, particularly indoor residual spraying and insecticide treated materials, and 2) biological methods, where appropriate. The level of efficacy and community effectiveness of the methods in most studies analysed is low, as was the overall assessment of study quality. Furthermore, the results show that too optimise results, larvae and adults should be targeted simultaneously. The quality of service delivery is probably one of the most important features of this analysis - and including high coverage. The analysis also highlights the urgent need for standards to guide the design and reporting of vector control studies, ensuring the validity and comparability of results. These studies should aim to include measurements of human transmission data - where and when possible.
C1 [Horstick, Olaf; Runge-Ranzinger, Silvia] Heidelberg Univ, Heidelberg Inst Global Hlth, Heidelberg, Germany.
   [Boyce, Ross] Univ N Carolina, Div Infect Dis, Chapel Hill, NC 27515 USA.
C3 Ruprecht Karls University Heidelberg; University of North Carolina;
   University of North Carolina Chapel Hill
RP Horstick, O (corresponding author), Heidelberg Univ, Inst Publ Hlth, Heidelberg, Germany.
EM Olaf.Horstick@uni-heidelberg.de
RI Horstick, Olaf/NKO-7982-2025; Boyce, Ross/U-2207-2019
OI Boyce, Ross/0000-0002-9489-6324
CR Alonso P, 2017, LANCET, V389, P2270, DOI 10.1016/S0140-6736(17)31376-4
   Andersson N, 2015, BMJ-BRIT MED J, V351, DOI 10.1136/bmj.h3267
   [Anonymous], 2004, GLOB STRAT FRAM INT
   Bhatt S, 2013, NATURE, V496, P504, DOI 10.1038/nature12060
   Bowman LR, 2016, PLOS NEGLECT TROP D, V10, DOI 10.1371/journal.pntd.0004551
   Boyce R, 2013, TROP MED INT HEALTH, V18, P564, DOI 10.1111/tmi.12087
   Erlanger TE, 2008, MED VET ENTOMOL, V22, P203, DOI 10.1111/j.1365-2915.2008.00740.x
   Esu E, 2010, TROP MED INT HEALTH, V15, P619, DOI 10.1111/j.1365-3156.2010.02489.x
   Focks DA, 2000, AM J TROP MED HYG, V62, P11, DOI 10.4269/ajtmh.2000.62.11
   Gartlehner G., 2006, CRITERIA DISTINGUISH
   George L, 2015, PLOS NEGLECT TROP D, V9, DOI 10.1371/journal.pntd.0004006
   Golding N, 2015, BMC MED, V13, DOI 10.1186/s12916-015-0491-4
   Hadinegoro SR, 2015, NEW ENGL J MED, V373, P1195, DOI 10.1056/NEJMoa1506223
   Han WW, 2015, TROP MED INT HEALTH, V20, P1239, DOI 10.1111/tmi.12538
   Heintze C, 2007, T ROY SOC TROP MED H, V101, P317, DOI 10.1016/j.trstmh.2006.08.007
   Horstick O, 2018, LANCET INFECT DIS, V18, pE147, DOI 10.1016/S1473-3099(17)30422-X
   Horstick Olaf, 2015, Southeast Asian J Trop Med Public Health, V46 Suppl 1, P131
   Lazaro A, 2015, TROP MED INT HEALTH, V20, P685, DOI 10.1111/tmi.12485
   Maoz D, 2017, PLOS NEGLECT TROP D, V11, DOI 10.1371/journal.pntd.0005651
   Moher D, 2009, BMJ-BRIT MED J, V339, DOI [10.1016/j.ijsu.2010.02.007, 10.1371/journal.pmed.1000097, 10.1136/bmj.b2535, 10.1136/bmj.i4086, 10.1136/bmj.b2700, 10.1186/2046-4053-4-1, 10.1016/j.ijsu.2010.07.299]
   Nagpal S, 2013, PLOS NEGLECT TROP D, V7, DOI 10.1371/journal.pntd.0002238
   Orton L, 2011, PLOS ONE, V6, DOI 10.1371/journal.pone.0021704
   Pope C, 2000, BMJ-BRIT MED J, V320, P114, DOI 10.1136/bmj.320.7227.114
   Reiner Robert C Jr, 2016, PLoS Negl Trop Dis, V10, pe0004588, DOI 10.1371/journal.pntd.0004588
   Saadatian-Elahi M, 2016, VACCINE, V34, P1139, DOI 10.1016/j.vaccine.2016.01.021
   Samuel M, 2017, PLOS NEGLECT TROP D, V11, DOI 10.1371/journal.pntd.0005837
   Shepard DS, 2016, LANCET INFECT DIS, V16, P935, DOI 10.1016/S1473-3099(16)00146-8
   Wilson AL, 2015, TRENDS PARASITOL, V31, P380, DOI 10.1016/j.pt.2015.04.015
NR 28
TC 5
Z9 5
U1 0
U2 7
PU TAYLOR & FRANCIS LTD
PI ABINGDON
PA 2-4 PARK SQUARE, MILTON PARK, ABINGDON OR14 4RN, OXON, ENGLAND
SN 2047-7724
EI 2047-7732
J9 PATHOG GLOB HEALTH
JI Pathog. Glob. Health
PD NOV 17
PY 2018
VL 112
IS 8
BP 395
EP 403
DI 10.1080/20477724.2018.1547541
PG 9
WC Public, Environmental & Occupational Health; Parasitology; Tropical
   Medicine
WE Science Citation Index Expanded (SCI-EXPANDED)
SC Public, Environmental & Occupational Health; Parasitology; Tropical
   Medicine
GA HG7YX
UT WOS:000455214000001
PM 30521408
OA Green Published
DA 2025-07-26
ER

PT J
AU Mumtaz, N
   Koedam, M
   van den Doel, PB
   van Leeuwen, JPTM
   Koopmans, MPG
   van der Eerden, BCJ
   Rockx, B
AF Mumtaz, Noreen
   Koedam, Marijke
   van den Doel, Petra B.
   van Leeuwen, Johannes P. T. M.
   Koopmans, Marion P. G.
   van der Eerden, Bram C. J.
   Rockx, Barry
TI Zika virus infection perturbs osteoblast function
SO SCIENTIFIC REPORTS
LA English
DT Article
ID CHIKUNGUNYA VIRUS; CELLS; EXPRESSION; HISTORY
AB Zika virus (ZIKV) infection is typically characterized by a mild self-limiting disease presenting with fever, rash, myalgia and arthralgia and severe fetal complications during pregnancy such as microcephaly, subcortical calcifications and arthrogyropsis. Virus-induced arthralgia due to perturbed osteoblast function has been described for other arboviruses. In case of ZIKV infection, the role of osteoblasts in ZIKV pathogenesis and bone related pathology remains unknown. Here, we study the effect of ZIKV infection on osteoblast differentiation, maturation and function by quantifying activity and gene expression of key biomarkers, using human bone marrow-derived mesenchymal stromal cells (MSCs, osteoblast precursors). MSCs were induced to differentiate into osteoblasts and we found that osteoblasts were highly susceptible to ZIKV infection. While infection did not cause a cytopathic effect, a significant reduction of key osteogenic markers such as ALP, RUNX2, calcium contents and increased expression of IL6 in ZIKV-infected MSCs implicated a delay in osteoblast development and maturation, as compared to uninfected controls. In conclusion, we have developed and characterized a new in vitro model to study the role of bone development in ZIKV pathogenesis, which will help to identify possible new targets for developing therapeutic and preventive measures.
C1 [Mumtaz, Noreen; van den Doel, Petra B.; Koopmans, Marion P. G.; Rockx, Barry] Erasmus Univ, Med Ctr, Dept Virosci, Rotterdam, Netherlands.
   [Koedam, Marijke; van Leeuwen, Johannes P. T. M.; van der Eerden, Bram C. J.] Erasmus Univ, Med Ctr, Dept Internal Med, Rotterdam, Netherlands.
C3 Erasmus University Rotterdam; Erasmus MC; Erasmus University Rotterdam;
   Erasmus MC
RP Rockx, B (corresponding author), Erasmus Univ, Med Ctr, Dept Virosci, Rotterdam, Netherlands.; van der Eerden, BCJ (corresponding author), Erasmus Univ, Med Ctr, Dept Internal Med, Rotterdam, Netherlands.
EM b.vandereerden@erasmusmc.nl; b.rockx@erasmusmc.nl
RI ; van Leeuwen, Johannes/D-5015-2014; Koopmans, Marion/Y-9170-2019; van
   der Eerden, Bram/I-7496-2012
OI Mumtaz, Noreen/0000-0003-2339-9766; van Leeuwen,
   Johannes/0000-0002-2282-4006; Rockx, Barry/0000-0003-2463-027X; van der
   Eerden, Bram/0000-0003-4403-6497
FU European Union's Horizon 2020 Research and Innovation Programme under
   ZIKAlliance [734548]
FX Fatih Anfasa, Widagdo Widagdo, Jurre Y. Siegers, Melanie van Heteren
   (Department of Viroscience, Erasmus MC) and Iris. J. Robbesom - van den
   Berge (Department of Internal Medicine, Erasmus MC) are acknowledged for
   technical support. This work was partially supported by the European
   Union's Horizon 2020 Research and Innovation Programme under ZIKAlliance
   Grant Agreement no. 734548. (NM, BR, MK).
CR Anfasa F, 2017, MSPHERE, V2, DOI [10.1128/msphere.00292-17, 10.1128/mSphere.00292-17]
   Bakonyi T, 2005, EMERG INFECT DIS, V11, P298, DOI 10.3201/eid1102.041016
   Borgherini G, 2008, CLIN INFECT DIS, V47, P469, DOI 10.1086/590003
   Both T, 2018, J CELL MOL MED, V22, P873, DOI 10.1111/jcmm.13373
   BRINTON MA, 1982, VIROLOGY, V116, P84, DOI 10.1016/0042-6822(82)90405-6
   Bruedigam C., 2011, CURR PROTOC STEM CEL, DOI DOI 10.1002/9780470151808.SC01H03S17
   Brzustewicz E, 2015, CYTOKINE, V76, P527, DOI 10.1016/j.cyto.2015.08.260
   Chan JFW, 2016, J INFECTION, V72, P507, DOI 10.1016/j.jinf.2016.02.011
   Chen WQ, 2014, P NATL ACAD SCI USA, V111, P6040, DOI 10.1073/pnas.1318859111
   Colavita F, 2018, J RHEUMATOL, V45, P443, DOI 10.3899/jrheum.170835
   Colombo TE, 2017, J CLIN VIROL, V96, P20, DOI 10.1016/j.jcv.2017.09.002
   Edupuganti S, 2017, OPEN FORUM INFECT DI, V4, DOI 10.1093/ofid/ofx133
   Granchi D, 2010, TISSUE ENG PART C-ME, V16, P511, DOI [10.1089/ten.tec.2009.0405, 10.1089/ten.TEC.2009.0405]
   Hennessey M., 2016, MMWR, V65, P55, DOI DOI 10.15585/MMWR.MM6503E1
   Jayamali W D, 2017, J Med Case Rep, V11, P307, DOI 10.1186/s13256-017-1483-0
   Karber G, 1931, N-S ARCH EX PATH PH, V162, P480, DOI 10.1007/BF01863914
   Martines RB, 2016, LANCET, V388, P898, DOI 10.1016/S0140-6736(16)30883-2
   Noret M, 2012, J INFECT DIS, V206, P455, DOI 10.1093/infdis/jis368
   Roimicher L, 2017, J RHEUMATOL, V44, DOI 10.3899/jrheum.160722
   SCHMALJOHN C, 1977, J VIROL, V24, P580, DOI 10.1128/JVI.24.2.580-589.1977
   Siffert R. S., 1951, Journal of Experimental Medicine, V93, P415, DOI 10.1084/jem.93.5.415
   Song BH, 2017, J NEUROIMMUNOL, V308, P50, DOI 10.1016/j.jneuroim.2017.03.001
   Stephens AS, 2011, J BIOL CHEM, V286, P30071, DOI 10.1074/jbc.M111.253518
   Terrier CSP, 2017, J INFECTION, V75, P281, DOI 10.1016/j.jinf.2017.07.007
   van der Eijk AA, 2016, NEW ENGL J MED, V375, P1002, DOI 10.1056/NEJMc1605898
   Wikan N, 2016, LANCET INFECT DIS, V16, pE119, DOI 10.1016/S1473-3099(16)30010-X
NR 26
TC 13
Z9 14
U1 0
U2 8
PU NATURE PORTFOLIO
PI BERLIN
PA HEIDELBERGER PLATZ 3, BERLIN, 14197, GERMANY
SN 2045-2322
J9 SCI REP-UK
JI Sci Rep
PD NOV 16
PY 2018
VL 8
AR 16975
DI 10.1038/s41598-018-35422-3
PG 7
WC Multidisciplinary Sciences
WE Science Citation Index Expanded (SCI-EXPANDED)
SC Science & Technology - Other Topics
GA HA6TB
UT WOS:000450411700006
PM 30451958
OA Green Published, gold
DA 2025-07-26
ER

PT J
AU Romo, H
   Kenney, JL
   Blitvich, BJ
   Brault, AC
AF Romo, Hannah
   Kenney, Joan L.
   Blitvich, Bradley J.
   Brault, Aaron C.
TI Restriction of Zika virus infection and transmission in Aedes
   aegypti mediated by an insect-specific flavivirus
SO EMERGING MICROBES & INFECTIONS
LA English
DT Article
ID WEST-NILE-VIRUS; FUSING AGENT VIRUS; CULEX FLAVIVIRUS; SUPERINFECTION
   EXCLUSION; MOSQUITO; CELLS; COINFECTION; POPULATION; CHICAGO
AB Previous studies demonstrated an insect-specific flavivirus, Nhumirim virus (NHUV), can suppress growth of West Nile virus (WNV) and decrease transmission rates in NHUV/WNV co-inoculated Culex quinquefasciatus. To assess whether NHUV might interfere with transmission of other medically important flaviviruses, the ability of NHUV to suppress viral growth of Zika virus (ZIKV) and dengue-2 virus (DENV-2) was assessed in Aedes albopictus cells. Significant reductions in ZIKV (100,000-fold) and DENV-2 (10,000-fold) were observed in either cells concurrently inoculated with NHUV or pre-inoculated with NHUV. In contrast, only a transient 10-fold titer reduction was observed with an alphavirus, chikungunya virus. Additionally, restricted in vitro mosquito growth of ZIKV was associated with lowered levels of intracellular ZIKV RNA in NHUV co-inoculated cultures. To assess whether NHUV could modulate vector competence for ZIKV, NHUV-inoculated Aedes aegypti were orally exposed to ZIKV. NHUV-inoculated mosquitoes demonstrated significantly lower ZIKV infection rates (18%) compared to NHUV unexposed mosquitoes (51%) (p < 0.002). Similarly, lower ZIKV transmission rates were observed for NHUV/ZIKV dually intrathoracically inoculated mosquitoes (41%) compared to ZIKV only inoculated mosquitoes (78%) (p < 0.0001), suggesting that NHUV can interfere with both midgut infection and salivary gland infection of ZIKV in Ae. aegypti. These results indicate NHUV could be utilized to model superinfection exclusion mechanism(s) and to study the potential for the mosquito virome to impact transmission of medically important flaviviruses.
C1 [Romo, Hannah; Kenney, Joan L.; Brault, Aaron C.] Ctr Dis Control & Prevent, Div Vector Borne Dis, Natl Ctr Emerging Zoonot Infect Dis, Ft Collins, CO 80521 USA.
   [Blitvich, Bradley J.] Iowa State Univ, Coll Vet Med, Dept Vet Microbiol & Prevent Med, Ames, IA 50011 USA.
C3 Centers for Disease Control & Prevention - USA; Iowa State University
RP Brault, AC (corresponding author), Ctr Dis Control & Prevent, Div Vector Borne Dis, Natl Ctr Emerging Zoonot Infect Dis, Ft Collins, CO 80521 USA.
EM abrault@cdc.gov
RI ; Blitvich, Brad/P-3168-2019
OI Kenney, Joanie/0000-0002-6761-4272; 
FU Office of Infectious Disease, Bureau for Global Health, U.S. Agency for
   International Development; National Institute of Allergy and Infectious
   Diseases [AI114720]; CDC
FX This research was made possible through support provided by the Office
   of Infectious Disease, Bureau for Global Health, U.S. Agency for
   International Development, under the terms of an Interagency Agreement
   with CDC. We gratefully thank Sean Masters and Jason Velez at the CDC
   for mosquito rearing and cell culture support. This work was also
   supported in part by the National Institute of Allergy and Infectious
   Diseases grant AI114720.
CR [Anonymous], ANN REV MED
   Blitvich BJ, 2015, VIRUSES-BASEL, V7, P1927, DOI 10.3390/v7041927
   Bolling BG, 2011, AM J TROP MED HYG, V85, P169, DOI 10.4269/ajtmh.2011.10-0474
   Bolling BG, 2012, VIROLOGY, V427, P90, DOI 10.1016/j.virol.2012.02.016
   Cook S, 2006, J GEN VIROL, V87, P735, DOI 10.1099/vir.0.81475-0
   Crockett RK, 2012, J MED ENTOMOL, V49, P165, DOI 10.1603/ME11080
   Duggal NK, 2017, CELL REP, V18, P1751, DOI 10.1016/j.celrep.2017.01.056
   EATON BT, 1979, J VIROL, V30, P45, DOI 10.1128/JVI.30.1.45-55.1979
   Ellenberg P, 2007, J GEN VIROL, V88, P2730, DOI 10.1099/vir.0.83041-0
   Farfan-Ale JA, 2010, VECTOR-BORNE ZOONOT, V10, P777, DOI 10.1089/vbz.2009.0196
   Goenaga S, 2017, VIRUSES, V7, P5801
   Gould EA, 2003, ADV VIRUS RES, V59, P277, DOI 10.1016/S0065-3527(03)59008-X
   Haddow AD, 2013, VIROLOGY, V440, P134, DOI 10.1016/j.virol.2012.12.008
   Hall-Mendelin S, 2016, PARASITE VECTOR, V9, DOI 10.1186/s13071-016-1683-2
   Hobson-Peters J, 2013, PLOS ONE, V8, DOI 10.1371/journal.pone.0056534
   Hoshino K, 2007, VIROLOGY, V359, P405, DOI 10.1016/j.virol.2006.09.039
   Karpf AR, 1997, J VIROL, V71, P7119, DOI 10.1128/JVI.71.9.7119-7123.1997
   Kenney JL, 2014, J GEN VIROL, V95, P2796, DOI 10.1099/vir.0.068031-0
   Kent RJ, 2010, PLOS NEGLECT TROP D, V4, DOI 10.1371/journal.pntd.0000671
   Kim DY, 2009, VIROLOGY, V386, P154, DOI 10.1016/j.virol.2008.12.034
   Lanciotti RS, 2000, J CLIN MICROBIOL, V38, P4066, DOI 10.1128/JCM.38.11.4066-4071.2000
   Morales-Betoulle ME, 2008, J MED ENTOMOL, V45, P1187, DOI 10.1603/0022-2585(2008)45[1187:CFIFMI]2.0.CO;2
   Newman CM, 2017, VECTOR-BORNE ZOONOT, V17, P567, DOI 10.1089/vbz.2017.2124
   Newman CM, 2011, VECTOR-BORNE ZOONOT, V11, P1099, DOI 10.1089/vbz.2010.0144
   Pauvolid-Corrêa A, 2015, ARCH VIROL, V160, P21, DOI 10.1007/s00705-014-2219-8
   Rückert C, 2017, NAT COMMUN, V8, DOI 10.1038/ncomms15412
   Saiyasombat R, 2011, J MED ENTOMOL, V48, P1031, DOI 10.1603/ME11043
   Sang RC, 2003, ARCH VIROL, V148, P1085, DOI 10.1007/s00705-003-0018-8
   Smith DR, 2008, VIROLOGY, V372, P176, DOI 10.1016/j.virol.2007.10.011
   VENUGOPAL K, 1992, ARCH VIROL, V125, P251, DOI 10.1007/BF01309642
   Vera-Maloof FZ, 2015, PLOS NEGLECT TROP D, V9, DOI 10.1371/journal.pntd.0004263
   Weaver SC, 2010, ANTIVIR RES, V85, P328, DOI 10.1016/j.antiviral.2009.10.008
   Zou G, 2009, J VIROL, V83, P11765, DOI 10.1128/JVI.01205-09
NR 33
TC 83
Z9 96
U1 0
U2 11
PU TAYLOR & FRANCIS LTD
PI ABINGDON
PA 2-4 PARK SQUARE, MILTON PARK, ABINGDON OR14 4RN, OXON, ENGLAND
EI 2222-1751
J9 EMERG MICROBES INFEC
JI Emerg. Microbes Infect.
PD NOV 15
PY 2018
VL 7
AR 181
DI 10.1038/s41426-018-0180-4
PG 13
WC Immunology; Infectious Diseases; Microbiology
WE Science Citation Index Expanded (SCI-EXPANDED)
SC Immunology; Infectious Diseases; Microbiology
GA HB7FP
UT WOS:000451243200001
PM 30429457
OA Green Published, gold
DA 2025-07-26
ER

PT J
AU Whiteman, A
   Mejia, A
   Hernandez, I
   Loaiza, JR
AF Whiteman, A.
   Mejia, A.
   Hernandez, I.
   Loaiza, J. R.
TI Socioeconomic and demographic predictors of resident knowledge,
   attitude, and practice regarding arthropod-borne viruses in Panama
SO BMC PUBLIC HEALTH
LA English
DT Article
DE Socioeconomic factors; Demographic characteristics; Arthropod-borne
   viruses; Knowledge; Attitude; And practice; Panama City
ID RISK-FACTORS; HEALTH; KAP; COMMUNITIES; INFECTION; AWARENESS; EDUCATION;
   SMOKING; DENGUE
AB Background: We sought to identify if socioeconomic and demographic factors play a role in resident knowledge, attitude, and practice regarding Dengue, Chikungunya, and Zika in order to inform effective management procedures for disease prevention in Panama, a middle-income tropical country in Central America. All three are arthropod-borne viruses transmitted by Aedes mosquito vectors present in the focal region of Panama City, the largest city in Central America and an urban region of extreme socioeconomic polarization.
   Methods: Between November 2017 and February 2018, we administered standardized, anonymous knowledge, attitude, and practice surveys to 263 residents split between two neighborhoods of high socioeconomic status (SES) and two neighborhoods of low SES. We then summed the knowledge, attitude, and practice scores respectively, and used linear and logistic regressions to quantify relationships with socioeconomic and demographic factors.
   Results: Low-SES neighborhoods with high proportions of low income residents, residents over 70 years old had lower mean knowledge scores compared to other groups. Furthermore, residents in neighborhoods of low SES reported more mosquito biting relative to residents in neighborhoods of high SES, yet comparably lower level of concerns for disease transmission. Additionally, knowledge was lower for the more novel emergent threats of Chikungunya and Zika, compared to the endemic Dengue.
   Conclusion: Findings suggest that low-SES neighborhoods with high proportions of low income, low education, and elderly residents should be targeted for outreach programs designed to prevent DENV, CHIKV, or ZIKV in Panama City. These outcomes support our initial hypotheses as lower relative knowledge and fewer practices related to the prevention of Dengue, Chikungunya, and Zika were found in low-SES neighborhoods. There is also a widespread lack of adequate knowledge regarding these diseases as well as low levels of concern in areas of highly reported mosquito biting. We provide suggestions for taking neighborhood socioeconomic status and specific aspects resident health literacy and attitude into account for creating more effective outreach campaigns as both endemic and novel arthropod-borne disease rates continue to increase throughout Latin America.
C1 [Whiteman, A.] Univ N Carolina, Dept Geog & Earth Sci, 9201 Univ City Blvd, Charlotte, NC 28223 USA.
   [Whiteman, A.; Loaiza, J. R.] Smithsonian Trop Res Inst, POB 0843-03092, Balboa, Ancon, Panama.
   [Mejia, A.; Hernandez, I.; Loaiza, J. R.] Inst Invest Cient & Serv Alta Tecnol INDICASAT AI, POB 0843-01103, Panama City, Panama.
   [Loaiza, J. R.] Univ Panama, Programa Centroamer Maestria Entomol, Panama City, Panama.
C3 University of North Carolina; University of North Carolina Charlotte;
   Smithsonian Institution; Smithsonian Tropical Research Institute;
   Instituto de Investigacion Cientificas y Servicios de Alta Tecnologia
   (INDICASAT-AIP); Universidad de Panama
RP Whiteman, A (corresponding author), Univ N Carolina, Dept Geog & Earth Sci, 9201 Univ City Blvd, Charlotte, NC 28223 USA.; Whiteman, A (corresponding author), Smithsonian Trop Res Inst, POB 0843-03092, Balboa, Ancon, Panama.
EM ari.whiteman@gmail.com
FU Smithsonian Tropical Research Institute (STRI); Instituto de
   Investigaciones Cientificas y Servicios de Alta Tecnologia (INDICASAT);
   STRI's short-term fellowship program; Secretariat for Science,
   Technology and Innovation of Panama (SENACYT), through the National
   System of Investigation (SNI)
FX The Smithsonian Tropical Research Institute (STRI) and Instituto de
   Investigaciones Cientificas y Servicios de Alta Tecnologia (INDICASAT)
   supported this work financially. AW was supported by STRI's short-term
   fellowship program and the Secretariat for Science, Technology and
   Innovation of Panama (SENACYT), through the National System of
   Investigation (SNI), supported research activities by AM and JRL. The
   funding bodies had no role in the design of the study, data collection,
   analysis, interpretation, or writing.
CR Adler NE, 1999, ANN NY ACAD SCI, V896, P3, DOI 10.1111/j.1749-6632.1999.tb08101.x
   Agresti A, 2009, INTRO CATEGORICAL DA, VSecond
   Alaimo K, 2008, J NUTR EDUC BEHAV, V40, P94, DOI 10.1016/j.jneb.2006.12.003
   [Anonymous], 2015, GAS B
   [Anonymous], 2000, J Off Stat
   [Anonymous], 2015, Stata Statistical Software: Release 14
   [Anonymous], 2014, AB HLTH PEOPL
   Barcena Alicia., 2016, LATIN AM IS WORLDS M
   Bashar K, 2012, BMC PUBLIC HEALTH, V12, DOI 10.1186/1471-2458-12-1084
   Berrigan D, 2008, PREV MED, V47, P239, DOI 10.1016/j.ypmed.2008.07.010
   Bhui K, 2014, PLOS ONE, V9, DOI 10.1371/journal.pone.0090718
   Blasi PR, 2015, HEALTH PROMOT PRACT, V16, P897, DOI 10.1177/1524839915596133
   Burkett-Cadena ND, 2008, J AM MOSQUITO CONTR, V24, P228, DOI 10.2987/5662.1
   Casapulla SL, 2018, AIMS PUBLIC HEALTH, V5, P49, DOI 10.3934/publichealth.2018.1.49
   Case A, 2002, AM ECON REV, V92, P1308, DOI 10.1257/000282802762024520
   Chadee DD, 2010, ACTA TROP, V116, P212, DOI 10.1016/j.actatropica.2010.08.008
   Charrel RN, 2007, NEW ENGL J MED, V356, P769, DOI 10.1056/NEJMp078013
   Cloninger CR, 2011, J AFFECT DISORDERS, V128, P24, DOI 10.1016/j.jad.2010.06.012
   Dawaki S, 2016, MALARIA J, V15, DOI 10.1186/s12936-016-1394-3
   Delucchi KL, 2009, J DRUG ISSUES, V39, P347, DOI 10.1177/002204260903900207
   Dhimal M, 2014, PLOS ONE, V9, DOI 10.1371/journal.pone.0102028
   Doherty M., 1994, NZ STAT REV, V4, P21
   Dowd JB, 2009, SOC SCI MED, V68, P699, DOI 10.1016/j.socscimed.2008.12.010
   Dowling Z, 2013, ECOHEALTH, V10, P36, DOI 10.1007/s10393-013-0818-6
   Dzul-Manzanilla F, 2017, J MED ENTOMOL, V54, P501, DOI 10.1093/jme/tjw203
   Fauci AS, 2016, NEW ENGL J MED, V374, P601, DOI 10.1056/NEJMp1600297
   Floore TG, 2006, J AM MOSQUITO CONTR, V22, P527, DOI 10.2987/8756-971X(2006)22[527:MLCPPA]2.0.CO;2
   Galton F., 1886, The Journal of the Anthropological Institute of Great Britain and Ireland, V15, P246, DOI DOI 10.2307/2841583
   Ghosh A., 2013, J MOSQ RES, V3, P54, DOI DOI 10.5376/JMR.2013.03.0007
   Goñi E, 2011, WORLD DEV, V39, P1558, DOI 10.1016/j.worlddev.2011.04.025
   GYIMAHBREMPONG K, 1989, J APPL ECONOM, V4, P57, DOI 10.1002/jae.3950040105
   Hagenlocher M, 2013, INT J HEALTH GEOGR, V12, DOI 10.1186/1476-072X-12-36
   Hairi Farizah, 2003, Asia Pac J Public Health, V15, P37, DOI 10.1177/101053950301500107
   Hawe P, 2000, SOC SCI MED, V51, P871, DOI 10.1016/S0277-9536(00)00067-8
   Herrington JE, 2003, VECTOR-BORNE ZOONOT, V3, P157, DOI 10.1089/153036603322662156
   Hlongwana KW, 2009, MALARIA J, V8, DOI 10.1186/1475-2875-8-29
   Huang Yu, 2017, JMIR Public Health Surveill, V3, pe81, DOI 10.2196/publichealth.7663
   JOHNSTONE D, 1988, PSYCHOL REP, V63, P319, DOI 10.2466/pr0.1988.63.1.319
   LaBeaud AD, 2011, POPUL HEALTH METR, V9, DOI 10.1186/1478-7954-9-1
   Lalloué B, 2013, INT J EQUITY HEALTH, V12, DOI 10.1186/1475-9276-12-21
   Launiala A., 2009, Anthropology Matters, V11, DOI [DOI 10.22582/AM.V11I1.31, 10.22582/am.v11i1.31]
   Li D, 2015, ACTA TROP, V147, P17, DOI 10.1016/j.actatropica.2015.02.018
   Ligon B Lee, 2005, Semin Pediatr Infect Dis, V16, P60, DOI 10.1053/j.spid.2004.09.013
   Liu-Helmersson J, 2014, PLOS ONE, V9, DOI 10.1371/journal.pone.0089783
   Lu PJ, 2017, VACCINE, V35, P3104, DOI 10.1016/j.vaccine.2017.04.028
   Marmot M., 2005, PSYCHOSOCIAL DETERMI
   Maxian O, 2017, EPIDEMICS-NETH, V21, P48, DOI 10.1016/j.epidem.2017.06.003
   Mayxay M, 2013, BMC PUBLIC HEALTH, V13, DOI 10.1186/1471-2458-13-434
   Mondini A, 2008, SCI TOTAL ENVIRON, V393, P241, DOI 10.1016/j.scitotenv.2008.01.010
   Mouallif M, 2014, VACCINE, V32, P409, DOI 10.1016/j.vaccine.2013.10.069
   Okechukwu C., 2014, Soc Epidemiol, V365
   Owen L, 1998, BRIT MED J, V317, P728, DOI 10.1136/bmj.317.7160.728
   Patel AmulB., 2011, NATL J MED RES, V1, P45
   Paulander J, 2009, GLOBAL HEALTH ACTION, V2, DOI 10.3402/gha.v2i0.1839
   Peters DH, 2008, ANN NY ACAD SCI, V1136, P161, DOI 10.1196/annals.1425.011
   Powers AM, 2007, J GEN VIROL, V88, P2363, DOI 10.1099/vir.0.82858-0
   Rada V.D.de, 2014, Open Journal of Statistics, DOI 10.4236/ojs.2014.45038
   Ramirez GloriaI. Jaramillo., 2017, OPEN PUBLIC HLTH J, V10, P80, DOI DOI 10.2174/1874944501710010080
   Robinson OC, 2014, QUAL RES PSYCHOL, V11, P25, DOI 10.1080/14780887.2013.801543
   Higuera-Mendieta DR, 2016, PLOS NEGLECT TROP D, V10, DOI 10.1371/journal.pntd.0005016
   ROSS CE, 1995, AM SOCIOL REV, V60, P719, DOI 10.2307/2096319
   Shuaib F, 2010, W INDIAN MED J, V59, P139
   Springe L, 2016, SCAND J PUBLIC HEALT, V44, P411, DOI 10.1177/1403494816631394
   Taksande A., 2013, Shiraz E Med J, V13, P146
   Tanaka Y, 2008, HEALTH PLACE, V14, P434, DOI 10.1016/j.healthplace.2007.07.005
   Tauil P L, 2001, Cad Saude Publica, V17 Suppl, P99, DOI 10.1590/S0102-311X2001000700018
   Tran Tan Tram Tran Tan Tram, 2003, Dengue Bulletin, V27, P174
   Uma Deavi Ayyamani, 1986, Med J Malaysia, V41, P108
   Vyas S, 2006, HEALTH POLICY PLANN, V21, P459, DOI 10.1093/heapol/czl029
   WINKLEBY MA, 1992, AM J PUBLIC HEALTH, V82, P816, DOI 10.2105/AJPH.82.6.816
   Yang KM, 2014, SOCIOL RES ONLINE, V19, DOI 10.5153/sro.3199
NR 71
TC 15
Z9 21
U1 0
U2 4
PU BMC
PI LONDON
PA CAMPUS, 4 CRINAN ST, LONDON N1 9XW, ENGLAND
EI 1471-2458
J9 BMC PUBLIC HEALTH
JI BMC Public Health
PD NOV 14
PY 2018
VL 18
AR 1261
DI 10.1186/s12889-018-6172-4
PG 13
WC Public, Environmental & Occupational Health
WE Science Citation Index Expanded (SCI-EXPANDED); Social Science Citation Index (SSCI)
SC Public, Environmental & Occupational Health
GA HA7XV
UT WOS:000450500600006
PM 30428861
OA Green Published, gold
DA 2025-07-26
ER

PT J
AU Kendra, JA
   Advani, VM
   Chen, B
   Briggs, JW
   Zhu, JY
   Bress, HJ
   Pathy, SM
   Dinman, JD
AF Kendra, Joseph A.
   Advani, Vivek M.
   Chen, Bin
   Briggs, Joseph W.
   Zhu, Jinyi
   Bress, Hannah J.
   Pathy, Sushrut M.
   Dinman, Jonathan D.
TI Functional and structural characterization of the chikungunya virus
   translational recoding signals
SO JOURNAL OF BIOLOGICAL CHEMISTRY
LA English
DT Article
DE alphavirus; RNA; chemical modification; molecular dynamics; chikungunya
   virus; antiviral treatment; programmed frameshift; recoding; RNA
   secondary structure; TCR signal
ID SELECTIVE 2'-HYDROXYL ACYLATION; OPAL TERMINATION CODON; RNA
   STRUCTURE-ANALYSIS; MURINE LEUKEMIA-VIRUS; SINGLE NUCLEOTIDE RESOLUTION;
   PRIMER EXTENSION SHAPE; STOP CODON; VERTICAL TRANSMISSION; SINDBIS
   VIRUS; MOSAIC-VIRUS
AB Climate change and human globalization have spurred the rapid spread of mosquito-borne diseases to naive populations. One such emerging virus of public health concern is chikungunya virus (CHIKV), a member of the Togaviridae family, genus Alphavirus. CHIKV pathogenesis is predominately characterized by acute febrile symptoms and severe arthralgia, which can persist in the host long after viral clearance. CHIKV has also been implicated in cases of acute encephalomyelitis, and its vertical transmission has been reported. Currently, no FDA-approved treatments exist for this virus. Recoding elements help expand the coding capacity in many viruses and therefore represent potential therapeutic targets in antiviral treatments. Here, we report the molecular and structural characterization of two CHIKV translational recoding signals: a termination codon read-through (TCR) element located between the nonstructural protein 3 and 4 genes and a programmed -1 ribosomal frameshift (-1 PRF) signal located toward the 3 end of the CHIKV 6K gene. Using Dual-Luciferase and immunoblot assays in HEK293T and U87MG mammalian cell lines, we validated and genetically characterized efficient TCR and -1 PRF. Analyses of RNA chemical modification data with selective 2-hydroxyl acylation and primer extension (SHAPE) assays revealed that CHIKV -1 PRF is stimulated by a tightly structured, triple-stem hairpin element, consistent with previous observations in alphaviruses, and that the TCR signal is composed of a single large multibulged hairpin element. These findings illuminate the roles of RNA structure in translational recoding and provide critical information relevant for design of live-attenuated vaccines against CHIKV and related viruses.
C1 [Kendra, Joseph A.; Advani, Vivek M.; Chen, Bin; Briggs, Joseph W.; Dinman, Jonathan D.] Univ Maryland, Dept Cell Biol & Mol Genet, College Pk, MD 20742 USA.
   [Advani, Vivek M.; Zhu, Jinyi; Bress, Hannah J.; Pathy, Sushrut M.] Univ Maryland, Year Innovat & Res Experience Program 1, College Pk, MD 20742 USA.
   [Advani, Vivek M.] Brigham & Womens Hosp, Div Rheumatol Immunol & Allergy, Hale Bldg Transformat Med,60 Fenwood Rd, Boston, MA 02115 USA.
   [Briggs, Joseph W.] US FDA, Div Microbiol Devices CDRH VIR1, Off Vitro Diagnost & Radiol Hlth, 10903 New Hampshire Ave, Silver Spring, MD 20993 USA.
C3 University System of Maryland; University of Maryland College Park;
   University System of Maryland; University of Maryland College Park;
   Harvard University; Harvard University Medical Affiliates; Brigham &
   Women's Hospital; US Food & Drug Administration (FDA)
RP Dinman, JD (corresponding author), Univ Maryland, Dept Cell Biol & Mol Genet, College Pk, MD 20742 USA.
EM dinman@umd.edu
RI Advani, Vivek/L-1827-2019; Kendra, Joseph/AAA-1844-2020
OI Dinman, Jonathan/0000-0002-2402-9698; Kendra,
   Joseph/0000-0001-5886-7377; Zhu, Jinyi/0000-0002-7810-5393
FU Defense Threat Reduction Agency [HDTRA1-13-1-0005]; NIGMS, National
   Institutes of Health (NIH) [R01 GM117177]; NHLBI, NIH [R01HL119439];
   First-year Innovation and Research Experience (FIRE) Program at
   University of Maryland, College Park; Howard Hughes Medical
   Institute/University of Maryland College Park; NIH Institutional
   Training Grant [2T32AI051967-06A1]
FX This work was supported by Defense Threat Reduction Agency Grant
   HDTRA1-13-1-0005; NIGMS, National Institutes of Health (NIH) Grant R01
   GM117177; NIH Institutional Training Grant 2T32AI051967-06A1 (to J. A.
   K.); NHLBI, NIH Grant R01HL119439 (to J. W. B.); and the First-year
   Innovation and Research Experience (FIRE) Program at University of
   Maryland, College Park (to V. M. A.). Part of this work was made
   possible by an undergraduate fellowship from the Howard Hughes Medical
   Institute/University of Maryland College Park (to J. Z.). The authors
   declare that they have no conflicts of interest with the contents of
   this article. The content is solely the responsibility of the authors
   and does not necessarily represent the official views of the National
   Institutes of Health.
CR Adamson CS, 2003, VIROLOGY, V314, P488, DOI 10.1016/S0042-6822(03)00485-9
   Atkins G.J., 2013, ISRN Virology, V2013, P1
   Atkins JF, 2016, NUCLEIC ACIDS RES, V44, P7007, DOI 10.1093/nar/gkw530
   Bandeira AC, 2016, IDCases, V5, P57, DOI 10.1016/j.idcr.2016.07.008
   Barry JK, 2002, P NATL ACAD SCI USA, V99, P11133, DOI 10.1073/pnas.162223099
   Belew AT, 2008, BMC GENOMICS, V9, DOI 10.1186/1471-2164-9-339
   BRIERLEY I, 1995, J GEN VIROL, V76, P1885, DOI 10.1099/0022-1317-76-8-1885
   Brizzi K, 2017, CURR INFECT DIS REP, V19, DOI 10.1007/s11908-017-0561-1
   Cardona-Correa SE, 2017, REV CHIL PEDIATR-CHI, V88, P285, DOI 10.4067/S0370-41062017000200015
   Chandak NH, 2009, NEUROL INDIA, V57, P177, DOI 10.4103/0028-3886.51289
   Chung BYW, 2010, J MOL BIOL, V397, P448, DOI 10.1016/j.jmb.2010.01.044
   Csibra E, 2014, J VIROL, V88, P10364, DOI 10.1128/JVI.00898-14
   DINMAN JD, 1992, J VIROL, V66, P3669, DOI 10.1128/JVI.66.6.3669-3676.1992
   Dinman JD, 1998, TRENDS BIOTECHNOL, V16, P190, DOI 10.1016/S0167-7799(97)01167-0
   Dinman JD, 2012, WIRES RNA, V3, P661, DOI 10.1002/wrna.1126
   Doma MK, 2006, NATURE, V440, P561, DOI 10.1038/nature04530
   Firth AE, 2011, NUCLEIC ACIDS RES, V39, P6679, DOI 10.1093/nar/gkr224
   Firth AE, 2008, VIROL J, V5, DOI 10.1186/1743-422X-5-108
   Gao F, 2016, NUCLEIC ACIDS RES, V44, P878, DOI 10.1093/nar/gkv1241
   Gibson DG, 2009, NAT METHODS, V6, P343, DOI [10.1038/NMETH.1318, 10.1038/nmeth.1318]
   Gorchakov R, 2012, J VIROL, V86, P6084, DOI 10.1128/JVI.06449-11
   Gould EA, 2009, T ROY SOC TROP MED H, V103, P109, DOI 10.1016/j.trstmh.2008.07.025
   Green L, 2015, J GEN VIROL, V96, P3411, DOI 10.1099/jgv.0.000284
   JACKS T, 1990, CURR TOP MICROBIOL, V157, P93
   Jacobs JL, 2004, NUCLEIC ACIDS RES, V32, DOI 10.1093/nar/gnh157
   Jones JE, 2017, MBIO, V8, DOI 10.1128/mBio.01456-17
   Kendra JA, 2017, J VIROL, V91, DOI 10.1128/JVI.01766-16
   Kuhlmann MM, 2016, J VIROL, V90, P8575, DOI 10.1128/JVI.01129-16
   LEMM JA, 1990, J VIROL, V64, P3001, DOI 10.1128/JVI.64.6.3001-3011.1990
   LI GP, 1989, J VIROL, V63, P1326, DOI 10.1128/JVI.63.3.1326-1337.1989
   Li WZ, 2015, NUCLEIC ACIDS RES, V43, pW580, DOI 10.1093/nar/gkv279
   Lopinski JD, 2000, MOL CELL BIOL, V20, P1095, DOI 10.1128/MCB.20.4.1095-1103.2000
   Loughran G, 2017, RNA, V23, P1285, DOI 10.1261/rna.061051.117
   Melian EB, 2010, J VIROL, V84, P1641, DOI 10.1128/JVI.01979-09
   Melton JV, 2002, J BIOL CHEM, V277, P46923, DOI 10.1074/jbc.M207847200
   Merino EJ, 2005, J AM CHEM SOC, V127, P4223, DOI 10.1021/ja043822v
   Moomau C, 2016, J BIOL CHEM, V291, P15788, DOI 10.1074/jbc.M116.735613
   Myles KM, 2006, J VIROL, V80, P4992, DOI 10.1128/JVI.80.10.4992-4997.2006
   Napthine S, 2003, EMBO J, V22, P3941, DOI 10.1093/emboj/cdg365
   Newburn LR, 2015, VIROLOGY, V479, P434, DOI 10.1016/j.virol.2015.02.032
   Newburn LR, 2014, VIROLOGY, V450, P258, DOI 10.1016/j.virol.2013.12.006
   Nicholson BL, 2014, NAT REV MICROBIOL, V12, P493, DOI 10.1038/nrmicro3288
   Njenga MK, 2008, J GEN VIROL, V89, P2754, DOI 10.1099/vir.0.2008/005413-0
   Parisien M, 2008, NATURE, V452, P51, DOI 10.1038/nature06684
   Patterson J, 2016, WEST J EMERG MED, V17, P671, DOI 10.5811/westjem.2016.9.30904
   Paul CP, 2001, J MOL BIOL, V310, P987, DOI 10.1006/jmbi.2001.4801
   Plant EP, 2005, PLOS BIOL, V3, P1012, DOI 10.1371/journal.pbio.0030172
   Plant EP, 2005, NUCLEIC ACIDS RES, V33, P1825, DOI 10.1093/nar/gki329
   Plant EP, 2013, VIRUSES-BASEL, V5, P279, DOI 10.3390/v5010279
   Plant EP, 2010, J VIROL, V84, P4330, DOI 10.1128/JVI.02480-09
   Ramsey J, 2017, VIRUSES-BASEL, V9, DOI 10.3390/v9080228
   Ramsey J, 2017, J VIROL, V91, DOI 10.1128/JVI.02000-16
   Ross R.W., 1956, EPIDEMIOL INFECT, V54, P177, DOI DOI 10.1017/S0022172400044442
   Sahadeo N, 2015, PLOS NEGLECT TROP D, V9, DOI 10.1371/journal.pntd.0004199
   Schuller AP, 2018, NAT REV MOL CELL BIO, V19, P526, DOI 10.1038/s41580-018-0011-4
   Shehu-Xhilaga M, 2001, J VIROL, V75, P1834, DOI 10.1128/JVI.75.4.1834-1841.2001
   Smola MJ, 2015, NAT PROTOC, V10, P1643, DOI 10.1038/nprot.2015.103
   Snyder JE, 2013, J VIROL, V87, P8511, DOI 10.1128/JVI.00449-13
   SOMOGYI P, 1993, MOL CELL BIOL, V13, P6931, DOI 10.1128/MCB.13.11.6931
   STRAUSS EG, 1983, P NATL ACAD SCI-BIOL, V80, P5271, DOI 10.1073/pnas.80.17.5271
   STRAUSS JH, 1994, MICROBIOL REV, V58, P491, DOI 10.1128/MMBR.58.3.491-562.1994
   Tajima Y, 2011, VIROLOGY, V417, P169, DOI 10.1016/j.virol.2011.05.012
   Weaver SC, 2010, ANTIVIR RES, V85, P328, DOI 10.1016/j.antiviral.2009.10.008
   Wilkinson KA, 2006, NAT PROTOC, V1, P1610, DOI 10.1038/nprot.2006.249
   Yactayo S, 2016, J INFECT DIS, V214, pS441, DOI 10.1093/infdis/jiw390
   Zadeh JN, 2011, J COMPUT CHEM, V32, P170, DOI 10.1002/jcc.21596
NR 66
TC 22
Z9 27
U1 0
U2 10
PU AMER SOC BIOCHEMISTRY MOLECULAR BIOLOGY INC
PI BETHESDA
PA 9650 ROCKVILLE PIKE, BETHESDA, MD 20814-3996 USA
EI 1083-351X
J9 J BIOL CHEM
JI J. Biol. Chem.
PD NOV 9
PY 2018
VL 293
IS 45
BP 17536
EP 17545
DI 10.1074/jbc.RA118.005606
PG 10
WC Biochemistry & Molecular Biology
WE Science Citation Index Expanded (SCI-EXPANDED)
SC Biochemistry & Molecular Biology
GA GZ9EI
UT WOS:000449799000018
PM 30242123
OA Green Published, hybrid
DA 2025-07-26
ER

PT J
AU Stefopoulou, A
   Balatsos, G
   Petraki, A
   LaDeau, SL
   Papachristos, D
   Michaelakis, A
AF Stefopoulou, Angeliki
   Balatsos, George
   Petraki, Angeliki
   LaDeau, Shannon L.
   Papachristos, Dimitrios
   Michaelakis, Antonios
TI Reducing Aedes albopictus breeding sites through education: A
   study in urban area
SO PLOS ONE
LA English
DT Article
ID ASIAN TIGER MOSQUITO; DIPTERA-CULICIDAE; SOURCE REDUCTION; KNOWLEDGE;
   AEGYPTI; IMPACT; POPULATIONS; PREVENTION; MANAGEMENT; STRATEGY
AB Aedes albopictus tends to proliferate in small, often man-made bodies of water, largely present in urban private areas. For this reason, education and community participation are considered crucial for source reduction and mosquito control. In the current study, we identify mosquito breeding habitat and evaluate the effectiveness of resident education. Since 2010 several outbreaks of West Nile virus infection occurred in Greece however urban population has no previous experience with mosquito-borne disease related to Aedes species, such as Dengue, Zika and Chikungunya. After the introduction of Ae. albopictus in Greece, urban areas have been considered to be at risk of epidemic arboviral outbreaks and identifying effective control strategies is imperative. Our study examines the relationship between mosquito breeding sources and socioeconomic or demographic characteristics of different households in a Greek municipality and evaluates efficacy of resident education. The results revealed that only a minority of residents knew where mosquitoes breed (18.6%) and only 46% felt that residents had any responsibility for managing breeding habitat. Our findings strongly suggest that only the presence of scientific staff inspecting possible habitats in their properties, could be enough to stimulate practices towards source reduction. However, educational interventions alone with printed education material cannot enhance significant community participation and source reduction.
C1 [Stefopoulou, Angeliki; Balatsos, George; Petraki, Angeliki; Papachristos, Dimitrios; Michaelakis, Antonios] Benaki Phytopathol Inst, Dept Entomol & Agr Zool, Kifisia, Greece.
   [LaDeau, Shannon L.] Cary Inst Ecosyst Studies, Millbrook, NY USA.
C3 Cary Institute of Ecosystem Studies
RP Michaelakis, A (corresponding author), Benaki Phytopathol Inst, Dept Entomol & Agr Zool, Kifisia, Greece.
EM a.michaelakis@bpi.gr
RI Papachristos, Dimitrios/AHC-0813-2022; Michaelakis,
   Antonios/AAL-1594-2020
OI STEFOPOULOU, ANGELIKI/0000-0003-4442-2531; Papachristos,
   Dimitrios/0000-0002-0524-0180; LaDeau, Shannon/0000-0003-4825-5435
FU Region of Attica; LIFE CONOPS project; European Commission [LIFE12
   ENV/GR/000466]
FX This study was supported by Region of Attica and LIFE CONOPS project.
   The project "A systematic surveillance of vector mosquitoes for the
   control of mosquito-borne diseases in the Region of Attica" financed by
   the Region of Attica. The project LIFE CONOPS (LIFE12 ENV/GR/000466),
   "Development & demonstration of management plans against -the climate
   change enhanced-invasive mosquitoes in South Europe", funded by the
   European Commission in the framework of the programme LIFE + Environment
   Policy and Governance (www.conops.gr;
   http://ec.europa.eu/environment/life/index.htm).The funders had no role
   in study design, data collection and analysis, decision to publish, or
   preparation of the manuscript.
CR Adhami J, 1998, J AM MOSQUITO CONTR, V14, P340
   Ali Arshad, 1997, Medical Entomology and Zoology, V48, P1
   Badieritakis E, 2018, PARASITOL RES, V117, P453, DOI 10.1007/s00436-017-5721-6
   Baldacchino F, 2017, PEST MANAG SCI, V73, P87, DOI 10.1002/ps.4417
   Bartlett-Healy K, 2011, INT J ENV RES PUB HE, V8, P1358, DOI 10.3390/ijerph8051358
   Becker N., 2003, MOSQUITOES THEIR CON
   Bellini R, 2016, VECTOR BIOL J, V1, P2
   Bodner D, 2016, PLOS ONE, V11, DOI 10.1371/journal.pone.0155011
   Dowling Z, 2013, ECOHEALTH, V10, P36, DOI 10.1007/s10393-013-0818-6
   Elsinga J, 2017, PARASITE VECTOR, V10, DOI 10.1186/s13071-017-2371-6
   Estrada-Franco J.G., 1995, Biology, disease relationships, and control of Aedes albopictus, P1
   Fonseca DM, 2013, PEST MANAG SCI, V69, P1351, DOI 10.1002/ps.3511
   Giangaspero A, 2013, PARASITOL RES, V112, P1357, DOI 10.1007/s00436-012-3206-1
   Giatropoulos A, 2013, PARASITOL RES, V112, P1113, DOI 10.1007/s00436-012-3239-5
   Giatropoulos A, 2012, PARASITOL RES, V111, P2253, DOI 10.1007/s00436-012-3074-8
   Giatropoulos A, 2012, J MED ENTOMOL, V49, P262, DOI 10.1603/ME11096
   Grantham A, 2009, INT J ENV RES PUB HE, V6, P2150, DOI 10.3390/ijerph6082150
   Gratz NG, 2004, MED VET ENTOMOL, V18, P215, DOI 10.1111/j.0269-283X.2004.00513.x
   Healy K, 2014, PLOS ONE, V9, DOI 10.1371/journal.pone.0108504
   Heintze C, 2007, T ROY SOC TROP MED H, V101, P317, DOI 10.1016/j.trstmh.2006.08.007
   Huber K, 2014, PARASITOL RES, V113, P3201, DOI 10.1007/s00436-014-4000-z
   Kampen H, 2013, PARASITOL RES, V112, P905, DOI 10.1007/s00436-012-3128-y
   Kay B, 2005, LANCET, V365, P613, DOI 10.1016/S0140-6736(05)17913-6
   Koenraadt CJM, 2006, AM J TROP MED HYG, V74, P692, DOI 10.4269/ajtmh.2006.74.692
   Mahroum N, 2018, PLOS ONE, V13, DOI 10.1371/journal.pone.0197337
   Manica M, 2017, EUROSURVEILLANCE, V22, P2, DOI 10.2807/1560-7917.ES.2017.22.44.17-00685
   McNaughton D, 2010, ACTA TROP, V116, P74, DOI 10.1016/j.actatropica.2010.05.012
   Patsoula E, 2016, BIOMED RES INT, V2016, DOI 10.1155/2016/2450682
   Samanidou-Voyadjoglou A., 2005, European Mosquito Bulletin, V19, P10
   SCHREIBER ET, 1995, J AM MOSQUITO CONTR, V11, P186
   Soedarmo Sumarmo Poorwo, 1993, Tropical Medicine, V35, P161
   Tsiodras S, 2016, PATHOG GLOB HEALTH, V110, P68, DOI 10.1080/20477724.2016.1176311
   Unlu I, 2011, PEST MANAG SCI, V67, P965, DOI 10.1002/ps.2140
   Warner DG, 2005, J MED LIBR ASSOC, V93, P243
   Wheeler AS, 2009, J AM MOSQUITO CONTR, V25, P251, DOI 10.2987/08-5794.1
   Winch PJ, 2002, AM J TROP MED HYG, V67, P363, DOI 10.4269/ajtmh.2002.67.363
   World Health Organisation, 2013, REG FRAM SURV CONTR
   World Health Organization, 2015, World malaria report 2015.
   Zeller H, 2013, CLIN MICROBIOL INFEC, V19, P693, DOI 10.1111/1469-0691.12230
NR 39
TC 25
Z9 25
U1 0
U2 8
PU PUBLIC LIBRARY SCIENCE
PI SAN FRANCISCO
PA 1160 BATTERY STREET, STE 100, SAN FRANCISCO, CA 94111 USA
SN 1932-6203
J9 PLOS ONE
JI PLoS One
PD NOV 8
PY 2018
VL 13
IS 11
AR e0202451
DI 10.1371/journal.pone.0202451
PG 19
WC Multidisciplinary Sciences
WE Science Citation Index Expanded (SCI-EXPANDED)
SC Science & Technology - Other Topics
GA GZ5ZX
UT WOS:000449512300004
PM 30408031
OA Green Published, Green Submitted, gold
DA 2025-07-26
ER

PT J
AU Babych, M
   Bertheau-Mailhot, G
   Zottig, X
   Dion, J
   Gauthier, L
   Archambault, D
   Bourgault, S
AF Babych, Margaryta
   Bertheau-Mailhot, Genevieve
   Zottig, Ximena
   Dion, Jessica
   Gauthier, Laurie
   Archambault, Denis
   Bourgault, Steve
TI Engineering and evaluation of amyloid assemblies as a nanovaccine
   against the Chikungunya virus
SO NANOSCALE
LA English
DT Article
ID SUBUNIT VACCINES; COMPUTATIONAL DESIGN; PEPTIDE NANOFIBERS; ANTIGEN
   DELIVERY; ADJUVANT; EPITOPE; CELLS; POLYPEPTIDE; MACROPINOCYTOSIS;
   IMMUNOGENICITY
AB The design of nanoparticles exposing a high density of antigens constitutes a promising strategy to address safety concerns of conventional life-attenuated vaccines as well as to increase the immunogenicity of subunit vaccines. In this study, we developed a fully synthetic nanovaccine based on an amyloid peptide sequence with high self-assembling properties. The immunogenic epitope E2EP3 from the E2 glycoprotein of the Chikungunya virus was used to evaluate the potential of a 10-mer peptide derived from an endogenous amyloidogenic polypeptide as a novel vaccine platform. Chimeric peptides, comprising the peptide antigen attached to the amyloid core by a short flexible linker, were prepared by solid phase synthesis. As observed using atomic force microscopy, these polypeptides self-assembled into linear and unbranched fibrils with a diameter ranging from 6 to 8 nm. A quaternary conformation rich in cross--sheets characterized these assemblies, as demonstrated by circular dichroism spectroscopy and thioflavin T fluorescence. ELISA assays and transmission electronic microscopy of immunogold labeled-fibrils revealed a high density of the Chikungunya virus E2 glycoprotein derived epitope exposed on the fibril surface. These amyloid fibrils were cytocompatible and were efficiently uptaken by macrophages. Mice immunization revealed a robust IgG response against the E2EP3 epitope, which was dependent on self-assembly and did not require co-injection of the Alhydrogel adjuvant. These results indicate that cross--sheet amyloid assemblies constitute suitable synthetic self-adjuvanted assemblies to anchor antigenic determinants and to increase the immunogenicity of peptide epitopes.
C1 [Babych, Margaryta; Zottig, Ximena; Bourgault, Steve] Univ Quebec Montreal, Dept Chem, Montreal, PQ, Canada.
   [Babych, Margaryta; Zottig, Ximena; Bourgault, Steve] PROTEO, Quebec Network Res Prot Funct Engn & Applicat, Quebec City, PQ, Canada.
   [Bertheau-Mailhot, Genevieve; Dion, Jessica; Gauthier, Laurie; Archambault, Denis] Univ Quebec Montreal, Dept Biol Sci, Montreal, PQ, Canada.
   [Bertheau-Mailhot, Genevieve; Dion, Jessica; Gauthier, Laurie; Archambault, Denis] CRIPA, Swine & Poultry Infect Dis Res Ctr, St Hyacinthe, PQ, Canada.
C3 University of Quebec; University of Quebec Montreal; University of
   Quebec; University of Quebec Montreal
RP Bourgault, S (corresponding author), PROTEO, Quebec Network Res Prot Funct Engn & Applicat, Quebec City, PQ, Canada.; Archambault, D (corresponding author), Univ Quebec Montreal, Dept Biol Sci, Montreal, PQ, Canada.; Archambault, D (corresponding author), CRIPA, Swine & Poultry Infect Dis Res Ctr, St Hyacinthe, PQ, Canada.
EM bourgault.steve@uqam.ca
FU Natural Sciences and Engineering Research Council of Canada (NSERC);
   Canadian Institutes of Health Research (CIHR)
FX This work was supported by grants from the Natural Sciences and
   Engineering Research Council of Canada (NSERC) and the Canadian
   Institutes of Health Research (CIHR) to D. A. and S. B. We thank Soultan
   Al-Halifa and Claude Marchand for their technical support and helpful
   discussions.
CR Abedini A, 2005, ORG LETT, V7, P693, DOI 10.1021/ol047480+
   Abedini A, 2016, ELIFE, V5, DOI 10.7554/eLife.12977
   Azmi F, 2014, BIOORGAN MED CHEM, V22, P6401, DOI 10.1016/j.bmc.2014.09.042
   Black M, 2010, EXPERT REV VACCINES, V9, P157, DOI [10.1586/erv.09.160, 10.1586/ERV.09.160]
   Boraschi D, 2015, VACCINES-BASEL, V3, P930, DOI 10.3390/vaccines3040930
   Bourgault S, 2011, BIOCHEM BIOPH RES CO, V410, P707, DOI 10.1016/j.bbrc.2011.04.133
   Burt FJ, 2017, LANCET INFECT DIS, V17, pE107, DOI 10.1016/S1473-3099(16)30385-1
   Chiti F, 2017, ANNU REV BIOCHEM, V86, P27, DOI 10.1146/annurev-biochem-061516-045115
   De Carufel CA, 2015, ANGEW CHEM INT EDIT, V54, P14383, DOI 10.1002/anie.201507092
   De Filette M, 2005, VIROLOGY, V337, P149, DOI 10.1016/j.virol.2005.04.004
   Deber MPL, 2014, PLOS ONE, V9, DOI 10.1371/journal.pone.0105641
   Fowler DM, 2007, TRENDS BIOCHEM SCI, V32, P217, DOI 10.1016/j.tibs.2007.03.003
   García-Sastre A, 2013, CURR OPIN VIROL, V3, P210, DOI 10.1016/j.coviro.2013.02.001
   Gomes A. C., 2017, VACCINES, V5
   He YX, 2009, J IMMUNOL, V182, P4005, DOI 10.4049/jimmunol.0800531
   Hervé PL, 2014, J VIROL, V88, P325, DOI 10.1128/JVI.01141-13
   Jorquera PA, 2016, VACCINES-BASEL, V4, DOI 10.3390/vaccines4040045
   Kam YW, 2012, EMBO MOL MED, V4, P330, DOI 10.1002/emmm.201200213
   Karanicolas J, 2011, MOL CELL, V42, P250, DOI 10.1016/j.molcel.2011.03.010
   Karch CP, 2016, BIOCHEM PHARMACOL, V120, P1, DOI 10.1016/j.bcp.2016.05.001
   Kayed R, 2003, SCIENCE, V300, P486, DOI 10.1126/science.1079469
   Kerr MC, 2009, TRAFFIC, V10, P364, DOI 10.1111/j.1600-0854.2009.00878.x
   Knowles TPJ, 2011, NAT NANOTECHNOL, V6, P469, DOI [10.1038/nnano.2011.102, 10.1038/NNANO.2011.102]
   Liu WL, 2005, EUR J IMMUNOL, V35, P505, DOI 10.1002/eji.200425749
   Luo M, 2017, J CONTROL RELEASE, V263, P200, DOI 10.1016/j.jconrel.2017.03.033
   Madine J, 2008, J AM CHEM SOC, V130, P14990, DOI 10.1021/ja802483d
   Moriarty DF, 1999, BIOCHEMISTRY-US, V38, P1811, DOI 10.1021/bi981658g
   MOSMANN TR, 1989, ANNU REV IMMUNOL, V7, P145, DOI 10.1146/annurev.iy.07.040189.001045
   Moyle PM, 2017, BIOTECHNOL ADV, V35, P375, DOI 10.1016/j.biotechadv.2017.03.005
   Moyle PM, 2013, CHEMMEDCHEM, V8, P360, DOI 10.1002/cmdc.201200487
   Münch C, 2011, P NATL ACAD SCI USA, V108, P3548, DOI 10.1073/pnas.1017275108
   NAIKI H, 1989, ANAL BIOCHEM, V177, P244, DOI 10.1016/0003-2697(89)90046-8
   Negandaripour M, 2017, BIOTECHNOL ADV, V35, P575, DOI 10.1016/j.biotechadv.2017.05.002
   Norn CH, 2016, CURR OPIN STRUC BIOL, V39, P39, DOI 10.1016/j.sbi.2016.04.002
   Patiño T, 2015, SCI REP-UK, V5, DOI 10.1038/srep11371
   PEDERSEN MR, 1994, J CLIN PHARM THER, V19, P189, DOI 10.1111/j.1365-2710.1994.tb00671.x
   Nguyen PT, 2017, BIOCHEMISTRY-US, V56, P3808, DOI 10.1021/acs.biochem.7b00209
   Nguyen PT, 2015, J DIABETES RES, V2015, DOI 10.1155/2015/515307
   Pompano RR, 2014, ADV HEALTHC MATER, V3, P1898, DOI 10.1002/adhm.201400137
   Rudra JS, 2012, BIOMATERIALS, V33, P6476, DOI 10.1016/j.biomaterials.2012.05.041
   Rudra JS, 2010, P NATL ACAD SCI USA, V107, P622, DOI 10.1073/pnas.0912124107
   Sanjuan MA, 2016, J ALLERGY CLIN IMMUN, V137, P1651, DOI 10.1016/j.jaci.2016.04.007
   Sebastiao M, 2017, ANAL BIOCHEM, V532, P83, DOI 10.1016/j.ab.2017.06.007
   Skwarczynski M, 2014, NANOMEDICINE-UK, V9, P2657, DOI [10.2217/NNM.14.187, 10.2217/nnm.14.187]
   STEVENS TL, 1988, NATURE, V334, P255, DOI 10.1038/334255a0
   Tycko R, 2013, ACCOUNTS CHEM RES, V46, P1487, DOI 10.1021/ar300282r
   Waku T, 2013, CHEM LETT, V42, P1441, DOI 10.1246/cl.130693
   Wei G, 2017, CHEM SOC REV, V46, P4661, DOI 10.1039/c6cs00542j
   Wen Y, 2016, ACS NANO, V10, P9274, DOI 10.1021/acsnano.6b03409
   Yang H, 2015, ADV PROTEIN CHEM STR, V99, P1, DOI 10.1016/bs.apcsb.2015.03.001
   Zaman M, 2013, METHODS, V60, P226, DOI 10.1016/j.ymeth.2013.04.014
   Zeineddine R, 2015, FRONT PHYSIOL, V6, DOI 10.3389/fphys.2015.00277
   Zhao L, 2014, VACCINE, V32, P327, DOI 10.1016/j.vaccine.2013.11.069
NR 53
TC 32
Z9 33
U1 1
U2 24
PU ROYAL SOC CHEMISTRY
PI CAMBRIDGE
PA THOMAS GRAHAM HOUSE, SCIENCE PARK, MILTON RD, CAMBRIDGE CB4 0WF, CAMBS,
   ENGLAND
SN 2040-3364
EI 2040-3372
J9 NANOSCALE
JI Nanoscale
PD NOV 7
PY 2018
VL 10
IS 41
BP 19547
EP 19556
DI 10.1039/c8nr05948a
PG 10
WC Chemistry, Multidisciplinary; Nanoscience & Nanotechnology; Materials
   Science, Multidisciplinary; Physics, Applied
WE Science Citation Index Expanded (SCI-EXPANDED)
SC Chemistry; Science & Technology - Other Topics; Materials Science;
   Physics
GA GY5ZN
UT WOS:000448663400033
PM 30324958
DA 2025-07-26
ER

PT J
AU Bittar, C
   Machado, RRG
   Comelis, MT
   Bueno, LM
   Morielle-Versute, E
   Beguelini, MR
   de Souza, RP
   Nogueira, ML
   Rahal, P
AF Bittar, Cintia
   Machado, Rafael R. G.
   Comelis, Manuela T.
   Bueno, Larissa M.
   Morielle-Versute, Eliana
   Beguelini, Matheus R.
   de Souza, Renato P.
   Nogueira, Mauricio L.
   Rahal, Paula
TI Lack of serological and molecular evidence of arbovirus infections in
   bats from Brazil
SO PLOS ONE
LA English
DT Article
ID LOUIS ENCEPHALITIS-VIRUS; DENGUE VIRUS; NO EVIDENCE; SEROTYPES 1;
   HOST-RANGE; SAO-PAULO; TRANSMISSION; FEVER; REPLICATION; EVOLUTION
AB Viruses are important agents of emerging zoonoses and are a substantial public health issue. Among emerging viruses, an important group are arboviruses, which are characterized by being maintained in nature in cycles involving hematophagous arthropod vectors and a wide range of vertebrate hosts. Recently, bats have received increasing attention as an important source for the emergence of zoonoses and as possible viral reservoirs. Among the arboviruses, there are many representatives of the genera Fla vi virus and Alpha virus, which are responsible for important epidemics such as Dengue virus, Zika virus and Chikungunya virus. Due to the importance of analyzing potential viral reservoirs for zoonosis control and expanding our knowledge of bat viruses, this study aimed to investigate the presence of viruses of the Alpha virus and Fla vi virus genera in bats. We analyzed serum, liver, lungs and intestine from 103 bats sampled in northeast and southern Brazil via Nested-PCR and the hemagglutination inhibition test. All samples tested in this study were negative for arboviruses, suggesting that no active or past infection was present in the captured bats. These data indicate that the bats examined herein probably do not constitute a reservoir for these viruses in the studied areas. Further studies are needed to clarify the role of bats as reservoirs and sources of infection of these viral zoonoses.
C1 [Bittar, Cintia; Machado, Rafael R. G.; Rahal, Paula] Univ Estadual Paulista, UNESP, Inst Biociencias Letras & Ciencias Exatas, Lab Estudos Genom, Sao Jose Do Rio Preto, SP, Brazil.
   [Comelis, Manuela T.; Bueno, Larissa M.; Morielle-Versute, Eliana; Beguelini, Matheus R.] Univ Estadual Paulista, Lab Chiroptera, Inst Biociencias Letras & Ciencias Exatas, Sao Jose Do Rio Preto, SP, Brazil.
   [Beguelini, Matheus R.] UFOB, Ctr Ciencias Biol & Saude, Barreiras, BA, Brazil.
   [de Souza, Renato P.] Adolfo Lutz Inst, Nucleo Doencas Transmissao Vetorial, Sao Paulo, Brazil.
   [Nogueira, Mauricio L.] FAMERP Fac Med Sao Jose do Rio Preto, Lab Pesquisa Virol, Sao Jose Do Rio Preto, SP, Brazil.
C3 Universidade Estadual Paulista; Universidade Estadual Paulista;
   Universidade Federal do Oeste da Bahia; Instituto Adolfo Lutz; Faculdade
   de Medicina de Sao Jose do Rio Preto (FAMERP)
RP Machado, RRG (corresponding author), Univ Estadual Paulista, UNESP, Inst Biociencias Letras & Ciencias Exatas, Lab Estudos Genom, Sao Jose Do Rio Preto, SP, Brazil.
EM rafarahalmachado@gmail.com
RI ; Rahal, Paula/D-3871-2012; Beguelini, Mateus/N-5063-2018; Rahal
   Guaragna Machado, Rafael/MTA-1639-2025; Bueno, Larissa/P-2383-2018;
   Souza, Renato/JFK-7546-2023; Nogueira, Mauricio/B-7599-2012; Nogueira,
   Mauricio Lacerda/B-7599-2012; Bittar, Cintia/A-5042-2015
OI Beguelini, Mateus/0000-0002-9568-4446; Rahal, Paula/0000-0001-5693-6148;
   Pereira de Souza, Renato/0000-0003-1315-7085; Nogueira, Mauricio
   Lacerda/0000-0003-1102-2419; Bittar, Cintia/0000-0002-2048-4589; Rahal
   Guaragna Machado, Rafael/0000-0001-6974-5092
FU FAPESP (Sao Paulo Research Foundation) [2015/09704-6]; CNPq (National
   Council for Scientific and Technological Development) [165802/2015-4]
FX This work was financially supported by FAPESP (Sao Paulo Research
   Foundation -http://www.fapesp.br/) grant number 2015/09704-6, received
   by RRGM and by CNPq (National Council for Scientific and Technological
   Development http://cnpq.br/) grant number 165802/2015-4, received by
   CB.The authors would also like to thank all members of the Laboratory of
   Genomics Studies (IBILCE-UNESP, BR) for their helpful suggestions and
   discussions. This work was financially supported by FAPESP (Sao Paulo
   Research Foundation) grant number 2015/09704-6 and by CNPq (National
   Council for Scientific and Technological Development) grant number
   165802/2015-4.
CR Aguilar-Setién A, 2008, EPIDEMIOL INFECT, V136, P1678, DOI 10.1017/S0950268808000460
   Bahia S da S do E da, 2017, B EPIDEMIOLOGICO FEB, P3
   Terzian ACB, 2011, VECTOR-BORNE ZOONOT, V11, P291, DOI 10.1089/vbz.2009.0200
   Cabrera-Romo S, 2016, ZOONOSES PUBLIC HLTH, V63, P579, DOI 10.1111/zph.12276
   Cabrera-Romo S, 2014, AM J TROP MED HYG, V91, P1227, DOI 10.4269/ajtmh.14-0361
   Calisher CH, 2006, CLIN MICROBIOL REV, V19, P531, DOI 10.1128/CMR.00017-06
   Casseb Alexandre do Rosario, 2013, Veterinaria e Zootecnia, V20, P391
   Chen LH, 2014, DATABASE-OXFORD, DOI 10.1093/database/bau021
   CLARKE DH, 1958, AM J TROP MED HYG, V7, P561, DOI 10.4269/ajtmh.1958.7.561
   Coffey LL, 2008, P NATL ACAD SCI USA, V105, P6970, DOI 10.1073/pnas.0712130105
   Colombo TE, 2017, J CLIN VIROL, V96, P20, DOI 10.1016/j.jcv.2017.09.002
   Colombo TE, 2016, ACTA TROP, V164, P84, DOI 10.1016/j.actatropica.2016.09.004
   Colombo TE, 2013, REV INST MED TROP SP, V55, P275, DOI 10.1590/S0036-46652013000400009
   Dash AP, 2013, J VECTOR DIS, V50, P77
   Estofolete CF, 2016, REV SOC BRAS MED TRO, V49, P648, DOI 10.1590/0037-8682-0093-2016
   Estofolete CF, 2016, J CLIN VIROL, V81, P25, DOI 10.1016/j.jcv.2016.05.012
   Feldhamer G.A., 2015, Mammalogy: adaptation, diversity, ecology
   Gregorim R., 2016, B SOC BRASILEIRA EST, P28
   Hill JohnE., 1984, BATS NATURAL HIST
   Institute for Laboratory Animal Resources Comission on Life Sciences National Research Council, 2011, GUIDE CARE USE LAB A, DOI [10.1163/1573-3912_islam_DUM_3825, DOI 10.1163/1573-3912_ISLAM_DUM_3825]
   Kuno G, 2005, CLIN MICROBIOL REV, V18, P608, DOI 10.1128/CMR.18.4.608-637.2005
   Kuno G, 1998, J VIROL, V72, P73, DOI 10.1128/JVI.72.1.73-83.1998
   Kuno G, 2017, VIRUSES-BASEL, V9, DOI 10.3390/v9070185
   LaVal R.K., 1973, Science Bull nat Hist Mus Los Ang Cty, V15, P1
   López-Roig M, 2014, VIRUSES-BASEL, V6, P3386, DOI 10.3390/v6093386
   Luis AD, 2013, P ROY SOC B-BIOL SCI, V280, DOI 10.1098/rspb.2012.2753
   Machain-williams C, 2014, J WILDLIFE DIS, V49, P1, DOI [10.7589/2012-12-318.Serologic, DOI 10.7589/2012-12-318.SEROLOGIC]
   Maher-Sturgess SL, 2008, VIROL J, V5, DOI 10.1186/1743-422X-5-16
   Miranda JMD, 2006, ZOOTAXA, P57, DOI 10.11646/zootaxa.1383.1.4
   Mondini A, 2007, J CLIN VIROL, V40, P84, DOI 10.1016/j.jcv.2007.06.007
   Mondini A, 2007, EMERG INFECT DIS, V13, P176, DOI 10.3201/eid1301.060905
   Figueiredo LTM, 2007, REV SOC BRAS MED TRO, V40, P224, DOI 10.1590/S0037-86822007000200016
   Moreira-Soto A, 2017, COMP IMMUNOL MICROB, V50, P101, DOI 10.1016/j.cimid.2016.12.004
   Moreno ES, 2011, REV SOC BRAS MED TRO, V44, P290, DOI 10.1590/S0037-86822011005000041
   Nogueira Marcelo Rodrigues, 2014, Check List, V10, P808
   Nogueira ML, 2017, EUROPEAN SOC CLIN MI, DOI DOI 10.1016/J.CMI.2017.11.004
   Olival KJ, 2017, NATURE, V546, P646, DOI 10.1038/nature22975
   Mota MTO, 2015, GENOME ANNOUNCEMENTS, V3, DOI 10.1128/genomeA.01341-15
   Perea-Martínez L, 2013, COMP IMMUNOL MICROB, V36, P193, DOI 10.1016/j.cimid.2012.12.002
   Costa IMP, 2016, EPIDEMIOL SERV SAUDE, V25, P735, DOI [10.5123/s1679-49742016000400007, 10.5123/S1679-49742016000400007]
   Saad LD, 2016, EPIDEMIOL SERV SAUDE, V25, P531, DOI 10.5123/S1679-49742016000300009
   Saude S de V em M da, 2017, B EPIDEMIOLOGICO, V48, P1
   Serra-Cobo J, 2017, ADV EXP MED BIOL, V972, P35, DOI 10.1007/5584_2016_131
   Serra-Cobo J, 2013, PLOS ONE, V8, DOI 10.1371/journal.pone.0064467
   SHEPHERD R. C, 1964, ZOONOSES RES, V3, P125
   Spandidos A, 2010, NUCLEIC ACIDS RES, V38, pD792, DOI 10.1093/nar/gkp1005
   SULKIN SE, 1966, SCIENCE, V152, P223, DOI 10.1126/science.152.3719.223
   Thompson NN, 2015, ZOONOSES PUBLIC HLTH, V62, P53, DOI 10.1111/zph.12118
   Vicente-Santos A, 2017, PLOS NEGLECT TROP D, V11, DOI 10.1371/journal.pntd.0005537
   Vizotto LD, 1973, CHAVE DETERMINAC SP
   Wang L., 2015, Bats and Viruses: A New Frontier of Emerging Infectious Diseases
   Weaver SC, 2004, NAT REV MICROBIOL, V2, P789, DOI 10.1038/nrmicro1006
   WILLIAMS M. C., 1964, ZOONOSES HITS, V3, P141
   WILLIAMS MC, 1964, NATURE, V203, P670, DOI 10.1038/203670a0
   Woolhouse MEJ, 2005, EMERG INFECT DIS, V11, P1842, DOI 10.3201/eid1112.050997
NR 55
TC 14
Z9 15
U1 0
U2 7
PU PUBLIC LIBRARY SCIENCE
PI SAN FRANCISCO
PA 1160 BATTERY STREET, STE 100, SAN FRANCISCO, CA 94111 USA
SN 1932-6203
J9 PLOS ONE
JI PLoS One
PD NOV 7
PY 2018
VL 13
IS 11
AR e0207010
DI 10.1371/journal.pone.0207010
PG 10
WC Multidisciplinary Sciences
WE Science Citation Index Expanded (SCI-EXPANDED)
SC Science & Technology - Other Topics
GA GZ4PQ
UT WOS:000449379500091
PM 30403749
OA Green Published, Green Submitted, gold
DA 2025-07-26
ER

PT J
AU Priye, A
   Ball, CS
   Meagher, RJ
AF Priye, Aashish
   Ball, Cameron S.
   Meagher, Robert J.
TI Colorimetric-Luminance Readout for Quantitative Analysis of Fluorescence
   Signals with a Smartphone CMOS Sensor
SO ANALYTICAL CHEMISTRY
LA English
DT Article
ID QUANTUM DOTS; PLATFORM
AB Smartphones have shown promise as an enabling technology for portable and distributed point-of-care diagnostic tests. The CMOS camera sensor can be used for detecting optical signals, including fluorescence for applications such as isothermal nucleic acid amplification tests. However, such analysis is typically limited mostly to end point detection of single targets. Here we present a smartphone-based image analysis pipeline that utilizes the CIE xyY (chromaticity-luminance) color space to measure the luminance (in lieu of RGB intensities) of fluorescent signals arising from nucleic acid amplification targets, with a discrimination sensitivity (ratio between the positive to negative signals), which is an order of magnitude more than traditional RGB intensity based analysis. Furthermore, the chromaticity part of the analysis enables reliable multiplexed detection of different targets labeled with spectrally separated fluorophores. We apply this chromaticity-luminance formulation to simultaneously detect Zika and chikungunya viral RNA via end point RT-LAMP (Reverse transcription Loop-Mediated isothermal amplification). We also show real time LAMP detection of Neisseria gonorrhoeae samples down to a copy number of 3.5 copies per 10 mu L of reaction volume in our smartphone-operated portable LAMP box. Our chromaticity-luminance analysis is readily adaptable to other types of multiplexed fluorescence measurements using a smartphone camera.
C1 [Priye, Aashish] Univ Cincinnati, Dept Chem & Environm Engn, Cincinnati, OH 45221 USA.
   [Ball, Cameron S.; Meagher, Robert J.] Sandia Natl Labs, Biotechnol & Bioengn Dept, Livermore, CA 94550 USA.
C3 University System of Ohio; University of Cincinnati; United States
   Department of Energy (DOE); Sandia National Laboratories
RP Priye, A (corresponding author), Univ Cincinnati, Dept Chem & Environm Engn, Cincinnati, OH 45221 USA.; Meagher, RJ (corresponding author), Sandia Natl Labs, Biotechnol & Bioengn Dept, Livermore, CA 94550 USA.
EM priyeah@uc.edu; rmeaghe@sandia.gov
OI Meagher, Robert/0000-0002-6262-2126
FU National Institute of Allergy and Infectious Disease (NIH: NIAID)
   [1R21AI120973]; U.S. Department of Energy's National Nuclear Security
   Administration [DE-NA0003525]
FX This paper describes objective technical results and analysis. Any
   subjective views or opinions that might be expressed in the paper do not
   necessarily represent the views of the U.S. Department of Energy or the
   United States Government. This work was funded by the National Institute
   of Allergy and Infectious Disease (NIH: NIAID) Grant 1R21AI120973 (R.
   Meagher). Sandia National Laboratories is a multimission laboratory
   managed and operated by National Technology and Engineering Solutions of
   Sandia LLC, a wholly owned subsidiary of Honeywell International Inc.,
   for the U.S. Department of Energy's National Nuclear Security
   Administration under contract DE-NA0003525.
CR Algar WR, 2007, ANAL CHIM ACTA, V581, P193, DOI 10.1016/j.aca.2006.08.026
   [Anonymous], 1982, COLOR SCI
   Ball CS, 2016, ANAL CHEM, V88, P3562, DOI 10.1021/acs.analchem.5b04054
   Forsyth D. A, 2003, COMPUTER VISION MODE, V88
   Ganguli A, 2017, BIOMED MICRODEVICES, V19, DOI 10.1007/s10544-017-0209-9
   Hunt RWG, 2011, WILEY-ISTE, P1, DOI 10.1002/9781119975595
   Knowlton SM, 2015, SCI REP-UK, V5, DOI 10.1038/srep15022
   Lee S, 2014, LAB CHIP, V14, P1437, DOI 10.1039/c3lc51375k
   Lee SA, 2014, LAB CHIP, V14, P3056, DOI 10.1039/c4lc00523f
   Lopez-Ruiz N, 2014, ANAL CHEM, V86, P9554, DOI 10.1021/ac5019205
   Oncescu V, 2013, LAB CHIP, V13, P3232, DOI 10.1039/c3lc50431j
   Ozcan A, 2014, LAB CHIP, V14, P3187, DOI 10.1039/c4lc00010b
   Petryayeva E, 2013, APPL SPECTROSC, V67, P215, DOI 10.1366/12-06948
   Priye A, 2017, SCI REP-UK, V7, DOI 10.1038/srep44778
   Priye A, 2017, METHODS MOL BIOL, V1571, P251, DOI 10.1007/978-1-4939-6848-0_16
   Priye A, 2016, ANAL CHEM, V88, P4651, DOI 10.1021/acs.analchem.5b04153
   Roda A, 2014, ANAL CHEM, V86, P7299, DOI 10.1021/ac502137s
   Rutledge RG, 2004, NUCLEIC ACIDS RES, V32, DOI 10.1093/nar/gnh177
   Shen L, 2012, LAB CHIP, V12, P4240, DOI [10.1039/c2lc40741h, 10.1039/c2lc40741]
   Wei QS, 2013, ACS NANO, V7, P9147, DOI 10.1021/nn4037706
   Yu H, 2016, J PHARMACEUT BIOMED, V125, P85, DOI 10.1016/j.jpba.2016.03.018
NR 21
TC 77
Z9 82
U1 5
U2 168
PU AMER CHEMICAL SOC
PI WASHINGTON
PA 1155 16TH ST, NW, WASHINGTON, DC 20036 USA
SN 0003-2700
EI 1520-6882
J9 ANAL CHEM
JI Anal. Chem.
PD NOV 6
PY 2018
VL 90
IS 21
BP 12385
EP 12389
DI 10.1021/acs.analchem.8b03521
PG 5
WC Chemistry, Analytical
WE Science Citation Index Expanded (SCI-EXPANDED)
SC Chemistry
GA GZ8FJ
UT WOS:000449722500013
PM 30272954
OA Green Accepted
DA 2025-07-26
ER

PT J
AU Solimini, AG
   Manica, M
   Rosà, R
   della Torre, A
   Caputo, B
AF Solimini, Angelo G.
   Manica, Mattia
   Rosa, Roberto
   della Torre, Alessandra
   Caputo, Beniamino
TI Estimating the risk of Dengue, Chikungunya and Zika outbreaks in a large
   European city
SO SCIENTIFIC REPORTS
LA English
DT Article
ID AEDES-ALBOPICTUS; VIRUS; SPREAD; FEVER
AB Outbreaks of arbovirus infections vectored by invasive Aedes albopictus have already occurred and are predicted to become increasingly frequent in Southern Europe. We present a probabilistic model to assess risk of arbovirus outbreaks based on incident cases worldwide, on the probability of arrival of infected travelers, and on the abundance of the vector species. Our results show a significant risk of Chikungunya outbreak in Rome from mid June to October in simulations with high human biting rates (i.e. when >= 50% of the population is bitten every day). The outbreak risk is predicted to be highest for Chikungunya and null for Zika. Simulated increase of incident cases in selected endemic countries has no major impact on the outbreak risk. The model correctly estimated the number of imported cases and can be easily adapted to other urban areas where Ae. albopictus is the only potential vector present.
C1 [Solimini, Angelo G.; Manica, Mattia; della Torre, Alessandra; Caputo, Beniamino] Univ Roma La Sapienza, Dept Publ Hlth & Infect Dis, Rome, Italy.
   [Manica, Mattia; Rosa, Roberto] Fdn Edmund Mach, Res & Innovat Ctr, Dept Biodivers & Mol Ecol, San Michele All Adige, TN, Italy.
C3 Sapienza University Rome; Fondazione Edmund Mach
RP Solimini, AG (corresponding author), Univ Roma La Sapienza, Dept Publ Hlth & Infect Dis, Rome, Italy.
EM angelo.solimini@uniroma1.it
RI ; Solimini, Angelo/C-9290-2018; Rosa, Roberto/B-8562-2011; Caputo,
   Beniamino/I-2880-2015
OI Solimini, Angelo/0000-0002-5281-7624; MANICA,
   MATTIA/0000-0003-3709-1199; DELLA TORRE, Alessandra/0000-0001-7054-0027;
   Rosa, Roberto/0000-0002-8655-2230
FU internal Sapienza Grant; European Union's Horizon 2020 Research and
   Innovation Programme under ZIKAlliance [734548]
FX We thank Luca Delucchi for technical assistance with cluster computing
   and Stefano Merler for useful suggestions on methodological issues. The
   study was partially supported by an internal Sapienza Grant (Ateneo
   2016). R.R. and M.M. were partly supported by the European Union's
   Horizon 2020 Research and Innovation Programme under ZIKAlliance Grant
   Agreement no. 734548.
CR [Anonymous], SORV CAS UM CHIK DEN
   [Anonymous], IND TUR INT
   [Anonymous], 2012, PLOS NEGLECT TROP D, DOI DOI 10.1371/journal.pntd.0001793
   [Anonymous], ENV HLTH PERSPECT
   [Anonymous], SORV CAS UM CHIK DEN
   [Anonymous], PLOS ONE
   Bhatt S, 2013, NATURE, V496, P504, DOI 10.1038/nature12060
   Cianci D, 2013, J MED ENTOMOL, V50, P533, DOI 10.1603/ME12126
   Ciota AT, 2017, EMERG INFECT DIS, V23, P1110, DOI 10.3201/eid2307.161633
   Cunze S, 2016, PARASITE VECTOR, V9, DOI 10.1186/s13071-016-1853-2
   Gjenero-Margan I, 2011, EUROSURVEILLANCE, V16, P2
   Grandadam M, 2011, EMERG INFECT DIS, V17, P910, DOI 10.3201/eid1705.101873
   Guzzetta G, 2016, EUROSURVEILLANCE, V21, P5, DOI 10.2807/1560-7917.ES.2016.21.15.30199
   Guzzetta G, 2016, PLOS NEGLECT TROP D, V10, DOI 10.1371/journal.pntd.0004762
   Johansson MA, 2014, PLOS ONE, V9, DOI 10.1371/journal.pone.0104915
   Johansson MA, 2012, AM J TROP MED HYG, V86, P349, DOI 10.4269/ajtmh.2012.11-0432
   Kucharski AJ, 2016, PLOS NEGLECT TROP D, V10, DOI 10.1371/journal.pntd.0004726
   La Ruche G, 2010, EUROSURVEILLANCE, V15, P2
   Lambrechts L, 2010, PLOS NEGLECT TROP D, V4, DOI 10.1371/journal.pntd.0000646
   Liang GD, 2015, EMERG MICROBES INFEC, V4, DOI 10.1038/emi.2015.18
   Lloyd AL, 2007, J R SOC INTERFACE, V4, P851, DOI 10.1098/rsif.2007.1064
   Manica M, 2017, EUROSURVEILLANCE, V22, P2, DOI 10.2807/1560-7917.ES.2017.22.44.17-00685
   Manica M, 2017, PEERJ, V5, DOI 10.7717/peerj.2998
   Manica M, 2016, PLOS NEGLECT TROP D, V10, DOI 10.1371/journal.pntd.0004758
   Marchand E, 2013, EUROSURVEILLANCE, V18, P3, DOI 10.2807/1560-7917.ES2013.18.50.20661
   Moro ML, 2010, AM J TROP MED HYG, V82, P508, DOI 10.4269/ajtmh.2010.09-0322
   Napoli C, 2012, J TRAVEL MED, V19, P294, DOI 10.1111/j.1708-8305.2012.00640.x
   Poletti P, 2011, PLOS ONE, V6, DOI 10.1371/journal.pone.0018860
   Quam MB, 2015, J TRAVEL MED, V22, P186, DOI 10.1111/jtm.12192
   R Core Team, 2015, R: A language and environment for statistical computing
   Rezza G, 2007, LANCET, V370, P1840, DOI 10.1016/S0140-6736(07)61779-6
   Rocklöv J, 2016, EBIOMEDICINE, V9, P250, DOI 10.1016/j.ebiom.2016.06.009
   Shepard DS, 2014, PLOS NEGLECT TROP D, V8, DOI 10.1371/journal.pntd.0003306
   Smith DL, 2012, PLOS PATHOG, V8, DOI 10.1371/journal.ppat.1002588
   Talbalaghi A, 2010, MED VET ENTOMOL, V24, P83, DOI 10.1111/j.1365-2915.2009.00853.x
   Vairo F, 2016, INT J INFECT DIS, V53, P16, DOI 10.1016/j.ijid.2016.11.044
   Venturi G, 2017, EUROSURVEILLANCE, V22, P11, DOI 10.2807/1560-7917.ES.2017.22.39.17-00646
   Wearing HJ, 2016, PARASITOLOGY, V143, P860, DOI 10.1017/S0031182016000421
   Weaver SC, 2014, PLOS NEGLECT TROP D, V8, DOI 10.1371/journal.pntd.0002921
   Weaver SC, 2010, ANTIVIR RES, V85, P328, DOI 10.1016/j.antiviral.2009.10.008
NR 40
TC 17
Z9 18
U1 0
U2 11
PU NATURE PORTFOLIO
PI BERLIN
PA HEIDELBERGER PLATZ 3, BERLIN, 14197, GERMANY
SN 2045-2322
J9 SCI REP-UK
JI Sci Rep
PD NOV 6
PY 2018
VL 8
AR 16435
DI 10.1038/s41598-018-34664-5
PG 9
WC Multidisciplinary Sciences
WE Science Citation Index Expanded (SCI-EXPANDED)
SC Science & Technology - Other Topics
GA GZ3GD
UT WOS:000449274200021
PM 30401870
OA Green Published, gold
DA 2025-07-26
ER

PT J
AU Alayed, MS
   Qureshi, MA
   Ahmed, S
   Alqahtani, AS
   Al-qahtani, AM
   Alshaybari, K
   Alshahrani, M
   Asaad, AM
AF Alayed, Mohammed S.
   Qureshi, Mohamed A.
   Ahmed, Saif
   Alqahtani, Ali S.
   Al-qahtani, Awad M.
   Alshaybari, Khalid
   Alshahrani, Majed
   Asaad, Ahmed M.
TI Seroprevalence of Zika virus among asymptomatic pregnant mothers and
   their newborns in the Najran region of southwest Saudi Arabia
SO ANNALS OF SAUDI MEDICINE
LA English
DT Article
ID CROSS-REACTIVITY; DENGUE; CHIKUNGUNYA; INFECTION; DIAGNOSIS; VIREMIA
AB BACKGROUND: Zika virus (ZIKV) is a teratogenic flavivirus that can cause microcephaly. Its main vector, Aedes aegypti, has been previously identified in Saudi Arabia, but no ZIKV infection has yet been reported. Nevertheless, the country is at risk from ZIKV because it receives many travelers throughout the year, including pilgrims from ZIKV-endemic countries.
   OBJECTIVES: Screen asymptomatic pregnant mothers and their newborns attending a major hospital in the Najran region for subclinical or past infections with ZIKV, using ELISA and RT-PCR.
   DESIGN: Cross-sectional.
   SETTING: Najran Maternity and Children Hospital (NMCH).
   SUBJECTS AND METHODS: All pregnant women admitted to NMCH in labor between November 2016 and July 2017 were included in the study. Clinical and demographic data were collected by pre-validated physician-administered questionnaires. Paired umbilical and maternal serum samples were collected and frozen at -60 degrees C, using ELISA to measure anti-ZIKA IgG and IgM antibodies and RT-PCR to further investigate positive samples.
   MAIN OUTCOME MEASURES: Maternal and newborn serum anti-ZIKV IgM and IgG and ZIKV RT-PCR.
   SAMPLE SIZE: 410 mother-newborn pairs.
   RESULTS: The median gestational age was 38.5 weeks (range 33-42). Most (n=342, 83.41%) of the women were from Najran city. All of the newborns had normal growth parameters with no congenital malformations. None of the mothers had symptoms suggestive of ZIKV infection; 3 (0.7%) exhibited a low-grade fever (38 degrees C), but did not test positive for anti-ZIKV antibodies. Thirty-five (8.53%) of mothers had travelled inside Saudi Arabia, but none outside the country. Twenty-four (5.85%) mothers tested positive for anti-ZIKV IgM and 52 (12.68%) tested positive for anti-ZIKV IgG, but all infant samples were negative. All seropositive ZIKV IgM were also ZIKV IgG positive, but RT-PCR testing of all seropositive samples was negative.
   CONCLUSION: Although previous (resolved) ZIKV infection and cross-reactivity of the ELISA method with other flaviviruses cannot be excluded, the study found no confirmed cases of acute ZIKV infection. However, given the presence of the vector in Saudi Arabia, the presence of presumptive positive serology and the ongoing risk of ZIKV entry via a regular influx of travelers from endemic areas, we propose that continuous surveillance be conducted for ZIKV as well for other flaviviruses. Larger-scale nationwide studies are strongly recommended to gain a broader view of the potential threat from ZIKV in the country.
C1 [Alayed, Mohammed S.; Alshaybari, Khalid] Najran Univ, Coll Med, Dept Pediat, Najran 1988, Saudi Arabia.
   [Qureshi, Mohamed A.] Najran Univ, Coll Med, Dept Microbiol, Najran, Saudi Arabia.
   [Ahmed, Saif; Alqahtani, Ali S.] Najran Univ, Coll Appl Med Sci, Dept Med Lab Sci, Najran, Saudi Arabia.
   [Al-qahtani, Awad M.] Najran Univ, Dept Family & Community Med, Najran, Saudi Arabia.
   [Alshahrani, Majed] Najran Univ, Coll Med, Dept Obstet & Gynecol, Najran, Saudi Arabia.
   [Asaad, Ahmed M.] Zagazig Univ, Coll Med, Dept Microbiol, Zagazig, Egypt.
C3 Najran University; Najran University; Najran University; Najran
   University; Najran University; Egyptian Knowledge Bank (EKB); Zagazig
   University
RP Alayed, MS (corresponding author), Najran Univ, Coll Med, Dept Pediat, Najran 1988, Saudi Arabia.
EM drmza-yed2000@yahoo.com
RI Alayed, Mohammed/AAI-5057-2020; Saif, Ahmed/AHB-7486-2022; Qureshi, Dr
   Mohammed Ansar/LUY-6846-2024; Alshahrani, Majed/HSD-9702-2023; asaad,
   ahmed/P-1650-2018; Sadeq, Khaled/N-3461-2017; Asaad, Ahmed/ITU-2346-2023
OI Alqahtani, Ali S./0000-0002-5923-371X; AlAyed,
   Mohammed/0000-0002-1696-9145; asaad, ahmed/0000-0002-1422-1117; Sadeq,
   Khaled/0000-0001-8578-0824; 
CR Al-Abdely HM, 2016, SAUDI MED J, V37, P831, DOI 10.15537/smj.2016.8.15676
   Al-Qahtani AA, 2016, J INFECT DEV COUNTR, V10, P201, DOI 10.3855/jidc.8350
   Al-Saeed MS, 2017, J MED VIROL, V89, P1339, DOI 10.1002/jmv.24785
   Aziz A, 2014, PARASITE VECTOR, V7, DOI 10.1186/s13071-014-0487-5
   Cao-Lormeau VM, 2016, LANCET, V387, P1531, DOI 10.1016/S0140-6736(16)00562-6
   Casale TB, 2018, J ALLERGY CLIN IMMUN, V141, P482, DOI 10.1016/j.jaci.2017.11.029
   Dejnirattisai W, 2016, NAT IMMUNOL, V17, P1102, DOI 10.1038/ni.3515
   Driggers RW, 2016, NEW ENGL J MED, V374, P2142, DOI 10.1056/NEJMoa1601824
   Hakami WS, 2011, SAUDI MED J, V32, P1137
   Hussain R, 2013, E MEDITERR HEALTH J, V19, P506, DOI 10.26719/2013.19.5.506
   Landry ML, 2017, ARCH PATHOL LAB MED, V141, P60, DOI 10.5858/arpa.2016-0406-SA
   Moulin E, 2016, New Microbes New Infect, V11, P6, DOI 10.1016/j.nmni.2016.02.003
   Petersen LR, 2016, NEW ENGL J MED, V374, P1552, DOI [10.1056/NEJMra1602113, 10.1056/NEJMc1606769]
   Stettler K, 2016, SCIENCE, V353, P823, DOI 10.1126/science.aaf8505
   Suy A, 2016, NEW ENGL J MED, V375, P2611, DOI 10.1056/NEJMc1607580
   Vouga M, 2016, LANCET, V387, P843, DOI 10.1016/S0140-6736(16)00383-4
   Zayed MS, 2014, CONSANGUINEOUS MARRI, V76, P155
NR 17
TC 9
Z9 10
U1 0
U2 2
PU K FAISAL SPEC HOSP RES CENTRE
PI RIYADH
PA PUBLICATIONS OFFICE PO BOX 3354, RIYADH 11211, SAUDI ARABIA
SN 0256-4947
EI 1319-9226
J9 ANN SAUDI MED
JI Ann. Saudi Med.
PD NOV-DEC
PY 2018
VL 38
IS 6
BP 408
EP 412
DI 10.5144/0256-4947.2018.408
PG 5
WC Medicine, General & Internal
WE Science Citation Index Expanded (SCI-EXPANDED)
SC General & Internal Medicine
GA HD3AW
UT WOS:000452385200003
PM 30531174
OA Green Published, gold, Green Submitted
DA 2025-07-26
ER

PT J
AU Ali, SM
   Amroun, A
   de Lamballerie, X
   Nougairède, A
AF Ali, Souand Mohamed
   Amroun, Abdennour
   de Lamballerie, Xavier
   Nougairede, Antoine
TI Evolution of Chikungunya virus in mosquito cells
SO SCIENTIFIC REPORTS
LA English
DT Article
ID SINDBIS VIRUS; FITNESS; ADAPTATION; MUTATIONS; ARBOVIRUS; ALTERNATION;
   VERTEBRATE; INSECT
AB It has been observed that replication of Chikungunya virus (CHIKV) in C6/36 Aedes albopictus cells has little effect on virus evolution. To characterize evolutionary patterns associated with CHIKV replication in mosquito cells, we performed serial passages of the LR2006 strain in Ae. albopictus cells (75 and 30 passages in C6/36 and U4.4 respectively) and Ae. aegypti cells (100 passages in AA-A20 and in AE) and studied genotypic changes accompanying adaptation during this evolutionary process. Quantitative analysis revealed cell specific patterns: low mutation rates in C6/36 cells except when a CHIKV strain pre-adapted to mammalian was used and typical features of adaptation to cell culture conditions with a high number of fixed mutations in AE and AA-A20 cells probably due to the weak permissiveness of these latter cell lines. Altogether, these results suggested that both cell line and viral strain influence rates of viral evolution. In contrast, characteristics and distribution of mutations were qualitatively very similar in all mosquito cells with a high level of parallel evolution including 4 deletion mutations. Serial passage in mammalian cells of viruses pre-adapted to mosquito cells revealed disappearance of almost all shared mutations suggesting that many of these mutational patterns are vector-specific.
C1 [Nougairede, Antoine] UVE, Marseille, France.
   Aix Marseille Univ, IRD 190, Inserm 1207, IHU Mediterranee Infect, Marseille, France.
C3 Institut de Recherche pour le Developpement (IRD); Aix-Marseille
   Universite; Institut National de la Sante et de la Recherche Medicale
   (Inserm)
RP Nougairède, A (corresponding author), UVE, Marseille, France.
EM antoine.nougairede@univ-amu.fr
OI NOUGAIREDE, Antoine/0000-0001-7729-2636
FU French "Agence Nationale de la Recherche" [ANR-14-CE14-0001]; European
   Virus Archive goes global project (EVAg; European Union - Horizon 2020
   programme) [653316]; Agence Nationale de la Recherche (ANR)
   [ANR-14-CE14-0001] Funding Source: Agence Nationale de la Recherche
   (ANR)
FX This work was supported by the French "Agence Nationale de la Recherche"
   (grant agreement no. ANR-14-CE14-0001) and the European Virus Archive
   goes global project (EVAg; European Union - Horizon 2020 programme under
   grant agreement no. 653316; https://www.european-virus-archive.com/).We
   thank Ernest Gould from the UMR190-Emergence des Pathologies Virales
   (Marseille, France) and Anna-Bella from Institut Pasteur (Paris, France)
   for their valuable review of the manuscript. We thank Geraldine
   Piorkowski and Karine Barthelemy from the UMR "Emergence des Pathologies
   Virales" (Marseille, France) for their contribution to sequencing. We
   thank Tani Ly from the UMR "Emergence des Pathologies Virales"
   (Marseille, France) for her contribution to perform serial passages.
CR Brackney DE, 2010, PLOS NEGLECT TROP D, V4, DOI 10.1371/journal.pntd.0000856
   Burns CC, 2006, J VIROL, V80, P3259, DOI 10.1128/JVI.80.7.3259-3272.2006
   Cassadou S., 2014, EURO SURVEILLANCE B, V19
   Chen R., 2016, COMPREHENSIVE GENOME
   Chernomor O, 2015, METHODS ECOL EVOL, V6, P83, DOI 10.1111/2041-210X.12299
   Coffey LL, 2008, P NATL ACAD SCI USA, V105, P6970, DOI 10.1073/pnas.0712130105
   Cooper L. A., DIFFERENTIAL EVOLUTI
   Cuevas JM, 2012, MOL BIOL EVOL, V29, P17, DOI 10.1093/molbev/msr179
   Domingo E, 1997, ANNU REV MICROBIOL, V51, P151, DOI 10.1146/annurev.micro.51.1.151
   Drake JW, 1999, P NATL ACAD SCI USA, V96, P13910, DOI 10.1073/pnas.96.24.13910
   Firth AE, 2008, VIROL J, V5, DOI 10.1186/1743-422X-5-108
   Fischer M, 2014, MMWR-MORBID MORTAL W, V63, P500
   Frolov I, 2001, RNA, V7, P1638, DOI 10.1017/S135583820101010X
   Greene IP, 2005, J VIROL, V79, P14253, DOI 10.1128/JVI.79.22.14253-14260.2005
   IGARASHI A, 1978, J GEN VIROL, V40, P531, DOI 10.1099/0022-1317-40-3-531
   Leparc-Goffart I, 2014, LANCET, V383, P514, DOI 10.1016/S0140-6736(14)60185-9
   Malet H, 2009, J VIROL, V83, P6534, DOI 10.1128/JVI.00189-09
   Molla A, 1996, NAT MED, V2, P760, DOI 10.1038/nm0796-760
   Moutailler S, 2011, PLOS NEGLECT TROP D, V5, DOI 10.1371/journal.pntd.0001156
   Nougairede A, 2013, PLOS PATHOG, V9, DOI 10.1371/journal.ppat.1003172
   Novella IS, 1999, J MOL BIOL, V287, P459, DOI 10.1006/jmbi.1999.2635
   Novella IS, 2011, J MOL MICROB BIOTECH, V21, P71, DOI 10.1159/000332752
   Pfeiffer JK, 2005, PLOS PATHOG, V1, P102, DOI 10.1371/journal.ppat.0010011
   Pialoux G, 2007, LANCET INFECT DIS, V7, P319, DOI 10.1016/S1473-3099(07)70107-X
   Presloid JB, 2008, J MOL BIOL, V382, P342, DOI 10.1016/j.jmb.2008.06.080
   STEINHAUER DA, 1992, GENE, V122, P281, DOI 10.1016/0378-1119(92)90216-C
   STEINHAUER DA, 1987, ANNU REV MICROBIOL, V41, P409, DOI 10.1146/annurev.mi.41.100187.002205
   STRAUSS EG, 1983, P NATL ACAD SCI-BIOL, V80, P5271, DOI 10.1073/pnas.80.17.5271
   Strauss EG, 1991, CURR OPIN GENET DEV, V1, P485, DOI 10.1016/S0959-437X(05)80196-0
   Tamura K, 2013, MOL BIOL EVOL, V30, P2725, DOI [10.1093/molbev/msr121, 10.1093/molbev/mst197]
   Thiberville SD, 2013, ANTIVIR RES, V99, P345, DOI 10.1016/j.antiviral.2013.06.009
   Tsetsarkin K, 2006, VECTOR-BORNE ZOONOT, V6, P325, DOI 10.1089/vbz.2006.6.325
   Tsetsarkin KA, 2007, PLOS PATHOG, V3, P1895, DOI 10.1371/journal.ppat.0030201
   Tsetsarkin KA, 2014, NAT COMMUN, V5, DOI 10.1038/ncomms5084
   Vasilakis N, 2009, PLOS PATHOG, V5, DOI 10.1371/journal.ppat.1000467
   Vega-Rúa A, 2015, PLOS NEGLECT TROP D, V9, DOI 10.1371/journal.pntd.0003780
   Volk SM, 2010, J VIROL, V84, P6497, DOI 10.1128/JVI.01603-09
   Watts JM, 2009, NATURE, V460, P711, DOI 10.1038/nature08237
   Weaver SC, 1999, J VIROL, V73, P4316, DOI 10.1128/JVI.73.5.4316-4326.1999
   WEAVER SC, 1992, CURR TOP MICROBIOL, V176, P99
   Wichman HA, 1999, SCIENCE, V285, P422, DOI 10.1126/science.285.5426.422
   Zárate S, 2004, J VIROL, V78, P12236, DOI 10.1128/JVI.78.22.12236-12242.2004
NR 42
TC 6
Z9 8
U1 0
U2 6
PU NATURE PORTFOLIO
PI BERLIN
PA HEIDELBERGER PLATZ 3, BERLIN, 14197, GERMANY
SN 2045-2322
J9 SCI REP-UK
JI Sci Rep
PD NOV 1
PY 2018
VL 8
AR 16175
DI 10.1038/s41598-018-34561-x
PG 12
WC Multidisciplinary Sciences
WE Science Citation Index Expanded (SCI-EXPANDED)
SC Science & Technology - Other Topics
GA GY9GX
UT WOS:000448950500027
PM 30385797
OA Green Published, gold
DA 2025-07-26
ER

PT J
AU de Souza, TMA
   Ribeiro, ED
   Corrêa, VCE
   Damasco, PV
   Santos, CC
   de Bruycker-Nogueira, F
   Chouin-Carneiro, T
   Faria, NRD
   Nunes, PCG
   Heringer, M
   Lima, MDQ
   Badolato-Corrêa, J
   Cipitelli, MD
   de Azeredo, EL
   Nogueira, RMR
   dos Santos, FB
AF Alves de Souza, Thiara Manuele
   Ribeiro, Edcelha D'Athaide
   Correa e Correa, Valmir
   Damasco, Paulo Vieira
   Santos, Carla Cunha
   de Bruycker-Nogueira, Fernanda
   Chouin-Carneiro, Thais
   da Costa Faria, Nieli Rodrigues
   Guerra Nunes, Priscila Conrado
   Heringer, Manoela
   Queiroz Lima, Monique da Rocha
   Badolato-Correa, Jessica
   Cipitelli, Marcio da Costa
   de Azeredo, Elzinandes Leal
   Ribeiro Nogueira, Rita Maria
   dos Santos, Flavia Barreto
TI Following in the Footsteps of the Chikungunya Virus in Brazil: The First
   Autochthonous Cases in Amapa in 2014 and Its Emergence in Rio de Janeiro
   during 2016
SO VIRUSES-BASEL
LA English
DT Article
DE chikungunya virus; surveillance; co-infection; ECSA genotype; Asian
   genotype; Brazil
ID PHYLOGENETIC ANALYSES; STRUCTURAL PROTEINS; DENGUE VIRUSES;
   INDIAN-OCEAN; INFECTION; EPIDEMIC; ARTHRALGIA; TRAVELERS; ZIKA;
   TRANSMISSION
AB Currently, Brazil lives a triple arboviruses epidemic (DENV, ZIKV and CHIKV) making the differential diagnosis difficult for health professionals. Here, we aimed to investigate chikungunya cases and the possible occurrence of co-infections during the epidemic in Amapa (AP) that started in 2014 when the first autochthonous cases were reported and in Rio de Janeiro (RJ) in 2016. We further performed molecular characterization and genotyping of representative strains. In AP, 51.4% of the suspected cases were confirmed for CHIKV, 71.0% (76/107). Of those, 24 co-infections by CHIKV/DENV, two by CHIKV/DENV-1, and two by CHIKV/DENV-4 were observed. In RJ, 76.9% of the suspected cases were confirmed for CHIKV and co-infections by CHIKV/DENV (n = 8) and by CHIKV/ZIKV (n = 17) were observed. Overall, fever, arthralgia, myalgia, prostration, edema, exanthema, conjunctival hyperemia, lower back pain, dizziness, nausea, retroorbital pain, and anorexia were the predominating chikungunya clinical symptoms described. All strains analyzed from AP belonged to the Asian genotype and no amino acid changes were observed. In RJ, the East-Central-South-African genotype (ECSA) circulation was demonstrated and no E1-A226V mutation was observed. Despite this, an E1-V156A substitution was characterized in two samples and for the first time, the E1-K211T mutation was reported in all samples analyzed.
C1 [Alves de Souza, Thiara Manuele; de Bruycker-Nogueira, Fernanda; Chouin-Carneiro, Thais; da Costa Faria, Nieli Rodrigues; Guerra Nunes, Priscila Conrado; Heringer, Manoela; Queiroz Lima, Monique da Rocha; Badolato-Correa, Jessica; Cipitelli, Marcio da Costa; de Azeredo, Elzinandes Leal; dos Santos, Flavia Barreto] Oswaldo Cruz Inst, Viral Immunol Lab, BR-21040360 Rio De Janeiro, Brazil.
   [Ribeiro, Edcelha D'Athaide] Lab Cent Amapa LACEN AP, BR-68908530 Macapa, Brazil.
   [Correa e Correa, Valmir] Lab Fronteira LAFRON, BR-69980000 Oiapoque, Amapa, Brazil.
   [Damasco, Paulo Vieira; Santos, Carla Cunha] Rio Laranjeiras Hosp, BR-22240000 Rio De Janeiro, Brazil.
   [Damasco, Paulo Vieira] Fed Univ State Rio de Janeiro, Gaffree Guinle Univ Hosp, BR-20270003 Rio De Janeiro, Brazil.
   [Damasco, Paulo Vieira] Univ Estado Rio De Janeiro, Pedro Ernesto Univ Hosp, BR-20551030 Rio De Janeiro, Brazil.
   [Ribeiro Nogueira, Rita Maria] Oswaldo Cruz Inst, Flavivirus Lab, BR-21040360 Rio De Janeiro, Brazil.
C3 Fundacao Oswaldo Cruz; Universidade do Estado do Rio de Janeiro;
   Fundacao Oswaldo Cruz
RP dos Santos, FB (corresponding author), Oswaldo Cruz Inst, Viral Immunol Lab, BR-21040360 Rio De Janeiro, Brazil.
EM thiara.biomed@gmail.com; edcelhamanu@hotmail.com;
   paulovieiradamasco@gmail.com; ccih@fblo.com.br; nandanog@ioc.fiocruz.br;
   tatachouin@gmail.com; nielircf@ioc.fiocruz.br; pricgn@ioc.fiocruz.br;
   manoelaheringer@yahoo.com.br; moniqueq@ioc.fiocruz.br;
   jessica.badolato@ioc.fiocruz.br; marcio_cipitelli@ioc.fiocruz.br;
   elzinandes@ioc.fiocruz.br; rita@ioc.fiocruz.br; flaviab@ioc.fiocruz.br
RI ; Santos, Flavia/AAI-8292-2021; Azeredo, Elzinandes/MBH-0473-2025;
   Nogueira, Rita/F-3044-2016; Damasco, Paulo/AAD-2097-2020
OI Lima, Monique/0000-0001-9630-8736; Nunes, Priscila/0000-0002-4841-9308;
   Santos, Flavia/0000-0002-1309-5366; 
FU Fundacao de Amparo a Pesquisa do Estado do Rio de Janeiro FAPERJ
   [E-26/110.843/2013, E-26/202.003/2016]; Conselho Nacional de
   Desenvolvimento Cientifico e Tecnologico (CNPq) [30382202015-5];
   Financiadora de Estudos e Projetos FINEP [04.16.0058.00]; Coordenacao de
   Aperfeicoamento de Pessoal de Nivel Superior (CAPES); CNPq
FX This study was supported by Fundacao de Amparo a Pesquisa do Estado do
   Rio de Janeiro FAPERJ to ELA grant number E-26/110.843/2013 and to FBS
   grant number E-26/202.003/2016, to Conselho Nacional de Desenvolvimento
   Cientifico e Tecnologico (CNPq) grant number 30382202015-5 to FBS, to
   Financiadora de Estudos e Projetos FINEP number 04.16.0058.00 to FBS, to
   Coordenacao de Aperfeicoamento de Pessoal de Nivel Superior (CAPES) and
   CNPq for the students fellowships. The funders had no role in the study
   design, data collection, analysis and decision to publish or preparation
   of the manuscript.
CR Agarwal A, 2016, VIROLOGY, V497, P59, DOI 10.1016/j.virol.2016.06.025
   Alla SAO, 2011, BEST PRACT RES CL RH, V25, P337, DOI 10.1016/j.berh.2011.03.005
   [Anonymous], SECR VIGILANCIA EM S
   [Anonymous], FEBRE DE CHIKUNGUNYA
   [Anonymous], MON CAS DENG FEBR CH
   [Anonymous], SVS MS MONITORAMENTO
   [Anonymous], PREP RESP INTR VIR C
   Appassakij H, 2013, TRANSFUSION, V53, P2567, DOI 10.1111/j.1537-2995.2012.03960.x
   Azeredo Elzinandes Leal, 2018, PLoS Curr, V10, DOI 10.1371/currents.outbreaks.0bf6aeb4d30824de63c4d5d745b217f5
   Bandyopadhyay D, 2008, INT J DERMATOL, V47, P1148, DOI 10.1111/j.1365-4632.2008.03817.x
   Borgherini G, 2008, CLIN INFECT DIS, V47, P469, DOI 10.1086/590003
   Brasil P, 2016, PLOS NEGLECT TROP D, V10, DOI 10.1371/journal.pntd.0004636
   Bronzoni RVD, 2005, J CLIN MICROBIOL, V43, P696, DOI 10.1128/JCM.43.2.696-702.2005
   Burt FJ, 2012, LANCET, V379, P662, DOI 10.1016/S0140-6736(11)60281-X
   CAREY D E, 1971, Journal of the History of Medicine and Allied Sciences, V26, P243
   Chopra A, 2012, EPIDEMIOL INFECT, V140, P842, DOI 10.1017/S0950268811001300
   Chow A, 2011, J INFECT DIS, V203, P149, DOI 10.1093/infdis/jiq042
   Collao X, 2010, AM J TROP MED HYG, V82, P505, DOI 10.4269/ajtmh.2010.09-0435
   Conteville LC, 2016, MEM I OSWALDO CRUZ, V111, P347, DOI 10.1590/0074-02760160004
   Correia JC, 2012, REV SAUDE PUBL, V46, P935, DOI 10.1590/S0034-89102013005000010
   Couturier E, 2012, RHEUMATOLOGY, V51, P1315, DOI 10.1093/rheumatology/kes015
   de Andrade DC, 2010, BMC INFECT DIS, V10, DOI 10.1186/1471-2334-10-31
   Diallo M, 1999, AM J TROP MED HYG, V60, P281, DOI 10.4269/ajtmh.1999.60.281
   Essackjee K, 2013, POSTGRAD MED J, V89, P440, DOI 10.1136/postgradmedj-2012-131477
   FOURIE ED, 1979, S AFR MED J, V56, P130
   Gautret P, 2016, TRAVEL MED INFECT DI, V14, P7, DOI 10.1016/j.tmaid.2015.12.004
   GILOTRA SK, 1967, AM J EPIDEMIOL, V86, P379, DOI 10.1093/oxfordjournals.aje.a120748
   Hoarau JJ, 2010, J IMMUNOL, V184, P5914, DOI 10.4049/jimmunol.0900255
   Honório NA, 2015, CAD SAUDE PUBLICA, V31, P906, DOI 10.1590/0102-311XPE020515
   Johnson BW, 2005, J CLIN MICROBIOL, V43, P4977, DOI 10.1128/JCM.43.10.4977-4983.2005
   Kucharz EJ, 2012, EUR J INTERN MED, V23, P325, DOI 10.1016/j.ejim.2012.01.009
   Lanciotti RS, 2008, EMERG INFECT DIS, V14, P1232, DOI 10.3201/eid1408.080287
   Lanciotti RS, 2007, EMERG INFECT DIS, V13, P764, DOI 10.3201/eid1305.070015
   LANCIOTTI RS, 1992, J CLIN MICROBIOL, V30, P545, DOI 10.1128/JCM.30.3.545-551.1992
   Larrieu S, 2010, J CLIN VIROL, V47, P85, DOI 10.1016/j.jcv.2009.11.014
   Lee VJ, 2012, PLOS NEGLECT TROP D, V6, DOI 10.1371/journal.pntd.0001786
   Lo Presti A, 2016, INFECT GENET EVOL, V41, P270, DOI 10.1016/j.meegid.2016.04.006
   Lum FM, 2015, ANTIVIR RES, V120, P165, DOI 10.1016/j.antiviral.2015.06.009
   Malvy D, 2009, BMC INFECT DIS, V9, DOI 10.1186/1471-2334-9-200
   Mohan Alladi, 2010, Indian J Dermatol, V55, P54, DOI 10.4103/0019-5154.60355
   Mulyatno KC, 2012, JPN J INFECT DIS, V65, P92
   Niyas KP, 2010, VIROL J, V7, DOI 10.1186/1743-422X-7-189
   Njenga MK, 2008, J GEN VIROL, V89, P2754, DOI 10.1099/vir.0.2008/005413-0
   Parreira R, 2014, EUROSURVEILLANCE, V19, P7
   Phommanivong Viengvaly, 2016, Trop Med Health, V44, P24, DOI 10.1186/s41182-016-0020-y
   Pialoux G, 2007, LANCET INFECT DIS, V7, P319, DOI 10.1016/S1473-3099(07)70107-X
   Poo YS, 2014, PLOS NEGLECT TROP D, V8, DOI 10.1371/journal.pntd.0003354
   Lima MDQ, 2010, PLOS NEGLECT TROP D, V4, DOI 10.1371/journal.pntd.0000738
   Riswari SF, 2016, J CLIN VIROL, V74, P61, DOI 10.1016/j.jcv.2015.11.017
   Rougeron V, 2015, J CLIN VIROL, V64, P144, DOI 10.1016/j.jcv.2014.08.032
   Sam IC, 2012, PLOS ONE, V7, DOI 10.1371/journal.pone.0050476
   Sardi SI, 2016, J CLIN MICROBIOL, V54, P2348, DOI 10.1128/JCM.00877-16
   Schilte C, 2013, PLOS NEGLECT TROP D, V7, DOI 10.1371/journal.pntd.0002137
   SIMIZU B, 1984, J VIROL, V51, P254, DOI 10.1128/JVI.51.1.254-258.1984
   Simon F, 2007, MEDICINE, V86, P123, DOI 10.1097/MD/0b013e31806010a5
   Simon Fabrice, 2011, Curr Infect Dis Rep, V13, P218, DOI 10.1007/s11908-011-0180-1
   Sissoko D, 2009, PLOS NEGLECT TROP D, V3, DOI 10.1371/journal.pntd.0000389
   Solignat M, 2009, VIROLOGY, V393, P183, DOI 10.1016/j.virol.2009.07.024
   Souza Thiara Manuele Alves, 2017, PLoS Curr, V9, DOI 10.1371/currents.outbreaks.4200119978d62ccaa454599cd2735727
   STRAUSS JH, 1994, MICROBIOL REV, V58, P491, DOI 10.1128/MMBR.58.3.491-562.1994
   Sumathy K, 2012, J MED VIROL, V84, P462, DOI 10.1002/jmv.23187
   Teixeira MG, 2015, EMERG INFECT DIS, V21, P906, DOI 10.3201/eid2105.141727
   Nunes MRT, 2015, BMC MED, V13, DOI 10.1186/s12916-015-0348-x
   Thiberville SD, 2013, PLOS NEGLECT TROP D, V7, DOI 10.1371/journal.pntd.0002004
   Tsetsarkin KA, 2007, PLOS PATHOG, V3, P1895, DOI 10.1371/journal.ppat.0030201
   Tsetsarkin KA, 2011, CURR OPIN VIROL, V1, P310, DOI 10.1016/j.coviro.2011.07.004
   Tsetsarkin KA, 2011, PLOS PATHOG, V7, DOI 10.1371/journal.ppat.1002412
   Villamil-Gómez WE, 2016, INT J INFECT DIS, V51, P135, DOI 10.1016/j.ijid.2016.07.017
   Volk SM, 2010, J VIROL, V84, P6497, DOI 10.1128/JVI.01603-09
   White SK, 2017, GENOME ANNOUNCEMENTS, V5, DOI [10.1128/genomeA.00148-17, 10.1128/genomea.00148-17]
   Yaseen HM, 2014, BMC MUSCULOSKEL DIS, V15, DOI 10.1186/1471-2474-15-249
NR 71
TC 21
Z9 21
U1 0
U2 3
PU MDPI
PI BASEL
PA MDPI AG, Grosspeteranlage 5, CH-4052 BASEL, SWITZERLAND
EI 1999-4915
J9 VIRUSES-BASEL
JI Viruses-Basel
PD NOV
PY 2018
VL 10
IS 11
AR 623
DI 10.3390/v10110623
PG 17
WC Virology
WE Science Citation Index Expanded (SCI-EXPANDED)
SC Virology
GA HC2UO
UT WOS:000451657600046
PM 30424530
OA Green Submitted, Green Published, gold
DA 2025-07-26
ER

PT J
AU Azar, SR
   Rossi, SL
   Haller, SH
   Yun, RM
   Huang, JH
   Plante, JA
   Zhou, JH
   Olano, JP
   Roundy, CM
   Hanley, KA
   Weaver, SC
   Vasilakis, N
AF Azar, Sasha R.
   Rossi, Shannan L.
   Haller, Sherry H.
   Yun, Ruimei
   Huang, Jing H.
   Plante, Jessica A.
   Zhou, Jiehua
   Olano, Juan P.
   Roundy, Christopher M.
   Hanley, Kathryn A.
   Weaver, Scott C.
   Vasilakis, Nikos
TI ZIKV Demonstrates Minimal Pathologic Effects and Mosquito Infectivity in
   Viremic Cynomolgus Macaques
SO VIRUSES-BASEL
LA English
DT Article
DE Macaca fascicularis; Zika virus; Aedes aegypti; pathogenesis; vector
   competence; Flaviviridae
ID SYLVATIC DENGUE VIRUS; AEDES-AEGYPTI; ANIMAL-MODELS; YELLOW-FEVER;
   CHIKUNGUNYA; TRANSMISSION; EMERGENCE; EPIDEMIC; INOCULATION; PERSISTENCE
AB To evaluate the effects of ZIKV infection on non-human primates (NHPs), as well as to investigate whether these NHPs develop sufficient viremia to infect the major urban vector mosquito, Aedes aegypti, four cynomolgus macaques (Macaca fascicularis) were subcutaneously infected with 5.0 log(10) focus-forming units (FFU) of DNA clone-derived ZIKV strain FSS13025 (Asian lineage, Cambodia, 2010). Following infection, the animals were sampled (blood, urine, tears, and saliva), underwent daily health monitoring, and were exposed to Ae. aegypti at specified time points. All four animals developed viremia, which peaked 3-4 days post-infection at a maximum value of 6.9 log(10) genome copies/mL. No virus was detected in urine, tears, or saliva. Infection by ZIKV caused minimal overt disease: serum biochemistry and CBC values largely fell within the normal ranges, and cytokine elevations were minimal. Strikingly, the minimally colonized population of Ae. aegypti exposed to viremic animals demonstrated a maximum infection rate of 26% during peak viremia, with two of the four macaques failing to infect a single mosquito at any time point. These data indicate that cynomolgus macaques may be an effective model for ZIKV infection of humans and highlights the relative refractoriness of Ae. aegypti for ZIKV infection at the levels of viremia observed.
C1 [Azar, Sasha R.; Rossi, Shannan L.; Huang, Jing H.; Zhou, Jiehua; Olano, Juan P.; Weaver, Scott C.; Vasilakis, Nikos] Univ Texas Med Branch, Dept Pathol, Galveston, TX 77555 USA.
   [Azar, Sasha R.; Rossi, Shannan L.; Haller, Sherry H.; Yun, Ruimei; Plante, Jessica A.; Roundy, Christopher M.; Weaver, Scott C.] Univ Texas Med Branch, Dept Microbiol & Immunol, Galveston, TX 77555 USA.
   [Azar, Sasha R.; Roundy, Christopher M.; Weaver, Scott C.] Univ Texas Med Branch, Inst Translat Sci, Galveston, TX 77555 USA.
   [Rossi, Shannan L.; Weaver, Scott C.; Vasilakis, Nikos] Univ Texas Med Branch, Inst Human Infect & Immun, Galveston, TX 77555 USA.
   [Rossi, Shannan L.; Weaver, Scott C.; Vasilakis, Nikos] Univ Texas Med Branch, World Reference Ctr Emerging Viruses & Arboviruse, Galveston, TX 77555 USA.
   [Hanley, Kathryn A.] New Mexico State Univ, Dept Biol, Las Cruces, NM 88003 USA.
C3 University of Texas System; University of Texas Medical Branch
   Galveston; University of Texas System; University of Texas Medical
   Branch Galveston; University of Texas System; University of Texas
   Medical Branch Galveston; University of Texas System; University of
   Texas Medical Branch Galveston; University of Texas System; University
   of Texas Medical Branch Galveston; New Mexico State University
RP Weaver, SC; Vasilakis, N (corresponding author), Univ Texas Med Branch, Dept Pathol, Galveston, TX 77555 USA.; Weaver, SC (corresponding author), Univ Texas Med Branch, Dept Microbiol & Immunol, Galveston, TX 77555 USA.; Weaver, SC (corresponding author), Univ Texas Med Branch, Inst Translat Sci, Galveston, TX 77555 USA.; Weaver, SC; Vasilakis, N (corresponding author), Univ Texas Med Branch, Inst Human Infect & Immun, Galveston, TX 77555 USA.; Weaver, SC; Vasilakis, N (corresponding author), Univ Texas Med Branch, World Reference Ctr Emerging Viruses & Arboviruse, Galveston, TX 77555 USA.
EM srazar@utmb.edu; slrossi@utmb.edu; shhaller@utmb.edu; ruyun@utmb.edu;
   jinghong2018@yahoo.com; japlante@utmb.edu; jiehzhou@utmb.edu;
   jolano@utmb.edu; cmroundy@utmb.edu; khanley@nmsu.edu; sweaver@utmb.edu;
   nivasila@utmb.edu
RI ; Weaver, Scott/D-6490-2011; Plante, Jessica/GRS-0172-2022; Vasilakis,
   Nikos/ABE-7318-2020
OI Haller, Sherry L./0000-0002-4340-721X; Azar, Sasha/0000-0002-9182-216X;
   Plante, Jessica/0000-0002-4768-7458; 
FU NIH [R24AI120942, ICIDR 1U01AI115577-01, T32HD055163]; McLaughlin
   Fellowship Fund
FX This research was funded in part by NIH grants R24AI120942 (SCW), ICIDR
   1U01AI115577-01 (NV), T32HD055163 (SLH), and the McLaughlin Fellowship
   Fund (SRA).
CR Aguiar BS, 2018, INT J INFECT DIS, V70, P20, DOI 10.1016/j.ijid.2018.02.007
   Aid M, 2017, CELL, V169, P610, DOI 10.1016/j.cell.2017.04.008
   Althouse BM, 2016, PLOS NEGLECT TROP D, V10, DOI 10.1371/journal.pntd.0005055
   Althouse BM, 2015, PHILOS T R SOC B, V370, DOI 10.1098/rstb.2014.0299
   Armstrong PM, 2001, VECTOR-BORNE ZOONOT, V1, P159, DOI 10.1089/153036601316977769
   Azar SR, 2017, AM J TROP MED HYG, V97, P330, DOI 10.4269/ajtmh.16-0969
   Barrows NJ, 2016, CELL HOST MICROBE, V20, P259, DOI 10.1016/j.chom.2016.07.004
   Basarab M, 2016, BMJ-BRIT MED J, V352, DOI 10.1136/bmj.i1049
   BEARCROFT W. G. C., 1956, TRANS ROY SOC TROP MED AND HYG, V50, P442, DOI 10.1016/0035-9203(56)90090-6
   Boigard H, 2017, PLOS NEGLECT TROP D, V11, DOI 10.1371/journal.pntd.0005608
   Brasil P, 2016, NEW ENGL J MED, V375, P2321, DOI 10.1056/NEJMoa1602412
   Brasil P, 2016, LANCET, V387, P1482, DOI 10.1016/S0140-6736(16)30058-7
   Cao-Lormeau VM, 2016, LANCET, V387, P1531, DOI 10.1016/S0140-6736(16)00562-6
   Cao-Lormeau VM, 2014, EMERG INFECT DIS, V20, P1960, DOI 10.3201/eid2011.141380
   Carroll T, 2017, PLOS PATHOG, V13, DOI 10.1371/journal.ppat.1006537
   Coffey LL, 2017, PLOS ONE, V12, DOI 10.1371/journal.pone.0171148
   Zanotto PMD, 2018, FRONT IMMUNOL, V9, DOI 10.3389/fimmu.2018.01964
   De Kock M, 2013, CNS NEUROSCI THER, V19, P403, DOI 10.1111/cns.12104
   Deardorff ER, 2011, PLOS PATHOG, V7, DOI 10.1371/journal.ppat.1002335
   DICK GWA, 1952, T ROY SOC TROP MED H, V46, P509, DOI 10.1016/0035-9203(52)90042-4
   DICK GWA, 1952, T ROY SOC TROP MED H, V46, P521, DOI 10.1016/0035-9203(52)90043-6
   Dowall SD, 2017, PLOS NEGLECT TROP D, V11, DOI 10.1371/journal.pntd.0005704
   Dudley DM, 2017, NAT COMMUN, V8, DOI 10.1038/s41467-017-02222-8
   Dudley DM, 2016, NAT COMMUN, V7, DOI 10.1038/ncomms12204
   Duffy MR, 2009, NEW ENGL J MED, V360, P2536, DOI 10.1056/NEJMoa0805715
   Duong V, 2015, P NATL ACAD SCI USA, V112, P14688, DOI 10.1073/pnas.1508114112
   Durbin A, 2017, EXPERT REV VACCINES, V16, P781, DOI 10.1080/14760584.2017.1345309
   Durbin AP, 2013, VIROLOGY, V439, P34, DOI 10.1016/j.virol.2013.01.018
   Faria NR, 2016, SCIENCE, V352, P345, DOI 10.1126/science.aaf5036
   Ferreira-de-Brito A, 2016, MEM I OSWALDO CRUZ, V111, P655, DOI 10.1590/0074-02760160332
   Fourcade C, 2016, J CLIN VIROL, V82, P1, DOI 10.1016/j.jcv.2016.06.011
   Foy BD, 2011, EMERG INFECT DIS, V17, P880, DOI 10.3201/eid1705.101939
   Freitas BD, 2017, CURR OPIN OPHTHALMOL, V28, P595, DOI 10.1097/ICU.0000000000000420
   Gendernalik A, 2017, AM J TROP MED HYG, V96, P1338, DOI 10.4269/ajtmh.16-0963
   Gourinat AC, 2015, EMERG INFECT DIS, V21, P84, DOI 10.3201/eid2101.140894
   Grard G, 2014, PLOS NEGLECT TROP D, V8, DOI 10.1371/journal.pntd.0002681
   GUBLER DJ, 1981, AM J TROP MED HYG, V30, P1094, DOI 10.4269/ajtmh.1981.30.1094
   Guerbois M, 2016, J INFECT DIS, V214, P1349, DOI 10.1093/infdis/jiw302
   Haddow AD, 2017, EMERG INFECT DIS, V23, P1274, DOI 10.3201/eid2308.170036
   Hanley KA, 2014, AM J TROP MED HYG, V91, P672, DOI 10.4269/ajtmh.13-0492
   Hayes EB, 2009, EMERG INFECT DIS, V15, P1347, DOI 10.3201/eid1509.090442
   Hirsch AJ, 2018, NAT COMMUN, V9, DOI 10.1038/s41467-017-02499-9
   Hirsch AJ, 2017, PLOS PATHOG, V13, DOI 10.1371/journal.ppat.1006219
   Joguet G, 2017, LANCET INFECT DIS, V17, P1200, DOI 10.1016/S1473-3099(17)30444-9
   Julander JG, 2016, CURR OPIN VIROL, V18, P64, DOI 10.1016/j.coviro.2016.03.010
   Kato F, 2018, SCI REP-UK, V8, DOI 10.1038/s41598-018-21582-9
   Kim CR, 2018, LANCET GLOB HEALTH, V6, pE24, DOI 10.1016/S2214-109X(17)30419-9
   Kodati Shilpa, 2017, Lancet, V389, P125, DOI 10.1016/S0140-6736(16)32518-1
   Koide F, 2016, FRONT MICROBIOL, V7, DOI 10.3389/fmicb.2016.02028
   Kong WL, 2018, MICROB PATHOGENESIS, V114, P476, DOI 10.1016/j.micpath.2017.12.031
   Passos SRL, 2017, EMERG INFECT DIS, V23, P2120, DOI 10.3201/eid2312.171375
   Lambrechts L, 2010, PLOS NEGLECT TROP D, V4, DOI 10.1371/journal.pntd.0000646
   Lanciotti RS, 2008, EMERG INFECT DIS, V14, P1232, DOI 10.3201/eid1408.080287
   Larocca RA, 2016, NATURE, V536, P474, DOI 10.1038/nature18952
   Li XF, 2016, EBIOMEDICINE, V12, P170, DOI 10.1016/j.ebiom.2016.09.022
   Lowe R, 2018, INT J ENV RES PUB HE, V15, DOI 10.3390/ijerph15010096
   MARCHETTE NJ, 1969, AM J TROP MED HYG, V18, P411, DOI 10.4269/ajtmh.1969.18.411
   Matheus S, 2017, EMERG INFECT DIS, V23, P1910, DOI 10.3201/eid2311.170337
   Mayer SV, 2017, ACTA TROP, V166, P155, DOI 10.1016/j.actatropica.2016.11.020
   McDonald EM, 2017, PLOS NEGLECT TROP D, V11, DOI 10.1371/journal.pntd.0005990
   McGrath EL, 2017, STEM CELL REP, V8, P715, DOI 10.1016/j.stemcr.2017.01.008
   MILLER BR, 1989, TROP MED PARASITOL, V40, P396
   Mittal R, 2017, FRONT CELL INFECT MI, V7, DOI 10.3389/fcimb.2017.00486
   Moghadas SM, 2017, SCI REP-UK, V7, DOI 10.1038/s41598-017-05013-9
   Mohr EL, 2018, PLOS ONE, V13, DOI 10.1371/journal.pone.0190617
   Morrison TE, 2017, J VIROL, V91, DOI 10.1128/JVI.00009-17
   Musso D, 2017, J MED VIROL, V89, P1505, DOI 10.1002/jmv.24735
   Musso D, 2016, CLIN MICROBIOL REV, V29, P487, DOI 10.1128/CMR.00072-15
   Musso D, 2015, LANCET, V386, P243, DOI 10.1016/S0140-6736(15)61273-9
   Nalca A, 2003, ANTIVIR RES, V60, P153, DOI 10.1016/j.antiviral.2003.08.001
   Ng LFP, 2017, ANNU REV VIROL, V4, P413, DOI 10.1146/annurev-virology-101416-041808
   Norman FF, 2016, AM J TROP MED HYG, V95, P1166, DOI 10.4269/ajtmh.16-0426
   Oehler E, 2013, EUROSURVEILLANCE, V19, P20720, DOI DOI 10.2807/1560-7917.ES2014.19.9.20720
   Osuna CE, 2016, NAT MED, V22, P1448, DOI 10.1038/nm.4206
   Park Hyun-Kyu, 2016, Lab Anim Res, V32, P79, DOI 10.5625/lar.2016.32.2.79
   Pettersson JHO, 2018, EMERG MICROBES INFEC, V7, DOI 10.1038/s41426-018-0082-5
   Poland GA, 2018, LANCET INFECT DIS, V18, pE211, DOI 10.1016/S1473-3099(18)30063-X
   Reynolds ES, 2017, COMPARATIVE MED, V67, P232
   Richard AS, 2017, P NATL ACAD SCI USA, V114, P2024, DOI 10.1073/pnas.1620558114
   Rossi SL, 2016, CELL STEM CELL, V19, P4, DOI 10.1016/j.stem.2016.06.009
   Roundy CM, 2017, EMERG INFECT DIS, V23, P625, DOI 10.3201/eid2304.161484
   Sariol CA, 2014, FRONT IMMUNOL, V5, DOI 10.3389/fimmu.2014.00452
   Shan C, 2017, NAT MED, V23, P763, DOI 10.1038/nm.4322
   Shan C, 2016, CELL HOST MICROBE, V19, P891, DOI 10.1016/j.chom.2016.05.004
   Shragai T, 2017, ANN NY ACAD SCI, V1399, P61, DOI 10.1111/nyas.13306
   Silveira ELV, 2017, J IMMUNOL, V199, P1003, DOI 10.4049/jimmunol.1700256
   Sim S, 2015, PLOS NEGLECT TROP D, V9, DOI 10.1371/journal.pntd.0004052
   Singh Mandeep S, 2018, Am J Ophthalmol Case Rep, V10, P6, DOI 10.1016/j.ajoc.2018.01.023
   Stassen L, 2018, VIRUSES-BASEL, V10, DOI 10.3390/v10040198
   Vanchiere JA, 2018, AM J TROP MED HYG, V98, P173, DOI 10.4269/ajtmh.17-0322
   Vasilakis N, 2007, VIROLOGY, V358, P402, DOI 10.1016/j.virol.2006.08.049
   Vasilakis N, 2017, CURR OPIN VIROL, V22, P30, DOI 10.1016/j.coviro.2016.11.007
   Vasilakis N, 2009, PLOS PATHOG, V5, DOI 10.1371/journal.ppat.1000467
   Vinhaes ES, 2017, CLIN INFECT DIS, V64, P675, DOI 10.1093/cid/ciw770
   Vorou R, 2016, INT J INFECT DIS, V48, P85, DOI 10.1016/j.ijid.2016.05.014
   Waggoner JJ, 2016, J CLIN MICROBIOL, V54, P860, DOI 10.1128/JCM.00279-16
   Wahid B, 2017, EUR J INTERN MED, V44, P12, DOI 10.1016/j.ejim.2017.08.001
   Waldorf KMA, 2016, NAT MED, V22, P1256, DOI 10.1038/nm.4193
   Weaver SC, 2016, ANTIVIR RES, V130, P69, DOI 10.1016/j.antiviral.2016.03.010
   Weaver SC, 2018, ANNU REV MED, V69, P395, DOI 10.1146/annurev-med-050715-105122
   Weger-Lucarelli J, 2016, PLOS NEGLECT TROP D, V10, DOI 10.1371/journal.pntd.0005101
   Wikan N, 2017, ASIAN PAC J TROP MED, V10, P1, DOI 10.1016/j.apjtm.2016.11.013
   Wikan N, 2016, LANCET INFECT DIS, V16, pE119, DOI 10.1016/S1473-3099(16)30010-X
   Williams M, 2014, AM J TROP MED HYG, V91, P611, DOI 10.4269/ajtmh.13-0600
   Wu YH, 2017, SCI REP-UK, V7, DOI 10.1038/s41598-017-11568-4
   Carrillo-Hernández MY, 2018, BMC INFECT DIS, V18, DOI 10.1186/s12879-018-2976-1
   Zambrano H, 2016, AM J TROP MED HYG, V95, P894, DOI 10.4269/ajtmh.16-0323
   Zanluca C, 2015, MEM I OSWALDO CRUZ, V110, P569, DOI 10.1590/0074-02760150192
   Zannoli S, 2017, MICROBIOL MED, V32, P82, DOI 10.4081/mm.2017.7054
NR 109
TC 6
Z9 7
U1 0
U2 4
PU MDPI
PI BASEL
PA ST ALBAN-ANLAGE 66, CH-4052 BASEL, SWITZERLAND
EI 1999-4915
J9 VIRUSES-BASEL
JI Viruses-Basel
PD NOV
PY 2018
VL 10
IS 11
AR 661
DI 10.3390/v10110661
PG 20
WC Virology
WE Science Citation Index Expanded (SCI-EXPANDED)
SC Virology
GA HC2UO
UT WOS:000451657600084
PM 30469417
OA Green Published, gold, Green Submitted
DA 2025-07-26
ER

PT J
AU Bharati, M
   Saha, D
AF Bharati, Minu
   Saha, Dhiraj
TI Assessment of insecticide resistance in primary dengue vector, Aedes
   aegypti (Linn.) from Northern Districts of West Bengal, India
SO ACTA TROPICA
LA English
DT Article
DE Aedes aegypti; Insecticide resistance; Insecticide detoxifying enzyme;
   Dengue; Vector control
ID ALBOPICTUS SKUSE; TEMEPHOS RESISTANCE; ESTERASE-ACTIVITY; CULICIDAE;
   DIPTERA; SUSCEPTIBILITY; MALATHION; ISLANDS; IDENTIFICATION; POPULATIONS
AB Aedes mosquitoes are the major vectors transmitting several arboviral diseases such as dengue, zika and chikungunya worldwide. Northern districts of West Bengal is home to several epidemics vectored by mosquito including dengue infections, proper control of which depends on efficient vector control. However the onset of insecticide resistance has resulted in failure of vector control approaches. This study was carried out to unveil the level of insecticide resistance prevailing among the primary dengue vector in this dengue endemic region of India. It was observed that, field caught populations of Ae. aegypti were moderately to severely resistant to majority of the insecticide classes tested, Le. Organochlorine (DDT), Organophosphates (temephos, malathion), Synthetic Pyrethroids (deltamethrin, lambdacyhalothrin and permethrin) and carbamate (propoxur). In majority of the populations, metabolic detoxification seemed to play the underlying role behind the development of insecticide resistance. This study seems to be the first report revealing the pattern of insecticide resistance in Ae. aegypti from Northern West Bengal. Efficient disease management in this region can only be achieved through proper insecticide resistance management. This study may help the concerned authorities in the formulation of an effective vector control strategy throughout this region incorporating the knowledge gained through this study.
C1 [Bharati, Minu; Saha, Dhiraj] Univ North Bengal, Dept Zool, Insect Biochem & Mol Biol Lab, PO North Bengal Univ, Siliguri 734013, W Bengal, India.
C3 University of North Bengal
RP Saha, D (corresponding author), Univ North Bengal, Dept Zool, Insect Biochem & Mol Biol Lab, PO North Bengal Univ, Siliguri 734013, W Bengal, India.
EM dhirajsaha.nbu@gmail.com
RI ; Saha, Dhiraj/AEB-7986-2022
OI Saha, Dhiraj/0000-0002-2309-4068; 
FU University Grants Commission (UGC) [2121430414, 21/12/2014]
FX The authors express their sincere thanks to the Head, Department of
   Zoology, University of North Bengal, for providing laboratory facilities
   and funds from the departmental budget allocation. The authors also
   express their sincere appreciation to those scientists and authors upon
   whose concepts, hypotheses and scientific contributions the present work
   has been formulated, experimented and results discussed. Thanks are also
   expressed to the University of North Bengal for providing uninterrupted
   LAN (Local Area Network) that has helped immensely in searching and
   collecting related information. The first author expresses sincere
   gratitude to University Grants Commission (UGC) for providing financial
   assistance throughout this work through award letterSr. no. 2121430414,
   Ref no.: 21/12/2014 (ii) EU-V, Dated 03/06/2015.
CR Aponte HA, 2013, PESTIC BIOCHEM PHYS, V107, P226, DOI 10.1016/j.pestbp.2013.07.005
   [Anonymous], THESIS
   Bellinato DF, 2016, BIOMED RES INT, V2016, DOI 10.1155/2016/8603263
   Bharati Minu, 2018, Proceedings of the Zoological Society (Calcutta), V71, P239, DOI 10.1007/s12595-016-0193-8
   Bharati M, 2017, ACTA TROP, V170, P112, DOI 10.1016/j.actatropica.2017.02.029
   Bisset JA, 2013, J MED ENTOMOL, V50, P352, DOI 10.1603/ME12064
   Brengues C, 2003, MED VET ENTOMOL, V17, P87, DOI 10.1046/j.1365-2915.2003.00412.x
   Choovattanapakorn Nontawan, 2017, Medical Entomology and Zoology, V68, P19
   Corbel V, 2013, ANOPHELES MOSQUITOES - NEW INSIGHTS INTO MALARIA VECTORS, P579, DOI 10.5772/56117
   Farajollahi A, 2013, J AM MOSQUITO CONTR, V29, P203, DOI 10.2987/11-6198R.1
   FIELD WN, 1984, J MED ENTOMOL, V21, P412, DOI 10.1093/jmedent/21.4.412
   GEORGHIOU GP, 1980, J ECON ENTOMOL, V73, P301, DOI 10.1093/jee/73.2.301
   Goindin D, 2017, INFECT DIS POVERTY, V6, DOI 10.1186/s40249-017-0254-x
   Grigoraki L, 2016, INSECT BIOCHEM MOLEC, V74, P61, DOI 10.1016/j.ibmb.2016.05.007
   Gupta N, 2012, INDIAN J MED RES, V136, P373
   Hemingway J, 1998, MED VET ENTOMOL, V12, P1, DOI 10.1046/j.1365-2915.1998.00082.x
   Ishak IH, 2015, PARASITE VECTOR, V8, DOI 10.1186/s13071-015-0797-2
   Kamgang B, 2017, PARASITE VECTOR, V10, DOI 10.1186/s13071-017-2408-x
   Karunaratne SHPP, 2001, B WORLD HEALTH ORGAN, V79, P1060
   Kraemer MUG, 2015, ELIFE, V4, DOI 10.7554/eLife.08347
   Lima-Catelani ARD, 2004, BIOCHEM GENET, V42, P69, DOI 10.1023/B:BIGI.0000020463.89675.f0
   Marcombe S, 2014, PLOS ONE, V9, DOI 10.1371/journal.pone.0101992
   Marcombe S, 2012, PLOS ONE, V7, DOI 10.1371/journal.pone.0030989
   Mohsin Muhammad, 2016, International Journal of Mosquito Research, V3, P41
   Mustafa M S, 2015, Med J Armed Forces India, V71, P67, DOI 10.1016/j.mjafi.2014.09.011
   National Vector Borne Disease Control Programme, 2017, NVBDCP DENG
   Nene V, 2007, SCIENCE, V316, P1718, DOI 10.1126/science.1138878
   Ngoagouni C, 2016, PARASITE VECTOR, V9, DOI 10.1186/s13071-016-1887-5
   Nkya TE, 2013, INSECT BIOCHEM MOLEC, V43, P407, DOI 10.1016/j.ibmb.2012.10.006
   Paiva MHS, 2016, GENOMICS, V107, P40, DOI 10.1016/j.ygeno.2015.11.004
   Philbert A, 2014, ADV ENTOMOL
   Poupardin R, 2014, PLOS NEGLECT TROP D, V8, DOI 10.1371/journal.pntd.0002743
   Ranson H, 2010, TROP NET, V1, P2078
   Saavedra-Rodriguez K, 2014, INSECT MOL BIOL, V23, P199, DOI 10.1111/imb.12073
   Selvi S, 2010, TROP BIOMED, V27, P534
   Sharma S. N., 2004, Journal of Communicable Diseases, V36, P177
   Sivan A, 2015, PARASITOL RES, V114, P4693, DOI 10.1007/s00436-015-4717-3
   Thavaselvam D., 1993, Indian Journal of Malariology, V30, P75
   Gambarra WPT, 2013, REV SOC BRAS MED TRO, V46, P178, DOI 10.1590/0037-8682-1727-2013
   Tyagi B.K., 2015, INT J MOSQ RES, V2, P50
   Vontas J, 2012, PESTIC BIOCHEM PHYS, V104, P126, DOI 10.1016/j.pestbp.2012.05.008
   Weetman D, 2018, INT J ENV RES PUB HE, V15, DOI 10.3390/ijerph15020220
   WHO, 1998, TEST PROC INREMO
   WHO, 2006, WHOCDSNTDWHOPESGCDPP
   WHO, 2005, WHOCDSWHOPESGCDPP13
   Wirth MC, 1999, J AM MOSQUITO CONTR, V15, P315
   Yadav K, 2015, PARASITE VECTOR, V8, DOI 10.1186/s13071-015-0754-0
   Yu S.J., 2008, TOXICOLOGY BIOCH INS, DOI DOI 10.1201/9781420059762
NR 48
TC 19
Z9 22
U1 0
U2 42
PU ELSEVIER SCIENCE BV
PI AMSTERDAM
PA PO BOX 211, 1000 AE AMSTERDAM, NETHERLANDS
SN 0001-706X
EI 1873-6254
J9 ACTA TROP
JI Acta Trop.
PD NOV
PY 2018
VL 187
BP 78
EP 86
DI 10.1016/j.actatropica.2018.07.004
PG 9
WC Parasitology; Tropical Medicine
WE Science Citation Index Expanded (SCI-EXPANDED)
SC Parasitology; Tropical Medicine
GA GU0HX
UT WOS:000444931500013
PM 30026024
DA 2025-07-26
ER

PT J
AU Bonifay, T
   Lienne, JF
   Bagoée, C
   Santa, F
   Vesin, G
   Walter, G
   Nacher, M
   Vaserman, N
   Djossou, F
   Epelboin, L
AF Bonifay, Timothee
   Lienne, Jean-Francois
   Bagoee, Cecile
   Santa, Florin
   Vesin, Guillaume
   Walter, Gaelle
   Nacher, Mathieu
   Vaserman, Nathalie
   Djossou, Felix
   Epelboin, Loic
TI Prevalence and risk factors of post chikungunya rheumatic
   musculoskeletal disorders: a prospective follow-up study in French
   Guiana
SO EUROPEAN JOURNAL OF CLINICAL MICROBIOLOGY & INFECTIOUS DISEASES
LA English
DT Article
DE Chikungunya; Chronical forms; French Guiana; Persistent joint pain;
   Cross sectional study
ID VIRUS-INFECTION; CLINICAL-MANIFESTATIONS; OUTBREAK; DISEASE; DENGUE
AB The estimated seroprevalence in the general population after chikungunya virus (CHIKV) epidemics ranged from 38 to 63%. Despite a low case fatality, subacute and chronic rheumatic forms of CHIKV infection generate significant morbidity and have a socioeconomic impact. The objective of the study was to estimate the prevalence of chronic post-CHIKV rheumatic or musculoskeletal pain (pCHIK-RMSP) at 3 and 6months after the initial symptoms. An observational study was conducted at Cayenne General Hospital in French Guiana between April 1 and June 30, 2014. All patients seen for CHIKV infection confirmed by RT-PCR were prospectively included. Pregnant women and children under 15 were excluded from the study. All patients were called by phone at 3 and 6months to enquire about the presence of pCHIK-RMSP. Out of a total of 254 eligible patients, 168 were selected. The mean age was 45.3years (SD +/- 1.4yo) and the sex ratio (M/F) was 0.75. No death was reported. At 3months, 40.2% (95% CI 31.1-49.3) of patients (n=45/112) had pCHIK-RMSP and 31.3% (95% CI 22.2-40.4) of patients (n=31/99) at 6months. The median time of end to pain was 2weeks after the date of onset of signs. The present study provides succinct but informative data about pCHIK-RMSP, which represents the real burden of the disease. There are few studies on that subject in the Amazonian region, but our study shows a lower impact than in the Indian Ocean islands where the population is older.
C1 [Bonifay, Timothee; Lienne, Jean-Francois; Vesin, Guillaume; Walter, Gaelle; Djossou, Felix; Epelboin, Loic] Ctr Hosp Cayenne, Trop & Infect Dis Dept, Av Flamboyants, Cayenne 97306, French Guiana.
   [Bonifay, Timothee; Nacher, Mathieu] Ctr Hosp Cayenne, Inserm CIC 1424, Ctr Invest Clin Antilles Guyane, Av Flamboyants, Cayenne 97306, French Guiana.
   [Bonifay, Timothee] Univ French West Indies, Dept Gen Med, French West Indies, France.
   [Bagoee, Cecile; Santa, Florin; Vaserman, Nathalie] Ctr Hosp Andree Rosemon, Dept Internal Med, Cayenne 97300, French Guiana.
C3 Institut National de la Sante et de la Recherche Medicale (Inserm)
RP Bonifay, T (corresponding author), Ctr Hosp Cayenne, Trop & Infect Dis Dept, Av Flamboyants, Cayenne 97306, French Guiana.; Bonifay, T (corresponding author), Ctr Hosp Cayenne, Inserm CIC 1424, Ctr Invest Clin Antilles Guyane, Av Flamboyants, Cayenne 97306, French Guiana.; Bonifay, T (corresponding author), Univ French West Indies, Dept Gen Med, French West Indies, France.
EM timothee.bonifay@gmail.com; jean-francois.lienne@ch-cayenne.fr;
   cecile.bagoee@ch-cayenne.fr; florin.santa@ch-cayenne.fr;
   guillaume.vesin@ch-cayenne.fr; gaelle.walter@ch-cayenne.fr;
   mathieu.nacher@ch-cayenne.fr; nathalie.vaserman@ch-cayenne.fr;
   felix.djossou@ch-cayenne.fr; epelboincrh@hotmail.fr
RI ; Bonifay, Timothee/AAO-5230-2021; Djossou, Felix/AAM-8640-2020; nacher,
   mathieu/AAH-4796-2021; Epelboin, LoÃ¯c/AAP-6477-2020
OI nacher, mathieu/0000-0001-9397-3204; 
CR Badawi A, 2018, INT J INFECT DIS, V67, P107, DOI 10.1016/j.ijid.2017.12.018
   Blettery M, 2016, ARTHRITIS RHEUMATOL, V68, P2817, DOI 10.1002/art.39775
   Bonifay T, 2017, OPEN FORUM INFECT DI, V4, DOI 10.1093/ofid/ofx247
   Borgherini G, 2008, CLIN INFECT DIS, V47, P469, DOI 10.1086/590003
   Bylon D., 1780, Verandelingen van het Bataviaasch Genootschap van Kunsten Wetenschappen, V2, P17
   Couturier E, 2012, RHEUMATOLOGY, V51, P1315, DOI 10.1093/rheumatology/kes015
   Economopoulou A, 2009, EPIDEMIOL INFECT, V137, P534, DOI 10.1017/S0950268808001167
   Fred A, 2018, EPIDEMIOL INFECT, V146, P1056, DOI 10.1017/S0950268818000341
   Fuller TL, 2017, PLOS ONE, V12, DOI 10.1371/journal.pone.0188002
   Gallian P, 2017, PLOS NEGLECT TROP D, V11, DOI 10.1371/journal.pntd.0005254
   Gérardin P, 2013, ARTHRITIS RES THER, V15, DOI 10.1186/ar4137
   Gérardin P, 2008, BMC INFECT DIS, V8, DOI 10.1186/1471-2334-8-99
   Godaert L, 2017, J AM GERIATR SOC, V65, P2510, DOI 10.1111/jgs.15004
   Halstead SB, 2015, EMERG INFECT DIS, V21, P557, DOI 10.3201/eid2104.141723
   Heath CJ, 2018, OPEN FORUM INFECT DI, V1, P5, DOI [10. 1093/ofid/ofx234/4788106doi . 10. 1093/ofid/ofx234, DOI 10.1093/OFID/OFX234/4788106, DOI 10.1093/0FID/0FX234/4788106]
   Huits Ralph, 2018, PLoS One, V13, pe0196630, DOI 10.1371/journal.pone.0196630
   Javelle E, 2015, PLOS NEGLECT TROP D, V9, DOI 10.1371/journal.pntd.0003603
   Moro ML, 2012, J INFECTION, V65, P165, DOI 10.1016/j.jinf.2012.04.005
   Murillo-Zamora E, 2018, ARCH MED RES, V49, P65, DOI 10.1016/j.arcmed.2018.04.008
   Oviedo-Pastrana M, 2017, ARCH PUBLIC HEALTH, V75, DOI 10.1186/s13690-016-0169-1
   Paixao ES, 2018, T ROY SOC TROP MED H, V112, P301, DOI 10.1093/trstmh/try063
   Raude J, 2009, HEALTH PLACE, V15, P689, DOI 10.1016/j.healthplace.2008.10.009
   Rodríguez-Morales AJ, 2016, ARTHRIT CARE RES, V68, P1849, DOI 10.1002/acr.22900
   Rollé A, 2016, EMERG INFECT DIS, V22, P891, DOI 10.3201/eid2205.151449
   Sergon K, 2007, AM J TROP MED HYG, V76, P1189, DOI 10.4269/ajtmh.2007.76.1189
   Sissoko D, 2008, PLOS ONE, V3, DOI 10.1371/journal.pone.0003066
   Sissoko D, 2009, PLOS NEGLECT TROP D, V3, DOI 10.1371/journal.pntd.0000389
   Zim MAM, 2013, J CLIN VIROL, V56, P141, DOI 10.1016/j.jcv.2012.10.019
NR 28
TC 8
Z9 9
U1 0
U2 6
PU SPRINGER
PI NEW YORK
PA 233 SPRING ST, NEW YORK, NY 10013 USA
SN 0934-9723
EI 1435-4373
J9 EUR J CLIN MICROBIOL
JI Eur. J. Clin. Microbiol. Infect. Dis.
PD NOV
PY 2018
VL 37
IS 11
BP 2159
EP 2164
DI 10.1007/s10096-018-3353-0
PG 6
WC Infectious Diseases; Microbiology
WE Science Citation Index Expanded (SCI-EXPANDED)
SC Infectious Diseases; Microbiology
GA GY4WH
UT WOS:000448567800016
PM 30120648
DA 2025-07-26
ER

PT J
AU Brustolin, M
   Pujhari, S
   Henderson, CA
   Rasgon, JL
AF Brustolin, Marco
   Pujhari, Sujit
   Henderson, Cory A.
   Rasgon, Jason L.
TI Anopheles mosquitoes may drive invasion and transmission of
   Mayaro virus across geographically diverse regions
SO PLOS NEGLECTED TROPICAL DISEASES
LA English
DT Article
ID CHIKUNGUNYA VIRUS; DENGUE VIRUS; INFECTION; EVOLUTIONARY; OUTBREAK;
   DIPTERA; VECTOR
AB The Togavirus (Alphavirus) Mayaro virus (MAYV) was initially described in 1954 from Mayaro County (Trinidad) and has been responsible for outbreaks in South America and the Caribbean. Imported MAYV cases are on the rise, leading to invasion concerns similar to Chikungunya and Zika viruses. Little is known about the range of mosquito species that are competent MAYV vectors. We tested vector competence of 2 MAYV genotypes in laboratory strains of six mosquito species (Aedes aegypti, Anopheles freeborni, An. gambiae, An. quadrimaculatus, An. stephensi, Culex quinquefasciatus). Ae. aegypti and Cx. quinquefasciatus were poor MAYV vectors, and had either poor or null infection and transmission rates at the tested viral challenge titers. In contrast, all Anopheles species were able to transmit MAYV, and 3 of the 4 species transmitted both genotypes. The Anopheles species tested are divergent and native to widely separated geographic regions (Africa, Asia, North America), suggesting that Anopheles may be important in the invasion and spread of MAYV across diverse regions of the world.
C1 [Brustolin, Marco; Pujhari, Sujit; Henderson, Cory A.; Rasgon, Jason L.] Penn State Univ, Dept Entomol, University Pk, PA 16802 USA.
C3 Pennsylvania Commonwealth System of Higher Education (PCSHE);
   Pennsylvania State University; Pennsylvania State University -
   University Park
RP Rasgon, JL (corresponding author), Penn State Univ, Dept Entomol, University Pk, PA 16802 USA.
EM jlr54@psu.edu
RI Brustolin, Marco/GSE-2868-2022; Pujhari, Sujit/N-4817-2017
OI Brustolin, Marco/0000-0002-3594-4488; 
FU National Institutes of Health [R01AI116636, R01AI128201, R21AI128918]
FX This research was supported by the National Institutes of Health
   (nih.gov) grants R01AI116636, R01AI128201, and R21AI128918. The funders
   had no role in study design, data collection and analysis, decision to
   publish, or preparation of the manuscript.
CR Abad-Franch F, 2012, PLOS NEGLECT TROP D, V6, DOI 10.1371/journal.pntd.0001846
   Esposito DLA, 2017, BRAZ J INFECT DIS, V21, P540, DOI 10.1016/j.bjid.2017.06.002
   ANDERSON CR, 1957, AM J TROP MED HYG, V6, P1012, DOI 10.4269/ajtmh.1957.6.1012
   Auguste AJ, 2015, EMERG INFECT DIS, V21, P1742, DOI 10.3201/eid2110.141660
   Chouin-Carneiro T, 2016, PLOS NEGLECT TROP D, V10, DOI 10.1371/journal.pntd.0004543
   Mota MTD, 2015, FUTURE VIROL, V10, P1109, DOI 10.2217/fvl.15.76
   de Thoisy B, 2003, EMERG INFECT DIS, V9, P1326
   Dodson BL, 2017, PEERJ, V5, DOI 10.7717/peerj.3096
   GALINDO P, 1967, AM J TROP MED HYG, V16, P525, DOI 10.4269/ajtmh.1967.16.525
   Hassing RJ, 2010, J INFECTION, V61, P343, DOI 10.1016/j.jinf.2010.06.009
   KLOWDEN MJ, 1994, J MED ENTOMOL, V31, P618, DOI 10.1093/jmedent/31.4.618
   Lambrechts L, 2006, TRENDS PARASITOL, V22, P12, DOI 10.1016/j.pt.2005.11.008
   Lambrechts L, 2009, BMC EVOL BIOL, V9, DOI 10.1186/1471-2148-9-160
   Lednicky J, 2016, EMERG INFECT DIS, V22, P2000, DOI 10.3201/eid2211.161015
   Levine RS, 2004, J MED ENTOMOL, V41, P607, DOI 10.1603/0022-2585-41.4.607
   Llagonne-Barets M, 2016, J CLIN VIROL, V77, P66, DOI 10.1016/j.jcv.2016.02.013
   Long KC, 2011, AM J TROP MED HYG, V85, P750, DOI 10.4269/ajtmh.2011.11-0359
   Mavian C, 2017, SCI REP-UK, V7, DOI 10.1038/s41598-017-07152-5
   Neumayr A, 2012, EMERG INFECT DIS, V18, P695, DOI 10.3201/eid1804.111717
   Powers AM, 2006, AM J TROP MED HYG, V75, P461, DOI 10.4269/ajtmh.2006.75.461
   Receveur MC, 2010, EUROSURVEILLANCE, V15, P6
   Reisen W. K., 1989, Bulletin of the Society for Vector Ecology, V14, P39
   Rezza G, 2017, PATHOG GLOB HEALTH, V111, P271, DOI 10.1080/20477724.2017.1355431
   Serra OP, 2016, MEM I OSWALDO CRUZ, V111, P20, DOI 10.1590/0074-02760150270
   Sinka ME, 2010, PARASITE VECTOR, V3, DOI [10.1186/1756-3305-3-72, 10.1186/1756-3305-3-117]
   SMITH GC, 1991, J AM MOSQUITO CONTR, V7, P89
   Tesh RB, MAYARO VIRUS DIS EME
   Tsetsarkin KA, 2007, PLOS PATHOG, V3, P1895, DOI 10.1371/journal.ppat.0030201
   Wiggins K, 2018, MED VET ENTOMOL, V32, P436, DOI 10.1111/mve.12322
   Yadav P, 2003, ACTA VIROL, V47, P45
   Ye YXH, 2016, EVOLUTION, V70, P2459, DOI 10.1111/evo.13039
   Zuchi N, 2014, MEM I OSWALDO CRUZ, V109, P820, DOI 10.1590/0074-0276140108
NR 32
TC 57
Z9 60
U1 0
U2 10
PU PUBLIC LIBRARY SCIENCE
PI SAN FRANCISCO
PA 1160 BATTERY STREET, STE 100, SAN FRANCISCO, CA 94111 USA
SN 1935-2735
J9 PLOS NEGLECT TROP D
JI Plos Neglect. Trop. Dis.
PD NOV
PY 2018
VL 12
IS 11
AR e0006895
DI 10.1371/journal.pntd.0006895
PG 11
WC Infectious Diseases; Parasitology; Tropical Medicine
WE Science Citation Index Expanded (SCI-EXPANDED)
SC Infectious Diseases; Parasitology; Tropical Medicine
GA HC9XZ
UT WOS:000452162500028
PM 30403665
OA gold, Green Published, Green Submitted
DA 2025-07-26
ER

PT J
AU Carabali, M
   Lim, JK
   Palencia, DC
   Lozano-Parra, A
   Gelvez, RM
   Lee, KS
   Florez, JP
   Herrera, VM
   Kaufman, JS
   Rojas, EM
   Villar, LA
AF Carabali, Mabel
   Lim, Jacqueline K.
   Palencia, Diana C.
   Lozano-Parra, Anyela
   Margarita Gelvez, Rosa
   Lee, Kang Sung
   Florez, Janeth P.
   Mauricio Herrera, Victor
   Kaufman, Jay S.
   Rojas, Elsa M.
   Angel Villar, Luis
TI Burden of dengue among febrile patients at the time of chikungunya
   introduction in Piedecuesta, Colombia
SO TROPICAL MEDICINE & INTERNATIONAL HEALTH
LA English
DT Article
DE dengue; chikungunya; Colombia; disease incidence; fever surveillance;
   underreporting; clinical characterisation
ID DIAGNOSTIC-TESTS; VIRUS-INFECTIONS; EPIDEMIOLOGY; SURVEILLANCE;
   CIRCULATION; COUNTRIES; CHILDREN; DISEASE; ZIKA
AB Objective To estimate the age-specific incidence of symptomatic dengue and chikungunya in Colombia. Method Results A passive facility-based fever surveillance study was conducted among individuals with undifferentiated fever. Confirmatory diagnostics included serological and molecular tests in paired samples, and surveillance's underreporting was assessed using capture-recapture methods. Of 839 febrile participants 686 completed the study. There were 33.2% (295/839) dengue infections (51% primary infections), and 35.9% (191/532) of negative dengue cases there were chikungunya cases. On average, dengue cases were younger (median = 18 years) than chikungunya cases (median = 25 years). Thrombocytopaenia and abdominal pain were the main dengue predictors, while presence of rash was the main predictor for chikungunya diagnosis. Underreporting of dengue was 31%; the estimated expansion factors indicate an underreporting rate of dengue cases of threefold for all cases and of almost sixfold for inpatients. Conclusions Objectif These findings highlight the ongoing coexistence of both arboviruses, a distinct clinical profile of each condition in the study area that could be used by clinicians to generate a differential diagnosis, and the presence of underreporting, mostly among hospitalised cases.
C1 [Carabali, Mabel; Lim, Jacqueline K.; Lee, Kang Sung] Int Vaccine Inst, Global Dengue & Aedes Transmitted Dis Consortium, Seoul, South Korea.
   [Carabali, Mabel; Kaufman, Jay S.] McGill Univ, 1020 Pine Ave West,Purvis Hall Room 17A, Montreal, PQ H3A 1A2, Canada.
   [Palencia, Diana C.; Lozano-Parra, Anyela; Margarita Gelvez, Rosa; Florez, Janeth P.; Mauricio Herrera, Victor; Rojas, Elsa M.; Angel Villar, Luis] Univ Ind Santander, Bucaramanga, Colombia.
C3 International Vaccine Institute; McGill University; Universidad
   Industrial de Santander
RP Carabali, M (corresponding author), McGill Univ, 1020 Pine Ave West,Purvis Hall Room 17A, Montreal, PQ H3A 1A2, Canada.
EM mabel.carabali@mail.mcgill.ca
RI Herrera, Víctor/ABB-4480-2020
OI Herrera, Victor/0000-0002-6295-1640; Lozano-Parra,
   Anyela/0000-0002-6770-258X; Kaufman, Jay/0000-0003-1606-401X; Villar,
   Luis/0000-0002-3873-0901; Carabali, Mabel/0000-0002-9171-0483
FU Bill & Melinda Gates Foundation [OPP1016669]; Colombian Research Funding
   Agency for Science and Technology- COLCIENCIAS: Fondo de Ciencia,
   Tecnologia e Innovacion del Sistema General de Regalias, Santander,
   Casanare y Valle del Cauca [BPIN 2013000100011]; Bill and Melinda Gates
   Foundation [OPP1016669] Funding Source: Bill and Melinda Gates
   Foundation
FX We acknowledge the participation of Piedecuesta's community, medical
   staff and nurses of the study, and of the Public Health and the
   Surveillance office. This study is part of the Dengue Vaccine Initiative
   program, a work supported by the Bill & Melinda Gates Foundation [grant
   number OPP1016669]. Supplemental funding was obtained by the Colombian
   Research Funding Agency for Science and Technology- COLCIENCIAS: Fondo
   de Ciencia, Tecnologia e Innovacion del Sistema General de Regalias,
   Santander, Casanare y Valle del Cauca [grant number BPIN 2013000100011].
CR Villar LA, 2015, PLOS NEGLECT TROP D, V9, DOI 10.1371/journal.pntd.0003499
   [Anonymous], 2016, Wkly Epidemiol Rec, V91, P349
   [Anonymous], 2012, GLOB STRAT DENG PREV
   [Anonymous], INFORM DE EVENTO
   Bartlett JW, 2015, STAT METHODS MED RES, V24, P462, DOI 10.1177/0962280214521348
   Braga JU, 2017, PLOS ONE, V12, DOI 10.1371/journal.pone.0179725
   Carabali M, 2015, BMC INFECT DIS, V15, DOI 10.1186/s12879-015-1058-x
   Carter MJ, 2015, PLOS NEGLECT TROP D, V9, DOI 10.1371/journal.pntd.0003424
   de la Hoz JM, 2015, J CLIN VIROL, V69, P27, DOI 10.1016/j.jcv.2015.05.021
   Diaz-Quijano F A, 2006, An Pediatr (Barc), V64, P523, DOI 10.1157/13089916
   Economopoulou A, 2009, EPIDEMIOL INFECT, V137, P534, DOI 10.1017/S0950268808001167
   Gan VC, 2014, PLOS ONE, V9, DOI 10.1371/journal.pone.0090037
   Guha-Sapir D, 2005, EMERG THEMES EPIDEMI, V2, DOI 10.1186/1742-7622-2-1
   Hunsperger EA, 2016, J INFECT DIS, V214, P836, DOI 10.1093/infdis/jiw103
   INS-Instituto Nacional de Salud, 2016, VIG AN RIESG SAL PUB
   [Instituto Nacional de Salud (INS) Publica DdVyAdReS], 2014, B EPIDEMIOLOGICO SEM, V54, P34
   Instuto Nacional de Salud (INS), 2016, INF EV CHIK PER EP 1, P1
   Lanciotti RS, 2007, EMERG INFECT DIS, V13, P764, DOI 10.3201/eid1305.070015
   LANCIOTTI RS, 1992, J CLIN MICROBIOL, V30, P545, DOI 10.1128/JCM.30.3.545-551.1992
   Lim JK, 2018, BMJ OPEN, V8, DOI 10.1136/bmjopen-2017-017673
   Martínez-Vega RA, 2006, REV MED CHILE, V134, P1153
   Mayer SV, 2017, ACTA TROP, V166, P155, DOI 10.1016/j.actatropica.2016.11.020
   Messina JP, 2014, TRENDS MICROBIOL, V22, P138, DOI 10.1016/j.tim.2013.12.011
   Muller DA, 2017, J INFECT DIS, V215, pS89, DOI 10.1093/infdis/jiw649
   Tuan NM, 2017, CLIN INFECT DIS, V64, P656, DOI 10.1093/cid/ciw863
   Osorio L, 2010, VIROL J, V7, DOI 10.1186/1743-422X-7-361
   Pal S, 2015, J CLIN MICROBIOL, V53, P1092, DOI 10.1128/JCM.03042-14
   Lam PK, 2013, CLIN INFECT DIS, V57, P1577, DOI 10.1093/cid/cit594
   Poblacion Dy, 2008, PROYECC POBL
   Prat CM, 2014, EMERG INFECT DIS, V20, P2129, DOI 10.3201/eid2012.141269
   Reiner RC Jr, 2014, P NATL ACAD SCI USA, V111, pE2694, DOI 10.1073/pnas.1314933111
   Robins JM, 2000, BIOMETRICS, V56, P779, DOI 10.1111/j.0006-341X.2000.00779.x
   Rodriguez-Morales AJ, 2016, TRAVEL MED INFECT DI, V14, P177, DOI 10.1016/j.tmaid.2016.05.004
   Sarti E, 2016, INT J INFECT DIS, V44, P44, DOI 10.1016/j.ijid.2016.01.015
   Sharp TM, 2016, J INFECT DIS, V214, pS475, DOI 10.1093/infdis/jiw245
   Toan NT, 2015, TROP MED INT HEALTH, V20, P840, DOI 10.1111/tmi.12498
   Tomashek KM, 2017, PLOS NEGLECT TROP D, V11, DOI 10.1371/journal.pntd.0005859
   Vong S, 2012, EPIDEMIOL INFECT, V140, P491, DOI 10.1017/S0950268811001191
   Waggoner JJ, 2017, J INFECT DIS, V215, P1816, DOI 10.1093/infdis/jix195
   Wichmann O, 2011, PLOS NEGLECT TROP D, V5, DOI 10.1371/journal.pntd.0000996
   World Health Organization (WHO), 2015, 68 WORLD HLTH ASS
   Yactayo S, 2016, J INFECT DIS, V214, pS441, DOI 10.1093/infdis/jiw390
   Carrillo-Hernández MY, 2018, BMC INFECT DIS, V18, DOI 10.1186/s12879-018-2976-1
NR 43
TC 12
Z9 13
U1 0
U2 3
PU WILEY
PI HOBOKEN
PA 111 RIVER ST, HOBOKEN 07030-5774, NJ USA
SN 1360-2276
EI 1365-3156
J9 TROP MED INT HEALTH
JI Trop. Med. Int. Health
PD NOV
PY 2018
VL 23
IS 11
BP 1231
EP 1241
DI 10.1111/tmi.13147
PG 11
WC Public, Environmental & Occupational Health; Tropical Medicine
WE Science Citation Index Expanded (SCI-EXPANDED)
SC Public, Environmental & Occupational Health; Tropical Medicine
GA GZ7UQ
UT WOS:000449690300008
PM 30176107
OA Green Published, hybrid
DA 2025-07-26
ER

PT J
AU Cicchetti, A
   Coretti, S
   Sacco, F
   Rebulla, P
   Fiore, AE
   Rumi, F
   Di Bidino, R
   Urbina, LI
   Refolo, P
   Sacchini, D
   Spagnolo, AG
   Midolos, E
   Marano, G
   Farina, B
   Pati, I
   Veropalumbo, E
   Pupella, S
   Liumbruno, GM
AF Cicchetti, Americo
   Coretti, Silvia
   Sacco, Francesco
   Rebulla, Paolo
   Fiore, A. Essandra
   Rumi, Filippo
   Di Bidino, Rossella
   Urbina, Luz, I
   Refolo, Pietro
   Sacchini, Dario
   Spagnolo, Antonio G.
   Midolos, Emanuela
   Marano, Giuseppe
   Farina, Blandina
   Pati, Ilaria
   Veropalumbo, Eva
   Pupella, Simonetta
   Liumbruno, Giancarlo M.
TI Budget impact of implementing platelet pathogen reduction into the
   Italian blood transfusion system
SO BLOOD TRANSFUSION
LA English
DT Article
DE platelet transfusion; pathogen reduction technology; transfusion risks
ID HEALTH TECHNOLOGY-ASSESSMENT; HUMAN-IMMUNODEFICIENCY-VIRUS; HEPATITIS-C
   VIRUS; WHOLE-BLOOD; INACTIVATION TECHNOLOGY; COST-EFFECTIVENESS;
   COMPONENT UTILIZATION; THERAPEUTIC-EFFICACY; EMERGING PATHOGENS;
   CHIKUNGUNYA VIRUS
AB Background. Despite improvements in blood donor selection and screening procedures, transfusion recipients can still develop complications related to infections by known and emerging pathogens. Pathogen reduction technologies (PRT) have been developed to reduce such risks. The present study, developed whithin a wider health technology assessment (HTA) process, was undertaken to estimate the costs of the continuing increase in the use of platelet PRT in Italy.
   Materials and methods. A multidisciplinary team was established to perform the HTA and conduct a budget impact analysis. Quantitative data on platelet use were derived from the 2015 national blood transfusion report and from the Italian Platelets Transfusion Assessment Study (IPTAS). The current national fee of 60 Euro per platelet PRT procedure was used to quantify the costs to the Italian National Health Service (INHS). The analysis adopts a 3-year time-frame. In order to identify the impact on budget we compared a scenario representing an increased use of PRT platelets over time with a control scenario in which standard platelets are used.
   Results. Progressive implementation of PRT for 20%, 40% and 66% of annual adult platelet doses could generate an increase in annual costs for the INHS amounting to approximately 7, 14 and 23 million Euros, respectively. Use of kits and devices suitable for the treatment of multiple adult platelet doses in one PRT procedure could lower costs.
   Discussion. In order to fully evaluate the societal perspective of implementing platelet PRT, the increase in costs must be balanced against the expected benefits (prevention of transfusion-transmissible infections, white cell inactivation, extension of platelet storage, discontinuation of pathogen detection testing). Further studies based on actual numbers of platelet transfusion complications and their societal cost at a local level are needed to see the full cost to benefit ratio of platelet PRT implementation in Italy, and to promote equal treatment for all citizens.
C1 [Cicchetti, Americo; Coretti, Silvia; Sacco, Francesco; Fiore, A. Essandra; Rumi, Filippo] Univ Cattolica Sacro Cuore, Grad Sch Hlth Econ & Management ALTEMS, Rome, Italy.
   [Rebulla, Paolo] Fdn IRCCS Ca Granda Osped Maggiore Policlin, Blood Transfus Serv, Milan, Italy.
   [Di Bidino, Rossella; Urbina, Luz, I] Fdn Policlin Univ A Gemelli IRCCS, Hlth Technol Assessment Unit, Rome, Italy.
   [Refolo, Pietro; Sacchini, Dario; Spagnolo, Antonio G.] Univ Cattolica Sacro Cuore, Inst Bioeth & Med Humanities, Fdn Policlin A Gemelli IRCCS, Rome, Italy.
   [Midolos, Emanuela; Marano, Giuseppe; Farina, Blandina; Pati, Ilaria; Veropalumbo, Eva; Pupella, Simonetta; Liumbruno, Giancarlo M.] Natl Inst Hlth, Italian Natl Blood Ctr, Rome, Italy.
C3 Catholic University of the Sacred Heart; IRCCS Policlinico Gemelli;
   IRCCS Ca Granda Ospedale Maggiore Policlinico; Catholic University of
   the Sacred Heart; IRCCS Policlinico Gemelli; Catholic University of the
   Sacred Heart; IRCCS Policlinico Gemelli; Istituto Superiore di Sanita
   (ISS)
RP Liumbruno, GM (corresponding author), Natl Inst Hlth, Italian Natl Blood Ctr, Rome, Italy.
EM direzione.cns@iss.it
RI ; Marano, Giuseppe/AAC-4903-2019; Liumbruno, Giancarlo/AAC-4918-2019;
   pupella, simonetta/AAD-2457-2022; Refolo, Pietro/K-4363-2015; Pati,
   Ilaria/E-8400-2017; Spagnolo, Antonio G./B-9761-2012; Spagnolo,
   Antonio/B-9761-2012; Sacchini, Dario/L-3121-2016; Cicchetti,
   Americo/AAP-9403-2021; Di+Bidino, Rossella/AAM-2856-2021
OI Di Bidino, Rossella/0000-0001-9773-856X; pupella,
   simonetta/0000-0002-5356-6003; Refolo, Pietro/0000-0003-1055-160X; Pati,
   Ilaria/0000-0003-4846-2338; Spagnolo, Antonio G./0000-0002-5762-2164;
   Cicchetti, Americo/0000-0002-4633-9195; Marano,
   Giuseppe/0000-0003-0725-4583; 
CR Agapova M, 2015, TRANSFUS MED HEMOTH, V42, P158, DOI 10.1159/000371664
   Ainley LI, 2018, BRIT J HAEMATOL, V180, P473, DOI 10.1111/bjh.15030
   Allain JP, 2016, LANCET, V387, P1753, DOI 10.1016/S0140-6736(16)00581-X
   Amato M, 2017, VOX SANG, V112, P47, DOI 10.1111/vox.12456
   Assasi N, 2014, EXPERT REV PHARM OUT, V14, P203, DOI 10.1586/14737167.2014.894464
   Bardiaux L, 2016, TRANSFUS CLIN BIOL, V23, P212, DOI 10.1016/j.tracli.2016.08.009
   Bastian H, 1998, INT J TECHNOL ASSESS, V14, P3, DOI 10.1017/S0266462300010485
   Bell CF, 2003, CLIN THER, V25, P2464, DOI 10.1016/S0149-2918(03)80288-6
   Benjamin RJ, 2016, BLOOD, V127, P380, DOI 10.1182/blood-2015-12-685198
   Berger K, 2013, ONKOLOGIE, V36, P53, DOI 10.1159/000346309
   Bihl F, 2007, J TRANSL MED, V5, DOI 10.1186/1479-5876-5-25
   Bolton-Maggs PHB, 2013, BRIT J HAEMATOL, V163, P303, DOI 10.1111/bjh.12547
   Bridges JFP, 2007, INT J TECHNOL ASSESS, V23, P30, DOI 10.1017/S0266462307051549
   Brixner V, 2018, TRANSFUSION, V58, P905, DOI 10.1111/trf.14528
   Butler C, 2013, COCHRANE DB SYST REV, DOI 10.1002/14651858.CD009072.pub2
   Cancelas JA, 2017, VOX SANG, V112, P210, DOI 10.1111/vox.12500
   Cancelas JA, 2017, TRANSFUSION, V57, P1218, DOI 10.1111/trf.14084
   Catalano L, 2015, 1638 ISTISAN
   Cazenave JP, 2011, TRANSFUSION, V51, P622, DOI 10.1111/j.1537-2995.2010.02873.x
   Chavarin P, 2011, TRANSFUS CLIN BIOL, V18, P472, DOI 10.1016/j.tracli.2011.04.002
   Cicchetti A, 2015, VALUE HEALTH, V18, pA560, DOI 10.1016/j.jval.2015.09.1823
   Cicchetti A, 2016, BLOOD TRANSFUS-ITALY, V14, P287, DOI 10.2450/2016.0065-16
   Cid J, 2012, VOX SANG, V103, P322, DOI 10.1111/j.1423-0410.2012.01614.x
   Custer B, 2010, TRANSFUSION, V50, P2461, DOI 10.1111/j.1537-2995.2010.02704.x
   Di Minno G, 2017, ANN HEMATOL, V96, P1253, DOI 10.1007/s00277-017-3028-4
   Vilariño MD, 2017, TRANSFUS MED HEMOTH, V44, P5, DOI 10.1159/000447643
   Drew VJ, 2017, BLOOD TRANSFUS-ITALY, V15, P512, DOI 10.2450/2017.0344-16
   Estcourt LJ, 2017, COCHRANE DB SYST REV, DOI 10.1002/14651858.CD009072.pub3
   Favaretti C, 2009, INT J TECHNOL ASSESS, V25, P127, DOI 10.1017/S0266462309090539
   Franchini M, 2016, BLOOD TRANSFUS-ITALY, V14, P93, DOI 10.2450/2015.0187-15
   Garban F, 2018, JAMA ONCOL, V4, P468, DOI 10.1001/jamaoncol.2017.5123
   Giampaolo A, 2005, 1 HAEMOVIGILANE PROG
   Girona-Llobera E, 2014, TRANSFUSION, V54, P158, DOI 10.1111/trf.12232
   Gregoire Y, 2018, VOX SANG S1, V113, P300
   Heddle NM, 2014, VOX SANG, V107, P50, DOI 10.1111/vox.12135
   Hong H, 2016, BLOOD, V127, P496, DOI 10.1182/blood-2015-07-655944
   Jacobs MR, 2015, NEW ENGL J MED, V373, P882, DOI 10.1056/NEJMc1507761
   Janetzko K, 2004, VOX SANG, V86, P239, DOI 10.1111/j.0042-9007.2004.00419.x
   Janetzko K, 2009, VOX SANG, V97, P234, DOI 10.1111/j.1423-0410.2009.01193.x
   Janssen MP, 2006, TRANSFUSION, V46, P956, DOI 10.1111/j.1537-2995.2006.00828.x
   Kaplan A, 2016, TRANSFUS APHER SCI, V54, P248, DOI 10.1016/j.transci.2015.08.004
   Kleinman S, 2010, TRANSFUSION, V50, P2592, DOI 10.1111/j.1537-2995.2010.02724.x
   Knutson F, 2015, VOX SANG, V109, P343, DOI 10.1111/vox.12287
   Laughhunn A, 2018, TRANSFUSION, V58, P748, DOI 10.1111/trf.14442
   Li J, 2004, VOX SANG, V87, P82, DOI 10.1111/j.1423-0410.2004.00548.x
   Lozano M, 2011, BRIT J HAEMATOL, V153, P393, DOI 10.1111/j.1365-2141.2011.08635.x
   Magron A, 2018, PLATELETS, V29, P2, DOI 10.1080/09537104.2017.1306046
   Marano G, 2017, BLOOD TRANSFUS-ITALY, V15, P489, DOI 10.2450/2017.0215-17
   Marano G, 2016, BLOOD TRANSFUS-ITALY, V14, P95, DOI 10.2450/2015.0066-15
   McCullough J, 2015, TRANSFUSION, V55, P2312, DOI 10.1111/trf.13149
   Moeremans K, 2006, TRANSFUSION MED, V16, P17, DOI 10.1111/j.1365-3148.2006.00644.x
   Musso D, 2017, BLOOD TRANSFUS-ITALY, V15, P272, DOI 10.2450/2016.0003-16
   Nussbaumer W, 2017, VOX SANG, V112, P249, DOI 10.1111/vox.12489
   Postma MJ, 2005, TRANSFUSION MED, V15, P379, DOI 10.1111/j.1365-3148.2005.00609.x
   Prowse CV, 2013, VOX SANG, V104, P183, DOI 10.1111/j.1423-0410.2012.01662.x
   Qadri SM, 2017, TRANSFUSION, V57, P661, DOI 10.1111/trf.13959
   Rebulla P, 2017, TRANSFUSION, V57, P2285, DOI 10.1111/trf.14210
   Rebulla P, 2017, BLOOD TRANSFUS-ITALY, V15, P329, DOI 10.2450/2017.0340-16
   Rebulla P, 2017, TRANSFUSION, V57, P1171, DOI 10.1111/trf.14042
   Sampietro-Colom L, 2015, INT J TECHNOL ASSESS, V31, P457, DOI 10.1017/S0266462315000732
   Saris A, 2018, VOX SANG S1, V113
   Schlenke P, 2014, TRANSFUS MED HEMOTH, V41, P309, DOI 10.1159/000365646
   Staginnus U, 2004, INT J HEMATOL, V80, P317, DOI 10.1532/IJH97.04131
   Stivala S, 2017, HAEMATOLOGICA, V102, P1650, DOI 10.3324/haematol.2017.164137
   Stramer SL, 2012, TRANSFUSION, V52, P1657, DOI 10.1111/j.1537-2995.2012.03566.x
   Taha M, 2017, VOX SANG, V112, P408, DOI 10.1111/vox.12519
   Tonnetti L, 2017, TRANSFUSION, V57, P2404, DOI 10.1111/trf.14280
   Vamvakas EC, 2012, VOX SANG, V102, P302, DOI 10.1111/j.1423-0410.2011.01555.x
   Vamvakas EC, 2011, THESCIENTIFICWORLDJO, V11, P624, DOI 10.1100/tsw.2011.60
   van der Meer PF, 2017, VOX SANG, V112, P9, DOI 10.1111/vox.12465
   Velati C, 2008, TRANSFUSION, V48, P2205, DOI 10.1111/j.1537-2995.2008.01813.x
   Velati C, 2018, BLOOD TRANSFUS-ITALY, V16, P422, DOI 10.2450/2018.0069-18
   Yonemura S, 2017, BLOOD TRANSFUS-ITALY, V15, P357, DOI 10.2450/2017.0320-16
NR 73
TC 12
Z9 12
U1 0
U2 6
PU SIMTI SERVIZI SRL
PI MILAN
PA VIA DESIDERIO 21, MILAN, 20131, ITALY
SN 1723-2007
J9 BLOOD TRANSFUS-ITALY
JI Blood Transf.
PD NOV-DEC
PY 2018
VL 16
IS 6
BP 483
EP 489
DI 10.2450/2018.0115-18
PG 7
WC Hematology
WE Science Citation Index Expanded (SCI-EXPANDED)
SC Hematology
GA GY5IH
UT WOS:000448606900004
PM 30201081
DA 2025-07-26
ER

PT J
AU Colavita, F
   Vita, S
   Lalle, E
   Carletti, F
   Bordi, L
   Vincenti, D
   Pozzetto, I
   Aiuti, M
   Vairo, F
   Capobianchi, MR
   Lichtner, M
   Castilletti, C
AF Colavita, Francesca
   Vita, Serena
   Lalle, Eleonora
   Carletti, Fabrizio
   Bordi, Licia
   Vincenti, Donatella
   Pozzetto, Irene
   Aiuti, Massimo
   Vairo, Francesco
   Capobianchi, Maria Rosaria
   Lichtner, Miriam
   Castilletti, Concetta
TI Overproduction of IL-6 and Type-I IFN in a Lethal Case of Chikungunya
   Virus Infection in an Elderly Man During the 2017 Italian Outbreak
SO OPEN FORUM INFECTIOUS DISEASES
LA English
DT Article
DE Chikungunya virus; Italy; lethal; cytokine; type I IFN
ID CYTOKINE STORM; REUNION ISLAND; MANIFESTATIONS; INTERFERONS
AB Chikungunya fever is caused by Chikungunya virus (CHIKV) and is generally considered a self-limiting disease. However, severe clinical presentations with a high mortality rate have been reported in association with underlying medical conditions. This study reports the molecular characterization of the virus and an abnormal pattern of circulating cytokines in a unique lethal CHIKV case during the 2017 outbreak in Italy, which involved an elderly patient with underlying cardiac disease. Analysis of inflammatory cytokines revealed a strong increase of interferon (IFN)-alpha and IFN-beta, as well as interleukin-6, suggesting a possible role of type-I IFN in the cytokine storm, which may be correlated with unfavorable prognosis of CHIKV infection.
C1 [Colavita, Francesca; Lalle, Eleonora; Carletti, Fabrizio; Bordi, Licia; Vincenti, Donatella; Vairo, Francesco; Capobianchi, Maria Rosaria; Castilletti, Concetta] Natl Inst Infect Dis L Spallanzani IRCCS, Rome, Italy.
   [Vita, Serena; Pozzetto, Irene; Lichtner, Miriam] Sapienza Univ, SM Goretti Hosp, Infect Dis Unit, Latina, Italy.
   [Aiuti, Massimo] SM Goretti Hosp, Emergency Med, Latina, Italy.
   [Lichtner, Miriam] Sapienza Univ, Dept Publ Hlth & Infect Dis, Rome, Italy.
C3 IRCCS Lazzaro Spallanzani; Sapienza University Rome; Sapienza University
   Rome
RP Capobianchi, MR (corresponding author), Natl Inst Infect Dis L Spallanzani, Virol Lab, Via Portuense 292, I-00149 Rome, Italy.
EM maria.capo-bianchi@inmi.it
RI Vairo, Francesco/M-5676-2013; Castilletti, Concetta/HOA-9737-2023;
   Bordi, Licia/B-6827-2017; Vita, Serena/AAC-3345-2022; Tognon,
   Francesca/JCF-1353-2023; Colavita, Francesca/I-8848-2018
OI Vairo, Francesco/0000-0002-8375-7468; Castilletti,
   Concetta/0000-0001-9819-236X; Bordi, Licia/0000-0003-3962-3646; lalle,
   eleonora/0000-0002-7063-9905; Colavita, Francesca/0000-0003-0640-8667
FU Italian Ministry of Health [RF-2016-02364155, GR-2016-02362110]
FX This work was supported by funds from the Italian Ministry of Health
   (Ricerca Corrente, RF-2016-02364155 and GR-2016-02362110).
CR Bengtsson AA, 2017, BEST PRACT RES CL RH, V31, P415, DOI 10.1016/j.berh.2017.10.003
   Burt FJ, 2017, LANCET INFECT DIS, V17, pE107, DOI 10.1016/S1473-3099(16)30385-1
   Calba C, 2017, EUROSURVEILLANCE, V22, P5, DOI 10.2807/1560-7917.ES.2017.22.39.17-00647
   Carletti F, 2017, GENOME ANNOUNC, V5, P1
   Channappanavar R, 2017, SEMIN IMMUNOPATHOL, V39, P529, DOI 10.1007/s00281-017-0629-x
   Crosby L, 2016, INT J INFECT DIS, V48, P78, DOI 10.1016/j.ijid.2016.05.010
   Davidson S, 2014, NAT COMMUN, V5, DOI 10.1038/ncomms4864
   Economopoulou A, 2009, EPIDEMIOL INFECT, V137, P534, DOI 10.1017/S0950268808001167
   Fernandes JL, 2004, CYTOKINE, V26, P131, DOI 10.1016/j.cyto.2004.01.007
   Lemant J, 2008, CRIT CARE MED, V36, P2536, DOI 10.1097/CCM.0b013e318183f2d2
   Liu MM, 2017, VIROL J, V14, DOI 10.1186/s12985-016-0677-1
   Madhumitha H, 2014, CARDIOVASC DIABETOL, V13, DOI 10.1186/1475-2840-13-1
   Maiti C R, 1978, J Indian Med Assoc, V70, P256
   McNab F, 2015, NAT REV IMMUNOL, V15, P87, DOI 10.1038/nri3787
   Ng LFP, 2009, PLOS ONE, V4, DOI 10.1371/journal.pone.0004261
   Rampal, 2007, J Assoc Physicians India, V55, P765
   Renault P, 2012, MED MALADIES INFECT, V42, P93, DOI 10.1016/j.medmal.2011.12.002
   Rezza G, 2007, LANCET, V370, P1840, DOI 10.1016/S0140-6736(07)61779-6
   Srikiatkhachorn A, 2017, SEMIN IMMUNOPATHOL, V39, P563, DOI 10.1007/s00281-017-0625-1
   Torres JR, 2015, IDCases, V2, P6, DOI 10.1016/j.idcr.2014.12.002
NR 20
TC 14
Z9 16
U1 0
U2 2
PU OXFORD UNIV PRESS INC
PI CARY
PA JOURNALS DEPT, 2001 EVANS RD, CARY, NC 27513 USA
SN 2328-8957
J9 OPEN FORUM INFECT DI
JI Open Forum Infect. Dis.
PD NOV
PY 2018
VL 5
IS 11
AR ofy276
DI 10.1093/ofid/ofy276
PG 5
WC Immunology; Infectious Diseases; Microbiology
WE Science Citation Index Expanded (SCI-EXPANDED)
SC Immunology; Infectious Diseases; Microbiology
GA HK0MT
UT WOS:000457594300024
PM 30539034
OA Green Published, gold, Green Submitted
DA 2025-07-26
ER

PT J
AU Franz, S
   Friesland, M
   Passes, V
   Todt, D
   Simmons, G
   Goffinet, C
   Steinmann, E
AF Franz, Sergej
   Friesland, Martina
   Passes, Vania
   Todt, Daniel
   Simmons, Graham
   Goffinet, Christine
   Steinmann, Eike
TI Susceptibility of Chikungunya Virus to Inactivation by Heat and
   Commercially and World Health Organization-Recommended Biocides
SO JOURNAL OF INFECTIOUS DISEASES
LA English
DT Article
DE Chikungunya virus; hand disinfection; heat inactivation; surface
   disinfection; World Health Organization
AB Despite increasing clinical relevance of Chikungunya virus (CHIKV) infection, caused by a rapidly emerging pathogen, recommended guidelines for its inactivation do not exist. In this study, we investigated the susceptibility of CHIKV to inactivation by heat and commercially available hand, surface, and World Health Organization-recommended disinfectants to define CHIKV prevention protocols for healthcare systems.
C1 [Franz, Sergej; Friesland, Martina; Passes, Vania; Todt, Daniel; Goffinet, Christine; Steinmann, Eike] TWINCORE Ctr Expt & Clin Infect Res, Inst Expt Virol, Hannover, Germany.
   [Passes, Vania] Univ Porto, Inst Ciencias Biomed Abel Salazar, Porto, Portugal.
   [Todt, Daniel; Steinmann, Eike] Ruhr Univ Bochum, Dept Mol & Med Virol, Bochum, Germany.
   [Simmons, Graham] Blood Syst Res Inst, San Francisco, CA USA.
   [Simmons, Graham] Univ Calif San Francisco, Dept Lab Med, San Francisco, CA 94143 USA.
C3 Helmholtz Association; Helmholtz-Center for Infection Research;
   Universidade do Porto; Ruhr University Bochum; Vitalant; Vitalant
   Research Institute; University of California System; University of
   California San Francisco
RP Goffinet, C (corresponding author), TWINCORE, Ctr Expt & Clin Infect Res, Dept Expt Virol, Feodor Lynen Str 7, D-30625 Hannover, Germany.
EM christine.goffinet@twincore.de
RI ; Goffinet, Christine/L-4878-2019; Todt, Daniel/W-9362-2019; Simmons,
   Graham/G-3523-2012
OI Passos, Vania/0000-0001-5604-3438; Goffinet,
   Christine/0000-0002-3959-004X; Todt, Daniel/0000-0002-3564-1014;
   Simmons, Graham/0000-0002-9615-7023
FU Deutsche Forschungsgemeinschaft (German-African Cooperation Projects in
   Infectiology) [GO2153/3-1]; Helmholtz Center for Infection Research;
   Infection Biology International PhD Program of Hannover Biomedical
   Research School; GABBA PhD Program
FX This work was funded by Deutsche Forschungsgemeinschaft (German-African
   Cooperation Projects in Infectiology, grant GO2153/3-1; to C. G.). The
   Helmholtz Center for Infection Research provided funding to C. G. and E.
   S. S. F. and V. P. are supported by the Infection Biology International
   PhD Program of Hannover Biomedical Research School. V. P. is supported
   by the GABBA PhD Program.
CR Bessaud M, 2006, EMERG INFECT DIS, V12, P1604, DOI 10.3201/eid1210.060596
   Eggers M, 2015, BMC INFECT DIS, V15, DOI 10.1186/s12879-015-1111-9
   Gardner J, 2015, PLOS ONE, V10, DOI 10.1371/journal.pone.0139481
   Huang YJS, 2015, VECTOR-BORNE ZOONOT, V15, P674, DOI 10.1089/vbz.2015.1795
   Morrison TE, 2014, J VIROL, V88, P11644, DOI 10.1128/JVI.01432-14
   Pastorino B, 2015, PLOS ONE, V10, DOI 10.1371/journal.pone.0118963
   Siddharta A, 2017, J INFECT DIS, V215, P902, DOI 10.1093/infdis/jix046
   Steinmann J, 2010, AM J INFECT CONTROL, V38, P66, DOI 10.1016/j.ajic.2009.07.009
   Suchomel M, 2011, J HOSP INFECT, V77, P263, DOI 10.1016/j.jhin.2010.10.014
   Tsetsarkin KA, 2007, PLOS PATHOG, V3, P1895, DOI 10.1371/journal.ppat.0030201
   Vanlandingham DL, 2005, INSECT BIOCHEM MOLEC, V35, P1162, DOI 10.1016/j.ibmb.2005.05.008
   World Health Organization (WHO), 2009, WHO Guidelines on Hand Hygiene in Health Care
NR 12
TC 2
Z9 4
U1 0
U2 0
PU OXFORD UNIV PRESS INC
PI CARY
PA JOURNALS DEPT, 2001 EVANS RD, CARY, NC 27513 USA
SN 0022-1899
EI 1537-6613
J9 J INFECT DIS
JI J. Infect. Dis.
PD NOV 1
PY 2018
VL 218
IS 9
BP 1507
EP 1510
DI 10.1093/infdis/jiy359
PG 4
WC Immunology; Infectious Diseases; Microbiology
WE Science Citation Index Expanded (SCI-EXPANDED)
SC Immunology; Infectious Diseases; Microbiology
GA GW4HY
UT WOS:000446874500020
PM 29917109
OA hybrid, Green Published
DA 2025-07-26
ER

PT J
AU Glushakova, LG
   Alto, BW
   Kim, MS
   Wiggins, K
   Eastmond, B
   Moussatche, P
   Burkett-Cadena, ND
   Bennera, SA
AF Glushakova, Lyudmyla G.
   Alto, Barry W.
   Kim, Myong-Sang
   Wiggins, Keenan
   Eastmond, Bradley
   Moussatche, Patricia
   Burkett-Cadena, Nathan D.
   Bennera, Steven A.
TI Optimization of cationic (Q)-paper for detection of arboviruses in
   infected mosquitoes
SO JOURNAL OF VIROLOGICAL METHODS
LA English
DT Article
DE Cationic (Q) paper; Arboviruses; Mosquito
ID CHIKUNGUNYA-VIRUS; SYNTHETIC BIOLOGY; FLORIDA MOSQUITOS; QUANTIFICATION;
   TRANSMISSION; INNOVATIONS; SPREAD; FEVER; PAPER; ASSAY
AB Previously (Glushakova et al. 2017), a cellulose-based cationic (Q) paper derivatized with quatenary ammonium groups was shown to be a convenient platform to collect, preserve, and store nucleic acids (NAs) derived from mosquito vectors infected with pathogens for surveillance. NAs bind electrostatically to Q-paper, but the quantity of NA bound depends on the paper's binding capacity. To optimize the original technology for mosquito surveillance, factors that affected NA absorbance on Q-paper were evaluated. Sixteen variations of Q-paper were prepared with modifications of the derivatizing reagents and derivatization temperature. The binding capacities of these variations were determined first with 1,3,5-benzenetricarboxylic (BTCA), then viral RNA (purified or in infected mosquito samples) was used for validation. For this, samples with Zika (ZIKV) and chikungunya (CHIKV) RNA or virus-infected Aedes aegypti mosquito bodies were applied to sixteen Q-paper variants. Washing the paper samples with water versus elution with aqueous salt (1 M) gave samples that were analyzed for viral RNA by a PCR-based direct Luminex hybridization assay. The comparison ranked the Q-paper binding capacities from the lowest to the highest. The Q-paper with the highest RNA binding capability was further validated with ZIKV- and CHIKV-infected mosquito saliva.
C1 [Glushakova, Lyudmyla G.; Kim, Myong-Sang; Moussatche, Patricia; Bennera, Steven A.] Firebird Biomol Sci LLC, 13709 Progress Blvd,Box 17, Alachua, FL 32615 USA.
   [Alto, Barry W.; Wiggins, Keenan; Eastmond, Bradley; Burkett-Cadena, Nathan D.] Univ Florida, Florida Med Entomol Lab, 200 9th St SE, Vero Beach, FL 32962 USA.
C3 State University System of Florida; University of Florida
RP Bennera, SA (corresponding author), Firebird Biomol Sci LLC, 13709 Progress Blvd,Box 17, Alachua, FL 32615 USA.
EM manuscripts@firebirdbio.com
OI Eastmond, Bradley/0009-0008-4869-4474; Alto, Barry/0000-0001-7054-2081;
   Moussatche, Patricia/0000-0003-4540-0609; Burkett-Cadena,
   Nathan/0000-0001-6168-1637
FU National Institute of Allergy and Infectious Diseases of the National
   Institutes of Health (NIH) [R21AI128188]; Florida Department of Health
   (FDOH) [7ZK15]; Florida Department of Agriculture and Consumer Services
   (FDACS) [024,376]
FX Research reported in this publication was supported by the National
   Institute of Allergy and Infectious Diseases of the National Institutes
   of Health (NIH) (R21AI128188), Florida Department of Health (FDOH)
   (7ZK15), and the Florida Department of Agriculture and Consumer Services
   (FDACS) (contract 024,376). The content is solely the responsibility of
   the authors and does not necessarily represent the official views of the
   NIH, FDOH or FDACS.
CR Alto BW, 2017, PLOS NEGLECT TROP D, V11, DOI 10.1371/journal.pntd.0005724
   Alto BW, 2013, AM J TROP MED HYG, V88, P497, DOI 10.4269/ajtmh.12-0421
   Anderson SL, 2010, J AM MOSQUITO CONTR, V26, P108, DOI 10.2987/09-5935.1
   Appassakij H, 2013, TRANSFUSION, V53, P2567, DOI 10.1111/j.1537-2995.2012.03960.x
   Benedict MQ, 2007, VECTOR-BORNE ZOONOT, V7, P76, DOI 10.1089/vbz.2006.0562
   Burkett-Cadena ND, 2016, J MED ENTOMOL, V53, P1449, DOI 10.1093/jme/tjw106
   Bustin SA, 2000, J MOL ENDOCRINOL, V25, P169, DOI 10.1677/jme.0.0250169
   Dubrulle M, 2009, PLOS ONE, V4, DOI 10.1371/journal.pone.0005895
   Dunbar SA, 2006, CLIN CHIM ACTA, V363, P71, DOI 10.1016/j.cccn.2005.06.023
   Faye O, 2013, VIROL J, V10, DOI 10.1186/1743-422X-10-311
   Glushakova L. G, 2018, J VIROL METHOD UNPUB
   Glushakova LG, 2017, J VIROL METHODS, V246, P104, DOI 10.1016/j.jviromet.2017.04.013
   Glushakova LG, 2015, J VIROL METHODS, V214, P60, DOI 10.1016/j.jviromet.2015.01.003
   Kaur P, 2016, METHODS MOL BIOL, V1426, P93, DOI 10.1007/978-1-4939-3618-2_9
   Lanciotti RS, 2008, EMERG INFECT DIS, V14, P1232, DOI 10.3201/eid1408.080287
   Medina Freddy, 2012, Curr Protoc Microbiol, VChapter 15, DOI 10.1002/9780471729259.mc15d02s27
   Powell JR, 2013, MEM I OSWALDO CRUZ, V108, P11, DOI 10.1590/0074-0276130395
   Reiskind MH, 2008, AM J TROP MED HYG, V78, P422, DOI 10.4269/ajtmh.2008.78.422
   Richards SL, 2010, J VECTOR ECOL, V35, P439, DOI 10.1111/j.1948-7134.2010.00105.x
   Schaffner F, 2013, PARASITE VECTOR, V6, DOI 10.1186/1756-3305-6-209
   TURELL MJ, 1984, AM J TROP MED HYG, V33, P176, DOI 10.4269/ajtmh.1984.33.176
   Yang F, 2013, WATER SCI TECHNOL, V67, P2560, DOI 10.2166/wst.2013.140
   Yang ZY, 2013, ANAL CHEM, V85, P4705, DOI 10.1021/ac400422r
NR 23
TC 8
Z9 8
U1 2
U2 11
PU ELSEVIER SCIENCE BV
PI AMSTERDAM
PA PO BOX 211, 1000 AE AMSTERDAM, NETHERLANDS
SN 0166-0934
EI 1879-0984
J9 J VIROL METHODS
JI J. Virol. Methods
PD NOV
PY 2018
VL 261
BP 71
EP 79
DI 10.1016/j.jviromet.2018.08.004
PG 9
WC Biochemical Research Methods; Biotechnology & Applied Microbiology;
   Virology
WE Science Citation Index Expanded (SCI-EXPANDED)
SC Biochemistry & Molecular Biology; Biotechnology & Applied Microbiology;
   Virology
GA GX5VN
UT WOS:000447819200014
PM 30099053
OA Green Accepted
DA 2025-07-26
ER

PT J
AU Goertz, GP
   Lingemann, M
   Geertsema, C
   Abma-Henkens, MHC
   Vogels, CBF
   Koenraadt, CJM
   van Oers, MM
   Pijlman, GP
AF Goertz, Giel P.
   Lingemann, Marit
   Geertsema, Corinne
   Abma-Henkens, Marleen H. C.
   Vogels, Chantal B. F.
   Koenraadt, Constantianus J. M.
   van Oers, Monique M.
   Pijlman, Gorben P.
TI Conserved motifs in the hypervariable domain of chikungunya virus nsP3
   required for transmission by Aedes aegypti mosquitoes
SO PLOS NEGLECTED TROPICAL DISEASES
LA English
DT Article
ID CRYSTAL-STRUCTURE; NTF2-LIKE DOMAIN; ALPHAVIRUS; PHOSPHORYLATION; G3BP;
   REPLICATION
AB Background
   Chikungunya virus (CHIKV) is a re-emerging arthropod-borne (arbo) virus that causes chikungunya fever in humans and is predominantly transmitted by Aedes aegypti mosquitoes. The CHIKV replication machinery consists of four non-structural proteins (nsP1-4) that additionally require the presence of a number of host proteins for replication of the viral RNA. NsP3 is essential for CHIKV replication and has a conserved macro, central and C-terminal hypervariable domain (HVD). The HVD is intrinsically disordered and interacts with various host proteins via conserved short peptide motifs: A proline-rich (P-rich) motif that has affinity for SH3-domain containing proteins and duplicate FGDF motifs with affinity for G3BP and its mosquito homologue Rasputin. The importance of these motifs for infection of mammalian cells has previously been implicated. However, their role during CHIKV infection of mosquito cells and transmission by mosquitoes remains unclear.
   Methodology / Principal findings
   Here, we show that in-frame deletion of the P-rich motif is lethal for CHIKV replication in both mosquito and mammalian cells. However, while mutagenesis of the P-rich motif negatively affects replication both in mammalian and mosquito cells, it did not compromise the infection and transmission of CHIKV by Ae. aegypti mosquitoes. Mutagenesis of both FGDF motifs together completely inactivated CHIKV replication in both mammalian and mosquito cells. Importantly, mutation of a single FGDF motif attenuated CHIKV replication in mammalian cells, while replication in mosquito cells was similar to wild type. Surprisingly, CHIKV mutants containing only a single FGDF motif were efficiently transmitted by Ae. aegypti.
   Conclusions / Significance
   The P-rich motif in CHIKV nsP3 is dispensable for transmission by mosquitoes. A single FGDF motif is sufficient for infection and dissemination in mosquitoes, but duplicate FGDF motifs are required for the efficient infection from the mosquito saliva to a vertebrate host. These results contribute to understanding the dynamics of the alphavirus transmission cycle and may help the development of arboviral intervention strategies.
C1 [Goertz, Giel P.; Lingemann, Marit; Geertsema, Corinne; Abma-Henkens, Marleen H. C.; van Oers, Monique M.; Pijlman, Gorben P.] Wageningen Univ & Res, Lab Virol, PB, Wageningen, Netherlands.
   [Vogels, Chantal B. F.; Koenraadt, Constantianus J. M.] Wageningen Univ & Res, Lab Entomol, PB, Wageningen, Netherlands.
   [Vogels, Chantal B. F.] Yale Sch Publ Hlth, Dept Epidemiol Microbial Dis, New Haven, CT USA.
C3 Wageningen University & Research; Wageningen University & Research; Yale
   University
RP Pijlman, GP (corresponding author), Wageningen Univ & Res, Lab Virol, PB, Wageningen, Netherlands.
EM gorben.pijlman@wur.nl
RI Vogels, Chantal/N-1749-2015
OI Vogels, Chantal/0000-0003-0027-6480; Pijlman, Gorben/0000-0001-9301-0408
CR Esposito DLA, 2017, BRAZ J INFECT DIS, V21, P540, DOI 10.1016/j.bjid.2017.06.002
   Anderson MAE, 2010, INSECT MOL BIOL, V19, P441, DOI 10.1111/j.1365-2583.2010.01005.x
   [Anonymous], 2018, VIRUSES BASEL, DOI DOI 10.3390/V10020084
   [Anonymous], 2017, NUMB REP CAS CHIK FE
   Antar LN, 2006, MOL CELL NEUROSCI, V32, P37, DOI 10.1016/j.mcn.2006.02.001
   Brault AC, 2004, P NATL ACAD SCI USA, V101, P11344, DOI 10.1073/pnas.0402905101
   Burt FJ, 2017, LANCET INFECT DIS, V17, pE107, DOI 10.1016/S1473-3099(16)30385-1
   Frolov I, 2017, J VIROL, V91, DOI 10.1128/JVI.00371-17
   Fros JJ, 2016, VIRUSES-BASEL, V8, DOI 10.3390/v8060166
   Fros JJ, 2015, PARASITE VECTOR, V8, DOI 10.1186/s13071-015-1070-4
   Fros JJ, 2012, J VIROL, V86, P10873, DOI 10.1128/JVI.01506-12
   de Figueiredo MLG, 2014, REV SOC BRAS MED TRO, V47, P677
   Göertz GP, 2017, PLOS NEGLECT TROP D, V11, DOI 10.1371/journal.pntd.0005654
   Gorchakov R, 2008, J VIROL, V82, P10088, DOI 10.1128/JVI.01011-08
   Götte B, 2018, VIRUSES-BASEL, V10, DOI 10.3390/v10030105
   Hermanns K, 2017, J GEN VIROL, V98, P43, DOI 10.1099/jgv.0.000694
   Kim DY, 2016, PLOS PATHOG, V12, DOI 10.1371/journal.ppat.1005810
   Kristensen O, 2015, BIOCHEM BIOPH RES CO, V467, P53, DOI 10.1016/j.bbrc.2015.09.123
   Kujala P, 2001, J VIROL, V75, P3873, DOI 10.1128/JVI.75.8.3873-3884.2001
   LASTARZA MW, 1994, VIROLOGY, V202, P224, DOI 10.1006/viro.1994.1338
   LI GP, 1990, VIROLOGY, V179, P416, DOI 10.1016/0042-6822(90)90310-N
   Liang Z., 2005, Gene Therapy and Molecular Biology, V9, P317
   Malet H, 2009, J VIROL, V83, P6534, DOI 10.1128/JVI.00189-09
   Metz SW, 2011, VIROL J, V8, DOI 10.1186/1743-422X-8-353
   Nasar F, 2012, P NATL ACAD SCI USA, V109, P14622, DOI 10.1073/pnas.1204787109
   Neuvonen M, 2011, PLOS PATHOG, V7, DOI 10.1371/journal.ppat.1002383
   Panas MD, 2015, PLOS PATHOG, V11, DOI 10.1371/journal.ppat.1004659
   Panas MD, 2014, J VIROL, V88, P5888, DOI 10.1128/JVI.00439-14
   Panas MD, 2012, MOL BIOL CELL, V23, P4701, DOI 10.1091/mbc.E12-08-0619
   PERANEN J, 1988, J GEN VIROL, V69, P2165, DOI 10.1099/0022-1317-69-9-2165
   Pietlä MK, 2017, VIRUS RES, V234, P44, DOI 10.1016/j.virusres.2017.01.007
   Remenyi R, 2017, SCI REP-UK, V7, DOI 10.1038/s41598-017-05820-0
   Rupp JC, 2015, J GEN VIROL, V96, P2483, DOI 10.1099/jgv.0.000249
   Saxton-Shaw KD, 2013, PLOS NEGLECT TROP D, V7, DOI 10.1371/journal.pntd.0001931
   Scholte FEM, 2015, J VIROL, V89, P4457, DOI 10.1128/JVI.03612-14
   Schulte T, 2016, OPEN BIOL, V6, DOI 10.1098/rsob.160078
   Shin G, 2012, P NATL ACAD SCI USA, V109, P16534, DOI 10.1073/pnas.1210418109
   STRAUSS EG, 1988, VIROLOGY, V164, P265, DOI 10.1016/0042-6822(88)90644-7
   STRAUSS JH, 1994, MICROBIOL REV, V58, P491, DOI 10.1128/MMBR.58.3.491-562.1994
   Tossavainen H, 2016, J BIOL CHEM, V291, P16307, DOI 10.1074/jbc.M116.732412
   Tourrière H, 2003, J CELL BIOL, V160, P823, DOI 10.1083/jcb.200212128
   Tsetsarkin KA, 2007, PLOS PATHOG, V3, P1895, DOI 10.1371/journal.ppat.0030201
   Vihinen H, 2000, J BIOL CHEM, V275, P27775
   Vognsen T, 2012, BIOCHEM BIOPH RES CO, V420, P188, DOI 10.1016/j.bbrc.2012.02.140
NR 44
TC 17
Z9 18
U1 0
U2 2
PU PUBLIC LIBRARY SCIENCE
PI SAN FRANCISCO
PA 1160 BATTERY STREET, STE 100, SAN FRANCISCO, CA 94111 USA
SN 1935-2735
J9 PLOS NEGLECT TROP D
JI Plos Neglect. Trop. Dis.
PD NOV
PY 2018
VL 12
IS 11
AR e0006958
DI 10.1371/journal.pntd.0006958
PG 21
WC Infectious Diseases; Parasitology; Tropical Medicine
WE Science Citation Index Expanded (SCI-EXPANDED)
SC Infectious Diseases; Parasitology; Tropical Medicine
GA HC9XZ
UT WOS:000452162500061
PM 30412583
OA gold, Green Published, Green Submitted
DA 2025-07-26
ER

PT J
AU Habib, S
   Akram, M
AF Habib, Shaista
   Akram, Muhammad
TI Diagnostic methods and risk analysis based on fuzzy soft information
SO INTERNATIONAL JOURNAL OF BIOMATHEMATICS
LA English
DT Article
DE Fuzzy soft set similarity measure; fuzzy soft metrics; algorithm; time
   complexity; chikungunya; malaria; dengue; mouth cancer; serum total
   malondialdehyde; serum proton donor capacity
ID SET-THEORETIC APPROACH; REDUCTION
AB In our daily life problem we face uncertainties in making right decisions. In this study, we propose two different decision-making problems in medical field. The first problem is fever diagnosing and second problem is mouth cancer risk analysis. In the first problem, we use fuzzy soft similarity measures and fuzzy soft matrix operations to diagnose the type of fever. We consider a hypothetical case study and manipulate similarity measures on it. Our work diagnoses different patients having similar symptoms. We also develop a small application using JAVA. In the second problem, we perform risk analysis of mouth cancer. The proposed fuzzy soft expert system takes two biochemical parameters as inputs that is, serum total malondialdehyde (MDA), and serum proton donors capacity (donors-protons) and determines the risk of mouth cancer. Our study facilitates doctors by diagnosing mouth cancer at its earlier stages. There are four main components of our fuzzy soft expert system. The first component is named as fuzzification which converts crisp input into linguistic variables and formulates fuzzy sets. The second component, transforms fuzzy sets into their respective fuzzy soft sets. The third component determines indispensable parameters and performs parameter reduction. The fourth component performs risk analysis by using algorithm. We use exemplary dataset and run all the components of fuzzy soft expert system to compute cancer risk.
C1 [Habib, Shaista] Univ Punjab, Punjab Univ Coll Informat Technol, Old Campus, Lahore, Pakistan.
   [Habib, Shaista] Univ Management & Technol, Lahore, Pakistan.
   [Akram, Muhammad] Univ Punjab, Dept Math, New Campus, Lahore, Pakistan.
C3 University of Punjab; University of Management & Technology (UMT);
   University of Punjab
RP Habib, S (corresponding author), Univ Punjab, Punjab Univ Coll Informat Technol, Old Campus, Lahore, Pakistan.; Habib, S (corresponding author), Univ Management & Technol, Lahore, Pakistan.
EM h.shaista@gmail.com; m.akram@pucit.edu.pk
RI Akram, Muhammad/N-3369-2014
OI Habib, Shaista/0000-0001-9489-1518
CR Akram M, 2016, J INTELL FUZZY SYST, V30, P3619, DOI 10.3233/IFS-162107
   Akram M, 2015, J MULT-VALUED LOG S, V24, P501
   Alcantud JCR, 2017, SYMMETRY-BASEL, V9, DOI 10.3390/sym9110253
   Alcantud JCR, 2015, LECT NOTES ARTIF INT, V9422, P49, DOI 10.1007/978-3-319-24598-0_5
   Ali MI, 2012, APPL SOFT COMPUT, V12, P1814, DOI 10.1016/j.asoc.2012.01.002
   [Anonymous], INT J COMPUTER APPL
   [Anonymous], INT J COMPUT SCI INF
   [Anonymous], INT RES J ENG TECHNO
   [Anonymous], 2016, INT J STAT APPL MATH
   [Anonymous], 2015, INT J BIOSCIENCE BIO, DOI DOI 10.14257/IJBSBT.2015.7.6.10
   [Anonymous], J APPL MATH
   [Anonymous], [No title captured]
   [Anonymous], INT S INT SYST TECHN
   [Anonymous], SIBCOLTEJO
   Atashi A., 2017, Multidisciplinary Cancer Investigation, V1, P20, DOI [DOI 10.21859/MCI-01029, 10.21859/mci-01029]
   Dutta P, 2017, FUZZY INF ENG, V9, P67, DOI 10.1016/j.fiae.2017.03.004
   Fatimah F, 2018, SOFT COMPUT, V22, P3829, DOI 10.1007/s00500-017-2838-6
   Gayathri B. M., 2015, IEEE INT C COMPUTATI, P1
   Hassan N, 2017, INT J FUZZY SYST, V19, P1546, DOI 10.1007/s40815-016-0255-0
   Kong Z, 2008, COMPUT MATH APPL, V56, P3029, DOI 10.1016/j.camwa.2008.07.013
   Kong Z, 2009, J COMPUT APPL MATH, V223, P540, DOI 10.1016/j.cam.2008.01.011
   Lee K.H., 2005, 1 COURSE FUZZY THEOR
   Maji P. K., 2001, The Journal of Fuzzy Mathematics, V9, P589, DOI DOI 10.1109/IWISA.2010.5473444
   Maji PK, 2003, COMPUT MATH APPL, V45, P555, DOI 10.1016/S0898-1221(03)00016-6
   Molodtsov D, 1999, COMPUT MATH APPL, V37, P19, DOI 10.1016/S0898-1221(99)00056-5
   Neog, 2011, INT J COMPUT APPL, V33, P30
   Roy AR, 2007, J COMPUT APPL MATH, V203, P412, DOI 10.1016/j.cam.2006.04.008
   Shahzadi S, 2017, J APPL MATH COMPUT, V55, P369, DOI 10.1007/s12190-016-1041-8
   Sizilio GRMA, 2012, BIOMED ENG ONLINE, V11, DOI 10.1186/1475-925X-11-83
   Yuksel S, 2013, J INEQUAL APPL, DOI 10.1186/1029-242X-2013-229
   ZADEH LA, 1965, INFORM CONTROL, V8, P338, DOI 10.1016/S0019-9958(65)90241-X
   Zhan JM, 2019, ARTIF INTELL REV, V52, P1839, DOI 10.1007/s10462-017-9592-0
NR 32
TC 8
Z9 8
U1 0
U2 2
PU WORLD SCIENTIFIC PUBL CO PTE LTD
PI SINGAPORE
PA 5 TOH TUCK LINK, SINGAPORE 596224, SINGAPORE
SN 1793-5245
EI 1793-7159
J9 INT J BIOMATH
JI Int. J. Biomath.
PD NOV
PY 2018
VL 11
IS 8
AR 1850096
DI 10.1142/S1793524518500961
PG 34
WC Mathematical & Computational Biology
WE Science Citation Index Expanded (SCI-EXPANDED)
SC Mathematical & Computational Biology
GA HH3AV
UT WOS:000455592100001
DA 2025-07-26
ER

PT J
AU Henss, L
   Scholz, T
   Grünweller, A
   Schnierle, BS
AF Henss, Lisa
   Scholz, Tatjana
   Gruenweller, Arnold
   Schnierle, Barbara S.
TI Silvestrol Inhibits Chikungunya Virus Replication
SO VIRUSES-BASEL
LA English
DT Article
DE chikungunya virus; silvestrol; translation; eIF4A; antiviral
ID NONSTRUCTURAL PROTEIN-2; TRANSLATION INITIATION; RNA; INNATE;
   ROCAGLAMIDE; ACTIVATION; SELECTION; INSERTION; EIF4A; NSP2
AB Silvestrol, a natural compound that is isolated from plants of the genus Aglaia, is a specific inhibitor of the RNA helicase eIF4A, which unwinds RNA secondary structures in 5'-untranslated regions (UTRs) of mRNAs and allows translation. Silvestrol has a broad antiviral activity against multiple RNA virus families. Here, we show that silvestrol inhibits the replication of chikungunya virus (CHIKV), a positive single-stranded RNA virus. Silvestrol delayed the protein synthesis of non-structural (nsPs) and structural proteins, resulting in a delayed innate response to CHIKV infection. Interferon-alpha induced STAT1 phosphorylation was not inhibited nor did eIF2 alpha become phosphorylated 16 h post infection in the presence of silvestrol. In addition, the host protein shut-off induced by CHIKV infection was decreased in silvestrol-treated cells. Silvestrol acts by limiting the amount of nsPs, and thereby reducing CHIKV RNA replication. From our results, we propose that inhibition of the host helicase eIF4A might have potential as a therapeutic strategy to treat CHIKV infections.
C1 [Henss, Lisa; Scholz, Tatjana; Schnierle, Barbara S.] Paul Ehrlich Inst, Dept Virol, D-63225 Langen, Germany.
   [Gruenweller, Arnold] Philipps Univ Marburg, Inst Pharmazeut Chem, D-35032 Marburg, Germany.
C3 Paul Ehrlich Institute; Philipps University Marburg
RP Schnierle, BS (corresponding author), Paul Ehrlich Inst, Dept Virol, D-63225 Langen, Germany.
EM lisa.henss@pei.de; tatjana.scholz@pei.de;
   arnold.gruenweller@staff.uni-marburg.de; barbara.schnierle@pei.de
RI ; Schnierle, Barbara/AAG-8108-2019
OI Schnierle, Barbara/0000-0001-9563-4564; 
FU LOEWE Center DRUID (Novel Drug Targets against Poverty-Related and
   Neglected Tropical Infectious Diseases)
FX A.G. obtained funding from the LOEWE Center DRUID (Novel Drug Targets
   against Poverty-Related and Neglected Tropical Infectious Diseases).
CR Akhrymuk I, 2012, J VIROL, V86, P7180, DOI 10.1128/JVI.00541-12
   Sanz MA, 2009, PLOS ONE, V4, DOI 10.1371/journal.pone.0004772
   Biedenkopf N, 2017, ANTIVIR RES, V137, P76, DOI 10.1016/j.antiviral.2016.11.011
   Carrasco L, 2018, VIRUSES-BASEL, V10, DOI 10.3390/v10020070
   Chen WL, 2016, BMC CANCER, V16, DOI 10.1186/s12885-015-1988-0
   Chu J, 2016, CELL REP, V15, P2340, DOI 10.1016/j.celrep.2016.05.005
   Elgner F, 2018, VIRUSES-BASEL, V10, DOI 10.3390/v10040149
   Fox JM, 2016, J IMMUNOL, V197, P4210, DOI 10.4049/jimmunol.1601426
   Frolov I, 1999, J VIROL, V73, P3854, DOI 10.1128/JVI.73.5.3854-3865.1999
   Frolov I, 2012, J VIROL, V86, P5055, DOI 10.1128/JVI.07223-11
   Frolov I, 2009, J VIROL, V83, P9031, DOI 10.1128/JVI.00850-09
   Fros JJ, 2016, VIRUSES-BASEL, V8, DOI 10.3390/v8060166
   Fros JJ, 2010, J VIROL, V84, P10877, DOI 10.1128/JVI.00949-10
   Garcia-Moreno M, 2013, CELL MICROBIOL, V15, P823, DOI 10.1111/cmi.12079
   Garmashova N, 2006, J VIROL, V80, P5686, DOI 10.1128/JVI.02739-05
   Glitscher M, 2018, VIRUSES-BASEL, V10, DOI 10.3390/v10060301
   Göertz GP, 2018, J VIROL, V92, DOI 10.1128/JVI.01008-18
   Henss L., 2018, SEQUENCE DATA UNPUB
   Hinnebusch AG, 2016, SCIENCE, V352, P1413, DOI 10.1126/science.aad9868
   Jankowsky A, 2011, NUCLEIC ACIDS RES, V39, pD338, DOI 10.1093/nar/gkq1002
   Kim S, 2007, ANTICANCER RES, V27, P2175
   Kogure T, 2013, PLOS ONE, V8, DOI 10.1371/journal.pone.0076136
   Kümmerer BM, 2012, J GEN VIROL, V93, P1991, DOI 10.1099/vir.0.043752-0
   Müller C, 2018, ANTIVIR RES, V150, P123, DOI 10.1016/j.antiviral.2017.12.010
   Pan L, 2014, NAT PROD REP, V31, P924, DOI 10.1039/c4np00006d
   Panning M, 2009, EMERG INFECT DIS, V15, P469, DOI 10.3201/eid1503.081104
   Patton JT, 2015, ONCOTARGET, V6, P2693, DOI 10.18632/oncotarget.2098
   Pelletier J, 2015, CANCER RES, V75, P250, DOI 10.1158/0008-5472.CAN-14-2789
   Pfaller CK, 2011, CURR OPIN IMMUNOL, V23, P573, DOI 10.1016/j.coi.2011.08.009
   Pisareva VP, 2008, CELL, V135, P1237, DOI 10.1016/j.cell.2008.10.037
   Rathore APS, 2013, VIROL J, V10, DOI 10.1186/1743-422X-10-36
   Sadlish H, 2013, ACS CHEM BIOL, V8, P1519, DOI 10.1021/cb400158t
   Schmidt EK, 2009, NAT METHODS, V6, P275, DOI [10.1038/nmeth.1314, 10.1038/NMETH.1314]
   Silva LA, 2017, J CLIN INVEST, V127, P737, DOI 10.1172/JCI84417
   Toribio R, 2018, NUCLEIC ACIDS RES, V46, P4176, DOI 10.1093/nar/gky071
   Tsetsarkin KA, 2007, PLOS PATHOG, V3, P1895, DOI 10.1371/journal.ppat.0030201
   von Rhein C, 2016, ANTIVIR RES, V125, P51, DOI 10.1016/j.antiviral.2015.11.007
   Wahid B, 2017, INT J INFECT DIS, V58, P69, DOI 10.1016/j.ijid.2017.03.006
   Weber C, 2015, ANTIVIR RES, V113, P1, DOI 10.1016/j.antiviral.2014.11.001
   White LK, 2011, J VIROL, V85, P606, DOI 10.1128/JVI.00767-10
NR 40
TC 39
Z9 40
U1 0
U2 14
PU MDPI
PI BASEL
PA ST ALBAN-ANLAGE 66, CH-4052 BASEL, SWITZERLAND
EI 1999-4915
J9 VIRUSES-BASEL
JI Viruses-Basel
PD NOV
PY 2018
VL 10
IS 11
AR 592
DI 10.3390/v10110592
PG 11
WC Virology
WE Science Citation Index Expanded (SCI-EXPANDED)
SC Virology
GA HC2UO
UT WOS:000451657600015
PM 30380742
OA Green Published, gold, Green Submitted
DA 2025-07-26
ER

PT J
AU Ho, YJ
   Liu, FC
   Yeh, CT
   Yang, CM
   Lin, CC
   Lin, TY
   Hsieh, PS
   Hu, MK
   Gong, ZY
   Lu, JW
AF Ho, Yi-Jung
   Liu, Feng-Cheng
   Yeh, Chia-Tsui
   Yang, Chuen Mi
   Lin, Chang-Chi
   Lin, Te-Yu
   Hsieh, Po-Shiuan
   Hu, Ming-Kuan
   Gong, Zhiyuan
   Lu, Jeng-Wei
TI Micafungin is a novel anti-viral agent of chikungunya virus through
   multiple mechanisms
SO ANTIVIRAL RESEARCH
LA English
DT Article
DE Antiviral; Chikungunya virus; Micafungin; Replication; Transmission
ID HIGH-DOSE MICAFUNGIN; INVASIVE CANDIDIASIS; DISEASES; SAFETY
AB The chikungunya virus (CHIKV) is a mosquito-borne virus that belongs to the genus Alphavirus, family Togaviridae. It is the cause of chikungunya fever in humans, which presents a serious global threat due to its high rate of contagion. The clinical symptoms of CHIKV include fever and persistent, severe arthritis. Micafungin has broad-spectrum fungicidal activity against Candida spp. is a promising echinocandin that was recently approved by the U.S. Food and Drug Administration (FDA) and has demonstrated activity against Candida and Aspergillus. Recent studies have demonstrated the antiviral activity of micafungin; however, the inhibitory effects against CHIKV have yet to be investigated. Our objectives in this study were to explore the antiviral effects of micafungin on CHIKV infection and to elucidate the potential molecular mechanisms of inhibition. We determined that micafungin has the ability to counter CHIKV-induced cytopathic effects. We further discovered that micafungin limits virus replication, release, cell-to-cell transmission, and also slightly affected virus stability during high doses treatment. The efficacy of micafungin was further confirmed against two clinical isolates of CHIKV and two alphaviruses: Sindbis virus (SINV) and Semliki Forest virus (SFV). Our findings suggest that micafungin has considerable potential as a novel inhibitor against the viral replication, and intracellular and extracellular transmission of CHIKV, and has a little effect on virus stability. Our findings also suggest that micafungin could have curative effects on other alphavirus infections.
C1 [Ho, Yi-Jung; Hu, Ming-Kuan] Natl Def Med Ctr, Sch Pharm, Taipei, Taiwan.
   [Liu, Feng-Cheng] Triserv Gen Hosp, Natl Def Med Ctr, Dept Med, Rheumatol Immunol & Allergy, Taipei, Taiwan.
   [Yeh, Chia-Tsui; Yang, Chuen Mi; Lin, Chang-Chi; Hsieh, Po-Shiuan] Natl Def Med Ctr, Inst Prevent Med, Taipei, Taiwan.
   [Lin, Chang-Chi] Natl Def Med Ctr, Dept & Grad Inst Microbiol & Immunol, Taipei, Taiwan.
   [Lin, Te-Yu] Triserv Gen Hosp, Natl Def Med Ctr, Dept Internal Med, Taipei, Taiwan.
   [Hsieh, Po-Shiuan] Natl Def Med Ctr, Dept Med Res, Taipei, Taiwan.
   [Hsieh, Po-Shiuan] Natl Def Med Ctr, Dept Physiol & Biophys, Taipei, Taiwan.
   [Gong, Zhiyuan; Lu, Jeng-Wei] Natl Univ Singapore, Dept Biol Sci, Singapore, Singapore.
C3 National Defense Medical Center; National Defense Medical Center;
   Tri-Service General Hospital; National Defense Medical Center; National
   Defense Medical Center; Tri-Service General Hospital; National Defense
   Medical Center; National Defense Medical Center; National Defense
   Medical Center; National University of Singapore
RP Lu, JW (corresponding author), Natl Univ Singapore, Dept Biol Sci, Singapore, Singapore.
EM jengweiu@gmail.com
RI ; Hsieh, Po-Shiuan/AAF-4173-2020; Li, Yufeng/M-2954-2013; Yang,
   Kun/ISA-1094-2023
OI Lu, Jeng-Wei/0000-0003-2128-2046; Ho, Yi-Jung/0009-0006-3931-2302; 
FU Institute of Preventive Medicine, National Defense Medical Center
   [105-G6-1, 106-P7]; Ministry of Science and Technology [MOST
   107-2320-B-016-006-]
FX This study was supported by grants (105-G6-1(3) and 106-P7) from the
   Institute of Preventive Medicine, National Defense Medical Center and
   the Ministry of Science and Technology (MOST 107-2320-B-016-006-). We
   would like to thank the members of BSL-3 lab in the Institute of
   Preventive Medicine, National Defense Medical Center. Clinical iso-lates
   0611aTw and 0810bTw were kindly provided by Centers for Disease Control,
   R.O.C. (Taiwan).
CR Andes D, 2011, ANTIMICROB AGENTS CH, V55, P2113, DOI 10.1128/AAC.01430-10
   Andes DR, 2012, CLIN INFECT DIS, V54, P1110, DOI 10.1093/cid/cis021
   [Anonymous], 2015, EURO SURVEILL
   Denning DW, 2003, LANCET, V362, P1142, DOI 10.1016/S0140-6736(03)14472-8
   Douglas CM, 2001, MED MYCOL, V39, P55, DOI 10.1080/mmy.39.1.55.66
   IWAMOTO T, 1994, J ANTIBIOT, V47, P1084
   Kang H, 2015, ANTIVIR RES, V124, P1, DOI 10.1016/j.antiviral.2015.10.011
   Katragkou A, 2017, J ANTIMICROB CHEMOTH, V72, P712, DOI 10.1093/jac/dkw478
   Kim C, 2016, VIROL J, V13, DOI 10.1186/s12985-016-0557-8
   Kullberg BJ, 2015, NEW ENGL J MED, V373, P1445, DOI 10.1056/NEJMra1315399
   Martial LC, 2017, CLIN PHARMACOKINET, V56, P1197, DOI 10.1007/s40262-017-0509-5
   Neofytos D, 2015, CLIN INFECT DIS, V61, pS652, DOI 10.1093/cid/civ818
   Pappas PG, 2016, CLIN INFECT DIS, V62, P409, DOI 10.1093/cid/civ1194
   Powers AM, 2018, CLIN MICROBIOL REV, V31, DOI 10.1128/CMR.00104-16
   Rougeron V, 2015, J CLIN VIROL, V64, P144, DOI 10.1016/j.jcv.2014.08.032
   Sawyer Mark H, 2002, Semin Pediatr Infect Dis, V13, P40
   Schneidman-Duhovny D, 2005, NUCLEIC ACIDS RES, V33, pW363, DOI 10.1093/nar/gki481
   Selvarajah S, 2013, PLOS NEGLECT TROP D, V7, DOI 10.1371/journal.pntd.0002423
   Valerio Maricela, 2011, Enferm Infecc Microbiol Clin, V29 Suppl 2, P29, DOI 10.1016/S0213-005X(11)70006-4
   Wahid B, 2017, INT J INFECT DIS, V58, P69, DOI 10.1016/j.ijid.2017.03.006
   Wang YM, 2016, ANTIVIR RES, V135, P81, DOI 10.1016/j.antiviral.2016.10.003
   Warter L, 2011, J IMMUNOL, V186, P3258, DOI 10.4049/jimmunol.1003139
   Weaver SC, 2015, NEW ENGL J MED, V372, P1231, DOI 10.1056/NEJMra1406035
   Whitton JL, 2005, NAT REV MICROBIOL, V3, P765, DOI 10.1038/nrmicro1284
   Yamazaki S, 2014, LEUKEMIA LYMPHOMA, V55, P2572, DOI 10.3109/10428194.2014.885514
NR 25
TC 28
Z9 29
U1 1
U2 13
PU ELSEVIER SCIENCE BV
PI AMSTERDAM
PA PO BOX 211, 1000 AE AMSTERDAM, NETHERLANDS
SN 0166-3542
EI 1872-9096
J9 ANTIVIR RES
JI Antiviral Res.
PD NOV
PY 2018
VL 159
BP 134
EP 142
DI 10.1016/j.antiviral.2018.10.005
PG 9
WC Pharmacology & Pharmacy; Virology
WE Science Citation Index Expanded (SCI-EXPANDED)
SC Pharmacology & Pharmacy; Virology
GA GZ1MR
UT WOS:000449132700016
PM 30300716
DA 2025-07-26
ER

PT J
AU Karkhah, A
   Nouri, HR
   Javanian, M
   Koppolu, V
   Masrour-Roudsari, J
   Kazemi, S
   Ebrahimpour, S
AF Karkhah, Ahmad
   Nouri, Hamid Reza
   Javanian, Mostafa
   Koppolu, Veerendra
   Masrour-Roudsari, Jila
   Kazemi, Sohrab
   Ebrahimpour, Soheil
TI Zika virus: epidemiology, clinical aspects, diagnosis, and control of
   infection
SO EUROPEAN JOURNAL OF CLINICAL MICROBIOLOGY & INFECTIOUS DISEASES
LA English
DT Review
DE Zika virus; Epidemiology; Diagnosis; Treatment; Prevention
ID REGULATORY T-CELLS; NEUROLOGICAL DISORDERS; CHIKUNGUNYA VIRUS;
   TRANSMISSION; DENGUE; ABNORMALITIES; PATHOGENESIS; PERSISTENCE;
   STRATEGIES; PREGNANCY
AB Zika virus (ZIKV) is an emerging pathogen of huge public health significance to human beings. Although majority of infections are benign with self-limiting symptoms, the recent outbreak has established an association with the increased incidence of some congenital anomalies such as microcephaly. In other words, due to the large extent of the virus and mosquito vectors, the infection has become a thoughtful health problem for human societies, though now, there are no antiviral therapies or vaccines against this virus. In spite of extensive research carried out by scientists, not so much information has been gathered about this viral infection. In the current review, we prepared an overview of the remarkable progress made in understanding about the epidemiology, immunology, clinical presentation, and diagnosis methods of ZIKV infection.
C1 [Karkhah, Ahmad; Nouri, Hamid Reza; Kazemi, Sohrab] Babol Univ Med Sci, Hlth Res Inst, Cellular & Mol Biol Res Ctr, Babol Sar, Iran.
   [Karkhah, Ahmad] Babol Univ Med Sci, Student Res Comm, Sch Med, Babol Sar, Iran.
   [Javanian, Mostafa; Masrour-Roudsari, Jila; Ebrahimpour, Soheil] Babol Univ Med Sci, Hlth Res Inst, Infect Dis & Trop Med Res Ctr, Babol Sar, Iran.
   [Koppolu, Veerendra] Scientist Biopharmaceut Dev Medimmune, Gaithersburg, MD 20878 USA.
C3 Babol University of Medical Sciences; Babol University of Medical
   Sciences; Babol University of Medical Sciences; AstraZeneca; Medimmune
RP Ebrahimpour, S (corresponding author), Babol Univ Med Sci, Hlth Res Inst, Infect Dis & Trop Med Res Ctr, Babol Sar, Iran.
EM drsoheil1503@yahoo.com
RI Kazemi, Sohrab/S-7060-2016; Ebrahimpour, Soheil/C-5060-2017; Koppolu,
   Veerendra/N-1366-2017; Nouri, Hamidreza/AAC-4699-2020; javanian,
   mostafa/J-5709-2016
OI Koppolu, Veerendra/0000-0001-9141-9058; Nouri, Hamid
   Reza/0000-0002-8387-0807; kazemi, sohrab/0000-0002-8068-5745
CR [Anonymous], 2018, LANCET INFECT DIS
   [Anonymous], 2016, Zika Virus Disease, Microcephaly, and Guillain-Barre Syndrome
   Araujo AQC, 2016, BRAIN, V139, P2122, DOI 10.1093/brain/aww158
   Atif M, 2016, INFECTION, V44, P695, DOI 10.1007/s15010-016-0935-6
   Barouch DH, 2017, IMMUNITY, V46, P176, DOI 10.1016/j.immuni.2017.02.005
   Barzon L, 2016, FEMS MICROBIOL LETT, V363, DOI 10.1093/femsle/fnw202
   Baud D, 2017, AM J REPROD IMMUNOL, V77, DOI 10.1111/aji.12614
   Bingham AM, 2016, MMWR MORB MORTAL WKL, V65
   Borgherini G, 2008, CLIN INFECT DIS, V47, P469, DOI 10.1086/590003
   Britt WJ, 2018, SEMINARS PERINATOLOG
   Coelho AVC, 2017, INT J MOL SCI, V18, DOI 10.3390/ijms18081714
   Carod-Artal FJ, 2018, EXPERT REV ANTI-INFE, P1
   Chan JFW, 2016, J INFECTION, V72, P507, DOI 10.1016/j.jinf.2016.02.011
   Chaudhary V, 2017, J VIROL, V91, DOI 10.1128/JVI.00163-17
   Chen C-H, 2017, IMMUNOLOGY INFECT
   Chen LH, 2016, ANN INTERN MED, V164, P613, DOI 10.7326/M16-0150
   Chen S, 2017, VIRUSES-BASEL, V9, DOI 10.3390/v9100291
   Colombo TE, 2017, J CLIN VIROL, V96, P20, DOI 10.1016/j.jcv.2017.09.002
   Culshaw Abigail, 2018, F1000Res, V7, P203, DOI 10.12688/f1000research.12271.1
   da Cunha RV, 2017, MEM I OSWALDO CRUZ, V112, P523
   Dang J, 2016, CELL STEM CELL, V19, P258, DOI 10.1016/j.stem.2016.04.014
   DeSilva M, 2017, VACCINE, V35, P6472, DOI 10.1016/j.vaccine.2017.01.044
   Devhare P, 2017, CELL DEATH DIS, V8, DOI 10.1038/cddis.2017.517
   Chu DT, 2017, EUR J CLIN MICROBIOL, V36, P2041, DOI 10.1007/s10096-017-3030-8
   Duffy MR, 2009, NEW ENGL J MED, V360, P2536, DOI 10.1056/NEJMoa0805715
   Eppes C, 2017, AM J OBSTET GYNECOL, V216, P209, DOI 10.1016/j.ajog.2017.01.020
   Falcao MB, 2016, ANN CLIN MICROB ANTI, V15, DOI 10.1186/s12941-016-0172-y
   Fellner Chris, 2016, P T, V41, P242
   Fernandez E, 2017, CURR OPIN VIROL, V23, P59, DOI 10.1016/j.coviro.2017.03.006
   Fleming AM, 2016, ACS INFECT DIS, V2, P674, DOI 10.1021/acsinfecdis.6b00109
   Frenkel LD, 2018, EUR J CLIN MICROBIOL, V37, P209, DOI 10.1007/s10096-017-3111-8
   Galan-Huerta K.A., 2016, Med. Univ., V18, P115, DOI DOI 10.1016/J.RMU.2016.05.003
   Gebre Y, 2016, ASIAN PAC J TROP BIO, V6, P815, DOI 10.1016/j.apjtb.2016.08.008
   Ginier M, 2016, TRAVEL MED INFECT DI, V14, P16, DOI 10.1016/j.tmaid.2016.01.012
   Grant A, 2016, CELL HOST MICROBE, V19, P882, DOI 10.1016/j.chom.2016.05.009
   Gregory CJ, 2017, J INFECT DIS, V216, pS875, DOI 10.1093/infdis/jix396
   Guedes DRD, 2017, EMERG MICROBES INFEC, V6, DOI 10.1038/emi.2017.59
   Gulland A., 2016, BMJ, V355
   Hassan Fatima I., 2017, Infectious Disorders - Drug Targets, V17, P3, DOI 10.2174/1871526516666161018104916
   He DH, 2017, SCI REP-UK, V7, DOI 10.1038/s41598-017-00253-1
   Hickman HD, 2017, IMMUNITY, V46, P13, DOI 10.1016/j.immuni.2016.12.020
   Ho HJ, 2017, EMERG INFECT DIS, V23, P2085, DOI 10.3201/eid2312.171224
   Holmes EC, 1998, BIOMED RES REP, P301
   James SH, 2014, J PEDIATR INFECT DIS, V3, pS19, DOI 10.1093/jpids/piu050
   Javanian M, 2018, ROM J INTERN MED
   Johansson MA, 2016, NEW ENGL J MED, V375, P1, DOI 10.1056/NEJMp1605367
   Kalkeri Raj, 2017, F1000Res, V6, P1850, DOI 10.12688/f1000research.12695.1
   Karkhah A, 2018, INFECT GENET EVOL, V59, P32, DOI 10.1016/j.meegid.2018.01.015
   Khandia R., 2018, FRONT IMMUNOL, V9
   KMIETOWICZ Z, 2016, BMJ-BRIT MED J, V352, DOI DOI 10.1136/bmj.i649
   Koppolu V, 2018, J NEUROVIROL
   Krow-Lucal ER, 2017, EMERG INFECT DIS, V23, P841, DOI 10.3201/eid2305.161715
   Landry ML, 2017, ARCH PATHOL LAB MED, V141, P60, DOI 10.5858/arpa.2016-0406-SA
   Langerak T, 2016, FRONT NEUROL, V7, DOI 10.3389/fneur.2016.00233
   Laurent-Rolle M, 2014, CELL HOST MICROBE, V16, P314, DOI 10.1016/j.chom.2014.07.015
   Le Ray C, 2004, ULTRASOUND OBST GYN, V24, P481, DOI 10.1002/uog.1707
   Leal MC, 2016, MMWR-MORBID MORTAL W, V65, P917, DOI 10.15585/mmwr.mm6534e3
   Li R., 2017, Radiology of Infectious Diseases, V4, P88, DOI [DOI 10.1016/J.JRID.2017.01, 10.1016/j.jrid.2017.01]
   Lin HZ, 2017, SINGAP MED J, V58, P171, DOI 10.11622/smedj.2017026
   Lindsey NP, 2018, J CLIN MICROBIOL, V56, DOI 10.1128/JCM.01115-17
   Liu ZZ, 2017, EMERG INFECT DIS, V23, P1085, DOI 10.3201/eid2307.161528
   Luksic B, 2017, INT MED CASE REP J, V10, P117, DOI 10.2147/IMCRJ.S130210
   Mansuy JM, 2016, LANCET INFECT DIS, V16, P405, DOI 10.1016/S1473-3099(16)00138-9
   Martín-Acebes MA, 2018, FRONT CELL INFECT MI, V8, DOI 10.3389/fcimb.2018.00044
   Massad E, 2016, GLOBAL HEALTH ACTION, V9, P1, DOI 10.3402/gha.v9.31669
   Mauk Michael G, 2017, Clin Lab Int, V41, P25
   Mayer SV, 2017, ACTA TROP, V166, P155, DOI 10.1016/j.actatropica.2016.11.020
   Mccarthy M., 2016, BMJ, V352, pI1853
   Mittal R, 2017, FRONT CELL INFECT MI, V7, DOI 10.3389/fcimb.2017.00486
   Moghadas SM, 2017, SCI REP-UK, V7, DOI 10.1038/s41598-017-05013-9
   Musso D, 2017, J MED VIROL, V89, P1505, DOI 10.1002/jmv.24735
   Nejati S, 2018, MICROB PATHOGENESIS, V117, P43, DOI 10.1016/j.micpath.2018.02.016
   Ngono AE, 2017, CELL HOST MICROBE, V21, P35, DOI 10.1016/j.chom.2016.12.010
   Nicastri E, 2016, EUROSURVEILLANCE, V21, P6, DOI 10.2807/1560-7917.ES.2016.21.32.30314
   Nicastri E, 2016, BMC INFECT DIS, V16, DOI 10.1186/s12879-016-1973-5
   Nourollahpour Shiadeh M, 2017, J MATERN-FETAL NEO M, V30, P562, DOI 10.1080/14767058.2016.1177820
   Ozkurt Z, 2017, EURASIAN J MED, V49, P142, DOI 10.5152/eurasianjmed.2017.17147
   PAHWA S, 1988, PEDIATR INFECT DIS J, V7, pS61
   Pardy RD, 2017, PLOS PATHOG, V13, DOI 10.1371/journal.ppat.1006184
   Patterson J, 2016, WEST J EMERG MED, V17, P671, DOI 10.5811/westjem.2016.9.30904
   Paz-Bailey G, 2017, N ENGL J MED
   Petersen E, 2016, MMWR MORB MORTAL WKL, V65
   Petersen LR, 2016, NEW ENGL J MED, V374, P1552, DOI [10.1056/NEJMra1602113, 10.1056/NEJMc1606769]
   Reynolds CJ, 2018, SCI REP-UK, V8, DOI 10.1038/s41598-017-18781-1
   Rossini G, 2017, J INFECTION, V75, P242, DOI 10.1016/j.jinf.2017.05.021
   Rudolph KE, 2014, AM J TROP MED HYG, V90, P882, DOI 10.4269/ajtmh.13-0403
   Saadi M, 2017, INFECT GENET EVOL, V51, P227, DOI 10.1016/j.meegid.2017.04.009
   Sabbagh P, 2018, INFECT GENET EVOL, V62, P270, DOI 10.1016/j.meegid.2018.05.001
   Salchuddin AR, 2017, ASIAN PAC J TROP MED, V10, P201, DOI 10.1016/j.apjtm.2017.03.002
   Shan C, 2017, EBIOMEDICINE, V17, P157, DOI 10.1016/j.ebiom.2017.03.006
   Sharma A, 2017, FRONT MICROBIOL, V8, DOI 10.3389/fmicb.2017.00110
   Singh MV, 2017, J NEUROVIROL, V23, P347, DOI 10.1007/s13365-017-0513-4
   Song BH, 2017, J NEUROIMMUNOL, V308, P50, DOI 10.1016/j.jneuroim.2017.03.001
   Soni N. R., 2016, Asian Pacific Journal of Reproduction, V5, P179, DOI 10.1016/j.apjr.2016.04.014
   Steinhagen K, 2016, EUROSURVEILLANCE, V21, P13, DOI 10.2807/1560-7917.ES.2016.21.50.30426
   Tan JJ, 2017, SCI REP-UK, V7, DOI 10.1038/s41598-017-08806-0
   Tognarelli J, 2016, ARCH VIROL, V161, P665, DOI 10.1007/s00705-015-2695-5
   Turmel JM, 2016, LANCET, V387, P2501, DOI 10.1016/S0140-6736(16)30775-9
   Waggoner JJ, 2016, J CLIN MICROBIOL, V54, P860, DOI 10.1128/JCM.00279-16
   Wang AY, 2017, EMERG MICROBES INFEC, V6, DOI 10.1038/emi.2016.141
   Wang WB, 2018, NAT COMMUN, V9, DOI 10.1038/s41467-017-02645-3
   Winkler CW, 2017, J IMMUNOL, V198, P3526, DOI 10.4049/jimmunol.1601949
   Wong SSY, 2016, J FORMOS MED ASSOC, V115, P226, DOI 10.1016/j.jfma.2016.02.002
   Yadav RK, 2014, J SCI INNOVATIVE RES, V3, P258
   Yang KH, 2017, MRS COMMUN, V7, P121, DOI 10.1557/mrc.2017.20
   Yauch LE, 2009, J IMMUNOL, V182, P4865, DOI 10.4049/jimmunol.0801974
   Ye J, 2013, VACCINE, V31, P461, DOI 10.1016/j.vaccine.2012.11.015
   Ye Q, 2016, INFECT GENET EVOL, V43, P43, DOI 10.1016/j.meegid.2016.05.004
   Yi-Pin Lee C, 2018, MICROBES INFECT
   Zhu Z, 2016, EMERG MICROBES INFEC, V5, DOI 10.1038/emi.2016.48
   Zwizwai R, 2016, LANCET INFECT DIS, V16, P157, DOI 10.1016/S1473-3099(16)00023-2
NR 111
TC 24
Z9 27
U1 0
U2 19
PU SPRINGER
PI NEW YORK
PA ONE NEW YORK PLAZA, SUITE 4600, NEW YORK, NY, UNITED STATES
SN 0934-9723
EI 1435-4373
J9 EUR J CLIN MICROBIOL
JI Eur. J. Clin. Microbiol. Infect. Dis.
PD NOV
PY 2018
VL 37
IS 11
BP 2035
EP 2043
DI 10.1007/s10096-018-3354-z
PG 9
WC Infectious Diseases; Microbiology
WE Science Citation Index Expanded (SCI-EXPANDED)
SC Infectious Diseases; Microbiology
GA GY4WH
UT WOS:000448567800001
PM 30167886
DA 2025-07-26
ER

PT J
AU Koehler, JW
   Douglas, CE
   Minogue, TD
AF Koehler, Jeffrey W.
   Douglas, Christina E.
   Minogue, Timothy D.
TI A highly multiplexed broad pathogen detection assay for infectious
   disease diagnostics
SO PLOS NEGLECTED TROPICAL DISEASES
LA English
DT Article
ID LINKED-IMMUNOSORBENT-ASSAY; CHAIN-REACTION ASSAYS; TAQMAN ARRAY CARD;
   TIME PCR ASSAY; INFLUENZA-A; VIRUS; CHIKUNGUNYA; PERFORMANCE; SYSTEM;
   IMPACT
AB Rapid pathogen identification during an acute febrile illness is a critical first step for providing appropriate clinical care and patient isolation. Primary screening using sensitive and specific assays, such as real-time PCR and ELISAs, can rapidly test for known circulating infectious diseases. If the initial testing is negative, potentially due to a lack of developed diagnostic assays or an incomplete understanding of the pathogens circulating within a geographic region, additional testing would be required including highly multiplexed assays and metagenomic next generation sequencing. To bridge the gap between rapid point of care diagnostics and sequencing, we developed a highly multiplexed assay designed to detect 164 different viruses, bacteria, and parasites using the NanoString nCounter platform. Included in this assay were high consequence pathogens such as Ebola virus, highly endemic organisms including several Plasmodium species, and a large number of less prevalent pathogens to ensure a broad coverage of potential human pathogens. Evaluation of this panel resulted in positive detection of 113 (encompassing 98 different human pathogen types) of the 126 organisms available to us including the medically important Ebola virus, Lassa virus, dengue virus serotypes 1-4, Chikungunya virus, yellow fever virus, and Plasmodium falciparum. Overall, this assay could improve infectious disease diagnostics and biosurveillance efforts as a quick, highly multiplexed, and easy to use pathogen screening tool.
C1 [Koehler, Jeffrey W.; Douglas, Christina E.; Minogue, Timothy D.] United States Army Med Res Inst Infect Dis, Diagnost Syst Div, Ft Detrick, MD 21702 USA.
RP Minogue, TD (corresponding author), United States Army Med Res Inst Infect Dis, Diagnost Syst Div, Ft Detrick, MD 21702 USA.
EM timothy.d.minogue.civ@mail.mil
OI Burrows, Christina/0000-0002-8392-6276
FU Defense Threat Reduction Agency [CB10245]
FX This work was funded by the Defense Threat Reduction Agency under grant
   CB10245. The funders had no role in study design, data collection and
   analysis, decision to publish, or preparation of the manuscript.
CR Bausch DG, 2000, J CLIN MICROBIOL, V38, P2670, DOI 10.1128/JCM.38.7.2670-2677.2000
   Bierbaum S, 2014, ARCH VIROL, V159, P669, DOI 10.1007/s00705-013-1876-3
   Briese T, 2005, EMERG INFECT DIS, V11, P310, DOI 10.3201/eid1102.040492
   Broadhurst MJ, 2015, LANCET, V386, P867, DOI 10.1016/S0140-6736(15)61042-X
   Cecilia D, 2015, ARCH VIROL, V160, P323, DOI 10.1007/s00705-014-2217-x
   Cerny D, 2014, PLOS PATHOG, V10, DOI 10.1371/journal.ppat.1004548
   Chu HY, 2015, J MED VIROL, V87, P2021, DOI 10.1002/jmv.24279
   Depledge DP, 2011, PLOS ONE, V6, DOI 10.1371/journal.pone.0027805
   Gardner Shea N, 2015, BMC Res Notes, V8, P682, DOI 10.1186/s13104-015-1530-0
   Gardner SN, 2010, BMC GENOMICS, V11, DOI 10.1186/1471-2164-11-668
   Grard G, 2012, PLOS PATHOG, V8, DOI 10.1371/journal.ppat.1002924
   Hoefler D, 2014, PLOS ONE, V9, DOI 10.1371/journal.pone.0097525
   Koehler JW, 2014, PLOS ONE, V9, DOI 10.1371/journal.pone.0107007
   Liu J, 2016, J CLIN MICROBIOL, V54, P49, DOI 10.1128/JCM.02257-15
   Manga S, 2016, J THORAC DIS, V8, P3307, DOI 10.21037/jtd.2016.11.51
   Munro SB, 2013, J CLIN MICROBIOL, V51, P1124, DOI 10.1128/JCM.03113-12
   Ölschläger S, 2010, J CLIN MICROBIOL, V48, P2009, DOI 10.1128/JCM.02351-09
   Onyango CO, 2017, J CLIN MICROBIOL, V55, P2035, DOI [10.1128/jcm.02469-16, 10.1128/JCM.02469-16]
   Palacios G, 2007, EMERG INFECT DIS, V13, P73, DOI 10.3201/eid1301.060837
   Piralla A, 2017, BMC MICROBIOL, V17, DOI 10.1186/s12866-017-1018-2
   Rogan DT, 2017, J MOL DIAGN, V19, P460, DOI 10.1016/j.jmoldx.2017.01.009
   Rozen S, 2000, Methods Mol Biol, V132, P365
   Santiago GA, 2013, PLOS NEGLECT TROP D, V7, DOI 10.1371/journal.pntd.0002311
   Satterly NG, 2017, J CLIN MICROBIOL, V55, P68, DOI 10.1128/JCM.01693-16
   Schoepp RJ, 2014, EMERG INFECT DIS
   Selvaraju SB, 2010, J CLIN MICROBIOL, V48, P3870, DOI 10.1128/JCM.02464-09
   Smith DR, 2009, AM J TROP MED HYG, V81, P679, DOI 10.4269/ajtmh.2009.09-0138
   Trombley AR, 2010, AM J TROP MED HYG, V82, P954, DOI 10.4269/ajtmh.2010.09-0636
   United States Food and Drug Administration, 2015, CLASS 2 SPEC CONTR G
   United States Food and Drug Administration, 2016, DRAFT GUID INF DIS N
   Untergasser A, 2007, NUCLEIC ACIDS RES, V35, pW71, DOI 10.1093/nar/gkm306
   Untergasser A, 2012, NUCLEIC ACIDS RES, V40, DOI 10.1093/nar/gks596
   Van Tyne D, 2014, GENOME MED, V6, DOI 10.1186/s13073-014-0110-6
   Wilson MR, 2014, NEW ENGL J MED, V370, P2408, DOI 10.1056/NEJMoa1401268
   Xu XL, 2015, VIROL J, V12, DOI 10.1186/s12985-015-0300-x
   Yosef N, 2013, NATURE, V496, P461, DOI 10.1038/nature11981
NR 36
TC 19
Z9 19
U1 0
U2 7
PU PUBLIC LIBRARY SCIENCE
PI SAN FRANCISCO
PA 1160 BATTERY STREET, STE 100, SAN FRANCISCO, CA 94111 USA
SN 1935-2735
J9 PLOS NEGLECT TROP D
JI Plos Neglect. Trop. Dis.
PD NOV
PY 2018
VL 12
IS 11
AR e0006889
DI 10.1371/journal.pntd.0006889
PG 12
WC Infectious Diseases; Parasitology; Tropical Medicine
WE Science Citation Index Expanded (SCI-EXPANDED)
SC Infectious Diseases; Parasitology; Tropical Medicine
GA HC9XZ
UT WOS:000452162500026
PM 30395567
OA Green Published, gold, Green Submitted
DA 2025-07-26
ER

PT J
AU Ledoux, A
   Cao, M
   Jansen, O
   Mamede, L
   Campos, PE
   Payet, B
   Clerc, P
   Grondin, I
   Girard-Valenciennes, E
   Hermann, T
   Litaudon, M
   Vanderheydt, C
   Delang, L
   Neyts, J
   Leyssen, P
   Frédérich, M
   Smadja, J
AF Ledoux, Allison
   Cao, Martine
   Jansen, Olivia
   Mamede, Lucia
   Campos, Pierre-Eric
   Payet, Bertrand
   Clerc, Patricia
   Grondin, Isabelle
   Girard-Valenciennes, Emmanuelle
   Hermann, Thomas
   Litaudon, Marc
   Vanderheydt, Charlotte
   Delang, Leen
   Neyts, Johan
   Leyssen, Pieter
   Frederich, Michel
   Smadja, Jacqueline
TI Antiplasmodial, anti-chikungunya virus and antioxidant activities of 64
   endemic plants from the Mascarene Islands
SO INTERNATIONAL JOURNAL OF ANTIMICROBIAL AGENTS
LA English
DT Article
DE Chikungunya virus; Malaria; Antiplasmodial; Antioxidant
ID STILLINGIA-LINEATA; ANTIVIRAL ACTIVITY; ASSAY; CONSTITUENTS; INHIBITORS;
   EXTRACTS; LEAVES
AB Vector-borne diseases cause more than 1 million deaths annually. The research into new medicines is urgent, especially as there is currently no specific treatment. In this study, the authors have selected 64 endemic plants from the Mascarene Islands based on their endemism, their medicinal use and their registration in the French Pharmacopeia to evaluate the antiplasmodial, anti-chikungunya and antioxidant activities. The list of these 64 plants including their local name, population, data of collection and voucher number are available in the Supporting Information. Forty active extracts were identified from the 38 species: 22 responded positively to the antiplasmodial activity, 8 to the anti-chikungunya activity and 8 to the antioxidant activity.
   Six plants demonstrated high antiplasmodial activity (concentration inhibiting 50% of parasitic growth (IC50) <5 mu g/mL): Casearia coriaceae, Monimia rotundifolia, Poupartia borbonica, Psiadia retusa, Vemonia fimbrillifera and Zanthoxylum heterophyllum; and five showed high anti-chikungunya activity (IC-50 <20 mu g/mL): Aphloia theifonnis, Stillingia lineata, Croton mauntianus, Indigofera ammoxylum, and Securinega durissima. Eight plants displayed an important antioxidant activity, with values of 2,2'-azino-bis(3-ethylbenzothiazoline-6-sulfonic acid) (ABTS), ferric reducing antioxidant power (FRAP) or oxygen Radical Absorbance Capacity (ORAC) >2000 mu M of Trolox equivalent per mg/mL of extract: Bertiera borbonica, Erythroxylon launfolium, Erythroxylon sideroxyloides, I. ammoxylum, P. borbonica, Scolopia heterophylla, Sophora denudata, and Terminalia bentzoe. Some data obtained tend to corroborate the reported traditional use of the plant, such as Z. heterophyllum (antiplasmodial), A. theifonnis (anti-chikungunya), and E. laurifolium (antioxidant). (C) 2018 Elsevier B.V. and International Society of Chemotherapy. All rights reserved.
C1 [Ledoux, Allison; Cao, Martine; Jansen, Olivia; Mamede, Lucia; Frederich, Michel] Univ Liege, Lab Pharmacognosy, CIRM, Ave Hippocrate 15, B-4000 Liege, Belgium.
   [Cao, Martine; Smadja, Jacqueline] Univ Liege, Lab Pharmaceut Technol & Biopharm, CIRM, Ave Hippocrate 15, B-4000 Liege, Belgium.
   [Campos, Pierre-Eric; Payet, Bertrand; Clerc, Patricia; Grondin, Isabelle; Girard-Valenciennes, Emmanuelle] Univ Reunion Isl, Lab Chim Subst Nat & Sci Aliments LCSNA, Ave Rene Cassin 15, F-97744 St Denis, Reunion, France.
   [Hermann, Thomas] Parc Natl Reunion 112,Rue St Marie, F-97400 St Denis, Reunion, France.
   [Litaudon, Marc; Delang, Leen; Neyts, Johan; Leyssen, Pieter] CNRS, ICSN, 1 Ave Terrasse, F-91198 Gif Sur Yvette, France.
   [Vanderheydt, Charlotte] Rega Inst Med Res KU Leuven, Minderbroedersstr 10, B-3000 Leuven, Belgium.
C3 University of Liege; University of Liege; University of La Reunion;
   Centre National de la Recherche Scientifique (CNRS); Universite Paris
   Saclay; KU Leuven
RP Ledoux, A (corresponding author), Univ Liege, Lab Pharmacognosy, CIRM, Ave Hippocrate 15, B-4000 Liege, Belgium.
EM allison.ledoux@uliege.be
RI Hermann, Thomas/IQV-2460-2023; Neyts, Johan/U-8267-2017; Campos,
   Pierre-Eric/AGD-6143-2022; NEYTS, Johan/U-8267-2017; Delang,
   Leen/D-9548-2018
OI Campos, Pierre-eric/0000-0001-5410-1606; Mamede,
   Lucia/0000-0001-8206-8102; NEYTS, Johan/0000-0002-0033-7514; 
FU European Commission; Regional Council of Reunion Island: BIOMOL-TCN
   program (Activites Therapeutiques, Cosmetologiques et Nutraceutiques de
   Molecules Issues de la Biodiversite Terrestre, Marine et Microbienne de
   la Zone Sud-Ouest de l'Ocean Indien); ERDF (European Regional
   Development Fund); Belgian National Fund for Scientific Research (FNRS)
   [T.0190.13]
FX This research was supported by the European Commission and the Regional
   Council of Reunion Island: BIOMOL-TCN program (Activites Therapeutiques,
   Cosmetologiques et Nutraceutiques de Molecules Issues de la Biodiversite
   Terrestre, Marine et Microbienne de la Zone Sud-Ouest de l'Ocean
   Indien), ERDF (European Regional Development Fund) and the Belgian
   National Fund for Scientific Research (FNRS) (grant no. T.0190.13).
CR [Anonymous], GRAND LIVRE TISANEUR
   [Anonymous], 2016, World Malaria Report 2016, P186, DOI DOI 10.4135/9781452276151.N221
   [Anonymous], MOSQUITO BORNE DISEA
   Benzie IFF, 1996, ANAL BIOCHEM, V239, P70, DOI 10.1006/abio.1996.0292
   Bero J, 2013, J ETHNOPHARMACOL, V149, P176, DOI 10.1016/j.jep.2013.06.018
   Bordignon A, 2018, NAT PROD RES, V32, P1463, DOI 10.1080/14786419.2017.1350665
   Corlay N, 2014, FITOTERAPIA, V97, P87, DOI 10.1016/j.fitote.2014.05.015
   Giraud-Techer S., 2016, Ethnopharmacologia, P7
   GOPALSAMY N, 1988, PHYTOCHEMISTRY, V27, P3593, DOI 10.1016/0031-9422(88)80774-X
   Hirunwong C, 2016, PHYTOCHEM LETT, V17, P242, DOI 10.1016/j.phytol.2016.08.008
   Jansen O, 2010, J ETHNOPHARMACOL, V130, P143, DOI 10.1016/j.jep.2010.04.032
   Jonville MC, 2011, J ETHNOPHARMACOL, V136, P525, DOI 10.1016/j.jep.2010.06.013
   Lani R, 2016, ANTIVIR RES, V133, P50, DOI 10.1016/j.antiviral.2016.07.009
   Ledoux A., 2015, PLANTA MED, V2, pe10
   Ledoux A, 2017, J NAT PROD, V80, P1750, DOI 10.1021/acs.jnatprod.6b01019
   Lohezic F., 1999, Pharmacy and Pharmacology Communications, V5, P249
   MAKLER MT, 1993, AM J TROP MED HYG, V48, P739, DOI 10.4269/ajtmh.1993.48.739
   Murebwayire S, 2008, PHYTOMEDICINE, V15, P728, DOI 10.1016/j.phymed.2007.10.005
   Newman DJ, 2016, J NAT PROD, V79, P629, DOI 10.1021/acs.jnatprod.5b01055
   Olivon F, 2015, J NAT PROD, V78, P1119, DOI 10.1021/acs.jnatprod.5b00116
   Ou BX, 2001, J AGR FOOD CHEM, V49, P4619, DOI 10.1021/jf010586o
   Picot MCN, 2017, BIOMED PHARMACOTHER, V89, P342, DOI 10.1016/j.biopha.2017.02.031
   Re R, 1999, FREE RADICAL BIO MED, V26, P1231, DOI 10.1016/S0891-5849(98)00315-3
   Smadja J., 2016, GRAND LIVRE PLANTES
   Staikowsky F, 2008, EPIDEMIOL INFECT, V136, P196, DOI 10.1017/S0950268807008424
   Techer S, 2015, PHYTOCHEM LETT, V12, P313, DOI 10.1016/j.phytol.2015.04.023
   Toyang NJ, 2013, J ETHNOPHARMACOL, V146, P681, DOI 10.1016/j.jep.2013.01.040
   TRAGER W, 1976, SCIENCE, V193, P673, DOI 10.1126/science.781840
   Wada Y, 2017, VIROLOGY, V505, P102, DOI 10.1016/j.virol.2017.02.014
   Zahari A, 2016, ASIAN PAC J TROP MED, V9, P320, DOI 10.1016/j.apjtm.2016.03.008
NR 30
TC 27
Z9 30
U1 0
U2 23
PU ELSEVIER SCIENCE BV
PI AMSTERDAM
PA PO BOX 211, 1000 AE AMSTERDAM, NETHERLANDS
SN 0924-8579
EI 1872-7913
J9 INT J ANTIMICROB AG
JI Int. J. Antimicrob. Agents
PD NOV
PY 2018
VL 52
IS 5
BP 622
EP 628
DI 10.1016/j.ijantimicag.2018.07.017
PG 7
WC Infectious Diseases; Microbiology; Pharmacology & Pharmacy
WE Science Citation Index Expanded (SCI-EXPANDED)
SC Infectious Diseases; Microbiology; Pharmacology & Pharmacy
GA GZ6RZ
UT WOS:000449571300011
PM 30063998
OA Green Accepted
DA 2025-07-26
ER

PT J
AU McClure, KM
   Lawrence, C
   Kilpatrick, AM
AF McClure, Katherine M.
   Lawrence, Charlotte
   Kilpatrick, A. Marm
TI Land Use and Larval Habitat Increase Aedes albopictus (Diptera:
   Culicidae) and Culex quinquefasciatus (Diptera: Culicidae)
   Abundance in Lowland Hawaii
SO JOURNAL OF MEDICAL ENTOMOLOGY
LA English
DT Article
DE Culex; Aedes; larval survey; land use; avian malaria
ID WEST-NILE-VIRUS; AVIAN MALARIA; SPATIAL-DISTRIBUTION; FEEDING-BEHAVIOR;
   PIPIENS DIPTERA; VECTOR; MOSQUITOS; CHIKUNGUNYA; POPULATION; DYNAMICS
AB Vector abundance plays a key role in transmission of mosquito-borne disease. In Hawaii, Aedes albopictus (Skuse) (Diptera: Culicidae), the Asian tiger mosquito, has been implicated in locally-transmitted dengue outbreaks, while Culex quinquefasciatus Say (Diptera: Culicidae), the southern house mosquito, is the primary vector of avian malaria, a wildlife disease that has contributed to declines and extinctions of native Hawaiian birds. Despite the importance of these introduced species to human and wildlife health, little is known about the local-scale drivers that shape mosquito abundance across lowland Hawaii, where forest, agricultural, and residential land uses are prevalent. We examined landscape, larval habitat, and climate drivers of Ae. albopictus and Cx. quinquefasciatus abundance in eight lowland wet forest fragments on the Big Island of Hawaii. We found that the abundance of both species increased with the proportion of surrounding developed land and the availability of larval habitat, which were themselves correlated. Our findings suggest that conversion of natural habitats to residential and agricultural land increases mosquito larval habitats, increasing the abundance of Ae. albopictus and Cx. quinquefasciatus and increasing disease risk to humans and wildlife in Hawaii. Our results further indicate that while source reduction of artificial larval habitats-particularly moderately-sized human-made habitats including abandoned cars and tires-could reduce mosquito abundance, eliminating larval habitat will be challenging because both species utilize both natural and human-made larval habitats in lowland Hawaii.
C1 [McClure, Katherine M.; Kilpatrick, A. Marm] Univ Calif Santa Cruz, Dept Ecol & Evolutionary Biol, Santa Cruz, CA 95064 USA.
   [McClure, Katherine M.] Colorado State Univ, Dept Microbiol Immunol & Pathol, Ft Collins, CO 80523 USA.
   [Lawrence, Charlotte] Univ Hawaii, Dept Biol, Hilo, HI 96720 USA.
C3 University of California System; University of California Santa Cruz;
   Colorado State University System; Colorado State University Fort
   Collins; University of Hawaii System; University Hawaii Hilo
RP McClure, KM (corresponding author), Univ Calif Santa Cruz, Dept Ecol & Evolutionary Biol, Santa Cruz, CA 95064 USA.; McClure, KM (corresponding author), Colorado State Univ, Dept Microbiol Immunol & Pathol, Ft Collins, CO 80523 USA.
EM kat.m.mcclure@gmail.com
RI Kilpatrick, A Marm/HOI-0422-2023
FU University of California Cota-Robles Fellowship; American
   Ornithologists' Union grant; NSF GAANN Fellowships [A16-0061-002,
   P200A030188]; NSF [EF-0914866, DEB-1717498]; NIH [1R01AI090159]
FX We gratefully acknowledge Kamehameha Schools, Keaukaha Military
   Reservation, W. H. Shipman Ltd., Hawaii Department of Land & Natural
   Resources, and University of Hawaii at Hilo for providing access to land
   to sample. We thank all the hardworking interns and volunteers who spent
   many hours carrying stinky water and counting mosquitoes, including
   Marie Russell, Mike McFarlin, Katy Ward, Kacie Jonasen, Tony Castro,
   Kristi Masuhara, and Chris Davis. Thanks to Pat Hart for supporting
   field efforts, and to Dennis LaPointe for guidance and comments on an
   earlier draft of this manuscript. Funding was provided by a University
   of California Cota-Robles Fellowship, an American Ornithologists' Union
   grant, NSF GAANN Fellowships A16-0061-002 and P200A030188. NSF grants
   EF-0914866 and DEB-1717498, and NIH grant 1R01AI090159.
CR Adalja AA, 2012, EMERG INFECT DIS, V18, P608, DOI 10.3201/eid1804.110968
   Ahumada JA, 2004, J MED ENTOMOL, V41, P1157, DOI 10.1603/0022-2585-41.6.1157
   Akaike H., 1973, 2 INT S INFORM THEOR, P267, DOI [DOI 10.1007/978-1-4612-1694-0_15, 10.1007/978-1-4612-1694-0_15]
   Bartlett-Healy K, 2012, J MED ENTOMOL, V49, P813, DOI 10.1603/ME11031
   Beadell JS, 2006, P ROY SOC B-BIOL SCI, V273, P2935, DOI 10.1098/rspb.2006.3671
   Beard KH, 2006, J TROP ECOL, V22, P345, DOI 10.1017/S0266467406003154
   Bhatt S, 2013, NATURE, V496, P504, DOI 10.1038/nature12060
   Bogh C, 1998, MED VET ENTOMOL, V12, P52, DOI 10.1046/j.1365-2915.1998.00091.x
   Burt FJ, 2012, LANCET, V379, P662, DOI 10.1016/S0140-6736(11)60281-X
   Cardo MV, 2018, ACTA TROP, V178, P229, DOI 10.1016/j.actatropica.2017.11.017
   Ciota AT, 2014, J MED ENTOMOL, V51, P55, DOI 10.1603/ME13003
   Darsie R.F., 2005, Identification and Geographic Distribution of the Mosquitoes of North America, North of Mexico
   Delatte H, 2009, J MED ENTOMOL, V46, P33, DOI 10.1603/033.046.0105
   Delatte H, 2010, VECTOR-BORNE ZOONOT, V10, P249, DOI 10.1089/vbz.2009.0026
   DYE C, 1992, ANNU REV ENTOMOL, V37, P1, DOI 10.1146/annurev.en.37.010192.000245
   Effler PV, 2005, EMERG INFECT DIS, V11, P742
   Faraji A, 2014, PLOS NEGLECT TROP D, V8, DOI 10.1371/journal.pntd.0003037
   Farajollahi A, 2011, INFECT GENET EVOL, V11, P1577, DOI 10.1016/j.meegid.2011.08.013
   Farajollahi A, 2009, J MED ENTOMOL, V46, P919, DOI 10.1603/033.046.0426
   Fick SE, 2017, INT J CLIMATOL, V37, P4302, DOI 10.1002/joc.5086
   Giambelluca TW, 2013, B AM METEOROL SOC, V94, P313, DOI 10.1175/BAMS-D-11-00228.1
   GOFF ML, 1980, PAC INSECTS, V22, P178
   Gratz NG, 2004, MED VET ENTOMOL, V18, P215, DOI 10.1111/j.0269-283X.2004.00513.x
   Hardy D., 1960, INSECTS HAWAII, V10, P368
   Hawley W.A., 1988, Journal of the American Mosquito Control Association, V4, P1
   HAYES J, 1980, J MED ENTOMOL, V17, P63, DOI 10.1093/jmedent/17.1.63
   Jones CE, 2012, J MED ENTOMOL, V49, P467, DOI 10.1603/ME11191
   Kamdem C, 2012, PLOS ONE, V7, DOI 10.1371/journal.pone.0039453
   Kilpatrick AM, 2012, LANCET, V380, P1946, DOI 10.1016/S0140-6736(12)61151-9
   Kilpatrick AM, 2011, SCIENCE, V334, P323, DOI 10.1126/science.1201010
   Kilpatrick AMM., 2004, Ecohealth, V1, P205, DOI [DOI 10.1007/S10393-004-0086-6, 10.1007/s10393-004-0086-6]
   Kimura M, 2010, J PARASITOL, V96, P144, DOI 10.1645/GE-2060.1
   KINGSOLVER JG, 1979, ECOL MONOGR, V49, P357, DOI 10.2307/1942468
   Koenraadt CJM, 2008, J MED ENTOMOL, V45, P28, DOI 10.1603/0022-2585(2008)45[28:FEOROC]2.0.CO;2
   Laird M., 1988, The natural history of larval mosquito habitats
   Landau KI, 2012, J VECTOR ECOL, V37, P407, DOI 10.1111/j.1948-7134.2012.00245.x
   Lapointe DA, 2008, J MED ENTOMOL, V45, P600, DOI 10.1603/0022-2585(2008)45[600:DOCQDC]2.0.CO;2
   LaPointe DA, 2005, J PARASITOL, V91, P843, DOI 10.1645/GE-3431.1
   LaPointe DA, 2010, J PARASITOL, V96, P318, DOI 10.1645/GE-2290.1
   LaPointe DA, 2009, J WILDLIFE DIS, V45, P257, DOI 10.7589/0090-3558-45.2.257
   Li YJ, 2014, PLOS NEGLECT TROP D, V8, DOI 10.1371/journal.pntd.0003301
   Lounibos LP, 2002, ANNU REV ENTOMOL, V47, P233, DOI 10.1146/annurev.ento.47.091201.145206
   Medeiros MCI, 2017, PLOS NEGLECT TROP D, V11, DOI 10.1371/journal.pntd.0005347
   Musso D, 2016, CLIN MICROBIOL REV, V29, P487, DOI 10.1128/CMR.00072-15
   Musso D, 2015, LANCET, V386, P243, DOI 10.1016/S0140-6736(15)61273-9
   NIEBYLSKI ML, 1994, J AM MOSQUITO CONTR, V10, P339
   Paupy C, 2009, MICROBES INFECT, V11, P1177, DOI 10.1016/j.micinf.2009.05.005
   Reisen WK, 2009, J MED ENTOMOL, V46, P139, DOI 10.1603/033.046.0118
   Reiter ME, 2007, J MED ENTOMOL, V44, P861, DOI 10.1603/0022-2585(2007)44[861:LFITSD]2.0.CO;2
   Reiter ME, 2009, J VECTOR ECOL, V34, P208, DOI [10.3376/038.034.0206, 10.1111/j.1948-7134.2009.00028.x]
   Rey JR, 2006, J MED ENTOMOL, V43, P1134, DOI 10.1603/0022-2585(2006)43[1134:HSOMAV]2.0.CO;2
   Ruybal JE, 2016, PARASITE VECTOR, V9, DOI 10.1186/s13071-016-1402-z
   Samson DM, 2015, J VECTOR ECOL, V40, P46, DOI 10.1111/jvec.12131
   Samuel MD, 2011, ECOL APPL, V21, P2960, DOI 10.1890/10-1311.1
   Sudia WD., 1967, Collection and processing of medically important arthropods for arbovirus isolation
   Townson H, 2005, B WORLD HEALTH ORGAN, V83, P942
   Tsuda Y, 2006, J AM MOSQUITO CONTR, V22, P222, DOI 10.2987/8756-971X(2006)22[222:DSDOAA]2.0.CO;2
   Turell MJ, 2002, CURR TOP MICROBIOL, V267, P241
   Van Riper C, 2002, AUK, V119, P929, DOI 10.1642/0004-8038(2002)119[0929:EAEOAP]2.0.CO;2
   VANRIPER C, 1986, ECOL MONOGR, V56, P327, DOI 10.2307/1942550
   WARNER RE, 1968, CONDOR, V70, P101, DOI 10.2307/1365954
   Weaver SC, 2015, NEW ENGL J MED, V372, P1231, DOI 10.1056/NEJMra1406035
   Weaver SC, 2010, ANTIVIR RES, V85, P328, DOI 10.1016/j.antiviral.2009.10.008
   Woodworth BL, 2005, P NATL ACAD SCI USA, V102, P1531, DOI 10.1073/pnas.0409454102
   Yee DA, 2008, J MED ENTOMOL, V45, P581, DOI 10.1603/0022-2585(2008)45[581:TAHFMA]2.0.CO;2
   Zahouli JBZ, 2016, PARASITE VECTOR, V9, DOI 10.1186/s13071-016-1778-9
   Zimmerman N, 2008, BIOTROPICA, V40, P277, DOI 10.1111/j.1744-7429.2007.00371.x
NR 67
TC 25
Z9 30
U1 0
U2 26
PU OXFORD UNIV PRESS INC
PI CARY
PA JOURNALS DEPT, 2001 EVANS RD, CARY, NC 27513 USA
SN 0022-2585
EI 1938-2928
J9 J MED ENTOMOL
JI J. Med. Entomol.
PD NOV
PY 2018
VL 55
IS 6
BP 1509
EP 1516
DI 10.1093/jme/tjy117
PG 8
WC Entomology; Veterinary Sciences
WE Science Citation Index Expanded (SCI-EXPANDED)
SC Entomology; Veterinary Sciences
GA HI0MC
UT WOS:000456134700015
PM 30085189
OA Green Published, Green Submitted
DA 2025-07-26
ER

PT J
AU Mensah, E
   El Zowalaty, ME
AF Mensah, Eric
   El Zowalaty, Mohamed E.
TI Arboviruses in South Africa, known and unknown
SO FUTURE VIROLOGY
LA English
DT Review
DE arboviruses; arthropod-borne viruses; bunyaviruses; encephalitis;
   epidemiology; flaviviruses; human; neurological disease; one-health;
   togaviruses; zoonotic potential
ID WEST-NILE-VIRUS; CONGO HEMORRHAGIC-FEVER; FATAL NEUROLOGIC DISEASE;
   LICENSED DENGUE VACCINE; TICK-BORNE ENCEPHALITIS; ZIKA VIRUS;
   CHIKUNGUNYA VIRUS; LINEAGE 2; GLOBAL PERSPECTIVE; EPIDEMIOLOGY
AB The emergence of novel arboviruses of zoonotic potential in South Africa (SA) threatens human health and animal welfare, and affects economic growth and development. These viruses cause severe infections in animals and humans, including neurological diseases, such as encephalitis, resulting in high morbidities, mortalities and economic losses. With increasing reports of Middelburg, Shuni, Sindbis, West Nile and Wesselsbron virus infections in animals and humans in SA, this article reviews and discusses known and currently emerging arboviruses in the country. These reports underscore the need for increased surveillance, vector control management, public health preparedness, focused research, community awareness programs, and the development of rapid and sensitive diagnostic approaches. Furthermore, appropriate medical personnel training and strengthening initiatives for a one-health approach are required to understand and mitigate the emerging arboviral threat to public health.
C1 [Mensah, Eric; El Zowalaty, Mohamed E.] Univ KwaZulu Natal, Coll Hlth Sci, Sch Hlth Sci, Virol & Microbiol Res Grp, Westville Campus, ZA-4000 Durban, South Africa.
C3 University of Kwazulu Natal
RP El Zowalaty, ME (corresponding author), Univ KwaZulu Natal, Coll Hlth Sci, Sch Hlth Sci, Virol & Microbiol Res Grp, Westville Campus, ZA-4000 Durban, South Africa.
EM elzow001@gmail.com
RI ; El Zowalaty, Mohamed/AEK-4973-2022
OI El Zowalaty, Mohamed/0000-0002-1056-4761; 
CR Adams MJ, 2017, ARCH VIROL, V162, P2505, DOI 10.1007/s00705-017-3358-5
   Adams MJ, 2017, ARCH VIROL, V162, P1441, DOI 10.1007/s00705-016-3215-y
   Alexander R. A., 1951, Journal of the South African Veterinary Medical Association, V22, P105
   Almeida MAB, 2014, PLOS NEGLECT TROP D, V8, DOI 10.1371/journal.pntd.0002741
   Amarasinghe A, 2011, EMERG INFECT DIS, V17, P1349, DOI 10.3201/eid1708.101515
   Amicizia D, 2013, HUM VACC IMMUNOTHER, V9, P1163, DOI 10.4161/hv.23802
   Anaya JM, 2016, BMC MED, V14, DOI 10.1186/s12916-016-0601-y
   [Anonymous], 2016, Zika Situation Report
   [Anonymous], 1940, AM J TROP MED HYG
   [Anonymous], INT TRAV HLTH YELL F
   Archer BN, 2011, SAMJ S AFR MED J, V101, P263, DOI 10.7196/SAMJ.4544
   BARNARD BJH, 1986, ONDERSTEPOORT J VET, V53, P181
   Barrett ADT, 2018, NPJ VACCINES, V3, DOI 10.1038/s41541-018-0061-9
   Bastos MD, 2012, AM J TROP MED HYG, V86, P732, DOI 10.4269/ajtmh.2012.11-0485
   Bente DA, 2013, ANTIVIR RES, V100, P159, DOI 10.1016/j.antiviral.2013.07.006
   Bird BH, 2009, JAVMA-J AM VET MED A, V234, P883, DOI 10.2460/javma.234.7.883
   Boyer S, 2018, MICROBES INFECT, V20, P646, DOI 10.1016/j.micinf.2018.01.006
   Briese T, 2006, J VIROL, V80, P5627, DOI 10.1128/JVI.02448-05
   Burt FJ, 2002, EMERG INFECT DIS, V8, P820, DOI 10.3201/eid0808.020027
   Burt FJ, 1996, EPIDEMIOL INFECT, V116, P353, DOI 10.1017/S0950268800052687
   Byrd Brian D, 2016, N C Med J, V77, P330, DOI 10.18043/ncm.77.5.330
   Carteaux G, 2016, NEW ENGL J MED, V374, P1595, DOI 10.1056/NEJMc1602964
   CAUSEY OR, 1972, ANN TROP MED PARASIT, V66, P357, DOI 10.1080/00034983.1972.11686835
   Cavrini F, 2009, EUROSURVEILLANCE, V14, P17
   Centers for Disease Control and Prevention, 2017, ZIK VIR CLIN EV DIS
   Chua H H, 2010, Med J Malaysia, V65, P83
   Coetzee MJ, 2017, SOUTH AFR J INFECT D, V32, P142, DOI 10.1080/23120053.2017.1345493
   Collins JM, 2011, J CLIMATE, V24, P3649, DOI 10.1175/2011JCLI3753.1
   Cornel AJ, 2018, PARASITE VECTOR, V11, DOI 10.1186/s13071-018-2824-6
   Dantas-Torres F, 2012, TRENDS PARASITOL, V28, P437, DOI 10.1016/j.pt.2012.07.003
   Das T, 2010, PROG NEUROBIOL, V91, P121, DOI 10.1016/j.pneurobio.2009.12.006
   Dengue Vaccine Initiative, LIV ATT VACC
   DICK GWA, 1952, T ROY SOC TROP MED H, V46, P509, DOI 10.1016/0035-9203(52)90042-4
   Edington A. D., 1927, J. Med. Assoc. S. Africa., V1, P446
   Faburay B, 2017, VACCINES-BASEL, V5, DOI 10.3390/vaccines5030029
   FISHERHOCH SP, 1992, AM J TROP MED HYG, V47, P337, DOI 10.4269/ajtmh.1992.47.337
   Gatherer D, 2016, J GEN VIROL, V97, P269, DOI 10.1099/jgv.0.000381
   Gérardin P, 2008, PLOS MED, V5, P413, DOI 10.1371/journal.pmed.0050060
   Gould EA, 2008, LANCET, V371, P500, DOI 10.1016/S0140-6736(08)60238-X
   Gould EA, 2010, ANTIVIR RES, V87, P111, DOI 10.1016/j.antiviral.2009.07.007
   Gould EA, 2003, ADV VIRUS RES, V59, P277, DOI 10.1016/S0065-3527(03)59008-X
   Gould E, 2017, ONE HEALTH-AMSTERDAM, V4, P1, DOI 10.1016/j.onehlt.2017.06.001
   Hadinegoro SR, 2015, NEW ENGL J MED, V373, P1195, DOI 10.1056/NEJMoa1506223
   Halstead SB, 2016, AM J TROP MED HYG, V95, P741, DOI 10.4269/ajtmh.16-0222
   Hasle G, 2011, TICKS TICK-BORNE DIS, V2, P37, DOI 10.1016/j.ttbdis.2010.10.004
   Hayes EB, 2005, EMERG INFECT DIS, V11, P1167, DOI 10.3201/eid1108.050289a
   Human S, 2010, P 9 ANN C SO AFR SOC
   Human S., 2010, P 9 ANN C SO AFR SOC
   International Relation and Cooperation Republic of South Africa, SUMM YELL FEV POL S
   Ithete NL, 2014, INT J INFECT DIS, V21, P183, DOI 10.1016/j.ijid.2014.03.802
   Jansen van Vuren P, 2012, COMMUN DIS SURVEILL, V10, P1
   Jentes ES, 2011, LANCET INFECT DIS, V11, P622, DOI 10.1016/S1473-3099(11)70147-5
   Jonsson CB, 2010, CLIN MICROBIOL REV, V23, P412, DOI 10.1128/CMR.00062-09
   Jupp PG, 2001, ANN NY ACAD SCI, V951, P143, DOI 10.1111/j.1749-6632.2001.tb02692.x
   JUPP PG, 1986, S AFR MED J, V70, P218
   KEMP A, 1991, J AM MOSQUITO CONTR, V7, P574
   Klitting R, 2018, GENES-BASEL, V9, DOI 10.3390/genes9060291
   KOKERNOT RH, 1956, J IMMUNOL, V77, P313
   Kramer LD, 2008, ANNU REV ENTOMOL, V53, P61, DOI 10.1146/annurev.ento.53.103106.093258
   Kuno Goro, 2003, Adv Virus Res, V61, P3, DOI 10.1016/S0065-3527(03)61001-8
   Levinson W., 2010, REV MED MICROBIOLOGY, V11th
   Lewthwaite P, 2009, EMERG INFECT DIS, V15, P329, DOI 10.3201/eid1502.080902
   Liang GD, 2015, EMERG MICROBES INFEC, V4, DOI 10.1038/emi.2015.18
   Lindquist L, 2008, LANCET, V371, P1861, DOI 10.1016/S0140-6736(08)60800-4
   MACNAMARA FN, 1954, T ROY SOC TROP MED H, V48, P139, DOI 10.1016/0035-9203(54)90006-1
   Maes P, 2018, ARCH VIROL, V163, P2295, DOI 10.1007/s00705-018-3843-5
   Magnani DM, 2017, SCI TRANSL MED, V9, DOI 10.1126/scitranslmed.aan8184
   Mai N, 2018, PLOS ONE, V13
   Mapaco Lourenço P., 2012, J. S. Afr. Vet. Assoc., V83, P47
   Mathengtheng L, 2014, VECTOR-BORNE ZOONOT, V14, P261, DOI 10.1089/vbz.2013.1407
   McIntosh B, 1980, THESIS
   Mécharles S, 2016, LANCET, V387, P1481, DOI 10.1016/S0140-6736(16)00644-9
   Mentoor JL, 2016, GENOME ANNOUNC, V4
   Msimang V, 2014, INT J INFECT DIS, V21, P184, DOI 10.1016/j.ijid.2014.03.805
   Msimang V, 2013, COMMUNICABLE DIS SUR, V11, P62
   Msimang Veerle., 2013, Communicable Diseases Surveillance Bulletin (NICD), V11/, P58
   Muranyi W, 2005, J AM SOC NEPHROL, V16, P3669, DOI 10.1681/ASN.2005050561
   Musso D, 2014, CLIN MICROBIOL INFEC, V20, pO595, DOI 10.1111/1469-0691.12707
   Mutevedzi P, 2015, COMMUN DIS SURVEIL B, V13, P80
   National Department of Health Republic of South Africa., NAT DEP HLTH REP S A
   Neill WA, 1985, INT CATALOGUE ARBOVI, P533
   Oster AM, 2016, MMWR-MORBID MORTAL W, V65, P120, DOI 10.15585/mmwr.mm6505e1
   Pavela R, 2016, EXP PARASITOL, V167, P103, DOI 10.1016/j.exppara.2016.05.010
   PAWESKA J., 2010, Arbo Zoonet News, 05, P7
   Pecorari M, 2009, EUROSURVEILLANCE, V14, P15
   Pepin M, 2010, VET RES, V41, DOI 10.1051/vetres/2010033
   Petersen LR, 2013, JAMA-J AM MED ASSOC, V310, P308, DOI 10.1001/jama.2013.8042
   Pitisuttithum P, 2016, EXPERT REV VACCINES, V15, P795, DOI 10.1080/14760584.2016.1189331
   Poland GA, 2018, LANCET INFECT DIS, V18, pE211, DOI 10.1016/S1473-3099(18)30063-X
   Powers AM, 2007, J GEN VIROL, V88, P2363, DOI 10.1099/vir.0.82858-0
   Prinsloo B, 2006, S AFR FAM PRACT, V48, P25, DOI 10.1080/20786204.2006.10873441
   Rampal, 2007, J Assoc Physicians India, V55, P765
   Sam IC, 2010, TROP BIOMED, V27, P343
   Sapparapu G, 2016, NATURE, V540, P443, DOI 10.1038/nature20564
   Simmonds P, 2017, J GEN VIROL, V98, P2, DOI 10.1099/jgv.0.000672
   SMITHBURN K. C., 1959, S AFRICAN MED JOUR, V33, P959
   Soumahoro MK, 2009, PLOS ONE, V4, pA221, DOI 10.1371/journal.pone.0007800
   South Africa National Biodiversity Institute, S AFR 5 NAT REP CONV
   Storm N, 2014, EPIDEMIOL INFECT, V142, P234, DOI 10.1017/S0950268813000964
   SWANEPOEL R, 1983, AM J TROP MED HYG, V32, P1407, DOI 10.4269/ajtmh.1983.32.1407
   SWANEPOEL R, 1985, S AFR MED J, V68, P638
   Swanepoel R, 1989, ARBOVIRUSES EPIDEMIO, P32
   TAYLOR RM, 1955, AM J TROP MED HYG, V4, P844, DOI 10.4269/ajtmh.1955.4.844
   Van Eeden C, 2014, J VIROL METHODS, V195, P100, DOI 10.1016/j.jviromet.2013.10.008
   van Eeden C, 2014, ARCH VIROL, V159, P2883, DOI 10.1007/s00705-014-2131-2
   van Eeden C, 2014, EMERG INFECT DIS, V20, P1409, DOI 10.3201/eid2008.131724
   van Eeden C, 2012, EMERG INFECT DIS, V18, P318, DOI 10.3201/eid1802.111403
   van Niekerk S, 2015, EMERG INFECT DIS, V21, P2225, DOI 10.3201/eid2112.150132
   van Vuren PJ, 2017, J GEN VIROL, V98, P935, DOI 10.1099/jgv.0.000753
   van Vuren PJ, 2016, SAMJ S AFR MED J, V106, P232, DOI [10.7196/SAMJ.2016.v106i3.10615, 10.7196/samj.2016.v106i3.10615]
   Vawda S, 2018, EMERG INFECT DIS, V24, P1360, DOI 10.3201/eid2407.172096
   Venter M, 2014, INT J INFECT DIS, V21, P184, DOI 10.1016/j.ijid.2014.03.804
   Venter M, 2017, EMERG INFECT DIS, V23, P2060, DOI 10.3201/eid2312.162078
   Venter M, 2011, EMERG INFECT DIS, V17, P1534, DOI 10.3201/eid1708.101794
   Venter M, 2010, VECTOR-BORNE ZOONOT, V10, P659, DOI 10.1089/vbz.2009.0230
   Venter M, 2010, EMERG INFECT DIS, V16, P573, DOI 10.3201/eid1603.091042
   Venter M, 2009, EMERG INFECT DIS, V15, P877, DOI 10.3201/eid1506.081515
   Venter M, 2009, NEW ENGL J MED, V360, P1260, DOI 10.1056/NEJMc0808647
   Webster JL, 2017, CURR CLIN MICROBIOL, V4, P159, DOI 10.1007/s40588-017-0068-4
   Weyer J, 2013, VECTOR-BORNE ZOONOT, V13, P330, DOI 10.1089/vbz.2012.1181
   WHO, INT TRAV HLTH TICK B
   Wikan N, 2016, LANCET INFECT DIS, V16, pE119, DOI 10.1016/S1473-3099(16)30010-X
   Wilder-Smith A, 2018, BMC MED, V16, DOI 10.1186/s12916-018-1067-x
   Witkowski PT, 2014, VIRUS RES, V187, P34, DOI 10.1016/j.virusres.2013.12.039
   World Health Organization, CURR ZIK PROD PIP
   World Hlth Org, 2017, VACCINE, V35, P1200, DOI 10.1016/j.vaccine.2016.10.070
   Yi X, 2017, VACCINE, V35, P1227, DOI 10.1016/j.vaccine.2017.01.015
   Zaayman D, 2012, EMERG INFECT DIS, V18, P2051, DOI 10.3201/eid1812.111208
   Zayed H, 2017, FUTURE VIROL, V12, P159, DOI 10.2217/fvl-2016-0139
   Zeller H, 2016, J INFECT DIS, V214, pS436, DOI 10.1093/infdis/jiw391
NR 130
TC 2
Z9 2
U1 0
U2 13
PU FUTURE MEDICINE LTD
PI LONDON
PA UNITEC HOUSE, 3RD FLOOR, 2 ALBERT PLACE, FINCHLEY CENTRAL, LONDON, N3
   1QB, ENGLAND
SN 1746-0794
EI 1746-0808
J9 FUTURE VIROL
JI Future Virol.
PD NOV
PY 2018
VL 13
IS 11
BP 787
EP 802
DI 10.2217/fvl-2018-0090
PG 16
WC Virology
WE Science Citation Index Expanded (SCI-EXPANDED)
SC Virology
GA HD3EP
UT WOS:000452398000005
DA 2025-07-26
ER

PT J
AU Mulatier, M
   Porciani, A
   Nadalin, L
   Alou, LPA
   Chandre, F
   Pennetier, C
   Dormont, L
   Cohuet, A
AF Mulatier, Margaux
   Porciani, Angelique
   Nadalin, Louis
   Alou, Ludovic Phamien Ahoua
   Chandre, Fabrice
   Pennetier, Cedric
   Dormont, Laurent
   Cohuet, Anna
TI DEET Efficacy Increases With Age in the Vector Mosquitoes Anopheles
   gambiae s.s. and Aedes albopictus (Diptera: Culicidae)
SO JOURNAL OF MEDICAL ENTOMOLOGY
LA English
DT Article
DE vector; mosquito; aging; DEET; repellency
ID GLUTATHIONE-S-TRANSFERASE; SYNTHETIC REPELLENTS; GONOTROPHIC CYCLES;
   AEGYPTI; INSECTICIDE; PERMETHRIN; RESISTANCE; MORTALITY; MALATHION; SEX
AB Old mosquitoes are the most likely to transmit pathogens due to the higher probability that they will be exposed to pathogens, and the time required before a mosquito becomes infectious, the extrinsic incubation period (EIP). However, old mosquitoes are rarely considered in the evaluation of control tools. This study evaluated the effect of mosquito aging on the repellent efficacy of N,N-diethyl-3-methylbenzamide (DEET) in two vector mosquitoes, Anopheles gambiae s.s. (Giles) (Diptera: Culicidae) and Aedes albopictus (Skuse) (Diptera: Culicidae), respective vectors of malaria parasites and arboviruses such as dengue, chikungunya, and Zika viruses. For both mosquito species, DEET-induced inhibition of blood-feeding was assessed in three age classes. Life-history traits related to mosquito fecundity and survival following DEET exposure were also measured. Results showed that, in both species, bloodmeal inhibition induced by DEET was significantly higher in old females (>18 d old) than in younger ones (< 13 d old). Life history traits recording showed no combined effects of DEET and aging on mosquito blood engorgement, oviposition rate, number of eggs laid nor survival; however, age effects are reported for all these traits. These results highlight the need for taking into account mosquito age in the evaluation of integrated mosquito management tools. They also suggest that the control of vector-borne pathogens with a long EIP could be improved by targeting old mosquitoes and supports the efficacy of repellents in the fight against mosquito-borne diseases.
C1 [Mulatier, Margaux; Porciani, Angelique; Nadalin, Louis; Chandre, Fabrice; Pennetier, Cedric; Cohuet, Anna] Univ Montpellier, CNRS, MIVEGEC, IRD, 911 Ave Agropolis,BP 64501, F-34394 Montpellier 5, France.
   [Mulatier, Margaux; Dormont, Laurent] Univ Montpellier, Univ Paul Valery Montpellier 3, CNRS, CEFE,EPHE,IRD, Montpellier, France.
   [Alou, Ludovic Phamien Ahoua; Pennetier, Cedric] Inst Pierre Richet, Bouake, Cote Ivoire.
C3 Centre National de la Recherche Scientifique (CNRS); Institut de
   Recherche pour le Developpement (IRD); Universite de Montpellier;
   Universite PSL; Ecole Pratique des Hautes Etudes (EPHE); Institut Agro;
   Montpellier SupAgro; CIRAD; Centre National de la Recherche Scientifique
   (CNRS); Institut de Recherche pour le Developpement (IRD); Universite
   Paul-Valery; Universite de Montpellier; Institut Pierre Richet
RP Mulatier, M (corresponding author), Univ Montpellier, CNRS, MIVEGEC, IRD, 911 Ave Agropolis,BP 64501, F-34394 Montpellier 5, France.; Mulatier, M (corresponding author), Univ Montpellier, Univ Paul Valery Montpellier 3, CNRS, CEFE,EPHE,IRD, Montpellier, France.
EM margaux.mulatier@ird.fr
RI Pennetier, Cedric/K-2010-2016; Cohuet, Anna/B-2745-2017; Chandre,
   Fabrice/Q-3429-2019; NADALIN, Louis/MGU-1759-2025
OI Chandre, Fabrice/0000-0002-1994-9705; Mulatier,
   Margaux/0000-0001-9604-8479; Pennetier, Cedric/0000-0002-3362-6371;
   Porciani, Angelique/0000-0003-2816-1212; AHOUA ALOU, P
   Ludovic/0000-0003-1444-297X; NADALIN, Louis/0000-0002-6420-346X; 
FU French National Research Program for Environmental and Occupational
   Health of Anses [EST-2016/1/39]; Languedoc-Roussillon (LR)/Occitanie
   region; EU-FEDER under the name 'Chercheur(se)s d'Avenir'; LabEx CeMEB,
   under an ANR 'Investissements d'avenir' program [ANR-10-LABX-04-01]
FX We acknowledge the technical/ research platform dedicated on vectors at
   IRD center for providing mosquitoes and technical support. This platform
   is a member of the Vectopole Sud network and of the LabEX CEMEB (Center
   Mediterraneen de l'Environnement et de la Biodiversite) in Montpellier.
   This study was supported by The French National Research Program for
   Environmental and Occupational Health of Anses (EST-2016/1/39), by the
   Languedoc-Roussillon (LR)/Occitanie region and EU-FEDER under the name
   'Chercheur(se)s d'Avenir', and by the LabEx CeMEB, under an ANR
   'Investissements d'avenir' program (ANR-10-LABX-04-01). The funders had
   no role in study design, data collection and analysis, decision to
   publish, or preparation of the manuscript.
CR Aizoun Nazaire, 2014, Asian Pacific Journal of Tropical Biomedicine, V4, P312, DOI 10.12980/APJTB.4.2014C1093
   Aldridge RL, 2017, J MED ENTOMOL, V54, P1692, DOI 10.1093/jme/tjx160
   Alout H, 2013, PLOS ONE, V8, DOI 10.1371/journal.pone.0063849
   [Anonymous], 2024, WORLD MAL REP 2016
   [Anonymous], 2009, GUID EFF TEST MOSQ R
   [Anonymous], EXPERIENTIA
   [Anonymous], DENG GUID DIAGN TREA
   [Anonymous], J PARASITOL
   [Anonymous], J PARASITOL
   [Anonymous], EVOL APPL
   [Anonymous], PARASIT VECTORS
   [Anonymous], PARASIT VECTORS
   [Anonymous], J PARASITOL
   [Anonymous], MALAR J
   Barnard DR, 1998, J MED ENTOMOL, V35, P340, DOI 10.1093/jmedent/35.3.340
   Bates D, 2015, J STAT SOFTW, V67, P1, DOI 10.18637/jss.v067.i01
   BECKETT EB, 1990, INT J INSECT MORPHOL, V19, P277, DOI 10.1016/0020-7322(90)90013-F
   Bellan SE, 2010, PLOS ONE, V5, DOI 10.1371/journal.pone.0010165
   Briegel H, 2002, J INSECT PHYSIOL, V48, P547, DOI 10.1016/S0022-1910(02)00072-0
   Carnevale P, 2009, Les Anopheles: Biologie, transmission du Plasmodium et lutte antivectorielle
   Chang M, 2012, PLOS ONE, V7, DOI 10.1371/journal.pone.0040087
   Chouaibou MS, 2012, BMC INFECT DIS, V12, DOI 10.1186/1471-2334-12-214
   Corbel Vincent, 2009, BMC Biology, V7, P1
   CRNJAR R, 1990, J INSECT PHYSIOL, V36, P917, DOI 10.1016/0022-1910(90)90079-U
   Delatte H, 2009, J MED ENTOMOL, V46, P33, DOI 10.1603/033.046.0105
   DENOTTER CJ, 1991, PHYSIOL ENTOMOL, V16, P173, DOI 10.1111/j.1365-3032.1991.tb00554.x
   Fradin MS, 2002, NEW ENGL J MED, V347, P13, DOI 10.1056/NEJMoa011699
   Glunt KD, 2011, PLOS ONE, V6, DOI 10.1371/journal.pone.0024968
   Goindin D, 2015, PLOS ONE, V10, DOI 10.1371/journal.pone.0135489
   Hagmann R, 2003, MALARIA J, V2, DOI 10.1186/1475-2875-2-15
   HAZELTON GA, 1983, BIOCHEM J, V210, P281, DOI 10.1042/bj2100281
   Hellestad VJ, 2011, CELL BIOL TOXICOL, V27, P149, DOI 10.1007/s10565-010-9177-z
   Hillyer JF, 2005, CELL MICROBIOL, V7, P39, DOI 10.1111/j.1462-5822.2004.00430.x
   Hodjati MH, 1999, B ENTOMOL RES, V89, P329, DOI 10.1017/S0007485399000462
   Hothorn T, 2008, BIOMETRICAL J, V50, P346, DOI 10.1002/bimj.200810425
   Koella JC, 2009, EVOL APPL, V2, P469, DOI 10.1111/j.1752-4571.2009.00072.x
   Kulma K, 2013, PLOS ONE, V8, DOI 10.1371/journal.pone.0058322
   Legeay S, 2018, EUR J PHARMACOL, V825, P92, DOI 10.1016/j.ejphar.2018.02.033
   Li JCA, 2003, SOCIOL METHOD RES, V32, P117, DOI 10.1177/0049124103031004005
   Licciardi S, 2006, MED VET ENTOMOL, V20, P288, DOI 10.1111/j.1365-2915.2006.00630.x
   LINES JD, 1991, MED VET ENTOMOL, V5, P261, DOI 10.1111/j.1365-2915.1991.tb00550.x
   McCann S, 2009, J VECTOR ECOL, V34, P174, DOI [10.1111/j.1948-7134.2009.00024.x, 10.3376/038.034.0202]
   Mollahosseini A, 2012, PARASITE VECTOR, V5, DOI 10.1186/1756-3305-5-122
   MOURYA DT, 1993, MED VET ENTOMOL, V7, P11, DOI 10.1111/j.1365-2915.1993.tb00645.x
   Moyes CL, 2017, PLOS NEGLECT TROP D, V11, DOI 10.1371/journal.pntd.0005625
   N'Guessan R, 2006, T ROY SOC TROP MED H, V100, P1091, DOI 10.1016/j.trstmh.2006.04.005
   Pridgeon JW, 2009, J AM MOSQUITO CONTR, V25, P168, DOI 10.2987/08-5837.1
   R Core Team, 2022, R LANG ENV STAT COMP
   Read AF, 2009, PLOS BIOL, V7, DOI 10.1371/journal.pbio.1000058
   Roundy CM, 2017, EMERG INFECT DIS, V23, P625, DOI 10.3201/eid2304.161484
   ROWLAND M, 1987, PESTIC BIOCHEM PHYS, V28, P239, DOI 10.1016/0048-3575(87)90022-8
   ROWLEY WA, 1968, J INSECT PHYSIOL, V14, P719, DOI 10.1016/0022-1910(68)90230-8
   Ryan SJ, 2015, ECOSPHERE, V6, DOI 10.1890/ES15-00094.1
   SEABROOK WD, 1979, J CHEM ECOL, V5, P587, DOI 10.1007/BF00987843
   Styer LM, 2007, AM J TROP MED HYG, V76, P111, DOI 10.4269/ajtmh.2007.76.111
   Swale DR, 2014, PLOS ONE, V9, DOI 10.1371/journal.pone.0103713
   Therneau TM, 2015, COXME MIXED EFFECTS
   XUE RD, 1995, J AM MOSQUITO CONTR, V11, P50
   Zeileis A, 2008, J STAT SOFTW, V27, P1, DOI 10.18637/jss.v027.i08
NR 59
TC 7
Z9 8
U1 0
U2 14
PU OXFORD UNIV PRESS INC
PI CARY
PA JOURNALS DEPT, 2001 EVANS RD, CARY, NC 27513 USA
SN 0022-2585
EI 1938-2928
J9 J MED ENTOMOL
JI J. Med. Entomol.
PD NOV
PY 2018
VL 55
IS 6
BP 1542
EP 1548
DI 10.1093/jme/tjy134
PG 7
WC Entomology; Veterinary Sciences
WE Science Citation Index Expanded (SCI-EXPANDED)
SC Entomology; Veterinary Sciences
GA HI0MC
UT WOS:000456134700019
PM 30137424
OA Green Published, hybrid
DA 2025-07-26
ER

PT J
AU Murillo-Zamora, E
   Mendoza-Cano, O
   Trujillo-Hernández, B
   Trujillo, X
   Huerta, M
   Guzmán-Esquivel, J
   Higareda-Almaraz, MA
   Lugo-Radillo, A
   Moreno-Gutiérrez, I
   Higareda-Almaraz, E
   Ríos-Silva, M
AF Murillo-Zamora, Efren
   Mendoza-Cano, Oliver
   Trujillo-Hernandez, Benjamin
   Trujillo, Xochitl
   Huerta, Miguel
   Guzman-Esquivel, Jose
   Alicia Higareda-Almaraz, Martha
   Lugo-Radillo, Agustin
   Moreno-Gutierrez, Ignacio
   Higareda-Almaraz, Enrique
   Rios-Silva, Monica
TI Screening for Depressive Mood During Acute Chikungunya Infection in
   Primary Healthcare Settings
SO INTERNATIONAL JOURNAL OF ENVIRONMENTAL RESEARCH AND PUBLIC HEALTH
LA English
DT Article
DE depression; primary health care; chikungunya fever; acute disease;
   patient health
ID MAJOR DEPRESSION; VIRUS-INFECTION; SEROPREVALENCE; COHORT; PREVALENCE;
   MEXICO; ISLAND; PHQ-2; RISK
AB Background: We aimed to screen for depressive mood experienced during acute chikungunya (CHIKV) infection, and to evaluate the association of several exposures with the risk of depressive symptoms. Methods: A cross-sectional analysis of a multicenter cohort study took place and data from 354 adult individuals with confirmed CHIKV infection were analyzed. Participants were recruited in primary health care settings and the Patient Health Questionnaire-2 (PHQ-2) was used. Prevalence odds ratios (OR) and 95% confidence intervals (CIs) estimated by means of logistic models were used. Results: Depressive mood (PHQ-2 score 3 or higher) was reported by 44.1% of individuals. Subjects with articular effusion (OR = 3.37, 95% CI 1.77-8.11), gastrointestinal manifestations (diarrhea, vomiting or abdominal pain, OR = 1.97, 95 CI 1.21-3.19), and higher length of severe arthralgia (reference <= 14 days: 15-30 days, OR = 3.38, 95% CI 1.78-6.41; <= 30 days, OR = 1.69, 95% CI 0.95-3.01) were more likely to self-report depressive mood. Increasing age (>= 40 years old, OR = 0.55, 95% CI 0.31-0.95) and rash (OR = 0.54, 95% CI 0.30-0.98) were associated with a decreased risk of depressive mood. Conclusions: Depressive mood seemed to be a frequent event among analyzed individuals, and markers associated with its risk were identified.
C1 [Murillo-Zamora, Efren] Inst Mexicano Seguro Social, Dept Epidemiol, Unidad Med Familiar, Col Ctr, 19,Ave Javier Mina 301, Colima 28000, Mexico.
   [Murillo-Zamora, Efren] Univ Colima, Fac Med, Programa Doctorado Ciencias Med, Ave Univ 333, Col Las Viboras 28040, Colima, Mexico.
   [Mendoza-Cano, Oliver] Univ Colima, Fac Ingn Civil, Km 9 Carretera Colima Coquimatlan, Coquimatlan 28400, Colima, Mexico.
   [Trujillo-Hernandez, Benjamin; Guzman-Esquivel, Jose] Univ Colima, Fac Med, Ave Univ 333, Col Las Viboras 28040, Colima, Mexico.
   [Trujillo, Xochitl; Huerta, Miguel] Univ Colima, Ctr Univ Invest Biomed, Ave 25 Julio 965, Col Villas San Sebastian 28045, Colima, Mexico.
   [Guzman-Esquivel, Jose] Inst Mexicano Seguro Social, Unidad Invest Epidemiol Clin, Col Ctr, Ave Maestros 148, Colima 28000, Mexico.
   [Alicia Higareda-Almaraz, Martha; Moreno-Gutierrez, Ignacio] Inst Mexicano Seguro Social, Jefatura Serv Prestac Med, Col Ctr, Alvaro Obregon 184, Colima 28000, Mexico.
   [Lugo-Radillo, Agustin] Univ Autonoma Benito Juarez Oaxaca, CONACYT, Ex Hacienda Aguilera S-N, Oaxaca 68020, Mexico.
   [Higareda-Almaraz, Enrique] Manuel Payno 601, Col Jardines Vista Hermo 28017, Colima, Mexico.
   [Rios-Silva, Monica] Univ Colima Catedras, CONACyT, Ctr Univ Invest Biomed, Ave 25 Julio 965, Col Villas San Sebastian 28045, Colima, Mexico.
C3 Instituto Mexicano del Seguro Social; Universidad de Colima; Universidad
   de Colima; Universidad de Colima; Universidad de Colima; Instituto
   Mexicano del Seguro Social; Instituto Mexicano del Seguro Social;
   Consejo Nacional de Ciencia y Tecnologia (CONACyT); Universidad Autonoma
   Benito Juarez de Oaxaca; Consejo Nacional de Ciencia y Tecnologia
   (CONACyT)
RP Mendoza-Cano, O (corresponding author), Univ Colima, Fac Ingn Civil, Km 9 Carretera Colima Coquimatlan, Coquimatlan 28400, Colima, Mexico.; Ríos-Silva, M (corresponding author), Univ Colima Catedras, CONACyT, Ctr Univ Invest Biomed, Ave 25 Julio 965, Col Villas San Sebastian 28045, Colima, Mexico.
EM efren.murilloza@imss.gob.mx; oliver@ucol.mx;
   trujillobenjamin@hotmail.com; trujillobenjamin@hotmail.com;
   huertam@ucol.mx; pepeguzman_esquivel@outlook.com;
   marthahigareda12@hotmail.com; alugora@conacyt.mx;
   dr.morenog@hotmail.com; enriquehigaredaalmaraz@yahoo.com.mx;
   mrios@ucol.mx
RI Trujillo-Hernandez, Benjamin/GON-3422-2022; Trujillo,
   Xóchitl/AHC-2100-2022; Murillo-Zamora, Efrén/N-6220-2018; Mendoza-Cano,
   Oliver/C-9317-2018; Ríos-Silva, Mónica/ACT-0900-2022; Huerta,
   Miguel/AEP-0820-2022; Guzman-Esquivel, Jose/N-2853-2015; Trujillo,
   Xochitl/P-7020-2017
OI Trujillo-Hernandez, Benjamin/0000-0001-8306-0137; Murillo-Zamora,
   Efren/0000-0002-1118-498X; Trujillo, Xochitl/0000-0001-8146-5667;
   LUGO-RADILLO, AGUSTIN/0000-0001-6689-2783; Mendoza-Cano,
   Oliver/0000-0001-9614-4946; Huerta, Miguel/0000-0001-8515-0777; Guzman
   Esquivel, Jose/0000-0002-6727-0051; Trujillo,
   Xochitl/0000-0001-7506-1674
CR Anderson KB, 2014, J TRAVEL MED, V21, P418, DOI 10.1111/jtm.12159
   [Anonymous], 2008, GUIDELINES CLIN MANA
   Ayu SM, 2010, AM J TROP MED HYG, V83, P1245, DOI 10.4269/ajtmh.2010.10-0279
   Bartley EJ, 2013, BRIT J ANAESTH, V111, P52, DOI 10.1093/bja/aet127
   Bhatia MS, 2015, J CLIN DIAGN RES, V9, pVC01, DOI 10.7860/JCDR/2015/14569.6586
   Bland RC, 2013, CAN MED ASSOC J, V185, P753, DOI 10.1503/cmaj.130634
   Centers for Disease Control, 2015, CHIK VIR CLIN EV DIS
   Couturier E, 2012, RHEUMATOLOGY, V51, P1315, DOI 10.1093/rheumatology/kes015
   da Cunha RV, 2017, MEM I OSWALDO CRUZ, V112, P523
   Duvignaud A, 2018, EPIDEMIOL INFECT, V146, P633, DOI [10.1017/S0950268818000031, 10.1017/s0950268818000031]
   Espinoza GF, 2001, MEX PAN AM J PUBLIC, V10, P6, DOI [DOI 10.2149/tmh.2011-S05, DOI 10.1590/S1020-49892001000700002]
   Fava M, 2006, J CLIN PSYCHIAT, V67, P1754, DOI 10.4088/JCP.v67n1113
   Fuchs CH, 2015, FAM SYST HEALTH, V33, P18, DOI 10.1037/fsh0000089
   Hernández-Suárez CM, 2016, GLOBAL HEALTH ACTION, V9, DOI 10.3402/gha.v9.28026
   Kautz TF, 2015, EMERG INFECT DIS, V21, P2070, DOI 10.3201/eid2111.150546
   Knol Mirjam J, 2012, Ned Tijdschr Geneeskd, V156, pA4775
   Kwiatkowska Brygida, 2018, Reumatologia (Warsaw), V56, P219, DOI 10.5114/reum.2018.77973
   McNutt LA, 2003, AM J EPIDEMIOL, V157, P940, DOI 10.1093/aje/kwg074
   Medina-Mora ME, 2007, BRIT J PSYCHIAT, V190, P521, DOI 10.1192/bjp.bp.106.025841
   Murillo-Zamora E, 2017, REV PANAM SALUD PUBL, V41
   Murugan SB, 2016, ASIAN PAC J TROP MED, V9, P910, DOI 10.1016/j.apjtm.2016.07.020
   Norwood PF, 2015, REV SCI TECH OIE, V34, P479, DOI 10.20506/rst.34.2.2373
   Richardson LP, 2010, PEDIATRICS, V125, pE1097, DOI 10.1542/peds.2009-2712
   Sergon K, 2008, AM J TROP MED HYG, V78, P333, DOI 10.4269/ajtmh.2008.78.333
   Sergon K, 2007, AM J TROP MED HYG, V76, P1189, DOI 10.4269/ajtmh.2007.76.1189
   Sissoko D, 2008, PLOS ONE, V3, DOI 10.1371/journal.pone.0003066
   Siu AL, 2016, JAMA-J AM MED ASSOC, V315, P380, DOI 10.1001/jama.2015.18392
   Sjöholm L, 2009, J AFFECT DISORDERS, V113, P66, DOI 10.1016/j.jad.2008.04.028
   Smithson S, 2017, MED CLIN N AM, V101, P807, DOI 10.1016/j.mcna.2017.03.010
   Thase ME, 2013, J CLIN PSYCHIAT, V74, P3, DOI 10.4088/JCP.12084su1c.01
   Villarreal A, 2017, CRIMINOLOGY, V55, P779, DOI 10.1111/1745-9125.12150
   Woo Adam Km, 2010, Rev Pain, V4, P8, DOI 10.1177/204946371000400103
NR 32
TC 5
Z9 6
U1 0
U2 2
PU MDPI
PI BASEL
PA ST ALBAN-ANLAGE 66, CH-4052 BASEL, SWITZERLAND
EI 1660-4601
J9 INT J ENV RES PUB HE
JI Int. J. Environ. Res. Public Health
PD NOV
PY 2018
VL 15
IS 11
AR 2552
DI 10.3390/ijerph15112552
PG 9
WC Environmental Sciences; Public, Environmental & Occupational Health
WE Science Citation Index Expanded (SCI-EXPANDED); Social Science Citation Index (SSCI)
SC Environmental Sciences & Ecology; Public, Environmental & Occupational
   Health
GA HC2OB
UT WOS:000451640500226
PM 30441808
OA Green Published, Green Submitted, gold
DA 2025-07-26
ER

PT J
AU Musso, D
   Rodriguez-Morales, AJ
   Levi, JE
   Cao-Lormeau, VM
   Gubler, DJ
AF Musso, Didier
   Rodriguez-Morales, Alfonso J.
   Levi, Jose Eduardo
   Cao-Lormeau, Van-Mai
   Gubler, Duane J.
TI Unexpected outbreaks of arbovirus infections: lessons learned from the
   Pacific and tropical America
SO LANCET INFECTIOUS DISEASES
LA English
DT Article
ID ROSS RIVER VIRUS; WEST-NILE-VIRUS; ZIKA VIRUS; YELLOW-FEVER; CHANGING
   EPIDEMIOLOGY; KUNJIN VIRUS; MAYARO VIRUS; DENGUE; CHIKUNGUNYA;
   TRANSMISSION
AB Pandemic arboviruses have emerged as a major global health problem in the past four decades. Predicting where and when the next arbovirus epidemic will occur is a challenge, but history suggests that arboviral black swan events (epidemics that are difficult to predict and that have an extreme effect) will continue to occur as urban growth and globalisation expand. We briefly review unexpected arbovirus epidemics that have occurred in the past 50 years, with emphasis on the American and Pacific regions, to illustrate their unpredictability, and to highlight the need for improved global preparedness, including laboratory-based surveillance, prevention, and control programmes.
C1 [Musso, Didier; Cao-Lormeau, Van-Mai] Inst Louis Malarde, Unit Emerging Infect Dis, F-98713 Tahiti, French Polynesi, France.
   [Musso, Didier; Cao-Lormeau, Van-Mai] Aix Marseille Univ, Unite Mixte Rech Vecteurs Infect Trop & Mediterra, Inst Hosp Univ Mediterranee Infect, AP HP,Inst Rech Dev,Serv Sante Armees, Marseille, France.
   [Rodriguez-Morales, Alfonso J.] Univ Tecnol Pereira, Fac Hlth Sci, Publ Hlth & Infect Res Grp, Pereira, Colombia.
   [Rodriguez-Morales, Alfonso J.] Colombian Collaborat Network Res Zika & Other Arb, Pereira, Colombia.
   [Levi, Jose Eduardo] Univ Sao Paulo, Trop Med Inst, Sao Paulo, Brazil.
   [Levi, Jose Eduardo] Hosp Israelita Albert Einstein, Sao Paulo, Brazil.
   [Gubler, Duane J.] Duke NUS Med Sch, Programme Emerging Infect, Singapore, Singapore.
C3 Assistance Publique Hopitaux Paris (APHP); Aix-Marseille Universite;
   Institut de Recherche pour le Developpement (IRD); Universidad
   Tecnologica de Pereira; Universidade de Sao Paulo; Hospital Israelita
   Albert Einstein; National University of Singapore
RP Musso, D (corresponding author), Inst Louis Malarde, Unit Emerging Infect Dis, F-98713 Tahiti, French Polynesi, France.
EM dmusso@ilm.pf
RI Musso, Didier/P-7809-2016; Levi, Jose/F-2474-2014; Rodriguez-Morales,
   Alfonso/R-9765-2016; Cao-Lormeau, Van-Mai/H-4879-2018
OI Musso, Didier/0000-0002-9226-0971; Rodriguez-Morales, Alfonso
   J./0000-0001-9773-2192; 
CR [Anonymous], 2018, Yellow Fever
   Aréchiga-Ceballos N, 2015, REV SCI TECH OIE, V34, P491, DOI 10.20506/rst.34.2.2374
   Artsob H, 2009, ZOONOSES PUBLIC HLTH, V56, P357, DOI 10.1111/j.1863-2378.2008.01207.x
   Aubry M, 2015, INT J INFECT DIS, V37, P19, DOI 10.1016/j.ijid.2015.06.005
   Aubry M, 2015, EMERG INFECT DIS, V21, P724, DOI 10.3201/eid2104.141741
   Barber B, 2009, AUST FAM PHYSICIAN, V38, P586
   Barboza P, 2008, MED MALADIES INFECT, V38, P513, DOI 10.1016/j.medmal.2008.06.011
   Baud D, 2017, LANCET, V390, P2099, DOI [10.1016/S0140-6736(17)31450-2, 10.1016/s0140-6736(17)31450-2]
   Bhatt S, 2013, NATURE, V496, P504, DOI 10.1038/nature12060
   Brault AC, 2007, NAT GENET, V39, P1162, DOI 10.1038/ng2097
   Campbell GL, 2002, LANCET INFECT DIS, V2, P519, DOI 10.1016/S1473-3099(02)00368-7
   Cao-Lormeau VM, 2016, LANCET, V387, P1531, DOI 10.1016/S0140-6736(16)00562-6
   Cao-Lormeau VM, 2014, LANCET, V384, P1571, DOI 10.1016/S0140-6736(14)61977-2
   Cao-Lormeau VM, 2014, EMERG INFECT DIS, V20, P1085, DOI [10.3201/eid2011.141380, 10.3201/eid2006.140138]
   Cao-Lormeau VM, 2011, PLOS ONE, V6, DOI 10.1371/journal.pone.0029555
   Carrera JP, 2013, NEW ENGL J MED, V369, P732, DOI 10.1056/NEJMoa1212628
   Chen RB, 2016, J VIROL, V90, P10600, DOI 10.1128/JVI.01166-16
   Couto-Lima D, 2017, SCI REP-UK, V7, DOI 10.1038/s41598-017-05186-3
   Cui SJ, 2017, INT J INFECT DIS, V60, P93, DOI 10.1016/j.ijid.2017.05.001
   de Oliveira WK, 2017, NEW ENGL J MED, V376, P1591, DOI 10.1056/NEJMc1608612
   DEFIGUEIREDO ML, 2014, ADV MICROBIOL, V4, P955, DOI DOI 10.4236/AIM.2014.413106
   Dick OB, 2012, AM J TROP MED HYG, V87, P584, DOI 10.4269/ajtmh.2012.11-0770
   Duffy MR, 2009, NEW ENGL J MED, V360, P2536, DOI 10.1056/NEJMoa0805715
   de Figueiredo MLG, 2014, REV SOC BRAS MED TRO, V47, P677
   Gubler D. J., 1998, Annals Academy of Medicine Singapore, V27, P227
   GUBLER DJ, 1981, AM J TROP MED HYG, V30, P1303, DOI 10.4269/ajtmh.1981.30.1303
   GUBLER DJ, 1993, INFECT AGENT DIS, V2, P383
   GUBLER DJ, 1989, AM J TROP MED HYG, V40, P571, DOI 10.4269/ajtmh.1989.40.571
   Gubler DJ, 2004, COMP IMMUNOL MICROB, V27, P319, DOI 10.1016/j.cimid.2004.03.013
   Gubler DJ, 2002, ARCH MED RES, V33, P330, DOI 10.1016/S0188-4409(02)00378-8
   Gubler DJ, 2007, CLIN INFECT DIS, V45, P1039, DOI 10.1086/521911
   Gubler DJ, 2017, J INFECT DIS, V216, pS860, DOI 10.1093/infdis/jix451
   Gubler DJ, 2014, DENGUE AND DENGUE HEMORRHAGIC FEVER, 2ND EDITION, P1, DOI 10.1079/9781845939649.0001
   Gubler Duane J, 2011, Trop Med Health, V39, P3, DOI 10.2149/tmh.2011-S05
   Guillaumot Laurent, 2005, Pac Health Dialog, V12, P45
   Hall RA, 2001, ANN NY ACAD SCI, V951, P153
   Harley D, 2001, CLIN MICROBIOL REV, V14, P909, DOI 10.1128/CMR.14.4.909-932.2001
   Jones KE, 2008, NATURE, V451, P990, DOI 10.1038/nature06536
   Kuno G, 2017, VIRUSES-BASEL, V9, DOI 10.3390/v9070185
   Lanciotti RS, 2008, EMERG INFECT DIS, V14, P1232, DOI 10.3201/eid1408.080287
   Lanciotti RS, 1999, SCIENCE, V286, P2333, DOI 10.1126/science.286.5448.2333
   Ledermann JP, 2014, PLOS NEGLECT TROP D, V8, DOI 10.1371/journal.pntd.0003188
   Lednicky J, 2016, EMERG INFECT DIS, V22, P2000, DOI 10.3201/eid2211.161015
   Mackay IM, 2016, MICROBES INFECT, V18, P724, DOI 10.1016/j.micinf.2016.10.007
   Misra UK, 2010, PROG NEUROBIOL, V91, P108, DOI 10.1016/j.pneurobio.2010.01.008
   Figueiredo LTM, 2007, REV SOC BRAS MED TRO, V40, P224, DOI 10.1590/S0037-86822007000200016
   Morales MA, 2017, PLOS NEGLECT TROP D, V11, DOI 10.1371/journal.pntd.0005351
   Musso D, 2018, CLIN MICROBIOL INFEC, V24, P566, DOI 10.1016/j.cmi.2018.03.007
   Musso D, 2018, LANCET INFECT DIS, V18, pE172, DOI 10.1016/S1473-3099(17)30446-2
   Musso D, 2017, LANCET INFECT DIS, V17, P255, DOI 10.1016/S1473-3099(17)30070-1
   Musso D, 2016, CLIN MICROBIOL REV, V29, P487, DOI 10.1128/CMR.00072-15
   Musso D, 2015, LANCET, V386, P243, DOI 10.1016/S0140-6736(15)61273-9
   Nhan TX, 2015, CLIN MICROBIOL INFEC, V21, pE47, DOI 10.1016/j.cmi.2015.02.018
   Ometto T, 2013, T ROY SOC TROP MED H, V107, P723, DOI 10.1093/trstmh/trt081
   Ortiz-Martinez Yeimer, 2017, F1000Res, V6, P398, DOI 10.12688/f1000research.11280.2
   Pan American Health Organization/World Health Organization Regional Office for the Americas, 2017, REG ZIK EP UPD AM
   Prow NA, 2013, INT J ENV RES PUB HE, V10, P6255, DOI 10.3390/ijerph10126255
   Raoult D, 2016, INT J ANTIMICROB AG, V47, P249, DOI 10.1016/j.ijantimicag.2016.01.013
   Richard V, 2016, PLOS NEGLECT TROP D, V10, DOI 10.1371/journal.pntd.0005024
   Richard V, 2016, PLOS NEGLECT TROP D, V10, DOI 10.1371/journal.pntd.0004694
   ROSEN L, 1981, AM J TROP MED HYG, V30, P1294, DOI 10.4269/ajtmh.1981.30.1294
   ROSEN L, 1954, AM J TROP MED HYG, V3, P878, DOI 10.4269/ajtmh.1954.3.878
   Rossetto EV, 2017, REV INST MED TROP SP, V59, DOI [10.1590/S1678-9946201759017, 10.1590/s1678-9946201759017]
   Roth Adam, 2014, Emerg Infect Dis, V20, DOI 10.3201/eid2008.130696
   Selvey LA, 2014, PLOS NEGLECT TROP D, V8, DOI 10.1371/journal.pntd.0002656
   Silva JR, 2014, REV SOC BRAS MED TRO, V47, P414, DOI 10.1590/0037-8682-0117-2014
   Steel A, 2010, VIROLOGY, V405, P505, DOI 10.1016/j.virol.2010.05.033
   da Rosa JFT, 2017, AM J TROP MED HYG, V96, P1019, DOI 10.4269/ajtmh.16-0672
   Cao-Lormeau VM, 2016, EMERG INFECT DIS, V22, P913, DOI 10.3201/eid2205.150547
   Vezzani D, 2008, MEM I OSWALDO CRUZ, V103, P66, DOI 10.1590/S0074-02762008005000003
   Vieira MACS, 2015, AM J TROP MED HYG, V93, P377, DOI 10.4269/ajtmh.15-0170
   Weaver SC, 2004, ANNU REV ENTOMOL, V49, P141, DOI 10.1146/annurev.ento.49.061802.123422
   Weaver SC, 2015, NEW ENGL J MED, V372, P1231, DOI 10.1056/NEJMra1406035
   Weaver SC, 2010, ANTIVIR RES, V85, P328, DOI 10.1016/j.antiviral.2009.10.008
   Wilder-Smith Annelies, 2017, Lancet Infect Dis, V17, pe101, DOI 10.1016/S1473-3099(16)30518-7
   Wilder-Smith A, 2017, LANCET INFECT DIS, V17, P248, DOI 10.1016/S1473-3099(16)30588-6
   Xavier DR, 2017, CAD SAUDE PUBLICA, V33, DOI [10.1590/0102-311X00186615, 10.1590/0102-311x00186615]
   Zanluca C, 2015, MEM I OSWALDO CRUZ, V110, P569, DOI 10.1590/0074-02760150192
NR 78
TC 79
Z9 81
U1 1
U2 26
PU ELSEVIER SCI LTD
PI OXFORD
PA THE BOULEVARD, LANGFORD LANE, KIDLINGTON, OXFORD OX5 1GB, OXON, ENGLAND
SN 1473-3099
EI 1474-4457
J9 LANCET INFECT DIS
JI Lancet Infect. Dis.
PD NOV
PY 2018
VL 18
IS 11
BP E355
EP E361
DI 10.1016/S1473-3099(18)30269-X
PG 7
WC Infectious Diseases
WE Science Citation Index Expanded (SCI-EXPANDED)
SC Infectious Diseases
GA GY1WF
UT WOS:000448325300003
PM 29934112
DA 2025-07-26
ER

PT J
AU Nunes, RKV
   Martins, UN
   Brito, TB
   Nepel, A
   Costa, EV
   Barison, A
   Santos, RLC
   Cavalcanti, SCH
AF Nunes, Rafaela K. V.
   Martins, Ulisses N.
   Brito, Thaysnara B.
   Nepel, Angelita
   Costa, Emmanoel V.
   Barison, Andersson
   Santos, Roseli L. C.
   Cavalcanti, Socrates C. H.
TI Evaluation of (-)-borneol derivatives against the Zika vector, Aedes
   aegypti and a non-target species, Artemia sp.
SO ENVIRONMENTAL SCIENCE AND POLLUTION RESEARCH
LA English
DT Article
DE Dengue; Larvicidal activity; Microcephaly; Terpenes; QSAR; Borneol
   esters
ID STRUCTURE-TOXICITY RELATIONSHIPS; ESSENTIAL OILS; LARVICIDAL ACTIVITY;
   DIPTERA-CULICIDAE; MOSQUITO LARVAE; MONOTERPENES; DENGUE; DIFLUBENZURON;
   NANOPARTICLES; SALINA
AB Zika, dengue, and chikungunya are vector-borne diseases of pronounced concern transmitted by the mosquito Aedes aegypti Linn. (Diptera: Culicidae). The most important method to avoid outbreaks is to control mosquito spreading by the employment of insecticides and larvicides. Failure to control mosquito dispersal is mostly accounted to Ae. aegypti resistance to currently available larvicides and insecticides, encouraging the development of novel pesticides. In addition, the excessive use of larvicides poses serious threats to human health and the environment. Evaluation of natural products as larvicides in an attempt to overcome this situation is often found in the literature because products originated from nature are considered less toxic to non-target species and more eco-friendly. (-)-Borneol is a bicyclic monoterpene present in essential oils with moderate larvicidal activity. On account of these facts, it was of our interest to synthesize (-)-borneol ester derivatives aiming to study its structure-activity relationships against Ae. aegypti larvae. With the goal to estimate toxicity to a non-target species, evaluation of the lethal concentration 50% (LC50) on Artemia sp. (Artemiidae) and calculation of selectivity towards Ae. aegypti were carried out. The most potent derivative, (-)-Bornyl chloroacetate, exhibited the highest suitability index, demonstrating lower environmental toxicity than other borneol ester derivatives. A parabolic relationship between (-)-borneol esters larvicidal activity and partition coefficient (Log P) was achieved and a correlation equation obtained, validating the importance of lipophilicity to the larvicidal activity of these compounds.
C1 [Nunes, Rafaela K. V.; Martins, Ulisses N.; Brito, Thaysnara B.; Cavalcanti, Socrates C. H.] Univ Fed Sergipe, Med Chem Lab, Dept Pharm, BR-49100000 Sao Cristovao, SE, Brazil.
   [Nepel, Angelita; Barison, Andersson] Univ Fed Parana, Nucl Magnet Resonance Lab, Dept Chem, POB 19081, BR-81531990 Curitiba, PR, Brazil.
   [Costa, Emmanoel V.] Univ Fed Amazonas, Dept Chem, Inst Appl Sci, Manaus, Amazonas, Brazil.
   [Santos, Roseli L. C.] Univ Fed Sergipe, Parasitol Lab, Dept Morphol, BR-49100000 Sao Cristovao, SE, Brazil.
C3 Universidade Federal de Sergipe; Universidade Federal do Parana;
   Universidade Federal de Amazonas; Universidade Federal de Sergipe
RP Cavalcanti, SCH (corresponding author), Univ Fed Sergipe, Med Chem Lab, Dept Pharm, BR-49100000 Sao Cristovao, SE, Brazil.
EM socratescavalcanti@yahoo.com.br
RI Costa, Emmanoel/A-9901-2013; Barison, Andersson/F-7134-2012; Nepel,
   Angelita/J-2796-2016; Santos, Roseli/F-1735-2015; Cavalcanti,
   Sócrates/AAQ-7004-2020
OI Vilaca Costa, Emmanoel/0000-0002-0153-822X
FU Brazilian National Scientific and Development Council (CNPq)
   [47601/2013-2]
FX The authors would like to acknowledge the Brazilian National Scientific
   and Development Council (CNPq) for supporting grant number 47601/2013-2.
   We also extend our gratefulness to Norberto Peporine Lopes and Jose
   Carlos Tomaz for mass spectra analyses.
CR Abe FR, 2014, J TOXICOL ENV HEAL A, V77, P37, DOI 10.1080/15287394.2014.865581
   Acerson MJ, 2015, TETRAHEDRON LETT, V56, P3277, DOI 10.1016/j.tetlet.2015.02.071
   Alencar EB, 2016, MED CHEM RES, V25, P2171, DOI 10.1007/s00044-016-1650-7
   Alves PB, 2007, J ESSENT OIL RES, V19, P89, DOI 10.1080/10412905.2007.9699236
   [Anonymous], 2012, BIOASSAY
   Araújo HRC, 2015, INSECTS, V6, P576, DOI 10.3390/insects6020576
   Barbosa JDF, 2012, PEST MANAG SCI, V68, P1478, DOI 10.1002/ps.3331
   Benelli G, 2017, ENTOMOL GEN, V36, P309, DOI 10.1127/entomologia/2017/0496
   Benelli G, 2018, ENVIRON SCI POLLUT R, V25, P10184, DOI 10.1007/s11356-017-9752-4
   Benelli G, 2017, PARASITOL INT, V66, P166, DOI 10.1016/j.parint.2017.01.012
   Benelli G, 2016, PARASITOL RES, V115, P23, DOI 10.1007/s00436-015-4800-9
   BURKE MD, 1983, CHEM-BIOL INTERACT, V45, P243
   Capeding MR, 2014, LANCET, V384, P1358, DOI 10.1016/S0140-6736(14)61060-6
   Catelan TBS., 2015, ADV INFECT DIS, V05, P48, DOI [10.4236/aid.2015.51005, DOI 10.4236/AID.2015.51005]
   Cauchemez S, 2016, LANCET, V387, P2125, DOI 10.1016/S0140-6736(16)00651-6
   Cristani M, 2007, J AGR FOOD CHEM, V55, P6300, DOI 10.1021/jf070094x
   da Silva JJ, 2007, REV SOC BRAS MED TRO, V40, P612, DOI 10.1590/S0037-86822007000600002
   DEO P G, 1988, International Pest Control, V30, P118
   FINNEY D J, 1971, P333
   Marcelino PRF, 2017, PLOS ONE, V12, DOI 10.1371/journal.pone.0187125
   Gamal Zakia A, 2012, J Egypt Soc Parasitol, V42, P1
   Gartenstein Simon, 2006, Australasian Journal of Ecotoxicology, V12, P83
   Gavin, 2015, INT J PHARM PHARM SC, V7, P459
   Gilliom J, 2017, 1291 US DEP INT US G, P1291
   Govindarajan M, 2018, ENVIRON SCI POLLUT R, V25, P10555, DOI 10.1007/s11356-018-1203-3
   Govindarajan M, 2018, ENVIRON SCI POLLUT R, V25, P10272, DOI 10.1007/s11356-017-8822-y
   Govindarajan M, 2016, ECOTOX ENVIRON SAFE, V133, P395, DOI 10.1016/j.ecoenv.2016.07.035
   GROVER S, 1992, BIOCHEM BIOPH RES CO, V187, P1350, DOI 10.1016/0006-291X(92)90451-P
   Hansch C, 2009, EUR J MED CHEM, V44, P260, DOI 10.1016/j.ejmech.2008.02.040
   He K, 1997, PLANTA MED, V63, P158, DOI 10.1055/s-2006-957635
   KIVIRANTA J, 1993, ENVIRON TOXIC WATER, V8, P63, DOI 10.1002/tox.2530080107
   La Corte R, 2018, REV SOC BRAS MED TRO, V51, P284, DOI 10.1590/0037-8682-0449-2017
   Lau KW, 2015, J MED ENTOMOL, V52, P199, DOI 10.1093/jme/tju019
   Lee SJ, 2018, SCI REP-UK, V8, DOI 10.1038/s41598-018-23980-5
   Lewis DFV, 2004, XENOBIOTICA, V34, P501, DOI 10.1080/00498250410001691316
   López MD, 2010, IND CROP PROD, V31, P284, DOI 10.1016/j.indcrop.2009.11.005
   Lu Y, 2013, ADV MATER RES-SWITZ, V726-731, P230, DOI 10.4028/www.scientific.net/AMR.726-731.230
   Lucia A, 2013, PARASITOL RES, V112, P4267, DOI 10.1007/s00436-013-3618-6
   Minguez L, 2016, ENVIRON SCI POLLUT R, V23, P4992, DOI 10.1007/s11356-014-3662-5
   Miron D, 2014, REV BRAS FARMACOGN, V24, P660, DOI 10.1016/j.bjp.2014.10.014
   Murugan K, 2007, BIORESOURCE TECHNOL, V98, P198, DOI 10.1016/j.biortech.2005.12.009
   Nanyonga S. K., 2013, African Journal of Pharmacy and Pharmacology, V7, P360
   Nascimento AMD, 2017, NEOTROP ENTOMOL, V46, P223, DOI 10.1007/s13744-016-0457-z
   Pavela R, 2016, TRENDS PLANT SCI, V21, P1000, DOI 10.1016/j.tplants.2016.10.005
   Pavela R, 2015, PARASITOL RES, V114, P3835, DOI 10.1007/s00436-015-4614-9
   Pavela R, 2015, IND CROP PROD, V76, P174, DOI 10.1016/j.indcrop.2015.06.050
   Pavela R, 2009, IND CROP PROD, V30, P311, DOI 10.1016/j.indcrop.2009.06.005
   Perumalsamy H, 2009, J MED ENTOMOL, V46, P1420, DOI 10.1603/033.046.0624
   Picollo MI, 2008, FITOTERAPIA, V79, P271, DOI 10.1016/j.fitote.2008.01.005
   Pirsaheb M, 2017, TOXIN REV, V36, P210, DOI 10.1080/15569543.2016.1269810
   Poupardin R, 2014, PLOS NEGLECT TROP D, V8, DOI 10.1371/journal.pntd.0002743
   Radwan M. A., 2008, International Journal of Tropical Insect Science, V28, P61, DOI 10.1017/S1742758408962366
   Rajeswary M, 2018, ENVIRON SCI POLLUT R, V25, P10307, DOI 10.1007/s11356-017-9093-3
   Rajkumar S, 2010, J ASIA-PAC ENTOMOL, V13, P107, DOI 10.1016/j.aspen.2010.02.001
   Rasmussen SA, 2016, NEW ENGL J MED, V374, P1981, DOI 10.1056/NEJMsr1604338
   Saavedra-Rodriguez K, 2014, INSECT MOL BIOL, V23, P199, DOI 10.1111/imb.12073
   Santos SRL, 2011, CHEMOSPHERE, V84, P150, DOI 10.1016/j.chemosphere.2011.02.018
   Santos SRL, 2010, VECTOR-BORNE ZOONOT, V10, P1049, DOI 10.1089/vbz.2009.0158
   Scotti L, 2014, MED CHEM, V10, P201, DOI 10.2174/15734064113099990005
   Shrivastava SR, 2017, ANN TROP MED PUBLIC, V10, P764, DOI 10.4103/1755-6783.213140
   Silva VB, 2017, J ARTHROPOD-BORNE DI, V11, P315
   Silva WJ, 2008, BIORESOURCE TECHNOL, V99, P3251, DOI 10.1016/j.biortech.2007.05.064
   Songa EA, 2016, TALANTA, V155, P289, DOI 10.1016/j.talanta.2016.04.046
   Stevenson PC, 2017, IND CROP PROD, V110, P2, DOI 10.1016/j.indcrop.2017.08.034
   Vanhaecke P., 1981, INSERM, V106, P359
   Vehovszky A, 2015, AQUAT TOXICOL, V167, P172, DOI 10.1016/j.aquatox.2015.08.009
   Santos VSV, 2017, J TOXICOL ENV HEAL A, V80, P155, DOI 10.1080/15287394.2016.1266721
   Volpe P.L.O., 1997, J. Braz. Chem. Soc., DOI [10.1590/s0103-50531997000400005, DOI 10.1590/S0103-50531997000400005, 10.1590/S0103-50531997000400005]
   YOURNO J, 1981, BLOOD, V58, P939
NR 69
TC 9
Z9 10
U1 0
U2 22
PU SPRINGER HEIDELBERG
PI HEIDELBERG
PA TIERGARTENSTRASSE 17, D-69121 HEIDELBERG, GERMANY
SN 0944-1344
EI 1614-7499
J9 ENVIRON SCI POLLUT R
JI Environ. Sci. Pollut. Res.
PD NOV
PY 2018
VL 25
IS 31
SI SI
BP 31165
EP 31174
DI 10.1007/s11356-018-2809-1
PG 10
WC Environmental Sciences
WE Science Citation Index Expanded (SCI-EXPANDED)
SC Environmental Sciences & Ecology
GA GW8IQ
UT WOS:000447220700038
PM 30187415
DA 2025-07-26
ER

PT J
AU Olson, D
   Rick, AM
   Krager, S
   Lamb, M
   Asturias, EJ
AF Olson, Daniel
   Rick, Anne-Marie
   Krager, Steven
   Lamb, Molly
   Asturias, Edwin J.
TI Vaccine Demand and Willingness-to-pay for Arbovirus Vaccines: A
   Cross-sectional Survey in Rural Guatemala
SO PEDIATRIC INFECTIOUS DISEASE JOURNAL
LA English
DT Article
DE arbovirus; dengue; Zika; chikungunya; vaccine acceptability; vaccine
   attitudes
ID DENGUE VACCINE; CHIKUNGUNYA VIRUS; ACCEPTANCE; HESITANCY; INDONESIA;
   URBAN
AB Background: Arboviruses including dengue (DENV), chikungunya (CHIKV) and Zika cause significant morbidity in Latin America. With multiple arbovirus vaccines in development, better understanding of community attitudes and acceptability for these vaccines is needed.
   Methods: In September 2016, a cross-sectional survey assessed arbovirus knowledge, attitudes, vaccine demand and willingness-to-pay (WTP) at the conclusion of a DENV/norovirus surveillance study in rural Guatemala with high arbovirus endemicity. Factors associated with vaccine demand and WTP were assessed with regression analysis.
   Results: Among 564 surveyed households, DENV knowledge was high. There was great concern for arboviruses, particularly CHIKV. Overall vaccine attitudes were positive with <5% identifying significant barriers, hesitancy or refusing previous vaccination. At 50% and 75% efficacy, 75% and 88% of respondents wanted arbovirus vaccines, respectively. DENV vaccine demand at 50% efficacy was associated with increased housing density, nonhealth postvaccination location, older children and medical source for information. For each vaccine, 52-55% of respondents were WTP $0-$3.40, while 16-17% were WTP $6.81. WTP at $3.40 and $6.81 levels for all vaccines was associated positively with parental education but negatively with good DENV knowledge. History of purchasing and identifying barriers to vaccines was associated with WTP $6.81.
   Conclusions: Demand for potential DENV, CHIKV and Zika vaccines is high at 50% and 75% efficacy in this Guatemalan community. Associated factors could be leveraged to optimize arbovirus vaccine implementation. Overall low WTP given current cost of Dengvaxia (Sanofi Pasteur, Lyon, France) suggests that government subsidization may be necessary in resource-poor regions, though a small private market may be supported.
C1 [Olson, Daniel; Rick, Anne-Marie; Lamb, Molly; Asturias, Edwin J.] Univ Colorado, Sch Publ Hlth, Ctr Global Hlth, Aurora, CO USA.
   [Olson, Daniel; Asturias, Edwin J.] Childrens Hosp Colorado, Div Pediat Infect Dis, Aurora, CO USA.
   [Olson, Daniel; Rick, Anne-Marie; Asturias, Edwin J.] Univ Colorado, Sch Med, Dept Pediat, Aurora, CO USA.
   [Krager, Steven; Lamb, Molly; Asturias, Edwin J.] Univ Colorado, Sch Publ Hlth, Dept Epidemiol, Aurora, CO USA.
C3 University of Colorado System; University of Colorado Anschutz Medical
   Campus; Colorado School of Public Health; Children's Hospital Colorado;
   University of Colorado System; University of Colorado Anschutz Medical
   Campus; University of Colorado System; University of Colorado Anschutz
   Medical Campus; Colorado School of Public Health
RP Olson, D; Asturias, EJ (corresponding author), Ctr Global Hlth, 13199 East Montview Blvd,Suite 310, Aurora, CO 80045 USA.
EM Olson@childrenscolorado.org; Edwin.asturias@ucdenver.edu
RI Asturias, Edwin/D-9842-2016; Asturias, Edwin/ADV-6396-2022
OI Asturias, Edwin/0000-0002-1275-0787; Lamb, Molly/0000-0002-2331-2555;
   Rick, Anne-Marie/0000-0002-8166-1198
FU Takeda Pharmaceuticals [IISR-2014-100647]; National Institutes of Health
   (NIH)/National Center for Advancing Translational Sciences Colorado
   Clinical and Translational Science Institute [UL1 TR001082]; Children's
   Hospital of Colorado Research Scholar Award; NIH National Research
   Service Award [T32 HP22240]; GlaxoSmithKline Biologicals; Takeda
   Vaccines Inc.; Pantheryx Inc.
FX Supported by an Investigator-Initiated Sponsored Research Grant from
   Takeda Pharmaceuticals (grant number IISR-2014-100647); National
   Institutes of Health (NIH)/National Center for Advancing Translational
   Sciences Colorado Clinical and Translational Science Institute (grant
   number UL1 TR001082) to D.O.; and the Children's Hospital of Colorado
   Research Scholar Award to D.O. A.-M.R. is supported by NIH National
   Research Service Award T32 HP22240. Contents are the authors' sole
   responsibility and do not necessarily represent official National
   Institutes of Health view.E.J.A. has served on an Advisory Board for
   Takeda Vaccines Inc. and is partially supported by research grants from
   GlaxoSmithKline Biologicals and Takeda Vaccines Inc. M.L. is partially
   supported by grants from GlaxoSmithKline Biologicals and Pantheryx Inc.
   D.O. is partially supported by a grant from Takeda Vaccines Inc. All
   authors have submitted the ICMJE Form for Disclosure of Potential
   Conflicts of Interest. Conflicts that the editors consider relevant to
   the content of the manuscript have been disclosed. The other authors
   have no conflicts of interest to disclose.
CR [Anonymous], REV SAGE REC US DENG
   Bhatt S, 2013, NATURE, V496, P504, DOI 10.1038/nature12060
   Burchett HED, 2012, HEALTH POLICY PLANN, V27, pII5, DOI 10.1093/heapol/czs035
   Cáceres-Manrique Flor de María, 2009, Rev. salud pública, V11, P27
   Coutinho Leticia M S, 2008, Rev. Saúde Pública, V42, P992, DOI 10.1590/S0034-89102008000600003
   DelaFuente JP, 2016, PAED CHILD HEALT-CAN, V21, pE15, DOI 10.1093/pch/21.2.e15
   Dempsey AF, 2006, PEDIATRICS, V117, P1486, DOI 10.1542/peds.2005-1381
   Dhimal M, 2014, PLOS ONE, V9, DOI 10.1371/journal.pone.0102028
   Edwards T, 2016, EMERG INFECT DIS, V22, P2003, DOI 10.3201/eid2211.161017
   Erasmus JH, 2016, J INFECT DIS, V214, pS488, DOI 10.1093/infdis/jiw271
   Garcia J.D., 2016, P 2016 IEEE SENSOR A, P1
   Hadinegoro SR, 2015, NEW ENGL J MED, V373, P1195, DOI 10.1056/NEJMoa1506223
   Hadisoemarto PF, 2013, PLOS NEGLECT TROP D, V7, DOI 10.1371/journal.pntd.0002427
   Harapan H, 2017, ACTA TROP, V166, P249, DOI 10.1016/j.actatropica.2016.11.035
   Harapan H, 2016, ASIAN PAC J TROP MED, V9, P1092, DOI 10.1016/j.apjtm.2016.07.036
   Harapan H, 2016, VACCINE, V34, P3670, DOI 10.1016/j.vaccine.2016.05.026
   Kautz TF, 2015, EMERG INFECT DIS, V21, P2070, DOI 10.3201/eid2111.150546
   Khan AA, 2015, VACCINE, V33, P5103, DOI 10.1016/j.vaccine.2015.08.014
   Larson HJ, 2015, VACCINE, V33, P4165, DOI 10.1016/j.vaccine.2015.04.037
   Larson HJ, 2014, VACCINE, V32, P2150, DOI 10.1016/j.vaccine.2014.01.081
   Lee JS, 2015, PLOS NEGLECT TROP D, V9, DOI 10.1371/journal.pntd.0003810
   LIN DY, 1989, J AM STAT ASSOC, V84, P1074, DOI 10.2307/2290085
   McArthur MA, 2017, VIRUSES-BASEL, V9, DOI 10.3390/v9060143
   Olson D, 2017, OPEN FORUM INFECT DI, V4, DOI 10.1093/ofid/ofx049
   Orozco M, 2015, SEMANA EPIDEMIOLOGIC, V28
   Palanca-Tan R, 2008, VACCINE, V26, P914, DOI 10.1016/j.vaccine.2007.12.011
   Shapiro GK, 2018, VACCINE, V36, P660, DOI 10.1016/j.vaccine.2017.12.043
   Shuaib F, 2010, W INDIAN MED J, V59, P139
   Simon F, 2015, MED MALADIES INFECT, V45, P243, DOI 10.1016/j.medmal.2015.05.007
   Villar L, 2015, NEW ENGL J MED, V372, P113, DOI 10.1056/NEJMoa1411037
   Weaver SC, 2015, NEW ENGL J MED, V372, P1231, DOI 10.1056/NEJMra1406035
   who, Dengue and severe dengue
   World Health Organization, SIT REP
   World Health Organization, VACC PIP TRACK DENG
   World Hlth Org, 2017, VACCINE, V35, P1200, DOI 10.1016/j.vaccine.2016.10.070
   Yactayo S, 2016, J INFECT DIS, V214, pS441, DOI 10.1093/infdis/jiw390
NR 36
TC 11
Z9 11
U1 2
U2 6
PU LIPPINCOTT WILLIAMS & WILKINS
PI PHILADELPHIA
PA TWO COMMERCE SQ, 2001 MARKET ST, PHILADELPHIA, PA 19103 USA
SN 0891-3668
EI 1532-0987
J9 PEDIATR INFECT DIS J
JI Pediatr. Infect. Dis. J.
PD NOV
PY 2018
VL 37
IS 11
BP 1184
EP 1189
DI 10.1097/INF.0000000000002169
PG 6
WC Immunology; Infectious Diseases; Pediatrics
WE Science Citation Index Expanded (SCI-EXPANDED)
SC Immunology; Infectious Diseases; Pediatrics
GA GX7SC
UT WOS:000447975400032
PM 30153226
OA Bronze
DA 2025-07-26
ER

PT J
AU Patil, J
   More, A
   Patil, P
   Jadhav, S
   Newase, P
   Agarwal, M
   Amdekar, S
   Raut, CG
   Parashar, D
   Cherian, SS
AF Patil, Jayashri
   More, Ashwini
   Patil, Poonam
   Jadhav, Santosh
   Newase, Priyanka
   Agarwal, Megha
   Amdekar, Sarika
   Raut, C. G.
   Parashar, Deepti
   Cherian, Sarah S.
TI Genetic characterization of chikungunya viruses isolated during the
   2015-2017 outbreaks in different states of India, based on their
   E1 and E2 genes
SO ARCHIVES OF VIROLOGY
LA English
DT Article
ID MOLECULAR CHARACTERIZATION; PROTEINS; GLYCOPROTEINS; REEMERGENCE;
   EPIDEMIC
AB During 2015-2017, chikungunya virus (CHIKV) showed a resurgence in several parts of India with Karnataka, Maharashtra and New Delhi accounting for a majority of the cases. E2-E1 gene based characterization revealed Indian subcontinent sublineage strains possessing Aedes aegypti mosquito-adaptive mutations E1: K211E and E2:V264A, with the 211 site positively selected. Novel mutational sites E1: K16E/Q, E1: K132Q/T, E1: S355T, E2: C19R and E2:S185Y could be associated with epitopes or virulence determining domains. The study examines the role of host, vector and viral factors and fills gaps in our molecular epidemiology data for these regions which are known to possess a dynamic population.
C1 [Patil, Jayashri; More, Ashwini; Patil, Poonam; Newase, Priyanka; Amdekar, Sarika; Raut, C. G.; Parashar, Deepti] Natl Inst Virol, Dengue Chikungunya Grp, 20-A Dr Ambedkar Rd, Pune 411001, Maharashtra, India.
   [Jadhav, Santosh; Agarwal, Megha; Cherian, Sarah S.] Natl Inst Virol, Bioinformat Grp, 20-A Dr Ambedkar Rd, Pune 411001, Maharashtra, India.
C3 Indian Council of Medical Research (ICMR); ICMR - National Institute of
   Virology (NIV); Indian Council of Medical Research (ICMR); ICMR -
   National Institute of Virology (NIV)
RP Parashar, D (corresponding author), Natl Inst Virol, Dengue Chikungunya Grp, 20-A Dr Ambedkar Rd, Pune 411001, Maharashtra, India.; Cherian, SS (corresponding author), Natl Inst Virol, Bioinformat Grp, 20-A Dr Ambedkar Rd, Pune 411001, Maharashtra, India.
EM deeptiparasharster@gmail.com; cheriansarah@yahoo.co.in
RI Cherian, /411001/H-1332-2016; Parashar, Dr. Deepti/K-3441-2019; Jadhav,
   Santoshkumar/AAB-7634-2021
OI Raut, Dr Chandrashekhar/0000-0002-3627-931X; 
FU National Institute of Virology, Pune
FX This study received institutional funding from National Institute of
   Virology, Pune.
CR Abraham R, 2016, INFECT GENET EVOL, V37, P174, DOI 10.1016/j.meegid.2015.11.019
   Agarwal A, 2016, VIROLOGY, V497, P59, DOI 10.1016/j.virol.2016.06.025
   Arankalle VA, 2007, J GEN VIROL, V88, P1967, DOI 10.1099/vir.0.82714-0
   Arias-Goeta C, 2013, PLOS ONE, V8, DOI 10.1371/journal.pone.0057548
   Chen RB, 2016, J VIROL, V90, P10600, DOI 10.1128/JVI.01166-16
   Cherian SS, 2009, INFECT GENET EVOL, V9, P16, DOI 10.1016/j.meegid.2008.09.004
   Drummond AJ, 2007, BMC EVOL BIOL, V7, DOI 10.1186/1471-2148-7-214
   Kam YW, 2014, PLOS ONE, V9, DOI 10.1371/journal.pone.0095647
   Kumar CVMN, 2007, INDIAN J MED RES, V126, P534
   Li L, 2010, NATURE, V468, P705, DOI 10.1038/nature09546
   MEYER WJ, 1992, J VIROL, V66, P3504, DOI 10.1128/JVI.66.6.3504-3513.1992
   National Vector Borne Disease Control Programme, 2010, CHIK SIT IND
   Peters B, 2005, PLOS BIOL, V3, P379, DOI 10.1371/journal.pbio.0030091
   Pond SLK, 2005, MOL BIOL EVOL, V22, P1208, DOI 10.1093/molbev/msi105
   Posada D, 1998, BIOINFORMATICS, V14, P817, DOI 10.1093/bioinformatics/14.9.817
   Powers AM, 2000, J GEN VIROL, V81, P471, DOI 10.1099/0022-1317-81-2-471
   Pratheek BM, 2015, INFECT GENET EVOL, V31, P118, DOI 10.1016/j.meegid.2015.01.017
   Ray P, 2012, PLOS ONE, V7, DOI 10.1371/journal.pone.0030025
   Sahu A, 2013, INFECT GENET EVOL, V18, P113, DOI 10.1016/j.meegid.2013.04.037
   Schuffenecker I, 2006, PLOS MED, V3, P1058, DOI 10.1371/journal.pmed.0030263
   Shrinet J, 2012, VIROL J, V9, DOI 10.1186/1743-422X-9-100
   STRAUSS EG, 1991, J VIROL, V65, P4654, DOI 10.1128/JVI.65.9.4654-4664.1991
   Sudeep AB, 2014, INDIAN J MED RES, V139, P769
   Sumathy K, 2012, J MED VIROL, V84, P462, DOI 10.1002/jmv.23187
   Taraphdar D, 2015, T ROY SOC TROP MED H, V109, P197, DOI 10.1093/trstmh/tru166
   Tsetsarkin KA, 2007, PLOS PATHOG, V3, P1895, DOI 10.1371/journal.ppat.0030201
   Tsetsarkin KA, 2014, NAT COMMUN, V5, DOI 10.1038/ncomms5084
   Vazeille M, 2007, PLOS ONE, V2, DOI 10.1371/journal.pone.0001168
   Voss JE, 2010, NATURE, V468, P709, DOI 10.1038/nature09555
NR 29
TC 19
Z9 20
U1 0
U2 5
PU SPRINGER WIEN
PI WIEN
PA SACHSENPLATZ 4-6, PO BOX 89, A-1201 WIEN, AUSTRIA
SN 0304-8608
EI 1432-8798
J9 ARCH VIROL
JI Arch. Virol.
PD NOV
PY 2018
VL 163
IS 11
BP 3135
EP 3140
DI 10.1007/s00705-018-3974-8
PG 6
WC Virology
WE Science Citation Index Expanded (SCI-EXPANDED)
SC Virology
GA GW6RG
UT WOS:000447087800024
PM 30073419
OA Bronze
DA 2025-07-26
ER

PT J
AU Pavía-Ruz, N
   Barrera-Fuentes, GA
   Villanueva-Jorge, S
   Che-Mendoza, A
   Campuzano-Rincón, JC
   Manrique-Saide, P
   Rojas, DP
   Vazquez-Prokopec, GM
   Halloran, ME
   Longini, IM
   Gómez-Dantés, H
AF Pavia-Ruz, Norma
   Abigail Barrera-Fuentes, Gloria
   Villanueva-Jorge, Salha
   Che-Mendoza, Azael
   Cesar Campuzano-Rincon, Julio
   Manrique-Saide, Pablo
   Rojas, Diana Patricia
   Vazquez-Prokopec, Gonzalo M.
   Halloran, M. Elizabeth
   Longini, Ira M.
   Gomez-Dantes, Hector
TI Dengue seroprevalence in a cohort of schoolchildren and their siblings
   in Yucatan, Mexico (2015-2016)
SO PLOS NEGLECTED TROPICAL DISEASES
LA English
DT Article
ID VIRUS; CHILDREN; TRANSMISSION; ANTIBODIES; EPIDEMIOLOGY; INFECTION;
   THAILAND; AMERICA; AEGYPTI
AB Background
   The implementation of vector control interventions and potential introduction new tools requires baseline data to evaluate their direct and indirect effects. The objective of the study is to present the seroprevalence of dengue infection in a cohort of children 0 to 15 years old followed during 2015 to 2016, the risk factors and the role of enhanced surveillance strategies in three urban sites (Merida, Ticul and Progreso) in Yucatan, Mexico.
   Methods
   A cohort of school children and their family members was randomly selected in three urban areas with different demographic, social conditions and levels of transmission. We included results from 1,844 children aged 0 to 15 years. Serum samples were tested for IgG, NS1 and IgM. Enhanced surveillance strategies were established in schools (absenteeism) and cohort families (toll-free number).
   Results
   Seroprevalence in children 0 to 15 years old was 46.8 (CI 95% 44.1-49.6) with no difference by sex except in Ticul. Prevalence increased with age and was significantly lower in 0 to 5 years old (26.9%, 95% CI: 18.4-35.4) compared with 6 to 8 years old (43.9%, 95% CI: 40.1-47.7) and 9 to 15 years old (61.4%, 95% CI: 58.0-64.8). Sharing the domestic space with other families increased the risk 1.7 times over the individual families that own or rented their house, while risk was significantly higher when kitchen and bathroom were outside. Complete protection with screens in doors and windows decreased risk of infection. Seroprevalence was significantly higher in the medium and high risk areas.
   Conclusions
   The prevalence of antibodies in children 0 to 15 years in three urban settings in the state of Yucatan describe the high exposure and the heterogenous transmission of dengue virus by risk areas and between schools in the study sites. The enhanced surveillance strategy was useful to improve detection of dengue cases with the coincident transmission of chikungunya and Zika viruses.
C1 [Pavia-Ruz, Norma; Abigail Barrera-Fuentes, Gloria; Che-Mendoza, Azael] Univ Autonoma Yucatan, Ctr Invest Reg Dr Hideyo Noguchi, Merida, Yucatan, Venezuela.
   [Villanueva-Jorge, Salha] Serv Salud Yucatan, Lab Estatal Salud Publ & Referencia Epidemiol, Merida, Yucatan, Venezuela.
   [Cesar Campuzano-Rincon, Julio] Inst Nacl Salud Publ, Ctr Invest Salud Poblac, Merida, Yucatan, Venezuela.
   [Manrique-Saide, Pablo] Univ Autonoma Yucatan, Campus Ciencias Biol & Agropecuarias, Merida, Yucatan, Mexico.
   [Rojas, Diana Patricia; Longini, Ira M.] Univ Florida, Dept Biostat, Gainesville, FL USA.
   [Rojas, Diana Patricia; Halloran, M. Elizabeth; Longini, Ira M.] Ctr Inference & Dynam Infect Dis, Seattle, WA USA.
   [Vazquez-Prokopec, Gonzalo M.] Emory Univ, Dept Environm Sci, Atlanta, GA 30322 USA.
   [Halloran, M. Elizabeth] Fred Hutchinson Canc Res Ctr, Vaccine & Infect Dis Div, 1124 Columbia St, Seattle, WA 98104 USA.
   [Halloran, M. Elizabeth] Univ Washington, Dept Biostat, Seattle, WA 98195 USA.
   [Gomez-Dantes, Hector] Natl Inst Publ Hlth, Ctr Hlth Syst Res, Mexico City, DF, Mexico.
C3 Universidad Autonoma de Yucatan; State University System of Florida;
   University of Florida; Emory University; Fred Hutchinson Cancer Center;
   University of Washington; University of Washington Seattle; Instituto
   Nacional de Salud Publica
RP Gómez-Dantés, H (corresponding author), Natl Inst Publ Hlth, Ctr Hlth Syst Res, Mexico City, DF, Mexico.
EM hector.gomez@insp.mx
RI ; Gomez Dantes, Hector/IQT-0499-2023; Rojas, Diana/AAC-2469-2019;
   Manrique-Saide, Pablo/AAB-1370-2021; Che Mendoza, Azael/KHC-5044-2024
OI Halloran, M Elizabeth/0000-0002-3127-1757; MANRIQUE-SAIDE,
   PABLO/0000-0002-0565-1342; Barrera, Gloria/0000-0001-8491-5803;
   Campuzano Rincon, Julio Cesar/0000-0003-4408-7059
FU Sanofi-Pasteur Laboratories [DNG25]; National Institute of Allergy and
   Infectious Diseases [R37 AI032042]; National Institute of General
   Medical Sciences from NIH [U54 GM111274]
FX Sanofi-Pasteur Laboratories (DNG25); National Institute of Allergy and
   Infectious Diseases (R37 AI032042) and National Institute of General
   Medical Sciences (U54 GM111274) from NIH financed this Project. The
   funders had no role in study design, data collection and analysis,
   decision to publish, or preparation of the manuscript.
CR Amaya-Larios IY, 2014, AM J TROP MED HYG, V91, P1057, DOI 10.4269/ajtmh.14-0145
   [Anonymous], 2017, J EPIDEMIOLOGICAL RE
   Balmaseda A, 2006, TROP MED INT HEALTH, V11, P935, DOI 10.1111/j.1365-3156.2006.01641.x
   Balmaseda A, 2010, J INFECT DIS, V201, P5, DOI 10.1086/648592
   Barrera R, 2000, Rev Panam Salud Publica, V8, P225, DOI 10.1590/S1020-49892000000900001
   Bhatt S, 2013, NATURE, V496, P504, DOI 10.1038/nature12060
   Braga C, 2013, ACTA TROP, V113, P16
   Capeding MR, 2013, PLOS NEGLECT TROP D, V7, DOI 10.1371/journal.pntd.0002331
   Castanha PMS, 2013, EPIDEMIOL INFECT, V141, P1080, DOI 10.1017/S0950268812001367
   Chavez-Arias NP, 2017, STUDYING SOCIOCULTUR
   Cromwell EA, 2017, PLOS NEGLECT TROP D, V11, DOI 10.1371/journal.pntd.0005429
   Almeida MCD, 2007, J URBAN HEALTH, V84, P334, DOI 10.1007/s11524-006-9154-2
   Endy TP, 2010, CURR TOP MICROBIOL, V338, P1, DOI 10.1007/978-3-642-02215-9_1
   Endy TP, 2002, AM J EPIDEMIOL, V156, P40, DOI 10.1093/aje/kwf005
   Endy TP, PLOS NEGL TROP DIS, V5, pe975
   Escobar-Mesa J, 2003, SALUD PUBLICA MEXICO, V45, P43, DOI 10.1590/S0036-36342003000100006
   Farfan-Ale J A, 1991, Bol Med Hosp Infant Mex, V48, P780
   Ferguson NM, 2016, SCIENCE, V353, P1033, DOI 10.1126/science.aaf9590
   Garg S, 2017, INT J INFECT DIS, V54, P25, DOI 10.1016/j.ijid.2016.10.030
   Graham RR, 1999, AM J TROP MED HYG, V61, P412, DOI 10.4269/ajtmh.1999.61.412
   Gubler Duane J, 2011, Trop Med Health, V39, P3, DOI 10.2149/tmh.2011-S05
   Hadinegoro SR, 2015, NEW ENGL J MED, V373, P1195, DOI 10.1056/NEJMoa1506223
   Halstead SB, 2006, REV PANAM SALUD PUBL, V20, P407, DOI 10.1590/S1020-49892006001100007
   INEGI (Instituto Nacional de Estadistica y Geografia), 2010, AN EST ENT FED 2010
   Jeewandara C, 2015, PLOS ONE, V10, DOI 10.1371/journal.pone.0144799
   Kikuti M, 2015, PLOS NEGLECT TROP D, V9, DOI 10.1371/journal.pntd.0003937
   Lee JS, 2015, PLOS NEGLECT TROP D, V9, DOI 10.1371/journal.pntd.0003810
   Lindsay SW, 2017, B WORLD HEALTH ORGAN, V95, P607, DOI 10.2471/BLT.16.189688
   Lorono-Pino MA, 1985, REV LAT AM MICROBIOL, V31, P259
   San Martin JL, 2010, AM J TROP MED HYG, V82, P128, DOI 10.4269/ajtmh.2010.09-0346
   Luz PM, 2003, MEM I OSWALDO CRUZ, V98, P871, DOI 10.1590/S0074-02762003000700002
   Mammen MP, 2008, PLOS MED, V5, P1605, DOI 10.1371/journal.pmed.0050205
   Manrique-Saide P, 2014, MED VET ENTOMOL, V28, P264, DOI 10.1111/mve.12046
   Morrison AC, 2010, PLOS NEGLECT TROP D, V4, DOI 10.1371/journal.pntd.0000670
   Perkins TA, 2016, P ROY SOC B-BIOL SCI, V283, DOI 10.1098/rspb.2016.0390
   Ratanawong P, 2016, PLOS ONE, V11, DOI 10.1371/journal.pone.0161895
   Rocha C, 2009, AM J TROP MED HYG, V80, P656, DOI 10.4269/ajtmh.2009.80.656
   Rodríguez-Barraquer I, 2014, AM J EPIDEMIOL, V179, P353, DOI 10.1093/aje/kwt256
   Salje H, 2017, SCIENCE, V355, P1302, DOI 10.1126/science.aaj9384
   Sarti E, 2015, INFECT DIS THER, V4, P199, DOI 10.1007/s40121-015-0068-8
   Schmidt WP, 2011, PLOS MED, V8, DOI 10.1371/journal.pmed.1001082
   Shen S, 2015, NAT PUBL GR, P1
   Siqueira JB, 2008, BMC PUBLIC HEALTH, V8, DOI 10.1186/1471-2458-8-361
   Souza Ludmila Sophia, 2012, Rev. bras. epidemiol., V15, P761, DOI 10.1590/S1415-790X2012000400008
   Teixeira MD, 2002, TROP MED INT HEALTH, V7, P757, DOI 10.1046/j.1365-3156.2002.00930.x
   Thai KTD, 2005, TROP MED INT HEALTH, V10, P379, DOI 10.1111/j.1365-3156.2005.01388.x
   Vazquez-Prokopec GM, 2016, T ROY SOC TROP MED H, V110, P567, DOI 10.1093/trstmh/trw070
   Wichmann O, 2011, PLOS NEGLECT TROP D, V5, DOI 10.1371/journal.pntd.0000996
   Yoksan S, 2009, J CLIN VIROL, V46, pS13, DOI 10.1016/S1386-6532(09)70289-6
   Yoon IK, 2012, J INFECT DIS, V206, P389, DOI 10.1093/infdis/jis357
NR 50
TC 13
Z9 13
U1 1
U2 8
PU PUBLIC LIBRARY SCIENCE
PI SAN FRANCISCO
PA 1160 BATTERY STREET, STE 100, SAN FRANCISCO, CA 94111 USA
SN 1935-2735
J9 PLOS NEGLECT TROP D
JI Plos Neglect. Trop. Dis.
PD NOV
PY 2018
VL 12
IS 11
AR e0006748
DI 10.1371/journal.pntd.0006748
PG 17
WC Infectious Diseases; Parasitology; Tropical Medicine
WE Science Citation Index Expanded (SCI-EXPANDED)
SC Infectious Diseases; Parasitology; Tropical Medicine
GA HC9XZ
UT WOS:000452162500004
PM 30462654
OA Green Accepted, Green Published, gold, Green Submitted
DA 2025-07-26
ER

PT J
AU Petric, M
   Lalic, B
   Pajovic, I
   Micev, S
   Durdevic, V
   Petric, D
AF Petric, Mina
   Lalic, Branislava
   Pajovic, Igor
   Micev, Slavica
   Durdevic, Vladimir
   Petric, Dusan
TI Expected Changes of Montenegrin Climate, Impact on the Establishment and
   Spread of the Asian Tiger Mosquito (Aedes albopictus), and
   Validation of the Model and Model-Based Field Sampling
SO ATMOSPHERE
LA English
DT Article
DE Climate change; Aedes albopictus; Vector distribution model; Regional
   analysis; MCDA; Koppen climate classification
ID CHIKUNGUNYA OUTBREAK AREA; POPULATION-SIZE SURVEY; DIPTERA-CULICIDAE;
   MEDITERRANEAN REGION; GERMANY; TEMPERATURE; TRENDS; SITES; SKUSE
AB Aedes albopictus has become established in many parts of Europe since its introduction at the end of the 20th century. It can vector a range of arboviruses, of which Chikungunya and Dengue are most significant for Europe. An analysis of the expected climate change and the related shift in Koppen zones for Montenegro and impact on the establishment of Ae. albopictus was conducted. Outputs of a mechanistic Aedes albopictus model were validated by 2245 presence/absence records collected from 237 different sites between 2001 and 2014. Finally, model-based sampling was designed and performed at 48 sites in 2015, in a previously unexplored northern part of Montenegro, and results were validated. The Eta Belgrade University (EBU)-Princeton Ocean Model (POM) regional climate model was used with the A2 emissions scenario for the 2001-2030 and 2071-2100 integration periods. The results point to a significant increase in suitability for the mosquito and a vertical shift to higher altitudes by the end of the century. The model showed excellent results with the area under the receiver operating characteristic curve (AUC) of 0.94. This study provides a tool for prioritizing surveillance efforts (model-based surveillance), especially when resources are limited. This is the first published analysis of Climate Change that incorporates observations from the national synoptic grid and the subsequent impact on Ae. albopictus in Montenegro.
C1 [Petric, Mina] Univ Ghent, Fac Sci, Dept Phys & Astron, B-9000 Ghent, Belgium.
   [Petric, Mina] Univ Novi Sad, Fac Sci, Dept Phys, Novi Sad 21000, Serbia.
   [Petric, Mina] Avia GIS NV, B-2980 Zoersel, Belgium.
   [Lalic, Branislava] Univ Novi Sad, Fac Agr, Dept Field & Vegetable Crops, Novi Sad 21000, Serbia.
   [Pajovic, Igor] Univ Montenegro, Biotech Fac, Podgorica 81000, Montenegro.
   [Micev, Slavica] Inst Hydrometeorol & Seismol, Podgorica 81000, Montenegro.
   [Durdevic, Vladimir] Univ Belgrade, Fac Phys, Inst Meteorol, Belgrade 11000, Serbia.
   [Petric, Dusan] Univ Novi Sad, Fac Agr, Lab Med & Vet Entomol, Novi Sad 21000, Serbia.
C3 Ghent University; University of Novi Sad; University of Novi Sad;
   University of Montenegro; University of Belgrade; University of Novi Sad
RP Petric, M (corresponding author), Univ Ghent, Fac Sci, Dept Phys & Astron, B-9000 Ghent, Belgium.; Petric, M (corresponding author), Univ Novi Sad, Fac Sci, Dept Phys, Novi Sad 21000, Serbia.; Petric, M (corresponding author), Avia GIS NV, B-2980 Zoersel, Belgium.
EM mpetric@avia-gis.com; lalic.branislava@gmail.com;
   pajovicb.igor@gmail.com; slavica.micev@meteo.co.me; vdj@ff.bg.ac.rs;
   dusanp@polj.uns.ac.rs
RI ; Pajovic, Igor/AAA-6837-2021
OI Pajovic, Igor/0000-0001-8574-2094; Petric, Mina/0000-0003-3399-1405;
   Djurdjevic, Vladimir/0000-0001-9882-1189
FU H2020-TWINN-2015 'SERBIA FOR EXCELL' project; European Union's Horizon
   2020 research and innovation programme [691998]; Ministry of Education
   and Science of the Republic of Serbia [43007]; Provincial Secretariat
   for Urban Planning and Environmental Protection (Novi Sad, Serbia);
   Ministry of Science, Government of Montenegro
FX This paper is supported by H2020-TWINN-2015 'SERBIA FOR EXCELL' project.
   This project has received funding from the European Union's Horizon 2020
   research and innovation programme under grant agreement No. 691998. The
   work described in this paper was realized as a part of the project
   'Studying climate change and its influence on the environment: impacts,
   adaptation and mitigation' (43007) financed by the Ministry of Education
   and Science of the Republic of Serbia within the framework of integrated
   and interdisciplinary research for the period 2011-2017. The
   surveillance of Aedes albopictus in the Vojvodina Province was supported
   by the Provincial Secretariat for Urban Planning and Environmental
   Protection (Novi Sad, Serbia). The surveillance of Aedes albopictus in
   Montenegro was carried out under the HERIC-CRDS "LOVCEN" project
   (Surveillance of invasive and native mosquito vectors and pathogens they
   transmit in Montenegro), financed by Ministry of Science, Government of
   Montenegro.
CR Adhami J, 1987, REV MJEKESORE, V1, P13
   Åström C, 2012, ECOHEALTH, V9, P448, DOI 10.1007/s10393-012-0808-0
   Becker N, 2013, PARASITOL RES, V112, P1787, DOI 10.1007/s00436-012-3230-1
   Becker N, 2010, MOSQUITOES AND THEIR CONTROL, SECOND EDITION, P3, DOI 10.1007/978-3-540-92874-4_1
   Bellini R, 1996, J AM MOSQUITO CONTR, V12, P632
   Benedict MQ, 2007, VECTOR-BORNE ZOONOT, V7, P76, DOI 10.1089/vbz.2006.0562
   Brady OJ, 2013, PARASITE VECTOR, V6, DOI 10.1186/1756-3305-6-351
   Brunet M, 2006, INT J CLIMATOL, V26, P1777, DOI 10.1002/joc.1338
   Caminade C, 2012, J R SOC INTERFACE, V9, P2708, DOI 10.1098/rsif.2012.0138
   Carrieri M, 2012, J MED ENTOMOL, V49, P388, DOI 10.1603/ME10259
   Carrieri M, 2011, J MED ENTOMOL, V48, P1214, DOI 10.1603/ME10230
   Ciardini V, 2016, ANN I SUPER SANITA, V52, P325, DOI 10.4415/ANN_16_03_04
   Collantes F, 2016, ACTA TROP, V164, P64, DOI 10.1016/j.actatropica.2016.08.023
   Ducheyne E, 2018, INT J HEALTH GEOGR, V17, DOI 10.1186/s12942-018-0125-0
   Dudevi V., 2012, DEV EBU POM COUPLED
   Eritja R, 2017, SCI REP-UK, V7, DOI 10.1038/s41598-017-12652-5
   European Centre for Disease Prevention and Control and European Food Safety Authority, MOSQUITO MAPS
   Fischer D, 2014, EUROSURVEILLANCE, V19, P34, DOI 10.2807/1560-7917.ES2014.19.6.20696
   Fischer D, 2011, GLOBAL PLANET CHANGE, V78, P54, DOI 10.1016/j.gloplacha.2011.05.008
   Giorgi F, 2006, GEOPHYS RES LETT, V33, DOI 10.1029/2006GL025734
   Gossner CM, 2018, EUROSURVEILLANCE, V23, P2, DOI 10.2807/1560-7917.ES.2018.23.24.1800268
   HANSON SM, 1994, J MED ENTOMOL, V31, P192, DOI 10.1093/jmedent/31.2.192
   Hira FS, 2018, TROP MED INT HEALTH, V23, P1002, DOI 10.1111/tmi.13125
   Jungclaus JH, 2006, J CLIMATE, V19, P3952, DOI 10.1175/JCLI3827.1
   Jylhä K, 2010, WEATHER CLIM SOC, V2, P148, DOI 10.1175/2010WCAS1010.1
   Kobayashi M, 2002, J MED ENTOMOL, V39, P4, DOI 10.1603/0022-2585-39.1.4
   Kottek M, 2006, METEOROL Z, V15, P259, DOI 10.1127/0941-2948/2006/0130
   Kraemer MUG, 2015, ELIFE, V4, DOI 10.7554/eLife.08347
   Kuhlisch C, 2018, ACTA TROP, V188, P78, DOI 10.1016/j.actatropica.2018.08.019
   Lambrechts L, 2010, PLOS NEGLECT TROP D, V4, DOI 10.1371/journal.pntd.0000646
   Lionello P., 2007, Adv. Geosci, V12, P153, DOI DOI 10.5194/ADGEO-12-153-2007
   Massad E, 2018, SCI REP-UK, V8, DOI 10.1038/s41598-018-22590-5
   Medlock JM, 2006, J VECTOR ECOL, V31, P292, DOI 10.3376/1081-1710(2006)31[292:AOTPFS]2.0.CO;2
   Medlock JM, 2017, LANCET INFECT DIS, V17, P140, DOI 10.1016/S1473-3099(17)30024-5
   Mihailovic DT, 2015, INT J CLIMATOL, V35, P3320, DOI 10.1002/joc.4209
   NAWROCKI SJ, 1987, J AM MOSQUITO CONTR, V3, P314
   Pajovic I, 2013, ARCH BIOL SCI, V65, P829, DOI 10.2298/ABS1303829P
   Patz JA, 1998, ENVIRON HEALTH PERSP, V106, P147, DOI 10.1289/ehp.98106147
   Paupy C, 2009, MICROBES INFECT, V11, P1177, DOI 10.1016/j.micinf.2009.05.005
   Petri D., SURVEILLANCE INVASIV
   Petric D., 2001, Biljn. Lek, V29, P547
   Petric D, 2014, PARASITE VECTOR, V7, DOI 10.1186/1756-3305-7-187
   Petric M, 2017, CLIMATIC CHANGE, V142, P361, DOI 10.1007/s10584-017-1946-8
   Piani C, 2010, THEOR APPL CLIMATOL, V99, P187, DOI 10.1007/s00704-009-0134-9
   Pluskota B, 2016, PARASITOL RES, V115, P3245, DOI 10.1007/s00436-016-5078-2
   Proestos Y, 2015, PHILOS T R SOC B, V370, DOI 10.1098/rstb.2013.0554
   QGIS v2. 10-QGIS Development Team, 2018, QGIS GEOGR INF SYST
   RAI KS, 1991, ANNU REV ENTOMOL, V36, P459, DOI 10.1146/annurev.en.36.010191.002331
   Ramos M.M., 2008, AM J TROP MED HYG, DOI [10.4269/ajtmh.2008.78.364, DOI 10.4269/AJTMH.2008.78.364]
   Rao BB, 2011, SE ASIAN J TROP MED, V42, P1077
   Ravasi D, 2018, PARASITE VECTOR, V11, DOI 10.1186/s13071-018-2803-y
   Reiter P, 2003, EMERG INFECT DIS, V9, P86
   Richter O., 2012, P 6 BIENN M INT ENV
   Rochlin I, 2013, PLOS ONE, V8, DOI 10.1371/journal.pone.0060874
   Roeckner E., 2003, The atmospheric general circulation model ECHAM5: Part I, Model Description, P1
   Roiz D, 2010, VECTOR-BORNE ZOONOT, V10, P811, DOI 10.1089/vbz.2009.0098
   Rojas M, 2013, CLIM DYNAM, V41, P551, DOI 10.1007/s00382-013-1823-8
   Romanski J, 2015, ADV METEOROL, V2015, DOI 10.1155/2015/519593
   Sabatini A., 1990, PARASSITOLOGIA, V32, P1
   Sanz-Aguilar A, 2018, MED VET ENTOMOL, V32, P443, DOI 10.1111/mve.12317
   Schaffner F., 2009, ECDC TECH REP
   Schaffner F., 2012, GUIDELINES SURVEILLA
   Scott TW, 2000, J MED ENTOMOL, V37, P89, DOI 10.1603/0022-2585-37.1.89
   Seager R, 2014, J CLIMATE, V27, P4655, DOI 10.1175/JCLI-D-13-00446.1
   Shaltout M, 2014, OCEANOLOGIA, V56, P411, DOI 10.5697/oc.56-3.411
   Thomas SM, 2012, PARASITE VECTOR, V5, DOI 10.1186/1756-3305-5-100
   Toreti A, 2010, NAT HAZARD EARTH SYS, V10, P1037, DOI 10.5194/nhess-10-1037-2010
   Waldock J, 2013, PATHOG GLOB HEALTH, V107, P224, DOI 10.1179/2047773213Y.0000000100
   Walther D, 2017, ACTA TROP, V166, P186, DOI 10.1016/j.actatropica.2016.11.024
   Werner D, 2012, EUROSURVEILLANCE, V17, P14
   Wilder-Smith Annelies, 2017, Lancet Infect Dis, V17, pe101, DOI 10.1016/S1473-3099(16)30518-7
   Zappa G, 2015, CLIM DYNAM, V45, P1727, DOI 10.1007/s00382-014-2426-8
NR 72
TC 6
Z9 7
U1 2
U2 10
PU MDPI
PI BASEL
PA ST ALBAN-ANLAGE 66, CH-4052 BASEL, SWITZERLAND
EI 2073-4433
J9 ATMOSPHERE-BASEL
JI Atmosphere
PD NOV
PY 2018
VL 9
IS 11
AR 453
DI 10.3390/atmos9110453
PG 18
WC Environmental Sciences; Meteorology & Atmospheric Sciences
WE Science Citation Index Expanded (SCI-EXPANDED)
SC Environmental Sciences & Ecology; Meteorology & Atmospheric Sciences
GA HB8AW
UT WOS:000451306900040
OA gold, Green Submitted
DA 2025-07-26
ER

PT J
AU Powell, JR
   Gloria-Soria, A
   Kotsakiozi, P
AF Powell, Jeffrey R.
   Gloria-Soria, Andrea
   Kotsakiozi, Panayiota
TI Recent History of Aedes aegypti: Vector Genomics and Epidemiology
   Records
SO BIOSCIENCE
LA English
DT Article
DE Aedes aegypti; history; yellow fever; dengue; slave trade
ID YELLOW-FEVER VIRUS; DENGUE; EVOLUTION
AB Aedes aegypti bears the common name "the yellow fever mosquito," although, today, it is of more concern as the major vector of dengue, chikungunya, and, most recently, Zika viruses. In the present article, we review recent work on the population genetics of this mosquito in efforts to reconstruct its recent (approximately 600 years) history and relate these findings to epidemiological records of occurrences of diseases transmitted by this species. The two sources of information are remarkably congruent. Ae. aegypti was introduced to the New World 400-550 years ago from its ancestral home in West Africa via European slave trade. Ships from the New World returning to their European ports of origin introduced the species to the Mediterranean region around 1800, where it became established until about 1950. The Suez Canal opened in 1869 and Ae. aegypti was introduced into Asia by the 1870s, then on to Australia (1887) and the South Pacific (1904).
C1 [Powell, Jeffrey R.; Gloria-Soria, Andrea; Kotsakiozi, Panayiota] Yale Univ, New Haven, CT 06520 USA.
C3 Yale University
RP Powell, JR (corresponding author), Yale Univ, New Haven, CT 06520 USA.
EM jeffrey.powell@yale.edu
RI Gloria-Soria, Andrea/AAJ-3304-2020
FU National Institutes of Health, National Institutes of Allergies and
   Infectious Diseases
FX We thank Nigel Beebe and Anna-Bella Failloux for information on first
   introductions into Australia and South Pacific Islands, respectively.
   Frances Schaffner kindly provided information on Europe and as well as
   figure 4. Ronald Smith provided guidance in understanding the history of
   climates in Africa. Scott Ritchie and John McNeill made helpful
   comments. Research in our laboratory, on which this article is partly
   based, is supported by the National Institutes of Health, National
   Institutes of Allergies and Infectious Diseases.
CR AITKEN THG, 1979, AM J TROP MED HYG, V28, P119, DOI 10.4269/ajtmh.1979.28.119
   [Anonymous], LONDON SCH TROPICAL
   [Anonymous], SCH PUBLIC HLTH TROP
   [Anonymous], AM J TROPICAL MED HY
   [Anonymous], 1 FLEET REAL STORY
   [Anonymous], 2016, MOL ECOL, DOI DOI 10.1111/mec.13866
   Augustin George., 1909, HIST YELLOW FEVER
   Brown JE, 2014, EVOLUTION, V68, P514, DOI 10.1111/evo.12281
   Bryant JE, 2007, PLOS PATHOG, V3, P668, DOI 10.1371/journal.ppat.0030075
   Buxton P. A., 1927, Bull Soc Etudes Ocean Papeete, V21, P306
   CAREY D E, 1971, Journal of the History of Medicine and Allied Sciences, V26, P243
   Christophers R., 1960, Aedes aegypti. the yellow fever mosquito: its life history bionomics and structure
   Cornuet JM, 2014, BIOINFORMATICS, V30, P1187, DOI 10.1093/bioinformatics/btt763
   Crawford JE, 2017, BMC BIOL, V15, DOI 10.1186/s12915-017-0351-0
   Cunha Cheston B., 2008, Journal of Vector Borne Diseases, V45, P194
   CURTIN TJ, 1967, J MED ENTOMOL, V4, P48, DOI 10.1093/jmedent/4.1.48
   Dickson LB, 2016, PLOS NEGLECT TROP D, V10, DOI 10.1371/journal.pntd.0004626
   Eltis D., 2010, ATLAS TRANSATLANTIC
   GOUCK HK, 1972, B WORLD HEALTH ORGAN, V47, P680
   Hare F.E., 1898, The Australasian Mediacl Gazetta, V17, P98
   HOLSTEIN M, 1967, B WORLD HEALTH ORGAN, V36, P541
   Kotsakiozi P, 2018, PARASITE VECTOR, V11, DOI 10.1186/s13071-018-2933-2
   Kotsakiozi P, 2017, PLOS NEGLECT TROP D, V11, DOI 10.1371/journal.pntd.0005653
   Kröpelin S, 2008, SCIENCE, V320, P765, DOI 10.1126/science.1154913
   LOUNIBOS LP, 1981, ECOL ENTOMOL, V6, P129, DOI 10.1111/j.1365-2311.1981.tb00601.x
   Mangudo C, 2015, B ENTOMOL RES, V105, P679, DOI 10.1017/S0007485315000590
   Mattingly P. F., 1957, Annals of Tropical Medicine and Parasitology, V51, P392
   McBride CS, 2014, NATURE, V515, P222, DOI 10.1038/nature13964
   McNeill J.R., 2010, MOSQUITO EMPIRES
   McNeill W., 1976, PLAGUES AND PEOPLE
   MONATH TP, 1994, P NATL ACAD SCI USA, V91, P2395, DOI 10.1073/pnas.91.7.2395
   Petersen JL, 1977, THESIS
   Pickrell JK, 2012, PLOS GENET, V8, DOI 10.1371/journal.pgen.1002967
   Powell JR, 2016, NATURE, V540, P525, DOI 10.1038/540525c
   Powell JR, 2013, MEM I OSWALDO CRUZ, V108, P11, DOI 10.1590/0074-0276130395
   Pritchard JK, 2000, GENETICS, V155, P945
   Rigau-Pérez JG, 1998, AM J TROP MED HYG, V59, P272, DOI 10.4269/ajtmh.1998.59.272
   ROSEN L, 1986, AM J TROP MED HYG, V35, P642, DOI 10.4269/ajtmh.1986.35.642
   Sawchuk LA, 1998, J HIST MED ALL SCI, V53, P3, DOI 10.1093/jhmas/53.1.3
   Schaffner F, 2014, LANCET INFECT DIS, V14, P1271, DOI 10.1016/S1473-3099(14)70834-5
   SMITH C E G, 1956, J Trop Med Hyg, V59, P243
   TABACHNICK W J, 1991, American Entomologist, V37, P14
NR 42
TC 142
Z9 168
U1 0
U2 21
PU OXFORD UNIV PRESS
PI OXFORD
PA GREAT CLARENDON ST, OXFORD OX2 6DP, ENGLAND
SN 0006-3568
EI 1525-3244
J9 BIOSCIENCE
JI Bioscience
PD NOV
PY 2018
VL 68
IS 11
BP 854
EP 860
DI 10.1093/biosci/biy119
PG 7
WC Biology
WE Science Citation Index Expanded (SCI-EXPANDED)
SC Life Sciences & Biomedicine - Other Topics
GA HG7JX
UT WOS:000455168300008
PM 30464351
OA Green Published, hybrid
DA 2025-07-26
ER

PT J
AU Rojas, DP
   Barrera-Fuentes, GA
   Pavia-Ruz, N
   Salgado-Rodriguez, M
   Che-Mendoza, A
   Manrique-Saide, P
   Vazquez-Prokopec, GM
   Halloran, ME
   Longini, IM
   Gomez-Dantes, H
AF Rojas, Diana Patricia
   Abigail Barrera-Fuentes, Gloria
   Pavia-Ruz, Norma
   Salgado-Rodriguez, Mariel
   Che-Mendoza, Azael
   Manrique-Saide, Pablo
   Vazquez-Prokopec, Gonzalo M.
   Halloran, M. Elizabeth
   Longini, Ira M.
   Gomez-Dantes, Hector
TI <SUP>E</SUP>pidemiology of dengue and other arboviruses in a cohort of
   school children and their families in Yucatan, Mexico: Baseline and
   first year follow-up
SO PLOS NEGLECTED TROPICAL DISEASES
LA English
DT Article
ID ZIKA VIRUS; INFECTION; AMERICA; SCHOOLCHILDREN; EPIDEMIOLOGY;
   TRANSMISSION; DIAGNOSIS; DISEASE; BURDEN
AB Dengue is the most prevalent mosquito-borne viral disease of humans and is caused by the four serotypes of dengue virus. To estimate the incidence of dengue and other arboviruses, we analyzed the baseline and first year follow-up of a prospective school-based cohort study and their families in three cities in the state of Yucatan, Mexico. Through enhanced surveillance activities, acute febrile illnesses in the participants were detected and yearly blood samples were collected to evaluate dengue infection incidence. A Cox model was fitted to identify hazard ratios of arboviral infections in the first year of follow-up of the cohort. The incidence of dengue symptomatic infections observed during the first year of follow-up (2015-2016) was 3.5 cases per 1,000 person-years (95% CI: 1.9, 5.9). The incidence of dengue infections was 33.9 infections per 1,000 person-years (95% CI: 31.7, 48.0). The majority of dengue infections and seroconversions were observed in the younger age groups (<= 14 years old). Other arboviruses were circulating in the state of Yucatan during the study period. The incidence of symptomatic chikungunya infections was 8.6 per 1,000 person-years (95% CI: 5.8, 12.3) and the incidence of symptomatic Zika infections was 2.3 per 1,000 person-years (95% CI: 0.9, 4.5). Our model shows that having a dengue infection during the first year of follow-up was significantly associated with being female, living in Ticul or Progreso, and being dengue naive at baseline. Age was not significantly associated with the outcome, it was confounded by prior immunity to dengue that increases with age. This is the first report of a cohort in Latin America that provides incidence estimates of the three arboviruses co-circulating in all age groups. This study provides important information for understanding the epidemiology of dengue and other arboviruses and better informing public health policies.
C1 [Rojas, Diana Patricia; Longini, Ira M.] Univ Florida, Dept Biostat, Gainesville, FL 32611 USA.
   [Rojas, Diana Patricia; Halloran, M. Elizabeth; Longini, Ira M.] Ctr Inference & Dynam Infect Dis, Seattle, WA 98109 USA.
   [Abigail Barrera-Fuentes, Gloria; Pavia-Ruz, Norma; Salgado-Rodriguez, Mariel; Che-Mendoza, Azael] Univ Autonoma Yucatan, Ctr Invest Reg Dr Hideyo Noguchi, Merida, Yucatan, Mexico.
   [Manrique-Saide, Pablo] Univ Autonoma Yucatan, Campus Ciencias Biol & Agr, Merida, Yucatan, Mexico.
   [Vazquez-Prokopec, Gonzalo M.] Emory Univ, Dept Environm Sci, Atlanta, GA 30322 USA.
   [Halloran, M. Elizabeth] Fred Hutchinson Canc Res Ctr, Vaccine & Infect Dis Div, 1124 Columbia St, Seattle, WA 98104 USA.
   [Halloran, M. Elizabeth] Univ Washington, Dept Biostat, Seattle, WA 98195 USA.
   [Gomez-Dantes, Hector] Natl Inst Publ Hlth, Ctr Hlth Syst Res, Cuernavaca, Morelos, Mexico.
C3 State University System of Florida; University of Florida; Universidad
   Autonoma de Yucatan; Universidad Autonoma de Yucatan; Emory University;
   Fred Hutchinson Cancer Center; University of Washington; University of
   Washington Seattle; Instituto Nacional de Salud Publica
RP Rojas, DP (corresponding author), Univ Florida, Dept Biostat, Gainesville, FL 32611 USA.; Rojas, DP (corresponding author), Ctr Inference & Dynam Infect Dis, Seattle, WA 98109 USA.
EM dprojas@ufl.edu
RI Rojas, Diana/AAC-2469-2019; Che Mendoza, Azael/KHC-5044-2024; Gomez
   Dantes, Hector/IQT-0499-2023; Manrique-Saide, Pablo/AAB-1370-2021
OI Halloran, M Elizabeth/0000-0002-3127-1757; MANRIQUE-SAIDE,
   PABLO/0000-0002-0565-1342; Barrera, Gloria/0000-0001-8491-5803; 
FU Sanofi Pasteur project [DNG25]; NIH [R37 AI032042, MIDAS U54 GM111274];
   Fulbright-Colciencias doctoral scholarship
FX This project was funded by Sanofi Pasteur project DNG25. IML and MEH
   were partially supported by NIH grant R37 AI032042. IML, MEH and DPR
   where partially supported by the NIH grant MIDAS U54 GM111274. DPR had a
   Fulbright-Colciencias doctoral scholarship. The funders had no role in
   study design, data collection and analysis, decision to publish, or
   preparation of the manuscript.
CR Achee NL, 2015, PLOS NEGLECT TROP D, V9, DOI 10.1371/journal.pntd.0003655
   Allison P.D., 2014, Event history and survival analysis: Regression for longitudinal event data, V46
   Villar LA, 2015, PLOS NEGLECT TROP D, V9, DOI 10.1371/journal.pntd.0003499
   [Anonymous], DENG GUID DIAGN TREA
   [Anonymous], EP INF DENG MEX
   [Anonymous], NUMB REP CAS CHIK FE
   [Anonymous], 2013, PLOS NEGLECT TROP D
   [Anonymous], 2011, COUNTING PROCESSES S
   [Anonymous], J IMMUNOLOGY S
   [Anonymous], PREP RESP CHIK VIR I
   [Anonymous], LANCET, DOI 10.1016/S0140-6736(14)60572-9
   [Anonymous], DENGUE VACCINE REGIS
   Balmaseda A, 2006, TROP MED INT HEALTH, V11, P935, DOI 10.1111/j.1365-3156.2006.01641.x
   Balmaseda A, 2017, P NATL ACAD SCI USA, V114, P8384, DOI 10.1073/pnas.1704984114
   Balmaseda A, 2010, J INFECT DIS, V201, P5, DOI 10.1086/648592
   Bessoff K, 2008, CLIN VACCINE IMMUNOL, V15, P1513, DOI 10.1128/CVI.00140-08
   Bhatt S, 2013, NATURE, V496, P504, DOI 10.1038/nature12060
   Biswas HH, 2012, PLOS NEGLECT TROP D, V6, DOI 10.1371/journal.pntd.0001562
   Bowman LR, 2016, PLOS NEGL TROP DIS, V10, P3
   Capeding MR, 2014, LANCET, V384, P1358, DOI 10.1016/S0140-6736(14)61060-6
   Chaterji S, 2011, AM J TROP MED HYG, V84, P224, DOI 10.4269/ajtmh.2011.10-0316
   Clapham HE, 2017, PLOS NEGLECT TROP D, V11, DOI 10.1371/journal.pntd.0005926
   de Alwis R, 2014, PLOS PATHOG, V10, DOI 10.1371/journal.ppat.1004386
   Fisher LD, 1999, ANNU REV PUBL HEALTH, V20, P145, DOI 10.1146/annurev.publhealth.20.1.145
   Dantés HG, 2014, PLOS NEGLECT TROP D, V8, DOI 10.1371/journal.pntd.0003158
   Gómez-Dantés H, 2009, CAD SAUDE PUBLICA, V25, pS19, DOI 10.1590/S0102-311X2009001300003
   Grange L, 2014, FRONT IMMUNOL, V5, DOI 10.3389/fimmu.2014.00280
   Grifoni A, 2017, J VIROL, V91, DOI [10.1128/jvi.01469-17, 10.1128/JVI.01469-17]
   Guzman MG, 2010, NAT REV MICROBIOL, pS7, DOI 10.1038/nrmicro2460
   Guzman MG, 2010, PLOS NEGLECT TROP D, V4, DOI 10.1371/journal.pntd.0000811
   Hadinegoro SR, 2015, NEW ENGL J MED, V373, P1195, DOI 10.1056/NEJMoa1506223
   Hennessey M, 2016, AM J TRANSPLANT, V16, P1031, DOI 10.1111/ajt.13743
   Horstick O, 2014, PLOS NEGLECT TROP D, V8, DOI 10.1371/journal.pntd.0003311
   Horstick O, 2010, T ROY SOC TROP MED H, V104, P379, DOI 10.1016/j.trstmh.2009.07.027
   Hunsperger EA, 2009, EMERG INFECT DIS, V15, P436, DOI 10.3201/eid1503.080923
   Kalbeisch J.D. Prentice., 2011, STAT ANAL FAILURE TI, V360
   KOOPMAN JS, 1991, AM J EPIDEMIOL, V133, P1168, DOI 10.1093/oxfordjournals.aje.a115829
   Kraemer MUG, 2015, ELIFE, V4, DOI 10.7554/eLife.08347
   Kuan G, 2009, AM J EPIDEMIOL, V170, P120, DOI 10.1093/aje/kwp092
   Kyle JL, 2008, ANNU REV MICROBIOL, V62, P71, DOI 10.1146/annurev.micro.62.081307.163005
   Lambrechts L, 2010, PLOS NEGLECT TROP D, V4, DOI 10.1371/journal.pntd.0000646
   Lazear HM, 2016, J VIROL, V90, P4864, DOI 10.1128/JVI.00252-16
   Lee JS, 2015, PLOS NEGLECT TROP D, V9, DOI 10.1371/journal.pntd.0003810
   San Martin JL, 2010, AM J TROP MED HYG, V82, P128, DOI 10.4269/ajtmh.2010.09-0346
   Moreira LA, 2009, CELL, V139, P1268, DOI 10.1016/j.cell.2009.11.042
   Morrison AC, 2010, PLOS NEGLECT TROP D, V4, DOI 10.1371/journal.pntd.0000670
   Musso D, 2015, LANCET, V386, P243, DOI 10.1016/S0140-6736(15)61273-9
   Nguyen TKT, 2010, T ROY SOC TROP MED H, V104, P592, DOI 10.1016/j.trstmh.2010.06.003
   Pacheco O, 2020, NEW ENGL J MED, V383, DOI 10.1056/NEJMoa1604037
   Pavía-Ruz N, 2018, AM J TROP MED HYG, V98, P1202, DOI 10.4269/ajtmh.17-0382
   Peeling RW, 2010, NAT REV MICROBIOL, pS30, DOI 10.1038/nrmicro2459
   Petersen LR, 2016, NEW ENGL J MED, V374, P1552, DOI [10.1056/NEJMra1602113, 10.1056/NEJMc1606769]
   Priyamvada L, 2016, P NATL ACAD SCI USA, V113, P7852, DOI 10.1073/pnas.1607931113
   R Core Team, 2015, R LANG ENV STAT COMP
   Reich NG, 2013, J R SOC INTERFACE, V10, DOI 10.1098/rsif.2013.0414
   Reiner RC Jr, 2014, P NATL ACAD SCI USA, V111, pE2694, DOI 10.1073/pnas.1314933111
   Rocha C, 2009, AM J TROP MED HYG, V80, P656, DOI 10.4269/ajtmh.2009.80.656
   Rothman AL, 2011, NAT REV IMMUNOL, V11, P532, DOI 10.1038/nri3014
   Rückert C, 2017, NAT COMMUN, V8, DOI 10.1038/ncomms15412
   Runge-Ranzinger S, 2008, TROP MED INT HEALTH, V13, P1022, DOI 10.1111/j.1365-3156.2008.02112.x
   Sabchareon A, 2012, PLOS NEGLECT TROP D, V6, DOI 10.1371/journal.pntd.0001732
   Schwartz LM, 2015, VACCINE, V33, P3293, DOI 10.1016/j.vaccine.2015.05.010
   Standish K, 2010, PLOS NEGLECT TROP D, V4, DOI 10.1371/journal.pntd.0000633
   Stoddard ST, 2013, P NATL ACAD SCI USA, V110, P994, DOI 10.1073/pnas.1213349110
   Thai KTD, 2010, EPIDEMIOL INFECT, V138, P585, DOI 10.1017/S095026880999046X
   Thai KTD, 2011, PLOS NEGLECT TROP D, V5, DOI 10.1371/journal.pntd.0001180
   Tissera H, 2014, AM J TROP MED HYG, V91, P132, DOI 10.4269/ajtmh.13-0540
   Toan NT, 2015, TROP MED INT HEALTH, V20, P840, DOI 10.1111/tmi.12498
   Villamil-Gómez WE, 2016, J INFECT PUBLIC HEAL, V9, P684, DOI 10.1016/j.jiph.2015.12.002
   Wilder-Smith Annelies, 2010, Curr Infect Dis Rep, V12, P157, DOI 10.1007/s11908-010-0102-7
NR 70
TC 22
Z9 23
U1 0
U2 4
PU PUBLIC LIBRARY SCIENCE
PI SAN FRANCISCO
PA 1160 BATTERY STREET, STE 100, SAN FRANCISCO, CA 94111 USA
SN 1935-2735
J9 PLOS NEGLECT TROP D
JI Plos Neglect. Trop. Dis.
PD NOV
PY 2018
VL 12
IS 11
AR e0006847
DI 10.1371/journal.pntd.0006847
PG 20
WC Infectious Diseases; Parasitology; Tropical Medicine
WE Science Citation Index Expanded (SCI-EXPANDED)
SC Infectious Diseases; Parasitology; Tropical Medicine
GA HC9XZ
UT WOS:000452162500017
PM 30462635
OA Green Accepted, Green Published, gold, Green Submitted
DA 2025-07-26
ER

PT J
AU Singhal, C
   Dubey, A
   Mathur, A
   Pundir, CS
   Narang, J
AF Singhal, Chaitali
   Dubey, Amidha
   Mathur, Ashish
   Pundir, C. S.
   Narang, Jagriti
TI Paper based DNA biosensor for detection of chikungunya virus using gold
   shells coated magnetic nanocubes
SO PROCESS BIOCHEMISTRY
LA English
DT Article
DE Chikungunya virus; DNA biosensor; Paper analytical device; Iron
   oxide@gold nanocubes
ID OF-CARE DIAGNOSTICS; IMPEDIMETRIC GENOSENSOR; FE3O4 NANOPARTICLES;
   POINT; AMPLIFICATION; HERPES; PHOTOLUMINESCENCE; COMPOSITES; INFECTION;
   DEVICES
AB Electrochemical DNA (E-DNA) sensors have attracted large attention, as they play an important role in early diagnosis of infectious diseases. Herein, we have rationally utilized the ultra-high charge-transfer efficiency of gold nanoparticles (Au) and biocompatibility associated with magnetic nanoparticles (Fe3O4) to develop detection platform for chikungunya virus DNA (CHIKV). The use of electrochemical paper analytical device (ePADs) further adds on to the attractive attributes of the sensor, because paper being an inexpensive substrate could help in mass production of the platform easily. Therefore, a simple, sensitive and inexpensive platform has been developed for the detection of target DNA of CHIKV. The detection limit of the present sensor was 0.1 nM with a linear range from 0.1 nM to 100 mu M. The use of paper makes it too economic for mass production and has the capability to convert for commercial use.
C1 [Singhal, Chaitali; Mathur, Ashish; Narang, Jagriti] Amity Univ, Amity Inst Nanotechnol, Noida 201301, UP, India.
   [Dubey, Amidha] Standard Path Lab, Agra, UP, India.
   [Pundir, C. S.] Maharshi Dayanand Univ, Dept Biochem, Rohtak 124001, Haryana, India.
C3 Amity University Noida; Maharshi Dayanand University
RP Narang, J (corresponding author), Amity Univ, Amity Inst Nanotechnol, Noida 201301, UP, India.; Pundir, CS (corresponding author), Maharshi Dayanand Univ, Dept Biochem, Rohtak 124001, Haryana, India.
EM pundircs@rediffmail.com; jnmalhotra@amity.edu
RI Mathur, Ashish/G-7208-2015; Mathur, Ashish/S-6579-2019
OI Mathur, Ashish/0000-0002-5365-5807; singhal,
   chaitali/0000-0001-9179-1511
FU CSIR [09/915(0010)/2018-EMR-1]
FX Authors are thankful to CSIR for providing Senior Research Fellowship to
   Ms. Chaitali Singhal(09/915(0010)/2018-EMR-1).
CR [Anonymous], 2007, EC REUN
   Antoine TE, 2016, J IMMUNOL, V196, P4566, DOI 10.4049/jimmunol.1502373
   Antoine TE, 2012, ANTIVIR RES, V96, P363, DOI 10.1016/j.antiviral.2012.09.020
   Arcadi A, 2008, CHEM REV, V108, P3266, DOI 10.1021/cr068435d
   Ballerini DR, 2012, MICROFLUID NANOFLUID, V13, P769, DOI 10.1007/s10404-012-0999-2
   Begum A, 2014, CHEM-EUR J, V20, P16657, DOI 10.1002/chem.201404461
   Bissonnette L, 2010, CLIN MICROBIOL INFEC, V16, P1044, DOI 10.1111/j.1469-0691.2010.03282.x
   Chan HT, 2006, J MAGN MAGN MATER, V304, pE415, DOI 10.1016/j.jmmm.2006.01.126
   Chen D, 2016, WATER RESOUR IND, V15, P1, DOI 10.1016/j.wri.2016.05.003
   Cheng FY, 2005, BIOMATERIALS, V26, P729, DOI 10.1016/j.biomaterials.2004.03.016
   Cherukuri P, 2010, ADV DRUG DELIVER REV, V62, P339, DOI 10.1016/j.addr.2009.11.006
   Ding GH, 2015, SENSOR ACTUAT B-CHEM, V221, P1084, DOI 10.1016/j.snb.2015.07.074
   Dinkar A, 2018, J INFECT PUBLIC HEAL, V11, P586, DOI 10.1016/j.jiph.2017.09.008
   GRABAR KC, 1995, ANAL CHEM, V67, P735, DOI 10.1021/ac00100a008
   Grivard P, 2007, PATHOL BIOL, V55, P490, DOI 10.1016/j.patbio.2007.07.002
   Hu J, 2014, BIOSENS BIOELECTRON, V54, P585, DOI 10.1016/j.bios.2013.10.075
   Kim J, 2006, ANGEW CHEM INT EDIT, V45, P7754, DOI 10.1002/anie.200602471
   Kolhatkar AG, 2017, ACS OMEGA, V2, P8010, DOI 10.1021/acsomega.7b01312
   Lee HH, 2010, J INFECT DIS, V201, pS65, DOI 10.1086/650385
   Lutz BR, 2011, LAB CHIP, V11, P4274, DOI 10.1039/c1lc20758j
   Mabey D, 2004, NAT REV MICROBIOL, V2, P231, DOI 10.1038/nrmicro841
   Martinez AW, 2010, ANAL CHEM, V82, P3, DOI 10.1021/ac9013989
   Martinez AW, 2008, P NATL ACAD SCI USA, V105, P19606, DOI 10.1073/pnas.0810903105
   Mishra YK, 2018, MATER TODAY, V21, P631, DOI 10.1016/j.mattod.2017.11.003
   Mishra YK, 2011, ANTIVIR RES, V92, P305, DOI 10.1016/j.antiviral.2011.08.017
   Mohammad F, 2010, J PHYS CHEM C, V114, P19194, DOI 10.1021/jp105807r
   Moreno-Palacios E, 2018, REV M PRIME EDICA HO, V81, P146
   Narang J, 2017, BIOSENS BIOELECTRON, V88, P249, DOI 10.1016/j.bios.2016.08.043
   Narang J, 2016, BIOSENS BIOELECTRON, V86, P566, DOI 10.1016/j.bios.2016.07.013
   Paquet C, 2006, EUROSURVEILLANCE, V11
   Peng J, 2017, NANO RES, V10, P108, DOI 10.1007/s12274-016-1270-z
   Plank C, 2003, J LIPOSOME RES, V13, P29, DOI 10.1081/LPR-120017486
   Qiu JD, 2010, BIOSENS BIOELECTRON, V25, P1447, DOI 10.1016/j.bios.2009.10.043
   Singhal C, 2018, SCI REP-UK, V8, DOI 10.1038/s41598-018-25824-8
   Singhal C, 2017, BIOSENS BIOELECTRON, V97, P75, DOI 10.1016/j.bios.2017.05.047
   Singhal C, 2017, INT J BIOL MACROMOL, V98, P84, DOI 10.1016/j.ijbiomac.2017.01.093
   Staikowsky F, 2008, EPIDEMIOL INFECT, V136, P196, DOI 10.1017/S0950268807008424
   Sumathy K, 2012, J MED VIROL, V84, P462, DOI 10.1002/jmv.23187
   Tripathi KM, 2016, RSC ADV, V6, P37319, DOI 10.1039/c6ra04030f
   Tripathi KM, 2016, NEW J CHEM, V40, P1571, DOI 10.1039/c5nj02037a
   Tripathi KM, 2014, RSC ADV, V4, P30100, DOI 10.1039/c4ra03720k
   Urdea Mickey, 2006, Nature, V444 Suppl 1, P73, DOI 10.1038/nature05448
   Vu DM, 2017, CLIN LAB MED, V37, P371, DOI 10.1016/j.cll.2017.01.008
   Wang CG, 2010, SMALL, V6, P283, DOI 10.1002/smll.200901596
   Xie J, 2011, ACS NANO, V5, P3043, DOI 10.1021/nn200161v
   Yan YR, 2016, SCI REP-UK, V6, DOI 10.1038/srep18810
   Yetisen AK, 2013, LAB CHIP, V13, P2210, DOI 10.1039/c3lc50169h
   Yu HLL, 2017, CHEMELECTROCHEM, V4, P795, DOI 10.1002/celc.201600756
   Zhao J, 2011, BIOSENS BIOELECTRON, V26, P2297, DOI 10.1016/j.bios.2010.09.056
NR 49
TC 45
Z9 45
U1 2
U2 54
PU ELSEVIER SCI LTD
PI OXFORD
PA THE BOULEVARD, LANGFORD LANE, KIDLINGTON, OXFORD OX5 1GB, OXON, ENGLAND
SN 1359-5113
EI 1873-3298
J9 PROCESS BIOCHEM
JI Process Biochem.
PD NOV
PY 2018
VL 74
BP 35
EP 42
DI 10.1016/j.procbio.2018.08.020
PG 8
WC Biochemistry & Molecular Biology; Biotechnology & Applied Microbiology;
   Engineering, Chemical
WE Science Citation Index Expanded (SCI-EXPANDED)
SC Biochemistry & Molecular Biology; Biotechnology & Applied Microbiology;
   Engineering
GA GX2VI
UT WOS:000447577800005
DA 2025-07-26
ER

PT J
AU Sirisena, PDNN
   Kumar, A
   Sunil, S
AF Sirisena, P. D. N. N.
   Kumar, Ankit
   Sunil, Sujatha
TI Evaluation of Aedes aegypti (Diptera: Culicidae) Life Table
   Attributes Upon Chikungunya Virus Replication Reveals Impact on
   Egg-Laying Pathways
SO JOURNAL OF MEDICAL ENTOMOLOGY
LA English
DT Article
DE mosquito egg-laying pathway; Chikungunya virus; life table attribute
ID COMPETENCE FACTOR BETA-FTZ-F1; JUVENILE-HORMONE; POPULATION PARAMETERS;
   EARLY TRYPSIN; ZIKA VIRUS; MOSQUITO; DENGUE; INSULIN; TRANSMISSION;
   INFECTION
AB Arthropod-borne virus disease cycles constitute interactions among three primary players-the host, the vector, and the virus-in which the virus needs to interact with the host and the vector to establish its survival. While in the host, some arboviruses replicate aggressively, resulting in host pathogenicity, and manifest as a disease condition. These viruses more often utilize the vectors as reservoirs before they are transmitted to the host and therefore do not amplify to as large titers as they do in the hosts. In spite of this, the vector undergoes stress and activates several of its defense systems, resulting in alterations in its physiology. The present study was undertaken to evaluate the physiological changes that the mosquito vector Aedes aegypti (L.) (Diptera: Culicidae) undergoes during the replication of an arbovirus, Chikungunya virus (CHIKV). After the mosquitoes were infected with CHIKV, dissemination of the virus into various tissues and physiological parameters such as fecundity, vector mortality, egg laying, survival rate, overall fitness were monitored throughout the lifespan of the mosquitoes. Our study reveals that there is a fitness cost to the mosquitoes due to the infection of CHIKV. This fitness cost is manifested as higher mortality and low survival rate of the CHIKV-infected mosquitoes. Further evaluation revealed that the egg-laying pathway was affected, resulting in lower number of eggs. Expression analysis of six transcripts in the egg-laying pathway revealed that these transcripts were downregulated during the gonotrophic cycles in CHIKV-infected mosquitoes as compared to normal blood-fed mosquitoes.
C1 [Sirisena, P. D. N. N.; Kumar, Ankit; Sunil, Sujatha] Int Ctr Genet Engn & Biotechnol, Vector Borne Dis Grp, Aruna Asaf Ali Marg, New Delhi 110067, India.
C3 Department of Biotechnology (DBT) India; International Center for
   Genetic Engineering & Biotechnology (ICGEB); International Center for
   Genetic Engineering & Biotechnology (ICGEB), New Delhi
RP Sunil, S (corresponding author), Int Ctr Genet Engn & Biotechnol, Vector Borne Dis Grp, Aruna Asaf Ali Marg, New Delhi 110067, India.
EM sujatha@icgeb.res.in
OI Sunil, Sujatha/0000-0002-6531-7768
FU International Centre for Genetic Engineering and Biotechnology (ICGEB)
FX We thank Mr. Dinesh Singh for providing technical support in maintaining
   the mosquitoes. This work was supported by core funds from the
   International Centre for Genetic Engineering and Biotechnology (ICGEB).
   The manuscript was proof read by Edit My Manuscript (editmy.ms).
CR Aliota MT, 2016, SCI REP-UK, V6, DOI 10.1038/srep28792
   [Anonymous], 1992, BIOL MOSQUITOES DEV
   Attardo GM, 2005, INSECT BIOCHEM MOLEC, V35, P661, DOI 10.1016/j.ibmb.2005.02.013
   Brandon MC, 2008, INSECT BIOCHEM MOLEC, V38, P916, DOI 10.1016/j.ibmb.2008.07.003
   BRIEGEL H, 1973, GERONTOLOGY, V19, P240, DOI 10.1159/000211976
   Brown MR, 2008, P NATL ACAD SCI USA, V105, P5716, DOI 10.1073/pnas.0800478105
   Dutra HLC, 2016, CELL HOST MICROBE, V19, P771, DOI 10.1016/j.chom.2016.04.021
   CONWAY GR, 1974, J ANIM ECOL, V43, P289, DOI 10.2307/3366
   Dong SZ, 2016, SCI REP-UK, V6, DOI 10.1038/srep24729
   Ferguson NM, 2015, SCI TRANSL MED, V7, DOI 10.1126/scitranslmed.3010370
   Gorman MJ, 2001, INSECT BIOCHEM MOLEC, V31, P257, DOI 10.1016/S0965-1748(00)00145-4
   Gozzelino R, 2010, ANNU REV PHARMACOL, V50, P323, DOI 10.1146/annurev.pharmtox.010909.105600
   Gubler DJ, 1998, CLIN MICROBIOL REV, V11, P480, DOI 10.1128/CMR.11.3.480
   Gulia-Nuss M, 2015, J INSECT PHYSIOL, V82, P8, DOI 10.1016/j.jinsphys.2015.08.001
   Gulia-Nuss M, 2011, PLOS ONE, V6, DOI 10.1371/journal.pone.0020401
   Hansen IA, 2004, P NATL ACAD SCI USA, V101, P10626, DOI 10.1073/pnas.0403460101
   Isoe J, 2009, INSECT BIOCHEM MOLEC, V39, P903, DOI 10.1016/j.ibmb.2009.10.008
   Kean J, 2015, INSECTS, V6, P236, DOI 10.3390/insects6010236
   Le Coupanec A, 2017, INT J MOL SCI, V18, DOI 10.3390/ijms18081708
   Lequime S, 2016, PLOS GENET, V12, DOI 10.1371/journal.pgen.1006111
   Lucas KJ, 2015, RNA BIOL, V12, P1383, DOI 10.1080/15476286.2015.1101525
   LUDWIG GV, 1989, VIROLOGY, V171, P108, DOI 10.1016/0042-6822(89)90516-3
   Mertens PPC, 1996, VIROLOGY, V217, P582, DOI 10.1006/viro.1996.0153
   Moreira LA, 2009, CELL, V139, P1268, DOI 10.1016/j.cell.2009.11.042
   Noriega FG, 1996, INSECT MOL BIOL, V5, P25, DOI 10.1111/j.1365-2583.1996.tb00037.x
   PANT CP, 1973, J MED ENTOMOL, V10, P219, DOI 10.1093/jmedent/10.2.219
   Raquin V, 2017, VIROLOGY, V507, P75, DOI 10.1016/j.virol.2017.04.009
   Riehle MA, 1999, INSECT BIOCHEM MOLEC, V29, P855, DOI 10.1016/S0965-1748(99)00084-3
   Riehle MA, 2002, CELL TISSUE RES, V308, P409, DOI 10.1007/s00441-002-0561-8
   ROUBAUD E., 1929, COMPT REND ACAD SCI PARIS, V188, P735
   Roy SG, 2007, INSECT BIOCHEM MOLEC, V37, P1317, DOI 10.1016/j.ibmb.2007.08.004
   Saeaue L, 2011, SE ASIAN J TROP MED, V42, P542
   Salas-Benito JS, 2015, J IMMUNOL RES, V2015, DOI 10.1155/2015/873404
   SHEPPARD PM, 1969, J ANIM ECOL, V38, P661, DOI 10.2307/3042
   Shrinet J, 2012, VIROL J, V9, DOI 10.1186/1743-422X-9-100
   Sterkel M, 2017, TRENDS PARASITOL, V33, P633, DOI 10.1016/j.pt.2017.04.008
   Sutherst RW, 2004, CLIN MICROBIOL REV, V17, P136, DOI 10.1128/CMR.17.1.136-173.2004
   Toh SQ, 2010, PARASITE VECTOR, V3, DOI 10.1186/1756-3305-3-108
   TRPIS M, 1986, AM J TROP MED HYG, V35, P1263, DOI 10.4269/ajtmh.1986.35.1263
   TSUJI N, 1990, J MED ENTOMOL, V27, P446, DOI 10.1093/jmedent/27.4.446
   Vogel Kevin J, 2013, Front Endocrinol (Lausanne), V4, P193, DOI 10.3389/fendo.2013.00193
   Waldock J, 2013, PATHOG GLOB HEALTH, V107, P224, DOI 10.1179/2047773213Y.0000000100
   Walker T, 2011, NATURE, V476, P450, DOI 10.1038/nature10355
   Wang JL, 2017, J BIOL CHEM, V292, P10306, DOI 10.1074/jbc.M116.761387
   Wodarz A, 1998, ANNU REV CELL DEV BI, V14, P59, DOI 10.1146/annurev.cellbio.14.1.59
   Zhu JS, 2006, MOL CELL BIOL, V26, P9402, DOI 10.1128/MCB.01318-06
   Zhu JS, 2003, P NATL ACAD SCI USA, V100, P13338, DOI 10.1073/pnas.2234416100
NR 47
TC 20
Z9 22
U1 0
U2 5
PU OXFORD UNIV PRESS INC
PI CARY
PA JOURNALS DEPT, 2001 EVANS RD, CARY, NC 27513 USA
SN 0022-2585
EI 1938-2928
J9 J MED ENTOMOL
JI J. Med. Entomol.
PD NOV
PY 2018
VL 55
IS 6
BP 1580
EP 1587
DI 10.1093/jme/tjy097
PG 8
WC Entomology; Veterinary Sciences
WE Science Citation Index Expanded (SCI-EXPANDED)
SC Entomology; Veterinary Sciences
GA HI0MC
UT WOS:000456134700025
PM 29931258
DA 2025-07-26
ER

PT J
AU Sood, SK
   Mahajan, I
AF Sood, Sandeep K.
   Mahajan, Isha
TI Fog-cloud based cyber-physical system for distinguishing, detecting and
   preventing mosquito borne diseases
SO FUTURE GENERATION COMPUTER SYSTEMS-THE INTERNATIONAL JOURNAL OF ESCIENCE
LA English
DT Article
DE Cyber-physical system; Fog computing; Cloud computing; Mosquito borne
   diseases; Decision tree; Temporal network analysis
ID ZIKA; CHIKUNGUNYA; INFECTION; TRAVELERS; HEALTH; VIRUS
AB Mosquito-Borne Diseases (MBDs) are deadly infectious diseases those transmit quickly through infected mosquitoes to human or from one infected person to another, resulting in substantial increase in worldwide morbidity and mortality rate. The symptoms of MBDs are almost similar to each other which makes it quite difficult to diagnose the specific disease. However, it is required to diagnose the patient for proper treatment and continuous monitoring of infected patients to control the infection of MBDs. Healthcare services based on fog-cloud assisted cyber-physical system are emerging as a proactive and efficacious solution to provide remote monitoring and early detection of infected users suffering from MBDs. Fog-cloud based cyber-physical system facilitates the alliance of devices in the physical space i.e. smart wearables, IoT sensors and smart cameras with cyber space to generate the required information. Afterwards, it uses cyber space to assimilate, analyze and share medical information amongst users and healthcare service providers. A novel system based on IoT sensors, cloud computing and fog computing is proposed to distinguish, classify and monitor the users infected with MBDs. The objective of this system is to control the outbreak of MBDs at an early stage. In the proposed system, similarity factor is calculated to differentiate among MBDs and then J48 decision tree classifier is used to classify the category of infection for each user. The alerts are instantly generated and sent on user's mobile from fog layer in case of any abnormality. Radio Frequency Identification (RFID) is used to sense the close proximity between users. Temporal Network Analysis (TNA) is applied to monitor and represent the current state of the MBDs outbreak using close proximity data. The experimental evaluations of the proposed system resulted in high accuracy and low error rate to distinguish the MBDs and also provided 94% classification accuracy. The results also reveal that the TNA is an efficient tool to evaluate the state of MBDs outbreak using various statistical parameters. (C) 2018 Elsevier B.V. All rights reserved.
C1 [Sood, Sandeep K.; Mahajan, Isha] GNDU, Dept Comp Sci & Engn, Reg Campus, Gurdaspur, Punjab, India.
C3 Guru Nanak Dev University
RP Mahajan, I (corresponding author), GNDU, Dept Comp Sci & Engn, Reg Campus, Gurdaspur, Punjab, India.
EM sandeep.csegsp@gndu.ac.in; isha_3883@yahoo.co.in
OI K. Sood, Sandeep/0000-0002-8196-5503
CR Ahmad M, 2016, J SUPERCOMPUT, V72, P3677, DOI 10.1007/s11227-016-1634-x
   [Anonymous], Yellow fever
   Blonder B, 2012, METHODS ECOL EVOL, V3, P958, DOI 10.1111/j.2041-210X.2012.00236.x
   Burd I, 2016, J ASSIST REPROD GEN, V33, P439, DOI 10.1007/s10815-016-0687-3
   Campion M., 2016, FUT TECHN C, DOI [10.1109/FTC.2016.7821628, DOI 10.1109/FTC.2016.7821628]
   Costanzo A., 2016, 13 IEEE ANN CONS COM, DOI [10.1109/CCNC.2016.7444920, DOI 10.1109/CCNC.2016.7444920]
   Escadafal C, 2014, PLOS NEGLECT TROP D, V8, DOI 10.1371/journal.pntd.0002730
   Fountalis I, 2014, CLIM DYNAM, V42, P879, DOI 10.1007/s00382-013-1729-5
   Fu JC, 2016, PHYSICA A, V444, P428, DOI 10.1016/j.physa.2015.09.091
   Gia T. N., 2015, 2015 IEEE INT C COMP, DOI [10.1109/CITPUCC/DASC/PICOM.2015.51, DOI 10.1109/CITPUCC/DASC/PICOM.2015.51]
   Ginier M, 2016, TRAVEL MED INFECT DI, V14, P16, DOI 10.1016/j.tmaid.2016.01.012
   Goorhuis A, 2016, TRAVEL MED INFECT DI, V14, P13, DOI 10.1016/j.tmaid.2016.01.008
   Grossman RL, 2009, FUTURE GENER COMP SY, V25, P179, DOI 10.1016/j.future.2008.07.009
   Hall M., 2009, ACM SIGKDD EXPL NEWS, V11, P10, DOI DOI 10.1145/1656274.1656278
   Khan N. A., 2014, 11 INT JOINT C COMP, DOI [10.1109/JCSSE.2014.6841878, DOI 10.1109/JCSSE.2014.6841878]
   Linder N, 2014, PLOS ONE, V9, DOI 10.1371/journal.pone.0104855
   Liu XZ, 2015, APPL MATH MODEL, V39, P3194, DOI 10.1016/j.apm.2014.10.035
   Markoff L, 2013, NEW ENGL J MED, V368, P689, DOI 10.1056/NEJMp1300772
   Murugan SB, 2016, ASIAN PAC J TROP MED, V9, P910, DOI 10.1016/j.apjtm.2016.07.020
   Nandyala C., 2016, Internation Journal of Smart Homes, V10, P187, DOI DOI 10.14257/IJSH.2016.10.2.18
   Nanyingi Mark O., 2015, Infection Ecology & Epidemiology, V5, P28024, DOI 10.3402/iee.v5.28024
   Pabbaraju K, 2016, J CLIN VIROL, V83, P66, DOI 10.1016/j.jcv.2016.09.001
   Rao VSH, 2012, IEEE T INF TECHNOL B, V16, P112, DOI 10.1109/TITB.2011.2171978
   Saxena Shailendra K., 2016, VirusDisease, V27, P111, DOI 10.1007/s13337-016-0307-y
   Shah T, 2016, IET CYBER PHYS SYST, V1, P40, DOI 10.1049/iet-cps.2016.0023
   Shu ZG, 2016, MOBILE NETW APPL, V21, P865, DOI 10.1007/s11036-015-0664-6
   Silva S. L. B., 2016, CLIN DIFFERENTIAL DI, DOI [10.1016/J.HGMX.2016.09.011, DOI 10.1016/J.HGMX.2016.09.011]
   Soghaier MA, 2013, J INFECT PUBLIC HEAL, V6, P370, DOI 10.1016/j.jiph.2013.04.007
   Song S. H., 2016, 18 IEEE INT C ADV CO, DOI [10.1109/ICACT.2016.7423430, DOI 10.1109/ICACT.2016.7423430]
   Sood SK, 2018, IEEE INTERNET THINGS, V5, P794, DOI 10.1109/JIOT.2017.2768407
   Sood SK, 2017, COMPUT IND, V91, P33, DOI 10.1016/j.compind.2017.05.006
   Srivastava B, 2015, MALARIA J, V14, DOI 10.1186/s12936-015-1060-1
   Tang J, 2009, 2ND ACM SIGCOMM WORKSHOP ON ONLINE SOCIAL NETWORKS (WOSN 09), P31
   WHO, ZIK SIT REP
   WHO, CHIK
   World Health Organization, MOSQ DIS
   Yang C.H., 2016, J LIFE SCI TECHNOL, V4, P17
   Zhao YH, 2008, ADV SPACE RES, V41, P1955, DOI 10.1016/j.asr.2007.07.020
NR 38
TC 48
Z9 49
U1 0
U2 59
PU ELSEVIER
PI AMSTERDAM
PA RADARWEG 29, 1043 NX AMSTERDAM, NETHERLANDS
SN 0167-739X
EI 1872-7115
J9 FUTURE GENER COMP SY
JI Futur. Gener. Comp. Syst.
PD NOV
PY 2018
VL 88
BP 764
EP 775
DI 10.1016/j.future.2018.01.008
PG 12
WC Computer Science, Theory & Methods
WE Science Citation Index Expanded (SCI-EXPANDED)
SC Computer Science
GA GT2WG
UT WOS:000444360400073
DA 2025-07-26
ER

PT J
AU Suzuki, Y
   Kotoura, M
   Yashima, S
   Wu, H
   Nakano, T
   Sano, K
AF Suzuki, Youichi
   Kotoura, Mami
   Yashima, Shun
   Wu, Hong
   Nakano, Takashi
   Sano, Kouichi
TI Measuring Dengue Virus RNA in the Culture Supernatant of Infected Cells
   by Real-time Quantitative Polymerase Chain Reaction
SO JOVE-JOURNAL OF VISUALIZED EXPERIMENTS
LA English
DT Article
DE Immunology and Infection; Issue 141; Direct RT-qPCR assay; viral RNA
   detection; culture supernatant; no RNA purification step; dengue virus;
   yellow fever virus; Chikungunya virus; measles virus
ID RT-PCR; MYCOPHENOLIC-ACID; ZIKA VIRUS; REPLICATION; QUANTIFICATION;
   DIAGNOSIS; ASSAYS
AB At present, real-time polymerase chain reaction (PCR) technology is an indispensable tool for the detection and quantification of viral genomes in research laboratories, as well as for molecular diagnosis, because of its sensitivity, specificity, and convenience. However, in most cases, the quantitative PCR (qPCR) assay generally used to detect virus infection has relied on the purification of viral nucleic acid prior to the PCR step. In this study, the fluorescence-based reverse transcription qPCR (RT-qPCR) assay is developed through the combination of a processing buffer and a one-step RT-PCR reagent so that the whole process, from the harvest of the culture supernatant of virus-infected cells until real-time detection, can be performed without viral RNA purification. The established protocol enables the quantification of a wide range of RNA concentrations of dengue virus (DENV) within 90 min. In addition, the adaptability of the direct RT-qPCR assay to the evaluation of an antiviral agent is demonstrated by an in vitro experiment using a previously reported DENV inhibitor, mycophenolic acid (MPA). Moreover, other RNA viruses, including yellow fever virus (YFV), Chikungunya virus (CHIKV), and measles virus (MeV), can be quantified by direct RT-qPCR with the same protocol. Therefore, the direct RT-qPCR assay described in this report is useful for monitoring RNA virus replication in a simple and rapid manner, which will be further developed into a promising platform for a high-throughput screening study and clinical diagnosis.
C1 [Suzuki, Youichi; Kotoura, Mami; Yashima, Shun; Wu, Hong; Nakano, Takashi; Sano, Kouichi] Osaka Med Coll, Dept Microbiol & Infect Control, Takatsuki, Osaka, Japan.
C3 Osaka Medical & Pharmaceutical University
RP Suzuki, Y (corresponding author), Osaka Med Coll, Dept Microbiol & Infect Control, Takatsuki, Osaka, Japan.
EM californiacircle@gmail.com
RI Suzuki, Youichi/JQV-7233-2023
OI Suzuki, Youichi/0000-0003-3554-0755; Wu, Hong/0000-0003-1251-3615
FU MEXT KAKENHI [JP16737900]
FX The authors thank Subhash G. Vasudevan (Duke-NUS Graduate Medical
   School, Singapore) for the DENV-2 isolate EDEN2 3295 and Shunro Imura
   (Kobe Quarantine Station, Japan) for the YFV 17D vaccine strain. The
   authors are also grateful to the members of the Department of
   Microbiology and Infection Control for their assistance. This work is
   supported by MEXT KAKENHI Grant Number JP16737900.
CR Akondy RS, 2015, P NATL ACAD SCI USA, V112, P3050, DOI 10.1073/pnas.1500475112
   Bae HG, 2003, J VIROL METHODS, V110, P185, DOI 10.1016/S0166-0934(03)00129-0
   Callahan JD, 2001, J CLIN MICROBIOL, V39, P4119, DOI 10.1128/JCM.39.11.4119-4124.2001
   Colton L, 2005, J AM MOSQUITO CONTR, V21, P49, DOI 10.2987/8756-971X(2005)21[49:QOWNVI]2.0.CO;2
   Diamond MS, 2002, VIROLOGY, V304, P211, DOI 10.1006/viro.2002.1685
   Edwards CJ, 2007, J CLIN VIROL, V39, P271, DOI 10.1016/j.jcv.2007.05.008
   Fauci AS, 2016, NEW ENGL J MED, V374, P601, DOI 10.1056/NEJMp1600297
   Gnädig NF, 2012, P NATL ACAD SCI USA, V109, pE2294, DOI 10.1073/pnas.1204022109
   Guzman MG, 2015, LANCET, V385, P453, DOI 10.1016/S0140-6736(14)60572-9
   Hishiki T, 2014, BIOCHEM BIOPH RES CO, V448, P95, DOI 10.1016/j.bbrc.2014.04.081
   Hummel KB, 2006, J VIROL METHODS, V132, P166, DOI 10.1016/j.jviromet.2005.10.006
   Kang K, 2014, J ANIM SCI BIOTECHNO, V5, DOI 10.1186/2049-1891-5-45
   Low JGH, 2006, ANN ACAD MED SINGAP, V35, P783
   Low JGH, 2017, J INFECT DIS, V215, pS96, DOI 10.1093/infdis/jiw423
   Nishimura N, 2010, J VIROL METHODS, V163, P282, DOI 10.1016/j.jviromet.2009.10.011
   Pastorino B, 2005, J VIROL METHODS, V124, P65, DOI 10.1016/j.jviromet.2004.11.002
   Pastorino B, 2010, ANTIVIR RES, V87, P281, DOI 10.1016/j.antiviral.2010.04.014
   Peeling RW, 2010, NAT REV MICROBIOL, pS30, DOI 10.1038/nrmicro2459
   Richardson J, 2006, AM J TROP MED HYG, V74, P132, DOI 10.4269/ajtmh.2006.74.132
   Rudenko N, 2004, ACTA VIROL, V48, P167
   SUKHAVAC.P, 1966, B WORLD HEALTH ORGAN, V35, P65
   Suzuki Y, 2016, PLOS PATHOG, V12, DOI 10.1371/journal.ppat.1005357
   Takhampunya R, 2006, J GEN VIROL, V87, P1947, DOI 10.1099/vir.0.81655-0
   Tang KF, 2012, EXPERT REV ANTI-INFE, V10, P895, DOI [10.1586/ERI.12.76, 10.1586/eri.12.76]
   Wang WK, 2002, J CLIN MICROBIOL, V40, P4472, DOI 10.1128/JCM.40.12.4472-4478.2002
   Wen ZX, 2017, GENE DEV, V31, P849, DOI 10.1101/gad.298216.117
NR 26
TC 4
Z9 5
U1 0
U2 12
PU JOURNAL OF VISUALIZED EXPERIMENTS
PI CAMBRIDGE
PA 1 ALEWIFE CENTER, STE 200, CAMBRIDGE, MA 02140 USA
SN 1940-087X
J9 JOVE-J VIS EXP
JI J. Vis. Exp.
PD NOV
PY 2018
IS 141
AR e58407
DI 10.3791/58407
PG 12
WC Multidisciplinary Sciences
WE Science Citation Index Expanded (SCI-EXPANDED)
SC Science & Technology - Other Topics
GA HI5CF
UT WOS:000456469400063
PM 30451226
OA Bronze
DA 2025-07-26
ER

PT J
AU Timmins, DR
   Staunton, KM
   Meyer, DB
   Townsend, M
   Paton, CJ
   Ramírez, AL
   Ritchie, SA
AF Timmins, Daniel R.
   Staunton, Kyran M.
   Meyer, Dagmar B.
   Townsend, Michael
   Paton, Christopher J.
   Ramirez, Ana L.
   Ritchie, Scott A.
TI Modifying the Biogents Sentinel Trap to Increase the Longevity of
   Captured Aedes aegypti
SO JOURNAL OF MEDICAL ENTOMOLOGY
LA English
DT Article
DE Biogents Sentinel; Aedes aegypti; dengue; Zika; mosquito trap; alive
ID BG-MALARIA TRAP; DIPTERA; RNA
AB Aedes aegypti (L.) (Diptera: Culicidae) is a vector of viruses causing dengue, Zika, chikungunya, and yellow fever and subsequently pose a significant global threat to public health. While sampling live mosquitoes is useful for surveillance purposes, most traps targeting Aedes kill captured mosquitoes. The Biogents Sentinel (BGS) trap, the gold standard for capturing Ae. aegypti, is one such trap. In our study, we modified the BGS trap to increase the survival of captured Ae. aegypti by replacing the trap's catch bag with a catch pot that protects mosquitoes from desiccation by airflow. A sucrose-soaked sponge or nucleic acid preservative card can also be placed inside the pot to enhance mosquito survival and augment arbovirus detection. These modifications to the BGS significantly increased the longevity of mosquitoes captured with weekly survivals of 93% in a semifield structure and 86% in the field. These high survival rates resulted in 3.5 times more alive Ae. aegypti captured weekly in the modified BGS compared to the original BGS, despite 40% lower overall catch rates. These cheap and simple trap modifications facilitate easier specimen identification as well as experiments requiring live field-collected samples such as virus detection from mosquito saliva and excreta.
C1 [Timmins, Daniel R.] Denison Univ, Granville, OH 43023 USA.
   [Staunton, Kyran M.; Meyer, Dagmar B.; Townsend, Michael; Paton, Christopher J.; Ramirez, Ana L.; Ritchie, Scott A.] James Cook Univ, Coll Publ Hlth Med & Vet Sci, Smithfield, Qld 4878, Australia.
   [Staunton, Kyran M.; Meyer, Dagmar B.; Townsend, Michael; Paton, Christopher J.; Ramirez, Ana L.; Ritchie, Scott A.] James Cook Univ, Australian Inst Trop Hlth & Med, Smithfield, Qld 4878, Australia.
C3 University System of Ohio; Denison University; James Cook University;
   James Cook University
RP Staunton, KM (corresponding author), James Cook Univ, Coll Publ Hlth Med & Vet Sci, Smithfield, Qld 4878, Australia.; Staunton, KM (corresponding author), James Cook Univ, Australian Inst Trop Hlth & Med, Smithfield, Qld 4878, Australia.
EM kyran.staunton@jcu.edu.au
RI ; Staunton, Kyran/W-2263-2019
OI Staunton, Kyran/0000-0001-6812-3320; Ramirez, Ana/0000-0003-4973-4833
FU National Health and Medical Research Council of Australia [1044698]
FX We acknowledge SIT Study Abroad, especially Tony Cummings, facilitating
   and funding research. Additionally, we received funding from the
   National Health and Medical Research Council of Australia (Senior
   Research Fellowship 1044698) and are grateful to Jason Anderson,
   Catherine Liddington, and Lania Lynch.
CR Fontaine A, 2016, SCI REP-UK, V6, DOI 10.1038/srep24885
   Gama RA, 2013, MEM I OSWALDO CRUZ, V108, P763, DOI 10.1590/0074-0276108062013013
   Girod R, 2016, PLOS NEGLECT TROP D, V10, DOI 10.1371/journal.pntd.0004876
   Hall-Mendelin S, 2010, P NATL ACAD SCI USA, V107, P11255, DOI 10.1073/pnas.1002040107
   Hoffmann AA, 2011, NATURE, V476, P454, DOI 10.1038/nature10356
   Johnson BJ, 2015, PARASITE VECTOR, V8, DOI 10.1186/s13071-015-1114-9
   Kramer LD, 2001, J AM MOSQUITO CONTR, V17, P213
   Maciel-de-Freitas R, 2006, MEM I OSWALDO CRUZ, V101, P321, DOI 10.1590/S0074-02762006000300017
   Ramirez AL, 2018, PARASITE VECTOR, V11, DOI 10.1186/s13071-018-2901-x
   Rich JT, 2010, OTOLARYNG HEAD NECK, V143, P331, DOI 10.1016/j.otohns.2010.05.007
   Ritchie SA, 2015, PLOS NEGLECT TROP D, V9, DOI 10.1371/journal.pntd.0003930
   Ritchie SA, 2014, J MED ENTOMOL, V51, P210, DOI 10.1603/ME13105
   Ritchie Scott A, 2011, PLoS Negl Trop Dis, V5, pe988, DOI 10.1371/journal.pntd.0000988
   Rodrigues MS, 2014, J AM MOSQUITO CONTR, V30, P184, DOI 10.2987/14-6423R.1
   Tan CH, 2011, VECTOR-BORNE ZOONOT, V11, P383, DOI 10.1089/vbz.2010.0022
   Turell MJ, 2002, J MED ENTOMOL, V39, P1, DOI 10.1603/0022-2585-39.1.1
NR 16
TC 6
Z9 6
U1 0
U2 6
PU OXFORD UNIV PRESS INC
PI CARY
PA JOURNALS DEPT, 2001 EVANS RD, CARY, NC 27513 USA
SN 0022-2585
EI 1938-2928
J9 J MED ENTOMOL
JI J. Med. Entomol.
PD NOV
PY 2018
VL 55
IS 6
BP 1638
EP 1641
DI 10.1093/jme/tjy125
PG 4
WC Entomology; Veterinary Sciences
WE Science Citation Index Expanded (SCI-EXPANDED)
SC Entomology; Veterinary Sciences
GA HI0MC
UT WOS:000456134700035
PM 30053026
DA 2025-07-26
ER

PT J
AU Vasic, A
   Silaghi, C
AF Vasic, Ana
   Silaghi, Cornelia
TI Driving factors for the changing epidemiology of vector-borne diseases -
   a review
SO BERLINER UND MUNCHENER TIERARZTLICHE WOCHENSCHRIFT
LA English
DT Article
DE Arthropod; vectors; vector-borne diseases; epidemiology; climate change;
   Europe
ID WEST-NILE-VIRUS; AEDES-JAPONICUS-JAPONICUS; USUTU-VIRUS; MECHANICAL
   TRANSMISSION; ENCEPHALITIS-VIRUS; NEUROINVASIVE INFECTION; HUMAN
   DIROFILARIASIS; CHIKUNGUNYA VIRUS; CENTRAL-EUROPE; CLIMATE-CHANGE
AB Vector-borne diseases regularly occurred in moderate climate areas of Europe in past decades. The changing epidemiology of vector-borne diseases in Europe is caused by changes of environmental factors - amongst these climate change-and human activity (transport mobility, urbanisation, renaturation etc.). The occurrence of invasive vector species (for example the Asian tiger mosquito [Aedes albopictus] and the Asian bush mosquito [Aedes japonicus japonicus]) in new habitats pose a risk of pathogen transmission in naive host populations. On the other hand, the presence of native competent vectors and adequate habitats are sufficient for the effective spread of a pathogen as seen in the Bluetongue Virus epidemic in Europe in 2006 onwards or the spread of West Nile Virus (WNV) lineage 1 in USA in 1999. The vector-borne diseases posing threat of spread are very often of viral origin (WNV fever, Chikungunya fever, Dengue fever, Tick-borne encephalitis, Yellow fever, Japanese encephalitis), but there is also the potential for parasitic (Malaria, Dirofilariosis, Piroplasmosis and Leishmaniosis) or bacterial diseases (Tularaemia, Rickettsiosis). Recently, the fast spreading epidemic of mosquito-borne Zika virus infection implicated the need of preparedness and constant monitoring of vector-borne diseases and their vectors in order to provide fast answers to emerging disease control and prevention. In this paper, we review major driving factors for the changing epidemiology of selected vector borne diseases, provide a risk assessment for the introduction of new emerging diseases to Europe and present a new concept to face future challenges.
C1 [Vasic, Ana; Silaghi, Cornelia] Friedrich Loeffler Inst, Inst Infectol, Sudufer 10, D-17493 Greifswald, Germany.
   [Silaghi, Cornelia] Univ Zurich, Vetsuisse Fac, Inst Parasitol, Natl Ctr Vector Entomol, Zurich, Switzerland.
   [Silaghi, Cornelia] Ernst Moritz Arndt Univ Greifswald, Greifswald, Germany.
C3 Friedrich Loeffler Institute; University of Zurich; Universitat
   Greifswald
RP Silaghi, C (corresponding author), Friedrich Loeffler Inst, Inst Infectol, Sudufer 10, D-17493 Greifswald, Germany.
EM cornelia.silaghi@fli.de
RI ; Vasic, Ana/IUM-7421-2023
OI Vasic, Ana/0000-0002-0653-2935; 
FU SCOPES programme of the Swiss National Science Foundation (SNFS); Swiss
   Agency for Development and Cooperation (SDC)
FX The authors thank Alexander Mathis for comments on the manuscript. AMSAR
   project was financed by the SCOPES programme of the Swiss National
   Science Foundation (SNFS) and the Swiss Agency for Development and
   Cooperation (SDC).
CR Agianniotaki EI, 2017, GENOME ANNOUNCEMENTS, V5, DOI [10.1128/genomeA.00550-17, 10.1128/genomea.00550-17]
   [Anonymous], 2000, NEMATODE PARASITES V
   [Anonymous], EURO SURVEILL
   [Anonymous], EUROSURVEILLANCE
   Auer H, 2008, WIEN KLIN WOCHENSCHR, V120, P250
   Babal P, 2008, BRATISL MED J, V109, P486
   Bakonyi T, 2006, EMERG INFECT DIS, V12, P618
   Bakonyi T, 2013, VET MICROBIOL, V165, P61, DOI 10.1016/j.vetmic.2013.03.005
   Balling A, 2015, BERL MUNCH TIERARZTL, V128, P297, DOI 10.2376/0005-9366-128-297
   Baud D, 2017, LANCET, V390, P2099, DOI [10.1016/S0140-6736(17)31450-2, 10.1016/s0140-6736(17)31450-2]
   Becker N., 2014, WARNSIGNAL KLIMA GEF, V2nd ed.
   Becker N, 2013, PARASITOL RES, V112, P1787, DOI 10.1007/s00436-012-3230-1
   Boccolini D, 2016, EUROSURVEILLANCE, V21, P6, DOI 10.2807/1560-7917.ES.2016.21.35.30328
   Böhm B, 2017, BMC VET RES, V13, DOI 10.1186/s12917-017-1192-3
   Cadar D, 2017, EUROSURVEILLANCE, V22, P9, DOI [10.2807/1560-7917.ES.2017.22.14.30501, 10.2807/1560-7917.es.2017.22.14.30501]
   Cadar D, 2017, EUROSURVEILLANCE, V22, P11, DOI 10.2807/1560-7917.ES.2017.22.4.30452
   Cadar D, 2014, EMERG INFECT DIS, V20, P1771, DOI 10.3201/eid2010.140909
   Calba C, 2017, EUROSURVEILLANCE, V22, P5, DOI 10.2807/1560-7917.ES.2017.22.39.17-00647
   Cantile C, 2000, EQUINE VET J, V32, P31, DOI 10.2746/042516400777612080
   Carpenter S, 2006, J MED ENTOMOL, V43, P73, DOI 10.1603/0022-2585(2006)043[0073:OSTBVO]2.0.CO;2
   Cavrini F, 2009, EUROSURVEILLANCE, V14, P17
   Chihota CM, 2003, MED VET ENTOMOL, V17, P294, DOI 10.1046/j.1365-2915.2003.00445.x
   Chihota CM, 2001, EPIDEMIOL INFECT, V126, P317, DOI 10.1017/S0950268801005179
   Cielecka D, 2012, ANN AGR ENV MED, V19, P445
   Danforth ME, 2016, J MED ENTOMOL, V53, P681, DOI 10.1093/jme/tjw013
   de Wispelaere M, 2017, PLOS NEGLECT TROP D, V11, DOI 10.1371/journal.pntd.0005294
   Delisle E, 2015, EUROSURVEILLANCE, V20, P8, DOI 10.2807/1560-7917.ES2015.20.17.21108
   Di Luca M, 2016, EUROSURVEILLANCE, V21, P6, DOI 10.2807/1560-7917.ES.2016.21.18.30223
   Dogan EB, 1999, J MED ENTOMOL, V36, P788, DOI 10.1093/jmedent/36.6.788
   Duffy MR, 2009, NEW ENGL J MED, V360, P2536, DOI 10.1056/NEJMoa0805715
   Engel D, 2016, MBIO, V7, DOI 10.1128/mBio.01938-15
   European Food Safety, 2017, EFSA J, V15, DOI 10.2903/j.efsa.2017.4773
   Farkas R, 2011, VECTOR-BORNE ZOONOT, V11, P823, DOI 10.1089/vbz.2010.0186
   Fortuna, 2017, EURO SURVEILL, V22
   Fortuna C, 2015, MED VET ENTOMOL, V29, P430, DOI 10.1111/mve.12133
   Frimmel S, 2014, BIOMED RES INT, V2014, DOI 10.1155/2014/308371
   Fuehrer HP, 2016, PLOS NEGLECT TROP D, V10, DOI 10.1371/journal.pntd.0004547
   Garros C, 2011, INFECT GENET EVOL, V11, P1103, DOI 10.1016/j.meegid.2011.04.002
   Geier M, 1999, ENTOMOL EXP APPL, V92, P9, DOI 10.1023/A:1003797623701
   Genchi C, 2017, PARASITE VECTOR, V10, DOI 10.1186/s13071-017-2434-8
   Gjenero-Margan I, 2011, EUROSURVEILLANCE, V16, P2
   Goffredo M, 2015, VET ITAL, V51, P131, DOI 10.12834/VetIt.771.3854.1
   Grandadam M, 2011, EMERG INFECT DIS, V17, P910, DOI 10.3201/eid1705.101873
   Grottola A, 2017, CLIN MICROBIOL INFEC, V23, P33, DOI 10.1016/j.cmi.2016.09.019
   Hamel D, 2013, PARASITE, V20, DOI 10.1051/parasite/2013010
   Heitmann A, 2017, EUROSURVEILLANCE, V22, P4, DOI 10.2807/1560-7917.ES.2017.22.2.30437
   Henningsson AJ, 2016, EMERG INFECT DIS, V22, P1485, DOI 10.3201/eid2208.151962
   Jansen A, 2008, PARASITOL RES, V103, pS11, DOI 10.1007/s00436-008-1049-6
   Kampen H, 2017, PARASITOL RES, V116, P3253, DOI 10.1007/s00436-017-5619-3
   Kaufmann C, 2011, MED VET ENTOMOL, V25, P32, DOI 10.1111/j.1365-2915.2010.00927.x
   Kent RJ, 2005, AM J TROP MED HYG, V73, P336, DOI 10.4269/ajtmh.2005.73.336
   Leggewie M, 2016, ONE HEALTH, V2, P88, DOI 10.1016/j.onehlt.2016.04.001
   Lühken R, 2017, EMERG INFECT DIS, V23, P1991, DOI 10.3201/eid2312.171257
   Maroli M, 2008, TROP MED INT HEALTH, V13, P256, DOI [10.1111/j.1365-3156.2007.01998, 10.1111/j.1365-3156.2007.01998.x]
   Mateju J, 2016, BMC INFECT DIS, V16, DOI 10.1186/s12879-016-1505-3
   Mehlhorn H, 2008, PARASITOL RES, V103, pS79, DOI 10.1007/s00436-008-1100-7
   MELLOR PS, 1987, RES VET SCI, V43, P109, DOI 10.1016/S0034-5288(18)30753-7
   Menn B, 2010, PARASITE VECTOR, V3, DOI 10.1186/1756-3305-3-34
   Mettler M, 2005, BERL MUNCH TIERARZTL, V118, P37
   Michel F, 2018, INT J ENV RES PUB HE, V15, DOI 10.3390/ijerph15010171
   Mlakar J, 2016, NEW ENGL J MED, V374, P951, DOI 10.1056/NEJMoa1600651
   MMWR, 1991, AED ALB INTRO CONT A, V40, P836
   Montarsi F, 2015, PARASITE VECTOR, V8, DOI 10.1186/s13071-015-0800-y
   Murgue B, 2001, ANN NY ACAD SCI, V951, P117
   Musso D, 2014, CLIN MICROBIOL INFEC, V20, pO595, DOI 10.1111/1469-0691.12707
   Obwaller AG, 2016, PARASITE VECTOR, V9, DOI 10.1186/s13071-016-1750-8
   Olaso A, 2017, ENFERM INFEC MICR CL, V35, P541, DOI [10.1016/j.eimc.2016.11.003, 10.1016/j.eimce.2016.11.005]
   Pantchev Nikola, 2011, Parasitol Res, V109 Suppl 1, pS61, DOI 10.1007/s00436-011-2403-7
   Papa A, 2010, EUROSURVEILLANCE, V15
   Papa A, 2011, EMERG INFECT DIS, V17, P920, DOI 10.3201/eid1705.101759
   Pecorari M, 2009, EUROSURVEILLANCE, V14, P15
   Pfeffer M, 2011, PARASITE VECTOR, V4, DOI [10.1186/1756-3305-4-59, 10.1186/1756-3305-4-139]
   Pierro A, 2013, CLIN MICROBIOL INFEC, V19, pE451, DOI 10.1111/1469-0691.12241
   Platonov AE, 2001, ANN NY ACAD SCI, V951, P102
   Popovic N., 2013, EURO SURVEILL, V18
   Purse BV, 2006, MED VET ENTOMOL, V20, P335, DOI 10.1111/j.1365-2915.2006.00636.x
   Randolph SE, 2010, VET PARASITOL, V167, P92, DOI 10.1016/j.vetpar.2009.09.011
   REITER P, 1987, J AM MOSQUITO CONTR, V3, P494
   Rezza G, 2007, LANCET, V370, P1840, DOI 10.1016/S0140-6736(07)61779-6
   Rezza G, 2016, EUROSURVEILLANCE, V21, P2, DOI 10.2807/1560-7917.ES.2016.21.21.30238
   Rieille N, 2017, BMC VET RES, V13, DOI 10.1186/s12917-017-1136-y
   Rinker DC, 2016, GENOME BIOL, V17, DOI 10.1186/s13059-016-0966-4
   Rushton JO, 2013, EMERG INFECT DIS, V19, P635, DOI 10.3201/eid1904.121450
   Rushton J, 2015, VET ITAL, V51, P401, DOI 10.12834/VetIt.646.3183.1
   SABATANI A, 1990, Parassitologia (Rome), V32, P301
   Salat J, 2017, EMERG INFECT DIS, V23, P2065, DOI 10.3201/eid2312.170166
   Santini M, 2015, J NEUROVIROL, V21, P92, DOI 10.1007/s13365-014-0300-4
   Sassnau R, 2014, PARASITOL RES, V113, P3057, DOI 10.1007/s00436-014-3970-1
   Savage HM, 1999, AM J TROP MED HYG, V61, P600, DOI 10.4269/ajtmh.1999.61.600
   Schaffner F, 2009, MED VET ENTOMOL, V23, P448, DOI 10.1111/j.1365-2915.2009.00825.x
   Schaffner F, 2014, PARASITE VECTOR, V7, DOI 10.1186/1756-3305-7-142
   Schönenberger AC, 2016, MED VET ENTOMOL, V30, P39, DOI 10.1111/mve.12155
   Scott TW, 1989, ADV VIRUS RES, V37
   Semenza JC, 2009, LANCET INFECT DIS, V9, P365, DOI 10.1016/S1473-3099(09)70104-5
   Shepard DS, 2016, LANCET INFECT DIS, V16, P935, DOI 10.1016/S1473-3099(16)00146-8
   Shihada S, 2017, EMERG INFECT DIS, V23, P272, DOI 10.3201/eid2302.160751
   Silaghi C, 2017, PARASITE VECTOR, V10, DOI 10.1186/s13071-017-2015-x
   Sperlova A, 2011, VET MED-CZECH, V56, P430, DOI 10.17221/3206-VETMED
   Succo T, 2016, EUROSURVEILLANCE, V21, P5, DOI 10.2807/1560-7917.ES.2016.21.21.30240
   Tamás B, 2017, EMERG MICROBES INFEC, V6, DOI 10.1038/emi.2017.72
   Tappe D, 2014, EUROSURVEILLANCE, V19, P2, DOI 10.2807/1560-7917.ES2014.19.17.20790
   Tuppurainen E. S. M., 2015, THESIS
   Vaselek S, 2017, PARASITE VECTOR, V10, DOI 10.1186/s13071-017-2386-z
   Vogels CBF, 2017, MED VET ENTOMOL, V31, P358, DOI 10.1111/mve.12251
   Vogels CBF, 2017, EMERG MICROBES INFEC, V6, DOI 10.1038/emi.2017.82
   Vrhovec MG, 2017, PARASITOL RES, V116, pS131, DOI 10.1007/s00436-017-5499-6
   Wagner S, 2018, MED VET ENTOMOL, V32, P121, DOI 10.1111/mve.12273
   Weissenböck H, 2002, EMERG INFECT DIS, V8, P652, DOI 10.3201/eid0807.020094
   Weissenböck H, 2013, EMERG INFECT DIS, V19, P274, DOI 10.3201/eid1902.121191
   Werner D, 2012, EUROSURVEILLANCE, V17, P14
   Wilson AJ, 2009, PHILOS T R SOC B, V364, P2669, DOI 10.1098/rstb.2009.0091
   Zivicnjak T, 2005, VET PARASITOL, V131, P35, DOI 10.1016/j.vetpar.2005.04.036
NR 112
TC 1
Z9 1
U1 5
U2 66
PU SCHLUETERSCHE VERLAGSGESELLSCHAFT MBH & CO KG
PI HANNOVER
PA HANS-BOCKLER-ALLEE 7, 30173 HANNOVER, GERMANY
SN 0005-9366
EI 1439-0299
J9 BERL MUNCH TIERARZTL
JI Berliner Munchener Tierarztl. Wochenschr.
PD NOV-DEC
PY 2018
VL 131
IS 11-12
BP 496
EP 505
DI 10.2376/0005-9366-18005
PG 10
WC Veterinary Sciences
WE Science Citation Index Expanded (SCI-EXPANDED)
SC Veterinary Sciences
GA HB5NB
UT WOS:000451106400006
DA 2025-07-26
ER

PT J
AU Vivekanandhan, P
   Deepa, S
   Kweka, EJ
   Shivakumar, MS
AF Vivekanandhan, Perumal
   Deepa, Selvaraj
   Kweka, Eliningaya J.
   Shivakumar, Muthugoundar Subramanian
TI Toxicity of Fusarium oxysporum-VKFO-01 Derived Silver
   Nanoparticles as Potential Inseciticide Against Three Mosquito Vector
   Species (Diptera: Culicidae)
SO JOURNAL OF CLUSTER SCIENCE
LA English
DT Article
DE Fusarium oxysporum-VKFO-01; PCR; 18s rDNA; Phylogenetic analysis;
   Mosquito control; Silver nanoparticle
ID AEDES-AEGYPTI; BIOLOGICAL SYNTHESIS; BIOSYNTHESIS; FABRICATION; INDICA
AB Mosquitoes are important public health pest transmitting major diseases such as dengue, malaria, zika and chikungunya. In the current study, isolation and identification of an entomopathogenic fungus was confirmed using 18s rDNA sequencing analysis. Silver nanoparticles were synthesized using Fusarium oxysporum-VKFO-01 culture filtrate with silver nitrate and green synthesized AgNPs were tested on larvae of Anopheles stephensi, Aedes aegypti and Culex quinquefasciatus. Fusarium oxysporum-VKFO-01 culture filtrate derived synthesized AgNPs were characterized using, UV-Vis spectroscopy, FT-IR, EDaX, XRD, SEM, TEM and AFM analysis. Larvicidal bioassay results show that strong mortality produced by F. oxysporum-VKFO-01 derived AgNPs. LC50 and LC90 values in An. stephensi, 69.985-401.639 mu g/ml; Ae. aegypti, 42.942-272.842 mu g/ml and Cx. quinquefasciatus, 97.557-706.962 mu g/ml respectively. The present study shows that F. oxysporum-VKFO-01 derived green AgNPs are very effective against An. stephensi, Ae. aegypti and Cx. quinquefasciatus mosquito larvae. Phylogenetic construction of 18s rDNA sequence was done for finding the taxonomic identification and the evolutionary steps of isolated Fusarium sp. Our evaluation highlighted those F. oxysporum-VKFO-01 culture filtrate mediated synthesized silver nanoparticles as a very effective green pesticide for control of mosquitoes.
C1 [Vivekanandhan, Perumal; Deepa, Selvaraj; Shivakumar, Muthugoundar Subramanian] Periyar Univ, Dept Biotechnol, Mol Entomol Lab, Salem 636011, Tamil Nadu, India.
   [Kweka, Eliningaya J.] Trop Pesticides Res Inst, Div Livestock & Human Dis Vector Control, POB 3024, Arusha, Tanzania.
   [Kweka, Eliningaya J.] Catholic Univ Hlth & Allied Sci, Dept Med Parasitol & Entomol, POB 1464, Mwanza, Tanzania.
C3 Periyar University
RP Shivakumar, MS (corresponding author), Periyar Univ, Dept Biotechnol, Mol Entomol Lab, Salem 636011, Tamil Nadu, India.
EM skentomology@gmail.com
RI ; Perumal, Vivekanandhan/H-2783-2017; Vivekanandhan,
   Perumal/H-2783-2017; Shivakumar, Muthugounder/AAD-6241-2019
OI Shivakumar, Muthugounder S/0000-0002-1910-5510; Perumal,
   Vivekanandhan/0000-0002-3283-1306; 
FU Periyar University [PU/AD-3/URF/16169/2016]
FX One author is grateful to Periyar University for providing financial
   support under University Research Fellowship Scheme (Ref No.
   PU/AD-3/URF/16169/2016). We also thank the Institute of Vector Control
   and Zoonoses (IVCZ), Hosur, Tamil Nadu for supplying mosquito larvae. We
   acknowledge the help rendered by Karunya University for EDaX, SEM and
   AFM analysis also thank to STIC (Sophisticated test and instrumentation
   center) Cochin, India for their help in TEM analysis.
CR Amerasan D, 2016, J PEST SCI, V89, P249, DOI 10.1007/s10340-015-0675-x
   Babu MMG, 2009, COLLOID SURFACE B, V74, P191, DOI 10.1016/j.colsurfb.2009.07.016
   Banu AN, 2014, PARASITOL RES, V113, P311, DOI 10.1007/s00436-013-3656-0
   Banumathi B, 2017, VET PARASITOL, V244, P102, DOI 10.1016/j.vetpar.2017.07.021
   Benelli G, 2018, ENVIRON SCI POLLUT R, V25, P10149, DOI 10.1007/s11356-017-9960-y
   Benelli G, 2018, ACTA TROP, V182, P80, DOI 10.1016/j.actatropica.2018.02.015
   Benelli G, 2017, J CLUST SCI, V28, P287, DOI 10.1007/s10876-016-1088-6
   Benelli G, 2016, ENZYME MICROB TECH, V95, P58, DOI 10.1016/j.enzmictec.2016.08.022
   Benelli G, 2015, PARASITOL RES, V114, P1613, DOI 10.1007/s00436-015-4351-0
   Doyle JJ., 1987, FOCUS, V19, P11, DOI DOI 10.2307/2419362
   Feng QL, 2000, J BIOMED MATER RES, V52, P662, DOI 10.1002/1097-4636(20001215)52:4<662::AID-JBM10>3.0.CO;2-3
   GARDNER JM, 1987, MYCOPATHOLOGIA, V97, P77, DOI 10.1007/BF00436841
   Govindarajan M, 2016, J PHOTOCH PHOTOBIO B, V162, P646, DOI 10.1016/j.jphotobiol.2016.07.036
   Ishwarya R, 2017, J PHOTOCH PHOTOBIO B, V174, P133, DOI 10.1016/j.jphotobiol.2017.07.026
   Karthik S, 2017, RSC ADV, V7, P41763, DOI 10.1039/c7ra05697d
   Ramkumar G, 2015, PARASITOL RES, V114, P2553, DOI 10.1007/s00436-015-4459-2
   Salunkhe RB, 2011, PARASITOL RES, V109, P823, DOI 10.1007/s00436-011-2328-1
   Shankar SS, 2004, NAT MATER, V3, P482, DOI 10.1038/nmat1152
   Soni N., 2015, INT J PHARM, V5, P398
   Soni N., 2013, Advances, V2, P125, DOI [DOI 10.4236/ANP.2013.22021, 10.4236/anp.2013.22021]
   Soni N, 2014, ANN MICROBIOL, V64, P1099, DOI 10.1007/s13213-013-0749-z
   Sowndarya P, 2017, ARTIF CELL NANOMED B, V45, P1490, DOI 10.1080/21691401.2016.1252383
   Suganya P, 2017, J PHOTOCH PHOTOBIO B, V173, P404, DOI 10.1016/j.jphotobiol.2017.06.004
   Thakkar KN, 2010, NANOMED-NANOTECHNOL, V6, P257, DOI 10.1016/j.nano.2009.07.002
   Vivekanandhan P, 2018, PATHOG GLOB HEALTH, V112, P37, DOI 10.1080/20477724.2018.1438228
   Vivekanandhan P, 2018, INT J ENV RES PUB HE, V15, DOI 10.3390/ijerph15030440
   Vivekanandhan P, 2018, INT J ENV RES PUB HE, V15, DOI 10.3390/ijerph15020388
   Wei XT, 2014, J CHEM TECHNOL BIOT, V89, P305, DOI 10.1002/jctb.4124
   WHO, 2021, WHO GLOB INF SYST AL
   Who, 2005, WHOCDSWHOPESGCDPP200, P9
NR 30
TC 33
Z9 33
U1 0
U2 9
PU SPRINGER/PLENUM PUBLISHERS
PI NEW YORK
PA 233 SPRING ST, NEW YORK, NY 10013 USA
SN 1040-7278
EI 1572-8862
J9 J CLUST SCI
JI J. Clust. Sci.
PD NOV
PY 2018
VL 29
IS 6
BP 1139
EP 1149
DI 10.1007/s10876-018-1423-1
PG 11
WC Chemistry, Inorganic & Nuclear
WE Science Citation Index Expanded (SCI-EXPANDED)
SC Chemistry
GA GW2HU
UT WOS:000446704800026
DA 2025-07-26
ER

PT J
AU Wu, WH
   Wang, J
   Yu, N
   Yan, JY
   Zhuo, ZH
   Chen, MY
   Su, XS
   Fang, MJ
   He, SZ
   Zhang, SY
   Zhang, YJ
   Ge, SX
   Xia, NS
AF Wu, Wenhui
   Wang, Jin
   Yu, Nan
   Yan, Juying
   Zhuo, Zhihao
   Chen, Mengyuan
   Su, Xiaosong
   Fang, Mujin
   He, Shuizhen
   Zhang, Shiyin
   Zhang, Yanjun
   Ge, Shengxiang
   Xia, Ningshao
TI Development of multiplex real-time reverse-transcriptase polymerase
   chain reaction assay for simultaneous detection of Zika, dengue, yellow
   fever, and chikungunya viruses in a single tube
SO JOURNAL OF MEDICAL VIROLOGY
LA English
DT Article
DE chikungunya; dengue; multiplex real-time reverse-transcriptase
   polymerase chain reaction; yellow fever; Zika
ID RT-PCR; CHINA
AB Zika virus (ZIKV), dengue virus (DENV), chikungunya virus (CHIKV) and yellow fever virus (YFV) share the same mosquito vectors and have similar clinical manifestations early stage of infection. Therefore, simultaneously differentiating these viruses from each other is necessary. We developed a multiplex real-time reverse-transcriptase polymerase chain reaction (RT-PCR) assay for the differentiation of these four viruses in a single tube. The linear range was established by regression analysis, and the R-2 value for each viruswas 0.98, and the 95% lower limit of detectionfor each virus was as follows (copies/reaction): ZIKV-Asian, 9; ZIKV-Africa, 15; CHIKV, 11; DENV-1, 19; DENV-2, 13; DENV-3, 24; DENV-4, 36; and YFV, 17. Meanwhile, our multiplex real-time RT-PCR has a good consistency with the commercial singleplex assay. In summary, the developed assay can be effectively used for the diagnosis of ZIKV, DENV, CHIKV, and YFV infections.
C1 [Wu, Wenhui; Wang, Jin; Zhuo, Zhihao; Chen, Mengyuan; Su, Xiaosong; Fang, Mujin; Zhang, Shiyin; Ge, Shengxiang; Xia, Ningshao] Xiamen Univ, Sch Life Sci, Natl Inst Diagnost & Vaccine Dev Infect Dis, Xiamen, Peoples R China.
   [Wu, Wenhui; Wang, Jin; Zhuo, Zhihao; Chen, Mengyuan; Su, Xiaosong; Fang, Mujin; Zhang, Shiyin; Ge, Shengxiang; Xia, Ningshao] Xiamen Univ, Sch Publ Hlth, State Key Lab Mol Vaccinol & Mol Diagnost, Xiamen, Peoples R China.
   [Yu, Nan] Southern Med Univ, Zhujiang Hosp, Ctr Clin Lab Diag, Guangzhou, Guangdong, Peoples R China.
   [Yan, Juying; Zhang, Yanjun] Zhejiang Ctr Dis Control & Prevent, Hangzhou 310009, Zhejiang, Peoples R China.
   [He, Shuizhen] Xiamen Ctr Dis Control & Prevent, Xiamen, Peoples R China.
C3 Xiamen University; Xiamen University; Southern Medical University -
   China
RP Zhang, YJ (corresponding author), Zhejiang Ctr Dis Control & Prevent, Hangzhou 310009, Zhejiang, Peoples R China.; Zhang, SY; Ge, SX (corresponding author), Univ Xiamen, Natl Inst Diagnost & Vaccine Dev Infect Dis, Xiangan South Rd, Xiamen 361102, Fujian, Peoples R China.
EM zhangshiyin@xmu.edu.cn; yjzhang@cdc.zj.cn; sxge@xmu.edu.cn
RI Ge, Shengxiang/G-4693-2010; Ge, Shengxiang/Q-2256-2019; Zhang,
   Yanjun/H-9057-2019; Xia, NS/G-4647-2010; Su, Xiaosong/GPT-3839-2022
OI Ge, Shengxiang/0000-0002-7165-3004; Xia, Ningshao/0000-0003-0179-5266;
   Chen, Mengyuan/0009-0007-1510-5795; 
FU Natural Science Foundation of China [81501835]; Science and Technology
   Major Project of the Fujian Province [3502Z20171001-20170302]; Natural
   Science Foundation of the Fujian Province [2017J05136]
FX Natural Science Foundation of China, Grant/Award Number: 81501835;
   Science and Technology Major Project of the Fujian Province, Grant/Award
   Number: 3502Z20171001-20170302; Natural Science Foundation of the Fujian
   Province, Grant/Award Number: 2017J05136
CR [Anonymous], 2012, PLOS ONE
   [Anonymous], 2016, ANTIVIR RES, DOI DOI 10.1016/j.antiviral.2016.03.010
   Ayres CFJ, 2016, LANCET INFECT DIS, V16, P278, DOI 10.1016/S1473-3099(16)00073-6
   Calvet G, 2016, LANCET INFECT DIS, V16, P653, DOI 10.1016/S1473-3099(16)00095-5
   Calvo EP, 2016, ACTA TROP, V163, P32, DOI 10.1016/j.actatropica.2016.07.021
   Caron M, 2012, CLIN INFECT DIS, V55, pE45, DOI 10.1093/cid/cis530
   Collins ND, 2017, CURR INFECT DIS REP, V19, DOI 10.1007/s11908-017-0566-9
   Domingo C, 2015, BMC INFECT DIS, V15, DOI 10.1186/s12879-015-0877-0
   Dupont-Rouzeyrol M, 2015, EMERG INFECT DIS, V21, P381, DOI 10.3201/eid2102.141553
   Giry C, 2017, BMC MICROBIOL, V17, DOI 10.1186/s12866-017-1019-1
   Hayes EB, 2009, EMERG INFECT DIS, V15, P1347, DOI 10.3201/eid1509.090442
   Ioos S, 2014, MED MALADIES INFECT, V44, P302, DOI 10.1016/j.medmal.2014.04.008
   Li JD, 2016, EMERG INFECT DIS, V22, P1133, DOI 10.3201/eid2206.160273
   Li SX, 2018, VIRUSES-BASEL, V10, DOI 10.3390/v10010049
   Luo L, 2017, INFECT DIS POVERTY, V6, DOI 10.1186/s40249-017-0352-9
   Monath T P, 2001, Lancet Infect Dis, V1, P11, DOI 10.1016/S1473-3099(01)00016-0
   Monath TP, 2015, J CLIN VIROL, V64, P160, DOI 10.1016/j.jcv.2014.08.030
   Pabbaraju K, 2016, J CLIN VIROL, V83, P66, DOI 10.1016/j.jcv.2016.09.001
   Pongsiri P, 2012, ASIAN PAC J TROP MED, V5, P342, DOI 10.1016/S1995-7645(12)60055-8
   Sharma A, 2017, FRONT MICROBIOL, V8, DOI 10.3389/fmicb.2017.00110
   Simmons M, 2016, J CLIN MICROBIOL, V54, P1766, DOI 10.1128/JCM.00299-16
   Waggoner JJ, 2016, EMERG INFECT DIS, V22, P1295, DOI 10.3201/eid2207.160326
   Wang BH, 2018, J INFECTION, V76, P106, DOI 10.1016/j.jinf.2017.09.002
   Wasserman S, 2016, INT J INFECT DIS, V48, P98, DOI 10.1016/j.ijid.2016.04.025
   Wong SSY, 2016, J FORMOS MED ASSOC, V115, P226, DOI 10.1016/j.jfma.2016.02.002
   Zhang YJ, 2016, PROTEIN CELL, V7, P461, DOI 10.1007/s13238-016-0274-5
NR 26
TC 27
Z9 31
U1 0
U2 53
PU WILEY
PI HOBOKEN
PA 111 RIVER ST, HOBOKEN 07030-5774, NJ USA
SN 0146-6615
EI 1096-9071
J9 J MED VIROL
JI J. Med. Virol.
PD NOV
PY 2018
VL 90
IS 11
BP 1681
EP 1686
DI 10.1002/jmv.25253
PG 6
WC Virology
WE Science Citation Index Expanded (SCI-EXPANDED)
SC Virology
GA GU8VF
UT WOS:000445620200002
PM 29979812
DA 2025-07-26
ER

PT J
AU Rosso, F
   Tagliapietra, V
   Albanese, D
   Pindo, M
   Baldacchino, F
   Arnoldi, D
   Donati, C
   Rizzoli, A
AF Rosso, Fausta
   Tagliapietra, Valentina
   Albanese, Davide
   Pindo, Massimo
   Baldacchino, Frederic
   Arnoldi, Daniele
   Donati, Claudio
   Rizzoli, Annapaola
TI Reduced diversity of gut microbiota in two Aedes mosquitoes
   species in areas of recent invasion
SO SCIENTIFIC REPORTS
LA English
DT Article
ID CHIKUNGUNYA VIRUS; CYTOPLASMIC INCOMPATIBILITY; BACTERIAL COMMUNITIES;
   LARVAL DEVELOPMENT; VECTOR COMPETENCE; NATIVE WOLBACHIA; FINLAYA
   KOREICUS; CULEX-PIPIENS; DENGUE VIRUS; WEST NILE
AB Aedes mosquitoes are considered highly successful global invasive species and vectors of several pathogens of relevance for public health. Their midgut's microbiota can play an important role in affecting not only their vectorial competence but also their fitness, physiology, food digestion, metabolism, immunity and adaptation to new environmental conditions. Using high-throughput sequencing we compared the microbiota of Aedes albopictus collected in Italy with those reported in populations from France and Vietnam. We also analysed Aedes koreicus gut microbiota for the first time. We found remarkable individual difference along with common bacterial taxa in both species. Ae. albopictus collected in Italy had a lower richness and a different composition of microbiota in respect to specimens collected in France and Vietnam. It also showed a core microbiota formed mainly of bacteria of the genus Pseudomonas. Overall, the two Aedes species (Ae. albopictus and Ae. koreicus) collected in Italy, showed a large core microbiota with 75.98% of the identified Operational Taxonomic Units. Furthermore, Ae. albopictus had 2.5% prevalence of Wolbachia and 0.07% of Asaia spp, while Ae. koreicus had 14.42% of Asaia spp. and no Wolbachia. This study provides new informations on the spatial variation of the midgut bacterial communities in mosquitoes of medical relevance within areas of recent invasion and provide the basis for further studies aimed at assessing the effects of such variation on vectorial capacity for a range of pathogens.
C1 [Rosso, Fausta; Tagliapietra, Valentina; Albanese, Davide; Pindo, Massimo; Baldacchino, Frederic; Arnoldi, Daniele; Donati, Claudio; Rizzoli, Annapaola] Fdn Edmund Mach, Res & Innovat Ctr, San Michele All Adige, Trento, Italy.
C3 Fondazione Edmund Mach
RP Tagliapietra, V (corresponding author), Fdn Edmund Mach, Res & Innovat Ctr, San Michele All Adige, Trento, Italy.
EM valentina.tagliapietra@fmach.it
RI ; Rizzoli, Annapaola/J-2439-2012; Tagliapietra, Valentina/AAU-7313-2021;
   Albanese, Davide/AAA-7295-2021; Donati, Claudio/AAF-1246-2020
OI Donati, Claudio/0000-0001-8688-1651; Rizzoli,
   Annapaola/0000-0003-3997-6783; Albanese, Davide/0000-0002-9493-3850;
   Pindo, Massimo/0000-0002-8516-9010; 
FU 'Grandi Progetti' grant from the Autonomous Province of Trento (Italy)
FX We thanks dr Tobias Weil from Edmund Mach Foundation for his critical
   review and comments. This work was carried out in the framework of
   Project LExEM (Laboratory of Excellence for Epidemiology and Modelling,
   http://www.lexem.eu), funded by a 'Grandi Progetti' grant from the
   Autonomous Province of Trento (Italy).
CR Adhami J, 1998, J AM MOSQUITO CONTR, V14, P340
   Anderson MJ, 2001, AUSTRAL ECOL, V26, P32, DOI 10.1046/j.1442-9993.2001.01070.x
   [Anonymous], SCI REP
   Apte-Deshpande A, 2012, PLOS ONE, V7, DOI 10.1371/journal.pone.0040401
   Apte-Deshpande AD, 2014, INDIAN J MED RES, V139, P762
   Bahia Ana C, 2014, Environ Microbiol, V16, P2980, DOI 10.1111/1462-2920.12381
   Barelli C, 2015, SCI REP-UK, V5, DOI 10.1038/srep14862
   Becker N, 2010, MOSQUITOES AND THEIR CONTROL, SECOND EDITION, P3, DOI 10.1007/978-3-540-92874-4_1
   Bian GW, 2013, PLOS NEGLECT TROP D, V7, DOI 10.1371/journal.pntd.0002250
   Bian GW, 2010, PLOS PATHOG, V6, DOI 10.1371/journal.ppat.1000833
   Blagrove MSC, 2013, PLOS NEGLECT TROP D, V7, DOI 10.1371/journal.pntd.0002152
   Blagrove MSC, 2012, P NATL ACAD SCI USA, V109, P255, DOI 10.1073/pnas.1112021108
   Boissière A, 2012, PLOS PATHOG, V8, DOI 10.1371/journal.ppat.1002742
   Bokulich N. A., 2015, STANDARDIZED EXTENSI, DOI [10.7287/peerj.preprints.934v1, DOI 10.7287/PEERJ.PREPRINTS.934V1]
   BRAY JR, 1957, ECOL MONOGR, V27, P326, DOI 10.2307/1942268
   Capelli G, 2011, PARASITE VECTOR, V4, DOI 10.1186/1756-3305-4-188
   Cella E, 2018, PATHOG GLOB HEALTH, V112, P93, DOI 10.1080/20477724.2017.1406565
   Charan SS, 2013, PARASITOL RES, V112, P2627, DOI 10.1007/s00436-013-3428-x
   Chavshin AR, 2014, PARASITE VECTOR, V7, DOI 10.1186/1756-3305-7-419
   Chavshin AR, 2012, ACTA TROP, V121, P129, DOI 10.1016/j.actatropica.2011.10.015
   Chouaia B, 2012, BMC MICROBIOL, V12, DOI 10.1186/1471-2180-12-S1-S2
   Chouaia B, 2010, APPL ENVIRON MICROB, V76, P7444, DOI 10.1128/AEM.01747-10
   Ciocchetta S, 2018, PATHOG GLOB HEALTH, V112, P107, DOI 10.1080/20477724.2018.1464780
   Cirimotich CM, 2011, SCIENCE, V332, P855, DOI 10.1126/science.1201618
   Crotti E, 2009, ENVIRON MICROBIOL, V11, P3252, DOI 10.1111/j.1462-2920.2009.02048.x
   David MR, 2016, MEM I OSWALDO CRUZ, V111, P577, DOI 10.1590/0074-02760160238
   De Cáceres M, 2010, OIKOS, V119, P1674, DOI 10.1111/j.1600-0706.2010.18334.x
   DeMaio J, 1996, AM J TROP MED HYG, V54, P219, DOI 10.4269/ajtmh.1996.54.219
   DeSantis TZ, 2006, NUCLEIC ACIDS RES, V34, pW394, DOI 10.1093/nar/gkl244
   DeSantis TZ, 2006, APPL ENVIRON MICROB, V72, P5069, DOI 10.1128/AEM.03006-05
   Dillon RJ, 2004, ANNU REV ENTOMOL, V49, P71, DOI 10.1146/annurev.ento.49.061802.123416
   Dobson SL, 2001, J MED ENTOMOL, V38, P382, DOI 10.1603/0022-2585-38.3.382
   Eappen AG, 2013, PLOS ONE, V8, DOI 10.1371/journal.pone.0062937
   Early R, 2016, NAT COMMUN, V7, DOI 10.1038/ncomms12485
   Edgar RC, 2015, BIOINFORMATICS, V31, P3476, DOI 10.1093/bioinformatics/btv401
   Engel P, 2013, FEMS MICROBIOL REV, V37, P699, DOI 10.1111/1574-6976.12025
   Gaio Analiz de O, 2011, Parasit Vectors, V4, P105, DOI 10.1186/1756-3305-4-105
   Glaser RL, 2010, PLOS ONE, V5, DOI 10.1371/journal.pone.0011977
   Gobbi Federico, 2012, Emerg Infect Dis, V18, P671, DOI 10.3201/eid1804.110753
   Gobbi F, 2014, BMC INFECT DIS, V14, DOI 10.1186/1471-2334-14-60
   Gonzalez-Ceron L, 2003, J MED ENTOMOL, V40, P371, DOI 10.1603/0022-2585-40.3.371
   Gusmao DS, 2010, ACTA TROP, V115, P275, DOI 10.1016/j.actatropica.2010.04.011
   Gutsevich A. V., 1971, MOSQUITOES FAMILY CU
   Hosokawa T, 2010, P NATL ACAD SCI USA, V107, P769, DOI 10.1073/pnas.0911476107
   Hughes GL, 2014, P NATL ACAD SCI USA, V111, P12498, DOI 10.1073/pnas.1408888111
   Hulme PE, 2014, TRENDS PARASITOL, V30, P267, DOI 10.1016/j.pt.2014.03.005
   Jovel J, 2016, FRONT MICROBIOL, V7, DOI 10.3389/fmicb.2016.00459
   Jupatanakul N, 2014, VIRUSES-BASEL, V6, P4294, DOI 10.3390/v6114294
   Kembel SW, 2010, BIOINFORMATICS, V26, P1463, DOI 10.1093/bioinformatics/btq166
   Kim CH, 2015, J MED ENTOMOL, V52, P63, DOI 10.1093/jme/tju011
   Klindworth Anna, 2013, Nucleic Acids Res, V41, pe1, DOI 10.1093/nar/gks808
   Lloyd-Price J, 2016, GENOME MED, V8, DOI 10.1186/s13073-016-0307-y
   Lozupone C, 2005, APPL ENVIRON MICROB, V71, P8228, DOI 10.1128/AEM.71.12.8228-8235.2005
   Marcantonio M, 2016, PARASITE VECTOR, V9, DOI 10.1186/s13071-016-1340-9
   Martínez-Rodríguez P, 2013, MICROB ECOL, V66, P211, DOI 10.1007/s00248-013-0226-z
   McMurdie PJ, 2013, PLOS ONE, V8, DOI 10.1371/journal.pone.0061217
   Medlock JM, 2012, VECTOR-BORNE ZOONOT, V12, P435, DOI 10.1089/vbz.2011.0814
   Minard G, 2015, FRONT MICROBIOL, V6, DOI 10.3389/fmicb.2015.00970
   Minard G, 2013, PARASITE VECTOR, V6, DOI 10.1186/1756-3305-6-146
   Mitraka E, 2013, PATHOG GLOB HEALTH, V107, P305, DOI 10.1179/2047773213Y.0000000106
   Mizrahi-Man O, 2013, PLOS ONE, V8, DOI 10.1371/journal.pone.0053608
   Montarsi F, 2013, PARASITE VECTOR, V6, DOI 10.1186/1756-3305-6-292
   Montarsi F, 2015, PARASITE VECTOR, V8, DOI 10.1186/s13071-015-0800-y
   Moreira LA, 2009, CELL, V139, P1268, DOI 10.1016/j.cell.2009.11.042
   Mousson L, 2012, PLOS NEGLECT TROP D, V6, DOI 10.1371/journal.pntd.0001989
   Novakova E, 2017, FRONT MICROBIOL, V8, DOI 10.3389/fmicb.2017.00526
   Oksanen J, 2015, VEGAN COMMUNITY ECOL
   Osei-Poku J, 2012, MOL ECOL, V21, P5138, DOI 10.1111/j.1365-294X.2012.05759.x
   Paupy C, 2009, MICROBES INFECT, V11, P1177, DOI 10.1016/j.micinf.2009.05.005
   Pidiyar VJ, 2004, AM J TROP MED HYG, V70, P597, DOI 10.4269/ajtmh.2004.70.597
   Raharimalala FN, 2016, PARASITOL RES, V115, P1391, DOI 10.1007/s00436-015-4873-5
   Rani A, 2009, BMC MICROBIOL, V9, DOI 10.1186/1471-2180-9-96
   Rezza G, 2007, LANCET, V370, P1840, DOI 10.1016/S0140-6736(07)61779-6
   Rognes T, 2016, PEERJ, V4, DOI 10.7717/peerj.2584
   Roiz D, 2010, VECTOR-BORNE ZOONOT, V10, P811, DOI 10.1089/vbz.2009.0098
   Rossi P, 2015, PARASITE VECTOR, V8, DOI 10.1186/s13071-015-0888-0
   Ruang-areerate T, 2006, P NATL ACAD SCI USA, V103, P12534, DOI 10.1073/pnas.0508879103
   Saraiva RG, 2016, DEV COMP IMMUNOL, V64, P53, DOI 10.1016/j.dci.2016.01.015
   Schaffner F, 2013, CLIN MICROBIOL INFEC, V19, P685, DOI 10.1111/1469-0691.12189
   Stouthamer R, 1999, ANNU REV MICROBIOL, V53, P71, DOI 10.1146/annurev.micro.53.1.71
   Suarez AV, 2008, AM NAT, V172, pS72, DOI 10.1086/588638
   Tchioffo MT, 2013, PLOS ONE, V8, DOI 10.1371/journal.pone.0081663
   Terenius O, 2008, J MED ENTOMOL, V45, P172, DOI 10.1603/0022-2585(2008)45[172:SRGSFB]2.0.CO;2
   Turley AP, 2009, PLOS NEGLECT TROP D, V3, DOI 10.1371/journal.pntd.0000516
   van den Hurk AF, 2012, PLOS NEGLECT TROP D, V6, DOI 10.1371/journal.pntd.0001892
   Vayssier-Taussat M, 2014, FRONT CELL INFECT MI, V4, DOI 10.3389/fcimb.2014.00029
   Wang Y, 2011, PLOS ONE, V6, DOI 10.1371/journal.pone.0024767
   Weiss B, 2011, TRENDS PARASITOL, V27, P514, DOI 10.1016/j.pt.2011.05.001
   YEN JH, 1971, NATURE, V232, P657, DOI 10.1038/232657a0
   Zouache K, 2011, FEMS MICROBIOL ECOL, V75, P377, DOI 10.1111/j.1574-6941.2010.01012.x
   Zouache K, 2009, PLOS ONE, V4, DOI 10.1371/journal.pone.0006388
NR 91
TC 35
Z9 36
U1 0
U2 15
PU NATURE PORTFOLIO
PI BERLIN
PA HEIDELBERGER PLATZ 3, BERLIN, 14197, GERMANY
SN 2045-2322
J9 SCI REP-UK
JI Sci Rep
PD OCT 31
PY 2018
VL 8
AR 16091
DI 10.1038/s41598-018-34640-z
PG 11
WC Multidisciplinary Sciences
WE Science Citation Index Expanded (SCI-EXPANDED)
SC Science & Technology - Other Topics
GA GY7SA
UT WOS:000448813200012
PM 30382151
OA gold, Green Published
DA 2025-07-26
ER

PT J
AU Abraham, R
   Hauer, D
   McPherson, RL
   Utt, A
   Kirby, IT
   Cohen, MS
   Merits, A
   Leung, AKL
   Griffin, DE
AF Abraham, Rachy
   Hauer, Debra
   McPherson, Robert Lyle
   Utt, Age
   Kirby, Ilsa T.
   Cohen, Michael S.
   Merits, Andres
   Leung, Anthony K. L.
   Griffin, Diane E.
TI ADP-ribosyl-binding and hydrolase activities of the alphavirus nsP3
   macrodomain are critical for initiation of virus replication
SO PROCEEDINGS OF THE NATIONAL ACADEMY OF SCIENCES OF THE UNITED STATES OF
   AMERICA
LA English
DT Article
DE alphavirus; macrodomain; ADP ribosylation; replication complexes; PARP
ID NONSTRUCTURAL PROTEIN NSP3; FINGER ANTIVIRAL PROTEIN; STRAND RNA
   VIRUSES; SINDBIS-VIRUS; CHIKUNGUNYA VIRUS; SEMLIKI-FOREST; STRESS
   GRANULE; MINUS-STRAND; POLY(ADP-RIBOSE) POLYMERASE; POSTTRANSLATIONAL
   MODIFICATIONS
AB Alphaviruses are plus-strand RNA viruses that cause encephalitis, rash, and arthritis. The nonstructural protein (nsP) precursor poly-protein is translated from genomic RNA and processed into four nsPs. nsP3 has a highly conserved macrodomain (MD) that binds ADP-ribose (ADPr), which can be conjugated to protein as a post-translational modification involving transfer of ADPr from NAD(+) by poly ADPr polymerases (PARPs). The nsP3(MD) also removes ADPr from mono ADP-ribosylated (MARylated) substrates. To determine which aspects of alphavirus replication require nsP3 m degrees ADPr-binding and/or hydrolysis function, we studied NSC34 neuronal cells infected with chikungunya virus (CHIKV). Infection induced ADP-ribosylation of cellular proteins without increasing PARP expression, and inhibition of MARylation decreased virus replication. CHIKV with a G325 mutation that reduced ADPr-binding and hydrolase activities was less efficient than WT CHIKV in establishing infection and in producing nsPs, dsRNA, viral RNA, and infectious virus. CHIKV with a Y114A mutation that increased ADPr binding but reduced hydrolase activity, established infection like WT CHIKV, rapidly induced nsP translation, and shut off host protein synthesis with reduced amplification of dsRNA. To assess replicase function independent of virus infection, a transreplicase system was used. Mutant nsP3(MD)s D10A, G32E, and G112E with no binding or hydrolase activity had no replicase activity, G325 had little, and Y114A was intermediate to WT. Therefore, ADP ribosylation of proteins and nsP3(MD) ADPr binding are necessary for initiation of alphavirus replication, while hydrolase activity facilitates amplification of replication complexes. These observations are consistent with observed nsP3(MD) conservation and limited tolerance for mutation.
C1 [Abraham, Rachy; Hauer, Debra; Griffin, Diane E.] Johns Hopkins Bloomberg Sch Publ Hlth, W Harry Feinstone Dept Mol Microbiol & Immunol, Baltimore, MD 21205 USA.
   [McPherson, Robert Lyle; Leung, Anthony K. L.] Johns Hopkins Bloomberg Sch Publ Hlth, Dept Biochem & Mol Biol, Baltimore, MD 21205 USA.
   [Utt, Age; Merits, Andres] Univ Tartu, Inst Technol, EE-50411 Tartu, Estonia.
   [Kirby, Ilsa T.; Cohen, Michael S.] Oregon Hlth & Sci Univ, Dept Physiol & Pharmacol, Portland, OR 97239 USA.
   [Leung, Anthony K. L.] Johns Hopkins Univ, Sch Med, Dept Mol Biol & Genet, Baltimore, MD 21205 USA.
   [Leung, Anthony K. L.] Johns Hopkins Univ, Sch Med, Dept Oncol, Baltimore, MD 21205 USA.
C3 Johns Hopkins University; Johns Hopkins Bloomberg School of Public
   Health; Johns Hopkins University; Johns Hopkins Bloomberg School of
   Public Health; University of Tartu; Oregon Health & Science University;
   Johns Hopkins University; Johns Hopkins University
RP Griffin, DE (corresponding author), Johns Hopkins Bloomberg Sch Publ Hlth, W Harry Feinstone Dept Mol Microbiol & Immunol, Baltimore, MD 21205 USA.
EM dgriffi6@jhu.edu
RI ; Cohen, Mark/C-6610-2011; Leung, Adelaine/AAV-3357-2021; Abraham,
   Rachy/AAO-2298-2021; Utt, Age/G-6335-2019; Merits, Andres/H-3125-2015
OI McPherson, Robert/0000-0002-5922-889X; Utt, Age/0009-0003-3247-6425;
   cohen, michael/0000-0002-7636-4156; Leung, Anthony/0000-0001-5569-4036;
   Abraham, Rachy/0000-0003-3180-2447; Merits, Andres/0000-0001-8193-0071
FU Johns Hopkins Catalyst Award; Johns Hopkins University School of
   Medicine Sherrilyn and Ken Fisher Center for Environmental Infectious
   Disease; Pew Charitable Trust; NIH [R01GM104135S1, T32CA009110];
   Estonian Research Council [IUT20-27]
FX We thank Naomi Forrester (University of Texas Medical Branch) for the
   cDNA clone for CHIKV strain 181/25; Michael Diamond (Washington
   University in St. Louis) for CHIKV E2 antibody; and Easwaran Sreekumar
   (Rajiv Gandhi Centre for Biotechnology) for initiating these studies.
   This work was supported by a Johns Hopkins Catalyst Award (to A.K.L.L.);
   Pilot Research Grants from the Johns Hopkins University School of
   Medicine Sherrilyn and Ken Fisher Center for Environmental Infectious
   Disease (to D.E.G. and A.K.L.L.); the Pew Charitable Trust (M.S.C.); NIH
   Grants R01GM104135S1 and T32CA009110 (to R.L.M.); and Estonian Research
   Council Institutional Research Funding Grant IUT20-27 (to A.M.).
CR Akhrymuk I, 2012, J VIROL, V86, P7180, DOI 10.1128/JVI.00541-12
   Atasheva S, 2014, J VIROL, V88, P2116, DOI 10.1128/JVI.03443-13
   Atasheva S, 2012, J VIROL, V86, P8147, DOI 10.1128/JVI.00733-12
   Bartholomeeusen K, 2018, J VIROL, V92, DOI [10.1128/jvi.00152-18, 10.1128/JVI.00152-18]
   Bick MJ, 2003, J VIROL, V77, P11555, DOI 10.1128/JVI.77.21.11555-11562.2003
   Carrasco L, 2018, VIRUSES-BASEL, V10, DOI 10.3390/v10020070
   CASHMAN NR, 1992, DEV DYNAM, V194, P209, DOI 10.1002/aja.1001940306
   Chandak NH, 2009, NEUROL INDIA, V57, P177, DOI 10.4103/0028-3886.51289
   Coffey LL, 2011, P NATL ACAD SCI USA, V108, P16038, DOI 10.1073/pnas.1111650108
   Cristea IM, 2006, J BIOL CHEM, V281, P30269, DOI 10.1074/jbc.M603980200
   Cristea IM, 2010, J VIROL, V84, P6720, DOI 10.1128/JVI.01983-09
   Daugherty MD, 2014, PLOS GENET, V10, DOI 10.1371/journal.pgen.1004403
   Dé I, 2003, J VIROL, V77, P13106, DOI 10.1128/JVI.77.24.13106-13116.2003
   DURHAM HD, 1993, NEUROTOXICOLOGY, V14, P387
   Eckei L, 2017, SCI REP-UK, V7, DOI 10.1038/srep41746
   Eriksson KK, 2008, J VIROL, V82, P12325, DOI 10.1128/JVI.02082-08
   Fehr AR, 2018, TRENDS MICROBIOL, V26, P598, DOI 10.1016/j.tim.2017.11.011
   Fehr AR, 2016, MBIO, V7, DOI 10.1128/mBio.01721-16
   Fehr AR, 2015, J VIROL, V89, P1523, DOI 10.1128/JVI.02596-14
   Foy NJ, 2013, J VIROL, V87, P7569, DOI 10.1128/JVI.00720-13
   Frolova E, 2006, J VIROL, V80, P4122, DOI 10.1128/JVI.80.8.4122-4134.2006
   Fros JJ, 2015, PARASITE VECTOR, V8, DOI 10.1186/s13071-015-1070-4
   Fros JJ, 2012, J VIROL, V86, P10873, DOI 10.1128/JVI.01506-12
   Fros JJ, 2010, J VIROL, V84, P10877, DOI 10.1128/JVI.00949-10
   FROSHAUER S, 1988, J CELL BIOL, V107, P2075, DOI 10.1083/jcb.107.6.2075
   Gao GX, 2002, SCIENCE, V297, P1703, DOI 10.1126/science.1074276
   Garmashova N, 2006, J VIROL, V80, P5686, DOI 10.1128/JVI.02739-05
   Gibson BA, 2017, BIOCHEMISTRY-US, V56, P6305, DOI 10.1021/acs.biochem.7b00670
   GORBALENYA AE, 1991, FEBS LETT, V288, P201, DOI 10.1016/0014-5793(91)81034-6
   Gorchakov R, 2005, J VIROL, V79, P9397, DOI 10.1128/JVI.79.15.9397-9409.2005
   Gorchakov R, 2008, J VIROL, V82, P10088, DOI 10.1128/JVI.01011-08
   Gorchakov R, 2012, J VIROL, V86, P6084, DOI 10.1128/JVI.06449-11
   Götte B, 2018, VIRUSES-BASEL, V10, DOI 10.3390/v10030105
   Gubler DJ, 2002, ARCH MED RES, V33, P330, DOI 10.1016/S0188-4409(02)00378-8
   HARDY WR, 1989, J VIROL, V63, P4653, DOI 10.1128/JVI.63.11.4653-4664.1989
   Jankevicius G, 2013, NAT STRUCT MOL BIOL, V20, P508, DOI 10.1038/nsmb.2523
   Jayabalan AK, 2016, NAT COMMUN, V7, DOI 10.1038/ncomms12125
   Kallio K, 2016, J VIROL, V90, P1687, DOI 10.1128/JVI.02484-15
   Kedersha N, 2005, J CELL BIOL, V169, P871, DOI 10.1083/jcb.200502088
   Kim DY, 2016, PLOS PATHOG, V12, DOI 10.1371/journal.ppat.1005810
   Kirby I.T., 2018, CELL CHEM BIOL
   Kleine H, 2008, MOL CELL, V32, P57, DOI 10.1016/j.molcel.2008.08.009
   Koch-Nolte F, 2008, FRONT BIOSCI-LANDMRK, V13, P6716, DOI 10.2741/3184
   KOONIN EV, 1992, P NATL ACAD SCI USA, V89, P8259, DOI 10.1073/pnas.89.17.8259
   Kozaki T, 2015, INT IMMUNOL, V27, P357, DOI 10.1093/intimm/dxv010
   Kristensen O, 2015, BIOCHEM BIOPH RES CO, V467, P53, DOI 10.1016/j.bbrc.2015.09.123
   Kuny CV, 2016, PLOS PATHOG, V12, DOI 10.1371/journal.ppat.1005453
   Kuri T, 2011, J GEN VIROL, V92, P1899, DOI 10.1099/vir.0.031856-0
   Kwon S, 2007, GENE DEV, V21, P3381, DOI 10.1101/gad.461107
   Lark T, 2018, FRONT MICROBIOL, V8, DOI 10.3389/fmicb.2017.02652
   LASTARZA MW, 1994, J VIROL, V68, P5781, DOI 10.1128/JVI.68.9.5781-5791.1994
   LEMM JA, 1994, EMBO J, V13, P2925, DOI 10.1002/j.1460-2075.1994.tb06587.x
   Leung AKL, 2018, PLOS PATHOG, V14, DOI 10.1371/journal.ppat.1006864
   Leung AKL, 2011, MOL CELL, V42, P489, DOI 10.1016/j.molcel.2011.04.015
   Leung JYS, 2011, ADV VIROL, V2011, DOI 10.1155/2011/249640
   Li CQ, 2016, J VIROL, V90, P8478, DOI 10.1128/JVI.00705-16
   LI GP, 1990, VIROLOGY, V179, P416, DOI 10.1016/0042-6822(90)90310-N
   Li WM, 2010, FEBS J, V277, P627, DOI 10.1111/j.1742-4658.2009.07488.x
   Lulla A, 2012, J VIROL, V86, P553, DOI 10.1128/JVI.05195-11
   Malet H, 2009, J VIROL, V83, P6534, DOI 10.1128/JVI.00189-09
   McPherson RL, 2017, P NATL ACAD SCI USA, V114, P1666, DOI 10.1073/pnas.1621485114
   Meshram CD, 2018, J VIROL, V92, DOI [10.1128/JVI.00838-18, 10.1128/jvi.00838-18]
   Nair SR, 2017, J NEUROVIROL, V23, P886, DOI 10.1007/s13365-017-0583-3
   Nargi-Aizenman JL, 2002, VIROLOGY, V293, P164, DOI 10.1006/viro.2001.1253
   Neuvonen M, 2011, PLOS PATHOG, V7, DOI 10.1371/journal.ppat.1002383
   Ohn T, 2008, NAT CELL BIOL, V10, P1224, DOI 10.1038/ncb1783
   Ohn T, 2010, WIRES RNA, V1, P486, DOI 10.1002/wrna.23
   Park E, 2009, VIROLOGY, V388, P305, DOI 10.1016/j.virol.2009.03.031
   Parkt E, 2009, J GEN VIROL, V90, P2073, DOI 10.1099/vir.0.012682-0
   PERANEN J, 1988, J GEN VIROL, V69, P2165, DOI 10.1099/0022-1317-69-9-2165
   Pietlä MK, 2017, VIRUS RES, V234, P44, DOI 10.1016/j.virusres.2017.01.007
   Putics A, 2005, J VIROL, V79, P12721, DOI 10.1128/JVI.79.20.12721-12731.2005
   Rack JGM, 2016, ANNU REV BIOCHEM, V85, P431, DOI 10.1146/annurev-biochem-060815-014935
   Reid S, 2015, EMERG MICROBES INFEC, V4, DOI 10.1038/emi.2015.61
   Reineke LC, 2017, MOL CELL BIOL, V37, DOI 10.1128/MCB.00596-16
   Reineke LC, 2015, J VIROL, V89, P2575, DOI 10.1128/JVI.02791-14
   Reineke LC, 2012, MOL BIOL CELL, V23, P3499, DOI 10.1091/mbc.E12-05-0385
   Ribet D, 2010, CELL, V143, P694, DOI 10.1016/j.cell.2010.11.019
   Ronca SE, 2016, FRONT MICROBIOL, V7, DOI 10.3389/fmicb.2016.00959
   Rosenthal F, 2013, NAT STRUCT MOL BIOL, V20, P502, DOI 10.1038/nsmb.2521
   Rupp JC, 2015, J GEN VIROL, V96, P2483, DOI 10.1099/jgv.0.000249
   Saul S, 2015, J VIROL, V89, P11030, DOI 10.1128/JVI.01186-15
   SAWICKI DL, 1980, J VIROL, V34, P108, DOI 10.1128/JVI.34.1.108-118.1980
   Sawicki DL, 2003, J VIROL, V77, P1801, DOI 10.1128/JVI.77.3.1801-1811.2003
   Saxton-Shaw KD, 2013, PLOS NEGLECT TROP D, V7, DOI 10.1371/journal.pntd.0001931
   Schmidt EK, 2009, NAT METHODS, V6, P275, DOI [10.1038/nmeth.1314, 10.1038/NMETH.1314]
   Scholte FEM, 2015, J VIROL, V89, P4457, DOI 10.1128/JVI.03612-14
   Schulte T, 2016, OPEN BIOL, V6, DOI 10.1098/rsob.160078
   Shaw AE, 2017, PLOS BIOL, V15, DOI 10.1371/journal.pbio.2004086
   Shin G, 2012, P NATL ACAD SCI USA, V109, P16534, DOI 10.1073/pnas.1210418109
   SHIRAKO Y, 1994, J VIROL, V68, P1874, DOI 10.1128/JVI.68.3.1874-1885.1994
   Spuul P, 2007, J VIROL, V81, P872, DOI 10.1128/JVI.01785-06
   Spuul P, 2011, J VIROL, V85, P4739, DOI 10.1128/JVI.00085-11
   STRAUSS JH, 1994, MICROBIOL REV, V58, P491, DOI 10.1128/MMBR.58.3.491-562.1994
   Thaa B, 2015, J VIROL, V89, P11420, DOI 10.1128/JVI.01579-15
   Tourrière H, 2003, J CELL BIOL, V160, P823, DOI 10.1083/jcb.200212128
   Tourrière H, 2001, MOL CELL BIOL, V21, P7747, DOI 10.1128/MCB.21.22.7747-7760.2001
   Tsai WC, 2017, J BIOL CHEM, V292, P18886, DOI 10.1074/jbc.M117.800706
   Tsai WC, 2016, J BIOL CHEM, V291, P22671, DOI 10.1074/jbc.M116.739573
   Tuittila M, 2003, J GEN VIROL, V84, P1525, DOI 10.1099/vir.0.18936-0
   Tuittila MT, 2000, J VIROL, V74, P4579, DOI 10.1128/JVI.74.10.4579-4589.2000
   Ubol S, 1996, J VIROL, V70, P2215, DOI 10.1128/JVI.70.4.2215-2220.1996
   UEDA K, 1985, ANNU REV BIOCHEM, V54, P73, DOI 10.1146/annurev.biochem.54.1.73
   Utt A, 2016, PLOS ONE, V11, DOI 10.1371/journal.pone.0151616
   Utt A, 2015, J VIROL, V89, P3145, DOI 10.1128/JVI.03213-14
   Vihinen H, 2001, J BIOL CHEM, V276, P5745, DOI 10.1074/jbc.M006077200
   Voss JE, 2010, NATURE, V468, P709, DOI 10.1038/nature09555
   WANG YF, 1994, J VIROL, V68, P6466, DOI 10.1128/JVI.68.10.6466-6475.1994
   Weaver SC, 2015, NEW ENGL J MED, V372, P1231, DOI 10.1056/NEJMra1406035
   Zhang YG, 2007, J VIROL, V81, P11246, DOI 10.1128/JVI.01282-07
   Zusinaite E, 2007, J GEN VIROL, V88, P1977, DOI 10.1099/vir.0.82865-0
NR 111
TC 92
Z9 105
U1 0
U2 11
PU NATL ACAD SCIENCES
PI WASHINGTON
PA 2101 CONSTITUTION AVE NW, WASHINGTON, DC 20418 USA
SN 0027-8424
J9 P NATL ACAD SCI USA
JI Proc. Natl. Acad. Sci. U. S. A.
PD OCT 30
PY 2018
VL 115
IS 44
BP E10457
EP E10466
DI 10.1073/pnas.1812130115
PG 10
WC Multidisciplinary Sciences
WE Science Citation Index Expanded (SCI-EXPANDED)
SC Science & Technology - Other Topics
GA GY6PP
UT WOS:000448713200019
PM 30322911
OA Green Published, Bronze
DA 2025-07-26
ER

PT J
AU Silva, E
   Okano, AH
   Morya, E
   Albuquerque, J
   Cacho, E
   Unal, G
   Bikson, M
   Pegado, R
AF Silva-Filho, Edson
   Okano, Alexandre H.
   Morya, Edgard
   Albuquerque, Jessica
   Cacho, Enio
   Unal, Gozde
   Bikson, Marom
   Pegado, Rodrigo
TI Neuromodulation treats Chikungunya arthralgia: a randomized controlled
   trial
SO SCIENTIFIC REPORTS
LA English
DT Article
ID DIRECT-CURRENT STIMULATION; TRANSCRANIAL MAGNETIC STIMULATION; CHRONIC
   PAIN; BACK-PAIN; DISEASE; VALIDATION; EPIDEMIOLOGY; PERCEPTION;
   MECHANISMS; GUIDELINES
AB The Chikungunya (CHIK) virus is epidemic in Brazil, with 170,000 cases in the first half of 2016. More than 60% of patients present relapsing and remitting chronic arthralgia with debilitating pain lasting years. There are no specific therapeutic agents to treat and rehabilitee infected persons with CHIK. Persistent pain can lead to incapacitation, requiring long-term pharmacological treatment. Advances in non-pharmacological treatments are necessary to promote pain relief without side effects and to restore functionality. Clinical trials indicate transcrania I direct current stimulation (tDCS) can treat a broad range of chronic pain disorders, including diffuse neuromuscular pain and arthralgia. Here, we demonstrate that the tDCS across the primary motor cortex significantly reduces pain in the chronic phase of CHIK. High-resolution computational model was created to analyze the cortical electric field generated during tDCS and a diffuse and clustered brain current flow including M1 ipsilateral and contralateral, left DLPFC, nucleus accumbens, and cingulate was found. Our findings suggest tDCS could be an effective, inexpensive and deployable therapy to areas lacking resources with a significant number of patients with chronic CHIK persistent pain.
C1 [Silva-Filho, Edson; Cacho, Enio; Pegado, Rodrigo] Univ Fed Rio Grande do Norte, Postgrad Program Rehabil Sci, Santa Cruz, Brazil.
   [Okano, Alexandre H.] Univ Fed ABC, Ctr Math Computat & Cognit, Sao Paulo, Brazil.
   [Morya, Edgard] Santos Dumont Inst, Edmond & Lily Safra Int Inst Neurosci, Macaiba, Brazil.
   [Albuquerque, Jessica] Univ Fed Paraiba, Dept Social Psychol, Joao Pessoa, Paraiba, Brazil.
   [Unal, Gozde] CUNY City Coll, Dept Biomed Engn, New York, NY 10031 USA.
C3 Universidade Federal do Rio Grande do Norte; Universidade Federal do ABC
   (UFABC); Universidade Federal da Paraiba; City University of New York
   (CUNY) System; City College of New York (CUNY)
RP Pegado, R (corresponding author), Univ Fed Rio Grande do Norte, Postgrad Program Rehabil Sci, Santa Cruz, Brazil.
EM rodrigopegado@gmail.com
RI Silva-Filho, Edson/S-2345-2019; MORYA, EDGARD/R-1251-2019; Okano,
   Alexandre/C-2757-2013; Cacho, Enio/NEU-3240-2025; Pegado,
   Rodrigo/S-8993-2019
OI Okano, Alexandre/0000-0002-8995-1392; Silva Filho, Edson
   Meneses/0000-0002-0732-5049; 
FU Coordenacao de Aperfeicoamento de Pessoal de Nivel Superior - Brasil
   (CAPES) [001]
FX This study was financed in part by the Coordenacao de Aperfeicoamento de
   Pessoal de Nivel Superior - Brasil (CAPES) Finance Code 001.
CR Ahn H, 2017, BRAIN STIMUL, V10, P902, DOI 10.1016/j.brs.2017.05.007
   [Anonymous], J REHABILI MED
   Antal A, 2010, J PAIN SYMPTOM MANAG, V39, P890, DOI 10.1016/j.jpainsymman.2009.09.023
   Aparicio VA, 2013, SCAND J MED SCI SPOR, V23, P415, DOI 10.1111/j.1600-0838.2011.01401.x
   Bikson M, 2016, BRAIN STIMUL, V9, P641, DOI 10.1016/j.brs.2016.06.004
   Bocci T, 2015, RESTOR NEUROL NEUROS, V33, P597, DOI 10.3233/RNN-140453
   Boggio PS, 2009, NEUROPSYCHOLOGIA, V47, P212, DOI 10.1016/j.neuropsychologia.2008.07.022
   Bohannon RW, 2015, CURR OPIN CLIN NUTR, V18, P465, DOI 10.1097/MCO.0000000000000202
   Brietzke AP, 2016, FRONT NEUROSCI-SWITZ, V9, DOI 10.3389/fnins.2015.00498
   Campolina AG, 2011, CIENC SAUDE COLETIVA, V16, P3103, DOI 10.1590/S1413-81232011000800010
   Cervigni M, 2018, NEUROUROL URODYNAM, V37, P2678, DOI 10.1002/nau.23718
   Chopra A, 2014, ARTHRITIS RHEUMATOL, V66, P319, DOI 10.1002/art.38221
   de Andrade DC, 2010, BMC INFECT DIS, V10, DOI 10.1186/1471-2334-10-31
   Ferreira KA, 2011, SUPPORT CARE CANCER, V19, P505, DOI 10.1007/s00520-010-0844-7
   Fregni F, 2006, ARTHRITIS RHEUM-US, V54, P3988, DOI 10.1002/art.22195
   Goupil Brad A, 2016, Open Rheumatol J, V10, P129, DOI 10.2174/1874312901610010129
   Hashmi JA, 2013, BRAIN, V136, P2751, DOI 10.1093/brain/awt211
   Hawker GA, 2011, ARTHRIT CARE RES, V63, pS240, DOI 10.1002/acr.20543
   Hawman DW, 2013, J VIROL, V87, P13878, DOI 10.1128/JVI.02666-13
   Hsu JH, 2018, CURR PAIN HEADACHE R, V22, DOI 10.1007/s11916-018-0703-7
   Jensen MP, 2014, NAT REV NEUROL, V10, P167, DOI 10.1038/nrneurol.2014.12
   Kelvin AA, 2011, PLOS NEGLECT TROP D, V5, DOI 10.1371/journal.pntd.0001279
   Klein MM, 2015, PAIN, V156, P1601, DOI 10.1097/j.pain.0000000000000210
   Knijnik LM, 2016, PAIN PRACT, V16, P294, DOI 10.1111/papr.12276
   Kregel J, 2015, SEMIN ARTHRITIS RHEU, V45, P229, DOI 10.1016/j.semarthrit.2015.05.002
   Lefaucheur JP, 2017, CLIN NEUROPHYSIOL, V128, P56, DOI 10.1016/j.clinph.2016.10.087
   Lefaucheur JP, 2016, NEUROPHYSIOL CLIN, V46, P319, DOI 10.1016/j.neucli.2016.10.002
   Luedtke K, 2012, CLIN J PAIN, V28, P452, DOI 10.1097/AJP.0b013e31823853e3
   Madariaga M, 2016, BRAZ J INFECT DIS, V20, P91
   Marimoutou C, 2015, CLIN MICROBIOL INFEC, V21, P688, DOI 10.1016/j.cmi.2015.02.024
   Morrison TE, 2014, J VIROL, V88, P11644, DOI 10.1128/JVI.01432-14
   Naro A, 2016, FRONT HUM NEUROSCI, V10, DOI 10.3389/fnhum.2016.00376
   Rikli RE, 2013, GERONTOLOGIST, V53, P255, DOI 10.1093/geront/gns071
   Sam IC, 2015, VECTOR-BORNE ZOONOT, V15, P223, DOI 10.1089/vbz.2014.1680
[truncated: 3,713,649 more chars]
