# Supplementary material for: Resurgent threat in a changing climate: A 20-year bibliometric analysis of global Chikungunya research evolution and pandemic preparedness
Source: PLoS Negl Trop Dis. 2026 Feb 23;20(2):e0013959. doi: 10.1371/journal.pntd.0013959 (PMC12945310; doi:10.1371/journal.pntd.0013959)
Supplement: S1 Appendix — (ZIP) [file pntd.0013959.s001.zip › S1_Zip/S11_Text..txt]

FN Clarivate Analytics Web of Science
VR 1.0
PT J
AU Inocente, EA
   Shaya, M
   Acosta, N
   Rakotondraibe, LH
   Piermarini, PM
AF Inocente, Edna Alfaro
   Shaya, Marguerite
   Acosta, Nuris
   Rakotondraibe, L. Harinantenaina
   Piermarini, Peter M.
TI A natural agonist of mosquito TRPA1 from the medicinal plant
   Cinnamosma fragrans that is toxic, antifeedant, and repellent to
   the yellow fever mosquito Aedes aegypti
SO PLOS NEGLECTED TROPICAL DISEASES
LA English
DT Article
ID DRIMANE SESQUITERPENOIDS; COVALENT MODIFICATION; WARBURGIA-UGANDENSIS;
   INHIBITORY-ACTIVITY; BIOLOGICAL-ACTIVITY; CHANNEL ACTIVATION; RENAL
   TUBULES; IN-VITRO; A-C; DROSOPHILA
AB Plants produce various secondary metabolites that offer a potential source of novel insecticides and repellents for the control of mosquito vectors. Plants of the genus Cinnamosma are endemic to, and widely-distributed throughout, the island of Madagascar. The barks of these species are commonly used in traditional medicines for treating a wide range of maladies. The therapeutic nature of the bark is thought to be associated with its enrichment of pungent drimane sesquiterpenes, which elicit antifeedant and toxic effects in some insects. Here we test the hypothesis that a bark extract of Cinnamosma fragrans (CINEX) and its major drimane sesquiterpenes are insecticidal, antifeedant, and repellent to Aedes aegypti, the principal mosquito vector of chikungunya, dengue, yellow fever, and Zika viruses. We demonstrate that CINEX is 1) toxic to larval and adult female mosquitoes, and 2) antifeedant and repellent to adult female mosquitoes. Moreover, we show that cinnamodial (CDIAL), a sesquiterpene dialdehyde isolated from CINEX, duplicates these bioactivities and exhibits similar toxic potency against pyrethroid-susceptible and-resistant strains of Ae. aegypti. Importantly, we show that CDIAL is an agonist of heterologously-expressed mosquito Transient Receptor Potential Al (TRPA1) channels, and the antifeedant activity of CDIAL is dampened in a TRPAl-deficient strain of Ae. aegypti (TRPA1-/-). Intriguingly, TRPA1-/-mosquitoes do not exhibit toxic resistance to CDIAL. The data indicate that modulation of TRPA1 is required for the sensory detection and avoidance of CDIAL by mosquitoes, but not for inducing the molecule's toxicity. Our study suggests that CDIAL may serve as a novel chemical platform for the development of natural product-based insecticides and repellents for controlling mosquito vectors.
C1 [Inocente, Edna Alfaro; Shaya, Marguerite; Acosta, Nuris; Piermarini, Peter M.] Ohio State Univ, Ohio Agr Res & Dev Ctr, Dept Entomol, Wooster, OH 44691 USA.
   [Rakotondraibe, L. Harinantenaina] Ohio State Univ, Dept Med Chem, Columbus, OH 43210 USA.
   [Rakotondraibe, L. Harinantenaina] Ohio State Univ, Dept Pharmacognosy, Columbus, OH 43210 USA.
C3 University System of Ohio; Ohio State University; University System of
   Ohio; Ohio State University; University System of Ohio; Ohio State
   University
RP Piermarini, PM (corresponding author), Ohio State Univ, Ohio Agr Res & Dev Ctr, Dept Entomol, Wooster, OH 44691 USA.; Rakotondraibe, LH (corresponding author), Ohio State Univ, Dept Med Chem, Columbus, OH 43210 USA.; Rakotondraibe, LH (corresponding author), Ohio State Univ, Dept Pharmacognosy, Columbus, OH 43210 USA.
EM rakotondraibe.1@osu.edu; piermarini.1@osu.edu
RI ; Piermarini, Peter/AAO-5666-2021
OI Rakotondraibe, L. Harinantenaina/0000-0003-2166-4992; Piermarini,
   Peter/0000-0003-1020-5774; 
FU National Institutes of Health National Institute of Allergy and
   Infectious Diseases [R21AI129951]; Ohio State University Public Health
   Preparedness for Infectious Disease Program (New Investigator Grant);
   Ohio Agricultural Research and Development Center SEEDS (SEEDS grant)
   [0HOA1569]; State fund; Federal fund
FX This research was funded by the National Institutes of Health National
   Institute of Allergy and Infectious Diseases (R21AI129951 to PMP and
   LHR), The Ohio State University Public Health Preparedness for
   Infectious Disease Program (New Investigator Grant to PMP and LHR), Ohio
   Agricultural Research and Development Center SEEDS (SEEDS grant
   0HOA1569; oardc.osu.edu/seeds) to PMP, and State and Federal funds
   appropriated to the Ohio Agricultural Research and Development Center of
   The Ohio State University. The funders had no role in study design, data
   collection and analysis, decision to publish, or preparation of the
   manuscript.
CR Al-Anzi B, 2006, CURR BIOL, V16, P1034, DOI 10.1016/j.cub.2006.04.002
   Amiguet VT, 2006, J NAT PROD, V69, P1005, DOI 10.1021/np0504863
   [Anonymous], 2015, TRP Channels in Sensory Transduction
   ASAKAWA Y, 1988, J CHEM ECOL, V14, P1845, DOI 10.1007/BF01013481
   Calkins TL, 2015, PLOS ONE, V10, DOI 10.1371/journal.pone.0137084
   Claudino VD, 2013, MEM I OSWALDO CRUZ, V108, P140, DOI 10.1590/0074-0276108022013002
   Cordero-Morales JF, 2011, P NATL ACAD SCI USA, V108, pE1184, DOI 10.1073/pnas.1114124108
   Corfas RA, 2015, ELIFE, V4, DOI [10.7554/eLife.11751, 10.7554/eLife.11750]
   Du EJ, 2015, MOL CELLS, V38, P911, DOI 10.14348/molcells.2015.0215
   Escalera J, 2008, J BIOL CHEM, V283, P24136, DOI 10.1074/jbc.M710280200
   Estep AS, 2017, J MED ENTOMOL, P1
   Fowler MA, 2013, LIFE SCI, V92, P394, DOI 10.1016/j.lfs.2012.07.029
   Gershenzon J, 2007, NAT CHEM BIOL, V3, P408, DOI 10.1038/nchembio.2007.5
   Gols GJZ, 1996, ENTOMOL EXP APPL, V79, P69, DOI 10.1111/j.1570-7458.1996.tb00810.x
   Hamada FN, 2008, NATURE, V454, P217, DOI 10.1038/nature07001
   Harinantenaina L, 2008, J NAT PROD, V71, P123, DOI 10.1021/np070474c
   Harinantenaina L, 2007, J NAT PROD, V70, P277, DOI 10.1021/np060435l
   Harinantenaina L, 2006, J NAT PROD, V69, P1193, DOI 10.1021/np0601298
   He DH, 2017, BIOORG MED CHEM LETT, V27, P1754, DOI 10.1016/j.bmcl.2017.02.067
   Hinman A, 2006, P NATL ACAD SCI USA, V103, P19564, DOI 10.1073/pnas.0609598103
   ISMAN MB, 1990, J AGR FOOD CHEM, V38, P1406, DOI 10.1021/jf00096a024
   Ja WW, 2007, P NATL ACAD SCI USA, V104, P8253, DOI 10.1073/pnas.0702726104
   Jansen BJM, 2004, NAT PROD REP, V21, P449, DOI 10.1039/b311170a
   JANSEN BJM, 1991, NAT PROD REP, V8, P309, DOI 10.1039/np9910800309
   Kang KJ, 2012, NATURE, V481, P76, DOI 10.1038/nature10715
   Kang K, 2010, NATURE, V464, P597, DOI 10.1038/nature08848
   Kim SH, 2010, P NATL ACAD SCI USA, V107, P8440, DOI 10.1073/pnas.1001425107
   KUBO I, 1976, J CHEM SOC CHEM COMM, P1013, DOI 10.1039/c39760001013
   Kwan KY, 2009, J GEN PHYSIOL, V133, P251, DOI 10.1085/jgp.200810146
   Kwon H, 2016, P NATL ACAD SCI USA, V113, P6880, DOI 10.1073/pnas.1520404113
   Kwon Y, 2010, CURR BIOL, V20, P1672, DOI 10.1016/j.cub.2010.08.016
   Laursen WJ, 2014, CURR TOP MEMBR, V74, P89, DOI [10.1016/B978-0-800181-3.00004-X, 10.1016/B978-0-12-800181-3.00004-X]
   Macpherson LJ, 2007, NATURE, V445, P541, DOI 10.1038/nature05544
   Maekawa E, 2011, PARASITE VECTOR, V4, DOI 10.1186/1756-3305-4-10
   MAHMOUD II, 1980, J NAT PROD, V43, P365, DOI 10.1021/np50009a008
   Mathie K, 2017, J AGR FOOD CHEM, V65, P5700, DOI 10.1021/acs.jafc.7b02356
   MEINWALD J, 1978, SCIENCE, V199, P1167, DOI 10.1126/science.199.4334.1167
   Mendes GL, 1998, LIFE SCI, V63, P369, DOI 10.1016/S0024-3205(98)00285-9
   Mendes GL, 2000, J PHARMACOL EXP THER, V292, P164
   Miresmailli S, 2014, TRENDS PLANT SCI, V19, P29, DOI 10.1016/j.tplants.2013.10.002
   Montenegro I, 2013, MOLECULES, V18, P4192, DOI 10.3390/molecules18044192
   NAKANISHI K, 1977, ISR J CHEM, V16, P28
   Pavela R, 2017, S AFR J BOT, V108, P359, DOI 10.1016/j.sajb.2016.08.017
   Peng GD, 2015, CELL REP, V12, P190, DOI 10.1016/j.celrep.2015.06.025
   Pernet R, 1957, PHARMACOPEE MADAGASC, P3
   Piermarini PM, 2011, AM J PHYSIOL-REG I, V301, pR1318, DOI 10.1152/ajpregu.00223.2011
   Piermarini PM, 2009, AM J PHYSIOL-RENAL, V296, pF730, DOI 10.1152/ajprenal.90564.2008
   Pridgeon JW, 2009, J MED ENTOMOL, V46, P335, DOI 10.1603/033.046.0219
   Quéro A, 2016, CR CHIM, V19, P1056, DOI 10.1016/j.crci.2016.04.006
   Randrianarivelojosia M, 2003, MALARIA J, V2, DOI 10.1186/1475-2875-2-25
   Raphemot R, 2014, PLOS ONE, V9, DOI 10.1371/journal.pone.0110772
   Raphemot R, 2013, PLOS ONE, V8, DOI 10.1371/journal.pone.0064905
   Romero MF, 1997, NATURE, V387, P409, DOI 10.1038/387409a0
   Rosenzweig M, 2005, GENE DEV, V19, P419, DOI 10.1101/gad.1278205
   Rouhier MF, 2014, PLOS ONE, V9, DOI 10.1371/journal.pone.0100700
   Salgado VL, 2017, J PESTIC SCI, V42, P1, DOI 10.1584/jpestics.D16-104
   Su QX, 2016, NAT PRODUCT BIOPROSP, V6, P31, DOI 10.1007/s13659-015-0083-1
   Swale DR, 2016, SCI REP-UK, V6, DOI 10.1038/srep36954
   Szallasi A, 1998, EUR J PHARMACOL, V356, P81, DOI 10.1016/S0014-2999(98)00514-7
   Viana F, 2016, J PHYSIOL-LONDON, V594, P4151, DOI 10.1113/JP270935
   Vriens J, 2008, CURR NEUROPHARMACOL, V6, P79, DOI 10.2174/157015908783769644
   Wang GR, 2009, EUR J NEUROSCI, V30, P967, DOI 10.1111/j.1460-9568.2009.06901.x
   Wube AA, 2005, PHYTOCHEMISTRY, V66, P2309, DOI 10.1016/j.phytochem.2005.07.018
   Wube AA, 2006, PLANTA MED, V72, P754, DOI 10.1055/s-2006-931596
   Wube AA, 2010, PHYTOTHER RES, V24, P1468, DOI 10.1002/ptr.3126
   Yang L, 2017, J INSECT PHYSIOL, V96, P35, DOI 10.1016/j.jinsphys.2016.10.011
   Zapata N, 2010, PHYTOPARASITICA, V38, P191, DOI 10.1007/s12600-010-0087-7
NR 67
TC 21
Z9 22
U1 0
U2 18
PU PUBLIC LIBRARY SCIENCE
PI SAN FRANCISCO
PA 1160 BATTERY STREET, STE 100, SAN FRANCISCO, CA 94111 USA
SN 1935-2735
J9 PLOS NEGLECT TROP D
JI Plos Neglect. Trop. Dis.
PD FEB
PY 2018
VL 12
IS 2
AR e0006265
DI 10.1371/journal.pntd.0006265
PG 19
WC Infectious Diseases; Parasitology; Tropical Medicine
WE Science Citation Index Expanded (SCI-EXPANDED)
SC Infectious Diseases; Parasitology; Tropical Medicine
GA FZ0RM
UT WOS:000427279700043
PM 29425195
OA Green Published, gold, Green Submitted
DA 2025-07-26
ER

PT J
AU Leta, S
   Beyene, TJ
   De Clercq, EM
   Amenu, K
   Kraemer, MUG
   Revie, CW
AF Leta, Samson
   Beyene, Tariku Jibat
   De Clercq, Eva M.
   Amenu, Kebede
   Kraemer, Moritz U. G.
   Revie, Crawford W.
TI Global risk mapping for major diseases transmitted by Aedes
   aegypti and Aedes albopictus
SO INTERNATIONAL JOURNAL OF INFECTIOUS DISEASES
LA English
DT Article
DE Aedes aegypti; Aedes albopictus; Arboviral diseases; Chikungunya;
   Dengue; RVF; Yellow fever; Zika
ID RIFT-VALLEY FEVER; ZIKA VIRUS; YELLOW-FEVER; CHIKUNGUNYA; DENGUE;
   TRANSMISSION; MOSQUITOS; WOLBACHIA; OUTBREAK; DIPTERA
AB Objectives: The objective of this study was to map the global risk of the major arboviral diseases transmitted by Aedes aegypti and Aedes albopictus by identifying areas where the diseases are reported, either through active transmission or travel-related outbreaks, as well as areas where the diseases are not currently reported but are nonetheless suitable for the vector.
   Methods: Data relating to five arboviral diseases (Zika, dengue fever, chikungunya, yellow fever, and Rift Valley fever (RVF)) were extracted from some of the largest contemporary databases and paired with data on the known distribution of their vectors, A. aegypti and A. albopictus. The disease occurrence data for the selected diseases were compiled from literature dating as far back as 1952 to as recent as 2017. The resulting datasets were aggregated at the country level, except in the case of the USA, where state-level data were used. Spatial analysis was used to process the data and to develop risk maps.
   Results: Out of the 250 countries/territories considered, 215 (86%) are potentially suitable for the survival and establishment of A. aegypti and/or A. albopictus. A. albopictus has suitability foci in 197 countries/territories, while there are 188 that are suitable for A. aegypti. There is considerable variation in the suitability range among countries/territories, but many of the tropical regions of the world provide high suitability over extensive areas. Globally, 146 (58.4%) countries/territories reported at least one arboviral disease, while 123 (49.2%) reported more than one of the above diseases. The overall numbers of countries/territories reporting autochthonous vector-borne occurrences of Zika, dengue, chikungunya, yellow fever, and RVF, were 85, 111, 106, 43, and 39, respectively.
   Conclusions: With 215 countries/territories potentially suitable for the most important arboviral disease vectors and more than half of these reporting cases, arboviral diseases are indeed a global public health threat. The increasing proportion of reports that include multiple arboviral diseases highlights the expanding range of their common transmission vectors. The shared features of these arboviral diseases should motivate efforts to combine interventions against these diseases. (C) 2017 The Authors. Published by Elsevier Ltd on behalf of International Society for Infectious Diseases.
C1 [Leta, Samson; Beyene, Tariku Jibat; Amenu, Kebede] Addis Ababa Univ, Coll Vet Med, POB 34, Bishoftu, Ethiopia.
   [De Clercq, Eva M.] Catholic Univ Louvain, FNRS, George Lemaitre Inst Earth & Climate Res, Pl Louis Pasteur 3, B-1348 Louvain, Belgium.
   [Kraemer, Moritz U. G.] Harvard Med Sch, Boston, MA USA.
   [Kraemer, Moritz U. G.] Boston Childrens Hosp, Computat Epidemiol Lab, Boston, MA USA.
   [Kraemer, Moritz U. G.] Univ Oxford, Dept Zool, Oxford, England.
   [Revie, Crawford W.] Univ Prince Edward Isl, Dept Hlth Management, Charlottetown, PE, Canada.
C3 Addis Ababa University; Universite Catholique Louvain; Harvard
   University; Harvard Medical School; Harvard University; Harvard
   University Medical Affiliates; Boston Children's Hospital; University of
   Oxford; University of Prince Edward Island
RP Leta, S (corresponding author), Addis Ababa Univ, Coll Vet Med, POB 34, Bishoftu, Ethiopia.
EM samson.leta@aau.edu.et
RI Beyene, Tariku/A-6875-2017; Leta, Samson/GQH-9613-2022; Beyene, Tariku
   J/A-6875-2017; Amenu, Kebede/E-6876-2018; Revie, Crawford/B-5002-2011
OI Beyene, Tariku J/0000-0002-7474-1966; Amenu, Kebede/0000-0002-0985-2950;
   Regassa, Samson Leta/0000-0003-4792-5978; Revie,
   Crawford/0000-0002-5018-0340; De Clercq, Eva/0000-0002-0578-9771
CR AITKEN THG, 1979, AM J TROP MED HYG, V28, P119, DOI 10.4269/ajtmh.1979.28.119
   Al-Hazmi M, 2003, CLIN INFECT DIS, V36, P245, DOI 10.1086/345671
   [Anonymous], CURR ZIK TRANSM
   [Anonymous], MEM I O CRUZ
   [Anonymous], INFECT ECOL EPIDEMIO
   [Anonymous], PLOS NEGL TROP DIS
   [Anonymous], CIK FACTSH
   [Anonymous], 2016, INT J DERMATOL, DOI DOI 10.1111/ijd.13399
   [Anonymous], RIFT VALL FEV FACT S
   [Anonymous], WHAT IS DENG
   [Anonymous], 2014, A global brief on vector-borne diseases. WHO
   [Anonymous], ECOLOGY PARASITE VEC
   Bhatt S, 2013, NATURE, V496, P504, DOI 10.1038/nature12060
   Brady OJ, 2014, PARASITE VECTOR, V7, DOI 10.1186/1756-3305-7-338
   Brady OJ, 2013, PARASITE VECTOR, V6, DOI 10.1186/1756-3305-6-351
   Brady OJ, 2012, PLOS NEGLECT TROP D, V6, DOI 10.1371/journal.pntd.0001760
   Burt FJ, 2012, LANCET, V379, P662, DOI 10.1016/S0140-6736(11)60281-X
   Caragata EP, 2016, MICROB CELL, V3, P293, DOI 10.15698/mic2016.07.513
   Carlson CJ, 2016, PLOS NEGLECT TROP D, V10, DOI 10.1371/journal.pntd.0004968
   Dutra HLC, 2016, CELL HOST MICROBE, V19, P771, DOI 10.1016/j.chom.2016.04.021
   Centers for Disease Control and Prevention (CDC), 2000, MMWR Morb Mortal Wkly Rep, V49, P905
   Charrel RN, 2014, CLIN MICROBIOL INFEC, V20, P662, DOI 10.1111/1469-0691.12694
   Cianci D, 2015, J MED ENTOMOL, V52, P329, DOI 10.1093/jme/tjv026
   Clements ACA, 2007, PREV VET MED, V82, P72, DOI 10.1016/j.prevetmed.2007.05.006
   Demir T, 2016, FOLIA MICROBIOL, V61, P523, DOI 10.1007/s12223-016-0467-6
   DICK GWA, 1952, T ROY SOC TROP MED H, V46, P509, DOI 10.1016/0035-9203(52)90042-4
   Duffy MR, 2009, NEW ENGL J MED, V360, P2536, DOI 10.1056/NEJMoa0805715
   Gardner LM, 2016, LANCET INFECT DIS, V16, P522, DOI 10.1016/S1473-3099(16)00176-6
   Grandadam M, 2011, EMERG INFECT DIS, V17, P910, DOI 10.3201/eid1705.101873
   Gubler DJ, 2004, COMP IMMUNOL MICROB, V27, P319, DOI 10.1016/j.cimid.2004.03.013
   Gubler DJ, 2002, ARCH MED RES, V33, P330, DOI 10.1016/S0188-4409(02)00378-8
   Hafiz MY, 2016, INFECT DRUG RESIST, V9, DOI 10.2147/IDR.S108057
   Hayes EB, 2009, EMERG INFECT DIS, V15, P1347, DOI 10.3201/eid1509.090442
   Jansen CC, 2010, MICROBES INFECT, V12, P272, DOI 10.1016/j.micinf.2009.12.011
   Jentes ES, 2011, LANCET INFECT DIS, V11, P622, DOI 10.1016/S1473-3099(11)70147-5
   Johansson MA, 2016, NEW ENGL J MED, V375, P1, DOI 10.1056/NEJMp1605367
   Juliano SA, 2004, OECOLOGIA, V139, P583, DOI 10.1007/s00442-004-1532-4
   Jupille H, 2016, PLOS NEGLECT TROP D, V10, DOI 10.1371/journal.pntd.0004901
   Khormi HM, 2014, GEOSPATIAL HEALTH, V8, P405, DOI 10.4081/gh.2014.29
   Kilpatrick AM, 2008, PLOS PATHOG, V4, DOI 10.1371/journal.ppat.1000092
   Kraemer MUG, 2016, TRENDS PARASITOL, V32, P19, DOI 10.1016/j.pt.2015.09.006
   Kraemer MUG, 2015, ELIFE, V4, DOI 10.7554/eLife.08347
   Kraemer MUG, 2015, SCI DATA, V2, DOI 10.1038/sdata.2015.35
   Liu CR, 2005, ECOGRAPHY, V28, P385, DOI 10.1111/j.0906-7590.2005.03957.x
   Lover AA, 2016, LANCET INFECT DIS, V16, P1331, DOI 10.1016/S1473-3099(16)30462-5
   MARCHETTE NJ, 1969, AM J TROP MED HYG, V18, P411, DOI 10.4269/ajtmh.1969.18.411
   Marcondes CB, 2016, REV SOC BRAS MED TRO, V49, P4, DOI 10.1590/0037-8682-0220-2015
   Messina JP, 2016, ELIFE, V5, DOI 10.7554/eLife.15272
   Messina JP, 2014, SCI DATA, V1, DOI 10.1038/sdata.2014.4
   Millichap J Gordon, 2016, Pediatr Neurol Briefs, V30, P8, DOI 10.15844/pedneurbriefs-30-1-7
   Mohamed M, 2010, AM J TROP MED HYG, V83, P22, DOI 10.4269/ajtmh.2010.09-0318
   Monath TP, 2015, J CLIN VIROL, V64, P160, DOI 10.1016/j.jcv.2014.08.030
   Moutailler S, 2008, VECTOR-BORNE ZOONOT, V8, P749, DOI 10.1089/vbz.2008.0009
   Murrell EG, 2008, J MED ENTOMOL, V45, P375, DOI 10.1603/0022-2585(2008)45[375:DTATOO]2.0.CO;2
   Nanyingi Mark O., 2015, Infection Ecology & Epidemiology, V5, P28024, DOI 10.3402/iee.v5.28024
   Norwood PF, 2015, REV SCI TECH OIE, V34, P479, DOI 10.20506/rst.34.2.2373
   Ortiz-Martinez Yeimer, 2017, F1000Res, V6, P398, DOI 10.12688/f1000research.11280.2
   Paupy C, 2010, VECTOR-BORNE ZOONOT, V10, P259, DOI 10.1089/vbz.2009.0005
   Pepin M, 2010, VET RES, V41, DOI 10.1051/vetres/2010033
   QGIS Development Team, 2009, QGIS Geographic Information System
   RAO TR, 1973, B WORLD HEALTH ORGAN, V48, P615
   Rogers DJ, 2006, ADV PARASIT, V62, P181, DOI 10.1016/S0065-308X(05)62006-4
   ROSEN L, 1983, AM J TROP MED HYG, V32, P1108, DOI 10.4269/ajtmh.1983.32.1108
   Shragai T, 2017, ANN NY ACAD SCI, V1399, P61, DOI 10.1111/nyas.13306
   Thangamani S, 2016, AM J TROP MED HYG, V95, P1169, DOI 10.4269/ajtmh.16-0448
   W. H. Organization, 2016, WORLD HLTH ORG, V37, P323
   WHO, 2016, YELL FEV SIT REP
NR 67
TC 318
Z9 364
U1 2
U2 92
PU ELSEVIER SCI LTD
PI OXFORD
PA THE BOULEVARD, LANGFORD LANE, KIDLINGTON, OXFORD OX5 1GB, OXON, ENGLAND
SN 1201-9712
EI 1878-3511
J9 INT J INFECT DIS
JI Int. J. Infect. Dis.
PD FEB
PY 2018
VL 67
BP 25
EP 35
DI 10.1016/j.ijid.2017.11.026
PG 11
WC Infectious Diseases
WE Science Citation Index Expanded (SCI-EXPANDED)
SC Infectious Diseases
GA FX1XQ
UT WOS:000425849400006
PM 29196275
OA Green Accepted, gold
DA 2025-07-26
ER

PT J
AU Lim, EXY
   Lee, WS
   Madzokere, ET
   Herrero, LJ
AF Lim, Elisa X. Y.
   Lee, Wai Suet
   Madzokere, Eugene T.
   Herrero, Lara J.
TI Mosquitoes as Suitable Vectors for Alphaviruses
SO VIRUSES-BASEL
LA English
DT Review
DE arbovirus; vector competence; mosquito; infection; barriers; parasites;
   Wolbachia; microfilaria
ID ROSS RIVER VIRUS; AEDES-NOTOSCRIPTUS DIPTERA; EQUINE ENCEPHALITIS-VIRUS;
   BARMAH FOREST VIRUS; CHIKUNGUNYA VIRUS; ENVIRONMENTAL-TEMPERATURE;
   EXTRINSIC INCUBATION; VIGILAX DIPTERA; CULEX-TARSALIS; LINEAR MOTIFS
AB Alphaviruses are arthropod-borne viruses and are predominantly transmitted via mosquito vectors. This vector preference by alphaviruses raises the important question of the determinants that contribute to vector competence. There are several tissue barriers of the mosquito that the virus must overcome in order to establish a productive infection. Of importance are the midgut, basal lamina and the salivary glands. Infection of the salivary glands is crucial for virus transmission during the mosquito's subsequent bloodfeed. Other factors that may contribute to vector competence include the microflora and parasites present in the mosquito, environmental conditions, the molecular determinants of the virus to adapt to the vector, as well as the effect of co-infection with other viruses. Though mosquito innate immunity is a contributing factor to vector competence, it will not be discussed in this review. Detailed understanding of these factors will be instrumental in minimising transmission of alphaviral diseases.
C1 [Lim, Elisa X. Y.; Lee, Wai Suet; Madzokere, Eugene T.; Herrero, Lara J.] Griffith Univ, Inst Glyc, Gold Coast Campus, Southport, Qld 4215, Australia.
C3 Griffith University; Griffith University - Gold Coast Campus
RP Herrero, LJ (corresponding author), Griffith Univ, Inst Glyc, Gold Coast Campus, Southport, Qld 4215, Australia.
EM elisa.lim@griffithuni.edu.au; waisuet.lee@griffithuni.edu.au;
   eugene.madzokere@griffithuni.edu.au; l.herrero@griffith.edu.au
RI Herrero, Lara/A-4628-2015
OI Herrero, Lara/0000-0002-5661-9828; Madzokere,
   Eugene/0000-0003-0179-6859; Lee, Wai Suet/0009-0009-4957-7808
FU Australian National Health and Medical Research Council; ARC Discovery
   Early Career Researcher Award [1081954, DE140101493]; Australian
   National Health and Medical Research Council Career Development Award
   [105760]; Australian Research Council [DE140101493] Funding Source:
   Australian Research Council
FX This work was supported by the Australian National Health and Medical
   Research Council grant and ARC Discovery Early Career Researcher Award
   to Lara J. Herrero (Grant ID: 1081954 and DE140101493). We thank
   Bernadette Bellette for providing critical review of the manuscript.
   Lara J. Herrero is the recipient of the Australian National Health and
   Medical Research Council Career Development Award (ID: 105760).
CR Aaskov J, 2011, VIROLOGY, V410, P353, DOI 10.1016/j.virol.2010.11.025
   Adelman ZN, 2013, PLOS NEGLECT TROP D, V7, DOI 10.1371/journal.pntd.0002239
   Ahmad NA, 2017, AM J TROP MED HYG, V96, P148, DOI 10.4269/ajtmh.16-0516
   Aliota MT, 2016, PLOS NEGLECT TROP D, V10, DOI 10.1371/journal.pntd.0004677
   Amuzu HE, 2016, PLOS NEGLECT TROP D, V10, DOI 10.1371/journal.pntd.0005145
   Angleró-Rodríguez YI, 2017, ELIFE, V6, DOI 10.7554/eLife.28844
   [Anonymous], 2009, ISBT SCI SERIES
   Arias-Goeta C, 2013, PLOS ONE, V8, DOI 10.1371/journal.pone.0057548
   Audsley MD, 2017, PLOS NEGLECT TROP D, V11, DOI 10.1371/journal.pntd.0005426
   Bennett KE, 2005, GENETICS, V170, P185, DOI 10.1534/genetics.104.035634
   Black WC, 2002, ARCH MED RES, V33, P379, DOI 10.1016/S0188-4409(02)00373-9
   Boyd AM, 1999, J MED ENTOMOL, V36, P186, DOI 10.1093/jmedent/36.2.186
   Brady OJ, 2016, T ROY SOC TROP MED H, V110, P107, DOI 10.1093/trstmh/trv113
   Carrington LB, 2014, FRONT IMMUNOL, V5, DOI 10.3389/fimmu.2014.00290
   Chan M, 2012, PLOS ONE, V7, DOI 10.1371/journal.pone.0050972
   Chauhan C, 2012, PLOS ONE, V7, DOI 10.1371/journal.pone.0047350
   Ciano KA, 2014, VIRUSES-BASEL, V6, P5182, DOI 10.3390/v6125182
   Ciota AT, 2010, VIRUSES-BASEL, V2, P2594, DOI 10.3390/v2122594
   Coffey LL, 2014, VIRUSES-BASEL, V6, P4628, DOI 10.3390/v6114628
   Davey NE, 2006, NUCLEIC ACIDS RES, V34, P3546, DOI 10.1093/nar/gkl486
   Davey NE, 2011, TRENDS BIOCHEM SCI, V36, P159, DOI 10.1016/j.tibs.2010.10.002
   Davey NE, 2009, BIOINFORMATICS, V25, P443, DOI 10.1093/bioinformatics/btn664
   Davis NC, 1932, AM J HYG, V16, P163, DOI 10.1093/oxfordjournals.aje.a117853
   de Lamballerie X, 2008, VIROL J, V5, DOI 10.1186/1743-422X-5-33
   Diella F, 2008, FRONT BIOSCI-LANDMRK, V13, P6580, DOI 10.2741/3175
   Dong SZ, 2017, PLOS NEGLECT TROP D, V11, DOI 10.1371/journal.pntd.0005976
   Dong SZ, 2016, SCI REP-UK, V6, DOI 10.1038/srep24729
   Dubrulle M, 2009, PLOS ONE, V4, DOI 10.1371/journal.pone.0005895
   EATON BT, 1979, J VIROL, V30, P45, DOI 10.1128/JVI.30.1.45-55.1979
   Forrester NL, 2014, VIRUSES-BASEL, V6, P3991, DOI 10.3390/v6103991
   Franz AWE, 2015, VIRUSES-BASEL, V7, P3741, DOI 10.3390/v7072795
   Göertz GP, 2017, PLOS NEGLECT TROP D, V11, DOI 10.1371/journal.pntd.0005654
   Hanley Kathryn A., 2008, BMC Ecology, V8, P1, DOI 10.1186/1472-6785-8-1
   HARDY JL, 1983, ANNU REV ENTOMOL, V28, P229, DOI 10.1146/annurev.en.28.010183.001305
   HARDY JL, 1980, AM J TROP MED HYG, V29, P963, DOI 10.4269/ajtmh.1980.29.963
   Harley D, 2005, INT J EPIDEMIOL, V34, P548, DOI 10.1093/ije/dyh411
   HURLBUT HS, 1973, J MED ENTOMOL, V10, P1, DOI 10.1093/jmedent/10.1.1
   Hussein HAM, 2015, ARCH VIROL, V160, P2669, DOI 10.1007/s00705-015-2579-8
   IGARASHI A, 1977, VIROLOGY, V82, P69, DOI 10.1016/0042-6822(77)90033-2
   Kääriäinen L, 2002, PROG NUCLEIC ACID RE, V71, P187, DOI 10.1016/S0079-6603(02)71044-1
   Karpf AR, 1997, J VIROL, V71, P7119, DOI 10.1128/JVI.71.9.7119-7123.1997
   Kay BH, 2002, J MED ENTOMOL, V39, P99, DOI 10.1603/0022-2585-39.1.99
   King JG, 2012, PLOS PATHOG, V8, DOI 10.1371/journal.ppat.1003058
   Kramer LD, 2015, CURR OPIN VIROL, V15, P112, DOI 10.1016/j.coviro.2015.10.003
   Kramer LD, 2011, AM J TROP MED HYG, V85, P182, DOI 10.4269/ajtmh.2011.11-0078
   KRAMER LD, 1983, AM J TROP MED HYG, V32, P1130, DOI 10.4269/ajtmh.1983.32.1130
   Kramer LD, 1998, J MED ENTOMOL, V35, P289, DOI 10.1093/jmedent/35.3.289
   LASTARZA MW, 1994, VIROLOGY, V202, P224, DOI 10.1006/viro.1994.1338
   Liu WJ, 2011, J VIROL, V85, P5674, DOI 10.1128/JVI.02622-10
   Lobo JMD, 2014, ENVIRON HEALTH INSIG, V8, P9, DOI 10.4137/EHI.S16005
   Lounibos LP, 2016, J INFECT DIS, V214, pS453, DOI 10.1093/infdis/jiw285
   Lu P, 2012, PLOS NEGLECT TROP D, V6, DOI 10.1371/journal.pntd.0001754
   Mathur K, 2016, SCI REP-UK, V6, DOI 10.1038/srep38065
   MILLER ML, 1993, J GEN VIROL, V74, P293, DOI 10.1099/0022-1317-74-2-293
   Mousson L, 2012, PLOS NEGLECT TROP D, V6, DOI 10.1371/journal.pntd.0001989
   Moutailler S, 2009, TROP MED INT HEALTH, V14, P1105, DOI 10.1111/j.1365-3156.2009.02320.x
   Muturi EJ, 2017, PLOS NEGLECT TROP D, V11, DOI 10.1371/journal.pntd.0005377
   Muturi EJ, 2012, J VECTOR ECOL, V37, P154, DOI 10.1111/j.1948-7134.2012.00212.x
   Naish S, 2011, PLOS ONE, V6, DOI 10.1371/journal.pone.0025688
   Neduva V, 2005, FEBS LETT, V579, P3342, DOI 10.1016/j.febslet.2005.04.005
   Neuvonen M, 2011, PLOS PATHOG, V7, DOI 10.1371/journal.ppat.1002383
   Niyas KP, 2010, VIROL J, V7, DOI 10.1186/1743-422X-7-189
   Nuckols JT, 2015, J MED ENTOMOL, V52, P447, DOI 10.1093/jme/tjv017
   Perera-Lecoin M., 2016, Current Topics in Chikungunya
   Pingen M, 2017, TRENDS PARASITOL, V33, P645, DOI 10.1016/j.pt.2017.04.003
   Pingen M, 2016, IMMUNITY, V44, P1455, DOI 10.1016/j.immuni.2016.06.002
   Potiwat R, 2011, SE ASIAN J TROP MED, V42, P1388
   Rainey SM, 2016, PLOS PATHOG, V12, DOI 10.1371/journal.ppat.1005536
   Ramirez JL, 2014, PLOS PATHOG, V10, DOI 10.1371/journal.ppat.1004398
   REEVES WC, 1994, J MED ENTOMOL, V31, P323, DOI 10.1093/jmedent/31.3.323
   Richards SL, 2012, J MED ENTOMOL, V49, P132, DOI 10.1603/ME10280
   Rohani A, 2009, SE ASIAN J TROP MED, V40, P443
   Romoser S, 2005, ARCH VIROL, P89
   Rückert C, 2017, NAT COMMUN, V8, DOI 10.1038/ncomms15412
   Salazar MI, 2007, BMC MICROBIOL, V7, DOI 10.1186/1471-2180-7-9
   SARVER N, 1977, VIROLOGY, V80, P390, DOI 10.1016/S0042-6822(77)80014-7
   Saxton-Shaw KD, 2013, PLOS NEGLECT TROP D, V7, DOI 10.1371/journal.pntd.0001931
   Schuffenecker I, 2006, PLOS MED, V3, P1058, DOI 10.1371/journal.pmed.0030263
   Schultz MJ, 2017, J VIROL, V91, DOI 10.1128/JVI.00339-17
   Schwartz O, 2010, NAT REV MICROBIOL, V8, P491, DOI 10.1038/nrmicro2368
   Simon Fabrice, 2011, Curr Infect Dis Rep, V13, P218, DOI 10.1007/s11908-011-0180-1
   Smith DL, 2012, PLOS PATHOG, V8, DOI 10.1371/journal.ppat.1002588
   Smith DW, 2011, TRAVEL MED INFECT DI, V9, P113, DOI 10.1016/j.tmaid.2010.05.005
   Stapleford KA, 2014, CELL HOST MICROBE, V15, P706, DOI 10.1016/j.chom.2014.05.008
   Staples JE, 2009, CLIN INFECT DIS, V49, P942, DOI 10.1086/605496
   STOLLAR V, 1973, J VIROL, V11, P592, DOI 10.1128/JVI.11.4.592-595.1973
   Tabachnick WJ, 2010, J EXP BIOL, V213, P946, DOI 10.1242/jeb.037564
   Tan CH, 2017, PLOS NEGLECT TROP D, V11, DOI 10.1371/journal.pntd.0005496
   Tchankouo-Nguetcheu S, 2012, PARASITE VECTOR, V5, DOI 10.1186/1756-3305-5-264
   Terradas G, 2017, CURR OPIN INSECT SCI, V22, P37, DOI 10.1016/j.cois.2017.05.005
   Thiberville SD, 2013, ANTIVIR RES, V99, P345, DOI 10.1016/j.antiviral.2013.06.009
   Tokachil N, 2017, AIP CONF PROC, V1905, DOI 10.1063/1.5012262
   TOOKER P, 1981, J VIROL, V37, P589, DOI 10.1128/JVI.37.2.589-600.1981
   Tsetsarkin KA, 2007, PLOS PATHOG, V3, P1895, DOI 10.1371/journal.ppat.0030201
   Tsetsarkin KA, 2011, PLOS PATHOG, V7, DOI 10.1371/journal.ppat.1002412
   Tsetsarkin KA, 2011, VIROL J, V8, DOI 10.1186/1743-422X-8-376
   Tsetsarkin KA, 2011, P NATL ACAD SCI USA, V108, P7872, DOI 10.1073/pnas.1018344108
   Tuittila M, 2003, J GEN VIROL, V84, P1525, DOI 10.1099/vir.0.18936-0
   TURELL MJ, 1993, AM J TROP MED HYG, V49, P672, DOI 10.4269/ajtmh.1993.49.672
   Van Slyke GA, 2012, VIROLOGY, V427, P18, DOI 10.1016/j.virol.2012.01.036
   Vaughan JA, 1996, AM J TROP MED HYG, V54, P105, DOI 10.4269/ajtmh.1996.54.105
   Vaughan JA, 1999, J MED ENTOMOL, V36, P758, DOI 10.1093/jmedent/36.6.758
   Vaughan JA, 2017, PLOS ONE, V12, DOI 10.1371/journal.pone.0172309
   Vazeille M, 2008, TROP MED INT HEALTH, V13, P1176, DOI 10.1111/j.1365-3156.2008.02123.x
   Vazeille M, 2007, PLOS ONE, V2, DOI 10.1371/journal.pone.0001168
   Vazeille M, 2010, PLOS NEGLECT TROP D, V4, DOI 10.1371/journal.pntd.0000706
   Vega-Rúa A, 2014, J VIROL, V88, P6294, DOI 10.1128/JVI.00370-14
   Vigerust DJ, 2007, TRENDS MICROBIOL, V15, P211, DOI 10.1016/j.tim.2007.03.003
   Watson TM, 1999, J MED ENTOMOL, V36, P508, DOI 10.1093/jmedent/36.4.508
   Watson TM, 1998, J MED ENTOMOL, V35, P104, DOI 10.1093/jmedent/35.2.104
   Weaver SC, 2004, NAT REV MICROBIOL, V2, P789, DOI 10.1038/nrmicro1006
   Westbrook CJ, 2010, VECTOR-BORNE ZOONOT, V10, P241, DOI 10.1089/vbz.2009.0035
   WHO Media Centre: Japanese Encephalitis, JAP ENC FACT SHEET
   Xi ZY, 2008, PLOS PATHOG, V4, DOI 10.1371/journal.ppat.1000098
   Zieler H, 2000, J EXP BIOL, V203, P1599
NR 115
TC 18
Z9 28
U1 0
U2 8
PU MDPI
PI BASEL
PA ST ALBAN-ANLAGE 66, CH-4052 BASEL, SWITZERLAND
SN 1999-4915
J9 VIRUSES-BASEL
JI Viruses-Basel
PD FEB
PY 2018
VL 10
IS 2
AR 84
DI 10.3390/v10020084
PG 17
WC Virology
WE Science Citation Index Expanded (SCI-EXPANDED)
SC Virology
GA FZ4EN
UT WOS:000427544100034
PM 29443908
OA Green Published, gold, Green Submitted
DA 2025-07-26
ER

PT J
AU Mehta, R
   Soares, CN
   Medialdea-Carrera, R
   Ellul, M
   da Silva, MTT
   Rosala-Hallas, A
   Jardim, MR
   Burnside, G
   Pamplona, L
   Bhojak, M
   Manohar, R
   da Silva, GAM
   Adriano, MV
   Brasil, P
   Nogueira, RMR
   Dos Santos, CC
   Turtle, L
   de Sequeira, PC
   Brown, DW
   Griffiths, MJ
   de Filippis, AMB
   Solomon, T
AF Mehta, Ravi
   Soares, Cristiane Nascimento
   Medialdea-Carrera, Raquel
   Ellul, Mark
   Texeira da Silva, Marcus Tulius
   Rosala-Hallas, Anna
   Jardim, Marcia Rodrigues
   Burnside, Girvan
   Pamplona, Luciana
   Bhojak, Maneesh
   Manohar, Radhika
   Medeiros da Silva, Gabriel Amorelli
   Adriano, Marcus Vinicius
   Brasil, Patricia
   Ribeiro Nogueira, Rita Maria
   Dos Santos, Carolina Cardoso
   Turtle, Lance
   de Sequeira, Patricia Carvalho
   Brown, David W.
   Griffiths, Michael J.
   Bispo de Filippis, Ana Maria
   Solomon, Tom
TI The spectrum of neurological disease associated with Zika and
   chikungunya viruses in adults in Rio de Janeiro, Brazil: A case series
SO PLOS NEGLECTED TROPICAL DISEASES
LA English
DT Article
ID GUILLAIN-BARRE-SYNDROME; ANTIBODY-DEPENDENT ENHANCEMENT; INFECTION;
   ENCEPHALITIS; MANIFESTATIONS; COLOMBIA
AB Background
   During 2015-16 Brazil experienced the largest epidemic of Zika virus ever reported. This arthropod-borne virus (arbovirus) has been linked to Guillain-Barre syndrome (GBS) in adults but other neurological associations are uncertain. Chikungunya virus has caused outbreaks in Brazil since 2014 but associated neurological disease has rarely been reported here. We investigated adults with acute neurological disorders for Zika, chikungunya and dengue, another arbovirus circulating in Brazil.
   Methods
   We studied adults who had developed a new neurological condition following suspected Zika virus infection between 1st November 2015 and 1st June 2016. Cerebrospinal fluid (CSF), serum, and urine were tested for evidence of Zika, chikungunya, and dengue viruses.
   Results
   Of 35 patients studied, 22 had evidence of recent arboviral infection. Twelve had positive PCR or IgM for Zika, five of whom also had evidence for chikungunya, three for dengue, and one for all three viruses. Five of them presented with GBS; seven had presentations other than GBS, including meningoencephalitis, myelitis, radiculitis or combinations of these syndromes. Additionally, ten patients positive for chikungunya virus, two of whom also had evidence for dengue virus, presented with a similar range of neurological conditions.
   Conclusions
   Zika virus is associated with a wide range of neurological manifestations, including central nervous system disease. Chikungunya virus appears to have an equally important association with neurological disease in Brazil, and many patients had dual infection. To understand fully the burden of Zika we must look beyond GBS, and also investigate for other co-circulating arboviruses, particularly chikungunya.
C1 [Mehta, Ravi; Medialdea-Carrera, Raquel; Ellul, Mark; Turtle, Lance; Griffiths, Michael J.; Solomon, Tom] Univ Liverpool, Natl Inst Hlth Res, Hlth Protect Res Unit Emerging & Zoonot Infect, Liverpool, Merseyside, England.
   [Mehta, Ravi; Medialdea-Carrera, Raquel; Ellul, Mark; Turtle, Lance; Solomon, Tom] Univ Liverpool, Inst Infect & Global Hlth, Liverpool, Merseyside, England.
   [Soares, Cristiane Nascimento; Medeiros da Silva, Gabriel Amorelli] Hosp Fed Servidores Estado, Dept Neurol, Rio De Janeiro, Brazil.
   [Ellul, Mark; Bhojak, Maneesh; Manohar, Radhika; Turtle, Lance; Solomon, Tom] Walton Ctr NHS Fdn Trust, Dept Neurol, Liverpool, Merseyside, England.
   [Texeira da Silva, Marcus Tulius] Inst Nacl Infectol Evandro Chagas, Lab Pesquisa Neuroinfeccao, Rio De Janeiro, Brazil.
   [Texeira da Silva, Marcus Tulius] Hosp Clin Niteroi, Dept Neurol, Niteroi, RJ, Brazil.
   [Rosala-Hallas, Anna; Burnside, Girvan] Univ Liverpool, Inst Translat Med, Dept Biostat, Liverpool, Merseyside, England.
   [Jardim, Marcia Rodrigues] Hosp Univ Pedro Ernesto, Dept Neurol, Rio De Janeiro, Brazil.
   [Pamplona, Luciana] Hosp Geral Bonsucesso, Dept Neurol, Rio De Janeiro, Brazil.
   [Adriano, Marcus Vinicius] Hosp Barra Dor, Dept Neurol, Rio De Janeiro, Brazil.
   [Brasil, Patricia] Inst Nacl Infectol Evandro Chagas, Lab Pesquisa Clin Doencas Febris Agudas, Rio De Janeiro, Brazil.
   [Ribeiro Nogueira, Rita Maria; Dos Santos, Carolina Cardoso; de Sequeira, Patricia Carvalho; Bispo de Filippis, Ana Maria] Inst Oswaldo Cruz, Flavivirus Reference Lab, Rio De Janeiro, Brazil.
   [Brown, David W.] Inst Oswaldo Cruz, Influenza Reference Lab, Rio De Janeiro, Brazil.
   [Brown, David W.] Publ Hlth England, Virus Reference Dept, Natl Infect Serv, London, England.
   [Griffiths, Michael J.] Alder Hey Childrens NHS Fdn Trust, Dept Neurol, Liverpool, Merseyside, England.
C3 University of Liverpool; University of Liverpool; Walton Centre;
   University of Liverpool; Fundacao Oswaldo Cruz; Fundacao Oswaldo Cruz;
   Public Health England; Alder Hey Children's NHS Foundation Trust
RP Mehta, R; Solomon, T (corresponding author), Univ Liverpool, Natl Inst Hlth Res, Hlth Protect Res Unit Emerging & Zoonot Infect, Liverpool, Merseyside, England.; Mehta, R; Solomon, T (corresponding author), Univ Liverpool, Inst Infect & Global Hlth, Liverpool, Merseyside, England.; Solomon, T (corresponding author), Walton Ctr NHS Fdn Trust, Dept Neurol, Liverpool, Merseyside, England.
EM Ravi.mehta@liverpool.ac.uk; tsolomon@liv.ac.uk
RI ; Nogueira, Rita/F-3044-2016; Brasil, Patricia/P-3536-2014; Burnside,
   Girvan/AAO-4490-2020; Ellul, Mark/HGU-9086-2022; Solomon,
   Tom/A-3002-2010; Soares, Cristiane/JFA-1450-2023
OI Brasil, Patricia/0000-0001-9555-7976; Solomon, Tom/0000-0001-7266-6547;
   Medialdea-Carrera, Raquel/0000-0002-0371-5138; Mehta,
   Ravi/0000-0001-8211-1721; Burnside, Girvan/0000-0001-7398-1346; Turtle,
   Lance/0000-0002-0778-1693; Ellul, Mark/0000-0002-6115-8245
FU United Kingdom Medical Research Council [MC_PC_15096]; National
   Institute for Health Research Health Protection Research Unit (NIHR
   HPRU) in Emerging and Zoonotic Infections at the University of
   Liverpool; Public Health England (PHE); Liverpool School of Tropical
   Medicine (LSTM); European Union's Horizon 2020 research and innovation
   program [734584]; MRC [MC_PC_15101, MC_PC_15096, G116/194] Funding
   Source: UKRI; Medical Research Council [MC_PC_15101, MC_PC_15096,
   G116/194] Funding Source: researchfish; National Institute for Health
   Research [CL-2013-07-005, RP-PG-0108-10048, NF-SI-0514-10177,
   IS-HPU-1112-10117, 12/205/28] Funding Source: researchfish; Wellcome
   Trust [205228/Z/16/Z] Funding Source: researchfish
FX This work was supported by the United Kingdom Medical Research Council
   (https://www.mrc.ac.uk/, Grant number MC_PC_15096); the National
   Institute for Health Research Health Protection Research Unit (NIHR
   HPRU, http://www.hpruezi.nihr.ac.uk/) in Emerging and Zoonotic
   Infections at the University of Liverpool, in partnership with Public
   Health England (PHE) and Liverpool School of Tropical Medicine (LSTM);
   and the European Union's Horizon 2020 research and innovation program
   under grant agreement No. 734584
   (https://ec.europa.eu/programmes/horizon2020/). The views expressed are
   those of the authors and not necessarily those of the NHS, the NIHR, the
   Department of Health or Public Health England. The funders had no role
   in study design, data collection and analysis, decision to publish, or
   preparation of the manuscript.
CR Acevedo Nathalie, 2017, Front Microbiol, V8, P42, DOI 10.3389/fmicb.2017.00042
   Malta JMAS, 2017, EPIDEMIOL SERV SAUDE, V26, P9, DOI [10.5123/S1679-49742017000100002, 10.5123/s1679-49742017000100002]
   [Anonymous], 2014, SURV DENG ZIK POL FR
   [Anonymous], 2016, LAB TEST ZIK VIR INF
   [Anonymous], 2016, SIT REP ZIK VIR MICR
   Arias A, 2017, J CRIT CARE, V37, P19, DOI 10.1016/j.jcrc.2016.08.016
   Arpino C, 2009, REV MED VIROL, V19, P121, DOI 10.1002/rmv.606
   Brazil & Ministry of Health, 2017, EPIDEMIOLOGICAL B
   Brazil Ministry of Health, 2016, PROT VIG RESP OC MIC
   Cao-Lormeau VM, 2016, LANCET, V387, P1531, DOI 10.1016/S0140-6736(16)00562-6
   Carteaux G, 2016, NEW ENGL J MED, V374, P1595, DOI 10.1056/NEJMc1602964
   CDC, 2016, ZIK MAC ELISA INSTR
   Dejnirattisai W, 2016, NAT IMMUNOL, V17, P1102, DOI 10.1038/ni.3515
   Gourinat AC, 2015, EMERG INFECT DIS, V21, P84, DOI 10.3201/eid2101.140894
   Guzman MG, 2013, ARCH VIROL, V158, P1445, DOI 10.1007/s00705-013-1645-3
   Huzly D, 2016, EURO SURVEIL, V21
   Kassavetis P, 2016, NEUROLOGY, V87, P336, DOI 10.1212/WNL.0000000000002759
   Lanciotti RS, 2008, EMERG INFECT DIS, V14, P1232, DOI 10.3201/eid1408.080287
   Mallewa M, 2013, LANCET GLOB HEALTH, V1, pE153, DOI 10.1016/S2214-109X(13)70060-3
   Martins HAL., 2016, Journal of Neuroinfectious Diseases, V7
   Mécharles S, 2016, LANCET, V387, P1481, DOI 10.1016/S0140-6736(16)00644-9
   Molko N., 2017, Neurology
   Musso D, 2016, VIROL J, V13, DOI 10.1186/s12985-016-0556-9
   Musso D, 2016, CLIN MICROBIOL REV, V29, P487, DOI 10.1128/CMR.00072-15
   Niemeyer B, 2017, EUR NEUROL, V77, P45, DOI 10.1159/000453396
   Pan American Health Organisation, 2016, CHIK STAT DAT 2016
   Parra B, 2016, NEW ENGL J MED, V375, P1513, DOI 10.1056/NEJMoa1605564
   Paz-Bailey G, 2017, N ENGL J MED
   Prat CM, 2014, EMERG INFECT DIS, V20, P2129, DOI 10.3201/eid2012.141269
   Roze B, 2016, EURO SURVEIL, V21
   Smith DW, 2016, LANCET, V387, P1486, DOI 10.1016/S0140-6736(16)00564-X
   Soares CN, 2016, J CLIN VIROL, V83, P63, DOI 10.1016/j.jcv.2016.08.297
   Solomon T, 2004, NEW ENGL J MED, V351, P370, DOI 10.1056/NEJMra030476
   Solomon T, 2000, LANCET, V355, P1053, DOI 10.1016/S0140-6736(00)02036-5
   Solomon T, 1998, LANCET, V351, P1094, DOI 10.1016/S0140-6736(97)07509-0
   Steinhagen K., 2016, EURO SURVEILL, V21
   Teixeira MG, 2009, CAD SAUDE PUBLICA, V25, pS7, DOI 10.1590/S0102-311X2009001300002
   Wakerley BR, 2014, NAT REV NEUROL, V10, P537, DOI 10.1038/nrneurol.2014.138
   Weaver SC, 2015, NEW ENGL J MED, V372, P1231, DOI 10.1056/NEJMra1406035
NR 39
TC 79
Z9 85
U1 0
U2 6
PU PUBLIC LIBRARY SCIENCE
PI SAN FRANCISCO
PA 1160 BATTERY STREET, STE 100, SAN FRANCISCO, CA 94111 USA
SN 1935-2735
J9 PLOS NEGLECT TROP D
JI Plos Neglect. Trop. Dis.
PD FEB
PY 2018
VL 12
IS 2
AR e0006212
DI 10.1371/journal.pntd.0006212
PG 20
WC Infectious Diseases; Parasitology; Tropical Medicine
WE Science Citation Index Expanded (SCI-EXPANDED)
SC Infectious Diseases; Parasitology; Tropical Medicine
GA FZ0RM
UT WOS:000427279700016
PM 29432457
OA Green Submitted, Green Published, gold
DA 2025-07-26
ER

PT J
AU Mogami, R
   Vaz, JLP
   Chagas, YDB
   de Abreu, MM
   Torezani, RS
   Vieira, AD
   Junqueira, EA
   Barbosa, YB
   Carvalho, ACP
   Lopes, AJ
AF Mogami, Roberto
   Pereira Vaz, Joao Luiz
   Barcelos Chagas, Yedda de Fatima
   de Abreu, Mirhelen Mendes
   Torezani, Rodrigo Sperling
   Vieira, Andre de Almeida
   Junqueira Filho, Eduardo Alvarenga
   Barbosa, Yasmin Baptista
   Pires Carvalho, Antonio Carlos
   Lopes, Agnaldo Jose
TI Ultrasonography of Hands and Wrists in the Diagnosis of Complications of
   Chikungunya Fever
SO JOURNAL OF ULTRASOUND IN MEDICINE
LA English
DT Article
DE Chikungunya fever; extremities; median nerve; musculoskeletal; soft
   tissue masses; synovitis; tenosynovitis; ultrasound
ID CARPAL-TUNNEL-SYNDROME; RHEUMATOID-ARTHRITIS; VIRUS; PATHOGENESIS;
   ULTRASOUND; MANAGEMENT; EMERGENCE; EPIDEMIC; INSIGHTS; DISEASE
AB The purpose of this series was to describe the ultrasonographic and radiographic manifestations of changes to the hands and wrists in 50 patients with chronic musculoskeletal symptoms secondary to Chikungunya fever during the 2016 outbreak that occurred in Rio de Janeiro, Brazil. Most of the plain radiographs were normal (62%). The most common ultrasonographic findings were small joint synovitis (84%), wrist synovitis (74%), finger tenosynovitis (70%), and cellulitis (50%). In most cases, power Doppler did not show an increase in synovial vascular flow. The plain radiographs showed no specific findings, whereas the ultrasound images revealed synovial compromise and neural thickening.
C1 [Mogami, Roberto; Torezani, Rodrigo Sperling; Vieira, Andre de Almeida; Junqueira Filho, Eduardo Alvarenga; Barbosa, Yasmin Baptista] Univ Estado Rio De Janeiro, Pedro Ernesto Univ Hosp, Dept Radiol, Rio De Janeiro, Brazil.
   [Pereira Vaz, Joao Luiz; Barcelos Chagas, Yedda de Fatima] Fed State Univ Rio De Janeiro, Gafree & Guinle Univ Hosp, Dept Rheumatol, Rio De Janeiro, Brazil.
   [de Abreu, Mirhelen Mendes] Univ Fed Rio de Janeiro, Clementino Fraga Filho Univ Hosp, Dept Rheumatol, Rio De Janeiro, Brazil.
   [Pires Carvalho, Antonio Carlos] Univ Fed Rio de Janeiro, Clementino Fraga Filho Univ Hosp, Dept Radiol, Rio De Janeiro, Brazil.
   [Lopes, Agnaldo Jose] Univ Estado Rio De Janeiro, Sch Med Sci, Postgrad Programe Med Sci, Av Prof Manuel de Abreu 444,2 Andar, BR-20550170 Rio De Janeiro, Brazil.
C3 Universidade do Estado do Rio de Janeiro; Universidade Federal do Rio de
   Janeiro; Universidade Federal do Rio de Janeiro; Universidade Federal do
   Rio de Janeiro; Universidade do Estado do Rio de Janeiro
RP Lopes, AJ (corresponding author), Univ Estado Rio De Janeiro, Sch Med Sci, Postgrad Programe Med Sci, Av Prof Manuel de Abreu 444,2 Andar, BR-20550170 Rio De Janeiro, Brazil.
EM agnaldolopes.uerj@gmail.com
RI Lopes, Agnaldo/B-6430-2016; carvalho, antonio/M-6737-2013; Lopes,
   Agnaldo Jose/AAB-5944-2019; Mogami, Roberto/AAQ-7495-2020; Varvalho,
   Antonio Carlos Pires/M-6737-2013; de Abreu, Mirhelen/ACD-0135-2022
OI Vieira, Andre/0009-0006-5384-7266; Lopes, Agnaldo
   Jose/0000-0001-8598-4878; Varvalho, Antonio Carlos
   Pires/0000-0003-2447-7607; Mogami, Roberto/0000-0002-7610-2404; 
CR Acebes C, 2017, RHEUMATOL INT, V37, P197, DOI 10.1007/s00296-016-3606-0
   Amraoui F, 2016, CURR OPIN VIROL, V21, P146, DOI 10.1016/j.coviro.2016.09.014
   Blettery M, 2016, ARTHRITIS RHEUMATOL, V68, P2817, DOI 10.1002/art.39775
   Bouquillard E, 2009, ANN RHEUM DIS, V68, P1505, DOI 10.1136/ard.2008.097626
   Boutry N, 2007, AM J ROENTGENOL, V189, P1502, DOI 10.2214/AJR.07.2548
   Brown JM, 2016, RADIOGRAPHICS, V36, P452, DOI 10.1148/rg.2016150088
   Brunier-Agot L, 2015, ARTHRITIS RHEUMATOL, V67
   Chen WQ, 2015, TRENDS MICROBIOL, V23, P35, DOI 10.1016/j.tim.2014.09.005
   Chen YT, 2016, J ULTRAS MED, V35, P2311, DOI 10.7863/ultra.15.12014
   Chopra A, 2008, ARTHRITIS RHEUM, V58, P2921, DOI 10.1002/art.23753
   Colebatch AN, 2013, ANN RHEUM DIS, V72, P804, DOI 10.1136/annrheumdis-2012-203158
   Collucci C, 2016, BMJ-BRIT MED J, V354, DOI 10.1136/bmj.i4560
   D'Agostino MA, 2017, ANN RHEUM DIS, V76, P7, DOI 10.1136/annrheumdis-2016-210453
   de Andrade DC, 2010, BMC INFECT DIS, V10, DOI 10.1186/1471-2334-10-31
   Gan L, 2011, CURR OPIN RHEUMATOL, V23, P585, DOI 10.1097/BOR.0b013e32834b5457
   Gasque P, 2016, J INFECT DIS, V214, pS446, DOI 10.1093/infdis/jiw362
   Gasque P, 2015, VECTOR-BORNE ZOONOT, V15, P241, DOI 10.1089/vbz.2014.1710
   Gérardin P, 2013, ARTHRITIS RES THER, V15, DOI 10.1186/ar4137
   Hassan Rashedul, 2014, J Med Case Rep, V8, P67, DOI 10.1186/1752-1947-8-67
   Jaffar-Bandjee MC, 2010, EXPERT REV ANTI-INFE, V8, P987, DOI [10.1586/eri.10.92, 10.1586/ERI.10.92]
   Javelle E, 2015, PLOS NEGLECT TROP D, V9, DOI 10.1371/journal.pntd.0003603
   Karadag O, 2012, RHEUMATOL INT, V32, P2313, DOI 10.1007/s00296-011-1957-0
   Khoury VJ, 2016, REUMATOL CLIN, V12, P1, DOI 10.1016/j.reuma.2015.12.002
   Kularatne SAM, 2012, J TROP MED-US, V2012, DOI 10.1155/2012/639178
   Lage-Hansen PR, 2017, RHEUMATOL INT, V37, P179, DOI 10.1007/s00296-016-3587-z
   Liumbruno GM, 2008, BLOOD TRANSFUS-ITALY, V6, P199, DOI 10.2450/2008.0016-08
   Malvy D, 2009, BMC INFECT DIS, V9, DOI 10.1186/1471-2334-9-200
   Manimunda SP, 2010, T ROY SOC TROP MED H, V104, P392, DOI 10.1016/j.trstmh.2010.01.011
   McCarthy MK, 2016, FUTURE MICROBIOL, V11, P331, DOI 10.2217/fmb.15.147
   McSweegan E, 2015, ANTIVIR RES, V120, P147, DOI 10.1016/j.antiviral.2015.06.003
   Mehrpour M, 2016, IRAN J NEUROL, V15, P70
   Miner JJ, 2015, ARTHRITIS RHEUMATOL, V67, P1214, DOI 10.1002/art.39027
   Mogami R, 2017, J CLIN ULTRASOUND, V45, P43, DOI 10.1002/jcu.22394
   Moller I, 2016, REUMATOL CLIN, DOI 10.1016/j.reuma.2016.08.010
   Naredo E, 2005, ANN RHEUM DIS, V64, P375, DOI 10.1136/ard.2004.023929
   Navalho M, 2013, J RHEUMATOL, V40, P1282, DOI 10.3899/jrheum.120713
   Ogura T, 2017, LUPUS, V26, P707, DOI 10.1177/0961203316676375
   Parola P, 2007, CLIN INFECT DIS, V45, P801, DOI 10.1086/521171
   Plaza M, 2016, J ULTRASON, V16, P55, DOI 10.15557/JoU.2016.0006
   Puccioni-Sohlera M, 2016, INT J INFECT DIS, V53, P21, DOI 10.1016/j.ijid.2016.10.019
   Rahim AA, 2016, J RHEUMATOL, V43, P440, DOI 10.3899/jrheum.141609
   Ravindran V, 2017, CLIN RHEUMATOL, V36, P1335, DOI 10.1007/s10067-016-3429-0
   Rodriguez-Duran Armando, 2016, Caribbean Naturalist, P1
   Rodriguez-Morales AJ, 2014, HECHOS MICROBIOL, V5, P77
   Rodríguez-Morales Alfonso J., 2016, Rev.Colomb.Reumatol., V23, P145, DOI 10.1016/j.rcreu.2016.08.001
   Rolph MS, 2015, LANCET INFECT DIS, V15, P1007, DOI 10.1016/S1473-3099(15)00231-5
   Rowbotham EL, 2011, AM J ROENTGENOL, V197, P541, DOI 10.2214/AJR.11.6798
   Schilte C, 2013, PLOS NEGLECT TROP D, V7, DOI 10.1371/journal.pntd.0002137
   Sernik R., 2009, ULTRASSONOGRAFIA SIS, P232
   Slhessarenko N, 2016, INOVAR SAUDE, V2, P22
   Thiberville SD, 2013, ANTIVIR RES, V99, P345, DOI 10.1016/j.antiviral.2013.06.009
   Wang MY, 2016, EXP THER MED, V12, P3035, DOI 10.3892/etm.2016.3695
   Weaver SC, 2015, NEW ENGL J MED, V372, P1231, DOI 10.1056/NEJMra1406035
   Wong SM, 2002, ARTHRITIS RHEUM, V46, P1914, DOI 10.1002/art.10385
   Yurdakul OV, 2016, J CLIN NEUROL, V12, P289, DOI 10.3988/jcn.2016.12.3.289
NR 55
TC 17
Z9 18
U1 0
U2 14
PU WILEY
PI HOBOKEN
PA 111 RIVER ST, HOBOKEN 07030-5774, NJ USA
SN 0278-4297
EI 1550-9613
J9 J ULTRAS MED
JI J. Ultrasound Med.
PD FEB
PY 2018
VL 37
IS 2
BP 511
EP 520
DI 10.1002/jum.14344
PG 10
WC Acoustics; Radiology, Nuclear Medicine & Medical Imaging
WE Science Citation Index Expanded (SCI-EXPANDED)
SC Acoustics; Radiology, Nuclear Medicine & Medical Imaging
GA FT1AI
UT WOS:000422864000022
PM 28786505
DA 2025-07-26
ER

PT J
AU Monaghan, AJ
   Sampson, KM
   Steinhoff, DF
   Ernst, KC
   Ebi, KL
   Jones, B
   Hayden, MH
AF Monaghan, Andrew J.
   Sampson, K. M.
   Steinhoff, D. F.
   Ernst, K. C.
   Ebi, K. L.
   Jones, B.
   Hayden, M. H.
TI The potential impacts of 21st century climatic and population changes on
   human exposure to the virus vector mosquito Aedes aegypti
SO CLIMATIC CHANGE
LA English
DT Article
ID GLOBAL DISTRIBUTION; DENGUE-FEVER; STEGOMYIA AEGYPTI; CHIKUNGUNYA;
   DIPTERA; TEMPERATURE; COMPETITION; CULICIDAE; MODELS; SYSTEM
AB The mosquito Aedes (Ae). aegypti transmits the viruses that cause dengue, chikungunya, Zika and yellow fever. We investigate how choosing alternate emissions and/or socioeconomic pathways may modulate future human exposure to Ae. aegypti. Occurrence patterns for Ae. aegypti for 2061-2080 are mapped globally using empirically downscaled air temperature and precipitation projections from the Community Earth System Model, for the Representative Concentration Pathway (RCP) 4.5 and 8.5 scenarios. Population growth is quantified using gridded global population projections consistent with two Shared Socioeconomic Pathways (SSPs), SSP3 and SSP5. Change scenarios are compared to a 1950-2000 reference period. A global land area of 56.9 M km(2) is climatically suitable for Ae. aegypti during the reference period, and is projected to increase by 8 % (RCP4.5) to 13 % (RCP8.5) by 2061-2080. The annual average number of people exposed globally to Ae. aegypti for the reference period is 3794 M, a value projected to statistically significantly increase by 298-460 M (8-12 %) by 2061-2080 if only climate change is considered, and by 4805-5084 M (127-134 %) for SSP3 and 2232-2483 M (59-65 %) for SSP5 considering both climate and population change (lower and upper values of each range represent RCP4.5 and RCP8.5 respectively). Thus, taking the lower-emissions RCP4.5 pathway instead of RCP8.5 may mitigate future human exposure to Ae. aegypti globally, but the effect of population growth on exposure will likely be larger. Regionally, Australia, Europe and North America are projected to have the largest percentage increases in human exposure to Ae. aegypti considering only climate change.
C1 [Monaghan, Andrew J.; Sampson, K. M.; Steinhoff, D. F.; Hayden, M. H.] Natl Ctr Atmospher Res, POB 3000, Boulder, CO 80307 USA.
   [Ernst, K. C.] Univ Arizona, Coll Publ Hlth, Tucson, AZ 85724 USA.
   [Ebi, K. L.] Univ Washington, Sch Publ Hlth, Seattle, WA 98195 USA.
   [Jones, B.] CUNY, CUNY Inst Demog Res, New York, NY 10010 USA.
C3 National Center Atmospheric Research (NCAR) - USA; University of
   Arizona; University of Washington; University of Washington Seattle;
   City University of New York (CUNY) System
RP Monaghan, AJ (corresponding author), Natl Ctr Atmospher Res, POB 3000, Boulder, CO 80307 USA.
EM monaghan@ucar.edu
RI ; Ebi, Kristie/AFK-6769-2022; Ernst, Kacey/M-5943-2013
OI Ernst, Kacey/0000-0002-3346-7788; Sampson, Kevin/0000-0002-5537-7775;
   Monaghan, Andrew/0000-0002-8170-2359
FU National Science Foundation [GEO-1010204]; National Institutes of Health
   [IR01AI091843]; National Science Foundation
FX This research was supported by the National Science Foundation
   (GEO-1010204) and the National Institutes of Health (IR01AI091843). The
   National Center for Atmospheric Research is sponsored by the National
   Science Foundation. The SSP data is available on request from Bryan
   Jones; other data sources are cited within. Lars Eisen of the Centers
   for Disease Control and Prevention provided invaluable guidance.
CR [Anonymous], DENG GUID DIAGN TREA
   [Anonymous], CLIMATE CHANGE INFLU
   [Anonymous], CLIMATIC CHANGE, DOI DOI 10.1007/S10584-011-0154-1
   [Anonymous], CLIM CHANG UNPUB
   Barrera R, 2011, PLOS NEGLECT TROP D, V5, DOI 10.1371/journal.pntd.0001378
   Beebe NW, 2009, PLOS NEGLECT TROP D, V3, DOI 10.1371/journal.pntd.0000429
   Bhatt S, 2013, NATURE, V496, P504, DOI 10.1038/nature12060
   Bouzid M, 2014, BMC PUBLIC HEALTH, V14, DOI 10.1186/1471-2458-14-781
   Braks MAH, 2004, ANN ENTOMOL SOC AM, V97, P130, DOI 10.1603/0013-8746(2004)097[0130:ICBTIS]2.0.CO;2
   Campbell LP, 2015, PHILOS T R SOC B, V370, DOI 10.1098/rstb.2014.0135
   Capinha C, 2014, ECOHEALTH, V11, P420, DOI 10.1007/s10393-014-0918-y
   Carrington LB, 2013, J MED ENTOMOL, V50, P43, DOI 10.1603/ME11242
   CHRISTOPHERS SR, 1960, SHIPS HARBORS AEDES
   CIESIN, 2005, GRIDD POP WORLD VERS
   Colón-González FJ, 2013, PLOS NEGLECT TROP D, V7, DOI 10.1371/journal.pntd.0002503
   Ebi K.L., 2014, INT J ENV RES PUB HE, V11, P30, DOI [10.3390/ijerph110100030, DOI 10.3390/ijerph110100030]
   Eisen L, 2014, J MED ENTOMOL, V51, P496, DOI 10.1603/ME13214
   Eisen L, 2013, J MED ENTOMOL, V50, P467, DOI 10.1603/ME12245
   Ernst KC, 2015, EMERG INFECT DIS, V21, P320, DOI 10.3201/eid2102.141035
   FOCKS DA, 1993, J MED ENTOMOL, V30, P1003, DOI 10.1093/jmedent/30.6.1003
   Gubler DJ, 1998, CLIN MICROBIOL REV, V11, P480, DOI 10.1128/CMR.11.3.480
   Gubler DJ, 2002, ARCH MED RES, V33, P330, DOI 10.1016/S0188-4409(02)00378-8
   Hales S, 2002, LANCET, V360, P830, DOI 10.1016/S0140-6736(02)09964-6
   Halstead SB, 2015, EMERG INFECT DIS, V21, P557, DOI 10.3201/eid2104.141723
   Held IM, 2006, J CLIMATE, V19, P5686, DOI 10.1175/JCLI3990.1
   Hijmans RJ, 2005, INT J CLIMATOL, V25, P1965, DOI 10.1002/joc.1276
   Hopp MJ, 2001, CLIMATIC CHANGE, V48, P441, DOI 10.1023/A:1010717502442
   Hurrell JW, 2013, B AM METEOROL SOC, V94, P1339, DOI 10.1175/BAMS-D-12-00121.1
   Jiang LW, 2017, GLOBAL ENVIRON CHANG, V42, P193, DOI 10.1016/j.gloenvcha.2015.03.008
   Kay JE, 2015, B AM METEOROL SOC, V96, P1333, DOI 10.1175/BAMS-D-13-00255.1
   Kearney M, 2009, FUNCT ECOL, V23, P528, DOI 10.1111/j.1365-2435.2008.01538.x
   Khormi HM, 2014, GEOSPATIAL HEALTH, V8, P405, DOI 10.4081/gh.2014.29
   Koenraadt CJM, 2008, J MED ENTOMOL, V45, P28, DOI 10.1603/0022-2585(2008)45[28:FEOROC]2.0.CO;2
   Kroeger A, 2006, LANCET, V368, P2193, DOI 10.1016/S0140-6736(06)69873-5
   Liu-Helmersson J, 2014, PLOS ONE, V9, DOI 10.1371/journal.pone.0089783
   Lounibos LP, 2002, J VECTOR ECOL, V27, P86
   Lucio PS, 2013, J VECTOR ECOL, V38, P20, DOI 10.1111/j.1948-7134.2013.12005.x
   Mackenzie JS, 2004, NAT MED, V10, pS98, DOI 10.1038/nm1144
   MOGI M, 1988, MED VET ENTOMOL, V2, P319, DOI 10.1111/j.1365-2915.1988.tb00203.x
   Morin CW, 2015, PLOS NEGLECT TROP D, V9, DOI 10.1371/journal.pntd.0004002
   Morin CW, 2013, ENVIRON HEALTH PERSP, V121, P1264, DOI 10.1289/ehp.1306556
   Morrison TE, 2014, J VIROL, V88, P11644, DOI 10.1128/JVI.01432-14
   Nasci RS, 2014, EMERG INFECT DIS, V20, P1394, DOI 10.3201/eid2008.140333
   O'Neill BC, 2017, GLOBAL ENVIRON CHANG, V42, P169, DOI 10.1016/j.gloenvcha.2015.01.004
   Parham PE, 2015, PHILOS T R SOC B, V370, DOI 10.1098/rstb.2013.0551
   Patz JA, 1998, ENVIRON HEALTH PERSP, V106, P147, DOI 10.1289/ehp.98106147
   Pialoux G, 2007, LANCET INFECT DIS, V7, P319, DOI 10.1016/S1473-3099(07)70107-X
   Rogers DJ, 2015, PHILOS T R SOC B, V370, DOI 10.1098/rstb.2013.0562
   Samir KC, 2017, GLOBAL ENVIRON CHANG, V42, P181, DOI 10.1016/j.gloenvcha.2014.06.004
   Sanderson BM, 2018, CLIMATIC CHANGE, V146, P303, DOI 10.1007/s10584-015-1567-z
   TABACHNICK WJ, 1979, GENET RES, V34, P215, DOI 10.1017/S0016672300019467
   Taylor KE, 2012, B AM METEOROL SOC, V93, P485, DOI 10.1175/BAMS-D-11-00094.1
   Thomas SJ, 2015, NEW ENGL J MED, V372, P172, DOI 10.1056/NEJMe1413146
   Williams CR, 2014, PARASITE VECTOR, V7, DOI 10.1186/1756-3305-7-447
   Xu YY, 2018, CLIMATIC CHANGE, V146, P393, DOI 10.1007/s10584-015-1565-1
NR 55
TC 58
Z9 64
U1 0
U2 41
PU SPRINGER
PI DORDRECHT
PA VAN GODEWIJCKSTRAAT 30, 3311 GZ DORDRECHT, NETHERLANDS
SN 0165-0009
EI 1573-1480
J9 CLIMATIC CHANGE
JI Clim. Change
PD FEB
PY 2018
VL 146
IS 3-4
SI SI
BP 487
EP 500
DI 10.1007/s10584-016-1679-0
PG 14
WC Environmental Sciences; Meteorology & Atmospheric Sciences
WE Science Citation Index Expanded (SCI-EXPANDED)
SC Environmental Sciences & Ecology; Meteorology & Atmospheric Sciences
GA FW2GC
UT WOS:000425120000015
PM 29610543
OA Bronze, Green Accepted
DA 2025-07-26
ER

PT J
AU Morris, MI
   Grossi, P
   Nogueira, ML
   Azevedo, LS
AF Morris, Michele I.
   Grossi, Paolo
   Nogueira, Mauricio L.
   Azevedo, Luiz S.
TI Arboviruses Recommendations for Solid-Organ Transplant Recipients and
   Donors
SO TRANSPLANTATION
LA English
DT Review
ID YELLOW-FEVER VACCINE; CHIKUNGUNYA VIRUS-INFECTION; DENGUE
   HEMORRHAGIC-FEVER; ZIKA VIRUS; CLINICAL-MANIFESTATIONS; SHOCK SYNDROME;
   BLOOD-DONORS; TRANSMISSION; OUTBREAK; EPIDEMIC
C1 [Morris, Michele I.] Univ Miami, Miller Sch Med, Div Infect Dis, Miami, FL 33136 USA.
   [Grossi, Paolo] Univ Insubria, Sect Infect & Trop Dis, Dept Surg & Morphol Sci, Varese, Italy.
   [Nogueira, Mauricio L.] Fac Med Sao Jose do Rio Preto, Dept Infect Dis, Sao Jose Do Rio Preto, Brazil.
   [Azevedo, Luiz S.] Univ Sao Paulo, Kidney Transplantat Unit, Hosp Clin, Fac Med, Sao Paulo, Brazil.
C3 University of Miami; University of Insubria; Faculdade de Medicina de
   Sao Jose do Rio Preto (FAMERP); Universidade de Sao Paulo
RP Azevedo, LS (corresponding author), Hosp Clin Sao Paulo, Unidade Transplante Renal, Ave Eneas de Carvalho Aguiar 255, BR-05403900 Sao Paulo, Brazil.
EM ls.azevedo@terra.com.br
RI GROSSI, PAOLO/A-6158-2013; Nogueira, Mauricio Lacerda/B-7599-2012;
   Azevedo, Luiz/M-4147-2014; Nogueira, Mauricio/B-7599-2012
OI GROSSI, PAOLO/0000-0003-2883-5061; Nogueira, Mauricio
   Lacerda/0000-0003-1102-2419; 
FU Pan American Health organization (PAHO); Ministry of Health of Brazil
FX Funded by a technical cooperation agreement between the Pan American
   Health organization (PAHO) and the Ministry of Health of Brazil.
CR Agencia Nacional de Vigilancia Sanitaria, CRIT TECN GER RISC S
   [Anonymous], 2009, Dengue: guidelines for diagnosis, treatment, prevention and control
   [Anonymous], ZIK VIR DIS INT CAS
   Appassakij H, 2013, TRANSFUSION, V53, P2567, DOI 10.1111/j.1537-2995.2012.03960.x
   Azevedo LS, 2012, TRANSPL INFECT DIS, V14, P237, DOI 10.1111/j.1399-3062.2011.00686.x
   Azevedo LS, 2007, TRANSPLANTATION, V84, P792, DOI 10.1097/01.tp.0000280547.91617.25
   Barjas-Castro ML, 2016, TRANSFUSION, V56, P1684, DOI 10.1111/trf.13681
   Basarab M, 2016, BMJ-BRIT MED J, V352, DOI 10.1136/bmj.i1049
   Brito Ferreira ML, 2016, C AM ACAD NEUROLOGY
   Brunette GW, 2016, CDC YELLOW BOOK 2016
   Brunette GW, 2016, CDC YELLOW BOOK 2016
   Burt FJ, 2012, LANCET, V379, P662, DOI 10.1016/S0140-6736(11)60281-X
   Centers for Disease Control and Prevention, WORLD MAP AR RISK ZI
   Chacko B, 2004, TRANSPLANTATION, V77, P634, DOI 10.1097/01.TP.0000114608.44000.D7
   Chang C, 2016, J AUTOIMMUN, V68, P1, DOI 10.1016/j.jaut.2016.02.006
   Control CDC, CHIK VIR 2014 FIN DA
   ControlCDC, CHIK VIR GEOGR DISTR
   Costa SD, 2015, AM J TROP MED HYG, V93, P394, DOI 10.4269/ajtmh.15-0038
   Couderc T, 2012, J INFECT DIS, V206, P851, DOI 10.1093/infdis/jis296
   Cunha MS, 2016, GENOME ANNOUNCEMENTS, V4, DOI 10.1128/genomeA.00032-16
   Dias LL, 2012, TRANSFUSION, V52, P1667, DOI 10.1111/j.1537-2995.2012.03729.x
   Economopoulou A, 2009, EPIDEMIOL INFECT, V137, P534, DOI 10.1017/S0950268808001167
   Faddy HM, 2013, EMERG INFECT DIS, V19, P787, DOI 10.3201/eid1905.121664
   Maia SHF, 2015, REV SOC BRAS MED TRO, V48, P783, DOI 10.1590/0037-8682-0205-2015
   Figueiredo LTM, 2000, MICROBES INFECT, V2, P1643, DOI 10.1016/S1286-4579(00)01320-4
   Mazurek Gerald H., 2010, Morbidity and Mortality Weekly Report, V59, P1
   Food and Drug Administration, DON SCREEN REC RED R
   Gallian P, 2014, BLOOD, V123, P3679, DOI 10.1182/blood-2014-03-564880
   Garcia JHP, 2006, TRANSPLANTATION, V82, P850, DOI 10.1097/01.tp.0000235151.60237.fe
   Gasperina DD, 2015, TRANSPL INFECT DIS, V17, P876, DOI 10.1111/tid.12453
   Girao ES, 2017, TRANSPL P, V49, P2076, DOI 10.1016/j.transproceed.2017.07.004
   Gourinat AC, 2015, EMERG INFECT DIS, V21, P84, DOI 10.3201/eid2101.140894
   Gowda R, 2004, EUR J HAEMATOL, V72, P299, DOI 10.1111/j.1600-0609.2004.00218.x
   Gubler DJ, 2002, ARCH MED RES, V33, P330, DOI 10.1016/S0188-4409(02)00378-8
   Guzman MG, 2015, LANCET, V385, P453, DOI 10.1016/S0140-6736(14)60572-9
   Halstead SB, 2016, VACCINE, V34, P1643, DOI 10.1016/j.vaccine.2016.02.004
   Ioos S, 2014, MED MALADIES INFECT, V44, P302, DOI 10.1016/j.medmal.2014.04.008
   Jentes ES, 2011, LANCET INFECT DIS, V11, P622, DOI 10.1016/S1473-3099(11)70147-5
   Kee ACL, 2010, EMERG INFECT DIS, V16, P1038, DOI 10.3201/eid1606.091115
   Limonta D, 2007, J CLIN VIROL, V40, P50, DOI 10.1016/j.jcv.2007.04.024
   MACNAMARA FN, 1954, T ROY SOC TROP MED H, V48, P139, DOI 10.1016/0035-9203(54)90006-1
   Motta IJF, 2016, NEW ENGL J MED, V375, P1101, DOI 10.1056/NEJMc1607262
   Musso D, 2014, EUROSURVEILLANCE, V19, P6, DOI 10.2807/1560-7917.ES2014.19.14.20761
   Nasim A, 2013, TRANSPL INFECT DIS, V15, P516, DOI 10.1111/tid.12114
   Nogueira RMR, 2005, EMERG INFECT DIS, V11, P1376
   Nordin JD, 2013, J TRAVEL MED, V20, P368, DOI 10.1111/jtm.12070
   Paixao ES, 2016, AM J PUBLIC HEALTH, V106, P606, DOI 10.2105/AJPH.2016.303112
   Park SB, 2008, TRANSPL P, V40, P2431, DOI 10.1016/j.transproceed.2008.07.037
   Petersen LR, 2016, NEW ENGL J MED, V374, P1552, DOI [10.1056/NEJMra1602113, 10.1056/NEJMc1606769]
   Pierrotti LC, 2017, INT J INFECT DIS, V64, P96, DOI 10.1016/j.ijid.2017.09.009
   Prasad N, 2012, TRANSPL INFECT DIS, V14, P163, DOI 10.1111/j.1399-3062.2011.00699.x
   Punzel M, 2014, EMERG INFECT DIS, V20, P1366, DOI 10.3201/eid2008.140508
   Renaud CJ, 2007, NEPHROLOGY, V12, P305, DOI 10.1111/j.1440-1797.2007.00785.x
   Renault P, 2007, AM J TROP MED HYG, V77, P727
   Rezza G, 2007, LANCET, V370, P1840, DOI 10.1016/S0140-6736(07)61779-6
   Rezza G, 2015, PATHOG GLOB HEALTH, V109, P170, DOI 10.1179/2047773215Y.0000000017
   Rigau-Perez Jose G., 2001, American Journal of Tropical Medicine and Hygiene, V64, P67
   Rodriguez-Morales AJ, 2016, ANN CLIN MICROB ANTI, V15, DOI 10.1186/s12941-016-0128-2
   Rothan H.A., 2015, PLoS One, V10, pe0126360, DOI DOI 10.1371/JOURNAL.PONE.0126360
   Rozé B, 2016, EUROSURVEILLANCE, V21, P8, DOI 10.2807/1560-7917.ES.2016.21.9.30154
   Saigal S, 2013, LIVER TRANSPLANT, V19, P1413, DOI 10.1002/lt.23755
   Simmons CP, 2012, NEW ENGL J MED, V366, P1423, DOI 10.1056/NEJMra1110265
   Simmons G, 2016, EMERG INFECT DIS, V22, P1221, DOI 10.3201/eid2207.160116
   Slifka MK, 2013, TRANSPLANTATION, V95, pE59, DOI 10.1097/TP.0b013e31828c6d9e
   Stramer SL, 2012, TRANSFUSION, V52, P1657, DOI 10.1111/j.1537-2995.2012.03566.x
   Tambyah PA, 2008, NEW ENGL J MED, V359, P1526, DOI 10.1056/NEJMc0708673
   Tan FLS, 2005, NEPHROL DIAL TRANSPL, V20, P447, DOI 10.1093/ndt/gfh601
   Tang KF, 2012, EXPERT REV ANTI-INFE, V10, P895, DOI [10.1586/ERI.12.76, 10.1586/eri.12.76]
   Tangnararatchakit K, 2012, TRANSPL P, V44, P303, DOI 10.1016/j.transproceed.2011.11.025
   Teixeira MD, 2002, TROP MED INT HEALTH, V7, P757, DOI 10.1046/j.1365-3156.2002.00930.x
   Teo D, 2009, TRANSFUSION MED, V19, P66, DOI 10.1111/j.1365-3148.2009.00916.x
   Vannice KS, 2016, VACCINE, V34, P2934, DOI 10.1016/j.vaccine.2015.12.073
   Vasconcelos Pedro Fernando da Costa, 2003, Rev Soc Bras Med Trop, V36, P275
   Weerakkody Ranga Migara, 2014, J Med Case Rep, V8, P378, DOI 10.1186/1752-1947-8-378
   WHO, 2015, VACCINE, V33, P76, DOI 10.1016/j.vaccine.2014.05.040
   World Health Organization, ZIK VIR MICR GUILL B
   Wyplosz B, 2013, AM J TRANSPLANT, V13, P2458, DOI 10.1111/ajt.12338
   Yax JA, 2009, J TRAVEL MED, V16, P365, DOI 10.1111/j.1708-8305.2009.00336.x
   Yoon IK, 2016, WINTER NEWSLETTER
   Zanluca C, 2015, MEM I OSWALDO CRUZ, V110, P569, DOI 10.1590/0074-02760150192
NR 80
TC 12
Z9 13
U1 0
U2 1
PU LIPPINCOTT WILLIAMS & WILKINS
PI PHILADELPHIA
PA TWO COMMERCE SQ, 2001 MARKET ST, PHILADELPHIA, PA 19103 USA
SN 0041-1337
EI 1534-6080
J9 TRANSPLANTATION
JI Transplantation
PD FEB
PY 2018
VL 102
IS 2
SU 2
BP S42
EP S51
DI 10.1097/TP.0000000000002011
PG 10
WC Immunology; Surgery; Transplantation
WE Science Citation Index Expanded (SCI-EXPANDED)
SC Immunology; Surgery; Transplantation
GA GL1UZ
UT WOS:000436897200006
PM 29381577
DA 2025-07-26
ER

PT J
AU Oo, A
   Rausalu, K
   Merits, A
   Higgs, S
   Vanlandingham, D
   Abu Bakar, S
   Zandi, K
AF Oo, Adrian
   Rausalu, Kai
   Merits, Andres
   Higgs, Stephen
   Vanlandingham, Dana
   Abu Bakar, Sazaly
   Zandi, Keivan
TI Deciphering the potential of baicalin as an antiviral agent for
   Chikungunya virus infection
SO ANTIVIRAL RESEARCH
LA English
DT Article
ID IN-VITRO; FAVIPIRAVIR; INHIBITION; AUTOPHAGY; FEVER; REPLICATION;
   MACHINERY; APOPTOSIS; RIBAVIRIN; TRAVELERS
AB The past decade has seen the re-emergence of Chikungunya virus (CHIKV) as a major global health threat, affecting millions around the world. Although fatal infections are rare among infected patients, the occurrence of long-lasting polyarthralgia has a significant impact on patients' quality of lives and ability to work. These issues were the stimuli for this study to determine the potential of baicalin, a bioflavonoid, as the novel antiviral compound against CHIKV. It was found that baicalin was well tolerated by Vero, BHK-21 and HEK 293T cells with maximal nontoxic doses > 600 mu M, approximate to 350 mu M and approximate to 110 mu M, respectively. Antiviral assays indicated that lbaicalin was the most effective inhibitor when tested for its direct virucidal activity with EC50 approximate to 7 mu M, followed by inhibition of virus entry into the host cell, attachment of virus particle to cellular receptors and finally intracellular replication of viral RNA genome. In silico analysis using molecular docking demonstrated close interactions between baicalin and CHIKV envelope protein with considerably strong binding affinity of -9.7 kcal/mol. qRT-PCR analysis revealed that baicalin had the greatest effect on the synthesis of viral negative stand RNA with EC50 approximate to 0.4 mu M followed by the inhibition of synthesis of positive-strand genomic (EC50 approximate to 13 mu M) and subgenomic RNAs (EC50 approximate to 14 mu M). These readings indicate that the compound efficiently inhibits replicase complexes formation but is a less potent inhibitor of existing replicase complexes. Coherent with this hypothesis, the use of recombinant CHIKV replicons harboring Renilla luciferase marker showed that replication of corresponding replicon RNAs was only slightly downregulated at higher doses of baicalin, with EC50 > 100 mu M. Immunofluorescence and western blotting experiments demonstrated dose-dependent inhibition of expression of different viral proteins. It was also observed that levels of important protein markers for cellular autophagy (LC3) and apoptosis (Bax) were reduced in baicalin treatment groups as compared with untreated virus infected controls. In summary, given its low toxicity and high efficacy against CHIKV, baicalin has great potential to be developed as the novel antiviral compound for CHIKV. In vivo studies to evaluate its activity in a more complexed system represent a necessary step for future analysis.
C1 [Oo, Adrian; Abu Bakar, Sazaly; Zandi, Keivan] Univ Malaya, Dept Med Microbiol, TIDREC, Fac Med, Kuala Lumpur, Malaysia.
   [Rausalu, Kai; Merits, Andres] Univ Tartu, Inst Technol, Tartu, Estonia.
   [Higgs, Stephen] Kansas State Univ, Biosecur Res Inst, Manhattan, KS 66506 USA.
   [Vanlandingham, Dana] Kansas State Univ, Dept Diagnost Med & Pathobiol, Manhattan, KS 66506 USA.
   [Zandi, Keivan] Emory Univ, Sch Med, Dept Paediat, Atlanta, GA 30322 USA.
C3 Universiti Malaya; University of Tartu; Kansas State University; Kansas
   State University; Emory University
RP Zandi, K (corresponding author), Emory Univ, Sch Med, Dept Paediat, Lab Biochem Pharmacol, Atlanta, GA 30322 USA.
EM keivan.zandi@emory.edu
RI abubakar, sazaly/B-3957-2010; Merits, Andres/H-3125-2015; Rausalu,
   Kai/G-6493-2019; Rausalu, Kai/G-6493-2019; Oo, Adrian/ABB-6800-2021
OI Merits, Andres/0000-0001-8193-0071; Oo, Adrian/0000-0002-2469-5391;
   Rausalu, Kai/0000-0002-8926-5907; 
FU High Impact Research grant by the Ministry of Higher Education
   (HIR-MOHE) [H-20001-E-000087]; Postgraduate Research grant (PPP)
   [PG037-2013B]
FX This study was funded by High Impact Research grant by the Ministry of
   Higher Education (HIR-MOHE; Grant No.: H-20001-E-000087) and the
   Postgraduate Research grant (PPP; Grant No.: PG037-2013B).
CR Ahmadi A, 2016, RSC ADV, V6, P69421, DOI 10.1039/c6ra16640g
   AHOLA T, 1995, P NATL ACAD SCI USA, V92, P507, DOI 10.1073/pnas.92.2.507
   [Anonymous], 2007, Weekly releases, DOI DOI 10.2807/ESW.12.36.03260-EN.1997-2007
   Beesoon S, 2008, EMERG INFECT DIS, V14, P337, DOI 10.3201/eid1402.071024
   Billen LP, 2008, ONCOGENE, V27, pS93, DOI 10.1038/onc.2009.47
   Chen WC, 2012, MOLECULES, V17, P3844, DOI 10.3390/molecules17043844
   Chiam CW, 2013, DIAGN MICR INFEC DIS, V77, P133, DOI 10.1016/j.diagmicrobio.2013.06.018
   Chu M, 2015, BIOMED RES INT, V2015, DOI 10.1155/2015/263630
   Delang L, 2014, J ANTIMICROB CHEMOTH, V69, P2770, DOI 10.1093/jac/dku209
   Delogu I, 2011, ANTIVIR RES, V90, P99, DOI 10.1016/j.antiviral.2011.03.182
   Dewson G, 2009, J CELL SCI, V122, P2801, DOI 10.1242/jcs.038166
   Ding Y, 2014, ARCH VIROL, V159, P3269, DOI 10.1007/s00705-014-2192-2
   Dou J, 2011, ARCH VIROL, V156, P793, DOI 10.1007/s00705-011-0917-z
   Elmore S, 2007, TOXICOL PATHOL, V35, P495, DOI 10.1080/01926230701320337
   Fros JJ, 2012, J VIROL, V86, P10873, DOI 10.1128/JVI.01506-12
   Fu Z., 2015, J SPECTROSC, V2015
   Hassandarvish P, 2016, RSC ADV, V6, P31235, DOI 10.1039/c6ra00817h
   Josseran L, 2006, EMERG INFECT DIS, V12, P1994
   Judith D, 2013, EMBO REP, V14, P534, DOI 10.1038/embor.2013.51
   Kaur P, 2013, ANTIMICROB AGENTS CH, V57, P155, DOI 10.1128/AAC.01467-12
   Khan M, 2011, ANTIVIR RES, V89, P1, DOI 10.1016/j.antiviral.2010.10.009
   Khan M, 2010, J MED VIROL, V82, P817, DOI 10.1002/jmv.21663
   Kobayashi S, 2015, BIOL PHARM BULL, V38, P1098, DOI 10.1248/bpb.b15-00096
   Koyama A. Hajime, 1998, Journal of Medical Investigation, V45, P37
   Krejbich-Trotot P, 2011, VIROL J, V8, DOI 10.1186/1743-422X-8-432
   Krejbich-Trotot P, 2011, FASEB J, V25, P314, DOI 10.1096/fj.10-164178
   Lanciotti RS, 2007, EMERG INFECT DIS, V13, P764, DOI 10.3201/eid1305.070015
   Lani R, 2015, SCI REP-UK, V5, DOI 10.1038/srep11421
   Lee W, 2015, INFLAMMATION, V38, P110, DOI 10.1007/s10753-014-0013-0
   Liang XH, 1998, J VIROL, V72, P8586, DOI 10.1128/JVI.72.11.8586-8596.1998
   Lipson Steven M., 2013, J MED ACTIVE PLANTS, V2
   Liu PF, 2013, J FOOD SCI TECH MYS, V50, P615, DOI 10.1007/s13197-012-0857-y
   MI S, 1991, VIROLOGY, V184, P423, DOI 10.1016/0042-6822(91)90862-6
   Moghaddam E, 2014, SCI REP-UK, V4, DOI 10.1038/srep05452
   Novy P, 2011, J ANTIMICROB CHEMOTH, V66, P1298, DOI 10.1093/jac/dkr108
   Oo A, 2016, PEERJ, V4, DOI 10.7717/peerj.2602
   Ozden S, 2008, J BIOL CHEM, V283, P21899, DOI 10.1074/jbc.M802444200
   Parashar D, 2013, PLOS NEGLECT TROP D, V7, DOI 10.1371/journal.pntd.0002405
   Richetta C, 2013, CELL MICROBIOL, V15, P368, DOI 10.1111/cmi.12043
   ROBINSON M C, 1955, Trans R Soc Trop Med Hyg, V49, P28, DOI [10.1016/0035-9203(55)90080-8, 10.1016/0035-9203(57)90022-6]
   Rothan HA, 2016, ANTIVIR RES, V127, P50, DOI 10.1016/j.antiviral.2016.01.006
   Rothan HA, 2015, PLOS ONE, V10, DOI 10.1371/journal.pone.0126360
   Schuhmacher A, 2003, PHYTOMEDICINE, V10, P504, DOI 10.1078/094471103322331467
   Seyedi SS, 2016, SCI REP-UK, V6, DOI 10.1038/srep24027
   Tanida Isei, 2008, V445, P77, DOI 10.1007/978-1-59745-157-4_4
   Taubitz W, 2007, CLIN INFECT DIS, V45, pE1, DOI 10.1086/518701
   Vanderlinden E, 2016, ANTIMICROB AGENTS CH, V60, P6679, DOI 10.1128/AAC.01156-16
   Varghese FS, 2017, ANTIMICROB AGENTS CH, V61, DOI [10.1128/AAC.02227-16, 10.1128/aac.02227-16]
   Varghese FS, 2016, ANTIVIR RES, V126, P117, DOI 10.1016/j.antiviral.2015.12.012
   Vega-Rúa A, 2014, J VIROL, V88, P6294, DOI 10.1128/JVI.00370-14
   Voss JE, 2010, NATURE, V468, P709, DOI 10.1038/nature09555
   Westover JB, 2016, ANTIVIR RES, V126, P62, DOI 10.1016/j.antiviral.2015.12.006
   Wileman T, 2006, SCIENCE, V312, P875, DOI 10.1126/science.1126766
NR 53
TC 66
Z9 70
U1 0
U2 16
PU ELSEVIER SCIENCE BV
PI AMSTERDAM
PA PO BOX 211, 1000 AE AMSTERDAM, NETHERLANDS
SN 0166-3542
EI 1872-9096
J9 ANTIVIR RES
JI Antiviral Res.
PD FEB
PY 2018
VL 150
BP 101
EP 111
DI 10.1016/j.antiviral.2017.12.012
PG 11
WC Pharmacology & Pharmacy; Virology
WE Science Citation Index Expanded (SCI-EXPANDED)
SC Pharmacology & Pharmacy; Virology
GA FW1SC
UT WOS:000425078700012
PM 29269135
DA 2025-07-26
ER

PT J
AU Paternina-Caicedo, A
   De la Hoz-Restrepo, F
   Díaz-Quijano, F
   Caicedo-Torres, W
   Badillo-Viloria, MA
   Bula-Anichiarico, D
   Alvis-Guzmán, N
   Mattar, S
   Constenla, D
   Pinzón-Redondo, H
AF Paternina-Caicedo, Angel
   De la Hoz-Restrepo, Fernando
   Diaz-Quijano, Fredi
   Caicedo-Torres, William
   Auxiliadora Badillo-Viloria, Maria
   Bula-Anichiarico, Doris
   Alvis-Guzman, Nelson
   Mattar, Salim
   Constenla, Dagna
   Pinzon-Redondo, Hernando
TI Features of Dengue and Chikungunya Infections of Colombian Children
   under 24 Months of Age Admitted to the Emergency Department
SO JOURNAL OF TROPICAL PEDIATRICS
LA English
DT Article
DE dengue; chikungunya; severe dengue; complications; children
ID OUTBREAK; VIRUS
AB We aimed to assess clinical and laboratory differences between dengue and chikungunya in children <24 months of age in a comparative study. We collected retrospective clinical and laboratory data confirmed by NS1/IgM for dengue for 19 months (1 January 2013 to 17 August 2014). Prospective data for chikungunya confirmed by real-time polymerase chain reaction were collected for 4 months (22 September 2014-14 December 2014). Sensitivity and specificity [with 95% confidence interval (CI)] were reported for each disease diagnosis. A platelet count <150 000 cells/ml at emergency admission best characterized dengue, with a sensitivity of 67% (95% CI, 53-79) and specificity of 95% (95% CI, 82-99). The algorithm developed with classification and regression tree analysis showed a sensitivity of 93% (95% CI, 68-100) and specificity of 38% (95% CI, 9-76) to diagnose dengue. Our study provides potential differential characteristics between chikungunya and dengue in young children, especially low platelet counts.
C1 [Paternina-Caicedo, Angel; Bula-Anichiarico, Doris; Alvis-Guzman, Nelson; Pinzon-Redondo, Hernando] Hosp Infantil Napoleon Franco Pareja La Casa del, Dept Epidemiol, Cartagena, Colombia.
   [De la Hoz-Restrepo, Fernando] Univ Nacl Colombia, Fac Med, Bogota, Colombia.
   [Diaz-Quijano, Fredi] Univ Sao Paulo, Fac Saude Publ, Dept Epidemiol, Sao Paulo, Brazil.
   [Caicedo-Torres, William] Univ Tecnol Bolivar, Fac Ingn, Cartagena, Colombia.
   [Auxiliadora Badillo-Viloria, Maria] Univ Simon Bolivar, Fac Ciencias Basicas & Biomed, Barranquilla, Colombia.
   [Alvis-Guzman, Nelson; Pinzon-Redondo, Hernando] Univ Cartagena, Fac Med, Cartagena, Colombia.
   [Mattar, Salim] Univ Cordoba, Inst Invest Biol Trop, Monteria, Colombia.
   [Constenla, Dagna] Johns Hopkins Univ, Bloomberg Sch Publ Hlth, Baltimore, MD USA.
C3 Universidad Nacional de Colombia; Universidade de Sao Paulo; Universidad
   Tecnologica de Bolivar; Universidad de Cartagena; Johns Hopkins
   University; Johns Hopkins Bloomberg School of Public Health
RP Paternina-Caicedo, A (corresponding author), Hosp Infantil Napoleon Franco Pareja La Casa del, Bruselas Transversal 36 36-33, Cartagena, Bolivar, Colombia.
EM angel.paternina@gmail.com
RI ; Alvis-Guzman, Nelson/D-4913-2013; badillo-viloria, maria/P-9183-2016;
   Diaz-Quijano, Fredi/I-3740-2012; Diaz-Quijano, Fredi
   Alexander/I-3740-2012; Paternina-Caicedo, Angel/N-4496-2015
OI DE LA HOZ RESTREPO, FERNANDO/0000-0001-9436-7935; badillo-viloria,
   maria/0000-0002-4256-2795; Diaz-Quijano, Fredi
   Alexander/0000-0002-1134-1930; Paternina-Caicedo,
   Angel/0000-0002-6332-5174; Alvis-Guzman, Nelson/0000-0001-9458-864X
FU Hospital Infantil Napoleon Franco Pareja-La Casa del Nino
FX Hospital Infantil Napoleon Franco Pareja-La Casa del Nino provided
   funding for chikungunya confirmation tests.
CR Bhatt S, 2013, NATURE, V496, P504, DOI 10.1038/nature12060
   Fullerton L., 2012, MAPPING GLOBAL VULNE
   Furuya-Kanamori L, 2016, BMC INFECT DIS, V16, DOI 10.1186/s12879-016-1417-2
   Instituto Nacional de Salud, 2014, B EP SEM, P17
   Kliegman R., 2011, NELSON TXB PEDIAT, V19th ed., P2610
   Mattar S, 2015, J INFECT DEV COUNTR, V9, P1126, DOI 10.3855/jidc.6670
   Oviedo-Pastrana M, 2017, ARCH PUBLIC HEALTH, V75, DOI 10.1186/s13690-016-0169-1
   Pinzón-Redondo H, 2015, VALUE HEALTH, V18, pA248, DOI 10.1016/j.jval.2015.03.1447
   Pinzón-Redondo H, 2016, PEDIATR INFECT DIS J, V35, P702, DOI 10.1097/INF.0000000000001135
   Villamil-Gómez W, 2015, J TROP PEDIATRICS, V61, P386, DOI 10.1093/tropej/fmv051
NR 10
TC 5
Z9 5
U1 0
U2 0
PU OXFORD UNIV PRESS
PI OXFORD
PA GREAT CLARENDON ST, OXFORD OX2 6DP, ENGLAND
SN 0142-6338
EI 1465-3664
J9 J TROP PEDIATRICS
JI J. Trop. Pediatr.
PD FEB
PY 2018
VL 64
IS 1
BP 31
EP 37
DI 10.1093/tropej/fmx024
PG 7
WC Pediatrics; Tropical Medicine
WE Science Citation Index Expanded (SCI-EXPANDED)
SC Pediatrics; Tropical Medicine
GA GC0QW
UT WOS:000429483600005
PM 28444295
OA Green Published, Bronze
DA 2025-07-26
ER

PT J
AU Sharma, R
   Kesari, P
   Kumar, P
   Tomar, S
AF Sharma, Rajesh
   Kesari, Pooja
   Kumar, Pravindra
   Tomar, Shailly
TI Structure-function insights into chikungunya virus capsid protein: Small
   molecules targeting capsid hydrophobic pocket
SO VIROLOGY
LA English
DT Article
DE Alphavirus; Chikungunya; Capsid protein; Hydrophobic pocket; Surface
   plasmon resonance
ID SEMLIKI-FOREST-VIRUS; EQUINE ENCEPHALITIS-VIRUS; 6K PROTEIN; CYTOPLASMIC
   DOMAIN; AMINO-ACIDS; PEPTIDOMIMETIC INHIBITORS; CRYOELECTRON MICROSCOPY;
   SERINE PROTEINASE; MEMBRANE-PROTEIN; CORE PROTEIN
AB The crystal structure of chikungunya (CHIKV) virus capsid protease domain has been determined at 2.2 angstrom. Structure reveals a chymotrypsin-like protease fold with a conserved hydrophobic pocket in CHIKV capsid protein (CP) for interaction with the cytoplasmic tail of E2 (cdE2) similar to the capsid protein of other alphaviruses. Molecular contacts between CP-cdE2 were determined by fitting structures of CHIKV CP and cdE2 into the cryo-EM map of Venezuelan equine encephalitis virus (VEEV). Binding of (S)-(+)-Mandelic acid (MDA) and Ethyl 3-aminobenzoate (EAB) to the hydrophobic pocket of CP was evaluated by molecular docking. Surface plasmon resonance (SPR) and fluorescence spectroscopy experiments confirmed MDA and EAB binding to the CP. The binding constants (K-D) obtained from SPR for MDA and EAB were 1.2 x 10(-3) M and 0.2 x 10(-9) M, respectively. This study adds to the understanding of chikungunya virus structural proteins and may serve as the basis for antiviral development against chikungunya disease.
C1 [Sharma, Rajesh; Kesari, Pooja; Kumar, Pravindra; Tomar, Shailly] Indian Inst Technol Roorkee, Dept Biotechnol, Roorkee 247667, Uttar Pradesh, India.
C3 Indian Institute of Technology System (IIT System); Indian Institute of
   Technology (IIT) - Roorkee
RP Tomar, S (corresponding author), Indian Inst Technol Roorkee, Dept Biotechnol, Roorkee 247667, Uttar Pradesh, India.
EM shailfbt@iitr.ac.in
RI ; Sharma, Rajesh/AAS-4032-2021; kesari, pooja/ABB-5686-2020; KUMAR,
   PRAVINDRA/AAF-2859-2020
OI kesari, pooja/0000-0002-7480-3899; Sharma, Rajesh/0000-0003-1152-9025;
   Kumar, Pravindra/0000-0003-2128-7736
FU Indian Council of Medical Research (ICMR) [BIC/12(26)/2013]; Department
   of Biotechnology (DBT); Ministry of Human Resource Development (MHRD)
FX ST acknowledges the financial support from Indian Council of Medical
   Research (ICMR: Ref no. BIC/12(26)/2013). Department of Biotechnology
   (DBT) is acknowledged by RS for his Senior Research Fellowship (SRF).
   Ministry of Human Resource Development (MHRD) is acknowledged by Pooja
   for her Senior Research Fellowship (SRF). We thank the Macromolecular
   Crystallographic Facility (MCU) at IIC, Indian Institute of Technology
   Roorkee.
CR Abdelnabi R, 2017, CURR OPIN VIROL, V24, P25, DOI 10.1016/j.coviro.2017.03.016
   Adams PD, 2010, ACTA CRYSTALLOGR D, V66, P213, DOI 10.1107/S0907444909052925
   Afonine PV, 2012, ACTA CRYSTALLOGR D, V68, P352, DOI 10.1107/S0907444912001308
   Aggarwal M, 2017, ANTIVIR RES, V146, P102, DOI 10.1016/j.antiviral.2017.08.015
   Aggarwal M, 2015, SCI REP-UK, V5, DOI 10.1038/srep14753
   Aggarwal M, 2014, J VIROL, V88, P12242, DOI 10.1128/JVI.01692-14
   Aggarwal M, 2012, PLOS ONE, V7, DOI 10.1371/journal.pone.0051288
   ALIPERTI G, 1978, VIROLOGY, V90, P366, DOI 10.1016/0042-6822(78)90321-5
   [Anonymous], J BIOMOL STRUCT DYN
   BARTH BU, 1992, J VIROL, V66, P7560, DOI 10.1128/JVI.66.12.7560-7564.1992
   Cavrini F, 2009, J INFECT DEV COUNTR, V3, P744, DOI 10.3855/jidc.169
   Choi HK, 1997, PROTEINS, V27, P345, DOI 10.1002/(SICI)1097-0134(199703)27:3<345::AID-PROT3>3.0.CO;2-C
   CHOI HK, 1991, NATURE, V354, P37, DOI 10.1038/354037a0
   Choi HK, 1996, J MOL BIOL, V262, P151, DOI 10.1006/jmbi.1996.0505
   Davis IW, 2007, NUCLEIC ACIDS RES, V35, pW375, DOI 10.1093/nar/gkm216
   DeLano W.L., 2002, CCP4 Newsl, Protein Crystallogr, V40, P82, DOI DOI 10.1234/12345678
   Emsley P, 2004, ACTA CRYSTALLOGR D, V60, P2126, DOI 10.1107/S0907444904019158
   GAEDIGKNITSCHKO K, 1990, VIROLOGY, V175, P274, DOI 10.1016/0042-6822(90)90209-A
   GAEDIGKNITSCHKO K, 1991, VIROLOGY, V183, P206, DOI 10.1016/0042-6822(91)90133-V
   Garmashova N, 2007, J VIROL, V81, P2472, DOI 10.1128/JVI.02073-06
   GAROFF H, 1978, J MOL BIOL, V124, P587, DOI 10.1016/0022-2836(78)90173-0
   Gérardin P, 2008, BMC INFECT DIS, V8, DOI 10.1186/1471-2334-8-99
   HAHN CS, 1990, J VIROL, V64, P3069, DOI 10.1128/JVI.64.6.3069-3073.1990
   HAHN CS, 1988, P NATL ACAD SCI USA, V85, P5997, DOI 10.1073/pnas.85.16.5997
   Hong EM, 2006, J VIROL, V80, P8848, DOI 10.1128/JVI.00619-06
   Jose J, 2012, J VIROL, V86, P2585, DOI 10.1128/JVI.05860-11
   Kim HY, 2005, BIOORG MED CHEM LETT, V15, P3207, DOI 10.1016/j.bmcl.2005.05.013
   Knight RL, 2009, J VIROL, V83, P5640, DOI 10.1128/JVI.02427-08
   Kostyuchenko VA, 2011, J VIROL, V85, P9327, DOI 10.1128/JVI.05015-11
   Kumar CVMN, 2010, INDIAN J VIROL, V21, P8, DOI 10.1007/s13337-010-0012-1
   Larrieu S, 2010, J CLIN VIROL, V47, P85, DOI 10.1016/j.jcv.2009.11.014
   Lee S, 1996, STRUCTURE, V4, P531, DOI 10.1016/S0969-2126(96)00059-7
   Lee SY, 1998, PROTEINS, V33, P311, DOI 10.1002/(SICI)1097-0134(19981101)33:2<311::AID-PROT13>3.3.CO;2-L
   LILJESTROM P, 1991, J VIROL, V65, P4107
   Long F, 2015, P NATL ACAD SCI USA, V112, P13898, DOI 10.1073/pnas.1515558112
   LOPEZ S, 1994, J VIROL, V68, P1316, DOI 10.1128/JVI.68.3.1316-1323.1994
   Lulla V, 2013, J VIROL, V87, P12003, DOI 10.1128/JVI.01960-13
   LUSA S, 1991, VIROLOGY, V185, P843, DOI 10.1016/0042-6822(91)90556-Q
   Mancini EJ, 2000, MOL CELL, V5, P255, DOI 10.1016/S1097-2765(00)80421-9
   Mavalankar D, 2008, EMERG INFECT DIS, V14, P412, DOI 10.3201/eid1403.070720
   MELANCON P, 1987, J VIROL, V61, P1301, DOI 10.1128/JVI.61.5.1301-1309.1987
   Melton JV, 2002, J BIOL CHEM, V277, P46923, DOI 10.1074/jbc.M207847200
   Morrison TE, 2014, J VIROL, V88, P11644, DOI 10.1128/JVI.01432-14
   Mukhopadhyay S, 2006, STRUCTURE, V14, P63, DOI 10.1016/j.str.2005.07.025
   Otwinowski Z, 1997, METHOD ENZYMOL, V276, P307, DOI 10.1016/S0076-6879(97)76066-X
   Owen KE, 1996, J VIROL, V70, P2757, DOI 10.1128/JVI.70.5.2757-2763.1996
   Owen KE, 1997, VIROLOGY, V230, P187, DOI 10.1006/viro.1997.8480
   Pettersen EF, 2004, J COMPUT CHEM, V25, P1605, DOI 10.1002/jcc.20084
   Pletnev SV, 2001, CELL, V105, P127, DOI 10.1016/S0092-8674(01)00302-6
   Randolph JT, 2004, CURR TOP MED CHEM, V4, P1079, DOI 10.2174/1568026043388330
   ROSS R. W., 1956, JOUR HYG, V54, P177
   Ryman KD, 2007, J VIROL, V81, P3563, DOI 10.1128/JVI.02494-06
   SALI A, 1993, J MOL BIOL, V234, P779, DOI 10.1006/jmbi.1993.1626
   SANZ MA, 1994, J BIOL CHEM, V269, P12106
   Sanz MA, 2003, J BIOL CHEM, V278, P2051, DOI 10.1074/jbc.M206611200
   Schmaljohn AL., 1996, Medical Microbiology
   Schwartz O, 2010, NAT REV MICROBIOL, V8, P491, DOI 10.1038/nrmicro2368
   Schwede T, 2003, NUCLEIC ACIDS RES, V31, P3381, DOI 10.1093/nar/gkg520
   Sergon K, 2008, AM J TROP MED HYG, V78, P333, DOI 10.4269/ajtmh.2008.78.333
   Sergon K, 2007, AM J TROP MED HYG, V76, P1189, DOI 10.4269/ajtmh.2007.76.1189
   Sharma R, 2016, VIROLOGY, V498, P265, DOI 10.1016/j.virol.2016.08.029
   Sherman MB, 2010, J VIROL, V84, P9775, DOI 10.1128/JVI.00876-10
   Shirako Y, 2000, VIROLOGY, V276, P148, DOI 10.1006/viro.2000.0544
   Shoemaker B. A., 2009, NUCLEIC ACIDS RES, V38, P518
   SMITH AB, 1994, J MED CHEM, V37, P215, DOI 10.1021/jm00028a001
   Soonsawad P, 2010, J VIROL, V84, P11145, DOI 10.1128/JVI.00036-10
   Soumahoro MK, 2011, PLOS NEGLECT TROP D, V5, DOI 10.1371/journal.pntd.0001197
   Sourisseau M, 2007, PLOS PATHOG, V3, P804, DOI 10.1371/journal.ppat.0030089
   STRAUSS JH, 1994, MICROBIOL REV, V58, P491, DOI 10.1128/MMBR.58.3.491-562.1994
   Sun SY, 2013, ELIFE, V2, DOI 10.7554/eLife.00435
   Terwilliger TC, 2001, ACTA CRYSTALLOGR D, V57, P1763, DOI 10.1107/S0907444901013749
   Thomas S, 2013, VIROL J, V10, DOI 10.1186/1743-422X-10-269
   Tomar S, 2006, J VIROL, V80, P9962, DOI 10.1128/JVI.01067-06
   Tomar S, 2011, PROTEIN EXPRES PURIF, V79, P277, DOI 10.1016/j.pep.2011.05.022
   TONG L, 1993, J MOL BIOL, V230, P228, DOI 10.1006/jmbi.1993.1139
   Vagin A, 1997, J APPL CRYSTALLOGR, V30, P1022, DOI 10.1107/S0021889897006766
   Vasiljeva L, 2000, J BIOL CHEM, V275, P17281, DOI 10.1074/jbc.M910340199
   VONBONSDORFF CH, 1978, J VIROL, V28, P578, DOI 10.1128/JVI.28.2.578-583.1978
   Voss JE, 2010, NATURE, V468, P709, DOI 10.1038/nature09555
   WALLACE AC, 1995, PROTEIN ENG, V8, P127, DOI 10.1093/protein/8.2.127
   Wiederstein M, 2007, NUCLEIC ACIDS RES, V35, pW407, DOI 10.1093/nar/gkm290
   Zhang R, 2011, EMBO J, V30, P3854, DOI 10.1038/emboj.2011.261
   Zhang W, 2005, VIROLOGY, V332, P511, DOI 10.1016/j.virol.2004.11.043
   Zhang W, 2002, J VIROL, V76, P11645, DOI 10.1128/JVI.76.22.11645-11658.2002
NR 84
TC 54
Z9 64
U1 1
U2 13
PU ACADEMIC PRESS INC ELSEVIER SCIENCE
PI SAN DIEGO
PA 525 B ST, STE 1900, SAN DIEGO, CA 92101-4495 USA
SN 0042-6822
EI 1089-862X
J9 VIROLOGY
JI Virology
PD FEB
PY 2018
VL 515
BP 223
EP 234
DI 10.1016/j.virol.2017.12.020
PG 12
WC Virology
WE Science Citation Index Expanded (SCI-EXPANDED)
SC Virology
GA FV8TS
UT WOS:000424860300022
PM 29306785
DA 2025-07-26
ER

PT J
AU Slusarczyk, M
   Ferla, S
   Brancale, A
   McGuigan, C
AF Slusarczyk, Magdalena
   Ferla, Salvatore
   Brancale, Andrea
   McGuigan, Christopher
TI Synthesis and biological evaluation of 6-substituted-5-fluorouridine
   ProTides
SO BIOORGANIC & MEDICINAL CHEMISTRY
LA English
DT Article
DE Orotidine-5 '-monophosphate decarboxylase (ODCase); Nucleoside analogue
   (NA); Phosphoramidate (ProTide) approach; Anticancer; Human Hint enzyme
ID OROTIDINE-5'-MONOPHOSPHATE DECARBOXYLASE INHIBITORS; OROTIDINE
   5'-MONOPHOSPHATE DECARBOXYLASE; CHIKUNGUNYA VIRUS; IN-VITRO; MECHANISM;
   MONOPHOSPHATE; NUCLEOSIDE; DESIGN; RESISTANCE; CATALYSIS
AB A new family of thirteen phosphoramidate prodrugs (ProTides) of different 6-substituted-5-fluorouridine nucleoside analogues were synthesized and evaluated as potential anticancer agents. In addition, antiviral activity against Chikungunya (CHIKV) virus was evaluated using a cytopathic effect inhibition assay. Although a carboxypeptidase Y assay supported a putative mechanism of activation of ProTides built on 5-fluorouridine with such C6-modifications, the Hint docking studies revealed a compromised substrate-activity for the Hint phosphoramidase-type enzyme that is likely responsible for phosphoramidate bioactivation through P-N bond cleavage and free nucleoside 5'-monophosphate delivery. Our observations may support and explain to some extent the poor in vitro biological activity generally demonstrated by the series of 6-substituted-5-fluorouridine phosphoramidates (ProTides) and will be of guidance for the design of novel phosphoramidate prodrugs. (C) 2017 Elsevier Ltd. All rights reserved.
C1 [Slusarczyk, Magdalena; Ferla, Salvatore; Brancale, Andrea; McGuigan, Christopher] Cardiff Univ, Sch Pharm & Pharmaceut Sci, King Edward VII Ave, Cardiff CF10 3NB, S Glam, Wales.
C3 Cardiff University
RP Slusarczyk, M (corresponding author), Cardiff Univ, Sch Pharm & Pharmaceut Sci, King Edward VII Ave, Cardiff CF10 3NB, S Glam, Wales.
EM SlusarczykM1@cardiff.ac.uk
RI Ferla, Salvatore/F-7976-2016; Brancale, Andrea/N-9445-2014
OI Ferla, Salvatore/0000-0002-5918-9237; Brancale,
   Andrea/0000-0002-9728-3419
FU Life Science Research Network Wales grant through Welsh Government's Ser
   Cymru program [NRNPGSep14008]
FX The authors thank Su Kee Ngan for excellent laboratory assistance and
   NuCana (MS) for funding the research work described in this paper. A.B.
   and S.F. acknowledge the support of the Life Science Research Network
   Wales grant no. NRNPGSep14008, an initiative funded through the Welsh
   Government's Ser Cymru program. The authors are grateful to Professor
   Jan Balzarini for valuable and helpful discussions.
CR ANDREI G, 1993, ANTIVIR RES, V22, P45, DOI 10.1016/0166-3542(93)90085-W
   [Anonymous], 2015, MOL OP ENV MOE 2015
   [Anonymous], 1 HUMAN PHASE 1 STUD
   [Anonymous], J AIDS CLIN RES
   [Anonymous], ASCO ANN M
   [Anonymous], ANT COL OPT SWARM IN
   Balzarini J, 1996, P NATL ACAD SCI USA, V93, P7295, DOI 10.1073/pnas.93.14.7295
   Bassetto M, 2013, ANTIVIR RES, V98, P12, DOI 10.1016/j.antiviral.2013.01.002
   Bello AM, 2008, J MED CHEM, V51, P439, DOI 10.1021/jm7010673
   Bello AM, 2009, J MED CHEM, V52, P1648, DOI 10.1021/jm801224t
   Bhatia HK, 2014, J PHARMACOL PHARMACO, V5, P278, DOI 10.4103/0976-500X.142464
   Birkus G, 2007, ANTIMICROB AGENTS CH, V51, P543, DOI 10.1128/AAC.00968-06
   Brenner C, 2002, BIOCHEMISTRY-US, V41, P9003, DOI 10.1021/bi025942q
   Briolant S, 2004, ANTIVIR RES, V61, P111, DOI 10.1016/j.antiviral.2003.09.005
   Cahard D, 2004, MINI-REV MED CHEM, V4, P371
   CHEN JJ, 1979, J BIOL CHEM, V254, P4908
   Chou TF, 2007, MOL PHARMACEUT, V4, P208, DOI 10.1021/mp060070y
   Congiatu C, 2007, NUCLEOS NUCLEOT NUCL, V26, P1121, DOI 10.1080/15257770701521656
   De Clercq E, 2004, J CLIN VIROL, V30, P115, DOI [10.1016/j.jcv.2004.02.009, 10.1002/rmv.439]
   DIX DE, 1979, CANCER RES, V39, P4485
   DONOVAN WP, 1983, J BACTERIOL, V156, P620, DOI 10.1128/JB.156.2.620-624.1983
   GABRIELSEN B, 1994, ANTIVIR CHEM CHEMOTH, V5, P209, DOI 10.1177/095632029400500402
   Galmarini CM, 2001, LEUKEMIA, V15, P875, DOI 10.1038/sj.leu.2402114
   Jordan F, 2013, ACS CATAL, V3, P1601, DOI 10.1021/cs400272x
   Jordheim LP, 2013, NAT REV DRUG DISCOV, V12, P447, DOI 10.1038/nrd4010
   Ju JF, 1999, P NATL ACAD SCI USA, V96, P3769, DOI 10.1073/pnas.96.7.3769
   Kaur P, 2013, DRUG DISCOV TODAY, V18, P969, DOI 10.1016/j.drudis.2013.05.002
   Kolberg M, 2004, BBA-PROTEINS PROTEOM, V1699, P1, DOI 10.1016/j.bbapap.2004.02.007
   Lewis M, 2011, J MED CHEM, V54, P2891, DOI 10.1021/jm101642g
   Lima CD, 1997, SCIENCE, V278, P286, DOI 10.1126/science.278.5336.286
   McGuigan C, 2005, J MED CHEM, V48, P3504, DOI 10.1021/jm0491400
   McGuigan C, 2011, J MED CHEM, V54, P7247, DOI 10.1021/jm200815w
   McGuigan C, 2010, BIOORG MED CHEM LETT, V20, P4850, DOI 10.1016/j.bmcl.2010.06.094
   Meza-Avina ME, 2008, MINI-REV MED CHEM, V8, P239
   Mundra S, 2014, FUTURE MED CHEM, V6, P165, DOI 10.4155/fmc.13.198
   Ozga M, 2010, J BIOL CHEM, V285, P40809, DOI 10.1074/jbc.M110.162065
   Poduch E, 2006, J MED CHEM, V49, P4937, DOI 10.1021/jm060202r
   Pohjala L, 2011, PLOS ONE, V6, DOI 10.1371/journal.pone.0028923
   Pradere U, 2014, CHEM REV, V114, P9154, DOI 10.1021/cr5002035
   PRAGOBPOL S, 1984, ARCH BIOCHEM BIOPHYS, V230, P285, DOI 10.1016/0003-9861(84)90109-7
   Purohit MK, 2012, J MED CHEM, V55, P9988, DOI 10.1021/jm301176r
   RADA B, 1977, ANN NY ACAD SCI, V284, P410, DOI 10.1111/j.1749-6632.1977.tb21977.x
   RADZICKA A, 1995, SCIENCE, V267, P90, DOI 10.1126/science.7809611
   Rashad AA, 2014, J MED CHEM, V57, P1147, DOI 10.1021/jm400460d
   ROBINS RK, 1984, PHARMACEUT RES, P11, DOI 10.1023/A:1016370407633
   Saboulard D, 1999, MOL PHARMACOL, V56, P693
   Singh KD, 2012, J MOL MODEL, V18, P39, DOI 10.1007/s00894-011-1018-3
   Slusarczyk M, 2014, J MED CHEM, V57, P1531, DOI 10.1021/jm401853a
   Voorde JV, 2011, BIOCHEM PHARMACOL, V82, P441, DOI 10.1016/j.bcp.2011.05.024
   Wagner CR, 2000, MED RES REV, V20, P417, DOI 10.1002/1098-1128(200011)20:6<417::AID-MED1>3.0.CO;2-Z
   Wiemer AJ, 2015, TOP CURR CHEM, V360, P115, DOI 10.1007/128_2014_561
   Wittmann JG, 2008, STRUCTURE, V16, P82, DOI 10.1016/j.str.2007.10.020
   Wu N, 2000, P NATL ACAD SCI USA, V97, P2017, DOI 10.1073/pnas.050417797
NR 53
TC 9
Z9 10
U1 1
U2 25
PU PERGAMON-ELSEVIER SCIENCE LTD
PI OXFORD
PA THE BOULEVARD, LANGFORD LANE, KIDLINGTON, OXFORD OX5 1GB, ENGLAND
SN 0968-0896
EI 1464-3391
J9 BIOORGAN MED CHEM
JI Bioorg. Med. Chem.
PD FEB 1
PY 2018
VL 26
IS 3
BP 551
EP 565
DI 10.1016/j.bmc.2017.11.037
PG 15
WC Biochemistry & Molecular Biology; Chemistry, Medicinal; Chemistry,
   Organic
WE Science Citation Index Expanded (SCI-EXPANDED); Index Chemicus (IC)
SC Biochemistry & Molecular Biology; Pharmacology & Pharmacy; Chemistry
GA FW8BA
UT WOS:000425550800002
PM 29277307
OA Green Accepted
DA 2025-07-26
ER

PT J
AU Thoka, B
   Jaimipak, T
   Onnome, S
   Yoksan, S
   Ubol, S
   Pulmanausahakul, R
AF Thoka, Benjawan
   Jaimipak, Thitigun
   Onnome, Supachoke
   Yoksan, Sutee
   Ubol, Sukathida
   Pulmanausahakul, Rojjanaporn
TI The synergistic effect of nsP2-L<SUP>618</SUP>, nsP3-R<SUP>117</SUP>,
   and E2-K<SUP>187</SUP> on the large plaque phenotype of chikungunya
   virus
SO VIRUS GENES
LA English
DT Article
DE Chikungunya virus; Plaque morphology; Plaque-purification; Large
   plaque-associated mutations
ID STRAND RNA-SYNTHESIS; WEST-NILE-VIRUS; SINGLE MUTATION; REPLICATION;
   DISEASE; VACCINE; RESISTANCE; COMPLEXES; EVOLUTION; MOSQUITOS
AB Chikungunya virus (CHIKV), a mosquito-borne Alphavirus, is the etiological agent of chikungunya fever. CHIKV re-emerged from 2004 onwards, and subsequently caused major outbreaks in many parts of the world including the Indian Ocean islands, Asia, and the Americas. In this study, a large plaque variant of CHIKV isolated from patient in Thailand was subjected to repeated cycles of plaque-purification in Vero cells. The resulting virus produced homogenous large plaques and showed a more pathogenic phenotype than the parental wild-type CHIKV. Whole genome analysis of the large plaque virus in comparison to parental isolate revealed a number of mutations, leading to the following amino acid changes: nsP2 (P-618 -> L), nsP3 (G(117)-> R), and E2 (N-187 -> K). Eight recombinant CHIKVs were constructed to determine which amino acids mediated the large plaque phenotype. The results showed the recombinant virus which contains all three mutations, rCHK-L, produced significantly larger plaques than the other recombinant viruses (p < 0.01). Moreover, the plaque size of the other recombinant virus tended to be smaller if they contained only one or two of the large plaque associated mutations in the viral genome. In conclusion, the combination of all three residues (nsP2-L-618, nsP3-R-117, and E2-K-187) is required to produce the large plaque phenotype of CHIKV.
C1 [Thoka, Benjawan; Jaimipak, Thitigun; Onnome, Supachoke; Yoksan, Sutee; Pulmanausahakul, Rojjanaporn] Mahidol Univ, Inst Mol Biosci, Salaya Campus,25-25 Phutthamonthon Sai 4, Salaya 73170, Nakhon Pathom, Thailand.
   [Ubol, Sukathida] Mahidol Univ, Dept Microbiol, Fac Sci, Bangkok, Thailand.
   [Ubol, Sukathida] Mahidol Univ, Ctr Emerging & Neglected Infect Dis, Salaya, Nakhon Pathom, Thailand.
C3 Mahidol University; Mahidol University; Mahidol University
RP Pulmanausahakul, R (corresponding author), Mahidol Univ, Inst Mol Biosci, Salaya Campus,25-25 Phutthamonthon Sai 4, Salaya 73170, Nakhon Pathom, Thailand.
EM rojjanaporn.pul@mahidol.ac.th
FU Thailand Research fund (TRF) [MRG5480128]
FX This work was supported by Thailand Research fund (TRF), Grant No.
   MRG5480128. Authors would like to thank Prof. Prasert Auewarakul for the
   advice and Prof. Duncan R. Smith for suggestions and facilities.
CR Ahmed S, 2015, EMERG INFECT DIS, V21, P909, DOI 10.3201/eid2105.141813
   Bhamarapravati N, 2000, VACCINE, V18, P44, DOI 10.1016/S0264-410X(00)00040-2
   Cavrini F, 2009, J INFECT DEV COUNTR, V3, P744, DOI 10.3855/jidc.169
   Drake JW, 1999, P NATL ACAD SCI USA, V96, P13910, DOI 10.1073/pnas.96.24.13910
   Farci P, 2000, SCIENCE, V288, P339, DOI 10.1126/science.288.5464.339
   Fitzpatrick KA, 2010, VIROLOGY, V404, P89, DOI 10.1016/j.virol.2010.04.029
   Frolova E, 2006, J VIROL, V80, P4122, DOI 10.1128/JVI.80.8.4122-4134.2006
   Fros JJ, 2012, J VIROL, V86, P10873, DOI 10.1128/JVI.01506-12
   Garg M, 2014, ANN EMERG MED, V64, P552, DOI 10.1016/j.annemergmed.2014.08.002
   Guerbois M, 2013, PLOS NEGLECT TROP D, V7, DOI 10.1371/journal.pntd.0002197
   Ho KW, 2011, J INFECTION, V62, P263, DOI 10.1016/j.jinf.2011.02.001
   Jaimipuk T., 2011, P 37 C SCI TECHN THA
   Jerzak G, 2005, J GEN VIROL, V86, P2175, DOI 10.1099/vir.0.81015-0
   Josseran L, 2006, EMERG INFECT DIS, V12, P1994
   KANDA Y, 1959, J EXP MED, V109, P9, DOI 10.1084/jem.109.1.9
   Kuri T, 2011, J GEN VIROL, V92, P1899, DOI 10.1099/vir.0.031856-0
   Lauring AS, 2010, PLOS PATHOG, V6, DOI 10.1371/journal.ppat.1001005
   Leparc-Goffart I, 2014, LANCET, V383, P514, DOI 10.1016/S0140-6736(14)60185-9
   LEVITT NH, 1986, VACCINE, V4, P157, DOI 10.1016/0264-410X(86)90003-4
   Lim CK, 2009, AM J TROP MED HYG, V81, P865, DOI 10.4269/ajtmh.2009.09-0009
   Lin YC, 2002, VACCINE, V20, P2485, DOI 10.1016/S0264-410X(02)00182-2
   Park E, 2009, VIROLOGY, V388, P305, DOI 10.1016/j.virol.2009.03.031
   Pfeiffer JK, 2003, P NATL ACAD SCI USA, V100, P7289, DOI 10.1073/pnas.1232294100
   Pongsiri P, 2010, TROP BIOMED, V27, P167
   Powers AM, 2000, J GEN VIROL, V81, P471, DOI 10.1099/0022-1317-81-2-471
   Pulmanausahakul R, 2011, INT J INFECT DIS, V15, pE671, DOI 10.1016/j.ijid.2011.06.002
   ROBINSON M C, 1955, Trans R Soc Trop Med Hyg, V49, P28, DOI [10.1016/0035-9203(55)90080-8, 10.1016/0035-9203(57)90022-6]
   Sam IC, 2015, VECTOR-BORNE ZOONOT, V15, P223, DOI 10.1089/vbz.2014.1680
   Sam IC, 2012, PLOS ONE, V7, DOI 10.1371/journal.pone.0050476
   Sam IC, 2009, J CLIN VIROL, V46, P180, DOI 10.1016/j.jcv.2009.07.016
   SAWICKI DL, 1994, ARCH VIROL, P393
   Schwartz O, 2010, NAT REV MICROBIOL, V8, P491, DOI 10.1038/nrmicro2368
   SHIRAKO Y, 1994, J VIROL, V68, P1874, DOI 10.1128/JVI.68.3.1874-1885.1994
   Solignat M, 2009, VIROLOGY, V393, P183, DOI 10.1016/j.virol.2009.07.024
   Sreekumar E, 2010, VIRUS GENES, V40, P14, DOI 10.1007/s11262-009-0411-9
   STRAUSS JH, 1994, MICROBIOL REV, V58, P491, DOI 10.1128/MMBR.58.3.491-562.1994
   Sudeep AB, 2008, J BIOSCIENCES, V33, P443, DOI 10.1007/s12038-008-0063-2
   Thiboutot MM, 2010, PLOS NEGLECT TROP D, V4, DOI 10.1371/journal.pntd.0000623
   Tsetsarkin KA, 2007, PLOS PATHOG, V3, P1895, DOI 10.1371/journal.ppat.0030201
   Wang E, 2008, VACCINE, V26, P5030, DOI 10.1016/j.vaccine.2008.07.054
NR 40
TC 5
Z9 5
U1 0
U2 4
PU SPRINGER
PI DORDRECHT
PA VAN GODEWIJCKSTRAAT 30, 3311 GZ DORDRECHT, NETHERLANDS
SN 0920-8569
EI 1572-994X
J9 VIRUS GENES
JI Virus Genes
PD FEB
PY 2018
VL 54
IS 1
BP 48
EP 56
DI 10.1007/s11262-017-1524-1
PG 9
WC Genetics & Heredity; Virology
WE Science Citation Index Expanded (SCI-EXPANDED)
SC Genetics & Heredity; Virology
GA FX4WC
UT WOS:000426078400007
PM 29185115
DA 2025-07-26
ER

PT J
AU Tisseuil, C
   Velo, E
   Bino, S
   Kadriaj, P
   Mersini, K
   Shukullari, A
   Simaku, A
   Rogozi, E
   Caputo, B
   Ducheyne, E
   della Torre, A
   Reiter, P
   Gilbert, M
AF Tisseuil, Clement
   Velo, Enkelejda
   Bino, Silvia
   Kadriaj, Perparim
   Mersini, Kujtim
   Shukullari, Ada
   Simaku, Artan
   Rogozi, Elton
   Caputo, Beniamino
   Ducheyne, Els
   della Torre, Alessandra
   Reiter, Paul
   Gilbert, Marius
TI Forecasting the spatial and seasonal dynamic of Aedes albopictus
   oviposition activity in Albania and Balkan countries
SO PLOS NEGLECTED TROPICAL DISEASES
LA English
DT Article
ID INVASIVE MOSQUITOS; CULICIDAE; DIPTERA; SKUSE; TIGER
AB The increasing spread of the Asian tiger mosquito, Aedes albopictus, in Europe and US raises public health concern due to the species competence to transmit several exotic human arboviruses, among which dengue, chikungunya and Zika, and urges the development of suitable modeling approach to forecast the spatial and temporal distribution of the mosquito. Here we developed a dynamical species distribution modeling approach forecasting Ae. albopictus eggs abundance at high spatial (0.01 degree WGS84) and temporal (weekly) resolution over 10 Balkan countries, using temperature times series of Modis data products and altitude as input predictors. The model was satisfactorily calibrated and validated over Albania based observed eggs abundance data weekly monitored during three years. For a given week of the year, eggs abundance was mainly predicted by the number of eggs and the mean temperature recorded in the preceding weeks. That is, results are in agreement with the biological cycle of the mosquito, reflecting the effect temperature on eggs spawning, maturation and hatching. The model, seeded by initial egg values derived from a second model, was then used to forecast the spatial and temporal distribution of eggs abundance over the selected Balkan countries, weekly in 2011, 2012 and 2013. The present study is a baseline to develop an easy-handling forecasting model able to provide information useful for promoting active surveillance and possibly prevention of Ae. albopictus colonization in presently non-infested areas in the Balkans as well as in other temperate regions.
C1 [Tisseuil, Clement; Gilbert, Marius] Univ Libre Bruxelles, Spatial Epidemiol Lab, Brussels, Belgium.
   [Velo, Enkelejda; Bino, Silvia; Kadriaj, Perparim; Simaku, Artan; Rogozi, Elton] Inst Publ Hlth, Control Infect Dis Dept, Tirana, Albania.
   [Mersini, Kujtim] Food Safety & Vet Inst, Natl Vet Epidemiol Unit, Tirana, Albania.
   [Shukullari, Ada] Univ Tirana, Fac Nat Sci, Dept Biol, Tirana, Albania.
   [Caputo, Beniamino; della Torre, Alessandra] Univ Rome Sapienza, Dept Publ Hlth & Infect Dis, Rome, Italy.
   [Ducheyne, Els] European Agroenvironm Hlth Geog Informat Syst, European Econ Interest Grp, Zoersel, Belgium.
   [Reiter, Paul] Inst Pasteur, Insects & Infect Dis Unit, Paris, France.
   [Gilbert, Marius] Fonds Natl Rech Sci, Brussels, Belgium.
C3 Universite Libre de Bruxelles; University of Tirana (UT); Sapienza
   University Rome; Pasteur Network; Universite Paris Cite; Institut
   Pasteur Paris; Fonds de la Recherche Scientifique - FNRS
RP Velo, E (corresponding author), Inst Publ Hlth, Control Infect Dis Dept, Tirana, Albania.
EM keladikolli@yahoo.com
RI ; Caputo, Beniamino/I-2880-2015; Mersinaj, Kujtim/B-6393-2019; Mersini,
   Kujtim/B-6393-2019
OI Velo, Enkelejda/0000-0001-7283-2541; Mersinaj,
   Kujtim/0000-0001-8520-3373; Rogozi, Elton/0000-0003-1757-1822; DELLA
   TORRE, Alessandra/0000-0001-7054-0027; 
FU EU [FP7-261504 EDENext]
FX This study was partially funded by EU grant FP7-261504 EDENext and is
   catalogued by the EDENext Steering Committee as EDENext399
   (https://www.edenext.eu) and Institute of Public Health, Tirana,
   Albania. The contents of this publication are the sole responsibility of
   the authors and do not necessarily reflect the views of the European
   Commission. The funders had no role in study design, data collection and
   analysis, decision to publish, or preparation of the manuscript.
CR Adhami J, 1998, J AM MOSQUITO CONTR, V14, P340
   Albieri A, 2010, B INSECTOL, V63, P209
   Alto BW, 2001, J MED ENTOMOL, V38, P548, DOI 10.1603/0022-2585-38.4.548
   [Anonymous], 2012, Zero inflated models and generalized linear mixed models with R
   [Anonymous], VISREG VISUALIZATION
   [Anonymous], PSCL CLASSES METHODS
   Benedict MQ, 2007, VECTOR-BORNE ZOONOT, V7, P76, DOI 10.1089/vbz.2006.0562
   Briegel H, 2001, J MED ENTOMOL, V38, P566, DOI 10.1603/0022-2585-38.4.566
   Caminade C, 2012, J R SOC INTERFACE, V9, P2708, DOI 10.1098/rsif.2012.0138
   Chouin-Carneiro T, 2016, PLOS NEGLECT TROP D, V10, DOI 10.1371/journal.pntd.0004543
   Cunze S, 2016, PLOS ONE, V11, DOI 10.1371/journal.pone.0162116
   EEA, 2013, RAST DAT LAND COV CL
   Erguler K, 2016, PLOS ONE, V11, DOI 10.1371/journal.pone.0149282
   Farr TG, 2007, REV GEOPHYS, V45, DOI 10.1029/2005RG000183
   Fischer D, 2011, GLOBAL PLANET CHANGE, V78, P54, DOI 10.1016/j.gloplacha.2011.05.008
   Hawley W.A., 1988, Journal of the American Mosquito Control Association, V4, P1
   Kobayashi M, 2002, J MED ENTOMOL, V39, P4, DOI 10.1603/0022-2585-39.1.4
   Manica M, 2016, PLOS NEGL TROP DIS
   Medlock JM, 2006, J VECTOR ECOL, V31, P292, DOI 10.3376/1081-1710(2006)31[292:AOTPFS]2.0.CO;2
   Medlock JM, 2012, VECTOR-BORNE ZOONOT, V12, P435, DOI 10.1089/vbz.2011.0814
   NELDER JA, 1972, J R STAT SOC SER A-G, V135, P370, DOI 10.2307/2344614
   Neteler M, 2011, INT J HEALTH GEOGR, V10, DOI 10.1186/1476-072X-10-49
   Patsoula E, 2017, VECTOR-BORNE ZOONOT, V17, P217, DOI 10.1089/vbz.2016.1974
   Roiz D., 2010, VECTOR-BORNE ZOONOT, P10, DOI 10.1089=vbz.2009.0098
   Roiz D, 2015, PLOS NEGLECT TROP D, V9, DOI 10.1371/journal.pntd.0003854
   Roiz D, 2011, PLOS ONE, V6, DOI 10.1371/journal.pone.0014800
   Roiz D, 2010, VECTOR-BORNE ZOONOT, V10, P811, DOI 10.1089/vbz.2009.0098
   Romi R., 2008, Eur Inf Dis, P98
   Schaffner F, 2013, CLIN MICROBIOL INFEC, V19, P685, DOI 10.1111/1469-0691.12189
   Toma L, 2003, J AM MOSQUITO CONTR, V19, P19
   Vanwambeke SO, 2007, J MED ENTOMOL, V44, P133, DOI 10.1603/0022-2585(2007)44[133:LALCFI]2.0.CO;2
   Velo E, 2016, PARASITE VECTOR, V9, DOI 10.1186/s13071-016-1501-x
   Vitek CJ, 2006, J AM MOSQUITO CONTR, V22, P609, DOI 10.2987/8756-971X(2006)22[609:FALCOH]2.0.CO;2
   Wickham H, 2009, USE R, P1, DOI 10.1007/978-0-387-98141-3
   Wickham H., 2015, R. Package Version 0. 4
   Wong PSJ, 2013, PLOS NEGLECT TROP D, V7, DOI 10.1371/journal.pntd.0002348
   Zamburlini R, 2003, IGIENE ALIMENTI DISI, P8
   Zeileis A, 2008, J STAT SOFTW, V27, P1, DOI 10.18637/jss.v027.i08
NR 38
TC 17
Z9 18
U1 0
U2 12
PU PUBLIC LIBRARY SCIENCE
PI SAN FRANCISCO
PA 1160 BATTERY STREET, STE 100, SAN FRANCISCO, CA 94111 USA
SN 1935-2735
J9 PLOS NEGLECT TROP D
JI Plos Neglect. Trop. Dis.
PD FEB
PY 2018
VL 12
IS 2
AR e0006236
DI 10.1371/journal.pntd.0006236
PG 16
WC Infectious Diseases; Parasitology; Tropical Medicine
WE Science Citation Index Expanded (SCI-EXPANDED)
SC Infectious Diseases; Parasitology; Tropical Medicine
GA FZ0RM
UT WOS:000427279700029
PM 29432489
OA Green Published, Green Submitted, gold
DA 2025-07-26
ER

PT J
AU Quan, TM
   Phuong, HT
   Vy, NHT
   Thanh, NTL
   Lien, NTN
   Hong, TTK
   Dung, PN
   Chau, NVV
   Boni, MF
   Clapham, HE
AF Tran Minh Quan
   Huynh Thi Phuong
   Nguyen Ha Thao Vy
   Nguyen Thi Le Thanh
   Nguyen Thi Nam Lien
   Tran Thi Kim Hong
   Pham Ngoc Dung
   Nguyen Van Vinh Chau
   Boni, Maciej F.
   Clapham, Hannah E.
TI Evidence of previous but not current transmission of chikungunya virus
   in southern and central Vietnam: Results from a systematic review and a
   seroprevalence study in four locations
SO PLOS NEGLECTED TROPICAL DISEASES
LA English
DT Review
ID HEMORRHAGIC-FEVER; DENGUE; EPIDEMIOLOGY; INFECTION; PATHOGENESIS;
   PHILIPPINES; PREVALENCE; OUTBREAK; ORIGIN; ASIA
AB Background
   Arbovirus infections are a serious concern in tropical countries due to their high levels of transmission and morbidity. With the outbreaks of chikungunya (CHIKV) in surrounding regions in recent years and the fact that the environment in Vietnam is suitable for the vectors of CHIKV, the possibility of transmission of CHIKV in Vietnam is of great interest. However, information about CHIKV activity in Vietnam remains limited.
   Methodology
   In order to address this question, we performed a systematic review of CHIKV in Vietnam and a CHIKV seroprevalence survey. The seroprevalence survey tested for CHIKV IgG in population serum samples from individuals of all ages in 2015 from four locations in Vietnam.
   Principal findings
   The four locations were An Giang province (n = 137), Ho Chi Minh City (n = 136), Dak Lak province (n = 137), and Hue City (n = 136). The findings give us evidence of some CHIKV activity: 73/546 of overall samples were seropositive (13.4%). The age-adjusted seroprevalences were 12.30% (6.58-18.02), 13.42% (7.16-19.68), 7.97% (3.56-12.38), and 3.72% (1.75-5.69) in An Giang province, Ho Chi Minh City, Dak Lak province, and Hue City respectively. However, the age-stratified seroprevalence suggests that the last transmission ended around 30 years ago, consistent with results from the systematic review. We see no evidence for on-going transmission in three of the locations, though with some evidence of recent exposure in Dak Lak, most likely due to transmission in neighbouring countries. Before the 1980s, when transmission was occurring, we estimate on average 2-4% of the population were infected each year in HCMC and An Giang and Hue (though transmision ended earlier in Hue). We estimate lower transmission in Dak Lak, with around 1% of the population infected each year.
   Conclusion
   In conclusion, we find evidence of past CHIKV transmission in central and southern Vietnam, but no evidence of recent sustained transmission. When transmission of CHIKV did occur, it appeared to be widespread and affect a geographically diverse population. The estimated susceptibility of the population to chikungunya is continually increasing, therefore the possibility of future CHIKV transmission in Vietnam remains.
C1 [Tran Minh Quan; Huynh Thi Phuong; Nguyen Ha Thao Vy; Nguyen Thi Le Thanh; Boni, Maciej F.; Clapham, Hannah E.] Univ Oxford, Math Modelling Dept, Wellcome Trust Major Overseas Programme, Clin Res Unit, Ho Chi Minh City, Vietnam.
   [Nguyen Thi Nam Lien] Hue Cent Hosp, Microbiol Dept, Hue, Thua Thien Hue, Vietnam.
   [Tran Thi Kim Hong] Dak Lak Gen Hosp, Lab Dept, Buon Ma Thuot, Vietnam.
   [Pham Ngoc Dung] An Giang Gen Hosp, Lab Dept, Long Xuyen City, An Giang Provin, Vietnam.
   [Nguyen Van Vinh Chau] Hosp Trop Dis, Ho Chi Minh City, Vietnam.
   [Boni, Maciej F.; Clapham, Hannah E.] Univ Oxford, Nuffield Dept Med, Ctr Trop Med & Global Hlth, Oxford, England.
   [Boni, Maciej F.] Penn State Univ, Dept Biol, Ctr Infect Dis Dynam, University Pk, PA 16802 USA.
C3 University of Oxford; University of Oxford; Pennsylvania Commonwealth
   System of Higher Education (PCSHE); Pennsylvania State University;
   Pennsylvania State University - University Park
RP Quan, TM (corresponding author), Univ Oxford, Math Modelling Dept, Wellcome Trust Major Overseas Programme, Clin Res Unit, Ho Chi Minh City, Vietnam.
EM quantm@oucru.org
OI Huynh, Thi Phuong/0000-0002-2816-2752
FU Defense Threats Reduction Agency (US); Wellcome Trust/Royal Society Sir
   Henry Dale Fellowship [098511/Z/12/Z]
FX TMQ is supported by the Defense Threats Reduction Agency (US). HTP,
   NHTV, NTLT, MFB, and HEC are funded by a Wellcome Trust/Royal Society
   Sir Henry Dale Fellowship (098511/Z/12/Z). Materials, reagents, and
   sample collection were supported by the Wellcome Trust (098511/Z/12/Z).
   https://wellcome.ac.uk/
   https://royalsociety.org/grants-schemes-awards/grants/henry-dale/ The
   funders had no role in study design, data collection and analysis,
   decision to publish, or preparation of the manuscript.
CR AIKAT BK, 1964, INDIAN J MED RES, V52, P660
   [Anonymous], VIETNAM J PREVENTIVE
   [Anonymous], SECONDARY DENGUE INF
   [Anonymous], CHIK VIR HUM VIET NA
   [Anonymous], CHIK 13 AM AS PAC AF
   [Anonymous], VIET NAM IS LOOKING
   [Anonymous], CHIKUNGUNYA TRANSMIS
   [Anonymous], REV DIAGN TEST ZIK C
   [Anonymous], VIETNAM J PREVENTIVE
   [Anonymous], THESIS
   [Anonymous], FINDING 56 MOSQUITOE
   [Anonymous], APPL RT PCR ASSAY ID
   [Anonymous], 1999, Vietnam: A Reconstitution of its 20th Centuty Population History
   [Anonymous], EMERGING INFECT DIS
   [Anonymous], THESIS
   [Anonymous], 2017, Rstan: the r interface to stan. r package version 2.16.2
   [Anonymous], VIETNAM J PREVENTIVE
   [Anonymous], AM J TROPICAL MED HY
   [Anonymous], ZOONOSES PUBLIC HLTH
   [Anonymous], EURO SURVEILLANCE B
   Aubry M, 2015, EMERG INFECT DIS, V21, P724, DOI 10.3201/eid2104.141741
   Boni MF, 2013, J INFECT DIS, V208, P554, DOI 10.1093/infdis/jit224
   Capeding MR, 2013, PLOS NEGLECT TROP D, V7, DOI 10.1371/journal.pntd.0002331
   CAREY D E, 1971, Journal of the History of Medicine and Allied Sciences, V26, P243
   CORBET P. S., 1961, TRANS ROY SOC TROP MED AND HYG, V55, P463, DOI 10.1016/0035-9203(61)90095-5
   Couderc T, 2008, PLOS PATHOG, V4, DOI 10.1371/journal.ppat.0040029
   Cunha RV, 2017, PLOS NEGLECT TROP D, V11, DOI 10.1371/journal.pntd.0005319
   Das T, 2010, PROG NEUROBIOL, V91, P121, DOI 10.1016/j.pneurobio.2009.12.006
   Dellagi K, 2016, PLOS NEGLECT TROP D, V10, DOI 10.1371/journal.pntd.0004840
   DELLER JJ, 1968, AM J TROP MED HYG, V17, P107
   DELLER JJ, 1967, ANN INTERN MED, V66, P1129, DOI 10.7326/0003-4819-66-6-1129
   Thuy DB, 2017, AM J TROP MED HYG, V96, P93, DOI 10.4269/ajtmh.16-0470
   Duong V, 2012, EMERG INFECT DIS, V18, P2066, DOI 10.3201/eid1812.120471
   Gabor JJ, 2016, TRAVEL MED INFECT DI, V14, P26, DOI 10.1016/j.tmaid.2016.01.005
   Gallian P, 2017, PLOS NEGLECT TROP D, V11, DOI 10.1371/journal.pntd.0005254
   Gasque P, 2015, VECTOR-BORNE ZOONOT, V15, P241, DOI 10.1089/vbz.2014.1710
   GILBERT DN, 1968, ANN INTERN MED, V68, P662, DOI 10.7326/0003-4819-68-3-662
   HALSTEAD SB, 1965, AM J TROP MED HYG, V14, P819, DOI 10.4269/ajtmh.1965.14.819
   HAMMON WM, 1960, SCIENCE, V131, P1102, DOI 10.1126/science.131.3407.1102
   Cuong HQ, 2013, EMERG INFECT DIS, V19, P945, DOI 10.3201/eid1906.121323
   Hoarau JJ, 2010, J IMMUNOL, V184, P5914, DOI 10.4049/jimmunol.0900255
   Jaffar-Bandjee MC, 2010, EXPERT REV ANTI-INFE, V8, P987, DOI [10.1586/eri.10.92, 10.1586/ERI.10.92]
   Kawle AP, 2017, J VECTOR DIS, V54, P35
   LaBeaud AD, 2015, PLOS NEGLECT TROP D, V9, DOI 10.1371/journal.pntd.0003436
   Lenglet Y, 2006, J Gynecol Obstet Biol Reprod (Paris), V35, P578
   LUMSDEN W. H. R., 1955, TANGANYIKA TERRITORY IN 1952 53 II TRANS ROY SOC TROP MED AND HYG, V49, P33, DOI 10.1016/0035-9203(55)90081-X
   Mordecai EA, 2017, PLOS NEGLECT TROP D, V11, DOI 10.1371/journal.pntd.0005568
   Moro ML, 2010, AM J TROP MED HYG, V82, P508, DOI 10.4269/ajtmh.2010.09-0322
   Muench H., 2013, Catalytic models in epidemiology
   MYERS RM, 1965, INDIAN J MED RES, V53, P694
   Nhat NTD, 2017, SCI REP-UK, V7, DOI 10.1038/s41598-017-06177-0
   Lien PTK, 2016, ASIAN PAC J TROP MED, V9, P36, DOI 10.1016/j.apjtm.2015.12.008
   Pialoux G, 2007, LANCET INFECT DIS, V7, P319, DOI 10.1016/S1473-3099(07)70107-X
   Powers AM, 2000, J GEN VIROL, V81, P471, DOI 10.1099/0022-1317-81-2-471
   Queyriaux B, 2008, LANCET INFECT DIS, V8, P2, DOI 10.1016/S1473-3099(07)70294-3
   R Core Team, 2017, R: A language and environment for statistical computing, DOI DOI 10.3389/FNINS.2015.00195
   Reiczigel J, 2010, EPIDEMIOL INFECT, V138, P1674, DOI 10.1017/S0950268810000385
   REILEY CG, 1969, MIL MED, V134, P36, DOI 10.1093/milmed/134.1.36
   Rodríguez-Barraquer I, 2015, PLOS NEGLECT TROP D, V9, DOI 10.1371/journal.pntd.0003906
   Salje H, 2016, J INFECT DIS, V213, P604, DOI 10.1093/infdis/jiv470
   Sissoko D, 2010, TROP MED INT HEALTH, V15, P600, DOI 10.1111/j.1365-3156.2010.02485.x
   Sissoko D, 2009, PLOS NEGLECT TROP D, V3, DOI 10.1371/journal.pntd.0000389
   Spiegelhalter DJ, 2002, J R STAT SOC B, V64, P583, DOI 10.1111/1467-9868.00353
   TESH RB, 1975, AM J TROP MED HYG, V24, P664, DOI 10.4269/ajtmh.1975.24.664
   Thiberville SD, 2013, ANTIVIR RES, V99, P345, DOI 10.1016/j.antiviral.2013.06.009
   Tun MMN, 2016, EPIDEMIOL INFECT, V144, P2268, DOI 10.1017/S095026881600056X
   van Panhuis WG, 2015, P NATL ACAD SCI USA, V112, P13069, DOI 10.1073/pnas.1501375112
   VU-QUI-DAI, 1967, Bulletin de la Societe de Pathologie Exotique, V60, P21
   Vu-Qui-Dai, 1967, Bull Soc Pathol Exot Filiales, V60, P353
   Weller N, 2014, PLOS NEGLECT TROP D, V8, DOI 10.1371/journal.pntd.0002979
   Yactayo S, 2016, J INFECT DIS, V214, pS441, DOI 10.1093/infdis/jiw390
   Yoon IK, 2015, PLOS NEGLECT TROP D, V9, DOI 10.1371/journal.pntd.0003764
NR 72
TC 18
Z9 22
U1 0
U2 2
PU PUBLIC LIBRARY SCIENCE
PI SAN FRANCISCO
PA 1160 BATTERY STREET, STE 100, SAN FRANCISCO, CA 94111 USA
SN 1935-2735
J9 PLOS NEGLECT TROP D
JI Plos Neglect. Trop. Dis.
PD FEB
PY 2018
VL 12
IS 2
AR e0006246
DI 10.1371/journal.pntd.0006246
PG 18
WC Infectious Diseases; Parasitology; Tropical Medicine
WE Science Citation Index Expanded (SCI-EXPANDED)
SC Infectious Diseases; Parasitology; Tropical Medicine
GA FZ0RM
UT WOS:000427279700034
PM 29425199
OA Green Published, Green Submitted, gold
DA 2025-07-26
ER

PT J
AU Varjak, M
   Dietrich, I
   Sreenu, VB
   Till, BE
   Merits, A
   Kohl, A
   Schnettler, E
AF Varjak, Margus
   Dietrich, Isabelle
   Sreenu, Vattipally B.
   Till, Bethan Eluned
   Merits, Andres
   Kohl, Alain
   Schnettler, Esther
TI Spindle-E Acts Antivirally Against Alphaviruses in Mosquito Cells
SO VIRUSES-BASEL
LA English
DT Article
DE RNA interference; antiviral responses; Ae; aegypti; alphavirus
ID DROSOPHILA-MELANOGASTER; PIRNA PATHWAY; RNA INTERFERENCE; AEDES-AEGYPTI;
   PIWI PROTEINS; VIRUS; BIOGENESIS; GERMLINE; ARBOVIRUS; COMPLEXES
AB Mosquitoes transmit several human- and animal-pathogenic alphaviruses (Togaviridae family). In alphavirus-infected mosquito cells two different types of virus-specific small RNAs are produced as part of the RNA interference response: short-interfering (si)RNAs and PIWI-interacting (pi)RNAs. The siRNA pathway is generally thought to be the main antiviral pathway. Although an antiviral activity has been suggested for the piRNA pathway its role in host defences is not clear. Knock down of key proteins of the piRNA pathway (Ago3 and Piwi5) in Aedes aegypti-derived cells reduced the production of alphavirus chikungunya virus (CHIKV)-specific piRNAs but had no effect on virus replication. In contrast, knock down of the siRNA pathway key protein Ago2 resulted in an increase in virus replication. Similar results were obtained when expression of Piwi4 was silenced. Knock down of the helicase Spindle-E (SpnE), an essential co-factor of the piRNA pathway in Drosophila melanogaster, resulted in increased virus replication indicating that SpnE acts as an antiviral against alphaviruses such as CHIKV and the related Semliki Forest virus (SFV). Surprisingly, this effect was found to be independent of the siRNA and piRNA pathways in Ae. aegypti cells and specific for alphaviruses. This suggests a small RNA-independent antiviral function for this protein in mosquitoes.
C1 [Varjak, Margus; Dietrich, Isabelle; Sreenu, Vattipally B.; Till, Bethan Eluned; Kohl, Alain] MRC Univ Glasgow, Ctr Virus Res, Glasgow G61 1QH, Lanark, Scotland.
   [Merits, Andres] Univ Tartu, Inst Technol, Nooruse 1, EE-50411 Tartu, Estonia.
   [Schnettler, Esther] Bernhard Nocht Inst Trop Med, Bernhard Nocht Str 74, D-20359 Hamburg, Germany.
   [Schnettler, Esther] German Ctr Infect Res DZIF, Partner Site Hamburg Luebeck Borstel Riems, D-20359 Hamburg, Germany.
   [Dietrich, Isabelle] Univ Oxford, Nuffield Dept Med, Expt Med, Oxford OX1 3SY, England.
C3 University of Glasgow; University of Tartu; Leibniz Association;
   Bernhard Nocht Institut fur Tropenmedizin; German Center for Infection
   Research; University of Oxford
RP Varjak, M (corresponding author), MRC Univ Glasgow, Ctr Virus Res, Glasgow G61 1QH, Lanark, Scotland.; Schnettler, E (corresponding author), Bernhard Nocht Inst Trop Med, Bernhard Nocht Str 74, D-20359 Hamburg, Germany.; Schnettler, E (corresponding author), German Ctr Infect Res DZIF, Partner Site Hamburg Luebeck Borstel Riems, D-20359 Hamburg, Germany.
EM margus.varjak@glasgow.ac.uk; isabelle.dietrich@ndm.ox.ac.uk;
   Sreenu.Vattipally@glasgow.ac.uk; btill@harper-adams.ac.uk;
   andres.merits@ut.ee; alain.kohl@glasgow.ac.uk; schnettler@bnitm.de
RI ; Merits, Andres/H-3125-2015; Schnettler, Esther/AAV-8774-2020
OI Vattipally, Bala Sreenu/0000-0001-6673-4697; Dietrich,
   Isabelle/0000-0002-6300-109X; Merits, Andres/0000-0001-8193-0071;
   Varjak, Margus/0000-0003-2608-5148; 
FU UK Medical Research Council [MC_UU_12014]; European Union's Horizon
   research and innovation programme under the Marie Skodowska-Curie grant
   [661232]; MRC [MC_UU_12014/12, MC_UU_12014/8] Funding Source: UKRI;
   Medical Research Council [MC_UU_12014/12, MC_UU_12014/8] Funding Source:
   researchfish; Marie Curie Actions (MSCA) [661232] Funding Source: Marie
   Curie Actions (MSCA)
FX This work was funded by UK Medical Research Council [MC_UU_12014] (ES,
   AK). This project has received funding from the European Union's Horizon
   2020 research and innovation programme under the Marie Skodowska-Curie
   grant agreement No 661232 (MV).
CR Andress A, 2016, J CELL BIOL, V213, P201, DOI 10.1083/jcb.201411076
   Blair CD, 2015, VIRUSES-BASEL, V7, P820, DOI 10.3390/v7020820
   Brackney DE, 2009, PLOS PATHOG, V5, DOI 10.1371/journal.ppat.1000502
   Burt FJ, 2017, LANCET INFECT DIS, V17, pE107, DOI 10.1016/S1473-3099(16)30385-1
   Campbell CL, 2008, BMC MICROBIOL, V8, DOI 10.1186/1471-2180-8-47
   Campbell CL, 2008, BMC GENOMICS, V9, DOI 10.1186/1471-2164-9-425
   Chotkowski HL, 2008, VIROLOGY, V377, P197, DOI 10.1016/j.virol.2008.04.021
   Czech B, 2016, TRENDS BIOCHEM SCI, V41, P324, DOI 10.1016/j.tibs.2015.12.008
   Czech B, 2013, MOL CELL, V50, P749, DOI 10.1016/j.molcel.2013.04.007
   Dietrich I, 2017, MSPHERE, V2, DOI 10.1128/mSphere.00090-17
   Dietrich I, 2017, PLOS NEGLECT TROP D, V11, DOI 10.1371/journal.pntd.0005272
   Donald CL, 2016, PLOS NEGLECT TROP D, V10, DOI 10.1371/journal.pntd.0005048
   Findley SD, 2003, DEVELOPMENT, V130, P859, DOI 10.1242/dev.00310
   Ganesan VK, 2017, VIRUSES-BASEL, V9, DOI 10.3390/v9120368
   Girardi E, 2017, NUCLEIC ACIDS RES, V45, P4881, DOI 10.1093/nar/gkw1368
   Han BW, 2015, SCIENCE, V348, P817, DOI 10.1126/science.aaa1264
   Handler D, 2013, MOL CELL, V50, P762, DOI 10.1016/j.molcel.2013.04.031
   Hess AM, 2011, BMC MICROBIOL, V11, DOI 10.1186/1471-2180-11-45
   Horwich MD, 2007, CURR BIOL, V17, P1265, DOI 10.1016/j.cub.2007.06.030
   Huang XW, 2017, TRENDS GENET, V33, P882, DOI 10.1016/j.tig.2017.09.002
   Ishizu H, 2012, GENE DEV, V26, P2361, DOI 10.1101/gad.203786.112
   Iwasaki YW, 2015, ANNU REV BIOCHEM, V84, P405, DOI 10.1146/annurev-biochem-060614-034258
   Keene KM, 2004, P NATL ACAD SCI USA, V101, P17240, DOI 10.1073/pnas.0406983101
   Kim K, 2007, RNA, V13, P22, DOI 10.1261/rna.283207
   Léger P, 2013, J VIROL, V87, P1631, DOI 10.1128/JVI.02795-12
   Malone CD, 2009, CELL, V137, P522, DOI 10.1016/j.cell.2009.03.040
   Matranga C, 2005, CELL, V123, P607, DOI 10.1016/j.cell.2005.08.044
   McFarlane M, 2014, PLOS NEGLECT TROP D, V8, DOI 10.1371/journal.pntd.0002994
   McVey M, 2004, P NATL ACAD SCI USA, V101, P15694, DOI 10.1073/pnas.0406157101
   Miesen P, 2016, PLOS NEGLECT TROP D, V10, DOI 10.1371/journal.pntd.0004452
   Miesen P, 2015, NUCLEIC ACIDS RES, V43, P6545, DOI 10.1093/nar/gkv590
   Morazzani EM, 2012, PLOS PATHOG, V8, DOI 10.1371/journal.ppat.1002470
   Olson KE, 2015, CURR OPIN VIROL, V15, P119, DOI 10.1016/j.coviro.2015.10.001
   Ott KM, 2014, G3-GENES GENOM GENET, V4, P2247, DOI 10.1534/g3.114.014332
   Pall GS, 2008, NAT PROTOC, V3, P1077, DOI 10.1038/nprot.2008.67
   Patil VS, 2014, BMC BIOL, V12, DOI 10.1186/s12915-014-0061-9
   Petit M, 2016, P NATL ACAD SCI USA, V113, pE4218, DOI 10.1073/pnas.1607952113
   Pohjala L, 2011, PLOS ONE, V6, DOI 10.1371/journal.pone.0028923
   Ryazansky SS, 2016, EUR J CELL BIOL, V95, P311, DOI 10.1016/j.ejcb.2016.06.001
   Saito K, 2010, GENE DEV, V24, P2493, DOI 10.1101/gad.1989510
   Sanchez-Vargas I, 2009, PLOS PATHOG, V5, DOI 10.1371/journal.ppat.1000299
   Schnettler E, 2013, J GEN VIROL, V94, P1680, DOI 10.1099/vir.0.053850-0
   Siu RWC, 2011, J VIROL, V85, P2907, DOI 10.1128/JVI.02052-10
   Théron E, 2014, MOBILE DNA-UK, V5, DOI 10.1186/s13100-014-0028-y
   Ülper L, 2008, J VIROL METHODS, V148, P265, DOI 10.1016/j.jviromet.2007.10.007
   van Rij RP, 2006, GENE DEV, V20, P2985, DOI 10.1101/gad.1482006
   Varjak M, 2017, PLOS NEGLECT TROP D, V11, DOI 10.1371/journal.pntd.0006010
   Varjak M, 2017, MSPHERE, V2, DOI [10.1128/mSphere.00144-17, 10.1128/msphere.00144-17]
   Vodovar N, 2012, PLOS ONE, V7, DOI 10.1371/journal.pone.0030861
   Wang SH, 2011, P NATL ACAD SCI USA, V108, P21164, DOI 10.1073/pnas.1107892109
   Weaver SC, 2018, ANNU REV MED, V69, P395, DOI 10.1146/annurev-med-050715-105122
   Xiol J, 2014, CELL, V157, P1698, DOI 10.1016/j.cell.2014.05.018
   Zambon RA, 2006, CELL MICROBIOL, V8, P880, DOI 10.1111/j.1462-5822.2006.00688.x
NR 53
TC 27
Z9 27
U1 0
U2 3
PU MDPI
PI BASEL
PA ST ALBAN-ANLAGE 66, CH-4052 BASEL, SWITZERLAND
SN 1999-4915
J9 VIRUSES-BASEL
JI Viruses-Basel
PD FEB
PY 2018
VL 10
IS 2
AR 88
DI 10.3390/v10020088
PG 14
WC Virology
WE Science Citation Index Expanded (SCI-EXPANDED)
SC Virology
GA FZ4EN
UT WOS:000427544100038
PM 29463033
OA gold, Green Accepted, Green Published, Green Submitted
DA 2025-07-26
ER

PT J
AU Velázquez-Castro, J
   Anzo-Hernández, A
   Bonilla-Capilla, B
   Soto-Bajo, M
   Fraguela-Collar, A
AF Velazquez-Castro, Jorge
   Anzo-Hernandez, Andres
   Bonilla-Capilla, Beatriz
   Soto-Bajo, Moises
   Fraguela-Collar, Andres
TI Vector-borne disease risk indexes in spatially structured populations
SO PLOS NEGLECTED TROPICAL DISEASES
LA English
DT Article
ID NETWORK MODELS; DYNAMICS; BEHAVIOR; AEGYPTI; DENGUE; TRANSMISSION;
   EMERGENCE; MOVEMENT; SPREAD
AB There are economic and physical limitations when applying prevention and control strategies for urban vector borne diseases. Consequently, there are increasing concerns and interest in designing efficient strategies and regulations that health agencies can follow in order to reduce the imminent impact of viruses like Dengue, Zika and Chikungunya. That includes fumigation, abatization, reducing the hatcheries, picking up trash, information campaigns. A basic question that arise when designing control strategies is about which and where these ones should focus. In other words, one would like to know whether preventing the contagion or decrease vector population, and in which area of the city, is more efficient. In this work, we propose risk indexes based on the idea of secondary cases from patch to patch. Thus, they take into account human mobility and indicate which patch has more chance to be a corridor for the spread of the disease and which is more vulnerable, i.e. more likely to have cases?. They can also indicate the neighborhood where hatchery control will reduce more the number of potential cases. In order to illustrate the usefulness of these indexes, we run a set of numerical simulations in a mathematical model that takes into account the urban mobility and the differences in population density among the areas of a city. If we label by fa particular neighborhood, the transmission risk index (TRi) measures the potential secondary cases caused by a host in that neighborhood. The vector transmission risk index (VTRi) measures the potential secondary cases caused by a vector. Finally, the vulnerability risk index (VRi) measures the potential secondary cases in the neighborhood. Transmission indexes can be used to give geographical priority to some neighborhoods when applying prevention and control measures. On the other hand, the vulnerability index can be useful to implement monitoring campaigns or public health investment.
C1 [Velazquez-Castro, Jorge; Fraguela-Collar, Andres] Benemerita Univ Autonoma Puebla, Fac Ciencias Fis Matemat, Puebla, Mexico.
   [Anzo-Hernandez, Andres; Bonilla-Capilla, Beatriz; Soto-Bajo, Moises] Benemerita Univ Autonoma Puebla, Fac Ciencias Fis Matemat, Catedras CONACYT, Puebla, Mexico.
C3 Benemerita Universidad Autonoma de Puebla; Benemerita Universidad
   Autonoma de Puebla; Consejo Nacional de Ciencia y Tecnologia (CONACyT)
RP Velázquez-Castro, J (corresponding author), Benemerita Univ Autonoma Puebla, Fac Ciencias Fis Matemat, Puebla, Mexico.
EM jorgevc@fcfm.buap.mx
RI Velázquez-Castro, Jorge/A-9348-2016; Velazquez-Castro,
   Jorge/A-9348-2016; Bonilla-Capilla, Beatriz/F-3497-2019
OI Bonilla-Capilla, Beatriz/0000-0002-4798-1358; Fraguela Collar,
   Andres/0000-0001-5273-8777; Velazquez-Castro, Jorge/0000-0002-7176-2008;
   
FU Universidad Autonoma de Puebla-VIEP [00279, 00463]; CONACYT; Laboratorio
   Nacional de Supercomputo del Sureste de Mexico, CONACYT network of
   national laboratories
FX Authors acknowledge Universidad Autonoma de Puebla-VIEP financial
   support through projects 00279 granted to JVC and 00463 granted to AAH,
   call 2017, and also CONACYT financial support of AAH, BBC and MSB
   through "Catedras CONACYT para Jovenes Investigadores 2016" program. The
   authors thankfully acknowledge the computer resources, technical
   expertise and support provided by the Laboratorio Nacional de
   Supercomputo del Sureste de Mexico, CONACYT network of national
   laboratories. The funders had no role in study design, data collection
   and analysis, decision to publish, or preparation of the manuscript.
CR Adams B, 2010, EPIDEMICS-NETH, V2, P1, DOI 10.1016/j.epidem.2010.01.001
   Ames GM, 2011, P ROY SOC B-BIOL SCI, V278, P3544, DOI 10.1098/rspb.2011.0290
   [Anonymous], DENGUE VECTOR AEDES
   Aparicio JP, 2007, P ROY SOC B-BIOL SCI, V274, P505, DOI 10.1098/rspb.2006.0057
   Apolloni A, 2014, THEOR BIOL MED MODEL, V11, DOI 10.1186/1742-4682-11-3
   Bansal S, 2007, J R SOC INTERFACE, V4, P879, DOI 10.1098/rsif.2007.1100
   Barabási AL, 1999, SCIENCE, V286, P509, DOI 10.1126/science.286.5439.509
   Bichara D, 2016, MATH BIOSCI, V281, P128, DOI 10.1016/j.mbs.2016.09.006
   Bichara D, 2015, B MATH BIOL, V77, P2004, DOI 10.1007/s11538-015-0113-5
   Bicharaa D., 2016, Letters in Biomathematics, V3, P140, DOI [DOI 10.30707/LIB3.1BICHARA, DOI 10.1086/313998]
   Castillo-Chavez C, 2016, P NATL ACAD SCI USA, V113, P14582, DOI 10.1073/pnas.1604994113
   Colizza V, 2008, J THEOR BIOL, V251, P450, DOI 10.1016/j.jtbi.2007.11.028
   Cosner C, 2009, J THEOR BIOL, V258, P550, DOI 10.1016/j.jtbi.2009.02.016
   de Almeida SJ, 2010, MULTIAGENT MODELING
   DIEKMANN O, 1990, J MATH BIOL, V28, P365
   Esteva L, 2006, J MATH BIOL, V53, P540, DOI 10.1007/s00285-006-0020-3
   Eubank S., 2010, Journal of Biological Dynamics, V4, P446, DOI 10.1080/17513751003778687
   Ferreira CP, 2006, MATH POPUL STUD, V13, P215, DOI 10.1080/08898480600950515
   Gratz NG, 2004, CRITICAL REVIEW OF T
   Jansen CC, 2010, MICROBES INFECT, V12, P272, DOI 10.1016/j.micinf.2009.12.011
   Keeling M.J., 2008, MODELING INFECT DIS, DOI DOI 10.1086/591197
   Keeling MJ, 2011, NETWORKS EPIDEMIOLOG
   Kraemer MUG, 2015, ELIFE, V4, DOI 10.7554/eLife.08347
   Manore CA, 2014, J THEOR BIOL, V356, P174, DOI 10.1016/j.jtbi.2014.04.033
   Meyer T., 2016, Engineering Risk Management
   Molina C, 2012, J THEOR BIOL, V315, P110, DOI 10.1016/j.jtbi.2012.08.036
   Pastor-Satorras R, 2015, REV MOD PHYS, V87, P925, DOI 10.1103/RevModPhys.87.925
   Reisen WK, 2010, ANNU REV ENTOMOL, V55, P461, DOI 10.1146/annurev-ento-112408-085419
   Revilla E, 2008, P NATL ACAD SCI USA, V105, P19120, DOI 10.1073/pnas.0801725105
   Sanchez L, 2006, EMERG INFECT DIS, V12, P800
   Lima AWS, 2016, J MED ENTOMOL, V53, P343, DOI 10.1093/jme/tjv187
   Stoddard ST, 2009, PLOS NEGLECT TROP D, V3, DOI 10.1371/journal.pntd.0000481
   Sturrock HJW, TACKLING IMPORTED MA, V93, P139
   TAYLOR LR, 1961, NATURE, V189, P732, DOI 10.1038/189732a0
   Yang HM, 2011, BIOSYSTEMS, V103, P360, DOI 10.1016/j.biosystems.2010.11.002
NR 35
TC 10
Z9 10
U1 0
U2 19
PU PUBLIC LIBRARY SCIENCE
PI SAN FRANCISCO
PA 1160 BATTERY STREET, STE 100, SAN FRANCISCO, CA 94111 USA
SN 1935-2735
J9 PLOS NEGLECT TROP D
JI Plos Neglect. Trop. Dis.
PD FEB
PY 2018
VL 12
IS 2
AR e0006234
DI 10.1371/journal.pntd.0006234
PG 18
WC Infectious Diseases; Parasitology; Tropical Medicine
WE Science Citation Index Expanded (SCI-EXPANDED)
SC Infectious Diseases; Parasitology; Tropical Medicine
GA FZ0RM
UT WOS:000427279700027
PM 29432455
OA Green Published, gold, Green Submitted
DA 2025-07-26
ER

PT J
AU Venter, M
AF Venter, Marietjie
TI Assessing the zoonotic potential of arboviruses of African origin
SO CURRENT OPINION IN VIROLOGY
LA English
DT Article
ID WEST-NILE-VIRUS; SOUTH-AFRICA; NEUROLOGIC DISEASE; BAGAZA VIRUS;
   USUTU-VIRUS; SHUNI VIRUS; TRANSMISSION; ENCEPHALITIS; MOSQUITO;
   ANTIBODIES
AB Several African arboviruses have emerged over the past decade in new regions where they caused major outbreaks in humans and/or animals including West Nile virus, Chikungunya virus and Zika virus. This raise questions regarding the importance of less known zoonotic arboviruses in local epidemics in Africa and their potential to emerge internationally. Syndromic surveillance in animals may serve as an early warning system to detect zoonotic arbovirus outbreaks. Rift Valley fever and Wesselsbronvirus are for example associated with abortion storms in livestock while West Nile-virus, Shuni virus and Middelburg virus causes neurological disease outbreaks in horses and other animals. Death in birds may signal Bagaza virus and Usutu virus outbreaks. This short review summarise data on less known arboviruses with zoonotic potential in Africa.
C1 [Venter, Marietjie] Univ Pretoria, Zoonot Arbo & Resp Virus Program, Dept Med Virol, Fac Hlth, Pretoria, South Africa.
C3 University of Pretoria
RP Venter, M (corresponding author), Univ Pretoria, Zoonot Arbo & Resp Virus Program, Dept Med Virol, Fac Hlth, Pretoria, South Africa.
EM Marietjie.venter@up.ac.za
RI Venter, Marietjie/P-9604-2016
OI Venter, Marietjie/0000-0003-2696-824X
FU Poliomyelitis Research Foundation of South Africa; National Research
   Foundation; Medical Research council; Global Disease Detection Programme
   of the US-CDC [1 U19GH00057102]
FX The arbovirus surveillance and research programme was funded by several
   grants over the years including the Poliomyelitis Research Foundation of
   South Africa, the National Research Foundation, the Medical Research
   council and the Global Disease Detection Programme of the US-CDC (1
   U19GH00057102: Investigation of vector-borne viruses as the cause of
   neurological disease of humans and animals.) Collaboiration agreement
   with the National Institute for Communicable Diseases). This review
   represent the view of the authors and not that of the funders.
CR ACAV: The International Catalog of Arboviruses Including Certain, 2017, ACAV INT CAT ARB INC
   Agüero M, 2011, EMERG INFECT DIS, V17, P1498, DOI 10.3201/eid1708.110077
   Bakonyi T, 2013, VET MICROBIOL, V165, P61, DOI 10.1016/j.vetmic.2013.03.005
   BARNARD BJH, 1980, ONDERSTEPOORT J VET, V47, P89
   Barzon L, 2015, CLIN MICROBIOL INFEC, V21, DOI 10.1016/j.cmi.2015.07.018
   BLACKBURN NK, 1980, J HYG-CAMBRIDGE, V85, P1, DOI 10.1017/S0022172400027066
   Bondre VP, 2009, J GEN VIROL, V90, P2644, DOI 10.1099/vir.0.012336-0
   Burt FJ, 2014, FUTURE VIROL, V9, P993, DOI 10.2217/FVL.14.87
   Ciota AT, 2013, VIRUSES-BASEL, V5, P3021, DOI 10.3390/v5123021
   Diagne MM, 2017, ONE HEALTH-AMSTERDAM, V3, P23, DOI 10.1016/j.onehlt.2017.02.001
   Drummond R, 2008, VET REC, V162, P763, DOI 10.1136/vr.162.23.763-a
   Forrester NL, 2012, J VIROL, V86, P2729, DOI 10.1128/JVI.05591-11
   Garske T, 2014, PLOS MED, V11, DOI 10.1371/journal.pmed.1001638
   Golender N, 2015, EMERG INFECT DIS, V21, P2267, DOI 10.3201/eid2112.150804
   Grard G, 2014, PLOS NEGLECT TROP D, V8, DOI 10.1371/journal.pntd.0002681
   Haddow AD, 2016, PLOS NEGLECT TROP D, V10, DOI 10.1371/journal.pntd.0005083
   Herrera BB, 2017, J INFECT DIS, V215, P1546, DOI 10.1093/infdis/jix182
   Hollidge BS, 2010, J NEUROIMMUNE PHARM, V5, P428, DOI 10.1007/s11481-010-9234-7
   Hubálek Z, 2014, ADV VIRUS RES, V89, P201, DOI 10.1016/B978-0-12-800172-1.00005-7
   Jupp PG, 1998, J AM MOSQUITO CONTR, V14, P40
   JUPP PG, 1980, ONDERSTEPOORT J VET, V47, P1
   Jupp PG, 2001, ANN NY ACAD SCI, V951, P143, DOI 10.1111/j.1749-6632.2001.tb02692.x
   Leblond A, 2007, VECTOR-BORNE ZOONOT, V7, P403, DOI 10.1089/vbz.2006.0593
   Lloyed G, 2009, ALPHAVIRUSES
   Lwande OW, 2014, PARASITE VECTOR, V7, DOI 10.1186/s13071-014-0542-2
   Mackenzie JS, 2013, CURR OPIN VIROL, V3, P170, DOI 10.1016/j.coviro.2013.02.002
   McINTOSH B. M., 1961, S AFRICAN MED JOUR, V35, P647
   McIntosh B.M., 1980, Epidemiology of Arthropod-borne Viruses in Southern Africa
   MCINTOSH BM, 1976, J MED ENTOMOL, V12, P637, DOI 10.1093/jmedent/12.6.637
   MCINTOSH BM, 1986, S AFR MED J, P69
   McLean RG, 2001, ANN NY ACAD SCI, V951, P54
   Murray KO, 2011, EPIDEMIOL INFECT, V139, P807, DOI 10.1017/S0950268811000185
   Nanyingi Mark O., 2015, Infection Ecology & Epidemiology, V5, P28024, DOI 10.3402/iee.v5.28024
   Nikolay B, 2011, VECTOR-BORNE ZOONOT, V11, P1417, DOI 10.1089/vbz.2011.0631
   Paweska JT, 2015, REV SCI TECH OIE, V34, P375, DOI 10.20506/rst.34.2.2364
   Pepin M, 2010, VET RES, V41, DOI 10.1051/vetres/2010033
   Plourde AR, 2016, EMERG INFECT DIS, V22, P1185, DOI 10.3201/eid2207.151990
   Schoub B. D., 2009, Principles and practice of clinical virology, P669
   Storm N, 2014, EPIDEMIOL INFECT, V142, P234, DOI 10.1017/S0950268813000964
   Swanepoel R., 2009, Principles and practice of clinical virology, P699, DOI 10.1002/9780470741405.ch29
   van Eeden C, 2014, EMERG INFECT DIS, V20, P1409, DOI 10.3201/eid2008.131724
   van Eeden C, 2012, EMERG INFECT DIS, V18, P318, DOI 10.3201/eid1802.111403
   van Niekerk S, 2015, EMERG INFECT DIS, V21, P2225, DOI 10.3201/eid2112.150132
   Venter M, 2009, S AFR FAM PRACT, V51, P276, DOI 10.1080/20786204.2009.10873864
   Venter M, 2017, EMERG INFECT DIS, P23
   Venter M, 2009, EMERG INFECT DIS, V15, P877, DOI 10.3201/eid1506.081515
   Weaver SC, 2010, ANTIVIR RES, V85, P328, DOI 10.1016/j.antiviral.2009.10.008
   Weissenböck H, 2002, EMERG INFECT DIS, V8, P652, DOI 10.3201/eid0807.020094
   Were F, 2012, PAEDIATR INT CHILD H, V32, P18, DOI 10.1179/2046904712Z.00000000048
   Weyer J, 2013, VECTOR-BORNE ZOONOT, V13, P330, DOI 10.1089/vbz.2012.1181
   WOLFE MS, 1982, LANCET, V2, P1306
   Zaayman D, 2012, EMERG INFECT DIS, V18, P2051, DOI 10.3201/eid1812.111208
   Zeller H, 2016, J INFECT DIS, V214, pS436, DOI 10.1093/infdis/jiw391
NR 53
TC 36
Z9 44
U1 2
U2 25
PU ELSEVIER SCI LTD
PI OXFORD
PA THE BOULEVARD, LANGFORD LANE, KIDLINGTON, OXFORD OX5 1GB, OXON, ENGLAND
SN 1879-6257
EI 1879-6265
J9 CURR OPIN VIROL
JI Curr. Opin. Virol.
PD FEB
PY 2018
VL 28
BP 74
EP 84
DI 10.1016/j.coviro.2017.11.004
PG 11
WC Virology
WE Science Citation Index Expanded (SCI-EXPANDED)
SC Virology
GA FZ5VV
UT WOS:000427665300013
PM 29216533
OA Green Submitted
DA 2025-07-26
ER

PT J
AU Weetman, D
   Kamgang, B
   Badolo, A
   Moyes, CL
   Shearer, FM
   Coulibaly, M
   Pinto, J
   Lambrechts, L
   McCall, PJ
AF Weetman, David
   Kamgang, Basile
   Badolo, Athanase
   Moyes, Catherine L.
   Shearer, Freya M.
   Coulibaly, Mamadou
   Pinto, Joao
   Lambrechts, Louis
   McCall, Philip J.
TI Aedes Mosquitoes and Aedes-Borne Arboviruses in Africa:
   Current and Future Threats
SO INTERNATIONAL JOURNAL OF ENVIRONMENTAL RESEARCH AND PUBLIC HEALTH
LA English
DT Review
DE Aedes aegypti; Aedes albopictus; Aedes formosus; Zika; dengue;
   chikungunya; yellow fever; vector
ID LASTING INSECTICIDAL NETS; ALBOPICTUS DIPTERA-CULICIDAE;
   YELLOW-FEVER-EPIDEMIC; DENGUE VIRUS; CHIKUNGUNYA VIRUS; ZIKA VIRUS; 1ST
   RECORD; SUSCEPTIBILITY STATUS; VECTOR COMPETENCE; SINGLE MUTATION
AB The Zika crisis drew attention to the long-overlooked problem of arboviruses transmitted by Aedes mosquitoes in Africa. Yellow fever, dengue, chikungunya and Zika are poorly controlled in Africa and often go unrecognized. However, to combat these diseases, both in Africa and worldwide, it is crucial that this situation changes. Here, we review available data on the distribution of each disease in Africa, their Aedes vectors, transmission potential, and challenges and opportunities for Aedes control. Data on disease and vector ranges are sparse, and consequently maps of risk are uncertain. Issues such as genetic and ecological diversity, and opportunities for integration with malaria control, are primarily African; others such as ever-increasing urbanization, insecticide resistance and lack of evidence for most control-interventions reflect problems throughout the tropics. We identify key knowledge gaps and future research areas, and in particular, highlight the need to improve knowledge of the distributions of disease and major vectors, insecticide resistance, and to develop specific plans and capacity for arboviral disease surveillance, prevention and outbreak responses.
C1 [Weetman, David; McCall, Philip J.] Univ Liverpool Liverpool Sch Trop Med, Dept Vector Biol, Pembroke Pl, Liverpool L3 5QA, Merseyside, England.
   [Kamgang, Basile] Ctr Res Infect Dis, POB 13501, Yaounde, Cameroon.
   [Badolo, Athanase] Univ Ouaga, LEFA, 1 Pr Joseph Ki Zerbo,03 BP 7021, Ouagadougou, Burkina Faso.
   [Moyes, Catherine L.; Shearer, Freya M.] Univ Oxford, Li Ka Shing Ctr Hlth Informat & Discovery, Big Data Inst, Oxford OX3 7LF, England.
   [Coulibaly, Mamadou] Univ Sci Tech & Technol Bamako, BP 1805, Bamako, Mali.
   [Pinto, Joao] Univ Nova Lisboa, IHMT, GHTM, Rua Junqueira 100, P-1349008 Lisbon, Portugal.
   [Lambrechts, Louis] Inst Pasteur, Dept Genomes & Genet, Insect Virus Interact, F-75015 Paris, France.
   [Lambrechts, Louis] CNRS, Unite Mixte Rech 2000, F-75015 Paris, France.
C3 Liverpool School of Tropical Medicine; University of Liverpool;
   Universite Joseph Ki-Zerbo; University of Oxford; University of Science
   & Technology of Bamako; Universidade Nova de Lisboa; Institute of
   Hygiene & Tropical Medicine - UNL; Pasteur Network; Universite Paris
   Cite; Institut Pasteur Paris; Centre National de la Recherche
   Scientifique (CNRS)
RP McCall, PJ (corresponding author), Univ Liverpool Liverpool Sch Trop Med, Dept Vector Biol, Pembroke Pl, Liverpool L3 5QA, Merseyside, England.
EM david.weetman@lstmed.ac.uk; kamgang_d@yahoo.fr; a.badolo@gmail.com;
   clmoyes@well.ox.ac.uk; freya.m.shearer@gmail.com; doudou@icermali.org;
   JPinto@ihmt.unl.pt; louis.lambrechts@pasteur.fr;
   philip.mccall@lstmed.ac.uk
RI ; Pinto, Joao/C-2208-2012; Kamgang, Basile/ABC-8345-2021; Weetman,
   David/M-1261-2014; Lambrechts, Louis/A-2057-2010
OI Moyes, Catherine/0000-0002-8028-4079; Pinto, Joao/0000-0001-8572-7708;
   McCall, Philip J/0000-0002-0007-3985; Shearer,
   Freya/0000-0001-9600-3473; Weetman, David/0000-0002-5820-1388; Kamgang,
   Basile/0000-0002-8883-4557; Lambrechts, Louis/0000-0001-5958-2138;
   Badolo, Athanase/0000-0002-6652-4240
FU Wellcome Trust [204862/Z/16/Z, 108440/Z/15/Z, 200222/Z/15/Z MiRA];
   Agence Nationale de la Recherche [ANR-16-CE35-0004-01,
   ANR-17-ERC2-0016-01]; French Government's Investissement d'Avenir
   program Laboratoire d'Excellence Integrative Biology of Emerging
   Infectious Diseases [ANR-10-LABX-62-IBEID]; City of Paris Emergence(s)
   program in Biomedical Research; European Union [734584]; Ecology of
   Health program of Centre National de la Recherche Scientifique (grant
   AFRICAEDES); WHO/TDR grant [RCS-KM 2015 ID235974]; Medical Research
   Council [MR/M011941/1]; Bill and Melinda Gates Foundation [OPP1159078];
   Bill and Melinda Gates Foundation [OPP1159078] Funding Source: Bill and
   Melinda Gates Foundation; Medical Research Council [MC_PC_13069,
   MC_PC_17196, MR/M011941/1] Funding Source: researchfish; Wellcome Trust
   [204862/Z/16/Z] Funding Source: Wellcome Trust; MRC [MC_PC_17196,
   MR/M011941/1, MC_PC_13069] Funding Source: UKRI
FX B.K. is supported by the Wellcome Trust (204862/Z/16/Z). C.L.M. and
   F.M.S. are supported by the Wellcome Trust (108440/Z/15/Z). L.L.
   receives support from the Agence Nationale de la Recherche (grants
   ANR-16-CE35-0004-01 and ANR-17-ERC2-0016-01), the French Government's
   Investissement d'Avenir program Laboratoire d'Excellence Integrative
   Biology of Emerging Infectious Diseases (grant ANR-10-LABX-62-IBEID),
   the City of Paris Emergence(s) program in Biomedical Research, the
   European Union's Horizon 2020 research and innovation programme under
   ZikaPLAN grant agreement No. 734584, and the Ecology of Health program
   of Centre National de la Recherche Scientifique (grant AFRICAEDES). A.B.
   is supported by a WHO/TDR grant (RCS-KM 2015 ID235974). P.J.M. receives
   personal support from The Medical Research Council (Grant No.
   MR/M011941/1), Wellcome Trust (200222/Z/15/Z MiRA) and the Bill and
   Melinda Gates Foundation (OPP1159078). We thank Maria Devine for her
   help sourcing new publications that have reported these Aedes species in
   Africa. D.W., C.L.M., J.P. and M.C. would like to thank members of the
   WIN network for fruitful discussions on Aedes insecticide resistance.
CR Abad-Franch F, 2017, PLOS MED, V14, DOI 10.1371/journal.pmed.1002213
   Achee Nicole L, 2015, PLoS Negl Trop Dis, V9, pe0003655, DOI 10.1371/journal.pntd.0003655
   Agwu EJ, 2016, ACTA TROP, V161, P18, DOI 10.1016/j.actatropica.2016.05.005
   Alirol E, 2011, LANCET INFECT DIS, V11, P131, DOI 10.1016/S1473-3099(10)70223-1
   Althouse BM, 2016, PLOS NEGLECT TROP D, V10, DOI 10.1371/journal.pntd.0005055
   [Anonymous], 2012, Global Strategy for dengue prevention and control, 2012-2020., P43
   [Anonymous], 2017, World Malaria Report, P196
   Ayorinde A, 2015, J INSECT SCI, V15, DOI 10.1093/jisesa/iev045
   Barrett ADT, 2007, ANNU REV ENTOMOL, V52, P209, DOI 10.1146/annurev.ento.52.110405.091454
   Barrett ADT, 2016, NEW ENGL J MED, V375, P301, DOI 10.1056/NEJMp1606997
   Benallal KE, 2016, ACTA TROP, V164, P411, DOI 10.1016/j.actatropica.2016.09.027
   Bennouna A, 2017, MED VET ENTOMOL, V31, P102, DOI 10.1111/mve.12194
   Bhatt S, 2015, NATURE, V526, P207, DOI 10.1038/nature15535
   Bhatt S, 2013, NATURE, V496, P504, DOI 10.1038/nature12060
   Black WC, 2002, ARCH MED RES, V33, P379, DOI 10.1016/S0188-4409(02)00373-9
   Bonizzoni M, 2013, TRENDS PARASITOL, V29, P460, DOI 10.1016/j.pt.2013.07.003
   Bosio CF, 1998, AM J TROP MED HYG, V59, P965, DOI 10.4269/ajtmh.1998.59.965
   Bowman LR, 2016, PLOS NEGLECT TROP D, V10, DOI 10.1371/journal.pntd.0004551
   Bowman LR, 2014, PLOS NEGLECT TROP D, V8, DOI 10.1371/journal.pntd.0002848
   Boyce R, 2013, TROP MED INT HEALTH, V18, P564, DOI 10.1111/tmi.12087
   Brady OJ, 2015, EPIDEMICS-NETH, V11, P92, DOI 10.1016/j.epidem.2015.03.002
   Brady OJ, 2013, PARASITE VECTOR, V6, DOI 10.1186/1756-3305-6-351
   Brown JE, 2011, P ROY SOC B-BIOL SCI, V278, P2446, DOI 10.1098/rspb.2010.2469
   Brown JE, 2014, EVOLUTION, V68, P514, DOI 10.1111/evo.12281
   Burt FJ, 2017, LANCET INFECT DIS, V17, pE107, DOI 10.1016/S1473-3099(16)30385-1
   Chadee DD, 2013, PARASITE VECTOR, V6, DOI 10.1186/1756-3305-6-255
   Chan M, 2016, LANCET, V387, P2165, DOI 10.1016/S0140-6736(16)30620-1
   Chepkorir E, 2014, PARASITE VECTOR, V7, DOI 10.1186/1756-3305-7-435
   Crawford JE, 2017, BMC BIOL, V15, DOI 10.1186/s12915-017-0351-0
   Demanou M, 2014, PLOS NEGLECT TROP D, V8, DOI 10.1371/journal.pntd.0002950
   Dia I, 2012, PARASITE VECTOR, V5, DOI 10.1186/1756-3305-5-238
   Diagne CT, 2015, BMC INFECT DIS, V15, DOI 10.1186/s12879-015-1231-2
   Diallo D, 2014, PLOS ONE, V9, DOI 10.1371/journal.pone.0109442
   Diallo D, 2013, T ROY SOC TROP MED H, V107, P200, DOI 10.1093/trstmh/trs095
   Diallo D, 2012, PLOS NEGLECT TROP D, V6, DOI 10.1371/journal.pntd.0001649
   Diallo M, 2005, AM J TROP MED HYG, V73, P445, DOI 10.4269/ajtmh.2005.73.445
   Diallo M, 2003, EMERG INFECT DIS, V9, P362, DOI 10.3201/eid0903.020219
   Diallo M, 2008, T ROY SOC TROP MED H, V102, P493, DOI 10.1016/j.trstmh.2008.02.010
   DICK GWA, 1952, T ROY SOC TROP MED H, V46, P509, DOI 10.1016/0035-9203(52)90042-4
   Dickson LB, 2017, SCI ADV, V3, DOI 10.1126/sciadv.1700585
   Dickson LB, 2014, PLOS NEGLECT TROP D, V8, DOI 10.1371/journal.pntd.0003153
   DONPEDRO KN, 1985, ENVIRON POLLUT A, V38, P19, DOI 10.1016/0143-1471(85)90091-1
   Du YZ, 2013, P NATL ACAD SCI USA, V110, P11785, DOI 10.1073/pnas.1305118110
   Dzul-Manzanilla F, 2017, J MED ENTOMOL, V54, P501, DOI 10.1093/jme/tjw203
   Eastwood G, 2017, AM J TROP MED HYG, V97, P1399, DOI 10.4269/ajtmh.17-0126
   Epelboin Y, 2017, PLOS NEGLECT TROP D, V11, DOI 10.1371/journal.pntd.0005933
   da Moura AJF, 2015, PARASITE VECTOR, V8, DOI 10.1186/s13071-015-0706-8
   Fiorenzano JM, 2017, INT J ENV RES PUB HE, V14, DOI 10.3390/ijerph14040398
   Gabor JJ, 2016, TRAVEL MED INFECT DI, V14, P26, DOI 10.1016/j.tmaid.2016.01.005
   Gake B, 2017, BRAZ J INFECT DIS, V21, P481
   Garske T, 2014, PLOS MED, V11, DOI 10.1371/journal.pmed.1001638
   Gaye A, 2014, TROP MED INT HEALTH, V19, P1355, DOI 10.1111/tmi.12373
   Geissbühler Y, 2009, PLOS ONE, V4, DOI 10.1371/journal.pone.0005107
   Gloria-Soria A, 2016, MOL ECOL, V25, P5377, DOI 10.1111/mec.13866
   Godói IP, 2017, J COMP EFFECT RES, V6, P165, DOI 10.2217/cer-2016-0045
   Golding N, 2015, BMC MED, V13, DOI 10.1186/s12916-015-0491-4
   Grard G, 2014, PLOS NEGLECT TROP D, V8, DOI 10.1371/journal.pntd.0002681
   Grigoraki L, 2017, PLOS NEGLECT TROP D, V11, DOI 10.1371/journal.pntd.0005533
   Gubler Duane J, 2011, Trop Med Health, V39, P3, DOI 10.2149/tmh.2011-S05
   Guindo-Coulibaly N., 2014, EUR J SCI RES, V126, P434
   Haddow A. J., 1977, MED ENTOMOLOGY CENTE, P33
   HADDOW AJ, 1964, B WORLD HEALTH ORGAN, V31, P57
   HADDOW AJ, 1948, ANN TROP MED PARASIT, V42, P218, DOI 10.1080/00034983.1948.11685365
   Hanley KA, 2013, INFECT GENET EVOL, V19, P292, DOI 10.1016/j.meegid.2013.03.008
   Hertz JT, 2016, PATHOG GLOB HEALTH, V110, P108, DOI 10.1080/20477724.2016.1182719
   Hirata K, 2014, PLOS NEGLECT TROP D, V8, DOI 10.1371/journal.pntd.0003085
   Holmes EC, 2003, INFECT GENET EVOL, V3, P19, DOI [10.1016/S1567-1348(03)00004-2, 10.1016/S1567-1348(02)00153-3]
   Horstmann S, 2016, PLOS ONE, V11, DOI 10.1371/journal.pone.0149738
   Huber K, 2008, AM J TROP MED HYG, V79, P218, DOI 10.4269/ajtmh.2008.79.218
   Husham A. O., 2010, SUDAN J PUBLIC HLTH, V10, P199
   Jaenisch Thomas, 2014, Emerg Infect Dis, V20, DOI 10.3201/eid2010.140487
   Jentes ES, 2011, LANCET INFECT DIS, V11, P622, DOI 10.1016/S1473-3099(11)70147-5
   JOHNSON BK, 1982, LANCET, V2, P208
   Kamgang B, 2010, MED VET ENTOMOL, V24, P132, DOI 10.1111/j.1365-2915.2010.00869.x
   Kamgang B, 2017, PARASITE VECTOR, V10, DOI 10.1186/s13071-017-2408-x
   Kamgang B, 2011, PARASITE VECTOR, V4, DOI 10.1186/1756-3305-4-79
   Kamgang B, 2013, PLOS NEGLECT TROP D, V7, DOI 10.1371/journal.pntd.0002590
   Kampango A, 2016, PARASITE VECTOR, V9, DOI 10.1186/s13071-016-1361-4
   Kasai S, 2014, PLOS NEGLECT TROP D, V8, DOI 10.1371/journal.pntd.0002948
   Kawada H, 2016, PLOS NEGLECT TROP D, V10, DOI 10.1371/journal.pntd.0004780
   Kigozi R, 2012, PLOS ONE, V7, DOI 10.1371/journal.pone.0042857
   Kindhauser MK, 2016, B WORLD HEALTH ORGAN, V94, P675, DOI 10.2471/BLT.16.171082
   Kirby MJ, 2009, LANCET, V374, P998, DOI 10.1016/S0140-6736(09)60871-0
   Konan LY, 2012, VECTOR-BORNE ZOONOT, V12, P325, DOI 10.1089/vbz.2011.0617
   Konan YL, 2014, SANTE PUBLIQUE, V26, P859, DOI 10.3917/spub.146.0859
   Kraemer MUG, 2015, ELIFE, V4, DOI 10.7554/eLife.08347
   Kraemer MUG, 2015, SCI DATA, V2, DOI 10.1038/sdata.2015.35
   Kuno G, 2017, VIRUSES-BASEL, V9, DOI 10.3390/v9070185
   Lambrechts L, 2010, PLOS PATHOG, V6, DOI 10.1371/journal.ppat.1001019
   Lambrechts L, 2010, PLOS NEGLECT TROP D, V4, DOI 10.1371/journal.pntd.0000646
   Lambrechts L, 2009, BMC EVOL BIOL, V9, DOI 10.1186/1471-2148-9-160
   Lindsay SW, 2017, B WORLD HEALTH ORGAN, V95, P607, DOI 10.2471/BLT.16.189688
   Lutomiah J, 2016, PLOS NEGLECT TROP D, V10, DOI 10.1371/journal.pntd.0004981
   Magalhaes T., 2017, VIRUS RES
   MAHAFFY A F, 1954, Bull World Health Organ, V11, P319
   Massangaie M, 2016, AM J TROP MED HYG, V94, P413, DOI 10.4269/ajtmh.15-0543
   Mathias L, 2017, INFECT DIS POVERTY, V6, DOI 10.1186/s40249-017-0316-0
   Mattingly P. F., 1957, Annals of Tropical Medicine and Parasitology, V51, P392
   MATTINGLY PF, 1967, B WORLD HEALTH ORGAN, V36, P552
   MAZZARRI MB, 1995, J AM MOSQUITO CONTR, V11, P315
   Mbare O, 2013, MALARIA J, V12, DOI 10.1186/1475-2875-12-94
   MCCLELLAND GA, 1974, T ROY ENT SOC LONDON, V126, P239, DOI 10.1111/j.1365-2311.1974.tb00853.x
   Messina JP, 2016, ELIFE, V5, DOI 10.7554/eLife.15272
   Messina JP, 2014, SCI DATA, V1, DOI 10.1038/sdata.2014.4
   Moore M, 2013, PLOS NEGLECT TROP D, V7, DOI 10.1371/journal.pntd.0002175
   MOUCHET J, 1971, B WORLD HEALTH ORGAN, V45, P394
   Mouchet J., 1967, B WORLD HEALTH ORGAN, V36, P569
   Moyes CL, 2017, PLOS NEGLECT TROP D, V11, DOI 10.1371/journal.pntd.0005625
   Müller GC, 2016, ACTA TROP, V162, P245, DOI 10.1016/j.actatropica.2016.07.008
   Ngoagouni C, 2016, PARASITE VECTOR, V9, DOI 10.1186/s13071-016-1887-5
   Ngoagouni C, 2015, PARASITE VECTOR, V8, DOI 10.1186/s13071-015-0808-3
   Ngoagouni C, 2012, PARASITE VECTOR, V5, DOI 10.1186/1756-3305-5-175
   Noden BH, 2014, ACTA TROP, V137, P123, DOI 10.1016/j.actatropica.2014.05.010
   Nsoesie EO, 2016, EUROSURVEILLANCE, V21, P7, DOI 10.2807/1560-7917.ES.2016.21.20.30234
   Ochieng C, 2015, PLOS ONE, V10, DOI 10.1371/journal.pone.0132645
   Oduola A. O., 2016, Animal Research International, V13, P2483
   Ogoma SB, 2017, PLOS NEGLECT TROP D, V11, DOI 10.1371/journal.pntd.0005455
   Pagès F, 2009, PLOS ONE, V4, DOI 10.1371/journal.pone.0004691
   Paredes-Esquivel C, 2016, ACTA TROP, V154, P139, DOI 10.1016/j.actatropica.2015.10.020
   Patching HMM, 2015, BIG DATA-US, V3, P230, DOI 10.1089/big.2015.0019
   Paupy C, 2012, VECTOR-BORNE ZOONOT, V12, P167, DOI 10.1089/vbz.2011.0736
   Paupy C, 2010, INFECT GENET EVOL, V10, P473, DOI 10.1016/j.meegid.2010.03.001
   Paupy C, 2010, VECTOR-BORNE ZOONOT, V10, P259, DOI 10.1089/vbz.2009.0005
   Perich MJ, 2000, J MED ENTOMOL, V37, P541, DOI 10.1603/0022-2585-37.4.541
   Pocquet N, 2014, PARASITE VECTOR, V7, DOI 10.1186/1756-3305-7-299
   Ponlawat A, 2005, J MED ENTOMOL, V42, P844, DOI 10.1603/0022-2585(2005)042[0844:BFPOAA]2.0.CO;2
   Powell JR, 2016, SCIENCE, V354, P971, DOI 10.1126/science.aal1717
   Powell JR, 2013, MEM I OSWALDO CRUZ, V108, P11, DOI 10.1590/0074-0276130395
   Reis S, 2017, ACTA TROP, V171, P86, DOI 10.1016/j.actatropica.2017.03.035
   Rocha HDR, 2015, ACTA TROP, V152, P66, DOI 10.1016/j.actatropica.2015.08.013
   Runge-Ranzinger S, 2014, TROP MED INT HEALTH, V19, P1116, DOI 10.1111/tmi.12333
   Sang R, 2017, J MED ENTOMOL, V54, P460, DOI 10.1093/jme/tjw206
   Sangoro O, 2014, MALARIA J, V13, DOI 10.1186/1475-2875-13-324
   Scott TW, 2012, TRENDS PARASITOL, V28, P114, DOI 10.1016/j.pt.2012.01.001
   Seixas G, 2017, PLOS NEGLECT TROP D, V11, DOI 10.1371/journal.pntd.0005799
   SELF LS, 1966, B WORLD HEALTH ORGAN, V34, P960
   Sharp TM, 2013, MMWR-MORBID MORTAL W, V62, P504
   Shearer FM, 2018, LANCET GLOB HEALTH, V6, pE270, DOI 10.1016/S2214-109X(18)30024-X
   Shearer FM, 2017, LANCET INFECT DIS, V17, P1209, DOI 10.1016/S1473-3099(17)30419-X
   Sluydts V, 2016, LANCET INFECT DIS, V16, P1169, DOI 10.1016/S1473-3099(16)30148-7
   Solomon T, 2001, J INFECTION, V42, P104, DOI 10.1053/jinf.2001.0802
   Special Programme for Research and Training in Tropical Diseases (TDR), 2016, TECHN HDB DENG SURV, P92
   Stevenson BJ, 2012, PLOS NEGLECT TROP D, V6, DOI 10.1371/journal.pntd.0001595
   Stoler J, 2014, ACTA TROP, V134, P58, DOI 10.1016/j.actatropica.2014.02.017
   Suzuki Takashi, 2016, Ghana Med J, V50, P136
   Sylla M, 2009, PLOS NEGLECT TROP D, V3, DOI 10.1371/journal.pntd.0000408
   TABACHNICK W J, 1991, American Entomologist, V37, P14
   TABACHNICK WJ, 1985, AM J TROP MED HYG, V34, P1219, DOI 10.4269/ajtmh.1985.34.1219
   Talla C, 2016, PARASITE VECTOR, V9, DOI 10.1186/s13071-016-1399-3
   Tsetsarkin KA, 2007, PLOS PATHOG, V3, P1895, DOI 10.1371/journal.ppat.0030201
   Tusting LS, 2015, MALARIA J, V14, DOI 10.1186/s12936-015-0724-1
   Tusting LS, 2013, COCHRANE DB SYST REV, DOI 10.1002/14651858.CD008923.pub2
   Vazeille M, 2013, VECTOR-BORNE ZOONOT, V13, P37, DOI 10.1089/vbz.2012.0982
   Vazquez-Prokopec GM, 2017, PLOS NEGLECT TROP D, V11, DOI 10.1371/journal.pntd.0005656
   Vazquez-Prokopec GM, 2017, SCI ADV, V3, DOI 10.1126/sciadv.1602024
   Vu DM, 2017, EMERG INFECT DIS, V23, P1915, DOI 10.3201/eid2311.170807
   Wanzirah H, 2015, PLOS ONE, V10, DOI 10.1371/journal.pone.0117396
   Ward T, 2017, TROP MED INT HEALTH, V22, P960, DOI 10.1111/tmi.12903
   Weaver SC, 2017, MBIO, V8, DOI 10.1128/mBio.02063-16
   Weaver SC, 2015, ANTIVIR RES, V120, P32, DOI 10.1016/j.antiviral.2015.04.016
   Weaver SC, 2010, ANTIVIR RES, V85, P328, DOI 10.1016/j.antiviral.2009.10.008
   Wetsman N, 2017, NAT MED, V23, P904, DOI 10.1038/nm0817-904
   WHO, 1998, TEST PROC INS RES MO
   WHO, 2017, GLOB VECT CONTR RESP, P53
   Wilson AL, 2014, MALARIA J, V13, DOI 10.1186/1475-2875-13-446
   World Bank Geneva, GROSS DOM PROD 2016
   World Health Organization, 2014, METH FIELD APR SCI B
   Yuan L, 2017, SCIENCE, V358, P933, DOI 10.1126/science.aam7120
   Zahouli JBZ, 2017, PLOS ONE, V12, DOI 10.1371/journal.pone.0189082
NR 169
TC 164
Z9 179
U1 0
U2 36
PU MDPI
PI BASEL
PA ST ALBAN-ANLAGE 66, CH-4052 BASEL, SWITZERLAND
EI 1660-4601
J9 INT J ENV RES PUB HE
JI Int. J. Environ. Res. Public Health
PD FEB
PY 2018
VL 15
IS 2
AR 220
DI 10.3390/ijerph15020220
PG 20
WC Environmental Sciences; Public, Environmental & Occupational Health
WE Science Citation Index Expanded (SCI-EXPANDED); Social Science Citation Index (SSCI)
SC Environmental Sciences & Ecology; Public, Environmental & Occupational
   Health
GA FY3LM
UT WOS:000426721400045
PM 29382107
OA Green Published, Green Accepted, Green Submitted, gold
DA 2025-07-26
ER

PT J
AU Xia, H
   Wang, YJ
   Atoni, E
   Zhang, B
   Yuan, ZM
AF Xia, Han
   Wang, Yujuan
   Atoni, Evans
   Zhang, Bo
   Yuan, Zhiming
TI Mosquito-Associated Viruses in China
SO VIROLOGICA SINICA
LA English
DT Review
DE Mosquito associated viruses; China; Vector; Public health
ID ROSS-RIVER-VIRUS; JAPANESE-ENCEPHALITIS-VIRUS; RIFT-VALLEY FEVER; WEST
   NILE VIRUS; CULEX-FLAVIVIRUS FLAVIVIRIDAE; QINGHAI-TIBET PLATEAU; FULL
   CODING SEQUENCE; TEMBUSU VIRUS; TAHYNA VIRUS; YELLOW-FEVER
AB Mosquitoes are classified into approximately 3500 species and further grouped into 41 genera. Epidemiologically, they are considered to be among the most important disease vectors in the world and they can harbor a wide variety of viruses. Several mosquito viruses are considered to be of significant medical importance and can cause serious public health issues throughout the world. Such viruses are Japanese encephalitis virus (JEV), dengue virus (DENV), chikungunya virus (CHIKV), and Zika virus (ZIKV). Others are the newly recognized mosquito viruses such as Banna virus (BAV) and Yunnan orbivirus (YNOV) with unclear medical significance. The remaining mosquito viruses are those that naturally infect mosquitoes but do not appear to infect humans or other vertebrates. With the continuous development and improvement of mosquito and mosquito-associated virus surveillance systems in China, many novel mosquito-associated viruses have been discovered in recent years. This review aims to systematically outline the history, characteristics, distribution, and/or current epidemic status of mosquito-associated viruses in China.
C1 [Xia, Han; Wang, Yujuan; Atoni, Evans; Zhang, Bo; Yuan, Zhiming] Chinese Acad Sci, Wuhan Inst Virol, Key Lab Special Pathogens & Biosafety, Wuhan, Hubei, Peoples R China.
   [Wang, Yujuan; Atoni, Evans] Univ Chinese Acad Sci, Beijing 100049, Peoples R China.
C3 Chinese Academy of Sciences; Wuhan Institute of Virology, CAS; Chinese
   Academy of Sciences; University of Chinese Academy of Sciences, CAS
RP Yuan, ZM (corresponding author), Chinese Acad Sci, Wuhan Inst Virol, Key Lab Special Pathogens & Biosafety, Wuhan, Hubei, Peoples R China.
EM yzm@wh.iov.cn
RI ; Atoni, Evans/LSM-3851-2024; Yuan, Zhi-Ming/H-2059-2016; Xia,
   Han/AAT-7458-2020; XIA, HAN/AAT-7458-2020
OI Atoni, Evans/0000-0002-9757-1621; Yuan, Zhiming/0000-0002-3234-9616;
   Xia, Han/0000-0001-9932-6040; 
FU Ministry of Science and Technology of China [2013FY113500]
FX This work is supported by the Ministry of Science and Technology of
   China (Science and Technology Basic Work Program 2013FY113500).
CR Adouchief S, 2016, REV MED VIROL, V26, P221, DOI 10.1002/rmv.1876
   [Anonymous], J DALI MED COLL
   [Anonymous], CHINESE J PATHOGEN B
   [Anonymous], 2009, Chin. J. Public Health
   [Anonymous], 1990, CHIN J VIROL
   [Anonymous], ENDEM DIS B
   Attoui H, 2000, J GEN VIROL, V81, P1507, DOI 10.1099/0022-1317-81-6-1507
   Attoui H, 2006, J GEN VIROL, V87, P199, DOI 10.1099/vir.0.81294-0
   Attoui H, 2005, J GEN VIROL, V86, P3409, DOI 10.1099/vir.0.81258-0
   Attoui H, 2005, EMERG INFECT DIS, V11, P1673, DOI 10.3201/eid1111.050868
   Attoui H, 2009, VIROLOGY, V394, P298, DOI 10.1016/j.virol.2009.08.032
   Bogoch II, 2016, LANCET, V387, P335, DOI 10.1016/S0140-6736(16)00080-5
   Bolling BG, 2015, VIRUSES-BASEL, V7, P4911, DOI 10.3390/v7092851
   Briese T, 2006, J VIROL, V80, P5627, DOI 10.1128/JVI.02448-05
   Brown CM, 1998, TROP ANIM HEALTH PRO, V30, P241, DOI 10.1023/A:1005079229232
   Butt AM, 2014, PLOS ONE, V9, DOI 10.1371/journal.pone.0090905
   Cao YX, 2011, VECTOR-BORNE ZOONOT, V11, P1577, DOI 10.1089/vbz.2010.0262
   Cao ZZ, 2011, EMERG INFECT DIS, V17, P1873, DOI 10.3201/eid1710.101890
   Chancey C, 2015, BIOMED RES INT, V2015, DOI 10.1155/2015/376230
   Chen J, 2016, BIOSCI TRENDS, V10, P158, DOI 10.5582/bst.2016.01051
   Chen ZH, 2016, EMERG MICROBES INFEC, V5, DOI 10.1038/emi.2016.89
   Cook S, 2009, J GEN VIROL, V90, P2669, DOI 10.1099/vir.0.014183-0
   Deng CL, 2016, VIROL SIN, V31, P176, DOI 10.1007/s12250-016-3778-5
   Deng YQ, 2016, SCI CHINA LIFE SCI, V59, P428, DOI 10.1007/s11427-016-5043-4
   DOHERTY RL, 1968, T ROY SOC TROP MED H, V62, P862, DOI 10.1016/0035-9203(68)90014-X
   Feng Yun, 2014, Zhonghua Liu Xing Bing Xue Za Zhi, V35, P528
   FILIPE AR, 1969, AM J TROP MED HYG, V18, P423, DOI 10.4269/ajtmh.1969.18.423
   Fu SH, 2017, SCI CHINA LIFE SCI, V60, P1364, DOI 10.1007/s11427-017-9196-8
   Fu XL, 2016, VIROL SIN, V31, P454, DOI 10.1007/s12250-016-3876-4
   Gao XY, 2015, VIROL J, V12, DOI 10.1186/s12985-015-0270-z
   Gao XY, 2010, PLOS NEGLECT TROP D, V4, DOI 10.1371/journal.pntd.0000624
   Gu Wen Gu Wen, 2012, Chinese Journal of Zoonoses, V28, P695
   Harley D, 2001, CLIN MICROBIOL REV, V14, P909, DOI 10.1128/CMR.14.4.909-932.2001
   Heilman James M, 2014, Open Med, V8, pe105
   Hoshino K, 2007, VIROLOGY, V359, P405, DOI 10.1016/j.virol.2006.09.039
   Huang XY, 2014, BIOMED ENVIRON SCI, V27, P894, DOI 10.3967/bes2014.125
   Hubálek Z, 2008, PARASITOL RES, V103, pS29, DOI 10.1007/s00436-008-1064-7
   Huhtamo E, 2013, J GEN VIROL, V94, P1242, DOI 10.1099/vir.0.051359-0
   Jentes ES, 2011, LANCET INFECT DIS, V11, P622, DOI 10.1016/S1473-3099(11)70147-5
   Jiang SF, 2010, J MED ENTOMOL, V47, P788, DOI 10.1603/ME08292
   Jiang SF, 2014, J VECTOR ECOL, V39, P78, DOI 10.1111/j.1948-7134.2014.12073.x
   Jing QL, 2012, BMC INFECT DIS, V12, DOI 10.1186/1471-2334-12-87
   Jöst H, 2011, AM J TROP MED HYG, V84, P241, DOI 10.4269/ajtmh.2011.10-0483
   KARABATSOS N, 1978, AM J TROP MED HYG, V27, P372
   Kim DY, 2009, VIROLOGY, V386, P154, DOI 10.1016/j.virol.2008.12.034
   Kono Y, 2000, AM J TROP MED HYG, V63, P94, DOI 10.4269/ajtmh.2000.63.94
   Kurkela S, 2008, EMERG INFECT DIS, V14, P41, DOI 10.3201/eid1401.070510
   Lai SJ, 2015, BMC MED, V13, DOI 10.1186/s12916-015-0336-1
   Laine M, 2004, J INTERN MED, V256, P457, DOI 10.1111/j.1365-2796.2004.01413.x
   Lan DL, 2011, ARCH VIROL, V156, P893, DOI 10.1007/s00705-010-0913-8
   Lauber C, 2012, ARCH VIROL, V157, P1623, DOI 10.1007/s00705-012-1295-x
   Lee JS, 2013, VIROLOGY, V435, P220, DOI 10.1016/j.virol.2012.10.020
   Lei WW, 2017, VET MICROBIOL, V201, P32, DOI 10.1016/j.vetmic.2017.01.003
   Lei WW, 2015, PLOS ONE, V10, DOI 10.1371/journal.pone.0136257
   Li C, 2015, ELIFE, V4, DOI [10.7554/eLife.05378, 10.7554/eLife.06587]
   Li MH, 2011, PLOS NEGLECT TROP D, V5, DOI 10.1371/journal.pntd.0001231
   Li MH, 2014, PLOS ONE, V9, DOI 10.1371/journal.pone.0088738
   Li WJ, 2010, AM J TROP MED HYG, V82, P705, DOI 10.4269/ajtmh.2010.09-0649
   Li WJ, 2014, VECTOR-BORNE ZOONOT, V14, P353, DOI 10.1089/vbz.2013.1351
   Li XF, 2012, J VIROL, V86, P8904, DOI 10.1128/JVI.01289-12
   Li XL, 2013, VECTOR-BORNE ZOONOT, V13, P131, DOI 10.1089/vbz.2012.0995
   Li Xue-Dong, 1992, Southeast Asian Journal of Tropical Medicine and Public Health, V23, P730
   Li YY, 2017, BIOMED ENVIRON SCI, V30, P210, DOI 10.3967/bes2017.028
   Liang GD, 2000, J GEN VIROL, V81, P1347, DOI 10.1099/0022-1317-81-5-1347
   Liang WK, 2015, ARCH VIROL, V160, P2259, DOI 10.1007/s00705-015-2492-1
   Ling Y, 2016, EMERG INFECT DIS, V22, P1317, DOI 10.3201/eid2207.160469
   Liu H, 2016, Zhonghua Liu Xing Bing Xue Za Zhi, V37, P1277, DOI 10.3760/cma.j.issn.0254-6450.2016.09.019
   Liu H, 2014, VIROL J, V11, DOI 10.1186/1743-422X-11-138
   Liu H, 2011, VIROL J, V8, DOI 10.1186/1743-422X-8-68
   Liu H, 2010, EMERG INFECT DIS, V16, P514, DOI 10.3201/eid1603.091160
   Liu JY, 2017, EMERG MICROBES INFEC, V6, DOI 10.1038/emi.2016.136
   Lu X, 2014, VIRUS GENES, V48, P15, DOI 10.1007/s11262-013-0991-2
   Lu Z, 2014, EMERG INFECT DIS, V20, P1421, DOI 10.3201/eid2008.131433
   Lu Z, 2011, AM J TROP MED HYG, V85, P442, DOI 10.4269/ajtmh.2011.10-0368
   Lu Z, 2011, VIROL J, V8, DOI 10.1186/1743-422X-8-282
   Lu Z, 2009, EMERG INFECT DIS, V15, P306, DOI 10.3201/eid1502.080722
   Lv XJ, 2012, PLOS ONE, V7, DOI 10.1371/journal.pone.0037732
   Lv Zhi, 2011, Bing Du Xue Bao, V27, P71
   Machado DC, 2012, INTERVIROLOGY, V55, P475, DOI 10.1159/000337166
   MCINTOSH BM, 1964, ANN TROP MED PARASIT, V58, P45, DOI 10.1080/00034983.1964.11686213
   Messina JP, 2014, TRENDS MICROBIOL, V22, P138, DOI 10.1016/j.tim.2013.12.011
   Misra UK, 2010, PROG NEUROBIOL, V91, P108, DOI 10.1016/j.pneurobio.2010.01.008
   Monath TP, 2015, J CLIN VIROL, V64, P160, DOI 10.1016/j.jcv.2014.08.030
   Nabeshima T, 2008, EMERG INFECT DIS, V14, P1276, DOI 10.3201/eid1408.080100
   Nemoto M, 2016, ARCH VIROL, V161, P1691, DOI 10.1007/s00705-016-2840-9
   Thuy NT, 2013, VIROLOGY, V444, P337, DOI 10.1016/j.virol.2013.06.030
   O'Guinn ML, 2013, AM J TROP MED HYG, V89, P1023, DOI 10.4269/ajtmh.13-0160
   Pepin M, 2010, VET RES, V41, DOI 10.1051/vetres/2010033
   Pialoux G, 2007, LANCET INFECT DIS, V7, P319, DOI 10.1016/S1473-3099(07)70107-X
   Rasmussen SA, 2016, NEW ENGL J MED, V374, P1981, DOI 10.1056/NEJMsr1604338
   ROSEN L, 1981, AM J TROP MED HYG, V30, P1294, DOI 10.4269/ajtmh.1981.30.1294
   Rossi SL, 2010, CLIN LAB MED, V30, P47, DOI 10.1016/j.cll.2009.10.006
   Russell RC, 2002, ANNU REV ENTOMOL, V47, P1, DOI 10.1146/annurev.ento.47.091201.145100
   Sam IC, 2015, EMERG INFECT DIS, V21, P1683, DOI 10.3201/eid2109.150439
   SCRIMGEOUR EM, 1987, T ROY SOC TROP MED H, V81, P833, DOI 10.1016/0035-9203(87)90045-9
   Seo HJ, 2012, ACTA VIROL, V56, P265, DOI 10.4149/av_2012_03_265
   Shi CY, 2015, PLOS ONE, V10, DOI 10.1371/journal.pone.0129845
   Shi M, 2016, NATURE, V540, P539, DOI 10.1038/nature20167
   Shi YX, 2017, VIROL SIN, V32, P253, DOI 10.1007/s12250-017-3949-z
   Solomon T, 2003, J VIROL, V77, P3091, DOI 10.1128/JVI.77.5.3091-3098.2003
   Solomon T, 2000, J NEUROL NEUROSUR PS, V68, P405, DOI 10.1136/jnnp.68.4.405
   Song S, 2017, EMERG MICROBES INFEC, V6, DOI 10.1038/emi.2017.80
   Su S, 2016, J INFECTION, V73, P289, DOI 10.1016/j.jinf.2016.06.004
   Sun JM, 2011, EMERG INFECT DIS, V17, P321, DOI 10.3201/eid1702.100396
   Sun Xiao-hong, 2009, Chinese Journal of Virology, V25, P173
   Sun XH, 2009, VECTOR-BORNE ZOONOT, V9, P623, DOI 10.1089/vbz.2008.0145
   Sun Y, 2013, PLOS ONE, V8, DOI 10.1371/journal.pone.0083014
   Takhampunya R, 2014, J MED ENTOMOL, V51, P464, DOI 10.1603/ME13033
   Tang Y, 2015, TRANSBOUND EMERG DIS, V62, P209, DOI 10.1111/tbed.12111
   Tang Y, 2013, TRANSBOUND EMERG DIS, V60, P193, DOI 10.1111/tbed.12085
   Tao SJ, 2005, CHINESE MED J-PEKING, V118, P581
   TAYLOR RM, 1955, AM J TROP MED HYG, V4, P844, DOI 10.4269/ajtmh.1955.4.844
   Wang Feng-tian, 2009, Chinese Journal of Virology, V25, P83
   Wang HY, 2007, J GEN VIROL, V88, P885, DOI 10.1099/vir.0.82185-0
   Wang HY, 2012, VIROL J, V9, DOI 10.1186/1743-422X-9-73
   Wang HY, 2009, JPN J INFECT DIS, V62, P331
   Wang Jing-jing, 2008, Virologica Sinica, V23, P31, DOI 10.1007/s12250-008-2891-5
   Wang JL, 2015, PLOS ONE, V10, DOI 10.1371/journal.pone.0143601
   Wang JL, 2011, AM J TROP MED HYG, V84, P738, DOI 10.4269/ajtmh.2011.10-0294
   Wang W, 2015, EMERG INFECT DIS, V21, P1670, DOI 10.3201/eid2109.150622
   Wang YJ, 2017, VIRUS RES, V240, P130, DOI 10.1016/j.virusres.2017.08.001
   Wasserman S, 2016, INT J INFECT DIS, V48, P98, DOI 10.1016/j.ijid.2016.04.025
   Wu D, 2012, EMERG INFECT DIS, V18, P493, DOI 10.3201/eid1803.110034
   Wu JY, 2010, AM J TROP MED HYG, V83, P664, DOI 10.4269/ajtmh.2010.09-0755
   Xing SZ, 2017, VIROL SIN, V32, P159, DOI 10.1007/s12250-016-3886-2
   Xiong Yiquan, 2014, Nan Fang Yi Ke Da Xue Xue Bao, V34, P1822
   Yan Ju-Ying, 2010, Zhonghua Yu Fang Yi Xue Za Zhi, V44, P1091
   Yan PX, 2011, VIROLOGY, V417, P1, DOI 10.1016/j.virol.2011.06.003
   Ye XuFang Ye XuFang, 2012, Zhongguo Meijie Shengwuxue ji Kongzhi Zazhi = Chinese Journal of Vector Biology and Control, V23, P428
   Yu WW, 2014, AM J TROP MED HYG, V91, P109, DOI 10.4269/ajtmh.13-0455
   Zanluca C, 2016, MICROBES INFECT, V18, P295, DOI 10.1016/j.micinf.2016.03.003
   Zhai YG, 2008, J GEN VIROL, V89, P1446, DOI 10.1099/vir.0.83607-0
   Zhai YG, 2008, J GEN VIROL, V89, P195, DOI 10.1099/vir.0.83221-0
   Zhang FC, 2014, INT J INFECT DIS, V27, P4, DOI 10.1016/j.ijid.2014.03.1392
   Zhang HaiLin Zhang HaiLin, 2012, Zhongguo Meijie Shengwuxue ji Kongzhi Zazhi = Chinese Journal of Vector Biology and Control, V23, P377
   Zhang QL, 2012, PLOS ONE, V7, DOI 10.1371/journal.pone.0042830
   Zhang W, 2017, J GEN VIROL, V98, P2413, DOI 10.1099/jgv.0.000908
   Zhang YJ, 2016, PROTEIN CELL, V7, P461, DOI 10.1007/s13238-016-0274-5
   Zhao Chunsheng, 1997, Chinese Journal of Veterinary Science, V17, P241
   Zhao YJ, 2016, SCI REP-UK, V6, DOI 10.1038/srep34444
   Zheng K, 2010, VIROL J, V7, DOI 10.1186/1743-422X-7-8
   Zheng Yayun, 2015, Zhonghua Liu Xing Bing Xue Za Zhi, V36, P368
   Zhou G, 1999, Zhonghua Shi Yan He Lin Chuang Bing Du Xue Za Zhi, V13, P314
   Zhou JM, 2017, SCI REP-UK, V7, DOI 10.1038/s41598-017-00340-3
   Zuo SQ, 2014, VIRUS RES, V180, P31, DOI 10.1016/j.virusres.2013.12.005
NR 145
TC 63
Z9 73
U1 2
U2 39
PU KEAI PUBLISHING LTD
PI BEIJING
PA 16 DONGHUANGCHENGGEN NORTH ST, Building 5, Room 411, BEIJING, DONGCHENG
   DISTRICT 100009, PEOPLES R CHINA
SN 1674-0769
EI 1995-820X
J9 VIROL SIN
JI Virol. Sin.
PD FEB
PY 2018
VL 33
IS 1
BP 5
EP 20
DI 10.1007/s12250-018-0002-9
PG 16
WC Virology
WE Science Citation Index Expanded (SCI-EXPANDED)
SC Virology
GA GA4GL
UT WOS:000428287700002
PM 29532388
OA Green Published, hybrid
DA 2025-07-26
ER

PT J
AU Platt, DJ
   Smith, AM
   Arora, N
   Diamond, MS
   Coyne, CB
   Miner, JJ
AF Platt, Derek J.
   Smith, Amber M.
   Arora, Nitin
   Diamond, Michael S.
   Coyne, Carolyn B.
   Miner, Jonathan J.
TI Zika virus-related neurotropic flaviviruses infect human placental
   explants and cause fetal demise in mice
SO SCIENCE TRANSLATIONAL MEDICINE
LA English
DT Article
ID WEST-NILE-VIRUS; JAPANESE ENCEPHALITIS-VIRUS; STRUCTURAL BASIS; POWASSAN
   VIRUS; UNITED-STATES; MAYARO-VIRUS; DISEASE; CHIKUNGUNYA; ANTIBODIES;
   PREGNANCY
AB Although Zika virus (ZIKV) infection in pregnant women can cause placental damage, intrauterine growth restriction, microcephaly, and fetal demise, these disease manifestations only became apparent in the context of a large epidemic in the Americas. We hypothesized that ZIKV is not unique among arboviruses in its ability to cause congenital infection. To evaluate this, we tested the capacity of four emerging arboviruses [West Nile virus (WNV), Powassan virus (POWV), chikungunya virus (CHIKV), and Mayaro virus (MAYV)] from related (flavivirus) and unrelated (alphavirus) genera to infect the placenta and fetus in immunocompetent, wild-type mice. Although all four viruses caused placental infection, only infection with the neurotropic flaviviruses (WNV and POWV) resulted in fetal demise. WNV and POWV also replicated efficiently in second-trimester human maternal (decidua) and fetal (chorionic villi and fetal membrane) explants, whereas CHIKV and MAYV replicated less efficiently. In mice, RNA in situ hybridization and histopathological analysis revealed that WNV infected the placenta and fetal central nervous system, causing injury to the developing brain. In comparison, CHIKV and MAYV did not cause substantive placental or fetal damage despite evidence of vertical transmission. On the basis of the susceptibility of human maternal and fetal tissue explants and pathogenesis experiments in immunocompetent mice, other emerging neurotropic flaviviruses may share with ZIKV the capacity for transplacental transmission, as well as subsequent infection and injury to the developing fetus.
C1 [Platt, Derek J.; Diamond, Michael S.; Miner, Jonathan J.] Washington Univ, Sch Med, Dept Mol Microbiol, St Louis, MO 63110 USA.
   [Smith, Amber M.; Diamond, Michael S.; Miner, Jonathan J.] Washington Univ, Sch Med, Dept Med, St Louis, MO 63110 USA.
   [Arora, Nitin; Coyne, Carolyn B.] Univ Pittsburgh, Sch Med, Dept Pediat, Pittsburgh, PA 15213 USA.
   [Arora, Nitin; Coyne, Carolyn B.] Univ Pittsburgh, Childrens Hosp Pittsburgh, Med Ctr, Ctr Microbial Pathogenesis, Pittsburgh, PA 15224 USA.
   [Diamond, Michael S.; Miner, Jonathan J.] Washington Univ, Sch Med, Dept Pathol & Immunol, St Louis, MO 63110 USA.
   [Diamond, Michael S.] Washington Univ, Sch Med, Andrew M & Jane M Bursky Ctr Human Immunol & Immu, St Louis, MO 63110 USA.
C3 Washington University (WUSTL); Washington University (WUSTL);
   Pennsylvania Commonwealth System of Higher Education (PCSHE); University
   of Pittsburgh; Pennsylvania Commonwealth System of Higher Education
   (PCSHE); University of Pittsburgh; Washington University (WUSTL);
   Washington University (WUSTL)
RP Miner, JJ (corresponding author), Washington Univ, Sch Med, Dept Mol Microbiol, St Louis, MO 63110 USA.; Miner, JJ (corresponding author), Washington Univ, Sch Med, Dept Med, St Louis, MO 63110 USA.; Miner, JJ (corresponding author), Washington Univ, Sch Med, Dept Pathol & Immunol, St Louis, MO 63110 USA.
EM miner@wustl.edu
RI Miner, Jonathan/AFV-8455-2022; Diamond, Michael/AAH-1733-2019; Smith,
   Amber/AGF-6604-2022
OI Arora, Nitin/0000-0001-6840-4333; Platt, Derek/0000-0003-0766-4590
FU NIH [K08 AR070918, R21 EY027870, R01 HD075665, R01AI081759, R01
   AI073755, R01 AI104972, R01 HD091218, R25 GM103757, U19 AI083019];
   Mid-America Transplant Foundation; Children's Discovery Institute;
   Rheumatology Research Foundation; Burroughs Wellcome Fund Investigators
   in Pathogenesis of Infectious Disease Award; Washington University
   Chancellor's Graduate Fellowship Program
FX The Miner laboratory is supported by grants from the NIH (K08 AR070918
   and R21 EY027870), Mid-America Transplant Foundation, Children's
   Discovery Institute, and the Rheumatology Research Foundation. The Coyne
   laboratory is supported by grants from the NIH (R01 HD075665 and
   R01AI081759) and the Burroughs Wellcome Fund Investigators in
   Pathogenesis of Infectious Disease Award. The Diamond Laboratory is
   supported by grants from the NIH (R01 AI073755, R01 AI104972, U19
   AI083019, and R01 HD091218). D.J.P. is supported by the Washington
   University Chancellor's Graduate Fellowship Program and the NIH
   Initiative for Maximizing Student Development (R25 GM103757).
CR Alpert SG, 2003, AM J OPHTHALMOL, V136, P733, DOI 10.1016/S0002-9394(03)00452-5
   ANDERSEN A A, 1970, Infection and Immunity, V2, P320
   ANDERSEN AA, 1975, INFECT IMMUN, V12, P1173, DOI 10.1128/IAI.12.5.1173-1183.1975
   ANDERSON CR, 1957, AM J TROP MED HYG, V6, P1012, DOI 10.4269/ajtmh.1957.6.1012
   Arora N, 2017, CELL HOST MICROBE, V21, P561, DOI 10.1016/j.chom.2017.04.007
   Aubry M, 2017, EMERG INFECT DIS, V23, P669, DOI 10.3201/eid2304.161549
   Bayer A, 2016, CELL HOST MICROBE, V19, P705, DOI 10.1016/j.chom.2016.03.008
   Besnard Marianne, 2016, Euro Surveill, V21, DOI 10.2807/1560-7917.ES.2016.21.13.30181
   BURNS KF, 1950, P SOC EXP BIOL MED, V75, P621, DOI 10.3181/00379727-75-18285
   Busch MP, 2006, EMERG INFECT DIS, V12, P395, DOI 10.3201/eid1203.051287
   Centers for Disease Control and Prevention (CDC), 2002, MMWR Morb Mortal Wkly Rep, V51, P1135
   Cervantes DT, 2015, EMERG INFECT DIS, V21, P681, DOI 10.3201/eid2104.141178
   CHATURVEDI UC, 1980, J INFECT DIS, V141, P712, DOI 10.1093/infdis/141.6.712
   Cugola FR, 2016, NATURE, V534, P267, DOI 10.1038/nature18296
   de Oliveira WK, 2017, LANCET, V390, P861, DOI [10.1016/s0140-6736(17)31368-5, 10.1016/S0140-6736(17)31368-5]
   DICK GWA, 1952, T ROY SOC TROP MED H, V46, P509, DOI 10.1016/0035-9203(52)90042-4
   Ebel GD, 1999, EMERG INFECT DIS, V5, P570, DOI 10.3201/eid0504.990423
   Fox JM, 2015, CELL, V163, P1095, DOI 10.1016/j.cell.2015.10.050
   FUJISAKI Y, 1976, NATL I ANIM HEALTH Q, V16, P97
   Gérardin P, 2016, NEUROLOGY, V86, P94, DOI 10.1212/WNL.0000000000002234
   Gérardin P, 2014, PLOS NEGLECT TROP D, V8, DOI 10.1371/journal.pntd.0002996
   Grivard P, 2007, PATHOL BIOL, V55, P490, DOI 10.1016/j.patbio.2007.07.002
   Icheku V., 2017, J MOL PATHOL EPIDEMI, V2, pS1
   Jagger BW, 2017, CELL HOST MICROBE, V22, P366, DOI 10.1016/j.chom.2017.08.012
   Julander JG, 2006, VIROLOGY, V347, P175, DOI 10.1016/j.virol.2005.11.040
   Julander JG, 2005, ANTIVIR RES, V65, P79, DOI 10.1016/j.antiviral.2004.10.005
   Karthiga V, 2016, J PEDIATR NEUROSCI, V11, P223, DOI 10.4103/1817-1745.193369
   Levi T, 2015, PHILOS T R SOC B, V370, DOI 10.1098/rstb.2013.0556
   Lindahl J, 2012, TROP ANIM HEALTH PRO, V44, P239, DOI 10.1007/s11250-011-0005-0
   MATHUR A, 1981, INFECT IMMUN, V34, P26, DOI 10.1128/IAI.34.1.26-29.1981
   Miner JJ, 2016, CELL, V165, P1080, DOI 10.1016/j.cell.2016.05.008
   Nash D, 2001, NEW ENGL J MED, V344, P1807, DOI 10.1056/NEJM200106143442401
   Nishioka SD, 1998, TROP MED INT HEALTH, V3, P29, DOI 10.1046/j.1365-3156.1998.00164.x
   Nofchissey RA, 2013, AM J TROP MED HYG, V88, P1159, DOI 10.4269/ajtmh.12-0586
   Nybakken GE, 2005, NATURE, V437, P764, DOI 10.1038/nature03956
   O'Leary DR, 2006, PEDIATRICS, V117, pE537, DOI 10.1542/peds.2005-2024
   Oliphant T, 2005, NAT MED, V11, P522, DOI 10.1038/nm1240
   Pedersen K, 2017, AM J TROP MED HYG, V97, P319, DOI 10.4269/ajtmh.17-0180
   Petersen LR, 2013, EPIDEMIOL INFECT, V141, P591, DOI 10.1017/S0950268812001070
   Piantadosi A, 2016, CLIN INFECT DIS, V62, P707, DOI 10.1093/cid/civ1005
   Pridjian G, 2016, BIRTH DEFECTS RES A, V106, P716, DOI 10.1002/bdra.23523
   Richard AS, 2017, P NATL ACAD SCI USA, V114, P2024, DOI 10.1073/pnas.1620558114
   Richner JM, 2017, CELL, V170, P273, DOI 10.1016/j.cell.2017.06.040
   Sapparapu G, 2016, NATURE, V540, P443, DOI 10.1038/nature20564
   Sirois PA, 2014, BIRTH DEFECTS RES A, V100, P792, DOI 10.1002/bdra.23297
   Smith SA, 2015, CELL HOST MICROBE, V18, P86, DOI 10.1016/j.chom.2015.06.009
   Tang HL, 2016, CELL STEM CELL, V18, P587, DOI 10.1016/j.stem.2016.02.016
   Tesh RB, 1999, CLIN INFECT DIS, V28, P67, DOI 10.1086/515070
   TSAI TF, 1993, J INFECT DIS, V168, P1520, DOI 10.1093/infdis/168.6.1520
   Vermillion MS, 2017, NAT COMMUN, V8, DOI 10.1038/ncomms14575
   Weaver SC, 2017, MBIO, V8, DOI 10.1128/mBio.02063-16
   Widman DG, 2017, MBIO, V8, DOI [10.1128/mBio.02014-16, 10.1128/mbio.02014-16]
   Yockey LJ, 2016, CELL, V166, P1247, DOI 10.1016/j.cell.2016.08.004
   Yuan L, 2017, SCIENCE, V358, P933, DOI 10.1126/science.aam7120
   Zhang R, 2016, NATURE, V535, P164, DOI 10.1038/nature18625
   Zhao HY, 2016, CELL, V166, P1016, DOI 10.1016/j.cell.2016.07.020
NR 56
TC 81
Z9 92
U1 0
U2 16
PU AMER ASSOC ADVANCEMENT SCIENCE
PI WASHINGTON
PA 1200 NEW YORK AVE, NW, WASHINGTON, DC 20005 USA
SN 1946-6234
EI 1946-6242
J9 SCI TRANSL MED
JI Sci. Transl. Med.
PD JAN 31
PY 2018
VL 10
IS 426
AR eaao7090
DI 10.1126/scitranslmed.aao7090
PG 10
WC Cell Biology; Medicine, Research & Experimental
WE Science Citation Index Expanded (SCI-EXPANDED)
SC Cell Biology; Research & Experimental Medicine
GA FU3LX
UT WOS:000423754100005
PM 29386359
OA Green Accepted
DA 2025-07-26
ER

PT J
AU Lum, FM
   Couderc, T
   Chia, BS
   Ong, RY
   Her, Z
   Chow, A
   Leo, YS
   Kam, YW
   Rénia, L
   Lecuit, M
   Ng, LFP
AF Lum, Fok-Moon
   Couderc, Therese
   Chia, Bing-Shao
   Ong, Ruo-Yan
   Her, Zhisheng
   Chow, Angela
   Leo, Yee-Sin
   Kam, Yiu-Wing
   Renia, Laurent
   Lecuit, Marc
   Ng, Lisa F. P.
TI Antibody-mediated enhancement aggravates chikungunya virus infection and
   disease severity
SO SCIENTIFIC REPORTS
LA English
DT Article
ID DEPENDENT ENHANCEMENT; DENGUE VIRUS; CROSS-REACTIVITY; GENE-EXPRESSION;
   T-CELLS; MACROPHAGES; EPIDEMIC; REPLICATION; SUPPRESSION; MECHANISMS
AB The arthropod-transmitted chikungunya virus (CHIKV) causes a flu-like disease that is characterized by incapacitating arthralgia. The re-emergence of CHIKV and the continual risk of new epidemics have reignited research in CHIKV pathogenesis. Virus-specific antibodies have been shown to control virus clearance, but antibodies present at sub-neutralizing concentrations can also augment virus infection that exacerbates disease severity. To explore this occurrence, CHIKV infection was investigated in the presence of CHIKV-specific antibodies in both primary human cells and a murine macrophage cell line, RAW264.7. Enhanced attachment of CHIKV to the primary human monocytes and B cells was observed while increased viral replication was detected in RAW264.7 cells. Blocking of specific Fc receptors (Fc gamma Rs) led to the abrogation of these observations. Furthermore, experimental infection in adult mice showed that animals had higher viral RNA loads and endured more severe joint inflammation in the presence of sub-neutralizing concentrations of CHIKV-specific antibodies. In addition, CHIKV infection in 11 days old mice under enhancing condition resulted in higher muscles viral RNA load detected and death. These observations provide the first evidence of antibody-mediated enhancement in CHIKV infection and pathogenesis and could also be relevant for other important arboviruses such as Zika virus.
C1 [Lum, Fok-Moon; Chia, Bing-Shao; Ong, Ruo-Yan; Her, Zhisheng; Kam, Yiu-Wing; Renia, Laurent; Ng, Lisa F. P.] ASTAR, Singapore Immunol Network, Singapore 138648, Singapore.
   [Lum, Fok-Moon; Ng, Lisa F. P.] Natl Univ Singapore, Yong Loo Lin Sch Med, Dept Biochem, Singapore 117596, Singapore.
   [Couderc, Therese; Lecuit, Marc] Inst Pasteur, Biol Infect Unit, F-75015 Paris, France.
   [Couderc, Therese; Lecuit, Marc] INSERM, U1117, F-75015 Paris, France.
   [Chow, Angela; Leo, Yee-Sin] Tan Tock Seng Hosp, Inst Infect Dis & Epidemiol, Singapore 308433, Singapore.
   [Lecuit, Marc] Paris Descartes Univ, Sorbonne Paris Cite, Necker Enfants Malad Univ Hosp, Inst Imagine,AP HP,Div Infect Dis & Trop Med, F-75743 Paris, France.
   [Ng, Lisa F. P.] Univ Liverpool, Inst Infect & Global Hlth, Liverpool L69 7BE, Merseyside, England.
   [Chia, Bing-Shao] Harvard Med Sch, Dept Microbiol & Immunobiol, Boston, MA 02115 USA.
   [Ong, Ruo-Yan] Univ Dundee, Sch Life Sci, Dundee DD1 5EH, Scotland.
   [Her, Zhisheng] ASTAR, Inst Mol & Cell Biol, Singapore, Singapore.
C3 Agency for Science Technology & Research (A*STAR); A*STAR - Singapore
   Immunology Network (SIgN); National University of Singapore; Pasteur
   Network; Universite Paris Cite; Institut Pasteur Paris; Pasteur Network;
   Universite Paris Cite; Institut Pasteur Paris; Institut National de la
   Sante et de la Recherche Medicale (Inserm); Tan Tock Seng Hospital;
   Assistance Publique Hopitaux Paris (APHP); Universite Paris Cite;
   Hopital Universitaire Necker-Enfants Malades - APHP; Institut National
   de la Sante et de la Recherche Medicale (Inserm); Hopital Universitaire
   Cochin - APHP; University of Liverpool; Harvard University; Harvard
   Medical School; University of Dundee; Agency for Science Technology &
   Research (A*STAR); A*STAR - Institute of Molecular & Cell Biology (IMCB)
RP Lum, FM; Ng, LFP (corresponding author), ASTAR, Singapore Immunol Network, Singapore 138648, Singapore.; Lum, FM; Ng, LFP (corresponding author), Natl Univ Singapore, Yong Loo Lin Sch Med, Dept Biochem, Singapore 117596, Singapore.; Ng, LFP (corresponding author), Univ Liverpool, Inst Infect & Global Hlth, Liverpool L69 7BE, Merseyside, England.
EM lum_fok_moon@immunol.a-star.edu.sg; lisa_ng@immunol.a-star.edu.sg
RI ; Kam, Yiu/AAI-4148-2021; Ng, Lisa/JOZ-2889-2023; Lecuit,
   Marc/J-4073-2013; Renia, Laurent/E-2117-2011; Chia, Bing
   Shao/GYJ-4068-2022; Lum, Fok Moon/GYQ-7878-2022
OI KAM, Yiu Wing Jason/0000-0002-8360-9537; Chia, Bing
   Shao/0000-0003-0101-5805; Lecuit, Marc/0000-0002-4491-1063; Lum, Fok
   Moon/0000-0002-5645-7048; Ng, Lisa/0000-0003-4071-5222; Chow,
   Angela/0000-0002-4063-736X; 
FU EU project FP7-ICRES [261202]; LabEx IBEID; Institut Pasteur; Inserm
FX We acknowledge the study participants and healthy volunteers for
   providing the plasma and blood samples. We would also like to express
   our gratitude to the research staffs and clinical staffs from CDC/TTSH
   for patient enrolment, study coordination, and collection of patient
   samples. We would also want to thank Martial Jaume (Hong Kong University
   Pasteur Research Center) for providing the transformed ST486 cell lines.
   We would also like to thank Andres Merits for providing the Zs-Green
   tagged CHIKV infectious clone and the rabbit anti-CHIKV nsP2 polyclonal
   antibodies. In addition, we express our gratitude to the SIgN Flow
   Cytometry core and to Kenneth Low and Adeline Lin for their technical
   assistance. We thank P. Bergeat, Director of the Laboratoire Francais du
   Fractionnement et des Biotechnologies, for his support. This project was
   funded in part by the EU project FP7-ICRES (grant no. 261202), and LabEx
   IBEID, Institut Pasteur and Inserm. Lastly, we are grateful to Kai-Er
   Eng for editing of the manuscript. The sponsors were not involved in the
   design of the study, gathering of the data, analysis or drafting of the
   manuscript.
CR Angelini R, 2007, EUROSURVEILLANCE, V12
   Beltrame A, 2007, EMERG INFECT DIS, V13, P1264, DOI 10.3201/eid1308.070161
   Boonnak K, 2008, J VIROL, V82, P3939, DOI 10.1128/JVI.02484-07
   Chareonsirisuthigul T, 2007, J GEN VIROL, V88, P365, DOI 10.1099/vir.0.82537-0
   Chua K B, 2010, Med J Malaysia, V65, P277
   Couderc T, 2008, PLOS PATHOG, V4, DOI 10.1371/journal.ppat.0040029
   Couderc T, 2009, J INFECT DIS, V200, P516, DOI 10.1086/600381
   Dejnirattisai W, 2016, NAT IMMUNOL, V17, P1102, DOI 10.1038/ni.3515
   Enserink M, 2014, SCIENCE, V344, P678, DOI 10.1126/science.344.6185.678
   Gardner J, 2010, J VIROL, V84, P8021, DOI 10.1128/JVI.02603-09
   Hallengärd D, 2014, J VIROL, V88, P13333, DOI 10.1128/JVI.01926-14
   HALSTEAD SB, 1977, NATURE, V265, P739, DOI 10.1038/265739a0
   Halstead SB, 2014, MICROBIOL SPECTR, V2, DOI 10.1128/microbiolspec.AID-0022-2014
   Halstead SB, 2010, LANCET INFECT DIS, V10, P712, DOI 10.1016/S1473-3099(10)70166-3
   HAWKES RA, 1964, AUST J EXP BIOL MED, V42, P465, DOI 10.1038/icb.1964.44
   Her ZS, 2015, EMBO MOL MED, V7, P24, DOI 10.15252/emmm.201404459
   Her ZS, 2010, J IMMUNOL, V184, P5903, DOI 10.4049/jimmunol.0904181
   Her Z, 2009, MICROBES INFECT, V11, P1165, DOI 10.1016/j.micinf.2009.09.004
   Hoarau JJ, 2010, J IMMUNOL, V184, P5914, DOI 10.4049/jimmunol.0900255
   HOHDATSU T, 1994, ARCH VIROL, V139, P273, DOI 10.1007/BF01310791
   Jaume M, 2011, J VIROL, V85, P10582, DOI 10.1128/JVI.00671-11
   Kam YW, 2015, PLOS NEGLECT TROP D, V9, DOI 10.1371/journal.pntd.0003445
   Kam YW, 2012, J VIROL, V86, P13005, DOI 10.1128/JVI.01780-12
   Kam YW, 2012, EMBO MOL MED, V4, P330, DOI 10.1002/emmm.201200213
   Kam YW, 2012, J INFECT DIS, V205, P1147, DOI 10.1093/infdis/jis033
   Kumarasamy V, 2006, Med J Malaysia, V61, P221
   Labadie K, 2010, J CLIN INVEST, V120, P894, DOI 10.1172/JCI40104
   LaLinn M, 1996, J GEN VIROL, V77, P407, DOI 10.1099/0022-1317-77-3-407
   Lanciotti RS, 2007, EMERG INFECT DIS, V13, P764, DOI 10.3201/eid1305.070015
   Laras K, 2005, T ROY SOC TROP MED H, V99, P128, DOI 10.1016/j.trstmh.2004.03.013
   Lee WWL, 2015, J VIROL, V89, P7893, DOI 10.1128/JVI.00998-15
   Leo YS, 2009, EMERG INFECT DIS, V15, P836, DOI 10.3201/eid1505.081390
   Leparc-Goffart I, 2014, LANCET, V383, P514, DOI 10.1016/S0140-6736(14)60185-9
   Lidbury BA, 2000, J VIROL, V74, P8376, DOI 10.1128/JVI.74.18.8376-8381.2000
   Liu HT, 2008, IMMUNOL LETT, V117, P70, DOI 10.1016/j.imlet.2007.12.012
   Lum FM, 2013, J IMMUNOL, V190, P6295, DOI 10.4049/jimmunol.1300304
   Mahalingam S, 2002, P NATL ACAD SCI USA, V99, P13819, DOI 10.1073/pnas.202415999
   Midgey CM, 2012, J IMMUNOL, V188, P4971, DOI 10.4049/jimmunol.1200227
   MORENS DM, 1990, J GEN VIROL, V71, P2909, DOI 10.1099/0022-1317-71-12-2909
   Nakayama E, 2011, J INFECT DIS, V204, pS978, DOI 10.1093/infdis/jir334
   Ng JKW, 2014, PLOS PATHOG, V10, DOI 10.1371/journal.ppat.1004031
   Ng KW, 2009, SINGAP MED J, V50, P785
   Ng LC, 2009, EMERG INFECT DIS, V15, P1243, DOI 10.3201/eid1508.081486
   OCHIAI H, 1992, J MED VIROL, V36, P217, DOI 10.1002/jmv.1890360312
   Palmeira P, 2012, CLIN DEV IMMUNOL, DOI 10.1155/2012/985646
   Pastorino B, 2005, J VIROL METHODS, V124, P65, DOI 10.1016/j.jviromet.2004.11.002
   Pierson TC, 2010, CELL HOST MICROBE, V7, P85, DOI 10.1016/j.chom.2010.02.004
   Plaskon NE, 2009, PLOS ONE, V4, DOI 10.1371/journal.pone.0007468
   Pohjala L, 2011, PLOS ONE, V6, DOI 10.1371/journal.pone.0028923
   PORTERFIELD JS, 1981, NATURE, V290, P542, DOI 10.1038/290542a0
   Ravi V, 2006, Indian J Med Microbiol, V24, P83
   Renault P, 2007, AM J TROP MED HYG, V77, P727
   Rezza G, 2007, LANCET, V370, P1840, DOI 10.1016/S0140-6736(07)61779-6
   ROBINSON WE, 1988, LANCET, V1, P790
   Rolph MS, 2011, J INFECT DIS, V204, P489, DOI 10.1093/infdis/jir271
   ROSS R. W., 1956, JOUR HYG, V54, P177
   Saeed AI, 2003, BIOTECHNIQUES, V34, P374, DOI 10.2144/03342mt01
   Sallie R, 2004, MED HYPOTHESES, V63, P515, DOI 10.1016/j.mehy.2004.02.050
   Seneviratne SL, 2006, BMJ-BRIT MED J, V333, P1220, DOI 10.1136/bmj.39051.725729.3A
   STRAUSS JH, 1994, MICROBIOL REV, V58, P491, DOI 10.1128/MMBR.58.3.491-562.1994
   Suhrbier A, 2003, TRENDS IMMUNOL, V24, P165, DOI 10.1016/S1471-4906(03)00065-6
   Takada A, 2003, REV MED VIROL, V13, P387, DOI 10.1002/rmv.405
   Teng TS, 2012, J CLIN INVEST, V122, P4447, DOI 10.1172/JCI63120
   Teo TH, 2013, J IMMUNOL, V190, P259, DOI 10.4049/jimmunol.1202177
   Teo TeckHui Teo TeckHui, 2015, Journal of Virology, V89, P7955
   Triggiani M, 2007, J ALLERGY CLIN IMMUN, V119, P472, DOI 10.1016/j.jaci.2006.09.027
   Tsetsarkin K, 2006, VECTOR-BORNE ZOONOT, V6, P325, DOI 10.1089/vbz.2006.6.325
   Ubol S, 2010, J INFECT DIS, V201, P923, DOI 10.1086/651018
   Watanaveeradej V, 2006, EMERG INFECT DIS, V12, P1770, DOI 10.3201/eid1211.051560
   Weaver SC, 2015, ANTIVIR RES, V120, P32, DOI 10.1016/j.antiviral.2015.04.016
   Win MK, 2010, J CLIN VIROL, V49, P111, DOI 10.1016/j.jcv.2010.07.004
   Zuniga EI, 2015, ANNU REV VIROL, V2, P573, DOI 10.1146/annurev-virology-100114-055226
NR 72
TC 37
Z9 41
U1 0
U2 6
PU NATURE PORTFOLIO
PI BERLIN
PA HEIDELBERGER PLATZ 3, BERLIN, 14197, GERMANY
SN 2045-2322
J9 SCI REP-UK
JI Sci Rep
PD JAN 30
PY 2018
VL 8
AR 1860
DI 10.1038/s41598-018-20305-4
PG 14
WC Multidisciplinary Sciences
WE Science Citation Index Expanded (SCI-EXPANDED)
SC Science & Technology - Other Topics
GA FT9YR
UT WOS:000423508900031
PM 29382880
OA Green Published, gold
DA 2025-07-26
ER

PT J
AU Carrillo-Hernández, MY
   Ruiz-Saenz, J
   Villamizar, LJ
   Gómez-Rangel, SY
   Martínez-Gutierrez, M
AF Yelitza Carrillo-Hernandez, Marlen
   Ruiz-Saenz, Julian
   Jaimes Villamizar, Lucy
   Yebrail Gomez-Rangel, Sergio
   Martinez-Gutierrez, Marlen
TI Co-circulation and simultaneous co-infection of dengue, chikungunya, and
   zika viruses in patients with febrile syndrome at the
   Colombian-Venezuelan border
SO BMC INFECTIOUS DISEASES
LA English
DT Article
DE Dengue virus; Chikungunya virus; Zika virus; Co-infection;
   Co-circulation
ID CLINICAL PRESENTATION; INFECTION; DIAGNOSTICS; PREVALENCE; EPIDEMIC;
   BAHIA; DELHI; RATES; AREA
AB Background: In Colombia, the dengue virus (DENV) has been endemic for decades, and with the recent entry of the chikungunya virus (CHIKV) (2014) and the Zika virus (ZIKV) (2015), health systems are overloaded because the diagnosis of these three diseases is based on clinical symptoms, and the three diseases share a symptomatology of febrile syndrome. Thus, the objective of this study was to use molecular methods to identify their co-circulation as well as the prevalence of co-infections, in a cohort of patients at the Colombian-Venezuelan border.
   Methods: A total of 157 serum samples from patients with febrile syndrome consistent with DENV were collected after informed consent and processed for the identification of DENV (conventional PCR and real-time PCR), CHIKV (conventional PCR), and ZIKV (real-time PCR). DENV-positive samples were serotyped, and some of those positive for DENV and CHIKV were sequenced.
   Results: Eighty-two patients were positive for one or more viruses: 33 (21.02%) for DENV, 47 (29.94%) for CHIKV, and 29 (18.47%) for ZIKV. The mean age range of the infected population was statistically higher in the patients infected with ZIKV (29.72 years) than in those infected with DENV or CHIKV (21.09 years). Both co-circulation and co-infection of these three viruses was found. The prevalence of DENV/CHIKV, DENV/ZIKV, and CHIKV/ZIKV co-infection was 7.64%, 6.37%, and 5.10%, with attack rates of 14.90, 12.42, and 9.93 cases per 100,000 inhabitants, respectively. Furthermore, three patients were found to be co-infected with all three viruses (prevalence of 1.91%), with an attack rate of 4.96 cases per 100,000 inhabitants.
   Conclusion: Our results demonstrate the simultaneous co-circulation of DENV, CHIKV, ZIKV and their co-infections at the Colombian-Venezuelan border. Moreover, it is necessary to improve the differential diagnosis in patients with acute febrile syndrome and to study the possible consequences of this epidemiological overview of the clinical outcomes of these diseases in endemic regions.
C1 [Yelitza Carrillo-Hernandez, Marlen; Ruiz-Saenz, Julian; Martinez-Gutierrez, Marlen] Univ Cooperat Colombia, Grp Invest Ciencias Anim GRICA, Calle 30A, Bucaramanga 3351, Colombia.
   [Yelitza Carrillo-Hernandez, Marlen; Yebrail Gomez-Rangel, Sergio] Univ Santander UDES, Fac Ciencias Salud, Programa Bacteriol & Lab Clin, Grp Invest Manejo Clin CLINIUDES, Bucaramanga, Colombia.
   [Yelitza Carrillo-Hernandez, Marlen] Univ Santander, Invest Enfermedades Infecciosas, Bucaramanga, Colombia.
   [Yelitza Carrillo-Hernandez, Marlen] Univ Antioquia, Ciencias Basicas Biomed, Medellin, Colombia.
   [Jaimes Villamizar, Lucy] ESE Jorge Cristo Sahium Hosp, Lab Clin, Norte De Santander, Cucuta, Colombia.
C3 Universidad Cooperativa de Colombia; Universidad Industrial de
   Santander; Universidad Industrial de Santander; Universidad de Antioquia
RP Martínez-Gutierrez, M (corresponding author), Univ Cooperat Colombia, Grp Invest Ciencias Anim GRICA, Calle 30A, Bucaramanga 3351, Colombia.
EM marlen.martinezg@campusucc.edu.co
RI Ruiz-Saenz, Julian/GWU-9801-2022; Ruiz-Saenz, Julian/J-8211-2014
OI Carrillo Hernandez, Marlen/0000-0001-9572-2302; Ruiz-Saenz,
   Julian/0000-0002-1447-1458; Martinez-Gutierrez,
   Marlen/0000-0002-9429-0058
FU CONADI of the Universidad Cooperativa de Colombia-Convocatoria
   Sostenibilidad;  [1882-2017]
FX This work was funded by CONADI of the Universidad Cooperativa de
   Colombia-Convocatoria Sostenibilidad 2014 and Grant 1882-2017. The
   funders had no role in study design, data collection and analysis,
   decision to publish, or preparation of the manuscript.
CR Acevedo Nathalie, 2017, Front Microbiol, V8, P42, DOI 10.3389/fmicb.2017.00042
   Adiga R, 2016, J MED VIROL, V88, P1821, DOI 10.1002/jmv.24615
   Alarcón-Cruz Ángela P, 2016, Rev. salud pública, V18, P331, DOI 10.15446/rsap.v18n3.55425
   Díaz-Quiñonez JA, 2016, EMERG INFECT DIS, V22, P937, DOI 10.3201/eid2205.160190
   Alvis-Guzman N, 2015, COLOMB MEDICA, V46, P3, DOI 10.25100/cm.v46i1.1487
   Villar LA, 2015, PLOS NEGLECT TROP D, V9, DOI 10.1371/journal.pntd.0003499
   [Anonymous], N ENGL J MED
   Arias A, 2017, J CRIT CARE, V37, P19, DOI 10.1016/j.jcrc.2016.08.016
   Arroyave E, 2013, BIOMEDICA, V33, P99, DOI 10.7705/biomedica.v33i0.734
   Berger S, 2016, CHIKUNGUNYA ZIKA GLO, P121
   Cao-Lormeau VM, 2016, LANCET, V387, P1531, DOI 10.1016/S0140-6736(16)00562-6
   Carabali M, 2017, INT J INFECT DIS, V58, P27, DOI 10.1016/j.ijid.2017.02.016
   Cardona-Ospina JA, 2015, T ROY SOC TROP MED H, V109, P793, DOI 10.1093/trstmh/trv094
   Chahar HS, 2009, EMERG INFECT DIS, V15, P1077, DOI 10.3201/eid1507.080638
   Chien LJ, 2006, J CLIN MICROBIOL, V44, P1295, DOI 10.1128/JCM.44.4.1295-1304.2006
   Dejnirattisai W, 2016, NAT IMMUNOL, V17, P1102, DOI 10.1038/ni.3515
   Díaz-Quijano Fredi, 2008, Rev. salud pública, V10, P250
   Dirlikov E., 2016, MMWR MORB MORTAL WKL, V65
   Drumond BP, 2013, PLOS ONE, V8, DOI 10.1371/journal.pone.0059422
   Estofolete CF, 2016, J CLIN VIROL, V81, P25, DOI 10.1016/j.jcv.2016.05.012
   Faye O, 2013, VIROL J, V10, DOI 10.1186/1743-422X-10-311
   Furuya-Kanamori L, 2016, BMC INFECT DIS, V16, DOI 10.1186/s12879-016-1417-2
   Arcila VG, 2015, REV ARGENT MICROBIOL, V47, P78, DOI 10.1016/j.ram.2015.01.001
   Gomez Rangel S. Y., 2008, Dengue Bulletin, V32, P126
   Gómez-Calderón C, 2017, BMC COMPLEM ALTERN M, V17, DOI 10.1186/s12906-017-1562-1
   Gubler Duane J, 2011, Trop Med Health, V39, P3, DOI 10.2149/tmh.2011-S05
   Gutiérrez G, 2013, PLOS NEGLECT TROP D, V7, DOI 10.1371/journal.pntd.0002385
   Kawiecki AB, 2016, J INFECT DIS, V214, P1357, DOI 10.1093/infdis/jiw377
   L'Huillier AG, 2017, J CLIN MICROBIOL, V55, P1576, DOI 10.1128/JCM.02153-16
   Laiton-Donato K, 2016, BIOMEDICA, V36, P25, DOI 10.7705/biomedica.v36i0.2990
   Lanciotti RS, 2008, EMERG INFECT DIS, V14, P1232, DOI 10.3201/eid1408.080287
   San Martin JL, 2010, AM J TROP MED HYG, V82, P128, DOI 10.4269/ajtmh.2010.09-0346
   Martinez-Gutierrez M, 2014, CURARE, V1, P39
   Mattar S, 2015, J INFECT DEV COUNTR, V9, P1126, DOI 10.3855/jidc.6670
   Mattar S, 2014, INT J INFECT DIS, V25, P201, DOI 10.1016/j.ijid.2014.03.1396
   Mercado M, 2016, EURO SURVEILL, P21
   Mlakar J, 2016, NEW ENGL J MED, V374, P951, DOI 10.1056/NEJMoa1600651
   Morrison AC, 2008, PLOS MED, V5, P362, DOI 10.1371/journal.pmed.0050068
   Musso D, 2016, CLIN MICROBIOL REV, V29, P487, DOI 10.1128/CMR.00072-15
   Musso D, 2015, LANCET, V386, P243, DOI 10.1016/S0140-6736(15)61273-9
   Naccache SN, 2016, EMERG INFECT DIS, V22, P1788, DOI 10.3201/eid2210.160663
   Ocazionez Raquel E, 2007, Rev. salud pública, V9, P262, DOI 10.1590/S0124-00642007000200010
   Ocazionez-Jiménez RE, 2013, BIOMEDICA, V33, P22, DOI 10.7705/biomedica.v33i0.717
   Omarjee R, 2014, EUROSURVEILLANCE, V19, P10, DOI 10.2807/1560-7917.ES2014.19.13.20753
   Pessôa R, 2016, MEDICINE, V95, DOI 10.1097/MD.0000000000003201
   Pfeffer M, 2002, J VET MED B, V49, P49, DOI 10.1046/j.1439-0450.2002.00535.x
   Priyamvada L, 2016, P NATL ACAD SCI USA, V113, P7852, DOI 10.1073/pnas.1607931113
   Ramachandran V. G., 2016, VirusDisease, V27, P183, DOI 10.1007/s13337-016-0314-z
   Rodas JD, 2016, AM J TROP MED HYG, V95, P639, DOI 10.4269/ajtmh.16-0091
   Rodenhuis-Zybert IA, 2010, CELL MOL LIFE SCI, V67, P2773, DOI 10.1007/s00018-010-0357-z
   Rodríguez-Morales AJ, 2016, ARTHRIT CARE RES, V68, P1849, DOI 10.1002/acr.22900
   Rodríguez-Villamarín Flor R, 2014, Rev. salud pública, V16, P597, DOI 10.15446/rsap.v16n4.46259
   Romero-Vega Liliana, 2014, Rev. Saúde Pública, V48, P899, DOI [10.1590/S0034-8910.2014048005321, 10.1590/s0034-8910.2014048005321]
   Roth A, 2014, EUROSURVEILLANCE, V19, P2, DOI 10.2807/1560-7917.ES2014.19.41.20929
   Salas-Benito JS, 2015, J IMMUNOL RES, V2015, DOI 10.1155/2015/873404
   Paiva MHS, 2017, GENET MOL BIOL, V40, P597, DOI [10.1590/1678-4685-GMB-2016-0312, 10.1590/1678-4685-gmb-2016-0312]
   Sardi SI, 2016, J CLIN MICROBIOL, V54, P2348, DOI 10.1128/JCM.00877-16
   Saswat T, 2015, INFECT GENET EVOL, V35, P134, DOI 10.1016/j.meegid.2015.08.006
   Singh P, 2012, EPIDEMIOL INFECT, V140, P1337, DOI 10.1017/S0950268811001671
   Soares CN, 2008, ARQ NEURO-PSIQUIAT, V66, P234, DOI 10.1590/S0004-282X2008000200018
   Soumahoro MK, 2009, PLOS ONE, V4, pA221, DOI 10.1371/journal.pone.0007800
   Teixeira MG, 2013, PLOS NEGLECT TROP D, V7, DOI 10.1371/journal.pntd.0002520
   Valentine G, 2016, J PEDIAT INF DIS SOC, V5, P323, DOI 10.1093/jpids/piw037
   Villamil-Gómez W, 2016, ENFERM INFEC MICR CL, V34, P140, DOI 10.1016/j.eimc.2015.05.012
   Villamil-Gómez WE, 2016, INT J INFECT DIS, V51, P135, DOI 10.1016/j.ijid.2016.07.017
   Villamil-Gómez WE, 2016, J INFECT PUBLIC HEAL, V9, P684, DOI 10.1016/j.jiph.2015.12.002
   Waggoner JJ, 2016, CLIN INFECT DIS, V63, P1584, DOI 10.1093/cid/ciw589
   Waggoner JJ, 2016, J CLIN MICROBIOL, V54, P860, DOI 10.1128/JCM.00279-16
   Waggoner JJ, 2013, PLOS NEGLECT TROP D, V7, DOI 10.1371/journal.pntd.0002116
   Weaver SC, 2014, PLOS NEGLECT TROP D, V8, DOI 10.1371/journal.pntd.0002921
   Weaver SC, 2009, INFECT GENET EVOL, V9, P523, DOI 10.1016/j.meegid.2009.02.003
   WHO P, 2015, INF VIR ZIK 7 MAY 20
   WHO P, 2014, AL EP FIEBR CHIK DEN
   Wilder-Smith A, 2016, LANCET INFECT DIS, V16, P629, DOI 10.1016/S1473-3099(16)00076-1
   World Health Organization, 2009, DENG GUID DIAGN
   Yamanaka A, 2011, PLOS ONE, V6, DOI 10.1371/journal.pone.0027322
   Yuki N, 2012, NEW ENGL J MED, V366, P2294, DOI 10.1056/NEJMra1114525
NR 77
TC 127
Z9 137
U1 0
U2 12
PU BMC
PI LONDON
PA CAMPUS, 4 CRINAN ST, LONDON N1 9XW, ENGLAND
EI 1471-2334
J9 BMC INFECT DIS
JI BMC Infect. Dis.
PD JAN 30
PY 2018
VL 18
AR 61
DI 10.1186/s12879-018-2976-1
PG 12
WC Infectious Diseases
WE Science Citation Index Expanded (SCI-EXPANDED)
SC Infectious Diseases
GA FU3FS
UT WOS:000423736800003
PM 29382300
OA Green Published, gold
DA 2025-07-26
ER

PT J
AU Abdalla, LF
   Santos, JHA
   Barreto, RTJ
   Souza, EME
   D'Assunçao, FF
   Borges, MA
   Nascimento, VA
   da Silva, GAV
   de Souza, VC
   Ramasawmy, R
   Campi-Azevedo, AC
   Coelho-dos-Reis, JG
   Antonelli, LRD
   Teixeira-Carvalho, A
   Martins, OA
   Naveca, FG
AF Abdalla, Ligia Fernandes
   Abdalla Santos, Joao Hugo
   Jales Barreto, Renata Teodora
   Martins e Souza, Erick
   D'Assuncao, Fabricio Fonseca
   Borges, Marcio Aurelio
   Nascimento, Valdinete Alves
   Villarouco da Silva, George Allan
   de Souza, Victor Costa
   Ramasawmy, Rajendranath
   Campi-Azevedo, Ana Carolina
   Coelho-dos-Reis, Jordana Graziela
   do Vale Antonelli, Lis Ribeiro
   Teixeira-Carvalho, Andrea
   Martins-Filho, Olindo Assis
   Naveca, Felipe Gomes
TI Atrial fibrillation in a patient with Zika virus infection
SO VIROLOGY JOURNAL
LA English
DT Article
DE Zika virus; Arboviruses; Atrial fibrillation; Cardiac disorders
ID JANUARY 2016; TRANSMISSION; CHIKUNGUNYA; EPIDEMIC; MICRONESIA; OUTBREAK;
   DISEASE; SALIVA; STATES; BRAZIL
AB Background: Zika virus is an emerging arbovirus of the family Flaviviridae and genus Flavivirus that until 2007 was restricted to a few cases of mild illness in Africa and Asia.
   Case presentation: We report a case of atrial fibrillation disclosed during an acute Zika virus infection in a 49-year-old man. Different biological samples were analyzed for the molecular diagnosis of Zika by real-time PCR, however only the saliva specimen was positive. The patient's wife tested positive in the serum sample, although she was an asymptomatic carrier. Moreover, a complete overview of patient's biomarkers, including cytokines, chemokines, and growth-factors levels, was analyzed and compared to gender and age matching non-infected controls, as well as other Zika infected patients, considering the 95% CI of the mean values. Elevated levels of CXCL8, CCL11, CCL2, CXCL10, IL-1 beta, IL-6, TNF-alpha, IFN-gamma, IL-17, IL-1Ra, IL-4, IL-9, FGF-basic, PDGF, G-CSF, and GM-CSF were observed in the Atrial fibrillation patient, in contrast to uninfected controls. Furthermore, increased levels of CCL5, IL-1 beta, TNF-alpha, IFN-gamma, IL-9, G-CSF, and GM-CSF were observed only in the atrial fibrillation patient, when compared to other Zika patients.
   Conclusions: To our knowledge, this is the first description of this type of cardiac disorder in Zika patients which may be considered another atypical manifestation during Zika virus infection.
C1 [Abdalla, Ligia Fernandes; Villarouco da Silva, George Allan; Ramasawmy, Rajendranath; Naveca, Felipe Gomes] Univ Fed Amazonas, Programa Posgrad Imunol Basica & Aplicada, Manaus, Amazonas, Brazil.
   [Abdalla, Ligia Fernandes; D'Assuncao, Fabricio Fonseca] Univ Estado Amazonas, Manaus, Amazonas, Brazil.
   [Abdalla Santos, Joao Hugo; Martins e Souza, Erick] Univ Fed Amazonas, Manaus, Amazonas, Brazil.
   [Abdalla Santos, Joao Hugo; Jales Barreto, Renata Teodora; Borges, Marcio Aurelio] Hosp Adventista Manaus, Manaus, Amazonas, Brazil.
   [Nascimento, Valdinete Alves; de Souza, Victor Costa; Naveca, Felipe Gomes] Fiocruz Amazonia, Inst Leonidas & Maria Diane, Lab Ecol Doencas Transmissiveis Amazonia, Manaus, Amazonas, Brazil.
   [Nascimento, Valdinete Alves; de Souza, Victor Costa; Naveca, Felipe Gomes] Fiocruz MS, Inst Oswaldo Cruz, Programa Posgrad Biol Celular & Mol, Rio De Janeiro, Brazil.
   [Villarouco da Silva, George Allan; Ramasawmy, Rajendranath] Fundacao Med Trop Dr Heitor Vieira Dourado, Manaus, Amazonas, Brazil.
   [Ramasawmy, Rajendranath] Univ Nilton Lins, Manaus, Amazonas, Brazil.
   [Campi-Azevedo, Ana Carolina; Coelho-dos-Reis, Jordana Graziela; do Vale Antonelli, Lis Ribeiro; Teixeira-Carvalho, Andrea; Martins-Filho, Olindo Assis] Fiocruz Minas, Inst Rene Rachou, Belo Horizonte, MG, Brazil.
   [Naveca, Felipe Gomes] Fiocruz Amazonia, Inst Leonidas & Maria Diane, Programa Posgrad Biol Int Patogenohospediro, Manaus, Amazonas, Brazil.
C3 Universidade Federal de Amazonas; Universidade do Estado do Amazonas;
   Universidade Federal de Amazonas; Fundacao Oswaldo Cruz; Fundacao
   Oswaldo Cruz; Centro Universitario Nilton Lins; Fundacao Oswaldo Cruz;
   Fiocruz - Research Center Rene Rachou; Fundacao Oswaldo Cruz
RP Naveca, FG (corresponding author), Univ Fed Amazonas, Programa Posgrad Imunol Basica & Aplicada, Manaus, Amazonas, Brazil.; Naveca, FG (corresponding author), Fiocruz Amazonia, Inst Leonidas & Maria Diane, Lab Ecol Doencas Transmissiveis Amazonia, Manaus, Amazonas, Brazil.
EM felipe.naveca@fiocruz.br
RI Naveca, Felipe/H-1130-2012; Martins-Filho, Olindo Assis/ABE-6278-2021;
   Ramasawmy, Rajendranath/V-4926-2019; Campi-Azevedo, Ana/ABE-8321-2021;
   Silva, George Allan Villarouco/GQP-7023-2022; do Nascimento,
   Valdinete/AAV-1879-2020; Antonelli, Lis/R-4910-2019
OI Naveca, Felipe/0000-0002-2888-1060; Souza, Victor Costa
   de/0000-0002-3869-1519; Silva, George/0000-0001-9803-1996;
   Campi-Azevedo, Ana Carolina/0000-0001-6306-3605; Antonelli,
   Lis/0000-0002-4969-8812; Nascimento, Valdinete/0000-0002-7786-4718;
   Martins-Filho, Olindo Assis/0000-0002-5494-4889; 
FU Conselho Nacional de Desenvolvimento Cientifico e Tecnologico
   [440856/2016-7, 440682/2016-9]; Coordenacao de Aperfeicoamento de
   Pessoal de Nivel Superior [88881.130825/2016-00, 88887.130823/2016-00,
   88881.130829/2016-01]; Financiadora de Estudos e Projetos [TED264/16]
FX FGN is funded by Conselho Nacional de Desenvolvimento Cientifico e
   Tecnologico (http://www.cnpq.br, grant 440856/2016-7) and Coordenacao de
   Aperfeicoamento de Pessoal de Nivel Superior (http://www.capes.gov.br,
   grants 88881.130825/2016-00 and 88887.130823/2016-00). OAMF is funded by
   the Conselho Nacional de Desenvolvimento Cientifico e Tecnologico
   (http://www.cnpq.br, grant 440682/2016-9); Coordenacao de
   Aperfeicoamento de Pessoal de Nivel Superior (http://www.capes.gov.br,
   grant 88881.130829/2016-01) and Financiadora de Estudos e Projetos
   (http://www.finep.gov.br, grant TED264/16). The funders had no role in
   study design, data collection and analysis, decision to publish or
   preparation of the manuscript.
CR Aletti M, 2017, CLIN INFECT DIS, V64, P678, DOI 10.1093/cid/ciw802
   Azevedo RSS, 2016, J CLIN VIROL, V85, P56, DOI 10.1016/j.jcv.2016.10.024
   Barzon L, 2016, EUROSURVEILLANCE, V21, P2, DOI 10.2807/1560-7917.ES.2016.21.10.30159
   Campos GS, 2015, EMERG INFECT DIS, V21, P1885, DOI 10.3201/eid2110.150847
   Chan JFW, 2016, J INFECTION, V72, P507, DOI 10.1016/j.jinf.2016.02.011
   de Carvalho NS, 2017, AM J REPROD IMMUNOL, V77, DOI 10.1111/aji.12616
   Deckard DT, 2016, MMWR-MORBID MORTAL W, V65, P372, DOI 10.15585/mmwr.mm6514a3
   dos Santos T, 2016, NEW ENGL J MED, V375, P1598, DOI 10.1056/NEJMc1609015
   Duffy MR, 2009, NEW ENGL J MED, V360, P2536, DOI 10.1056/NEJMoa0805715
   Frustaci A, 1997, CIRCULATION, V96, P1180, DOI 10.1161/01.CIR.96.4.1180
   Gourinat AC, 2015, EMERG INFECT DIS, V21, P84, DOI 10.3201/eid2101.140894
   Gurukumar KR, 2009, VIROL J, V6, DOI 10.1186/1743-422X-6-10
   Hadi HAR, 2010, J INFLAMM RES, V3, P75, DOI 10.2147/JIR.S10095
   Kodati Shilpa, 2017, Lancet, V389, P125, DOI 10.1016/S0140-6736(16)32518-1
   Kuno G, 1998, J VIROL, V72, P73, DOI 10.1128/JVI.72.1.73-83.1998
   Kuo HJ, 2017, J MICROBIOL IMMUNOL
   Kushawaha Anurag, 2009, Cases J, V2, P7147, DOI 10.1186/1757-1626-2-7147
   Lanciotti RS, 2008, EMERG INFECT DIS, V14, P1232, DOI 10.3201/eid1408.080287
   Lanciotti RS, 2007, EMERG INFECT DIS, V13, P764, DOI 10.3201/eid1305.070015
   Monath T P, 2001, Lancet Infect Dis, V1, P11, DOI 10.1016/S1473-3099(01)00016-0
   Musso D, 2015, J CLIN VIROL, V68, P53, DOI 10.1016/j.jcv.2015.04.021
   Naveca FG, 2017, MEM I OSWALDO CRUZ, V112, P510, DOI 10.1590/0074-02760160062
   Naveca FG., 2017, bioRxiv
   OBEYESEKERE I, 1972, BRIT HEART J, V34, P821
   PAHO, 2015, 17 PAHO, P1
   Petersen LR, 2003, JAMA-J AM MED ASSOC, V290, P524, DOI 10.1001/jama.290.4.524
   Pinheiro TJ, 2016, ARQ NEURO-PSIQUIAT, V74, P937, DOI 10.1590/0004-282X20160138
   Ratanacharoensiri A, 2017, J RES PHARM PRACT, V6, P1, DOI 10.4103/2279-042X.200984
   Saldarriaga G. Clara, 2013, Rev. Colomb. Cardiol., V20, P366
   SMITHBURN KC, 1952, J IMMUNOL, V69, P223
   WEINBREN M. P., 1958, TRANS ROY SOC TROP MED AND HYG, V52, P263, DOI 10.1016/0035-9203(58)90085-3
   Williamson PC, 2017, TRANSFUSION, V57, P770, DOI 10.1111/trf.14041
   Zanluca C, 2015, MEM I OSWALDO CRUZ, V110, P569, DOI 10.1590/0074-02760150192
NR 33
TC 24
Z9 24
U1 0
U2 3
PU BIOMED CENTRAL LTD
PI LONDON
PA 236 GRAYS INN RD, FLOOR 6, LONDON WC1X 8HL, ENGLAND
SN 1743-422X
J9 VIROL J
JI Virol. J.
PD JAN 25
PY 2018
VL 15
AR 23
DI 10.1186/s12985-018-0938-2
PG 6
WC Virology
WE Science Citation Index Expanded (SCI-EXPANDED)
SC Virology
GA FU2LY
UT WOS:000423682900001
PM 29370812
OA Green Published, gold
DA 2025-07-26
ER

PT J
AU Calvet, GA
   Kara, EO
   Giozza, SP
   Bôtto-Menezes, CHA
   Gaillard, P
   Franca, RFD
   de Lacerda, MVG
   Castilho, MD
   Brasil, P
   de Sequeira, PC
   de Mello, MB
   Bermudez, XPD
   Modjarrad, K
   Meurant, R
   Landoulsi, S
   Benzaken, AS
   de Filippis, AMB
   Broutet, NJN
AF Calvet, Guilherme Amaral
   Kara, Edna Oliveira
   Giozza, Silvana Pereira
   Aguiar Botto-Menezes, Camila Helena
   Gaillard, Philippe
   de Oliveira Franca, Rafael Freitas
   Guimaraes de lacerda, Marcus Vinicius
   Castilho, Marcia da Costa
   Brasil, Patricia
   de Sequeira, Patricia Carvalho
   de Mello, Maeve Brito
   Diaz Bermudez, Ximena Pamela
   Modjarrad, Kayvon
   Meurant, Robyn
   Landoulsi, Sihem
   Benzaken, Adele Schwartz
   Bispo de Filippis, Ana Maria
   Nicole Broutet, Nathalie Jeanne
CA ZIKABRA Study Team
TI Study on the persistence of Zika virus (ZIKV) in body fluids of patients
   with ZIKV infection in Brazil
SO BMC INFECTIOUS DISEASES
LA English
DT Article
DE Arbovirus; Flavivirus; Zika virus; Body fluids; Persistence; Rt-Pcr;
   Emerging infectious diseases
ID SEXUAL TRANSMISSION; EPIDEMIC; STATES; RNA
AB Background: Zika virus (ZIKV) has been identified in several body fluids of infected individuals. In most cases, it remained detected in blood from few days to 1 week after the onset of symptoms, and can persist longer in urine and in semen. ZIKV infection can have dramatic consequences such as microcephaly and Guillain-Barre syndrome. ZIKV sexual transmission has been documented. A better understanding of ZIKV presence and persistence across biologic compartments is needed to devise rational measures to prevent its transmission.
   Methods: This observational cohort study will recruit non-pregnant participants aged 18 years and above with confirmed ZIKV infection [positive reverse transcriptase-polymerase chain reaction (RT-PCR) test in blood and/or urine]: symptomatic men and women in ZIKV infection acute phase, and their symptomatic or asymptomatic household/sexual infected contacts. Specimens of blood, urine, semen, vaginal secretion/menstrual blood, rectal swab, oral fluids, tears, sweat, urine and breast milk (if applicable) will be collected at pre-established intervals and tested for ZIKV RNA presence by RT-PCR, other co-infection (dengue, Chikungunya, HIV, hepatitis B and C, syphilis), antibody response (including immunoglobulins M and G), plaque reduction neutralization test (if simultaneously positive for ZIKV and dengue), and ZIKV culture and RNA sequencing. Data on socio-demographic characteristics and comorbidities will be collected in parallel. Participants will be followed up for 12 months.
   Discussion: This prolonged longitudinal follow-up of ZIKV infected persons with regular biologic testing and data collection will offer a unique opportunity to investigate the presence and persistence of ZIKV in various biologic compartments, their clinical and immunological correlates as well as the possibility of ZIKV reactivation/reinfection over time. This valuable information will substantially contribute to the body of knowledge on ZIKV infection and serve as a base for the development of more effective recommendation on the prevention of ZIKV transmission.
C1 [Calvet, Guilherme Amaral; Brasil, Patricia] Fundacao Oswaldo Cruz, Evandro Chagas Natl Inst Infect Dis, Acute Febrile Illnesses Lab, Rio De Janeiro, RJ, Brazil.
   [Kara, Edna Oliveira; Gaillard, Philippe; Meurant, Robyn; Landoulsi, Sihem; Nicole Broutet, Nathalie Jeanne] WHO, Geneva, Switzerland.
   [Giozza, Silvana Pereira; Benzaken, Adele Schwartz] Minist Hlth Brazil, Secretary Hlth Surveillance, Dept STI AIDS & Viral Hepatitis, Brasilia, DF, Brazil.
   [Aguiar Botto-Menezes, Camila Helena; Guimaraes de lacerda, Marcus Vinicius; Castilho, Marcia da Costa; Benzaken, Adele Schwartz] Trop Med Fdn Doctor Heitor Vieira Dourado FMT HVD, Manaus, Amazonas, Brazil.
   [de Oliveira Franca, Rafael Freitas] Fundacao Oswaldo Cruz, Aggeu Magalhaes Res Ctr, Recife, PE, Brazil.
   [de Sequeira, Patricia Carvalho; Bispo de Filippis, Ana Maria] Fundacao Oswaldo Cruz, Flavivirus Lab, Oswaldo Cruz Inst, Rio De Janeiro, Brazil.
   [de Mello, Maeve Brito] Pan Amer Hlth Org, WHO, Dept Communicable Dis & Hlth Anal, Washington, DC USA.
   [Diaz Bermudez, Ximena Pamela] Univ Brasilia, Publ Hlth Dept, Pan Amer Hlth Org, WHO, Brasilia, DF, Brazil.
   [Modjarrad, Kayvon] Walter Reed Army Inst Res, Silver Spring, MD USA.
C3 Fundacao Oswaldo Cruz; World Health Organization; Fundacao Oswaldo Cruz;
   Fundacao Oswaldo Cruz; Pan American Health Organization; World Health
   Organization; World Health Organization; Pan American Health
   Organization; Universidade de Brasilia; United States Department of
   Defense; United States Army; Walter Reed Army Institute of Research
   (WRAIR)
RP Calvet, GA (corresponding author), Fundacao Oswaldo Cruz, Evandro Chagas Natl Inst Infect Dis, Acute Febrile Illnesses Lab, Rio De Janeiro, RJ, Brazil.
EM guilherme.calvet@ini.fiocruz.br
RI ; Giozza, Silvana/GVS-9000-2022; Guimaraes de Lacerda, Marcus
   Vinicius/D-3144-2013; Gaillard, Philippe/E-7256-2019; Calvet,
   Guilherme/G-6959-2013; Brasil, Patricia/P-3536-2014; Freitas de Oliveira
   Franca, Rafael/ABB-2376-2021
OI Brasil, Patricia/0000-0001-9555-7976; Freitas de Oliveira Franca,
   Rafael/0000-0002-1846-6007; CARLOS, BRITO/0000-0002-5963-8178; Guimaraes
   de Lacerda, Marcus Vinicius/0000-0003-3374-9985; Meurant,
   Robyn/0000-0003-1966-6219; Diaz Bermudez, Ximena Pamela
   Claudia/0000-0002-3771-7684; Calvet, Guilherme/0000-0002-3545-5238;
   /0000-0002-8529-4022; Thorson, Anna/0000-0002-8703-6561; Trautmann,
   Lydie/0000-0002-3012-0009; 
FU Brazilian Ministry of Health; World Health Organization;
   UNDP-UNFPA-UNICEF-WHO-World Bank Special Programme of Research,
   Development and Research Training in Human Reproduction (HRP) from the
   WHO; Wellcome Trust; Walter Reed Army Institute of Research
FX Funding was provided by the Brazilian Ministry of Health, the World
   Health Organization, the UNDP-UNFPA-UNICEF-WHO-World Bank Special
   Programme of Research, Development and Research Training in Human
   Reproduction (HRP) from the WHO, the Wellcome Trust and Walter Reed Army
   Institute of Research.
CR [Anonymous], 2015, RAP RISK ASS ZIK VIR
   Atkinson B, 2016, EMERG INFECT DIS, V22, P940, DOI 10.3201/eid2205.160107
   Barthel A, 2013, CLIN INFECT DIS, V57, P415, DOI 10.1093/cid/cit227
   Barzon L, 2016, EUROSURVEILLANCE, V21, P2, DOI 10.2807/1560-7917.ES.2016.21.10.30159
   Bonaldo MC, 2016, PLOS NEGLECT TROP D, V10, DOI 10.1371/journal.pntd.0004816
   Brasil P, 2016, PLOS NEGLECT TROP D, V10, DOI 10.1371/journal.pntd.0004636
   CALISHER CH, 1989, J GEN VIROL, V70, P37, DOI 10.1099/0022-1317-70-1-37
   Calvez E, 2016, PLOS NEGLECT TROP D, V10, DOI 10.1371/journal.pntd.0004374
   Campos RD, 2016, J CLIN VIROL, V77, P69, DOI 10.1016/j.jcv.2016.02.009
   Cao-Lormeau VM, 2014, EMERG INFECT DIS, V20, P1085, DOI [10.3201/eid2011.141380, 10.3201/eid2006.140138]
   D'Ortenzio E, 2016, NEW ENGL J MED, V374, P2195, DOI 10.1056/NEJMc1604449
   DICK GWA, 1952, T ROY SOC TROP MED H, V46, P509, DOI 10.1016/0035-9203(52)90042-4
   Duffy MR, 2009, NEW ENGL J MED, V360, P2536, DOI 10.1056/NEJMoa0805715
   Dupont-Rouzeyrol M, 2016, LANCET, V387, P1051, DOI 10.1016/S0140-6736(16)00624-3
   Fonseca K, 2014, AM J TROP MED HYG, V91, P1035, DOI 10.4269/ajtmh.14-0151
   Foy BD, 2011, EMERG INFECT DIS, V17, P880, DOI 10.3201/eid1705.101939
   Fréour T, 2016, EUROSURVEILLANCE, V21, P10, DOI 10.2807/1560-7917.ES.2016.21.23.30254
   Gourinat AC, 2015, EMERG INFECT DIS, V21, P84, DOI 10.3201/eid2101.140894
   Hayes EB, 2009, EMERG INFECT DIS, V15, P1347, DOI 10.3201/eid1509.090442
   Hills SL, 2016, MMWR-MORBID MORTAL W, V65, P215, DOI 10.15585/mmwr.mm6508e2
   Mansuy JM, 2016, LANCET INFECT DIS, V16, P405, DOI 10.1016/S1473-3099(16)00138-9
   Mlakar J, 2016, NEW ENGL J MED, V374, P951, DOI 10.1056/NEJMoa1600651
   Musso D, 2015, J CLIN VIROL, V68, P53, DOI 10.1016/j.jcv.2015.04.021
   Musso D, 2015, EMERG INFECT DIS, V21, P359, DOI 10.3201/eid2102.141363
   Ognjan A, 2002, JAMA-J AM MED ASSOC, V288, P1976
   Poloni TR, 2010, VIROL J, V7, DOI 10.1186/1743-422X-7-22
   Prefeitura do Rio de Janeiro, CLIN FAM NOV RED AT
   Rozé B, 2016, EUROSURVEILLANCE, V21, P8, DOI 10.2807/1560-7917.ES.2016.21.9.30154
   Sips GJ, 2012, REV MED VIROL, V22, P69, DOI 10.1002/rmv.712
   Turmel JM, 2016, LANCET, V387, P2501, DOI 10.1016/S0140-6736(16)30775-9
   WHO Emergencies, 2016, ZIK SIT REP
   WHO Interim Guidance, 2016, BREASTF CONT ZIK VIR
   WHO Media Center, 2016, WHO DIR GEN SUMM OUT
   [World Health Organization Pan American Health Organization], 2015, NEUR SYNDR CONG MALF
   World Health Organization, FACT SHEET
NR 35
TC 35
Z9 37
U1 1
U2 11
PU BMC
PI LONDON
PA CAMPUS, 4 CRINAN ST, LONDON N1 9XW, ENGLAND
EI 1471-2334
J9 BMC INFECT DIS
JI BMC Infect. Dis.
PD JAN 22
PY 2018
VL 18
AR 49
DI 10.1186/s12879-018-2965-4
PG 17
WC Infectious Diseases
WE Science Citation Index Expanded (SCI-EXPANDED)
SC Infectious Diseases
GA FT4GR
UT WOS:000423112300001
PM 29357841
OA gold, Green Published
DA 2025-07-26
ER

PT J
AU Kumar, S
   Kumar, A
   Mamidi, P
   Tiwari, A
   Kumar, S
   Mayavannan, A
   Mudulli, S
   Singh, AK
   Subudhi, BB
   Chattopadhyay, S
AF Kumar, Sameer
   Kumar, Abhishek
   Mamidi, Prabhudutta
   Tiwari, Atul
   Kumar, Sriram
   Mayavannan, Animamalar
   Mudulli, Sagarika
   Singh, Ajit Kumar
   Subudhi, Bharat Bhusan
   Chattopadhyay, Soma
TI Chikungunya virus nsP1 interacts directly with nsP2 and modulates its
   ATPase activity
SO SCIENTIFIC REPORTS
LA English
DT Article
ID TEMPERATURE-SENSITIVE MUTANTS; NONSTRUCTURAL PROTEIN NSP1;
   SINDBIS-VIRUS; ALPHAVIRUS REPLICATION; MEMBRANE ASSOCIATION; NATIVE
   STRUCTURES; COMPLEXES; HELICASE; DOMAINS; PALMITOYLATION
AB Chikungunya virus (CHIKV) is a mosquito-borne virus, which has created an alarming threat in the world due to unavailability of vaccine and antiviral compounds. The CHIKV nsP2 contains ATPase, RTPase, helicase and protease activities, whereas, nsP1 is a viral capping enzyme. In alphaviruses, the four non-structural proteins form the replication complex in the cytoplasm and this study characterizes the interaction between CHIKV nsP1 and nsP2. It was observed that, both the proteins co-localize in the cytoplasm and interact in the CHIKV infected cells by confocal microscopy and immunoprecipitation assay. Further, it was demonstrated through mutational analysis that, the amino acids 1-95 of nsP2 and 170-288 of nsP1 are responsible for their direct interaction. Additionally, it was noticed that, the ATPase activity of nsP2 is enhanced in the presence of nsP1, indicating the functional significance of this interaction. In silico analysis showed close (<= 1.7 angstrom) polar interaction (hydrogen bond) between Glu(4), Arg(7, 96, 225) of nsP2 with Lys(256, 206), Val(367) and Phe(312) of nsP1 respectively. Hence, this investigation provides molecular characterization of CHIKV nsP1-nsP2 interaction which might be a useful target for rational designing of antiviral drugs.
C1 [Kumar, Sameer; Kumar, Abhishek; Mamidi, Prabhudutta; Mudulli, Sagarika; Singh, Ajit Kumar; Chattopadhyay, Soma] Inst Life Sci, Bhubaneswar, Orissa, India.
   [Tiwari, Atul] Banaras Hindu Univ, Varanasi, UP, India.
   [Kumar, Sriram; Mayavannan, Animamalar] Anna Univ, Madras, Tamil Nadu, India.
   [Subudhi, Bharat Bhusan] Siksha O Anusandhan Univ, Sch Pharmaceut Sci, Bhubaneswar, Orissa, India.
C3 Department of Biotechnology (DBT) India; Institute of Life Sciences
   India (ILS); Banaras Hindu University (BHU); Anna University; Anna
   University Chennai; Siksha 'O' Anusandhan University
RP Chattopadhyay, S (corresponding author), Inst Life Sci, Bhubaneswar, Orissa, India.
EM sochat.ils@gmail.com
RI Singh, Ajit/AAF-3750-2021; Kumar, Abhishek/AAO-1910-2020; Kumar, Ph.D,
   Sriram/ACA-4600-2022; SUBUDHI, BHARAT/AAA-1559-2021; Mamidi,
   Prabhudutta/GNM-5436-2022
OI Mamidi, Prabhudutta/0000-0002-0187-571X; Kumar,
   Abhishek/0000-0001-5880-8123; SUBUDHI, BHARAT
   BHUSAN/0000-0002-2411-7292; /0000-0003-0850-1769; Kumar,
   Sriram/0000-0001-6464-1219
FU Department of Biotechnology, Ministry of Science and Technology, Govt.
   Of India [BT/PR13118/GBD/27/186/2009, BT/PR15173/GBD/27/356/2011]
FX We thank Dr. Manmohan Parida for kindly providing the virus strains
   (S-27 and DRDE-06) and Vero cell lines. This work was supported by the
   Department of Biotechnology, Ministry of Science and Technology, Govt.
   Of India vide grant no. BT/PR13118/GBD/27/186/2009,
   BT/PR15173/GBD/27/356/2011. We are thankful to Mr. Bhabani Shankar Sahoo
   for acquiring the confocal images, Mr. Manas Kumar Jagdev for helping in
   the protein purification work and Dr. Anshuman Dixit for Bioinformatics
   analysis. We are also thankful to Central proteomics facilities ILS,
   Bhubaneswar for mass spectrometry analysis, Dr Umakanta Subudhi, Mr.
   Ashok Nayak, IMMT, Bhubaneswar and Dr. Dileep Vashudevan, ILS,
   Bhubaneswar for CD analysis.
CR Ahola T, 2000, J VIROL, V74, P6725, DOI 10.1128/JVI.74.15.6725-6733.2000
   AHOLA T, 1995, P NATL ACAD SCI USA, V92, P507, DOI 10.1073/pnas.92.2.507
   BARTON DJ, 1991, J VIROL, V65, P1496, DOI 10.1128/JVI.65.3.1496-1506.1991
   BROOKS BR, 1983, J COMPUT CHEM, V4, P187, DOI 10.1002/jcc.540040211
   Burt FJ, 2012, LANCET, V379, P662, DOI 10.1016/S0140-6736(11)60281-X
   Caglioti C, 2013, NEW MICROBIOL, V36, P211
   Chattopadhyay S, 2014, J VIROL METHODS, V199, P86, DOI 10.1016/j.jviromet.2014.01.008
   Chuang GY, 2008, BIOPHYS J, V95, P4217, DOI 10.1529/biophysj.108.135814
   Das I, 2014, PLOS ONE, V9, DOI 10.1371/journal.pone.0100531
   Das PK, 2014, J BIOL CHEM, V289, P5635, DOI 10.1074/jbc.M113.503433
   Delang L, 2016, SCI REP-UK, V6, DOI 10.1038/srep31819
   Fernández-Salas I, 2016, CURR OPIN INFECT DIS, V29, P467, DOI 10.1097/QCO.0000000000000304
   Frolova EI, 2010, J VIROL, V84, P11679, DOI 10.1128/JVI.01441-10
   Gallinari P, 1999, BIOCHEMISTRY-US, V38, P5620, DOI 10.1021/bi982892+
   Garmashova N, 2006, J VIROL, V80, P5686, DOI 10.1128/JVI.02739-05
   GravesWoodward KL, 1997, J BIOL CHEM, V272, P4623, DOI 10.1074/jbc.272.7.4623
   HAHN YS, 1989, J VIROL, V63, P3142, DOI 10.1128/JVI.63.7.3142-3150.1989
   HAHN YS, 1989, J VIROL, V63, P1194, DOI 10.1128/JVI.63.3.1194-1202.1989
   Jakubiec A, 2004, J VIROL, V78, P7945, DOI 10.1128/JVI.78.15.7945-7957.2004
   Javelle E, 2015, PLOS NEGLECT TROP D, V9, DOI 10.1371/journal.pntd.0003603
   Jose J, 2009, FUTURE MICROBIOL, V4, P837, DOI [10.2217/fmb.09.59, 10.2217/FMB.09.59]
   Karpe YA, 2011, PLOS ONE, V6, DOI 10.1371/journal.pone.0022336
   Kozakov D, 2005, BIOPHYS J, V89, P867, DOI 10.1529/biophysj.104.058768
   Kozakov D, 2017, NAT PROTOC, V12, P255, DOI 10.1038/nprot.2016.169
   Kozakov D, 2013, PROTEINS, V81, P2159, DOI 10.1002/prot.24403
   Kumar A, 2014, PLOS ONE, V9, DOI 10.1371/journal.pone.0085714
   Kumar S., 2015, ARCH VIROL
   LAAKKONEN P, 1994, J VIROL, V68, P7418, DOI 10.1128/JVI.68.11.7418-7425.1994
   Laakkonen P, 1996, J BIOL CHEM, V271, P28567, DOI 10.1074/jbc.271.45.28567
   Lampio A, 2000, J BIOL CHEM, V275, P37853, DOI 10.1074/jbc.M004865200
   Li CQ, 2015, J VIROL, V89, P8292, DOI 10.1128/JVI.00599-15
   Lorenzen S, 2007, PROTEINS, V68, P187, DOI 10.1002/prot.21442
   Lulla A, 2012, J VIROL, V86, P553, DOI 10.1128/JVI.05195-11
   LUMSDEN W. H. R., 1955, TANGANYIKA TERRITORY IN 1952 53 II TRANS ROY SOC TROP MED AND HYG, V49, P33, DOI 10.1016/0035-9203(55)90081-X
   Malet H, 2009, J VIROL, V83, P6534, DOI 10.1128/JVI.00189-09
   Mishra P, 2016, SCI REP-UK, V6, DOI 10.1038/srep20122
   Morrison TE, 2014, J VIROL, V88, P11644, DOI 10.1128/JVI.01432-14
   Muniaraj M, 2014, INDIAN J MED RES, V139, P468
   Pastorino BAM, 2008, VIRUS RES, V131, P293, DOI 10.1016/j.virusres.2007.09.009
   Powers AM, 2001, J VIROL, V75, P10118, DOI 10.1128/JVI.75.21.10118-10131.2001
   Rana J, 2014, PROTEINS, V82, P2403, DOI 10.1002/prot.24602
   RIKKONEN M, 1994, J VIROL, V68, P5804, DOI 10.1128/JVI.68.9.5804-5810.1994
   ROBINSON M C, 1955, Trans R Soc Trop Med Hyg, V49, P28, DOI [10.1016/0035-9203(55)90080-8, 10.1016/0035-9203(57)90022-6]
   Roth Adam, 2014, Emerg Infect Dis, V20, DOI 10.3201/eid2008.130696
   Salonen A, 2003, J VIROL, V77, P1691, DOI 10.1128/JVI.77.3.1691-1702.2003
   Shirako Y, 2000, VIROLOGY, V276, P148, DOI 10.1006/viro.2000.0544
   Shortle D, 1998, P NATL ACAD SCI USA, V95, P11158, DOI 10.1073/pnas.95.19.11158
   Spuul P, 2007, J VIROL, V81, P872, DOI 10.1128/JVI.01785-06
   Sreejith R, 2012, VIRUS RES, V169, P231, DOI 10.1016/j.virusres.2012.08.006
   Stapleford KA, 2015, J VIROL, V89, P11233, DOI 10.1128/JVI.01553-15
   STRAUSS JH, 1994, MICROBIOL REV, V58, P491, DOI 10.1128/MMBR.58.3.491-562.1994
   Thiberville SD, 2013, ANTIVIR RES, V99, P345, DOI 10.1016/j.antiviral.2013.06.009
   Tomar S, 2011, PROTEIN EXPRES PURIF, V79, P277, DOI 10.1016/j.pep.2011.05.022
   Varjak M, 2010, J VIROL, V84, P2352, DOI 10.1128/JVI.01540-09
   Vasiljeva L, 2000, J BIOL CHEM, V275, P17281, DOI 10.1074/jbc.M910340199
   Wang HL, 1996, VIROLOGY, V217, P527, DOI 10.1006/viro.1996.0147
   WANG YF, 1994, J VIROL, V68, P6466, DOI 10.1128/JVI.68.10.6466-6475.1994
   Weaver SC, 2015, ANTIVIR RES, V120, P32, DOI 10.1016/j.antiviral.2015.04.016
   Weaver SC, 2015, NEW ENGL J MED, V372, P1231, DOI 10.1056/NEJMra1406035
   Yon C, 2005, J BIOL CHEM, V280, P27412, DOI 10.1074/jbc.M501393200
   Zusinaite E, 2007, J GEN VIROL, V88, P1977, DOI 10.1099/vir.0.82865-0
NR 61
TC 43
Z9 47
U1 1
U2 8
PU NATURE PORTFOLIO
PI BERLIN
PA HEIDELBERGER PLATZ 3, BERLIN, 14197, GERMANY
SN 2045-2322
J9 SCI REP-UK
JI Sci Rep
PD JAN 18
PY 2018
VL 8
AR 1045
DI 10.1038/s41598-018-19295-0
PG 14
WC Multidisciplinary Sciences
WE Science Citation Index Expanded (SCI-EXPANDED)
SC Science & Technology - Other Topics
GA FS9LI
UT WOS:000422739300008
PM 29348627
OA Green Published, gold
DA 2025-07-26
ER

PT J
AU Tuekprakhon, A
   Nakayama, EE
   Bartholomeeusen, K
   Puiprom, O
   Sasaki, T
   Huits, R
   Luplertlop, N
   Kosoltanapiwat, N
   Maneekan, P
   Ariën, KK
   Shioda, T
   Leaungwutiwong, P
AF Tuekprakhon, Aekkachai
   Nakayama, Emi E.
   Bartholomeeusen, Koen
   Puiprom, Orapim
   Sasaki, Tadahiro
   Huits, Ralph
   Luplertlop, Natthanej
   Kosoltanapiwat, Nathamon
   Maneekan, Pannamas
   Arien, Kevin K.
   Shioda, Tatsuo
   Leaungwutiwong, Pornsawan
TI Variation at position 350 in the Chikungunya virus 6K-E1 protein
   determines the sensitivity of detection in a rapid E1-antigen test
SO SCIENTIFIC REPORTS
LA English
DT Article
ID INFECTION; DIAGNOSIS; ANTIGEN
AB Chikungunya virus (CHIKV), a mosquito-borne pathogen, consists of three genotypes: East/Central/South African (ECSA), West African (WA), and Asian. Although a current rapid immunochromatographic (IC) test detecting CHIKV E1-antigen showed high sensitivity to ECSA-genotype viruses, it showed poor performance against the Asian-genotype virus that is spreading in the American continents. To understand the basis for the low performance of this IC test against Asian-genotype virus, we re-examined the anti-CHIKV monoclonal antibodies (mAbs) used in the assay for their interaction with E1-antigen of the three CHIKV genotypes. We found that the reactivity of one mAb for Asian-genotype virus was lower than that for ECSA virus. Comparison of E1 amino acid sequences revealed that the ECSA virus used to generate these mAbs possesses glutamic acid (E) at position 350, in contrast to WA and Asian, which possess aspartic acid (D) at this position. Site-directed mutagenesis confirmed that the mutation altered mAb reactivity, since E-to-D substitution at position 350 in ECSA reduced recognition by the mAb, while D-to-E substitution at this position in Asian and WA increased affinity for the mAb. Taken together, these results indicate that residue 350 of the CHIKV 6K-E1 is a key element affecting the performance of this IC assay.
C1 [Tuekprakhon, Aekkachai; Luplertlop, Natthanej; Kosoltanapiwat, Nathamon; Leaungwutiwong, Pornsawan] Mahidol Univ, Fac Trop Med, Dept Microbiol & Immunol, Bangkok, Thailand.
   [Tuekprakhon, Aekkachai; Nakayama, Emi E.; Puiprom, Orapim; Sasaki, Tadahiro; Shioda, Tatsuo] Mahidol Univ, Fac Trop Med, MOCID, Bangkok, Thailand.
   [Nakayama, Emi E.; Shioda, Tatsuo] Osaka Univ, RIMD, Osaka, Japan.
   [Bartholomeeusen, Koen; Arien, Kevin K.] Inst Trop Med, Dept Biomed Sci, Antwerp, Belgium.
   [Huits, Ralph] Inst Trop Med, Dept Clin Sci, Antwerp, Belgium.
   [Maneekan, Pannamas] Mahidol Univ, Fac Trop Med, Dept Trop Hyg, Bangkok, Thailand.
   [Arien, Kevin K.] Univ Antwerp, Dept Biomed Sci, Antwerp, Belgium.
C3 Mahidol University; Mahidol University; University of Osaka; Institute
   of Tropical Medicine (ITM); Institute of Tropical Medicine (ITM);
   Mahidol University; University of Antwerp
RP Leaungwutiwong, P (corresponding author), Mahidol Univ, Fac Trop Med, Dept Microbiol & Immunol, Bangkok, Thailand.; Shioda, T (corresponding author), Mahidol Univ, Fac Trop Med, MOCID, Bangkok, Thailand.; Shioda, T (corresponding author), Osaka Univ, RIMD, Osaka, Japan.
EM shioda@biken.osaka-u.ac.jp; pornsawan.lea@mahidol.ac.th
RI Tuekprakhon, Aekkachai/GLT-2776-2022; Ariën, Kevin/A-7311-2008; Huits,
   Ralph/I-8361-2019
OI Tuekprakhon, Aekkachai/0000-0003-1275-0581; Kosoltanapiwat,
   Nathamon/0000-0001-7465-0696; Huits, Ralph/0000-0001-8803-9468; ying
   mei, zhong shan/0000-0002-0477-0980
FU Japan Initiative for Global Research Network on Infectious Diseases
   (J-GRID) from the Ministry of Education, Culture, Sport, Science and
   Technology in Japan (MEXT); Japan Agency for Medical Research and
   Development (AMED); Grants-in-Aid for Scientific Research [16H05194]
   Funding Source: KAKEN
FX We are grateful to Drs Pratap Singhasivanon, Pongrama Ramasoota, and
   Yaowalark Sukthana (Faculty of Tropical Medicine, Mahidol University,
   Bangkok, Thailand) and Naokazu Takeda (RCC-ERI, Research Institute for
   Microbial Diseases, Osaka University) for their continuing support and
   encouragement, and to Johan Michiels and Katleen Vereecken (Virology
   Unit, Institute of Tropical Medicine Antwerp, Antwerp, Belgium) for
   technical assistance with virus isolation and sequencing. This work was
   supported by a program of the Japan Initiative for Global Research
   Network on Infectious Diseases (J-GRID) from the Ministry of Education,
   Culture, Sport, Science and Technology in Japan (MEXT) and the Japan
   Agency for Medical Research and Development (AMED).
CR Baer A, 2014, JOVE-J VIS EXP, DOI 10.3791/52065
   Burdino E, 2016, EMERG INFECT DIS, V22, P1837, DOI 10.3201/eid2210.151784
   Chua CL, 2016, PLOS NEGLECT TROP D, V10, DOI 10.1371/journal.pntd.0004960
   Furuya-Kanamori L, 2016, BMC INFECT DIS, V16, DOI 10.1186/s12879-016-1417-2
   HO SN, 1989, GENE, V77, P51, DOI 10.1016/0378-1119(89)90358-2
   Huits R, 2018, CLIN MICROBIOL INFEC, V24, P78, DOI 10.1016/j.cmi.2017.06.004
   Hunsperger EA, 2014, PLOS NEGLECT TROP D, V8, DOI 10.1371/journal.pntd.0003171
   Kam YW, 2012, J VIROL, V86, P13005, DOI 10.1128/JVI.01780-12
   Kam YW, 2012, EMBO MOL MED, V4, P330, DOI 10.1002/emmm.201200213
   Khan K, 2014, INFLUENCE OF GLOBAL ENVIRONMENTAL CHANGE ON INFECTIOUS DISEASE DYNAMICS: WORKSHOP SUMMARY, P170, DOI 10.1371/currents.outbreaks.2134a0a7bf37fd8d388181539fea2da5
   Kishishita N, 2013, J CLIN MICROBIOL, V51, P1389, DOI 10.1128/JCM.03109-12
   Koraka P, 2003, J CLIN MICROBIOL, V41, P4154, DOI 10.1128/JCM.41.9.4154-4159.2003
   Kumar S, 2016, MOL BIOL EVOL, V33, P1870, DOI [10.1093/molbev/msw054, 10.1093/molbev/msv279]
   Lanciotti RS, 2014, EMERG INFECT DIS, V20, P1400, DOI 10.3201/eid2008.140268
   Lee DY, 2004, BIOCHEM BIOPH RES CO, V320, P900, DOI 10.1016/j.bbrc.2004.06.031
   Lum FM, 2013, J IMMUNOL, V190, P6295, DOI 10.4049/jimmunol.1300304
   Masrinoul P, 2014, VIROLOGY, V464, P111, DOI 10.1016/j.virol.2014.05.038
   Morrison TE, 2014, J VIROL, V88, P11644, DOI 10.1128/JVI.01432-14
   Nsoesie EO, 2016, EUROSURVEILLANCE, V21, P7, DOI 10.2807/1560-7917.ES.2016.21.20.30234
   Okabayashi T, 2015, J CLIN MICROBIOL, V53, P382, DOI 10.1128/JCM.02033-14
   Puiprom O, 2013, INFECT GENET EVOL, V17, P210, DOI 10.1016/j.meegid.2013.04.005
   Sam IC, 2011, EXPERT REV ANTI-INFE, V9, P1089, DOI [10.1586/ERI.11.132, 10.1586/eri.11.132]
   Sasayama M, 2014, VIRUS GENES, V49, P485, DOI 10.1007/s11262-014-1105-5
   Schuffenecker I, 2006, PLOS MED, V3, P1058, DOI 10.1371/journal.pmed.0030263
   Tsetsarkin KA, 2007, PLOS PATHOG, V3, P1895, DOI 10.1371/journal.ppat.0030201
   Weaver SC, 2015, NEW ENGL J MED, V372, P1231, DOI 10.1056/NEJMra1406035
   Yap G, 2010, PLOS NEGLECT TROP D, V4, DOI 10.1371/journal.pntd.0000753
NR 27
TC 10
Z9 12
U1 0
U2 5
PU NATURE PORTFOLIO
PI BERLIN
PA HEIDELBERGER PLATZ 3, BERLIN, 14197, GERMANY
SN 2045-2322
J9 SCI REP-UK
JI Sci Rep
PD JAN 18
PY 2018
VL 8
AR 1094
DI 10.1038/s41598-018-19174-8
PG 12
WC Multidisciplinary Sciences
WE Science Citation Index Expanded (SCI-EXPANDED)
SC Science & Technology - Other Topics
GA FS9LI
UT WOS:000422739300057
PM 29348674
OA Green Published, gold
DA 2025-07-26
ER

PT J
AU Fukutani, KF
   Kasprzykowski, JI
   Paschoal, AR
   Gomes, MD
   Barral, A
   de Oliveira, CI
   Ramos, PIP
   de Queiroz, ATL
AF Fukutani, Kiyoshi Ferreira
   Kasprzykowski, Jose Irahe
   Paschoal, Alexandre Rossi
   Gomes, Matheus de Souza
   Barral, Aldina
   de Oliveira, Camila, I
   Pereira Ramos, Pablo Ivan
   Lopo de Queiroz, Artur Trancoso
TI Meta-Analysis of Aedes Aegypti Expression Datasets: Comparing
   Virus Infection and Blood-Fed Transcriptomes to Identify Markers of
   Virus Presence
SO FRONTIERS IN BIOENGINEERING AND BIOTECHNOLOGY
LA English
DT Article
DE Aedes aegypti; alimentation; blood-feeding; meta-analysis;
   transcriptomics; vector-borne diseases; virus infection
AB The mosquito Aedes aegypti (L.) is vector of several arboviruses including dengue, yellow fever, chikungunya, and more recently zika. Previous transcriptomic studies have been performed to elucidate altered pathways in response to viral infection. However, the intrinsic coupling between alimentation and infection were unappreciated in these studies. Feeding is required for the initial mosquito contact with the virus and these events are highly dependent. Addressing this relationship, we reinterrogated datasets of virus-infected mosquitoes with two different diet schemes (fed and unfed mosquitoes), evaluating the metabolic cross-talk during both processes. We constructed coexpression networks with the differentially expressed genes of these comparison: virus-infected versus blood-fed mosquitoes and virus-infected versus unfed mosquitoes. Our analysis identified one module with 110 genes that correlated with infection status (representing similar to 0.7% of the A. aegypti genome). Furthermore, we performed a machine-learning approach and summarized the infection status using only four genes (AAEL012128, AAEL014210, AAEL002477, and AAEL005350). While three of the four genes were annotated as hypothetical proteins, AAEL012128 gene is a membrane amino acid transporter correlated with viral envelope binding. This gene alone is able to discriminate all infected samples and thus should have a key role to discriminate viral infection in the A. aegypti mosquito. Moreover, validation using external datasets found this gene as differentially expressed in four transcriptomic experiments. Therefore, these genes may serve as a proxy of viral infection in the mosquito and the others 106 identified genes provides a framework to future studies.
C1 [Fukutani, Kiyoshi Ferreira; Kasprzykowski, Jose Irahe; Barral, Aldina; de Oliveira, Camila, I; Pereira Ramos, Pablo Ivan; Lopo de Queiroz, Artur Trancoso] Fundacao Oswaldo Cruz FIOCRUZ, Inst Goncalo Moniz, Salvador, BA, Brazil.
   [Kasprzykowski, Jose Irahe; Lopo de Queiroz, Artur Trancoso] Fundacao Oswaldo Cruz FIOCRUZ, Postgrad Program Biotechnol Hlth & Invest, Salvador, BA, Brazil.
   [Paschoal, Alexandre Rossi] Univ Tecnol Fed Parana, UTFPR, Campus Cornell Procopio, Cornell Procopio, Brazil.
   [Gomes, Matheus de Souza] Univ Fed Uberlandia, Patos De Minas, Brazil.
   [Barral, Aldina; de Oliveira, Camila, I] Univ Fed Bahia, Sch Med, Postgrad Program Hlth Sci, Salvador, BA, Brazil.
   [Lopo de Queiroz, Artur Trancoso] Univ Estadual Feira de Santana, Postgrad Program Appl Computat, Feira De Santana, Brazil.
   [Fukutani, Kiyoshi Ferreira] Univ Sao Paulo, Ribeirao Preto Med Sch, Dept Biochem & Immunol, Ribeirao Preto, SP, Brazil.
C3 Fundacao Oswaldo Cruz; Fundacao Oswaldo Cruz; Universidade Tecnologica
   Federal do Parana; Universidade Federal de Uberlandia; Universidade
   Federal da Bahia; Universidade Estadual de Feira de Santana;
   Universidade de Sao Paulo
RP Fukutani, KF; de Queiroz, ATL (corresponding author), Fundacao Oswaldo Cruz FIOCRUZ, Inst Goncalo Moniz, Salvador, BA, Brazil.; de Queiroz, ATL (corresponding author), Fundacao Oswaldo Cruz FIOCRUZ, Postgrad Program Biotechnol Hlth & Invest, Salvador, BA, Brazil.; de Queiroz, ATL (corresponding author), Univ Estadual Feira de Santana, Postgrad Program Appl Computat, Feira De Santana, Brazil.; Fukutani, KF (corresponding author), Univ Sao Paulo, Ribeirao Preto Med Sch, Dept Biochem & Immunol, Ribeirao Preto, SP, Brazil.
EM ferreirafk@gmail.com; arturqueiroz@bahia.fiocruz.br
RI ; de Oliveira, Camila/B-4358-2009; Paschoal, Alexandre/I-4074-2013;
   Ramos, Pablo/H-6276-2019; de Souza Gomes, Matheus/G-3480-2012; Queiroz,
   Artur/AAT-9330-2021; Rossi Paschoal, Alexandre/I-4074-2013; Barral,
   Aldina/B-4191-2009; Fukutani, Kiyoshi/N-7905-2016
OI de Queiroz, Artur Trancoso Lopo/0000-0003-4908-9993; DE OLIVEIRA, CAMILA
   INDIANI/0000-0002-7868-5164; Pereira Ramos, Pablo
   Ivan/0000-0002-9075-7861; de Souza Gomes, Matheus/0000-0001-7352-3089;
   Fukutani, Kiyoshi/0000-0003-2223-0918; Rossi Paschoal,
   Alexandre/0000-0002-8887-0582; Barral, Aldina/0000-0002-7177-464X; 
FU Fundacao de Amparo a Pesquisa do Estado da Bahia (FAPESB)
   [JCB0004/2013]; Fundacao de Amparo a Pesquisa do Estado de Sao Paulo
   (FAPESP) [2017/03491-6]; CNPq-Grant Edital Universal
   MCTI/CNPQ/Universal14/2014 [454505/2014-0]
FX AQ acknowledges financial support from Fundacao de Amparo a Pesquisa do
   Estado da Bahia (FAPESB process no. JCB0004/2013). KF was supported by
   Fundacao de Amparo a Pesquisa do Estado de Sao Paulo (FAPESP no.
   2017/03491-6). AP acknowledges financial support from CNPq-Grant Edital
   Universal MCTI/CNPQ/Universal14/2014 (Process No.: 454505/2014-0).
CR [Anonymous], 2014, EUROSURVEILLANCE
   Arrese EL, 2010, ANNU REV ENTOMOL, V55, P207, DOI 10.1146/annurev-ento-112408-085356
   Bae HG, 2005, J CLIN VIROL, V33, P274, DOI 10.1016/j.jcv.2004.12.001
   Bartholomay LC, 2010, SCIENCE, V330, P88, DOI 10.1126/science.1193162
   Behura SK, 2011, PLOS NEGLECT TROP D, V5, DOI 10.1371/journal.pntd.0001385
   Bonizzoni M, 2012, G3-GENES GENOM GENET, V2, P103, DOI 10.1534/g3.111.001107
   Bonizzoni M, 2011, BMC GENOMICS, V12, DOI 10.1186/1471-2164-12-82
   Bottino-Rojas V, 2015, PLOS ONE, V10, DOI 10.1371/journal.pone.0135985
   Boudko DY, 2015, NAT COMMUN, V6, DOI 10.1038/ncomms9546
   Chen Y, 2012, DEV COMP IMMUNOL, V38, P88, DOI 10.1016/j.dci.2012.04.007
   Colpitts TM, 2011, PLOS PATHOG, V7, DOI 10.1371/journal.ppat.1002189
   Davis TJ, 2016, J MED ENTOMOL, V53, P273, DOI 10.1093/jme/tjv201
   Dissanayake Sumudu N, 2010, BMC Res Notes, V3, P248, DOI 10.1186/1756-0500-3-248
   Dong YM, 2009, J BIOL CHEM, V284, P9835, DOI 10.1074/jbc.M807084200
   Espíndola MS, 2015, PLOS ONE, V10, DOI 10.1371/journal.pone.0145261
   Evans AM, 2009, J EXP BIOL, V212, P3263, DOI 10.1242/jeb.029553
   Giraldo-Calderón GI, 2015, NUCLEIC ACIDS RES, V43, pD707, DOI 10.1093/nar/gku1117
   Gruber AR, 2008, NUCLEIC ACIDS RES, V36, pW70, DOI 10.1093/nar/gkn188
   Hansen IA, 2011, J BIOL CHEM, V286, P10803, DOI 10.1074/jbc.M110.179739
   Helt AM, 2005, J VIROL, V79, P13218, DOI 10.1128/JVI.79.21.13218-13230.2005
   Ito K, 2008, P NATL ACAD SCI USA, V105, P7523, DOI 10.1073/pnas.0711841105
   Johnson WE, 2007, BIOSTATISTICS, V8, P118, DOI 10.1093/biostatistics/kxj037
   Jupatanakul N, 2017, PLOS NEGLECT TROP D, V11, DOI 10.1371/journal.pntd.0005187
   Kasai S, 2014, PLOS NEGLECT TROP D, V8, DOI 10.1371/journal.pntd.0002948
   Kerpedjiev P, 2015, BIOINFORMATICS, V31, P3374, DOI 10.1093/bioinformatics/btv372
   Kogelman LJA, 2014, BMC MED GENOMICS, V7, DOI 10.1186/1755-8794-7-57
   Langfelder P, 2008, BMC BIOINFORMATICS, V9, DOI 10.1186/1471-2105-9-559
   Langfelder P, 2012, J STAT SOFTW, V46, P1
   Leming MT, 2014, BMC GENOMICS, V15, DOI 10.1186/1471-2164-15-1128
   Lorenzo MG, 2014, J BRAZIL CHEM SOC, V25, P1799, DOI 10.5935/0103-5053.20140202
   Luplertlop N, 2011, PLOS PATHOG, V7, DOI 10.1371/journal.ppat.1001252
   Mackenzie JS, 2004, NAT MED, V10, pS98, DOI 10.1038/nm1144
   Medeiros MCI, 2016, AM J TROP MED HYG, V95, P1121, DOI 10.4269/ajtmh.16-0236
   Medlock JM, 2012, VECTOR-BORNE ZOONOT, V12, P435, DOI 10.1089/vbz.2011.0814
   Morens DM, 2014, NEW ENGL J MED, V371, P885, DOI 10.1056/NEJMp1408509
   Mosso C, 2008, VIROLOGY, V378, P193, DOI 10.1016/j.virol.2008.05.012
   Nene V, 2007, SCIENCE, V316, P1718, DOI 10.1126/science.1138878
   Pan Y, 2012, J ETHNOPHARMACOL, V143, P586, DOI 10.1016/j.jep.2012.07.024
   Petersen E, 2016, INT J INFECT DIS, V44, P11, DOI 10.1016/j.ijid.2016.02.001
   Porse Charsey Cole, 2015, Emerg Infect Dis, V21, P1827, DOI 10.3201/3210.150494
   Pradier S, 2012, REV SCI TECH OIE, V31, P829
   Ptitsyn AA, 2011, BMC GENOMICS, V12, DOI 10.1186/1471-2164-12-153
   Roth A, 2014, EUROSURVEILLANCE, V19, P2, DOI 10.2807/1560-7917.ES2014.19.41.20929
   Sathler-Avelar R, 2016, PLOS NEGLECT TROP D, V10, DOI 10.1371/journal.pntd.0004302
   Seixas G, 2013, MEM I OSWALDO CRUZ, V108, P3, DOI 10.1590/0074-0276130386
   Sim S, 2012, PLOS PATHOG, V8, DOI 10.1371/journal.ppat.1002631
   Sim S, 2010, PLOS ONE, V5, DOI 10.1371/journal.pone.0010678
   Skalsky RL, 2010, ANNU REV MICROBIOL, V64, P123, DOI 10.1146/annurev.micro.112408.134243
   Slavov SN, 2016, BRAZ J MED BIOL RES, V49, DOI [10.1590/1414-431X20165420, 10.1590/1414-431x20165420]
   Souza-Neto JA, 2009, P NATL ACAD SCI USA, V106, P17841, DOI 10.1073/pnas.0905006106
   Supek F, 2011, PLOS ONE, V6, DOI 10.1371/journal.pone.0021800
   Umesh A, 2003, J EXP BIOL, V206, P2241, DOI 10.1242/jeb.00430
   WANG H, 1991, NATURE, V352, P729, DOI 10.1038/352729a0
   Wang Z, 2009, NAT REV GENET, V10, P57, DOI 10.1038/nrg2484
   Wickham H., 2016, Elegant graphics for data analysis, DOI DOI 10.1007/978-0-387-98141-3_1
   World Health Organization, 2015, GLOB STRAT DENG PREV
   Zanluca C, 2015, MEM I OSWALDO CRUZ, V110, P569, DOI 10.1590/0074-02760150192
NR 57
TC 12
Z9 12
U1 3
U2 12
PU FRONTIERS MEDIA SA
PI LAUSANNE
PA AVENUE DU TRIBUNAL FEDERAL 34, LAUSANNE, CH-1015, SWITZERLAND
SN 2296-4185
J9 FRONT BIOENG BIOTECH
JI Front. Bioeng. Biotechnol.
PD JAN 11
PY 2018
VL 5
AR 84
DI 10.3389/fbioe.2017.00084
PG 13
WC Biotechnology & Applied Microbiology; Engineering, Biomedical
WE Science Citation Index Expanded (SCI-EXPANDED)
SC Biotechnology & Applied Microbiology; Engineering
GA GO7MB
UT WOS:000440249200001
PM 29376049
OA gold, Green Published
DA 2025-07-26
ER

PT J
AU Al-Tawfiq, JA
   Memish, ZA
AF Al-Tawfiq, Jaffar A.
   Memish, Ziad A.
TI Dengue Hemorrhagic Fever Virus in Saudi Arabia: A Review
SO VECTOR-BORNE AND ZOONOTIC DISEASES
LA English
DT Review
DE Dengue hemorrhagic fever; Dengue virus; DHFV
ID RIFT-VALLEY FEVER; DIPTERA-CULICIDAE; JEDDAH GOVERNORATE; SEASONAL
   ACTIVITY; CLINICAL PROFILE; PREVALENCE; INFECTION; MOSQUITOS;
   SEROPREVALENCE; EMERGENCE
AB Dengue fever is a global disease with a spectrum of clinical manifestation ranging from mild febrile disease to a severe disease in the form of dengue hemorrhagic fever and dengue shock syndrome. Dengue virus is one viral hemorrhagic fever that exists in the Kingdom of Saudi Arabia in addition to Alkhurma (Alkhurma) Hemorrhagic Fever, Chikungunya virus, Crimean-Congo Hemorrhagic Fever, and Rift Valley Fever. The disease is limited to the Western and South-western regions of Saudi Arabia, where Aedes aegypti exists. The majority of the cases in Saudi Arabia had mild disease and is related to serotypes 1-3 but not 4. The prospect for Dengue virus control relies on vector control, health education, and possibly vaccine use. Despite extensive collaborative efforts between multiple governmental sectors, including Ministry of Health, Ministry of Municipalities and Rural Affairs, and Ministry of Water, dengue remains a major public health concern in the regions affected.
C1 [Al-Tawfiq, Jaffar A.] Johns Hopkins Aramco Healthcare, Dhahran, Saudi Arabia.
   [Al-Tawfiq, Jaffar A.] Indiana Univ Sch Med, Indianapolis, IN 46202 USA.
   [Memish, Ziad A.] Minist Hlth, Riyadh, Saudi Arabia.
   [Memish, Ziad A.] Emory Univ, Rollins Sch Publ Hlth, Hubert Dept Global Hlth, Atlanta, GA 30322 USA.
C3 Johns Hopkins Aramco Healthcare; Johns Hopkins University; Johns Hopkins
   Medicine; Indiana University System; Indiana University Bloomington;
   Ministry of Health - Saudi Arabia; Emory University; Rollins School
   Public Health
RP Memish, ZA (corresponding author), Prince Mohammed Bin Abdulaziz Hosp, Saudi Minist Hlth, 9259 Al Waha,POB 54146, Riyadh 11514, Saudi Arabia.
EM zmemish@yahoo.com
RI Al-Tawfiq, Jaffar/JOZ-8651-2023; Memish, Ziad/AEJ-9424-2022
CR Abdullah M. A. R., 1995, Journal of the Egyptian Society of Parasitology, V25, P815
   Ahmed MM, 2010, J INFECT DEV COUNTR, V4, P503, DOI 10.3855/jidc.1038
   Al Ahmad AM, 2011, J MED ENTOMOL, V48, P717, DOI 10.1603/ME10146
   Al-Afaleq AI, 2011, VECTOR-BORNE ZOONOT, V11, P1513, DOI 10.1089/vbz.2010.0245
   Al-Azraqi TA, 2013, T ROY SOC TROP MED H, V107, P368, DOI 10.1093/trstmh/trt022
   Al-Saeed MS, 2017, J MED VIROL, V89, P1339, DOI 10.1002/jmv.24785
   Al-Tawfiq JA, 2017, MICROBES INFECT, V19, P305, DOI 10.1016/j.micinf.2017.04.004
   Alahmedi A. M., 2009, JOURNAL OF THE EGYPTIAN SOCIETY OF PARASITOLOGY, V39, P991
   Alhaeli A, 2016, J INFECT PUBLIC HEAL, V9, P117, DOI 10.1016/j.jiph.2015.05.006
   Alikhan M, 2014, J INSECT SCI, V14, DOI 10.1093/jis/14.1.69
   Alsheikh Adel A, 2016, J Egypt Soc Parasitol, V46, P209
   Alwafi O M., 2013, American Journal of Resarch Communications, P123
   Alzahrani AG, 2013, T ROY SOC TROP MED H, V107, P23, DOI 10.1093/trstmh/trs011
   [Anonymous], 2016, Wkly Epidemiol Rec, V91, P349
   [Anonymous], STAT YB 2007 2016
   [Anonymous], HAND BOOLK CLIN MAN
   [Anonymous], STEP BY STEP GUIDE
   [Anonymous], DENGUE B
   [Anonymous], DISTRIBUTION DETERMI
   Ashshi Ahmed M, 2017, Virology (Auckl), V8, P1, DOI 10.1177/1178122X17691261
   Ashshi AM, 2017, VIROL J, V14, DOI 10.1186/s12985-017-0768-7
   Ayyub Muhammad, 2006, J Ayub Med Coll Abbottabad, V18, P9
   Azhar EI, 2015, VIROL J, V11, DOI 10.1186/s12985-014-0235-7
   Aziz A, 2014, PARASITE VECTOR, V7, DOI 10.1186/s13071-014-0487-5
   Aziz AT, 2014, PARASITE VECTOR, V7, DOI 10.1186/1756-3305-7-258
   Aziz Al Thabiany, 2012, Asian Pacific Journal of Tropical Biomedicine, V2, P849, DOI 10.1016/S2221-1691(12)60242-1
   Badreddine S, 2017, SAUDI MED J, V38, P1025, DOI 10.15537/smj.2017.10.20965
   Balkhy HH, 2003, INT J ANTIMICROB AG, V21, P153, DOI 10.1016/S0924-8579(02)00295-9
   Capeding MR, 2014, LANCET, V384, P1358, DOI 10.1016/S0140-6736(14)61060-6
   El-Gilany AH, 2010, ASIAN PAC J TROP MED, V3, P220, DOI 10.1016/S1995-7645(10)60013-2
   El-Kafrawy SA, 2016, VECTOR-BORNE ZOONOT, V16, P391, DOI 10.1089/vbz.2015.1911
   ElAzazy OME, 1997, T ROY SOC TROP MED H, V91, P275, DOI 10.1016/S0035-9203(97)90072-9
   Fakeeh M, 2001, AM J TROP MED HYG, V65, P764, DOI 10.4269/ajtmh.2001.65.764
   Gamal Zakia A, 2012, J Egypt Soc Parasitol, V42, P1
   Gamil MA, 2014, J PURE APPL MICROBIO, V8, P225
   Ghaznawi H. I., 1997, Eastern Mediterranean Health Journal, V3, P567
   Hadinegoro SR, 2015, NEW ENGL J MED, V373, P1195, DOI 10.1056/NEJMoa1506223
   Hassanein KM, 1997, T ROY SOC TROP MED H, V91, P536, DOI 10.1016/S0035-9203(97)90014-6
   Hussain R, 2013, E MEDITERR HEALTH J, V19, P506, DOI 10.26719/2013.19.5.506
   Ibrahim Nahla Khamis Ragab, 2009, J Infect Public Health, V2, P30, DOI 10.1016/j.jiph.2009.01.004
   Jamjoom Ghazi A, 2016, Virology (Auckl), V7, P1, DOI [10.4137/vrt.s34187, 10.4137/VRT.S34187]
   Jupp PG, 2002, MED VET ENTOMOL, V16, P245, DOI 10.1046/j.1365-2915.2002.00371.x
   Khan NA, 2008, ACTA TROP, V105, P39, DOI 10.1016/j.actatropica.2007.09.005
   Kheir S. M., 2010, JOURNAL OF THE EGYPTIAN SOCIETY OF PARASITOLOGY, V40, P215
   Khetarpal N, 2016, J IMMUNOL RES, V2016, DOI 10.1155/2016/6803098
   Kholedi A. A. N., 2012, Eastern Mediterranean Health Journal, V18, P15
   Khormi HM, 2012, GEOSPATIAL HEALTH, V6, P171, DOI 10.4081/gh.2012.135
   Khormi HM, 2011, GEOSPATIAL HEALTH, V6, P77, DOI 10.4081/gh.2011.159
   Leblebicioglu H, 2015, INT J INFECT DIS, V38, P9, DOI 10.1016/j.ijid.2015.06.029
   Malavige GN, 2004, POSTGRAD MED J, V80, P588, DOI 10.1136/pgmj.2004.019638
   Malisheni M, 2017, FRONT IMMUNOL, V8, DOI 10.3389/fimmu.2017.00863
   Mazen Fakeeh Mazen Fakeeh, 2003, Dengue Bulletin, V27, P13
   Memish ZA, 2011, EMERG INFECT DIS, V17, P2316, DOI 10.3201/eid1712.110658
   Organji SR, 2017, CAN J INFECT DIS MED, V2017, P1, DOI 10.1155/2017/1646701
   Stanaway JD, 2016, LANCET INFECT DIS, V16, P712, DOI 10.1016/S1473-3099(16)00026-8
   Villar L, 2015, NEW ENGL J MED, V372, P113, DOI 10.1056/NEJMoa1411037
   WILLS WM, 1985, T ROY SOC TROP MED H, V79, P63, DOI 10.1016/0035-9203(85)90238-X
   World Hlth Org, 2017, VACCINE, V35, P1200, DOI 10.1016/j.vaccine.2016.10.070
   Zaki A, 2008, TROP MED INT HEALTH, V13, P584, DOI 10.1111/j.1365-3156.2008.02037.x
   Zaki AM, 1997, T ROY SOC TROP MED H, V91, P179, DOI 10.1016/S0035-9203(97)90215-7
NR 60
TC 17
Z9 18
U1 2
U2 20
PU MARY ANN LIEBERT, INC
PI NEW ROCHELLE
PA 140 HUGUENOT STREET, 3RD FL, NEW ROCHELLE, NY 10801 USA
SN 1530-3667
EI 1557-7759
J9 VECTOR-BORNE ZOONOT
JI Vector-Borne Zoonotic Dis.
PD FEB
PY 2018
VL 18
IS 2
BP 75
EP 81
DI 10.1089/vbz.2017.2209
EA JAN 2018
PG 7
WC Public, Environmental & Occupational Health; Infectious Diseases
WE Science Citation Index Expanded (SCI-EXPANDED)
SC Public, Environmental & Occupational Health; Infectious Diseases
GA FU2EI
UT WOS:000419677700001
PM 29319426
OA Green Submitted
DA 2025-07-26
ER

PT J
AU Miller, JR
   Koren, S
   Dilley, KA
   Puri, V
   Brown, DM
   Harkins, DM
   Thibaud-Nissen, F
   Rosen, B
   Chen, XG
   Tu, Z
   Sharakhov, IV
   Sharakhova, MV
   Sebra, R
   Stockwell, TB
   Bergman, NH
   Sutton, GG
   Phillippy, AM
   Piermarini, PM
   Shabman, RS
AF Miller, Jason R.
   Koren, Sergey
   Dilley, Kari A.
   Puri, Vinita
   Brown, David M.
   Harkins, Derek M.
   Thibaud-Nissen, Francoise
   Rosen, Benjamin
   Chen, Xiao-Guang
   Tu, Zhijian
   Sharakhov, Igor V.
   Sharakhova, Maria V.
   Sebra, Robert
   Stockwell, Timothy B.
   Bergman, Nicholas H.
   Sutton, Granger G.
   Phillippy, Adam M.
   Piermarini, Peter M.
   Shabman, Reed S.
TI Analysis of the Aedes albopictus C6/36 genome provides
   insight into cell line utility for viral propagation
SO GIGASCIENCE
LA English
DT Article
DE Aedes albopictus; C6/36; cell line; genome assembly
ID YELLOW-FEVER MOSQUITO; DE-NOVO IDENTIFICATION; POTASSIUM KIR CHANNELS;
   FUNCTIONAL-CHARACTERIZATION; ANOPHELES-GAMBIAE; MALARIA VECTOR;
   SEQUENCE; AEGYPTI; CHROMOSOME; ALIGNMENT
AB Background: The 50-year-old Aedes albopictus C6/36 cell line is a resource for the detection, amplification, and analysis of mosquito-borne viruses including Zika, dengue, and chikungunya. The cell line is derived from an unknown number of larvae from an unspecified strain of Aedes albopictus mosquitoes. Toward improved utility of the cell line for research in virus transmission, we present an annotated assembly of the C6/36 genome. Results: The C6/36 genome assembly has the largest contig N50 (3.3 Mbp) of any mosquito assembly, presents the sequences of both haplotypes for most of the diploid genome, reveals independent null mutations in both alleles of the Dicer locus, and indicates a male-specific genome. Gene annotation was computed with publicly available mosquito transcript sequences. Gene expression data from cell line RNA sequence identified enrichment of growth-related pathways and conspicuous deficiency in aquaporins and inward rectifier K+ channels. As a test of utility, RNA sequence data from Zika-infected cells were mapped to the C6/36 genome and transcriptome assemblies. Host subtraction reduced the data set by 89%, enabling faster characterization of nonhost reads. Conclusions: The C6/36 genome sequence and annotation should enable additional uses of the cell line to study arbovirus vector interactions and interventions aimed at restricting the spread of human disease.
C1 [Miller, Jason R.; Dilley, Kari A.; Puri, Vinita; Brown, David M.; Harkins, Derek M.; Sutton, Granger G.; Piermarini, Peter M.; Shabman, Reed S.] J Craig Venter Inst, 9714 Med Ctr Dr, Rockville, MD 20850 USA.
   [Miller, Jason R.] Shepherd Univ, Coll Nat Sci & Math, Shepherdstown, WV 25443 USA.
   [Koren, Sergey; Phillippy, Adam M.] NHGRI, Genome Informat Sect, Computat & Stat Genom Branch, Bethesda, MD 20892 USA.
   [Thibaud-Nissen, Francoise] NCBI, NLM, NIH, 45 Ctr Dr, Bethesda, MD 20894 USA.
   [Rosen, Benjamin] USDA, 10300 Baltimore Ave,Bldg 306 Barc East, Beltsville, MD 20705 USA.
   [Chen, Xiao-Guang] Southern Med Univ, Sch Publ Hlth & Trop Med, Dept Pathogen Biol, Guangzhou 510515, Guangdong, Peoples R China.
   [Tu, Zhijian] Virginia Tech, Dept Biochem, Blacksburg, VA USA.
   [Tu, Zhijian; Sharakhov, Igor V.; Sharakhova, Maria V.] Virginia Tech, Fralin Life Sci Inst, Blacksburg, VA USA.
   [Sharakhov, Igor V.; Sharakhova, Maria V.] Virginia Tech, Dept Entomol, Blacksburg, VA USA.
   [Sharakhov, Igor V.; Sharakhova, Maria V.] Tomsk State Univ, Lab Ecol Genet & Environm Protect, Tomsk, Russia.
   [Sebra, Robert] Icahn Sch Med Mt Sinai, New York, NY 10029 USA.
   [Stockwell, Timothy B.; Bergman, Nicholas H.] NBACC, Ft Detrick, MD 21702 USA.
   [Piermarini, Peter M.] Ohio State Univ, Ohio Agr Res & Dev Ctr, Dept Entomol, Wooster, OH 44691 USA.
   [Shabman, Reed S.] ATCC, 217 Perry Pkwy, Gaithersburg, MD 20877 USA.
C3 J. Craig Venter Institute; National Institutes of Health (NIH) - USA;
   NIH National Human Genome Research Institute (NHGRI); National
   Institutes of Health (NIH) - USA; NIH National Library of Medicine
   (NLM); United States Department of Agriculture (USDA); Southern Medical
   University - China; Virginia Polytechnic Institute & State University;
   Virginia Polytechnic Institute & State University; Virginia Polytechnic
   Institute & State University; Tomsk State University; Icahn School of
   Medicine at Mount Sinai; National Biodefense Analysis & Countermeasures
   Center; University System of Ohio; Ohio State University
RP Miller, JR (corresponding author), J Craig Venter Inst, 9714 Med Ctr Dr, Rockville, MD 20850 USA.
EM jmill02@shepherd.edu
RI , Maria Sharakhova/MVX-7995-2025; Koren, Sergey/AAE-8314-2019;
   Phillippy, Adam Michael/U-5731-2018; Phillippy, Adam/U-5731-2018;
   Sharakhov, Igor/B-1972-2008; Piermarini, Peter/AAO-5666-2021
OI Piermarini, Peter/0000-0003-1020-5774; Stockwell,
   Timothy/0000-0002-3595-4539; Koren, Sergey/0000-0002-1472-8962; Brown,
   David/0000-0002-5524-7276; Phillippy, Adam Michael/0000-0003-2983-8934;
   Miller, Jason Rafe/0000-0002-6912-2925; Sharakhov,
   Igor/0000-0003-0752-3747; 
FU Department of Homeland Security (DHS) [HSHQDC-15-C-B0059]; National
   Nature Science Foundation of China [81 420 108 024]; Natural Science
   Foundation of Guangdong Province [2014A030312016]; National Institute of
   Allergy and Infectious Diseases (NIAIDP) grant [AI123338]; Intramural
   Research Program of the National Human Genome Research Institute,
   National Institutes of Health; Intramural Research Program of the
   National Institutes of Health, National Library of Medicine; DHS Science
   and Technology Directorate (ST) [HSHQDC-07-C-00020]
FX JCVI staff was supported by Department of Homeland Security (DHS)
   contract HSHQDC-15-C-B0059. X.G.C. was supported by the National Nature
   Science Foundation of China (81 420 108 024) and the Natural Science
   Foundation of Guangdong Province (2014A030312016). Z.T. was supported by
   National Institute of Allergy and Infectious Diseases (NIAIDP) grant
   AI123338. P.M.P. was supported by state and federal funds appropriated
   to the Ohio Agricultural Research and Development Center (OARDC) of the
   Ohio State University. S.K. and A.M.P. were supported by the Intramural
   Research Program of the National Human Genome Research Institute,
   National Institutes of Health. F.T.N. was supported by the Intramural
   Research Program of the National Institutes of Health, National Library
   of Medicine. N.H.B. and T.S. were supported under contract No.
   HSHQDC-07-C-00020 awarded by the DHS Science and Technology Directorate
   (S&T) for the management and operation of the NBACC, a Federally Funded
   Research and Development Center. The views and conclusions contained in
   this document are those of the authors and should not be interpreted as
   representing the official policies, either expressed or implied, of the
   DHS or S&T. In no event shall the DHS, NBACC, S&T, or Battelle National
   Biodefense Institute have any responsibility or liability for any use,
   misuse, inability to use, or reliance upon the information contained
   herein. DHS does not endorse any products or commercial services
   mentioned in this publication.
CR Adey A, 2013, NATURE, V500, P207, DOI 10.1038/nature12064
   Agarwala R, 2018, NUCLEIC ACIDS RES, V46, pD8, DOI [10.1093/nar/gkx1095, 10.1093/nar/gks1189, 10.1093/nar/gkq1172]
   Alexander D., 2016, QUIVER FAQ
   ALTSCHUL SF, 1990, J MOL BIOL, V215, P403, DOI 10.1006/jmbi.1990.9999
   American Type Culture Collection, 2017, Aedes albopictus Clone C6/36 (ATCC CRL1660TM)
   [Anonymous], 2017, PAC BIOSC GEN CONS
   Bao ZR, 2002, GENOME RES, V12, P1269, DOI 10.1101/gr.88502
   Benson G, 1999, NUCLEIC ACIDS RES, V27, P573, DOI 10.1093/nar/27.2.573
   Brackney DE, 2010, PLOS NEGLECT TROP D, V4, DOI 10.1371/journal.pntd.0000856
   Campbell CL, 2008, BMC MICROBIOL, V8, DOI 10.1186/1471-2180-8-47
   Chen SX, 2004, VIROLOGY, V318, P123, DOI 10.1016/j.virol.2003.09.013
   Chen XG, 2015, P NATL ACAD SCI USA, V112, pE5907, DOI 10.1073/pnas.1516410112
   Chin CS, 2016, NAT METHODS, V13, P1050, DOI [10.1038/NMETH.4035, 10.1038/nmeth.4035]
   CHIPLONKAR JM, 1983, EXPERIENTIA, V39, P608, DOI 10.1007/BF01971121
   Crochu S, 2004, J GEN VIROL, V85, P1971, DOI 10.1099/vir.0.79850-0
   Daly GM, 2015, PLOS ONE, V10, DOI 10.1371/journal.pone.0129059
   Drake LL, 2015, SCI REP-UK, V5, DOI 10.1038/srep07795
   Drake LL, 2010, PLOS ONE, V5, DOI 10.1371/journal.pone.0015578
   Dritsou V, 2015, PATHOG GLOB HEALTH, V109, P207, DOI 10.1179/2047773215Y.0000000031
   Dudchenko O, 2017, SCIENCE, V356, P92, DOI 10.1126/science.aal3327
   Eleftherianos I, 2011, P NATL ACAD SCI USA, V108, P12024, DOI 10.1073/pnas.1108926108
   Esquivel CJ, 2016, PEERJ, V4, DOI 10.7717/peerj.1784
   FERRARI JA, 1989, EVOLUTION, V43, P895, DOI [10.2307/2409317, 10.1111/j.1558-5646.1989.tb05187.x]
   Avila-Bonilla RG, 2017, VIRUS RES, V232, P139, DOI 10.1016/j.virusres.2017.03.005
   GenomeWiki, 2017, MIN STEPS LIFTOVER
   Giraldo-Calderón GI, 2015, NUCLEIC ACIDS RES, V43, pD707, DOI 10.1093/nar/gku1117
   Goubert C, 2015, GENOME BIOL EVOL, V7, P1192, DOI 10.1093/gbe/evv050
   Hall AB, 2016, P NATL ACAD SCI USA, V113, pE2114, DOI 10.1073/pnas.1525164113
   Hall AB, 2015, SCIENCE, V348, P1268, DOI 10.1126/science.aaa2850
   Hall AB, 2014, GENOME BIOL EVOL, V6, P179, DOI 10.1093/gbe/evu002
   Hall AB, 2013, BMC GENOMICS, V14, DOI 10.1186/1471-2164-14-273
   Hammond S, 2011, BMC GENOMICS, V12, DOI 10.1186/1471-2164-12-67
   Huang DW, 2009, NAT PROTOC, V4, P44, DOI 10.1038/nprot.2008.211
   Huang DW, 2009, NUCLEIC ACIDS RES, V37, P1, DOI 10.1093/nar/gkn923
   IGARASHI A, 1978, J GEN VIROL, V40, P531, DOI 10.1099/0022-1317-40-3-531
   Istrail S, 2004, P NATL ACAD SCI USA, V101, P1916, DOI 10.1073/pnas.0307971100
   Jiao WB, 2017, CURR OPIN PLANT BIOL, V36, P64, DOI 10.1016/j.pbi.2017.02.002
   Kent WJ, 2002, GENOME RES, V12, P656, DOI [10.1101/gr.229202, 10.1101/gr.229202. Article published online before March 2002]
   Koren S., 2017, ARROW GRID
   Koren S, 2017, GENOME RES, V27, P722, DOI 10.1101/gr.215087.116
   Kurtz S, 2004, GENOME BIOL, V5, DOI 10.1186/gb-2004-5-2-r12
   Langmead B, 2012, NAT METHODS, V9, P357, DOI [10.1038/NMETH.1923, 10.1038/nmeth.1923]
   Langmead B, 2009, GENOME BIOL, V10, DOI 10.1186/gb-2009-10-3-r25
   Lewis NE, 2013, NAT BIOTECHNOL, V31, P759, DOI 10.1038/nbt.2624
   Li H, 2009, BIOINFORMATICS, V25, P1094, DOI [10.1093/bioinformatics/btp100, 10.1093/bioinformatics/btp324]
   Liu K, 2016, BIOL CELL, V108, P294, DOI 10.1111/boc.201600030
   Liu K, 2011, P NATL ACAD SCI USA, V108, P6062, DOI 10.1073/pnas.1102629108
   Lu ZY, 2011, DATABASE-OXFORD, DOI 10.1093/database/baq036
   Luo RB, 2012, GIGASCIENCE, V1, DOI 10.1186/2047-217X-1-18
   MATTHEWS TC, 1980, ANN ENTOMOL SOC AM, V73, P739, DOI 10.1093/aesa/73.6.739
   Miller J, 2017, SUPPORTING DATA ANAL
   Morazzani EM, 2012, PLOS PATHOG, V8, DOI 10.1371/journal.ppat.1002470
   Moser LA, 2016, MSYSTEMS, V1, DOI 10.1128/mSystems.00039-15
   Myers G., 2017, DAMASKER
   NCBI, 2017, NCBI EUK GEN ANN PIP
   NCBI, 2017, NCBI AED AEG ANN REL
   Nene V, 2007, SCIENCE, V316, P1718, DOI 10.1126/science.1138878
   Overend G, 2015, INSECT BIOCHEM MOLEC, V67, P47, DOI 10.1016/j.ibmb.2015.05.007
   Paterson A, 2005, VIROLOGY, V337, P253, DOI 10.1016/j.virol.2005.04.037
   Pendleton M, 2015, NAT METHODS, V12, P780, DOI [10.1038/NMETH.3454, 10.1038/nmeth.3454]
   Piermarini PM, 2015, INSECT BIOCHEM MOLEC, V67, P59, DOI 10.1016/j.ibmb.2015.06.006
   Piermarini PM, 2013, INSECT BIOCHEM MOLEC, V43, P75, DOI 10.1016/j.ibmb.2012.09.009
   Price AL, 2005, BIOINFORMATICS, V21, pI351, DOI 10.1093/bioinformatics/bti1018
   Quinlan AR, 2010, BIOINFORMATICS, V26, P841, DOI 10.1093/bioinformatics/btq033
   Raphemot R, 2014, PLOS ONE, V9, DOI 10.1371/journal.pone.0110772
   Raphemot R, 2014, INSECT BIOCHEM MOLEC, V51, P10, DOI 10.1016/j.ibmb.2014.05.002
   Raphemot R, 2013, PLOS ONE, V8, DOI 10.1371/journal.pone.0064905
   Rouhier MF, 2014, PLOS ONE, V9, DOI 10.1371/journal.pone.0100700
   Rouhier MF, 2014, INSECT BIOCHEM MOLEC, V48, P91, DOI 10.1016/j.ibmb.2014.03.003
   Seo JS, 2016, NATURE, V538, P243, DOI 10.1038/nature20098
   Simao FA, 2015, BIOINFORMATICS, V31, P3210, DOI 10.1093/bioinformatics/btv351
   SINGH KRP, 1967, CURR SCI INDIA, V36, P506
   Sork VL, 2016, G3-GENES GENOM GENET, V6, P3485, DOI 10.1534/g3.116.030411
   Swale DR, 2016, SCI REP-UK, V6, DOI 10.1038/srep36954
   Tsujimoto H, 2013, PLOS ONE, V8, DOI 10.1371/journal.pone.0075888
   Vurture GW, 2017, BIOINFORMATICS, V33, P2202, DOI 10.1093/bioinformatics/btx153
   WAGH UV, 1984, CYTOMETRY, V5, P403, DOI 10.1002/cyto.990050418
   Walenz B., 2017, CANU RELEASES
   Walker T, 2014, PARASITE VECTOR, V7, DOI 10.1186/1756-3305-7-382
   Weisenfeld NI, 2017, GENOME RES, V27, P757, DOI 10.1101/gr.214874.116
   WOOTTON JC, 1993, COMPUT CHEM, V17, P149, DOI 10.1016/0097-8485(93)85006-X
   Xu X, 2011, NAT BIOTECHNOL, V29, P735, DOI 10.1038/nbt.1932
   Yang L, 2017, J INSECT PHYSIOL, V98, P141, DOI 10.1016/j.jinsphys.2016.12.005
   Yang ZX, 2017, COMP BIOCHEM PHYS B, V204, P35, DOI 10.1016/j.cbpb.2016.11.003
NR 84
TC 44
Z9 52
U1 1
U2 13
PU OXFORD UNIV PRESS
PI OXFORD
PA GREAT CLARENDON ST, OXFORD OX2 6DP, ENGLAND
SN 2047-217X
J9 GIGASCIENCE
JI GigaScience
PD JAN 10
PY 2018
VL 7
IS 3
DI 10.1093/gigascience/gix135
PG 13
WC Biology; Multidisciplinary Sciences
WE Science Citation Index Expanded (SCI-EXPANDED)
SC Life Sciences & Biomedicine - Other Topics; Science & Technology - Other
   Topics
GA GB0WH
UT WOS:000428770500001
PM 29329394
OA Green Submitted, gold, Green Published
DA 2025-07-26
ER

PT J
AU Li, YJ
   Xu, JB
   Zhong, DB
   Zhang, H
   Yang, WQ
   Zhou, GF
   Su, XH
   Wu, Y
   Wu, K
   Cai, SW
   Yan, GY
   Chen, XG
AF Li, Yiji
   Xu, Jiabao
   Zhong, Daibin
   Zhang, Hong
   Yang, Wenqiang
   Zhou, Guofa
   Su, Xinghua
   Wu, Yang
   Wu, Kun
   Cai, Songwu
   Yan, Guiyun
   Chen, Xiao-Guang
TI Evidence for multiple-insecticide resistance in urban Aedes
   albopictus populations in southern China
SO PARASITES & VECTORS
LA English
DT Article
DE Aedes albopictus; Insecticide resistance; Biochemical assay; Kdr;
   Urbanization; Guangzhou
ID DENGUE VECTORS; DIPTERA-CULICIDAE; PYRETHROID RESISTANCE; AEGYPTI;
   SUSCEPTIBILITY; DDT; KDR; EFFICACY; ISLAND; CITY
AB Background: Aedes albopictus (Skuse) is an invasive mosquito that has become an important vector of chikungunya, dengue and Zika viruses. In the absence of specific antiviral therapy or a vaccine, vector management is the sole method available for reducing Aedes-induced disease morbidity. Determining the resistance status of Ae. albopictus to insecticides and exploring the resistance mechanisms is essential for future vector control planning.
   Methods: Aedes albopictus larvae and pupae were sampled from six sites (two sites each from urban, suburban and rural) in Guangzhou. The resistance bioassays were conducted against Bacillus thuringiensis israelensis (Bti): deltamethrin, propoxur and malathion for larvae; and deltamethrin, DDT, propoxur and malathion for adults. P450 monooxygenase (P450s), glutathione S-transferase (GSTs) and carboxylesterase (COEs) activities of adult mosquitoes were measured. Mutations at the knockdown resistance (kdr) gene were analyzed, and the association between kdr mutations and phenotypic resistance was tested.
   Results: Adult bioassays revealed varied susceptibility against DDT, deltamethrin and propoxur in the six Ae. albopictus populations. Significantly lower mortality rates were found in urban populations than suburban and rural populations. Urban mosquito populations showed resistance against DDT, deltamethrin and propoxur, while one rural population was resistant to DDT. All populations tested were susceptible to malathion. Larval bioassays results indicated that all populations of Ae. albopictus were sensitive to the larvicide Bti and malathion. Resistance to deltamethrin and propoxur was common in larval populations. The F1534S and F1534 L mutations were found to be significantly associated with deltamethrin resistance. Biochemical assays indicated elevated detoxification enzyme activities in the field mosquito populations.
   Conclusions: Aedes albopictus populations in Guangzhou, especially in urban areas, have developed resistance to the commonly used insecticides, primarily DDT and deltamethrin. This finding calls for resistance management and developing counter measures to mitigate the spread of resistance.
C1 [Li, Yiji; Xu, Jiabao; Zhang, Hong; Yang, Wenqiang; Su, Xinghua; Wu, Yang; Wu, Kun; Yan, Guiyun; Chen, Xiao-Guang] Southern Med Univ, Sch Publ Hlth, Dept Pathogen Biol, Guangdong Prov Key Lab Trop Dis Res, Guangzhou, Guangdong, Peoples R China.
   [Li, Yiji] Hainan Med Univ, Key Lab Translat Med Trop Dis, Minist Educ, Haikou, Hainan, Peoples R China.
   [Li, Yiji] Hainan Med Univ, Dept Pathogen Biol, Haikou, Hainan, Peoples R China.
   [Zhong, Daibin; Zhou, Guofa; Yan, Guiyun] Univ Calif Irvine, Sch Med, Program Publ Hlth, Irvine, CA 92717 USA.
   [Cai, Songwu] Ctr Dis Control & Prevent Guangdong Prov, Dept Vector Control, Guangzhou, Guangdong, Peoples R China.
C3 Southern Medical University - China; Hainan Medical University; Hainan
   Medical University; University of California System; University of
   California Irvine
RP Yan, GY; Chen, XG (corresponding author), Southern Med Univ, Sch Publ Hlth, Dept Pathogen Biol, Guangdong Prov Key Lab Trop Dis Res, Guangzhou, Guangdong, Peoples R China.; Yan, GY (corresponding author), Univ Calif Irvine, Sch Med, Program Publ Hlth, Irvine, CA 92717 USA.
EM guiyuny@uci.edu; xgchen2001@hotmail.com
RI xu, Jiabao/AAR-8017-2020; Zhong, Daibin/GRF-0564-2022
OI Wu, Yang/0000-0002-1207-5566
FU National Key R&D Program of China [2016YFC1200500, 2017YFC1201000];
   National Nature Science Foundation of China [81371845, 81420108024,
   81528013]; Natural Science Foundation of Guangdong Province
   [2014A030312016, 2016A020251001]; Guangzhou Synergy Innovation Key
   Program for Health [201508020263, 201605030010]; National Institutes of
   Health, USA [R01 AI083202, D43 TW009527]
FX This study was supported by the grants from the National Key R&D Program
   of China (2016YFC1200500, 2017YFC1201000), the National Nature Science
   Foundation of China (81371845, 81420108024, 81528013), the Natural
   Science Foundation of Guangdong Province (2014A030312016,
   2016A020251001), the Guangzhou Synergy Innovation Key Program for Health
   (201508020263, 201605030010) and the National Institutes of Health, USA
   (R01 AI083202 and D43 TW009527).
CR [Anonymous], 2012, PLOS NEGLECT TROP D, DOI DOI 10.1371/journal.pntd.0001793
   [Anonymous], 2012, THESIS
   [Anonymous], 1925, J ECON ENTOMOL
   [Anonymous], 2005, GUIDELINES LAB FIELD
   [Anonymous], 2016, Monitoring and managing insecticide resistance in Aedes mosquito populations Interim guidance for entomologists
   BRADFORD MM, 1976, ANAL BIOCHEM, V72, P248, DOI 10.1016/0003-2697(76)90527-3
   Brengues C, 2003, MED VET ENTOMOL, V17, P87, DOI 10.1046/j.1365-2915.2003.00412.x
   Cai Song-wu, 2006, Zhongguo Meijieshengwuxue Ji Kongzhi Zazhi, V17, P274
   Chang XL, 2014, PLOS NEGLECT TROP D, V8, DOI 10.1371/journal.pntd.0002889
   Chen HY, 2016, INFECT DIS POVERTY, V5, DOI 10.1186/s40249-016-0125-x
   Chuaycharoensuk T, 2011, J VECTOR ECOL, V36, P204, DOI 10.1111/j.1948-7134.2011.00158.x
   Cui F, 2006, PEST MANAG SCI, V62, P1013, DOI 10.1002/ps.1288
   Delatte H, 2013, PLOS NEGLECT TROP D, V7, DOI 10.1371/journal.pntd.0002111
   Dharshini Sangaralingam, 2011, Tropical Medicine and Health, V39, P47, DOI 10.2149/tmh.2010-19
   Ehnholm C, 1986, Methods Enzymol, V129, P716
   FINNEY D J, 1971, P333
   Gao Jian-rong, 2014, Zhongguo Meijieshengwuxue Ji Kongzhi Zazhi, V25, P483
   Guo FengYing Guo FengYing, 2002, Acta Parasitologica et Medica Entomologica Sinica, V9, P50
   Hemingway J, 2004, INSECT BIOCHEM MOLEC, V34, P653, DOI 10.1016/j.ibmb.2004.03.018
   Hemingway J, 2002, SCIENCE, V298, P96, DOI 10.1126/science.1078052
   Higa Yukiko, 2011, Tropical Medicine and Health, V39, P17, DOI 10.2149/tmh.2011-S04
   Hosokawa M., 2001, CURR PROTOC TOXICOL, V10, P4, DOI [10.1002/0471140856.tx0407-10,7.1-4.7.14, DOI 10.1002/0471140856.TX0407-10,7.1-4.7.14]
   Huang L, 2016, EUR J CLIN MICROBIOL, V35, P269, DOI 10.1007/s10096-015-2540-5
   Ishak IH, 2015, PARASITE VECTOR, V8, DOI 10.1186/s13071-015-0797-2
   Jupille H, 2016, PLOS NEGLECT TROP D, V10, DOI 10.1371/journal.pntd.0004901
   Kamgang B, 2011, PARASITE VECTOR, V4, DOI 10.1186/1756-3305-4-79
   Karunaratne SHPP, 2013, PESTIC BIOCHEM PHYS, V107, P98, DOI 10.1016/j.pestbp.2013.05.011
   Kasai S, 2011, JPN J INFECT DIS, V64, P217
   Kawada H, 2010, JPN J INFECT DIS, V63, P19
   Kushwah RBS, 2015, J VECTOR DIS, V52, P95
   Lee RML, 2014, TROP BIOMED, V31, P670
   Li Chun-Yan, 2013, Zhonghua Nan Ke Xue, V19, P487
   Li YJ, 2014, PLOS NEGLECT TROP D, V8, DOI 10.1371/journal.pntd.0003301
   Liu ZZ, 2017, EMERG INFECT DIS, V23, P1085, DOI 10.3201/eid2307.161528
   Marcombe S, 2014, PLOS ONE, V9, DOI 10.1371/journal.pone.0101992
   Marcombe S, 2009, AM J TROP MED HYG, V80, P745, DOI 10.4269/ajtmh.2009.80.745
   MOUCHET J, 1972, B WORLD HEALTH ORGAN, V46, P675
   Muthusamy R, 2015, J VECTOR DIS, V52, P159
   NENG W, 1992, J AM MOSQUITO CONTR, V8, P394
   Peng HJ, 2012, BMC PUBLIC HEALTH, V12, DOI 10.1186/1471-2458-12-83
   Ponlawat A, 2005, J MED ENTOMOL, V42, P821, DOI 10.1603/0022-2585(2005)042[0821:ISOAAA]2.0.CO;2
   Ranson H, 2011, TRENDS PARASITOL, V27, P91, DOI 10.1016/j.pt.2010.08.004
   Rezza G, 2012, BMC PUBLIC HEALTH, V12, DOI 10.1186/1471-2458-12-72
   Sang SW, 2014, PLOS ONE, V9, DOI 10.1371/journal.pone.0102755
   Schuffenecker I, 2006, PLOS MED, V3, P1058, DOI 10.1371/journal.pmed.0030263
   Sergon K, 2008, AM J TROP MED HYG, V78, P333, DOI 10.4269/ajtmh.2008.78.333
   Strode C, 2014, PLOS MED, V11, DOI 10.1371/journal.pmed.1001619
   WESSON DM, 1990, J AM MOSQUITO CONTR, V6, P258
   World Health Organization, 2013, Test procedures for insecticide resistance monitoring in malaria vector mosquitoes
   Xu JB, 2016, PLOS NEGLECT TROP D, V10, DOI 10.1371/journal.pntd.0004696
   Yan Ju-Ying, 2010, Zhonghua Yu Fang Yi Xue Za Zhi, V44, P1091
   Yebakima A, 2004, J MED ENTOMOL, V41, P718, DOI 10.1603/0022-2585-41.4.718
   Yiguan W, 2017, CHINA J EC ENTOMOL, V110, P239, DOI DOI 10.1093/JEE/T0W254
   Zhong DB, 2013, PLOS ONE, V8, DOI 10.1371/journal.pone.0055475
NR 54
TC 67
Z9 77
U1 4
U2 54
PU BMC
PI LONDON
PA CAMPUS, 4 CRINAN ST, LONDON N1 9XW, ENGLAND
SN 1756-3305
J9 PARASITE VECTOR
JI Parasites Vectors
PD JAN 3
PY 2018
VL 11
AR 4
DI 10.1186/s13071-017-2581-y
PG 10
WC Parasitology; Tropical Medicine
WE Science Citation Index Expanded (SCI-EXPANDED)
SC Parasitology; Tropical Medicine
GA FR7GK
UT WOS:000419235500003
PM 29298700
OA gold, Green Published
DA 2025-07-26
ER

PT J
AU Wasik, D
   Mulchandani, A
   Yates, MV
AF Wasik, Daniel
   Mulchandani, Ashok
   Yates, Marylynn V.
TI Point-of-Use Nanobiosensor for Detection of Dengue Virus NS1 Antigen in
   Adult Aedes aegypti: A Potential Tool for Improved Dengue
   Surveillance
SO ANALYTICAL CHEMISTRY
LA English
DT Article
ID DIPTERA-CULICIDAE; CARBON NANOTUBES; PROTEIN NS1; IMMUNOSENSOR;
   QUANTIFICATION; TRANSMISSION; SPECIFICITY; TRANSISTORS; RECOGNITION;
   CHIKUNGUNYA
AB Dengue virus (DENY) and its primary mosquito vectors Aedes spp. have spread to every continent except Antarctica, causing outbreaks and autochthonous transmission in previously disease-free regions. Recently, the spread of other arboviruses carried by invasive Aedes spp., such as Chikungunya and Zika, seem to be following similar trends as DENY and have renewed interest in monitoring and modeling arboviruses within mosquito vectors. Unfortunately, current commercially available detection methods are designed for the diagnosis of DENY in humans or are too expensive and complex for sustainable monitoring. We report a novel electronic nanobiosensor utilizing a single-walled carbon nanotube networks chemiresistor transducer functionalized with antidengue NS1 monoclonal antibodies for rapid detection of the.dengue nonstructural protein 1 (NS1). NS1 is a highly conserved protein secreted at high concentrations during viral replication and is a biomarker for DENY infection. NS1 was successfully detected in spiked adult Aedes aegypti homogenate over a broad dynamic range with high sensitivity and selectivity. The biosensor is compatible with "gold-standard" adult mosquito field-collection protocols and generates electronic data that can be readily stored or wirelessly transmitted. Thus, it has potential for remote and real-time monitoring of wild mosquito populations.
C1 [Wasik, Daniel; Yates, Marylynn V.] Univ Calif Riverside, Dept Environm Sci, Riverside, CA 92521 USA.
   [Mulchandani, Ashok] Univ Calif Riverside, Dept Chem & Environm Engn, Riverside, CA 92521 USA.
   [Mulchandani, Ashok] Univ Calif Riverside, Mat Sci & Engn Program, Riverside, CA 92521 USA.
C3 University of California System; University of California Riverside;
   University of California System; University of California Riverside;
   University of California System; University of California Riverside
RP Mulchandani, A (corresponding author), Univ Calif Riverside, Dept Chem & Environm Engn, Riverside, CA 92521 USA.; Mulchandani, A (corresponding author), Univ Calif Riverside, Mat Sci & Engn Program, Riverside, CA 92521 USA.
EM adani@engr.ucr.edu
RI ; Mulchandani, Ashok/B-9692-2016
OI Wasik, Daniel/0000-0002-8877-6107; 
FU UCR AES (Agricultural Experiment Station); USDA Hatch Grant
   [CA-R-ENS-7772-H]; National Science Foundation [1606181]; Directorate
   For Engineering [1606181] Funding Source: National Science Foundation;
   Div Of Chem, Bioeng, Env, & Transp Sys [1606181] Funding Source:
   National Science Foundation
FX We thank Dr. Peter Atkinson and Michael Han for providing A. aegypti
   mosquitoes and Thien-Toan Tran for coding and fabricating the Arduino
   control unit and the LabVIEW interface. We acknowledge the financial
   support of UCR AES (Agricultural Experiment Station), USDA Hatch Grant
   (CA-R-ENS-7772-H), and National Science Foundation (1606181).
CR Allonso D, 2014, PLOS ONE, V9, DOI 10.1371/journal.pone.0113634
   Althouse BM, 2012, PLOS NEGLECT TROP D, V6, DOI 10.1371/journal.pntd.0001928
   Anderson JR, 2006, AM J TROP MED HYG, V75, P886, DOI 10.4269/ajtmh.2006.75.886
   Anker M., 2004, CORVAL C
   [Anonymous], [No title captured]
   Antunes P, 2015, SCI REP-UK, V5, DOI 10.1038/srep16145
   Armstrong P. M., 2011, JOVE-J VIS EXP, P2889
   Bai L, 2013, GLOBALIZATION HEALTH, V9, DOI 10.1186/1744-8603-9-10
   Bennett KE, 2002, AM J TROP MED HYG, V67, P85, DOI 10.4269/ajtmh.2002.67.85
   Berthet N, 2014, VECTOR-BORNE ZOONOT, V14, P862, DOI 10.1089/vbz.2014.1607
   Bonizzoni M, 2013, TRENDS PARASITOL, V29, P460, DOI 10.1016/j.pt.2013.07.003
   Camara AR, 2013, OPT EXPRESS, V21, P27023, DOI 10.1364/OE.21.027023
   Cavalcanti IT, 2012, BIOCHEM ENG J, V67, P225, DOI 10.1016/j.bej.2012.06.016
   Cecchetto J, 2015, SENSOR ACTUAT B-CHEM, V213, P150, DOI 10.1016/j.snb.2015.02.068
   Centers for Disease, 2001, MMWR-MORBID MORTAL W, V50, P57
   Chartuprayoon N, 2015, BIOSENS BIOELECTRON, V63, P432, DOI 10.1016/j.bios.2014.07.043
   Diallo D, 2012, PLOS NEGLECT TROP D, V6, DOI 10.1371/journal.pntd.0001649
   Dias ACMS, 2013, BIOSENS BIOELECTRON, V44, P216, DOI 10.1016/j.bios.2012.12.033
   Duong V, 2015, P NATL ACAD SCI USA, V112, P14688, DOI 10.1073/pnas.1508114112
   Durbin AP, 2013, VIROLOGY, V439, P34, DOI 10.1016/j.virol.2013.01.018
   Figueiredo A, 2015, SCI REP-UK, V5, DOI 10.1038/srep07865
   Frentiu FD, 2014, PLOS NEGLECT TROP D, V8, DOI 10.1371/journal.pntd.0002688
   García-Aljaro C, 2010, BIOSENS BIOELECTRON, V26, P1437, DOI 10.1016/j.bios.2010.07.077
   Gruner G, 2006, ANAL BIOANAL CHEM, V384, P322, DOI 10.1007/s00216-005-3400-4
   Gubler D. J., 2011, ASIA PAC J MOL BIOL, V3, P111
   Gubler Duane J, 2011, Trop Med Health, V39, P3, DOI 10.2149/tmh.2011-S05
   Gunda NSK, 2013, BIOMED MICRODEVICES, V15, P959, DOI 10.1007/s10544-013-9787-3
   Kim JP, 2009, BIOSENS BIOELECTRON, V24, P3372, DOI 10.1016/j.bios.2009.04.048
   Linares EM, 2013, BIOSENS BIOELECTRON, V41, P180, DOI 10.1016/j.bios.2012.08.005
   Muller DA, 2012, J VIROL METHODS, V183, P90, DOI 10.1016/j.jviromet.2012.03.033
   Musso D, 2015, LANCET, V386, P243, DOI 10.1016/S0140-6736(15)61273-9
   Pal S, 2014, PLOS ONE, V9, DOI 10.1371/journal.pone.0113411
   Parkash O, 2014, DIAGNOSTICS, V4, P165, DOI 10.3390/diagnostics4040165
   Petersen LR, 2013, JAMA-J AM MED ASSOC, V310, P308, DOI 10.1001/jama.2013.8042
   Pirich CL, 2017, BIOSENS BIOELECTRON, V92, P47, DOI 10.1016/j.bios.2017.01.068
   Ramasamy R, 2016, J VECTOR DIS, V53, P91
   Ramnani P, 2016, CHEMOSPHERE, V143, P85, DOI 10.1016/j.chemosphere.2015.04.063
   Ramnani P, 2013, ANAL CHEM, V85, P8061, DOI 10.1021/ac4018346
   Ritchie SA, 2014, J MED ENTOMOL, V51, P210, DOI 10.1603/ME13105
   Sharp TM, 2015, EMERG INFECT DIS, V21, P1311, DOI 10.3201/eid2108.150368
   Silva MMS, 2015, J CHEM TECHNOL BIOT, V90, P194, DOI 10.1002/jctb.4305
   Simmons CP, 2012, NEW ENGL J MED, V366, P1423, DOI 10.1056/NEJMra1110265
   Sinawang PD, 2016, BIOSENS BIOELECTRON, V77, P400, DOI 10.1016/j.bios.2015.09.048
   Sylvestre G, 2014, PARASITE VECTOR, V7, DOI 10.1186/1756-3305-7-155
   Tai DF, 2005, ANAL CHEM, V77, P5140, DOI 10.1021/ac0504060
   Tan CH, 2011, VECTOR-BORNE ZOONOT, V11, P789, DOI 10.1089/vbz.2010.0028
   Voge NV, 2013, AM J TROP MED HYG, V88, P260, DOI 10.4269/ajtmh.2012.12-0477
   Wasik D, 2017, BIOSENS BIOELECTRON, V91, P811, DOI 10.1016/j.bios.2017.01.017
   Weaver SC, 2015, NEW ENGL J MED, V372, P1231, DOI 10.1056/NEJMra1406035
   WINKLER G, 1989, VIROLOGY, V171, P302, DOI 10.1016/0042-6822(89)90544-8
   Wong WR, 2016, BIOSENS BIOELECTRON, V78, P132, DOI 10.1016/j.bios.2015.11.030
   Young PR, 2000, J CLIN MICROBIOL, V38, P1053, DOI 10.1128/JCM.38.3.1053-1057.2000
NR 52
TC 31
Z9 33
U1 0
U2 38
PU AMER CHEMICAL SOC
PI WASHINGTON
PA 1155 16TH ST, NW, WASHINGTON, DC 20036 USA
SN 0003-2700
EI 1520-6882
J9 ANAL CHEM
JI Anal. Chem.
PD JAN 2
PY 2018
VL 90
IS 1
BP 679
EP 684
DI 10.1021/acs.analchem.7b03407
PG 6
WC Chemistry, Analytical
WE Science Citation Index Expanded (SCI-EXPANDED)
SC Chemistry
GA FR9US
UT WOS:000419419200039
PM 29182305
DA 2025-07-26
ER

PT J
AU Abboubakar, H
   Kamgang, JC
   Nkamba, LN
   Tieudjo, D
AF Abboubakar, Hamadjam
   Kamgang, Jean Claude
   Nkamba, Leontine Nkague
   Tieudjo, Daniel
TI Bifurcation thresholds and optimal control in transmission dynamics of
   arboviral diseases
SO JOURNAL OF MATHEMATICAL BIOLOGY
LA English
DT Article
DE Arboviral diseases; Bifurcation; Optimal control; Pontryagin's maximum
   principle (PMP); Efficiency analysis
ID TETRAVALENT DENGUE VACCINE; VECTOR-BORNE DISEASES; WEST-NILE-VIRUS;
   BACKWARD BIFURCATION; AEDES-AEGYPTI; CHIKUNGUNYA DISEASE;
   POPULATION-DYNAMICS; MATHEMATICAL-MODEL; STABILITY ANALYSIS; EPIDEMIC
   MODEL
AB In this paper, we derive and analyse a model for the control of arboviral diseases which takes into account an imperfect vaccine combined with some other control measures already studied in the literature. We begin by analysing the basic model without control. We prove the existence of two disease-free equilibrium points and the possible existence of up to two endemic equilibrium points (where the disease persists in the population). We show the existence of a transcritical bifurcation and a possible saddle-node bifurcation and explicitly derive threshold conditions for both, including defining the basic reproduction number, , which provides whether the disease can persist in the population or not. The epidemiological consequence of saddle-node bifurcation is that the classical requirement of having the reproduction number less than unity, while necessary, is no longer sufficient for disease elimination from the population. It is further shown that in the absence of disease-induced death, the model does not exhibit this phenomenon. The model is extended by reformulating the model as an optimal control problem, with the use of five time dependent controls, to assess the impact of vaccination combined with treatment, individual protection and two vector control strategies (killing adult vectors and reduction of eggs and larvae). By using optimal control theory, we establish conditions under which the spread of disease can be stopped, and we examine the impact of combined control tools on the transmission dynamic of disease. The Pontryagin's maximum principle is used to characterize the optimal control. Numerical simulations and efficiency analysis show that, vaccination combined with other control mechanisms, would reduce the spread of the disease appreciably.
C1 [Abboubakar, Hamadjam] UIT Univ Ngaoundere, Dept Comp Engn, Lab Anal Simulat & Tests LASE, POB 455, Ngaoundere, Cameroon.
   [Kamgang, Jean Claude; Tieudjo, Daniel] ENSAI Univ Ngaoundere, Dept Math & Comp Sci, Lab Expt Math LME, POB 455, Ngaoundere, Cameroon.
   [Nkamba, Leontine Nkague] Univ Yaounde I, Higher Teacher Training Coll, Dept Math, POB 47, Yaounde, Cameroon.
C3 University of Yaounde I
RP Abboubakar, H (corresponding author), UIT Univ Ngaoundere, Dept Comp Engn, Lab Anal Simulat & Tests LASE, POB 455, Ngaoundere, Cameroon.
EM abboubakarhamadjam@yahoo.fr; jckamgang@gmail.com; lnkague@gmail.com;
   tieudjo@yahoo.com
RI Hamadjam, ABBOUBAKAR/AAF-8446-2021
OI Kamgang, Jean Claude/0000-0002-3903-2283; Hamadjam,
   Abboubakar/0000-0002-2213-7185
FU UIT of Ngaoundere [OM01/GIN/2016]; Cameroon Ministry of Higher Education
   through the initiative for the modernization of research in Cameroon's
   Higher Education
FX The first author (H. A) would like to thank the Direction of UIT of
   Ngaoundere for their financial assistance in the context of research
   missions in 2016 through grant number OM01/GIN/2016. The first author
   also thanks the Department of Mathematics of The Higher Teacher Training
   College of Yaounde for their hospitality during the research visit where
   the work was initiated. The authors acknowledges the grants and support
   of the Cameroon Ministry of Higher Education through the initiative for
   the modernization of research in Cameroon's Higher Education. The
   authors are grateful to the Editor in Chief, the Associate Editor and
   the Anonymous referee for valuable remarks and comments, which
   contributed significantly to the quality of paper.
CR Abboubakar H, 2016, RIC MAT, V65, P329, DOI 10.1007/s11587-016-0293-9
   Abboubakar H., 2015, BIOMATH, V4, P1507241
   Abboubakar H, 2016, MATH BIOSCI, V278, P100, DOI 10.1016/j.mbs.2016.06.002
   Adams BM, 2004, MATH BIOSCI ENG, V1, P223
   Ai SB, 2012, SIAM J APPL MATH, V72, P1213, DOI 10.1137/110860318
   Alcaraz C, 2007, BIOL CONSERV, V139, P83, DOI 10.1016/j.biocon.2007.06.006
   Aldila D, 2013, MATH BIOSCI, V242, P9, DOI 10.1016/j.mbs.2012.11.014
   [Anonymous], 2012, GEOMETRIC OPTIMAL CO
   [Anonymous], 2015, THE VERGE       0727
   [Anonymous], 2015, Negocier la guerison du petit malade. Configurations d'enfance et accessibilite des soins a nouakchott (Mauritanie)
   [Anonymous], 2009, DENGUE DENGUE HAEMOR
   [Anonymous], 2013, Dengue and severe dengue
   Bellan SE, 2010, PLOS ONE, V5, DOI 10.1371/journal.pone.0010165
   Blayneh K, 2009, DISCRETE CONT DYN-B, V11, P587, DOI 10.3934/dcdsb.2009.11.587
   Blayneh KW, 2010, B MATH BIOL, V72, P1006, DOI 10.1007/s11538-009-9480-0
   Brasseur Anthony, 2011, THESIS
   Buonomo B, 2015, MATHEMATICS, V3, P1241, DOI 10.3390/math3041241
   Buonomo B, 2011, MATH BIOSCI ENG, V8, P677, DOI 10.3934/mbe.2011.8.677
   Caetano MAL, 2001, OPTIM CONTR APPL MET, V22, P63, DOI 10.1002/oca.683
   Cannon JR, 2012, MATH METHOD APPL SCI, V35, P196, DOI 10.1002/mma.1556
   Carvalho S.A., 2015, ARXIV150800961V1, P1
   Chippaux A, 2003, MED MALADIES INFECT, V33, P377, DOI 10.1016/S0399-077X(03)00204-X
   Chitnis N, 2008, B MATH BIOL, V70, P1272, DOI 10.1007/s11538-008-9299-0
   Coutinho FAB, 2006, B MATH BIOL, V68, P2263, DOI 10.1007/s11538-006-9108-6
   Cruz-Pacheco G, 2005, B MATH BIOL, V67, P1157, DOI 10.1016/j.bulm.2004.11.008
   Cruz-Pacheco G, 2009, B MATH BIOL, V71, P1378, DOI 10.1007/s11538-009-9406-x
   Cushing J.M., 1998, INTRO STRUCTURED POP, V71
   Darriet F., 2007, IRD, P1
   de Pinho MD, 2017, MATH BIOSCI ENG, V14, P111, DOI 10.3934/mbe.2017008
   Derouich M, 2006, APPL MATH COMPUT, V177, P528, DOI 10.1016/j.amc.2005.11.031
   Dias WO, 2015, MATH BIOSCI, V269, P37, DOI 10.1016/j.mbs.2015.08.019
   Diekmann O., 2000, MATH EPIDEMIOLOGY IN
   Djamila M, 2011, THESIS
   Dumont Y, 2016, MATH BIOSCI, V281, P9, DOI 10.1016/j.mbs.2016.08.011
   Dumont Y, 2010, MATH BIOSCI ENG, V7, P313, DOI 10.3934/mbe.2010.7.313
   Dushoff J, 1998, J MATH BIOL, V36, P227, DOI 10.1007/s002850050099
   Eshita Y, 2007, PESTICIDE CHEM, P260
   Esteva L, 1999, J MATH BIOL, V38, P220, DOI 10.1007/s002850050147
   Esteva L, 1998, MATH BIOSCI, V150, P131, DOI 10.1016/S0025-5564(98)10003-2
   Feng ZL, 1997, J MATH BIOL, V35, P523, DOI 10.1007/s002850050064
   Fleming W.H., 1975, DETERMINISTIC STOCHA, VVolume 1, DOI 10.1007/978-1-4612-6380-7
   FREEDMAN HI, 1979, B MATH BIOL, V41, P67, DOI 10.1007/BF02547925
   Garba SM, 2008, MATH BIOSCI, V215, P11, DOI 10.1016/j.mbs.2008.05.002
   GOH BS, 1978, B MATH BIOL, V40, P525, DOI 10.1016/S0092-8240(78)80053-6
   Greenhalgh D, 2009, J MATH BIOL, V59, P1, DOI 10.1007/s00285-008-0206-y
   GRONDIN V., 2006, Les Parets de pedra seca del Bosc de Tosca
   Gubler DJ, 2001, ANN NY ACAD SCI, V951, P13
   GURTIN ME, 1979, MATH BIOSCI, V43, P199, DOI 10.1016/0025-5564(79)90049-X
   GURTIN ME, 1974, ARCH RATION MECH AN, V54, P280
   Hadinegoro SR, 2015, NEW ENGL J MED, V373, P1195, DOI 10.1056/NEJMoa1506223
   Hale J.K., 1969, ORDINARY DIFFERENTIA
   Hotez PJ, 2004, CLIN INFECT DIS, V38, P871, DOI 10.1086/382077
   Jung E, 2002, DISCRETE CONT DYN-B, V2, P473
   Karabatsos N., 1985, INT CATALOGUE ARBOVI
   Kassa SM, 2014, OPTIM CONTR APPL MET, V35, P627, DOI 10.1002/oca.2088
   La Salle Joseph P, 1976, The stability of dynamical systems, DOI DOI 10.1137/1.9781611970432
   LASALLE JP, 1968, J DIFFER EQUATIONS, V4, P57, DOI 10.1016/0022-0396(68)90048-X
   Lenhart S., 2007, OPTIMAL CONTROL APPL, DOI DOI 10.1201/9781420011418
   Lord CC, 1996, MED VET ENTOMOL, V10, P19, DOI 10.1111/j.1365-2915.1996.tb00077.x
   Lukes DL., 1982, DIFFERENTIAL EQUATIO, VVol. 162
   Maidana NA, 2011, MATH COMPUT MODEL, V53, P1247, DOI 10.1016/j.mcm.2010.12.008
   Moulay D, 2011, MATH BIOSCI, V229, P50, DOI 10.1016/j.mbs.2010.10.008
   Moulay D, 2012, MATH BIOSCI ENG, V9, P369, DOI 10.3934/mbe.2012.9.369
   Ngwa GA, 2000, MATH COMPUT MODEL, V32, P747, DOI 10.1016/S0895-7177(00)00169-2
   Nishiura H., 2006, Dengue Bulletin, V30, P51
   Njankou SDD, 2016, J BIOL SYST, V24, P29, DOI 10.1142/S0218339016500029
   Okosun KO, 2011, BIOSYSTEMS, V106, P136, DOI 10.1016/j.biosystems.2011.07.006
   Parks W, 2004, PLANNING SOCIAL MOBI
   Parola P., 2006, EMERG INFECT DIS, V12, P1
   Paupy C, 2009, MICROBES INFECT, V11, P1177, DOI 10.1016/j.micinf.2009.05.005
   Poletti P., 2011, PLOS ONE, V6, P1, DOI DOI 10.1371/J0URNAL.P0NE.0016460
   Pontryagin L., 1962, MATH THEORY OPTIMAL
   Rivero-Esquivel E, 2016, MATH COMPUT SIMULAT, V121, P109, DOI 10.1016/j.matcom.2015.09.005
   Rodrigues H. S. F., 2012, Optimal Control and Numerical Optimization Applied to Epidemiological Models
   Rodrigues HS, 2014, MATH BIOSCI, V247, P1, DOI 10.1016/j.mbs.2013.10.006
   Sabchareon A, 2012, LANCET, V380, P1559, DOI 10.1016/S0140-6736(12)61428-7
   Safan M, 2013, J MATH BIOL, V67, P1083, DOI 10.1007/s00285-012-0582-1
   Sanofi P, 2014, COMMUNIQUE PRESSE NE
   Sanofi P, 2013, DENGUE VACCINE PRIOR
   Scott TW, 2010, CURR TOP MICROBIOL, V338, P115, DOI 10.1007/978-3-642-02215-9_9
   Sharomi O, 2007, MATH BIOSCI, V210, P436, DOI 10.1016/j.mbs.2007.05.012
   SOTA T, 1992, ENTOMOL EXP APPL, V63, P155, DOI 10.1007/BF00343575
   Stuckey EM, 2014, PLOS ONE, V9, DOI 10.1371/journal.pone.0107700
   Stukalin EB, 2013, J R SOC INTERFACE, V10, DOI 10.1098/rsif.2013.0325
   Suaya JA, 2007, TROP MED INT HEALTH, V12, P1026, DOI 10.1111/j.1365-3156.2007.01889.x
   Thonnon J, 1999, B SOC PATHOL EXOT, V92, P79
   Togora M., 2014, MALI MED, V29, P40
   van den Driessche P, 2002, MATH BIOSCI, V180, P29, DOI 10.1016/S0025-5564(02)00108-6
   Villar L, 2015, NEW ENGL J MED, V372, P113, DOI 10.1056/NEJMoa1411037
   Wangari IM, 2016, APPL MATH MODEL, V40, P1669, DOI 10.1016/j.apm.2015.07.022
   Wilder-Smith A, 2004, TROP MED INT HEALTH, V9, P305, DOI 10.1046/j.1365-3156.2003.01177.x
   World Health Organization, 2016, WEEKLY EPIDEMIOL APR
   Yameogo T M, 2011, Bull Soc Pathol Exot, V104, P68, DOI 10.1007/s13149-010-0123-3
   Yang HM, 2008, APPL MATH COMPUT, V198, P401, DOI 10.1016/j.amc.2007.08.046
   Yébakima A, 2004, TROP MED INT HEALTH, V9, P582, DOI 10.1111/j.1365-3156.2004.01241.x
   Yusuf T.T., 2012, WORLD J MODELLING SI, V8, P194
   Zaman G, 2008, BIOSYSTEMS, V93, P240, DOI 10.1016/j.biosystems.2008.05.004
NR 97
TC 35
Z9 35
U1 4
U2 26
PU SPRINGER HEIDELBERG
PI HEIDELBERG
PA TIERGARTENSTRASSE 17, D-69121 HEIDELBERG, GERMANY
SN 0303-6812
EI 1432-1416
J9 J MATH BIOL
JI J. Math. Biol.
PD JAN
PY 2018
VL 76
IS 1-2
BP 379
EP 427
DI 10.1007/s00285-017-1146-1
PG 49
WC Biology; Mathematical & Computational Biology
WE Science Citation Index Expanded (SCI-EXPANDED)
SC Life Sciences & Biomedicine - Other Topics; Mathematical & Computational
   Biology
GA FS0GP
UT WOS:000419452400010
PM 28589490
OA Green Submitted
DA 2025-07-26
ER

PT J
AU Abdelnabi, R
   Jochmans, D
   Verbeken, E
   Neyts, J
   Delang, L
AF Abdelnabi, Rana
   Jochmans, Dirk
   Verbeken, Erik
   Neyts, Johan
   Delang, Leen
TI Antiviral treatment efficiently inhibits chikungunya virus infection in
   the joints of mice during the acute but not during the chronic phase of
   the infection
SO ANTIVIRAL RESEARCH
LA English
DT Article
DE Favipiravir; CHIKV; Persistence; Joints; Mice
ID FAVIPIRAVIR T-705; IN-VITRO; DISEASE; VACCINES
AB Favipiravir (T-705) is a broad spectrum antiviral which has been approved in Japan for the treatment of severe influenza virus infections. We reported earlier that favipiravir inhibits the in vitro replication of CHIKV and protects against disease progression in CHIKV-infected immunodeficient mice. We here explored whether favipiravir is also able to inhibit CHIKV replication in the joints of mice either when treatment is initiated during the acute or during the chronic phase of the infection. To this end, C57BL/6J mice were infected with CHIKV in the left hind footpad and treatment with favipiravir (300 mg/kg/day, orally) was either given from day 0 to day 3 post-infection (p.i.) or from day 49 to day 55 p.i. In the untreated mice, viral RNA was still detectable in the joints up to 98 days p.i., yet no infectious viral particles were observed in these tissues. The 4 days treatment during the acute phase of the infection resulted in complete inhibition of systemic viral spread. As a consequence, no viral RNA was detected in the non-inoculated feet in contrast to the situation in the untreated control mice. When treatment was initiated at day 49 p.i., no significant reduction in viral RNA levels in joints were noted as compared to the untreated control. Interestingly, when attempting to amplify by RT-PCR material corresponding to virus genome from the chronic phase samples, some parts of the genome, such as the viral polymerase gene could not be amplified. Collectively, these results suggest that the viral RNA detected in the joints during the chronic phase is likely defective, which also explains the lack of effect of a viral replication inhibitor.
C1 [Abdelnabi, Rana; Jochmans, Dirk; Neyts, Johan; Delang, Leen] Univ Leuven, Rega Inst Med Res, Dept Microbiol & Immunol, Lab Virol & Chemotherapy, B-3000 Leuven, Belgium.
   [Verbeken, Erik] Univ Leuven, B-3000 Leuven, Belgium.
   [Verbeken, Erik] Leuven Univ Hosp, Dept Pathol, B-3000 Leuven, Belgium.
C3 KU Leuven; KU Leuven; KU Leuven; University Hospital Leuven
RP Neyts, J (corresponding author), Herestr 49, B-3000 Louvain, Belgium.
EM Johan.Neyts@kuleuven.be
RI Abdelnabi, Rana/JAC-5997-2023; abdelnabi, rana/D-9526-2018; NEYTS,
   Johan/U-8267-2017; Delang, Leen/D-9548-2018; JOCHMANS, DIRK/T-6223-2017;
   Neyts, Johan/U-8267-2017
OI abdelnabi, rana/0000-0001-9771-7312; NEYTS, Johan/0000-0002-0033-7514;
   JOCHMANS, DIRK/0000-0002-9265-6028; 
FU grant for the BELVIR project from BELSPO (IUAP) [P7/45]; postdoctoral
   mandate Internal Funds (PDM) from KU Leuven [PDM/17/178]; FWO (Fund for
   Scientific Research of Flanders, Belgium)
FX This work was funded by a grant for the BELVIR project from BELSPO
   (IUAP) (P7/45). R.A. was supported by a postdoctoral mandate Internal
   Funds (PDM) from KU Leuven (PDM/17/178). L.D. was supported by a
   post-doctoral fellowship from the FWO (Fund for Scientific Research of
   Flanders, Belgium).
CR Abdelnabi R, 2015, ANTIVIR RES, V121, P59, DOI 10.1016/j.antiviral.2015.06.017
   Ahola T, 2015, VECTOR-BORNE ZOONOT, V15, P250, DOI 10.1089/vbz.2014.1681
   Delang L, 2014, J ANTIMICROB CHEMOTH, V69, P2770, DOI 10.1093/jac/dku209
   Furuta Y, 2013, ANTIVIR RES, V100, P446, DOI 10.1016/j.antiviral.2013.09.015
   Gasque P, 2015, VECTOR-BORNE ZOONOT, V15, P241, DOI 10.1089/vbz.2014.1710
   Gowen BB, 2013, PLOS NEGLECT TROP D, V7, DOI 10.1371/journal.pntd.0002614
   Hawman DW, 2013, J VIROL, V87, P13878, DOI 10.1128/JVI.02666-13
   Hoarau JJ, 2010, J IMMUNOL, V184, P5914, DOI 10.4049/jimmunol.0900255
   Jochmans D, 2016, ANTIMICROB AGENTS CH, V60, P4620, DOI 10.1128/AAC.00709-16
   Labadie K, 2010, J CLIN INVEST, V120, P894, DOI 10.1172/JCI40104
   Mentré F, 2015, LANCET INFECT DIS, V15, P150, DOI 10.1016/S1473-3099(14)71047-3
   Morrison CR, 2016, MICROBIOL SPECTR, V4, DOI 10.1128/microbiolspec.EI10-0017-2016
   Morrison TE, 2011, AM J PATHOL, V178, P32, DOI 10.1016/j.ajpath.2010.11.018
   Rocha-Pereira J, 2012, BIOCHEM BIOPH RES CO, V424, P777, DOI 10.1016/j.bbrc.2012.07.034
   Scharton D, 2014, ANTIVIR RES, V104, P84, DOI 10.1016/j.antiviral.2014.01.016
   Schwameis M, 2016, HUM VACC IMMUNOTHER, V12, P716, DOI 10.1080/21645515.2015.1101197
   Singh SK, 2011, REV MED VIROL, V21, P78, DOI 10.1002/rmv.681
   Zmurko J, 2016, PLOS NEGLECT TROP D, V10, DOI 10.1371/journal.pntd.0004695
NR 18
TC 30
Z9 30
U1 0
U2 2
PU ELSEVIER SCIENCE BV
PI AMSTERDAM
PA PO BOX 211, 1000 AE AMSTERDAM, NETHERLANDS
SN 0166-3542
EI 1872-9096
J9 ANTIVIR RES
JI Antiviral Res.
PD JAN
PY 2018
VL 149
BP 113
EP 117
DI 10.1016/j.antiviral.2017.09.016
PG 5
WC Pharmacology & Pharmacy; Virology
WE Science Citation Index Expanded (SCI-EXPANDED)
SC Pharmacology & Pharmacy; Virology
GA FU5MJ
UT WOS:000423897300014
PM 28958920
OA Green Accepted
DA 2025-07-26
ER

PT J
AU Agarwal, A
   Choudhary, T
   Gupta, V
AF Agarwal, Aniruddha
   Choudhary, Tripti
   Gupta, Vishali
TI Optical coherence tomography angiography features of bilateral
   retinopathy associated with Chikungunya fever
SO INDIAN JOURNAL OF OPHTHALMOLOGY
LA English
DT Article
DE Chikungunya; optical coherence tomography angiography; retinopathy
ID ACUTE MACULAR NEURORETINOPATHY; VIRUS-INFECTION
AB A 66-year-old male patient presented with decreased vision in both eyes following episode of Chikungunya fever. Examination revealed bilateral retinal lesions with stippled pigmentary changes at the level of the choriocapillaris, involving the macula in the left eye. The retinopathy consisted of outer retinal disruption and retinochoroidal flow abnormalities detected using with additional imaging, including spectral-domain optical coherence tomography (OCT), autofluorescence, and OCT angiography (OCTA). The index case report describes unique OCTA findings in both eyes of an elderly male secondary to Chikungunya fever. Using the technique of OCTA, insights into the mechanisms of visual damage in viral retinopathies such as Chikungunya fever can be understood.
C1 [Agarwal, Aniruddha; Choudhary, Tripti; Gupta, Vishali] Post Grad Inst Med Educ & Res, Adv Eye Ctr, Chandigarh, India.
C3 Post Graduate Institute of Medical Education & Research (PGIMER),
   Chandigarh
RP Gupta, V (corresponding author), Post Grad Inst Med Educ & Res, Adv Eye Ctr, Sect 12, Chandigarh 160012, India.
EM vishalisara@yahoo.co.in
RI ; Gupta, Vishali/AAU-2549-2021
OI Gupta, Vishali/0000-0001-8216-4620; 
CR Agrawal R, 2016, EXPERT REV MED DEVIC, V13, P519, DOI 10.1080/17434440.2016.1186540
   Bhavsar KV, 2016, SURV OPHTHALMOL, V61, P538, DOI 10.1016/j.survophthal.2016.03.003
   Chanana B, 2007, EYE, V21, P1020, DOI 10.1038/sj.eye.6702863
   Chhabra M, 2008, INDIAN J MED MICROBI, V26, P5, DOI 10.4103/0255-0857.38850
   Ding HJ, 2016, RHEUMATOLOGY, V55, P957, DOI 10.1093/rheumatology/kev357
   Gorczynska I, 2016, BIOMED OPT EXPRESS, V7, P911, DOI 10.1364/BOE.7.000911
   Lalitha P, 2007, AM J OPHTHALMOL, V144, P552, DOI 10.1016/j.ajo.2007.06.002
   Mahendradas P, 2008, OPHTHALMOLOGY, V115, P287, DOI 10.1016/j.ophtha.2007.03.085
   Mahendradas P, 2013, J OPHTHALMIC INFLAMM, V3, DOI 10.1186/1869-5760-3-35
   Mahesh G, 2009, INDIAN J OPHTHALMOL, V57, P148, DOI 10.4103/0301-4738.45508
   Murthy KR, 2008, INDIAN J OPHTHALMOL, V56, P329
   Nair AG, 2012, J OPHTHALMIC INFLAMM, V2, P39, DOI 10.1007/s12348-011-0038-6
   Pang CE, 2016, OSLI RETINA, V47, P596, DOI 10.3928/23258160-20160601-15
   Rose N, 2011, INT J INFECT DIS, V15, pE147, DOI 10.1016/j.ijid.2010.10.004
NR 14
TC 17
Z9 17
U1 0
U2 1
PU MEDKNOW PUBLICATIONS & MEDIA PVT LTD
PI MUMBAI
PA B-9, KANARA BUSINESS CENTRE, OFF LINK RD, GHAKTOPAR-E, MUMBAI, 400075,
   INDIA
SN 0301-4738
EI 1998-3689
J9 INDIAN J OPHTHALMOL
JI Indian J. Ophthalmol.
PD JAN
PY 2018
VL 66
IS 1
BP 142
EP 145
DI 10.4103/ijo.IJO_572_17
PG 4
WC Ophthalmology
WE Science Citation Index Expanded (SCI-EXPANDED)
SC Ophthalmology
GA FX8JP
UT WOS:000426338600033
PM 29283145
OA Green Published, gold
DA 2025-07-26
ER

PT J
AU Bastos, MLA
   de Araujo, RMO
   Oliveira, DD
   Cavalcante, ANM
   da Silva, GB
AF Almeida Bastos, Maria Luiza
   Oliveira de Araujo, Ruth Maria
   Oliveira, Deivide de Sousa
   Melo Cavalcante, Ana Nery
   da Silva Junior, Geraldo Bezerra
TI Thrombotic thrombocytopenic purpura associated with dengue and
   chikungunya virus coinfection: case report during an epidemic period
SO REVISTA DO INSTITUTO DE MEDICINA TROPICAL DE SAO PAULO
LA English
DT Article
DE Chikungunya virus; Dengue virus; Coinfection; Thrombotic
   thrombocytopenic purpura
ID MICROANGIOPATHIES; MANIFESTATIONS; EXPERIENCE; INFECTION; DIAGNOSIS;
   FEVER
AB The present report shows the occurrence of thrombotic thrombocytopenic purpura (TTP) associated with acute dengue and chikungunya virus coinfection, manifesting as a severe disease with high mortality potential. The patient was a 28 year-old man with clinical and epidemiological diagnosis of arboviruses infections who developed thrombocytopenia and anemia, after which oral corticosteroid therapy was started. On the third day of hospitalization, he showed neurological alterations that simulated a cerebral vascular accident, but the imaging examination did not identify ischemic or hemorrhagic alterations. At that moment, the TTP hypothesis was raised so that plasmapheresis and corticosteroid pulse therapy were started, have been essential for the favorable evolution of the case.
C1 [Almeida Bastos, Maria Luiza; Melo Cavalcante, Ana Nery; da Silva Junior, Geraldo Bezerra] Univ Fortaleza, Programa Posgrad Saude Colet, Av Washington Soares 1321,Bloco S,Sala S-01, BR-60811905 Fortaleza, Ceara, Brazil.
   [Oliveira de Araujo, Ruth Maria; Oliveira, Deivide de Sousa] Univ Fed Ceara, Fac Med, Hosp Univ Walter Cantidio, Fortaleza, Ceara, Brazil.
C3 Universidade Fortaleza; Universidade Federal do Ceara
RP da Silva, GB (corresponding author), Univ Fortaleza, Programa Posgrad Saude Colet, Av Washington Soares 1321,Bloco S,Sala S-01, BR-60811905 Fortaleza, Ceara, Brazil.
EM mluiza@edu.unifor.br; geraldobezerrajr@yahoo.com.br
RI da Silva, Geraldo/U-5238-2017
FU Alexion Pharmaceuticals; Merck Sharp Dohme; Brazilian Research Council
   (Conselho Nacional de Desenvolvimento Cientifico e Tecnologico - CNPq) -
   PQ2
FX The researchers received subsidies from Alexion Pharmaceuticals and
   Merck Sharp Dohme. GBSJ received grant from Brazilian Research Council
   (Conselho Nacional de Desenvolvimento Cientifico e Tecnologico - CNPq) -
   PQ2.
CR Albuquerque PLMM, 2009, TRAVEL MED INFECT DI, V7, P118, DOI 10.1016/j.tmaid.2009.01.001
   Bendapudi PK, 2016, AM J CLIN PATHOL, V145, P152, DOI 10.1093/ajcp/aqw003
   Bendapudi PK, 2015, BRIT J HAEMATOL, V171, P836, DOI 10.1111/bjh.13658
   Benhamou Y, 2015, J THROMB HAEMOST, V13, P293, DOI 10.1111/jth.12790
   Booth KK, 2011, AM J HEMATOL, V86, P743, DOI 10.1002/ajh.22091
   Deepanjali S, 2015, AM J TROP MED HYG, V93, P1028, DOI 10.4269/ajtmh.15-0326
   Ehelepola N D B, 2016, Trop Med Health, V44, P36, DOI 10.1186/s41182-016-0036-3
   Epelboin L, 2017, J TRAVEL MED, V24, DOI 10.1093/jtm/tax028
   Ferreira MLB, 2005, ARQ NEURO-PSIQUIAT, V63, P488, DOI 10.1590/S0004-282X2005000300023
   Gavali AS, 2017, INDIAN J CRIT CARE M, V21, P226, DOI 10.4103/ijccm.IJCCM_27_16
   Hovinga JAK, 2017, NAT REV DIS PRIMERS, V3, DOI 10.1038/nrdp.2017.20
   Patterson J, 2016, WEST J EMERG MED, V17, P671, DOI 10.5811/westjem.2016.9.30904
   Staples JE, 2009, CLIN INFECT DIS, V49, P942, DOI 10.1086/605496
NR 13
TC 10
Z9 11
U1 0
U2 0
PU INST MEDICINA TROPICAL SAO PAULO
PI SAO PAULO
PA AV DR ENEAS CARVALHO DE AGUIAR, 470, C CESAR, SAO PAULO, 05403-000,
   BRAZIL
SN 0036-4665
EI 1678-9946
J9 REV INST MED TROP SP
JI Rev. Inst. Med. Trop. Sao Paulo
PY 2018
VL 60
AR e48
DI 10.1590/S1678-9946201860048
PG 4
WC Infectious Diseases; Parasitology; Tropical Medicine
WE Science Citation Index Expanded (SCI-EXPANDED)
SC Infectious Diseases; Parasitology; Tropical Medicine
GA GT6JL
UT WOS:000444616800004
PM 30231163
OA gold, Green Published, Green Submitted
DA 2025-07-26
ER

PT J
AU Alto, BW
   Wiggins, K
   Eastmond, B
   Ortiz, S
   Zirbel, K
   Lounibos, LP
AF Alto, Barry W.
   Wiggins, Keenan
   Eastmond, Bradley
   Ortiz, Sara
   Zirbel, Kylie
   Lounibos, L. Philip
TI Diurnal Temperature Range and Chikungunya Virus Infection in Invasive
   Mosquito Vectors
SO JOURNAL OF MEDICAL ENTOMOLOGY
LA English
DT Article
DE invasive mosquitoes; emergent arbovirus; environmental variation;
   disseminated infection; transmission
ID AEDES-AEGYPTI; EXTRINSIC INCUBATION; DIPTERA-CULICIDAE; DENGUE VIRUS;
   COMPETENCE; FEVER; SUSCEPTIBILITY; FLUCTUATIONS; TRANSMISSION;
   ENCEPHALITIS
AB Climate strongly influences the geographic distribution and timing of mosquito-borne disease outbreaks. Environmental temperature affects phenotypic traits of mosquitoes including vector competence for arboviruses mediated by changes in infection, extrinsic incubation period and in rates of transmission. Most experiments, however, are done at constant temperatures. In nature, mosquitoes are more likely to experience daily fluctuations in temperature. Here we compare disseminated infection (leg infection) and saliva infection of Aedes aegypti (L.) (Diptera: Culicidae) and Aedes albopictus (Skuse) (Diptera: Culicidae) from Florida following oral exposure to an Asian genotype of chikungunya virus emergent in the Americas. We evaluated experimentally the effect of variable temperature regimens on disseminated infection and saliva infection of these Aedes species. Each of three temperature regimes had approximately the same average temperature (27-28 degrees C), but differed in the magnitude of the diurnal temperature range (DTR). The large DTR was 8.0 degrees C (range 23-31 degrees C) and the small DTR was 4.0 degrees C (range 26-30 degrees C) which approximate ranges in different locations of Florida during July-October when risk of transmission is highest. The constant temperature was set at 27 degrees C. Testing three geographic populations of each mosquito species, significant effects on disseminated infection were detected for an interaction between temperature regime and geographic population for both Ae. aegypti and Ae. albopictus. There were no significant treatment effects of temperature, geographic population, or temperature by geographic population interaction on saliva infection for either mosquito species. Constant temperature resulted in a higher viral load in the saliva of Ae. albopictus, but not Ae. aegypti, compared to conditions where the temperature fluctuated.
C1 [Alto, Barry W.; Wiggins, Keenan; Eastmond, Bradley; Ortiz, Sara; Zirbel, Kylie; Lounibos, L. Philip] Univ Florida, Dept Entomol & Nematol, Florida Med Entomol Lab, IFAS, 200 9th St SE, Vero Beach, FL 32962 USA.
C3 State University System of Florida; University of Florida
RP Alto, BW (corresponding author), Univ Florida, Dept Entomol & Nematol, Florida Med Entomol Lab, IFAS, 200 9th St SE, Vero Beach, FL 32962 USA.
EM bwalto@ufl.edu
RI ; Zirbel, Kylie/N-6835-2015; Zirbel Yanchula, Kylie/N-6835-2015
OI Alto, Barry/0000-0001-7054-2081; Eastmond, Bradley/0009-0008-4869-4474;
   Zirbel Yanchula, Kylie/0000-0001-7673-2580
FU Florida Department of Agriculture and Consumer Services grant [00124331,
   00098214, 022586]
FX We thank N. Nishimura, S. Bellamy, and R. Zimler for assistance
   maintaining mosquito colonies and in performing the experiments; E.
   Buckner and C. Pruszynski for providing us with Aedes eggs. The Asian
   lineage of chikungunya virus was provided by the Centers for Disease
   Control and Prevention. These studies were funded by the Florida
   Department of Agriculture and Consumer Services grant (project 00124331,
   contract 00098214, sponsor 022586).
CR Adelman ZN, 2013, PLOS NEGLECT TROP D, V7, DOI 10.1371/journal.pntd.0002239
   Alto BW, 2017, PLOS NEGLECT TROP D, V11, DOI 10.1371/journal.pntd.0005724
   Alto BW, 2014, VECTOR-BORNE ZOONOT, V14, P606, DOI 10.1089/vbz.2013.1501
   Alto BW, 2013, AM J TROP MED HYG, V88, P497, DOI 10.4269/ajtmh.12-0421
   [Anonymous], 1995, BIOMETRY PRINCIPLES
   Appassakij H, 2013, TRANSFUSION, V53, P2567, DOI 10.1111/j.1537-2995.2012.03960.x
   Beck-Johnson LM, 2017, ROY SOC OPEN SCI, V4, DOI 10.1098/rsos.160969
   Bustin SA, 2000, J MOL ENDOCRINOL, V25, P169, DOI 10.1677/jme.0.0250169
   Caglioti C, 2013, NEW MICROBIOL, V36, P211
   Carrington LB, 2013, PLOS NEGLECT TROP D, V7, DOI 10.1371/journal.pntd.0002190
   Carrington LB, 2013, AM J TROP MED HYG, V88, P689, DOI 10.4269/ajtmh.12-0488
   Carrington LB, 2013, J MED ENTOMOL, V50, P43, DOI 10.1603/ME11242
   [CDC] Centers for Disease Control and Prevention, 2015, CDC ARBONET MAPS PRO
   CHAMBERLAIN RW, 1955, AM J HYG, V62, P295, DOI 10.1093/oxfordjournals.aje.a119780
   Damal K, 2013, AM J TROP MED HYG, V89, P482, DOI 10.4269/ajtmh.13-0102
   Davis NC, 1932, AM J HYG, V16, P163, DOI 10.1093/oxfordjournals.aje.a117853
   Dohm DJ, 2002, J MED ENTOMOL, V39, P221, DOI 10.1603/0022-2585-39.1.221
   Dubrulle M, 2009, PLOS ONE, V4, DOI 10.1371/journal.pone.0005895
   [FDOH] Florida Department of Health, 2014, FLORIDA ARBOVIRUS SU
   Gasque P, 2016, J INFECT DIS, V214, pS446, DOI 10.1093/infdis/jiw362
   Higgs S, 2015, VECTOR-BORNE ZOONOT, V15, P231, DOI 10.1089/vbz.2014.1745
   Kaur P, 2016, METHODS MOL BIOL, V1426, P93, DOI 10.1007/978-1-4939-3618-2_9
   Kilpatrick AM, 2008, PLOS PATHOG, V4, DOI 10.1371/journal.ppat.1000092
   Kumar CVMN, 2010, INDIAN J VIROL, V21, P8, DOI 10.1007/s13337-010-0012-1
   Lambrechts L, 2011, P NATL ACAD SCI USA, V108, P7460, DOI 10.1073/pnas.1101377108
   Lanciotti RS, 2014, EMERG INFECT DIS, V20, P1400, DOI 10.3201/eid2008.140268
   Leparc-Goffart I, 2014, LANCET, V383, P514, DOI 10.1016/S0140-6736(14)60185-9
   Lounibos LP, 2010, ANN ENTOMOL SOC AM, V103, P757, DOI 10.1603/AN09142
   Lounibos LP, 2016, J MED ENTOMOL, V53, P1385, DOI 10.1093/jme/tjw122
   Manni M, 2017, PLOS NEGLECT TROP D, V11, DOI 10.1371/journal.pntd.0005332
   Monaghan A.J., 2016, PLOS CURRENTS OUTBRE, V8, P1, DOI 10.1371/currents.outbreaks.50dfc7f46798675fc63e7d7da563da76
   Mordecai EA, 2017, PLOS NEGLECT TROP D, V11, DOI 10.1371/journal.pntd.0005568
   Murdock CC, 2012, P ROY SOC B-BIOL SCI, V279, P3357, DOI 10.1098/rspb.2012.0638
   Murrell EG, 2011, ANN ENTOMOL SOC AM, V104, P688, DOI 10.1603/AN10158
   Paaijmans KP, 2010, P NATL ACAD SCI USA, V107, P15135, DOI 10.1073/pnas.1006422107
   Paaijmans KP, 2009, P NATL ACAD SCI USA, V106, P13844, DOI 10.1073/pnas.0903423106
   Reiskind MH, 2008, AM J TROP MED HYG, V78, P422, DOI 10.4269/ajtmh.2008.78.422
   RICE WR, 1989, EVOLUTION, V43, P223, DOI 10.1111/j.1558-5646.1989.tb04220.x
   Richards SL, 2012, J MED ENTOMOL, V49, P1502, DOI 10.1603/ME12054
   Sam IC, 2012, PLOS ONE, V7, DOI 10.1371/journal.pone.0050476
   Vega-Rúa A, 2015, PLOS NEGLECT TROP D, V9, DOI 10.1371/journal.pntd.0003780
   Vega-Rúa A, 2014, J VIROL, V88, P6294, DOI 10.1128/JVI.00370-14
   Weaver SC, 2014, PLOS NEGLECT TROP D, V8, DOI 10.1371/journal.pntd.0002921
   Zouache K, 2014, P ROY SOC B-BIOL SCI, V281, DOI 10.1098/rspb.2014.1078
NR 44
TC 31
Z9 39
U1 0
U2 23
PU OXFORD UNIV PRESS INC
PI CARY
PA JOURNALS DEPT, 2001 EVANS RD, CARY, NC 27513 USA
SN 0022-2585
EI 1938-2928
J9 J MED ENTOMOL
JI J. Med. Entomol.
PD JAN
PY 2018
VL 55
IS 1
BP 217
EP 224
DI 10.1093/jme/tjx182
PG 8
WC Entomology; Veterinary Sciences
WE Science Citation Index Expanded (SCI-EXPANDED)
SC Entomology; Veterinary Sciences
GA FT2LZ
UT WOS:000422975600023
PM 29040730
OA Bronze
DA 2025-07-26
ER

PT J
AU Amissah-Arthur, MB
   Poller, B
   Tunbridge, A
   Adebajo, A
AF Amissah-Arthur, Maame B.
   Poller, Bozena
   Tunbridge, Anne
   Adebajo, Adewale
TI Musculoskeletal manifestations of Ebola virus
SO RHEUMATOLOGY
LA English
DT Review
DE infections and arthritis; reactive arthritis; viruses; biomarkers;
   epidemiology
ID SIERRA-LEONE; RETROSPECTIVE COHORT; DISEASE; SEQUELAE; CHIKUNGUNYA;
   MANAGEMENT; ARTHRITIS; SURVIVORS; GUINEA
AB The 2014 West African Ebola virus disease outbreak shocked the world as it swept through the region leaving Guinea, Liberia and Sierra Leone struggling to gain control. As the largest Ebola virus disease outbreak to date, there are more survivors in its wake than ever before, with a spectrum of health problems requiring management. Here we review various musculoskeletal manifestations of the virus that can occur both during and after the infection, and consider possible pathogenesis.
C1 [Amissah-Arthur, Maame B.] Korle Bu Teaching Hosp, Dept Med, Accra, Ghana.
   [Poller, Bozena] Northern Gen Hosp, Sheffield Teaching Hosp NHS Fdn Trust, Dept Virol, Sheffield, S Yorkshire, England.
   [Tunbridge, Anne] Royal Hallamshire Hosp, Sheffield Teaching Hosp NHS Fdn Trust, Dept Infect & Trop Med, Sheffield, S Yorkshire, England.
   [Adebajo, Adewale] Univ Sheffield, Fac Med Dent & Hlth, Sheffield, S Yorkshire, England.
C3 Northern General Hospital; University of Sheffield; University of
   Sheffield; University of Sheffield
RP Adebajo, A (corresponding author), Univ Sheffield, Fac Med Dent & Hlth, Sheffield, S Yorkshire, England.
EM a.o.adebajo@sheffield.ac.uk
CR Agnandji ST, 2016, NEW ENGL J MED, V374, P1647, DOI 10.1056/NEJMoa1502924
   [Anonymous], 2016, 2014 Ebola Outbreak in West Africa - Case Counts
   Bausch DG, 2015, LANCET INFECT DIS, V15, P865, DOI 10.1016/S1473-3099(15)70165-9
   Beesdo K, 2009, J ANXIETY DISORD, V23, P684, DOI 10.1016/j.janxdis.2009.02.007
   CDC, OUTBR CHRON EB VIR D
   Centers for Disease Control and Prevention, INT GUID MAN SURV EB
   Clark DV, 2015, LANCET INFECT DIS, V15, P905, DOI 10.1016/S1473-3099(15)70152-0
   Cournac JM, 2016, CLIN INFECT DIS, V62, P19, DOI 10.1093/cid/civ779
   Feldmann H, 2011, LANCET, V377, P849, DOI 10.1016/S0140-6736(10)60667-8
   Franssila R, 2006, BEST PRACT RES CL RH, V20, P1139, DOI 10.1016/j.berh.2006.08.007
   Howlett P, 2016, EMERG INFECT DIS, V22, P150, DOI 10.3201/eid2201.151212
   Huttner A, 2015, LANCET INFECT DIS, V15, P1156, DOI 10.1016/S1473-3099(15)00154-1
   Jacobs M, 2016, LANCET, V388, P498, DOI 10.1016/S0140-6736(16)30386-5
   Krutikov M, 2016, RAMBAM MAIMONIDES ME, V7, DOI 10.5041/RMMJ.10260
   Lado M, 2015, LANCET INFECT DIS, V15, P1024, DOI 10.1016/S1473-3099(15)00137-1
   Marks M, 2016, CLIN MED, V16, P129, DOI 10.7861/clinmedicine.16-2-129
   Mattia JG, 2016, LANCET INFECT DIS, V16, P331, DOI 10.1016/S1473-3099(15)00489-2
   Pialoux G, 2007, LANCET INFECT DIS, V7, P319, DOI 10.1016/S1473-3099(07)70107-X
   Qureshi AI, 2015, CLIN INFECT DIS, V61, P1035, DOI 10.1093/cid/civ453
   Rabelo I, 2016, FRONT PUBLIC HEALTH, V4, DOI 10.3389/fpubh.2016.00142
   Rowe AK, 1999, J INFECT DIS, V179, pS28, DOI 10.1086/514318
   Scott JT, 2016, EMERG INFECT DIS, V22, P641, DOI 10.3201/eid2204.151302
   Tiffany A, 2016, CLIN INFECT DIS, V62, P1360, DOI 10.1093/cid/ciw158
   Uyeki TM, 2016, NEW ENGL J MED, V374, P636, DOI 10.1056/NEJMoa1504874
   Varkey JB, 2015, NEW ENGL J MED, V372, P2423, DOI 10.1056/NEJMoa1500306
   Vetter P, 2016, J INFECT DIS, V214, pS177, DOI 10.1093/infdis/jiw254
   Vetter Pauline, 2016, Lancet Infect Dis, V16, pe82, DOI 10.1016/S1473-3099(16)00077-3
   WHO, SIT REP EB VIR DIS
   WHO, 1 M IHR EM COMM 2014
NR 29
TC 8
Z9 8
U1 0
U2 3
PU OXFORD UNIV PRESS
PI OXFORD
PA GREAT CLARENDON ST, OXFORD OX2 6DP, ENGLAND
SN 1462-0324
EI 1462-0332
J9 RHEUMATOLOGY
JI RHEUMATOLOGY
PD JAN
PY 2018
VL 57
IS 1
BP 28
EP 31
DI 10.1093/rheumatology/kex082
PG 4
WC Rheumatology
WE Science Citation Index Expanded (SCI-EXPANDED)
SC Rheumatology
GA FS2QR
UT WOS:000419623800013
PM 28379487
DA 2025-07-26
ER

PT J
AU Anderson, J
   Gitter, A
   Lacey, R
   Karthikeyan, R
AF Anderson, Jenise
   Gitter, Anna
   Lacey, Ronald
   Karthikeyan, Raghupathy
TI Transport, fate, and toxicity of selected public health insecticides in
   waterways
SO TOXICOLOGICAL AND ENVIRONMENTAL CHEMISTRY
LA English
DT Review
DE Aquatic health; mosquito control; water pollution
ID 3 LIFE STAGES; SEDIMENT-ASSOCIATED PESTICIDES; ECOLOGICAL
   RISK-ASSESSMENT; GRASS SHRIMP; PYRETHROID INSECTICIDES; CALIFORNIA;
   DEGRADATION; URBAN; ORGANOPHOSPHORUS; ADULT
AB Application of public health insecticides for mosquito control has increased dramatically with the recent outbreaks in the continental United States of dengue, chikungunya, and Zika. Mosquito control is often controversial because of the potential impacts on health and the environment due to the chemicals used. The emphasis in this review is to examine the transport, fate, and potential effects of the active ingredients in selected public health insecticides used for mosquito control. Due to the many potential entry points for insecticides, especially in urban areas where use is less monitored and application may be in greater amounts per unit area, this review suggests that a potential focus might be on the prevalence and quantification of the cumulative concentrations of these insecticides in natural systems. Often concentrations resulting from a single application are unlikely to cause mortality, but multiple applications may result in concentrations of environmental concern. Minimizing entrance to waterways and public water supply sources can be achieved by applying insecticides during prime meteorological conditions where drift and volatilization are minimized, using vegetated buffer zones in agricultural areas to prevent runoff, and avoiding application to impervious surfaces in urban areas.
C1 [Anderson, Jenise; Gitter, Anna; Lacey, Ronald; Karthikeyan, Raghupathy] Texas A&M Univ, Dept Biol & Agr Engn, College Stn, TX 77843 USA.
C3 Texas A&M University System; Texas A&M University College Station
RP Karthikeyan, R (corresponding author), Texas A&M Univ, Dept Biol & Agr Engn, College Stn, TX 77843 USA.
EM karthi@tamu.edu
RI Lacey, Ronald/O-3956-2017
OI Lacey, Ronald/0000-0002-4920-259X; Gitter, Anna/0000-0003-4642-0636
CR Allan I. J., 2005, ENVIRON SCI TECHNOL, V39, P532
   Amweg EL, 2006, ENVIRON SCI TECHNOL, V40, P1700, DOI 10.1021/es051407c
   Bennett ER, 2005, ENVIRON TOXICOL CHEM, V24, P2121, DOI 10.1897/04-357R.1
   Budd R, 2007, J ENVIRON QUAL, V36, P1006, DOI 10.2134/jeq2006.0249
   Carpenter KD, 2016, ENVIRON MONIT ASSESS, V188, DOI 10.1007/s10661-016-5215-5
   Davis RS, 2007, INTEGR ENVIRON ASSES, V3, P373, DOI 10.1002/ieam.5630030308
   DeLorenzo ME, 2006, ECOTOX ENVIRON SAFE, V64, P122, DOI 10.1016/j.ecoenv.2006.02.001
   DeLorenzo ME, 2010, ARCH ENVIRON CON TOX, V58, P985, DOI 10.1007/s00244-010-9496-3
   Ding YP, 2010, ENVIRON TOXICOL CHEM, V29, P149, DOI 10.1002/etc.13
   Domagalski JL, 2010, ENVIRON TOXICOL CHEM, V29, P813, DOI 10.1002/etc.106
   Druzina B, 2007, INT J ENVIRON AN CH, V87, P1079, DOI 10.1080/03067310701485341
   FRANK R, 1991, ENVIRON MONIT ASSESS, V16, P137, DOI 10.1007/BF00418101
   Gan J, 2005, J ENVIRON QUAL, V34, P836, DOI 10.2134/jeq2004.0240
   Getenga Z. M., 2000, TOXICOLOGICAL ENV CH, V77, P229
   Gilliom RJ, 2001, HYDROL PROCESS, V15, P3197, DOI 10.1002/hyp.501
   Hewitt AJ, 2000, CROP PROT, V19, P623, DOI 10.1016/S0261-2194(00)00082-X
   HILL IR, 1989, PESTIC SCI, V27, P429, DOI 10.1002/ps.2780270408
   Hintzen EP, 2009, ENVIRON POLLUT, V157, P110, DOI 10.1016/j.envpol.2008.07.023
   Holmes RW, 2008, ENVIRON SCI TECHNOL, V42, P7003, DOI 10.1021/es801346g
   House WA, 2000, PEST MANAG SCI, V56, P597, DOI 10.1002/1526-4998(200007)56:7<597::AID-PS181>3.3.CO;2-3
   Janeczko AK, 2014, WATER RES, V57, P127, DOI 10.1016/j.watres.2014.03.031
   Jiang WY, 2011, ENVIRON SCI TECHNOL, V45, P602, DOI 10.1021/es1030323
   Jorgenson BC, 2012, J AGR FOOD CHEM, V60, P7333, DOI 10.1021/jf301241n
   Karthikeyan R, 2004, CRIT REV PLANT SCI, V23, P91, DOI 10.1080/07352680490273518
   Key P, 2005, J ENVIRON SCI HEAL B, V40, P585, DOI 10.1081/PFC-200061552
   Key PB, 1998, AQUAT TOXICOL, V40, P311, DOI 10.1016/S0166-445X(97)00068-4
   Key PB, 2011, J ENVIRON SCI HEAL B, V46, P426, DOI [10.1080/10934529.2011.549409, 10.1080/03601234.2011.572519]
   LARTIGES SB, 1995, ENVIRON SCI TECHNOL, V29, P1246, DOI 10.1021/es00005a016
   LeBlanc LA, 2008, HYDROBIOLOGIA, V604, P151, DOI 10.1007/s10750-008-9316-1
   Li HZ, 2017, J HAZARD MATER, V324, P258, DOI 10.1016/j.jhazmat.2016.10.056
   Medina D, 1999, B ENVIRON CONTAM TOX, V63, P39, DOI 10.1007/s001289900945
   MILES CJ, 1991, ARCH ENVIRON CON TOX, V20, P325, DOI 10.1007/BF01064397
   Palmquist Katherine, 2011, Integrated Environmental Assessment and Management, V7, P325, DOI 10.1002/ieam.162
   PAYNE NJ, 1988, PESTIC SCI, V24, P147, DOI 10.1002/ps.2780240206
   Pehkonen SO, 2002, CRIT REV ENV SCI TEC, V32, P17, DOI 10.1080/10643380290813444
   Peterson RKD, 2006, ENVIRON HEALTH PERSP, V114, P366, DOI 10.1289/ehp.8667
   Phillips PJ, 2004, PEST MANAG SCI, V60, P531, DOI 10.1002/ps.879
   Rand GM, 2002, ECOTOXICOLOGY, V11, P101, DOI 10.1023/A:1014468811664
   Remucal CK, 2014, ENVIRON SCI-PROC IMP, V16, P628, DOI 10.1039/c3em00549f
   Schleier JJ, 2008, ENVIRON TOXICOL CHEM, V27, P1063, DOI 10.1897/07-532.1
   Schleier JJ, 2013, ENVIRON TOXICOL CHEM, V32, P948, DOI 10.1002/etc.2126
   Sengupta A, 2014, ENVIRON TOXICOL CHEM, V33, P350, DOI 10.1002/etc.2457
   SHAROM MS, 1981, J AGR FOOD CHEM, V29, P1122, DOI 10.1021/jf00108a005
   Siebers J, 2003, CHEMOSPHERE, V51, P397, DOI 10.1016/S0045-6535(02)00820-2
   Vasquez M, 2011, J AGR FOOD CHEM, V59, P7874, DOI 10.1021/jf2022572
   Vasquez ME, 2011, J AGR FOOD CHEM, V59, P2486, DOI 10.1021/jf1037773
   Vasquez ME, 2010, PEST MANAG SCI, V66, P28, DOI 10.1002/ps.1826
   Weston DP, 2005, ENVIRON SCI TECHNOL, V39, P9778, DOI 10.1021/es0506354
   Weston DP, 2004, ENVIRON SCI TECHNOL, V38, P2752, DOI 10.1021/es0352193
NR 49
TC 1
Z9 2
U1 0
U2 33
PU TAYLOR & FRANCIS LTD
PI ABINGDON
PA 2-4 PARK SQUARE, MILTON PARK, ABINGDON OR14 4RN, OXON, ENGLAND
SN 0277-2248
EI 1029-0486
J9 TOXICOL ENVIRON CHEM
JI Toxicol Environ. Chem.
PY 2018
VL 100
IS 1
BP 32
EP 46
DI 10.1080/02772248.2018.1428324
PG 15
WC Environmental Sciences; Toxicology
WE Science Citation Index Expanded (SCI-EXPANDED)
SC Environmental Sciences & Ecology; Toxicology
GA GA1ES
UT WOS:000428058900004
DA 2025-07-26
ER

PT J
AU Auteri, M
   La Russa, F
   Blanda, V
   Torina, A
AF Auteri, Michelangelo
   La Russa, Francesco
   Blanda, Valeria
   Torina, Alessandra
TI Insecticide Resistance Associated with kdr Mutations in Aedes
   albopictus: An Update on Worldwide Evidences
SO BIOMED RESEARCH INTERNATIONAL
LA English
DT Review
ID SODIUM-CHANNEL GENE; ZIKA VIRUS; PYRETHROID INSECTICIDES; 1ST DETECTION;
   ANOPHELES-SINENSIS; DIPTERA-CULICIDAE; AEGYPTI DIPTERA; DENGUE VECTORS;
   BINDING-SITES; IDENTIFICATION
AB Insecticide resistance is an increasing problem worldwide that limits the efficacy of control methods against several pests of health interest. Among them, Aedes albopictus mosquitoes are efficient vectors of relevant pathogens causing animal and human diseases worldwide, including yellow fever, chikungunya, dengue, and Zika. Different mechanisms are associated in conferring resistance to chemical insecticides. One of the most widespread and analysed mechanisms is the knockdown resistance (kdr) causing resistance to DDT and pyrethroids. The mechanism is associated with mutations in the voltage sensitive sodium channel, which is involved in beginning and propagation of action potentials in nervous cells. The mechanism was originally discovered in the housefly and then it was found in a large number of arthropods. In 2011, a kdr associated mutation was evidenced for the first time in A. albopictus and afterward several evidences were reported in the different areas of the world, including China, USA, Brazil, India, and Mediterranean Countries. This review aims to update and summarize current evidences on kdr in A. albopictus, in order to stimulate further researches to analyse in depth A. albopictus resistance status across the world, especially in countries where the presence of this vector is still an emerging issue. Such information is currently needed given the wellknown vector role of A. albopictus in the transmission of severe infectious diseases. Furthermore, the widespread use of chemical insecticides for control strategies against A. albopictus progressively lead to pressure selection inducing the rise of insecticide resistance-related mutations in the species. Such event is especially evident in some countries as China, often related to a history of uncontrolled use of chemical insecticides. Thus, a careful picture on the diffusion of kdr mutations worldwide represents a milestone for the implementation of control plans and the triggering of novel research on alternative strategies for mosquito-borne infections.
C1 [Auteri, Michelangelo; La Russa, Francesco; Blanda, Valeria; Torina, Alessandra] Ist Zooprofilatt Sperimentale Sicilia, Lab Entomol & Control Environm Vectors, Via Gino Marinuzzi 3, I-90129 Palermo, Italy.
C3 IZS Sicilia
RP Blanda, V (corresponding author), Ist Zooprofilatt Sperimentale Sicilia, Lab Entomol & Control Environm Vectors, Via Gino Marinuzzi 3, I-90129 Palermo, Italy.
EM valeria.blanda@gmail.com
RI Blanda, Valeria/J-5772-2016; La Russa, Francesco/K-8730-2016; Torina,
   Alessandra/I-3029-2016
OI Blanda, Valeria/0000-0003-4657-407X; La Russa,
   Francesco/0000-0003-0947-853X; Torina, Alessandra/0000-0003-1555-8309
FU Italian Ministry of Health [RC IZS SI 16/16]
FX The study was funded by Italian Ministry of Health (Project RC IZS SI
   16/16).
CR Aguirre-Obando OA, 2017, PARASITE VECTOR, V10, DOI 10.1186/s13071-017-2089-5
   Angelini P., 2008, Parassitologia (Rome), V50, P97
   Bengoa M, 2017, J AM MOSQUITO CONTR, V33, P246, DOI 10.2987/17-6636R.1
   Bhatt S, 2013, NATURE, V496, P504, DOI 10.1038/nature12060
   Brady OJ, 2014, PARASITE VECTOR, V7, DOI 10.1186/1756-3305-7-338
   Brady OJ, 2013, PARASITE VECTOR, V6, DOI 10.1186/1756-3305-6-351
   Brasil P, 2016, LANCET, V387, P1482, DOI 10.1016/S0140-6736(16)30058-7
   BROWN GB, 1988, MOL PHARMACOL, V34, P54
   Campos GS, 2015, EMERG INFECT DIS, V21, P1885, DOI 10.3201/eid2110.150847
   Caputo B, 2012, PLOS NEGLECT TROP D, V6, DOI 10.1371/journal.pntd.0001793
   Cauchemez S, 2016, LANCET, V387, P2125, DOI 10.1016/S0140-6736(16)00651-6
   Chatterjee M, 2018, PLOS NEGLECT TROP D, V12, DOI 10.1371/journal.pntd.0006192
   Chen HY, 2016, INFECT DIS POVERTY, V5, DOI 10.1186/s40249-016-0125-x
   COATS JR, 1990, ENVIRON HEALTH PERSP, V87, P255, DOI 10.2307/3431033
   Corbel V, 2017, PARASITE VECTOR, V10, DOI 10.1186/s13071-017-2224-3
   Dalla Bona AC, 2012, ZOOLOGIA-CURITIBA, V29, P540, DOI 10.1590/S1984-46702012000600005
   Delatte H., PLOS NEGLECTED TROPI, V7
   DICK GWA, 1952, T ROY SOC TROP MED H, V46, P509, DOI 10.1016/0035-9203(52)90042-4
   Dong K., 2010, Insect pharmacology: channels, receptors, toxins and enzymes, P25
   dos Santos R. L. C., REV SAUDE PUBLICA, V37
   Du YZ, 2013, P NATL ACAD SCI USA, V110, P11785, DOI 10.1073/pnas.1305118110
   European Centre for Disease Prevention and Control, 2017, CLUST AUT CHIK CAS I
   Chaves LF, 2015, B INSECTOL, V68, P61
   Ferreira-de-Brito A, 2016, MEM I OSWALDO CRUZ, V111, P655, DOI 10.1590/0074-02760160332
   GAMMON DW, 1981, PESTIC BIOCHEM PHYS, V15, P181, DOI 10.1016/0048-3575(81)90084-5
   Goldin AL, 2002, J EXP BIOL, V205, P575
   Harris AF, 2010, AM J TROP MED HYG, V83, P277, DOI 10.4269/ajtmh.2010.09-0623
   Hawley W.A., 1988, Journal of the American Mosquito Control Association, V4, P1
   Hemingway J, 2004, INSECT BIOCHEM MOLEC, V34, P653, DOI 10.1016/j.ibmb.2004.03.018
   Higa Yukiko, 2011, Tropical Medicine and Health, V39, P17, DOI 10.2149/tmh.2011-S04
   Insecticide Resistance Action Committee (IRAC), 2006, PREV MAN INS RES VEC, P14
   Ishak IH, 2015, PARASITE VECTOR, V8, DOI 10.1186/s13071-015-0797-2
   Jupille H, 2016, PLOS NEGLECT TROP D, V10, DOI 10.1371/journal.pntd.0004901
   Kamgang B, 2011, PARASITE VECTOR, V4, DOI 10.1186/1756-3305-4-79
   Kasai S, 2011, JPN J INFECT DIS, V64, P217
   Kim H, 2007, PESTIC BIOCHEM PHYS, V87, P54, DOI 10.1016/j.pestbp.2006.06.009
   Kliot A, 2012, PEST MANAG SCI, V68, P1431, DOI 10.1002/ps.3395
   Knox TB, 2014, PARASITE VECTOR, V7, DOI 10.1186/1756-3305-7-76
   Kraemer MUG, 2015, ELIFE, V4, DOI 10.7554/eLife.08347
   Kushwah RBS, 2015, J VECTOR DIS, V52, P95
   Li C, 2016, CELL STEM CELL, V19, P120, DOI 10.1016/j.stem.2016.04.017
   Li YJ, 2018, PARASITE VECTOR, V11, DOI 10.1186/s13071-017-2581-y
   Liu H, 2004, J MED ENTOMOL, V41, P946, DOI 10.1603/0022-2585-41.5.946
   Liu NN, 2015, ANNU REV ENTOMOL, V60, P537, DOI 10.1146/annurev-ento-010814-020828
   Liu ZZ, 2017, EMERG INFECT DIS, V23, P1085, DOI 10.3201/eid2307.161528
   LOMBET A, 1988, BRAIN RES, V459, P44, DOI 10.1016/0006-8993(88)90284-3
   LOUGHNEY K, 1989, CELL, V58, P1143, DOI 10.1016/0092-8674(89)90512-6
   Marcombe S, 2014, PLOS ONE, V9, DOI 10.1371/journal.pone.0101992
   Martens WJM, 1998, ENVIRON HEALTH PERSP, V106, P241, DOI 10.2307/3433924
   Martinez-Torres D, 1998, INSECT MOL BIOL, V7, P179, DOI 10.1046/j.1365-2583.1998.72062.x
   Medeiros AS, 2018, PLOS ONE, V13, DOI 10.1371/journal.pone.0194108
   Messina JP, 2016, ELIFE, V5, DOI 10.7554/eLife.15272
   Moyes CL, 2017, PLOS NEGLECT TROP D, V11, DOI 10.1371/journal.pntd.0005625
   Narahashi T, 1996, PHARMACOL TOXICOL, V79, P1, DOI 10.1111/j.1600-0773.1996.tb00234.x
   NASCI RS, 1986, J AM MOSQUITO CONTR, V2, P61
   Ngoagouni C, 2016, PARASITE VECTOR, V9, DOI 10.1186/s13071-016-1887-5
   O'Reilly AO, 2006, BIOCHEM J, V396, P255, DOI 10.1042/BJ20051925
   Oliveira EE, 2013, NEUROTOXICOLOGY, V38, P42, DOI 10.1016/j.neuro.2013.06.001
   Patterson J, 2016, WEST J EMERG MED, V17, P671, DOI 10.5811/westjem.2016.9.30904
   Pichler V, 2018, PEST MANAG SCI, V74, P1319, DOI 10.1002/ps.4840
   Ranson H, 2000, INSECT MOL BIOL, V9, P491, DOI 10.1046/j.1365-2583.2000.00209.x
   Rath A, 2018, PEST MANAG SCI, V74, P1431, DOI 10.1002/ps.4827
   REITER P, 1987, J AM MOSQUITO CONTR, V3, P494
   Rinkevich FD, 2013, PESTIC BIOCHEM PHYS, V106, P93, DOI 10.1016/j.pestbp.2013.02.007
   Santos J, 2017, ACTA TROP, V168, P80, DOI 10.1016/j.actatropica.2017.01.015
   Scholte Ernst-Jan, 2007, European Mosquito Bulletin, V22, P5
   Schuffenecker I, 2006, PLOS MED, V3, P1058, DOI 10.1371/journal.pmed.0030263
   SCOTT JG, 1983, PESTIC BIOCHEM PHYS, V19, P141, DOI 10.1016/0048-3575(83)90133-5
   Simard F, 2005, J MED ENTOMOL, V42, P726, DOI 10.1603/0022-2585(2005)042[0726:GDABSP]2.0.CO;2
   Smartt CT, 2017, J MED ENTOMOL, V54, P1085, DOI 10.1093/jme/tjx058
   Smith LB, 2016, PESTIC BIOCHEM PHYS, V133, P1, DOI 10.1016/j.pestbp.2016.03.005
   Soderlund D.M., 1990, PESTICIDE RESISTANCE, P58
   Tan WL, 2012, J MED ENTOMOL, V49, P1012, DOI 10.1603/ME11266
   Usherwood PNR, 2007, FEBS LETT, V581, P5485, DOI 10.1016/j.febslet.2007.10.057
   Vais H, 2001, PEST MANAG SCI, V57, P877, DOI 10.1002/ps.392
   Vontas J, 2012, PESTIC BIOCHEM PHYS, V104, P126, DOI 10.1016/j.pestbp.2012.05.008
   Williamson MS, 1996, MOL GEN GENET, V252, P51, DOI 10.1007/BF02173204
   Xu JB, 2016, PLOS NEGLECT TROP D, V10, DOI 10.1371/journal.pntd.0004696
   Zhang YQ, 2016, J BIOL CHEM, V291, P20113, DOI 10.1074/jbc.M116.742056
NR 79
TC 60
Z9 62
U1 0
U2 21
PU HINDAWI LTD
PI LONDON
PA ADAM HOUSE, 3RD FLR, 1 FITZROY SQ, LONDON, W1T 5HF, ENGLAND
SN 2314-6133
EI 2314-6141
J9 BIOMED RES INT
JI Biomed Res. Int.
PY 2018
VL 2018
AR 3098575
DI 10.1155/2018/3098575
PG 10
WC Biotechnology & Applied Microbiology; Medicine, Research & Experimental
WE Science Citation Index Expanded (SCI-EXPANDED)
SC Biotechnology & Applied Microbiology; Research & Experimental Medicine
GA GQ8VY
UT WOS:000442039600001
PM 30175124
OA Green Submitted, hybrid, Green Published
DA 2025-07-26
ER

PT J
AU Baak-Baak, CM
   Cigarroa-Toledo, N
   Cruz-Escalona, GA
   Machain-Williams, C
   Rubi-Castellanos, R
   Torres-Chable, OM
   Torres-Zapata, R
   Garcia-Rejon, JE
AF Baak-Baak, Carlos M.
   Cigarroa-Toledo, Nohemi
   Cruz-Escalona, Guadalupe A.
   Machain-Williams, Carlos
   Rubi-Castellanos, Rodrigo
   Torres-Chable, Oswaldo M.
   Torres-Zapata, Raul
   Garcia-Rejon, Julian E.
TI Human blood as the only source of Aedes aegypti in churches from
   Merida, Yucatan, Mexico
SO JOURNAL OF VECTOR BORNE DISEASES
LA English
DT Article
DE Aedes aegypti; blood meal digestion; cytochrome b gene; host preference
ID HOST-FEEDING PATTERNS; DIPTERA-CULICIDAE; ALBOPICTUS DIPTERA;
   CHIKUNGUNYA VIRUS; SCHOOLS; SITES; CITY
C1 [Baak-Baak, Carlos M.; Cigarroa-Toledo, Nohemi; Cruz-Escalona, Guadalupe A.; Machain-Williams, Carlos; Garcia-Rejon, Julian E.] Univ Autonoma Yucatan, Lab Arbovirol, Ctr Invest Reg Dr Hideyo Noguchi, Calle 43 613 X Calle 90, Merida, Yucatan, Mexico.
   [Rubi-Castellanos, Rodrigo] Univ Autonoma Yucatan, Lab Genet, Ctr Invest Reg Dr Hideyo Noguchi, Merida, Yucatan, Mexico.
   [Torres-Chable, Oswaldo M.] Univ Juarez Autonoma Tabasco, Lab Enfermedades Trop & Transmitidas Vector, Villahermosa, Tabasco, Mexico.
   [Torres-Zapata, Raul] Univ Autonoma Nuevo Leon, Lab Entomol & Artropodos, Nuevo Leon, Mexico.
C3 Universidad Autonoma de Yucatan; Universidad Autonoma de Yucatan;
   Universidad Juarez Autonoma de Tabasco; Universidad Autonoma de Nuevo
   Leon
RP Garcia-Rejon, JE (corresponding author), Univ Autonoma Yucatan, Lab Arbovirol, Ctr Invest Reg Dr Hideyo Noguchi, Calle 43 613 X Calle 90, Merida, Yucatan, Mexico.
EM julian.garcia@correo.uady.mx
RI Baak-Baak, Carlos/AAQ-6086-2021; Torres-Chablé, Oswaldo/JEP-6404-2023;
   Cigarroa Toledo, Nohemi/F-4460-2019; Garcia-Rejon, Julian
   Everardo/E-4285-2017; Garcia-Rejon, Julian/E-4285-2017
OI Rubi Castellanos, Rodrigo/0000-0002-5990-8326; chable,
   torres/0000-0001-7482-6663; Cigarroa Toledo, Nohemi/0000-0002-0363-0222;
   Baak-Baak, Carlos M./0000-0002-3772-6740; Garcia-Rejon, Julian
   Everardo/0000-0002-6681-1581; 
FU Consejo Nacional de Ciencia y Tecnologia de Mexico [INFR-2014-01-225046]
FX We thank the laboratory staff at Arbovirologia of Universidad Autonoma
   de Yucatan for the assistance in mosquito collections. The study was
   supported in part by the Consejo Nacional de Ciencia y Tecnologia de
   Mexico grant INFR-2014-01-225046.
CR Olano VA, 2015, J AM MOSQUITO CONTR, V31, P212, DOI 10.2987/moco-31-03-212-222.1
   Baak-Baak CM, 2017, NEOTROP ENTOMOL, V46, P622, DOI 10.1007/s13744-017-0499-x
   Baak-Baak CM, 2014, J MED ENTOMOL, V51, P475, DOI 10.1603/ME13209
   Barrera R, 2012, J MED ENTOMOL, V49, P917, DOI 10.1603/ME12046
   Bhatt S, 2013, NATURE, V496, P504, DOI 10.1038/nature12060
   Carpenter SJ, 1965, MOSQUITOES N AM N ME, P1
   Chang MC, 2008, MALARIA J, V7, DOI 10.1186/1475-2875-7-105
   Cigarroa-Toledo N, 2016, EMERG INFECT DIS, V22, P1804, DOI 10.3201/eid2210.152087
   Eisen L, 2014, J MED ENTOMOL, V51, P885, DOI 10.1603/ME14008
   Garcia-Rejon J, 2008, AM J TROP MED HYG, V79, P940, DOI 10.4269/ajtmh.2008.79.940
   García-Rejón JE, 2011, AM J TROP MED HYG, V84, P489, DOI 10.4269/ajtmh.2011.10-0654
   Harrington LC, 2014, PLOS NEGLECT TROP D, V8, DOI 10.1371/journal.pntd.0003048
   Nasci RS, 2014, EMERG INFECT DIS, V20, P1394, DOI 10.3201/eid2008.140333
   NIEBYLSKI ML, 1994, J AM MOSQUITO CONTR, V10, P447
   Ortega-Morales AI, 2016, J VECTOR ECOL, V41, P314, DOI 10.1111/jvec.12229
   Rasmussen SA, 2016, NEW ENGL J MED, V374, P1981, DOI 10.1056/NEJMsr1604338
   Richards SL, 2006, J MED ENTOMOL, V43, P543, DOI 10.1603/0022-2585(2006)43[543:HPOAAD]2.0.CO;2
   SAVAGE HM, 1993, J MED ENTOMOL, V30, P27, DOI 10.1093/jmedent/30.1.27
   SCOTT TW, 1993, J MED ENTOMOL, V30, P922, DOI 10.1093/jmedent/30.5.922
   Scott TW, 2000, J MED ENTOMOL, V37, P77, DOI 10.1603/0022-2585-37.1.77
   WHO [World Health Organization], 1975, MAN PRACT ENT MAL 2
NR 21
TC 5
Z9 5
U1 1
U2 9
PU WOLTERS KLUWER MEDKNOW PUBLICATIONS
PI MUMBAI
PA WOLTERS KLUWER INDIA PVT LTD , A-202, 2ND FLR, QUBE, C T S  NO 1498A-2
   VILLAGE MAROL, ANDHERI EAST, MUMBAI, Maharashtra, INDIA
SN 0972-9062
J9 J VECTOR DIS
JI J. Vector Borne Dis.
PD JAN-MAR
PY 2018
VL 55
IS 1
BP 58
EP 62
AR PMID 29916450
DI 10.4103/0972-9062.234628
PG 5
WC Infectious Diseases; Parasitology; Tropical Medicine
WE Science Citation Index Expanded (SCI-EXPANDED)
SC Infectious Diseases; Parasitology; Tropical Medicine
GA GK9GN
UT WOS:000436551200010
PM 29916450
OA gold
DA 2025-07-26
ER

PT J
AU Balakin, KV
   Filosa, R
   Lavrenov, SN
   Mkrtchyan, AS
   Nawrozkij, MB
   Novakov, IA
AF Balakin, Konstantin V.
   Filosa, Rosanna
   Lavrenov, Sergey N.
   Mkrtchyan, Arthur S.
   Nawrozkij, Maxim B.
   Novakov, Ivan A.
TI Arbidol: a quarter-century after. Past, present and future of the
   original Russian antiviral
SO RUSSIAN CHEMICAL REVIEWS
LA English
DT Review
ID B VIRUS ACTIVITIES; IN-VITRO; HEPATITIS-B; MEDICINAL CHEMISTRY;
   CHIKUNGUNYA VIRUS; HUMAN 5-LIPOXYGENASE; DRUG ARBIDOL; ETHYL
   5-HYDROXY-1H-INDOLE-3-CARBOXYLATES; ANTIBACTERIAL ACTIVITIES; NENITZESCU
   REACTION
AB The present review is concerned with the synthesis and structure - activity relationship studies of Arbidol and its structural analogues. The latter are roughly divided into several unequal parts: indole- and benzofuran-based compounds, benzimidazole and imidazopyridine bioisosteres and ring-expanded quinoline derivatives. Much attention is focused on various types of antiviral activity of the above-mentioned Arbidol congeners, as well as of the parent compound itself. Features of Arbidol synthesis and metabolic changes are also discussed. The bibliography includes 166 references.
C1 [Balakin, Konstantin V.] Kazan Volga Reg Fed Univ, Ul Kremlyovskaya 18, Kazan 420008, Russia.
   [Balakin, Konstantin V.] IM Sechenov First Moscow State Med Univ, Ul Trubetskaya 8,Stroenie 2, Moscow 119991, Russia.
   [Filosa, Rosanna] Univ Campania Luigi Vanvitelli, Sect Biotechnol, Dept Expt Med, S Maria Costantinopoli Str 16, I-80138 Naples, Italy.
   [Filosa, Rosanna] Consorzio Sannio Tech, Appia Str, I-82030 Apollosa, BN, Italy.
   [Filosa, Rosanna] CNR, Inst Food Sci, Roma Str 64, I-83100 Avellino, Italy.
   [Lavrenov, Sergey N.] Gause Inst New Antibiot, Ul Bolshaya Pirogovskaya 11, Moscow 119021, Russia.
   [Mkrtchyan, Arthur S.; Nawrozkij, Maxim B.; Novakov, Ivan A.] Volgograd State Tech Univ, Prosp Lenina 28, Volgograd 400005, Russia.
C3 Kazan Federal University; Sechenov First Moscow State Medical
   University; Universita della Campania Vanvitelli; Consiglio Nazionale
   delle Ricerche (CNR); Istituto di Scienze dell' Alimentazione (ISA-CNR);
   Russian Academy of Sciences; Gause Institute of New Antibiotics;
   Volgograd State Technical University
RP Balakin, KV (corresponding author), Kazan Volga Reg Fed Univ, Ul Kremlyovskaya 18, Kazan 420008, Russia.; Balakin, KV (corresponding author), IM Sechenov First Moscow State Med Univ, Ul Trubetskaya 8,Stroenie 2, Moscow 119991, Russia.
EM balakin@ipac.ac.ru; rosanna.filosa@unicampania.it; satory@mail.ru;
   mkrtchyan_a.s@vstu.ru; maxim.nawrozkij@vstu.ru; president@vstu.ru
RI Novakov, Ivan/I-4668-2015; Lavrenov, Sergey/U-6188-2018; Filosa,
   Rosanna/AAI-4553-2021; Nawrozkij, Maxim/N-6646-2015; Balakin,
   Konstantin/K-7269-2017; filosa, rosanna/GQR-0571-2022
OI filosa, rosanna/0000-0003-1938-5732; Mkrtchyan,
   Arthur/0000-0002-9758-2777
FU Russian Foundation for Basic Research [16-33-6003 mol_a_dk]; Programme
   of Competitive Growth of the Kazan Federal University; Programme of
   Competitive Growth of the I.M.Sechenov First Moscow State Medical
   University
FX This work is supported by the Russian Foundation for Basic Research
   (Project No. 16-33-6003 mol_a_dk). The work of Konstantin V. Balakin has
   been supported by the Programme of Competitive Growth of the Kazan
   Federal University and by the Programme of Competitive Growth of the
   I.M.Sechenov First Moscow State Medical University.
CR Abdelnabi R, 2015, ANTIVIR RES, V121, P59, DOI 10.1016/j.antiviral.2015.06.017
   Ajani OO, 2016, ARCH PHARM, V349, P475, DOI 10.1002/ardp.201500464
   Allen Jr G. R., 2011, ORG REACTIONS, V20, P337
   Anisimova O.S., 1995, PHARM CHEM J, V29, P78
   [Anonymous], 2007, Patent, Patent No. [WO 2007/120079A2, 2007120079]
   [Anonymous], 2011, Patent, Patent No. [US 2011/0065919A1, 20110065919]
   [Anonymous], 2006, Patent, Patent No. [WO 2005/087729, 2005087729]
   [Anonymous], 1991, Patent SU, Patent No. 1685933
   [Anonymous], Patent, Patent No. 1687033
   [Anonymous], 2012, Patent, Patent No. [CN 102351778A, 102351778, 102351778A]
   [Anonymous], 1958, Patent US, Patent No. 2852527
   [Anonymous], 1958, Patent US, Patent No. 4874759
   [Anonymous], 2009, Patent WO, Patent No. [2009/146696A1, 2009146696]
   [Anonymous], 2006, Patent, Patent No. [EP 1731506, 1731506]
   [Anonymous], 2016, Patent, Patent No. [CN 104193669B, 104193669]
   [Anonymous], 2005, Patent RU, Patent No. 2255086
   [Anonymous], 1969, Patent USSR, Patent No. 245783
   Aparoy P, 2011, BIOORG MED CHEM LETT, V21, P456, DOI 10.1016/j.bmcl.2010.10.119
   Balzarini J, 2014, CHEM HETEROCYCL COM+, V50, P489, DOI 10.1007/s10593-014-1499-y
   Banwell MG, 2010, TETRAHEDRON, V66, P9252, DOI 10.1016/j.tet.2010.09.042
   Barbachyn MR, 2003, ANGEW CHEM INT EDIT, V42, P2010, DOI 10.1002/anie.200200528
   BELL MR, 1967, J MED CHEM, V10, P264, DOI 10.1021/jm00314a035
   Bisacchi GS, 1997, BIOORG MED CHEM LETT, V7, P127, DOI 10.1016/S0960-894X(96)00594-X
   Blaising J, 2014, ANTIVIR RES, V107, P84, DOI 10.1016/j.antiviral.2014.04.006
   Blaising J, 2013, ANTIVIR RES, V100, P215, DOI 10.1016/j.antiviral.2013.08.008
   Boriskin YS, 2006, VIROL J, V3, DOI 10.1186/1743-422X-3-56
   Brancato V, 2013, ANTIVIR RES, V99, P125, DOI 10.1016/j.antiviral.2013.05.005
   Burke MD, 2004, ANGEW CHEM INT EDIT, V43, P46, DOI 10.1002/anie.200300626
   Chai HF, 2006, BIOORGAN MED CHEM, V14, P911, DOI 10.1016/j.bmc.2005.08.041
   Chai HF, 2011, J MOL MODEL, V17, P1831, DOI 10.1007/s00894-010-0873-7
   [柴慧芳 CHAI Huifang], 2006, [中国药物化学杂志, Chinese Journal of Medicinal Chemistry], V16, P264
   Chen D, 2011, ARCH PHARM, V344, P158, DOI 10.1002/ardp.201000045
   Chen D, 2010, CHINESE CHEM LETT, V21, P1326, DOI 10.1016/j.cclet.2010.05.011
   Chen L., 2012, J WUHAN I TECH, V34, P42
   Chistyakov V. V., 2004, THESIS
   da Silva-Júnior EF, 2017, BIOORGAN MED CHEM, V25, P4219, DOI 10.1016/j.bmc.2017.06.049
   Das B, 2005, BIOORG MED CHEM LETT, V15, P4261, DOI 10.1016/j.bmcl.2005.06.063
   De Esch IJP, 1999, J MED CHEM, V42, P1115, DOI 10.1021/jm9810912
   Delogu I, 2011, ANTIVIR RES, V90, P99, DOI 10.1016/j.antiviral.2011.03.182
   Deng P, 2013, ANTIMICROB AGENTS CH, V57, P1743, DOI 10.1128/AAC.02282-12
   Di Mola A, 2014, BIOORGAN MED CHEM, V22, P6014, DOI 10.1016/j.bmc.2014.09.013
   Dubinskii R. A., 1994, PHARM CHEM J, V28, P942
   ERLANDSSON P, 1990, J CHROMATOGR-BIOMED, V532, P305, DOI 10.1016/S0378-4347(00)83781-0
   Fadeeva N. I., 1991, PHARM CHEM J, V25, P394
   Fadeeva N. I., 1992, PHARM CHEM J, V26, P676
   Fischer E., 1894, BER DTSCH CHEM GES, V27, P2985, DOI 10.1002/cber.18940270364
   FORDHUTCHINSON AW, 1994, ANNU REV BIOCHEM, V63, P383, DOI 10.1146/annurev.bi.63.070194.002123
   [高传夫 GAO Chuan-fu], 2010, [化学试剂, Chemical Reagents], V32, P380
   Gasparini R, 2014, J Prev Med Hyg, V55, P69
   Ghosh AK, 2016, J MED CHEM, V59, P5172, DOI 10.1021/acs.jmedchem.5b01697
   Glushkov R. G., 1992, Drugs of the Future, V17, P1079
   Glushkov R. G., 1999, PHARM CHEM J, V33, P115, DOI DOI 10.1007/BF02508444
   Granik V. G., 1993, PHARM CHEM J, V27, P413, DOI [10.1007/BF00780660, DOI 10.1007/BF00780660]
   Grinev A. N., 1967, PHARM CHEM J, V4, P183
   Grinev A. N., 1987, PHARM CHEM J, V21, P48
   Hodgson HH, 1927, J CHEM SOC, P630, DOI 10.1039/jr9270000630
   Hodgson HH, 1925, J CHEM SOC, V127, P1599, DOI 10.1039/ct9252701599
   Honkoop P, 2003, EXPERT OPIN INV DRUG, V12, P683, DOI 10.1517/13543784.12.4.683
   Ivachtchenko AV, 2015, PHARM CHEM J+, V49, P151, DOI 10.1007/s11094-015-1244-6
   Ivachtchenko AV, 2010, MENDELEEV COMMUN, V20, P111, DOI 10.1016/j.mencom.2010.03.016
   Ivashchenko AV, 2014, PHARM CHEM J+, V48, P569, DOI 10.1007/s11094-014-1153-0
   Ivashchenko AV, 2014, PHARM CHEM J+, V47, P636, DOI 10.1007/s11094-014-1024-8
   Ivashchenko AV, 2011, PHARM CHEM J+, V45, P261, DOI 10.1007/s11094-011-0612-0
   IVASHCHENKO AV, 2014, EXP CLIN PHARMACOL, V77, P33
   Jia HY, 2015, FUTURE MED CHEM, V7, P587, DOI 10.4155/fmc.15.19
   Jia W, 2009, ARCH PHARM, V342, P507, DOI 10.1002/ardp.200900070
   Jia W, 2009, BIOORGAN MED CHEM, V17, P4569, DOI 10.1016/j.bmc.2009.05.001
   JOSHI RG, 1994, J INDIAN CHEM SOC, V71, P175
   Kadam RU, 2017, P NATL ACAD SCI USA, V114, P206, DOI 10.1073/pnas.1617020114
   Karg EM, 2009, J MED CHEM, V52, P3474, DOI 10.1021/jm900212y
   Karpov PV, 2011, RUSS CHEM B+, V60, P2418, DOI 10.1007/s11172-011-0372-8
   Keri RS, 2015, CHEM BIOL DRUG DES, V86, P799, DOI 10.1111/cbdd.12462
   KOSHLAND DE, 1958, P NATL ACAD SCI USA, V44, P98, DOI 10.1073/pnas.44.2.98
   Krasovskii G. N., 1994, GIG I SAN, V1, P7
   KUCKLANDER U, 1972, TETRAHEDRON, V28, P5251, DOI 10.1016/S0040-4020(01)88944-4
   KUCKLANDER U, 1977, ARCH PHARM, V310, P385, DOI 10.1002/ardp.19773100507
   KUCKLANDER U, 1971, ARCHIV PHARM BERICHT, V304, P602, DOI 10.1002/ardp.19713040809
   Lai CL, 2007, NEW ENGL J MED, V357, P2576, DOI 10.1056/NEJMoa066422
   Landwehr J, 2006, J MED CHEM, V49, P4327, DOI 10.1021/jm050801i
   Leneva I. A., 2014, Antibiotiki i Khimioterapiya, V59, P17
   Li JT, 2004, J CHEM RES, P394
   Li Z., 2013, CAJ, V28, P32
   Liu N, 2015, MEDCHEMCOMM, V6, P521, DOI 10.1039/c4md00521j
   Liu YJ, 2008, ARCH PHARM, V341, P446, DOI 10.1002/ardp.200800035
   Liu YJ, 2008, BIOORGAN MED CHEM, V16, P6522, DOI 10.1016/j.bmc.2008.05.029
   Liu YJ, 2015, ARCH PHARM, V348, P776, DOI 10.1002/ardp.201500238
   Liu ZB, 2014, INT J PHARMACEUT, V461, P514, DOI 10.1016/j.ijpharm.2013.12.002
   Lovering F, 2009, J MED CHEM, V52, P6752, DOI 10.1021/jm901241e
   Lozinskaya NA, 2014, MENDELEEV COMMUN, V24, P260, DOI 10.1016/j.mencom.2014.09.003
   Luo Y, 2010, BIOORGAN MED CHEM, V18, P5048, DOI 10.1016/j.bmc.2010.05.076
   Ma J., 2013, APPL CHEM IND, V42, P1482
   McGill KA, 1996, LANCET, V348, P519, DOI 10.1016/S0140-6736(95)12297-4
   Mezentseva M. V., 1990, PHARM CHEM J, V24, P749
   Mezentseva M. V., 1991, PHARM CHEM J, V25, P302
   MONTI SA, 1966, J ORG CHEM, V31, P2669, DOI 10.1021/jo01346a503
   Moody CJ, 1998, ANTI-CANCER DRUG DES, V13, P611
   Morellato L, 2013, BIOORG MED CHEM LETT, V23, P430, DOI 10.1016/j.bmcl.2012.11.069
   Naruganahalli KS, 2006, EUR J PHARMACOL, V545, P167, DOI 10.1016/j.ejphar.2006.06.065
   Novakov IA, 2012, RUSS CHEM B+, V61, P1399, DOI 10.1007/s11172-012-0182-7
   Olesen P H, 2001, Curr Opin Drug Discov Devel, V4, P471
   Oliynyk S, 2012, BIOMOL THER, V20, P446, DOI 10.4062/biomolther.2012.20.5.446
   Paredes A, 2013, ANTIMICROB AGENTS CH, V57, P944, DOI 10.1128/AAC.01465-12
   Patteux C, 2006, ORG BIOMOL CHEM, V4, P817, DOI 10.1039/b516737j
   Pawlak JM, 1996, J ORG CHEM, V61, P9055, DOI 10.1021/jo9614452
   Peduto A, 2016, EUR J MED CHEM, V108, P466, DOI 10.1016/j.ejmech.2015.11.048
   Peduto A, 2014, EUR J MED CHEM, V81, P492, DOI 10.1016/j.ejmech.2014.05.033
   Perfetto B., 2014, MED MICROBIOL, V63, P1474
   Pergola C, 2010, EXPERT OPIN THER PAT, V20, P355, DOI 10.1517/13543771003602012
   Petrov V. I., 2011, LECH VRACH, V1, P71
   Rajasekhar S, 2017, CURR ORG SYNTH, V14, P40, DOI 10.2174/1570179413666160818151932
   Ren Y., 2009, PHARM AFFAIRS, V28, P148
   Roman G, 2015, EUR J MED CHEM, V89, P743, DOI 10.1016/j.ejmech.2014.10.076
   Rubtsov M. V., 1971, Synthetic Chemical Pharmaceutical Drugs
   Schoggins JW, 2013, CELL HOST MICROBE, V14, P379, DOI 10.1016/j.chom.2013.09.010
   Schols D, 2015, CHEM HETEROCYCL COM+, V51, P978, DOI 10.1007/s10593-016-1807-9
   Schreiber SL, 2000, SCIENCE, V287, P1964, DOI 10.1126/science.287.5460.1964
   Scuotto M, 2017, BIOORGAN MED CHEM, V25, P327, DOI 10.1016/j.bmc.2016.10.037
   Sellitto G, 2010, BIOORGAN MED CHEM, V18, P6143, DOI 10.1016/j.bmc.2010.06.058
   Sheridan RP, 2002, J CHEM INF COMP SCI, V42, P103, DOI 10.1021/ci0100806
   Shvedov V. I., 1971, CHEM HET COMP, V7, P190
   Shvedov V. I., 1972, CHEM HET COMP, V8, P974
   Silin DS, 2009, CURR PHARM DESIGN, V15, P1238, DOI 10.2174/138161209787846847
   Song P., 2011, CHEM BIOENGINEERING, V28, P57
   [宋萍 Song Ping], 2012, [合成化学, Chinese Journal of Synthetic Chemistry], V20, P193
   Song Y., 2006, J SHENYANG I CHEM TE, V20, P92
   [宋艳玲 Song Yanling], 2004, [中国新药杂志, Chinese Journal New Drugs], V13, P335
   Stahl M, 2015, CHEMMEDCHEM, V10, P949, DOI 10.1002/cmdc.201500091
   Tetere Z, 2011, J HETEROCYCLIC CHEM, V48, P724, DOI 10.1002/jhet.625
   Trofimov F. A., 1969, PHARM CHEM J, V11, P25
   Trofimov F.A., 1993, US Patent, Patent No. [5198552A, 5198552]
   Trofimov F. A., 1993, PHARM CHEM J, V27, P70
   Trofimov F. A., 1973, CHEM HETEROCYCL COMP, V3, P308
   Velezheva VS, 2006, J HETEROCYCLIC CHEM, V43, P873, DOI 10.1002/jhet.5570430410
   Wang D, 2004, CHINESE CHEM LETT, V15, P19
   [王钝 Wang Dun], 2003, [中国药物化学杂志, Chinese Journal of Medicinal Chemistry], V13, P200
   [王钝 Wang Dun], 2004, [中国医药工业杂志, Chinese Journal of Pharmaceuticals], V35, P457
   Wang YY, 2008, J MASS SPECTROM, V43, P1099, DOI 10.1002/jms.1394
   [温艳珍 Wen Yanzhen], 2006, [中国医药工业杂志, Chinese Journal of Pharmaceuticals], V37, P862
   Wright ZVF, 2017, BIOORG MED CHEM LETT, V27, P3744, DOI 10.1016/j.bmcl.2017.06.074
   Xie J., 2007, CHEM PROD TECH, V14, P38
   Xu H, 2009, CURR PHARM DESIGN, V15, P2120, DOI 10.2174/138161209788489168
   Yáñez M, 2012, CURR TOP MED CHEM, V12, P2275, DOI 10.2174/156802612805220011
   Yonezawa S, 2012, J MED CHEM, V55, P8838, DOI 10.1021/jm3011405
   Yu DS, 2005, CHINESE CHEM LETT, V16, P875
   Zefirov ON, 2000, RUSS J ORG CHEM+, V36, P1231
   ZEFIROVA ON, 2012, THESIS, DOI DOI 10.1021/ACS.JMEDCHEM.5B01697
   Zhai F., 2013, APPL CHEM IND, V1, P110
   [翟帆 Zhai Fan], 2013, [应用化工, Applied Chemical Industry], V42, P1068
   [翟鑫 ZHAI Xin], 2008, [中国药物化学杂志, Chinese Journal of Medicinal Chemistry], V18, P254
   Zhai Xin, 2006, Yaoxue Xuebao, V41, P985
   Zhang D., 2011, FINE CHEM INTERMEDIA, V41, P45
   Zhang F, 2014, EUR J MED CHEM, V75, P267, DOI 10.1016/j.ejmech.2014.01.046
   Zhang K., 2007, FINE SPECIALTY CHEM, V15, P14
   Zhao CS, 2006, CHEM RES CHINESE U, V22, P577, DOI 10.1016/S1005-9040(06)60166-9
   Zhao CS, 2006, BIOORGAN MED CHEM, V14, P2552, DOI 10.1016/j.bmc.2005.11.033
   Zhao HY, 2015, EXPERT OPIN DRUG DIS, V10, P781, DOI 10.1517/17460441.2015.1041496
   Zhao YF, 2010, BIOORG MED CHEM LETT, V20, P7230, DOI 10.1016/j.bmcl.2010.10.099
   [赵燕芳 Zhao Yanfang], 2004, [中国药物化学杂志, Chinese Journal of Medicinal Chemistry], V14, P219
   Zhao YF, 2004, CHINESE CHEM LETT, V15, P1039
   Zheng JX, 2011, CHEM BIOL DRUG DES, V78, P314, DOI 10.1111/j.1747-0285.2011.01146.x
   Zotova S.A., 1995, Pharm. Chem. J, V29, P57, DOI [10.1007/BF02219467, DOI 10.1007/BF02219467]
   1708345
   1989, Patent No. 4874759
   2011, Patent No. 2426540
   530683
NR 165
TC 14
Z9 15
U1 3
U2 50
PU TURPION LTD
PI BRISTOL
PA C/O TURPION LTD, IOP PUBLISHING, TEMPLE CIRCUS, TEMPLE WAY, BRISTOL BS1
   6HG, ENGLAND
SN 0036-021X
EI 1468-4837
J9 RUSS CHEM REV+
JI Russ. Chem. Rev.
PY 2018
VL 87
IS 6
BP 509
EP 552
DI 10.1070/RCR4791
PG 44
WC Chemistry, Multidisciplinary
WE Science Citation Index Expanded (SCI-EXPANDED)
SC Chemistry
GA GM1EN
UT WOS:000437806900001
DA 2025-07-26
ER

PT J
AU Banerjee, N
   Mukhopadhyay, S
AF Banerjee, Nilotpal
   Mukhopadhyay, Sumi
TI Oxidative damage markers and inflammatory cytokines are altered in
   patients suffering with post-chikungunya persisting polyarthralgia
SO FREE RADICAL RESEARCH
LA English
DT Article
DE Chikungunya; cytokines; intracellular ROS; oxidative damage; persisting
   polyarthralgia; Siglec-9
ID PROINFLAMMATORY CYTOKINES; DISEASE; BURDEN; VIRUS
AB Redox homoeostasis is necessary for the maintenance of living systems. Chikungunya viral infection manifests into joint inflammation and debilitating polyarthralgia affecting the life style of the patient badly. The disease pathophysiology is poorly understood and there is a lack of targeted therapeutics. The pathogenic role of free radicals in arthritis is well established. This study aims for the first time to evaluate the status of several standard oxidative stress markers and their correlation in chikungunya patients suffering with polyarthralgia. Expression of Siglec-9 on monocytes; which can modulate oxidative stress is studied along with intracellular reactive oxygen species (ROS), cellular lipid and protein damage markers in chikungunya patients with/without persisting polyarthralgia along with healthy controls. Furthermore, plasma NO level, antioxidant status was investigated along with some inflammatory cytokines namely IL-6, IFN-gamma, CXCL-9, IL-10 and TGF beta 1. Interestingly, all oxidative damage markers are altered significantly in groups but their alteration levels vary in patients with/without persisting polyarthralgia. Siglec-9 expression level is increased in patients revealing cellular response to manage oxidative stress with respect to controls. Correlation studies reveal that intracellular ROS correlates well with most of the studied parameters but the correlation coefficient (Pearson r) differs with disease manifestation demonstrating strong role of these factors in a pro-oxidant milieu. The presence of free radicals increases the availability of neoantigens continuously, which possibly further cascades oxidative damage and development of persisting polyarthralgia.
C1 [Banerjee, Nilotpal; Mukhopadhyay, Sumi] Sch Trop Med, Dept Lab Med, Kolkata, India.
C3 Calcutta School of Tropical Medicine (CSTM)
RP Mukhopadhyay, S (corresponding author), Sch Trop Med, Dept Lab Med, Kolkata, India.
EM drsumimukhopadhyay@gmail.com
RI MUKHOPADHYAY, SUMI/AFL-8243-2022; BANERJEE, NILOTPAL/M-4546-2018
OI MUKHOPADHYAY, SUMI/0000-0003-1400-3715; BANERJEE,
   NILOTPAL/0000-0003-2889-7561
FU Department of Biotechnology, Government of West Bengal, India
   [232/BT(Estt)/RD24/2014]; Department of Biotechnology, Government of
   West Bengal; Young Scientist Scheme of Science & Engineering Research
   Board, Government of India [YSS/2014/000934]
FX This work was funded by Department of Biotechnology, Government of West
   Bengal, India [File No.: 232/BT(Estt)/RD24/2014]. Nilotpal Banerjee
   received Research Fellowship from Department of Biotechnology,
   Government of West Bengal. Sumi Mukhopadhyay also acknowledges funding
   from Young Scientist Scheme of Science & Engineering Research Board,
   Government of India [File No. YSS/2014/000934].
CR [Anonymous], 2016, ELDERLY SUCCUMBING C
   Banerjee N, 2017, P 1 INT C BIOT BIOL
   Banerjee Nilotpal, 2016, VirusDisease, V27, P1, DOI 10.1007/s13337-015-0293-5
   Birben E, 2012, WORLD ALLERGY ORGAN, V5, P9, DOI 10.1097/WOX.0b013e3182439613
   Borgherini G, 2008, CLIN INFECT DIS, V47, P469, DOI 10.1086/590003
   Cardona-Ospina JA, 2015, T ROY SOC TROP MED H, V109, P793, DOI 10.1093/trstmh/trv094
   Chaaitanya IK, 2011, VIRAL IMMUNOL, V24, P265, DOI 10.1089/vim.2010.0123
   Chimenti MS, 2015, CELL DEATH DIS, V6, DOI 10.1038/cddis.2015.246
   Datta S, 2014, CLIN RHEUMATOL, V33, P1557, DOI 10.1007/s10067-014-2597-z
   ELLMAN GL, 1959, ARCH BIOCHEM BIOPHYS, V82, P70, DOI 10.1016/0003-9861(59)90090-6
   Filippin LI, 2008, CLIN EXP IMMUNOL, V152, P415, DOI 10.1111/j.1365-2249.2008.03634.x
   Guzzetta G, 2017, PLOS NEGLECT TROP D, V11, DOI 10.1371/journal.pntd.0005918
   Herrero LJ, 2015, J VIROL, V89, P8063, DOI 10.1128/JVI.00224-15
   Janaszewska A, 2002, SCAND J CLIN LAB INV, V62, P231, DOI 10.1080/003655102317475498
   Jyothi P, 2008, Indian J Dermatol Venereol Leprol, V74, P80
   Krishnamoorthy K, 2009, J VECTOR DIS, V46, P26
   Kulkarni SP, 2017, EUR J CLIN MICROBIOL, V36, P2475, DOI 10.1007/s10096-017-3087-4
   Long Kristin M, 2015, Curr Trop Med Rep, V2, P13
   Maek-a-nantawat W., 2009, Case Rep Med, V2009, P1
   Mateen S, 2016, PLOS ONE, V11, DOI 10.1371/journal.pone.0152925
   Mitra S, 2017, FREE RADICAL RES, V51, P986, DOI 10.1080/10715762.2017.1402303
   Mittal M, 2014, ANTIOXID REDOX SIGN, V20, P1126, DOI 10.1089/ars.2012.5149
   Negishi-Koga T, 2015, NAT COMMUN, V6, DOI 10.1038/ncomms7637
   Ng LFP, 2009, PLOS ONE, V4, DOI 10.1371/journal.pone.0004261
   Oliver M, 2009, PLOS NEGLECT TROP D, V3, DOI 10.1371/journal.pntd.0000374
   PASHA KV, 1984, NEUROSCI LETT, V46, P209, DOI 10.1016/0304-3940(84)90443-9
   Saha B, 2015, TROP MED INT HEALTH, V20, P111
   Schwarz F, 2015, ELIFE, V4, DOI 10.7554/eLife.06184
   Sigma Aldrich Inc, 2007, BULLETIN
   Tanay A, 2017, CURR OPIN RHEUMATOL, V29, P389, DOI 10.1097/BOR.0000000000000396
   Uhrlaub JL, 2016, PLOS PATHOG, V12, DOI 10.1371/journal.ppat.1005891
   Venugopalan A, 2014, PLOS ONE, V9, DOI 10.1371/journal.pone.0111305
   Viña J, 2013, ANTIOXID REDOX SIGN, V19, P779, DOI 10.1089/ars.2012.5111
NR 33
TC 8
Z9 8
U1 0
U2 4
PU TAYLOR & FRANCIS LTD
PI ABINGDON
PA 2-4 PARK SQUARE, MILTON PARK, ABINGDON OR14 4RN, OXON, ENGLAND
SN 1071-5762
EI 1029-2470
J9 FREE RADICAL RES
JI Free Radic. Res.
PY 2018
VL 52
IS 8
BP 887
EP 895
DI 10.1080/10715762.2018.1489131
PG 9
WC Biochemistry & Molecular Biology
WE Science Citation Index Expanded (SCI-EXPANDED)
SC Biochemistry & Molecular Biology
GA GT4SZ
UT WOS:000444495900007
PM 29898618
DA 2025-07-26
ER

PT J
AU Bollweg, BC
   Silva-Flannery, L
   Spivey, P
   Hale, GL
AF Bollweg, Brigid C.
   Silva-Flannery, Luciana
   Spivey, Pamela
   Hale, Gillian L.
TI Optimization of commercially available Zika virus antibodies for use in
   a laboratory-developed immunohistochemical assay
SO JOURNAL OF PATHOLOGY CLINICAL RESEARCH
LA English
DT Article
DE Zika virus; immunohistochemistry; antibody; pathology; placenta; fetal
   demise; microcephaly
ID CHIKUNGUNYA; INFECTION; PATHOLOGY; BRAZIL; BRAIN
AB Zika virus (ZIKV) infection during pregnancy can cause adverse fetal outcomes and severe irreversible congenital birth defects including microcephaly. Immunohistochemistry (IHC) is a valuable diagnostic tool for detecting ZIKV antigens in tissues from cases of fetal loss in women infected with ZIKV, and for providing insights into disease pathogenesis. As a result, there is increasing demand for commercially available ZIKV antibodies for use in IHC assays. ZIKV antibodies were selected and obtained from commercial sources to include both mouse and rabbit hosts, and a variety of antigenic targets. Pretreatment conditions and antibody concentrations resulting in optimal immunohistochemical staining were determined using ZIKV cell control and polymerase chain reaction (PCR)-confirmed ZIKV case control material (fetal brain tissue). Cross-reactivity of the antibodies against other flaviviruses (dengue virus serogroups 1-4, yellow fever virus, Japanese encephalitis virus, West Nile virus) and chikungunya virus was also evaluated. Immunostaining using the commercially available antibodies was compared to a previously validated ZIKV IHC assay used for primary diagnosis. Four antibodies demonstrated optimal staining similar to the previously validated ZIKV IHC assay. Two of the four antibodies cross-reacted with dengue virus, while the other two antibodies showed no cross-reactivity with dengue, other flaviviruses, or chikungunya virus. Differences in the cross-reactivity profiles could not be entirely explained by the antigenic target. Commercially available ZIKV antibodies can be optimized for use in IHC testing to aid in ZIKV diagnostic testing and an evaluation of tissue tropism.
C1 [Bollweg, Brigid C.; Silva-Flannery, Luciana; Spivey, Pamela; Hale, Gillian L.] Ctr Dis Control & Prevent, Infect Dis Pathol Branch, 1600 Clifton Rd NE,MS G32, Atlanta, GA 30329 USA.
C3 Centers for Disease Control & Prevention - USA
RP Hale, GL (corresponding author), Ctr Dis Control & Prevent, Infect Dis Pathol Branch, 1600 Clifton Rd NE,MS G32, Atlanta, GA 30329 USA.
EM cwx4@cdc.gov
CR Azevedo RSS, 2016, J CLIN VIROL, V85, P56, DOI 10.1016/j.jcv.2016.10.024
   Bhatnagar J, 2017, EMERG INFECT DIS, V23, P405, DOI 10.3201/eid2303.161499
   Buchwalow I, 2011, SCI REP-UK, V1, DOI 10.1038/srep00028
   de Noronha L, 2016, MEM I OSWALDO CRUZ, V111, P287, DOI 10.1590/0074-02760160085
   Duffy MR, 2009, NEW ENGL J MED, V360, P2536, DOI 10.1056/NEJMoa0805715
   Furuya-Kanamori L, 2016, BMC INFECT DIS, V16, DOI 10.1186/s12879-016-1417-2
   Gould EA, 2008, LANCET, V371, P500, DOI 10.1016/S0140-6736(08)60238-X
   Jain J, 2016, VIROL J, V13, DOI 10.1186/s12985-016-0543-1
   Kawiecki AB, 2017, VIROL J, V14, DOI 10.1186/s12985-017-0749-x
   Landry ML, 2017, ARCH PATHOL LAB MED, V141, P60, DOI 10.5858/arpa.2016-0406-SA
   Larocca RA, 2016, NATURE, V536, P474, DOI 10.1038/nature18952
   Lindenbach BD, 2003, ADV VIRUS RES, V59, P23, DOI 10.1016/S0065-3527(03)59002-9
   Martines RB, 2016, LANCET, V388, P898, DOI 10.1016/S0140-6736(16)30883-2
   Martines RB, 2016, MMWR-MORBID MORTAL W, V65, P159, DOI 10.15585/mmwr.mm6506e1
   Miller MA, 2005, J VET DIAGN INVEST, V17, P461, DOI 10.1177/104063870501700509
   Ramos-Vara JA, 2005, VET PATHOL, V42, P405, DOI 10.1354/vp.42-4-405
   Rasmussen SA, 2016, NEW ENGL J MED, V374, P1981, DOI 10.1056/NEJMsr1604338
   Ritter JM, 2017, ARCH PATHOL LAB MED, V141, P49, DOI 10.5858/arpa.2016-0397-SA
   Rubin EJ, 2016, NEW ENGL J MED, V374, P984, DOI 10.1056/NEJMe1601862
   Strauss JH, 2001, CELL, V105, P5, DOI 10.1016/S0092-8674(01)00291-4
   Vilches-Moure JG, 2005, J VET DIAGN INVEST, V17, P346, DOI 10.1177/104063870501700407
NR 21
TC 17
Z9 17
U1 0
U2 9
PU WILEY
PI HOBOKEN
PA 111 RIVER ST, HOBOKEN 07030-5774, NJ USA
EI 2056-4538
J9 J PATHOL CLIN RES
JI J. Pathol. Clin. Res.
PD JAN
PY 2018
VL 4
IS 1
BP 19
EP 25
DI 10.1002/cjp2.84
PG 7
WC Pathology
WE Science Citation Index Expanded (SCI-EXPANDED)
SC Pathology
GA FT7OU
UT WOS:000423343200002
PM 29416874
OA Green Published, gold
DA 2025-07-26
ER

PT J
AU Bordi, L
   Carletti, F
   Lalle, E
   Colavita, F
   Meschi, S
   Di Caro, A
   Nicastri, E
   Scognamiglio, P
   Vairo, F
   Di Lallo, D
   Panella, V
   Capobianchi, MR
   Ippolito, G
   Castilletti, C
AF Bordi, Licia
   Carletti, Fabrizio
   Lalle, Eleonora
   Colavita, Francesca
   Meschi, Silvia
   Di Caro, Antonino
   Nicastri, Emanuele
   Scognamiglio, Paola
   Vairo, Francesco
   Di Lallo, Domenico
   Panella, Vincenzo
   Capobianchi, Maria R.
   Ippolito, Giuseppe
   Castilletti, Concetta
TI Molecular Characterization of Autochthonous Chikungunya Cluster in
   Latium Region, Italy
SO EMERGING INFECTIOUS DISEASES
LA English
DT Article
ID VIRUS; MUTATION
AB We report partial molecular characterization of isolates from an autochthonous chikungunya virus cluster in the Latium Region of Italy. E1 sequences from 3 patients differ substantially from sequences from the 2007 outbreak in Italy and lack the A226V substitution associated with increased viral fitness in the Aedes albopictus mosquito vector.
C1 [Bordi, Licia; Carletti, Fabrizio; Lalle, Eleonora; Colavita, Francesca; Meschi, Silvia; Di Caro, Antonino; Nicastri, Emanuele; Scognamiglio, Paola; Vairo, Francesco; Capobianchi, Maria R.; Ippolito, Giuseppe; Castilletti, Concetta] Lazzaro Spallanzani Natl Inst Infect Dis, Rome, Italy.
   [Scognamiglio, Paola; Vairo, Francesco] Reg Serv Surveillance & Control Infect Dis, Rome, Italy.
   [Di Lallo, Domenico; Panella, Vincenzo] Reg Hlth & Social Policy Dept, Rome, Lazio Region, Italy.
C3 IRCCS Lazzaro Spallanzani
RP Capobianchi, MR (corresponding author), Natl Inst Infect Dis L Spallanzani, Lab Virol, Padigl Baglivi,Via Portuense 292, I-00149 Rome, Italy.
EM maria.capobianchi@inmi.it
RI ; Colavita, Francesca/I-8848-2018; Di Caro, Antonino/K-6854-2016; Bordi,
   Licia/B-6827-2017; Gentile, Giuseppe/A-2745-2012; nicastri,
   emanuele/K-7780-2016; Tognon, Francesca/JCF-1353-2023; Scognamiglio,
   Paola/B-4754-2017; Vairo, Francesco/M-5676-2013; Castilletti,
   Concetta/HOA-9737-2023
OI Castilletti, Concetta/0000-0001-9819-236X; Colavita,
   Francesca/0000-0003-0640-8667; PERNO, CARLO
   FEDERICO/0000-0002-0825-5388; Di Caro, Antonino/0000-0001-6027-3009;
   lalle, eleonora/0000-0002-7063-9905; Bordi, Licia/0000-0003-3962-3646;
   Ippolito, Giuseppe/0000-0002-1076-2979; Scognamiglio,
   Paola/0000-0002-7938-6457; Vairo, Francesco/0000-0002-8375-7468; 
FU Italian Ministry of Health
FX This work was funded by the Italian Ministry of Health.
CR [Anonymous], 2017, Dengue Fever-Burkina Faso
   Bordi L, 2008, CLIN INFECT DIS, V47, P428, DOI 10.1086/589925
   European Centre for Disease Prevention and Control, 2017, CLUST AUT CHIK CAS I
   Rezza G, 2007, LANCET, V370, P1840, DOI 10.1016/S0140-6736(07)61779-6
   Schuffenecker I, 2006, PLOS MED, V3, P1058, DOI 10.1371/journal.pmed.0030263
   Tsetsarkin KA, 2007, PLOS PATHOG, V3, P1895, DOI 10.1371/journal.ppat.0030201
   Vazeille M, 2007, PLOS ONE, V2, DOI 10.1371/journal.pone.0001168
NR 7
TC 15
Z9 16
U1 0
U2 3
PU CENTERS  DISEASE CONTROL
PI ATLANTA
PA 1600 CLIFTON RD, ATLANTA, GA 30333 USA
SN 1080-6040
EI 1080-6059
J9 EMERG INFECT DIS
JI Emerg. Infect. Dis
PD JAN
PY 2018
VL 24
IS 1
BP 178
EP 180
DI 10.3201/eid2401.171605
PG 3
WC Immunology; Infectious Diseases
WE Science Citation Index Expanded (SCI-EXPANDED)
SC Immunology; Infectious Diseases
GA FR2SW
UT WOS:000418918500037
PM 29076806
OA Green Published, gold, Green Submitted
DA 2025-07-26
ER

PT J
AU Landazabal, MAB
   Otero, ALC
   Kouznetsov, VV
   Luna, JED
   Mendez-Sanchez, SC
AF Borrero Landazabal, Mayra A.
   Carreno Otero, Aurora L.
   Kouznetsov, Vladimir V.
   Duque Luna, Jonny E.
   Mendez-Sanchez, Stelia C.
TI Alterations of mitochondrial electron transport chain and oxidative
   stress induced by alkaloid-like α-aminonitriles on Aedes aegypti
   larvae
SO PESTICIDE BIOCHEMISTRY AND PHYSIOLOGY
LA English
DT Article
DE Aedes aegypti; Mitochondrial bioenergetics; Girgensohnine analogues;
   alpha-aminonitriles; Oxidative stress
ID INSECTICIDE RESISTANCE; RESPIRATORY-CHAIN; GENERATION; INHIBITORS
AB Aedes aegypti mosquitoes are responsible for dengue, chikungunya, and Zika virus transmission in tropical and subtropical areas around the world. Due to the absence of vaccines or antiviral drugs for human treatment, the majority of control strategies are targeted at Ae. aegypti elimination. Our research on mosquito control insecticidal agents has previously shown that the alkaloid girgensohnine and its analogues (alpha-aminonitriles) present in vitro acetylcholinesterase inhibition and in vivo insecticidal activity against Ae. aegypti. However, acetylcholinesterase inhibition may not be the only mechanism of action behind these effects. On this basis, the principal aim of this study was to elucidate the possible action mode of four alpha-aminonitriles on Ae. aegypti by studying other important enzymatic targets, such as mitochondrial electron transport chain complexes, catalase, and superoxide dismutase, key oxidative stress enzymes. Mitochondria were isolated from Ae. aegypti larvae by differential centrifugation, stored at -70 degrees C, and fragmented using ultrasound for 10 min. The effects of alpha-aminonitriles (1 to 4) over enzymatic activities were evaluated using concentrations of 8 nM, 2 mu M, 8 mu M, and 40 mu M. Results indicated that a-aminonitriles caused significant NADH dehydrogenase and succinate oxidase inhibition (similar to 44% at the highest concentration tested). Succinate dehydrogenase and cytochrome c oxidase activities were found to increase (162% and 106% at 40 mu M, respectively). It was also observed that these compounds produced catalase inhibition and thus prevented H2O2 reduction, which induced the formation of reactive oxygen species (ROS). Moreover, NBT assay showed that compounds 3 and 4 (with 2-(pyrrolidin-1-yl) acetonitrile as substituent) increased by approximately 50% the O-2(center dot-). concentration in the mitochondrial respiratory chain. It was concluded that the tested compounds act as complex I inhibitors by blocking electron transport and causing electron leak, possibly between complex I and III. Furthermore, a-aminonitriles inhibited catalase activity; compounds 1 and 2 (with piperidine fragment) inhibited glutathione reductase activity and further promoted the accumulation of ROS, which probably induced oxidative stress.
C1 [Borrero Landazabal, Mayra A.; Mendez-Sanchez, Stelia C.] Univ Ind Santander, Escuela Quim, Grp Invest Bioquim Microbiol GIBIM, Bucaramanga 678, Colombia.
   [Carreno Otero, Aurora L.; Kouznetsov, Vladimir V.] Univ Ind Santander, Escuela Quim LQOBio, Lab Quim Organ & Biomol, Bucaramanga 678, Colombia.
   [Borrero Landazabal, Mayra A.; Duque Luna, Jonny E.] Univ Ind Santander, Fac Salud, Ctr Invest Enfermedades Trop CINTROP, Escuela Med,Dept Ciencias Basicas, Bucaramanga 678, Colombia.
C3 Universidad Industrial de Santander; Universidad Industrial de
   Santander; Universidad Industrial de Santander
RP Mendez-Sanchez, SC (corresponding author), Univ Ind Santander, Escuela Quim, Grp Invest Bioquim Microbiol GIBIM, Bucaramanga 678, Colombia.
EM scmendez@uis.edu.co
OI Mendez-Sanchez, Stelia/0000-0002-2402-3632; Borrero Landazabal, Mayra
   Alejandra/0000-0003-3464-4042
FU "Patrimonio Autonomo, Fondo Nacional de Financiamiento para la Ciencia
   Francisco Jose de Caldas" (Colciencias) [110265740528, 624-2014];
   Vicerrectoria de Investigacion y Extension de la Universidad Industrial
   de Santander [1389]; program of Colciencias; program of Colciencias
   [567/2012]
FX This research was supported by "Patrimonio Autonomo, Fondo Nacional de
   Financiamiento para la Ciencia Francisco Jose de Caldas" (Colciencias)
   contracts code 110265740528 (grant 624-2014), and "Vicerrectoria de
   Investigacion y Extension de la Universidad Industrial de Santander"
   grant number 1389. The authors would like to express their gratitude to
   the program of Colciencias for Young Researcher Fellowship for their
   support to Mayra Borrero and the doctoral Fellowship No. 567/2012
   granted to Aurora Carreno.
CR Aguirre-Obando OA, 2015, ZOOLOGIA-CURITIBA, V32, P14
   BRADFORD MM, 1976, ANAL BIOCHEM, V72, P248, DOI 10.1016/0003-2697(76)90527-3
   Otero ALC, 2014, EUR J MED CHEM, V78, P392, DOI 10.1016/j.ejmech.2014.03.067
   Ciccia G, 2000, J ETHNOPHARMACOL, V72, P185, DOI 10.1016/S0378-8741(00)00241-5
   Elston DM, 2004, J AM ACAD DERMATOL, V51, P947, DOI 10.1016/j.jaad.2004.06.011
   Fato R., 2010, BIOCHIM BIOPHYS ACTA, V1787, P384
   FLOHE L, 1984, METHOD ENZYMOL, V105, P114
   Grisales N, 2013, PLOS NEGLECT TROP D, V7, DOI 10.1371/journal.pntd.0002438
   Guizzetti M, 2005, TOXICOLOGY, V215, P182, DOI 10.1016/j.tox.2005.07.004
   Hill BG, 2013, CIRC RES, V113, pE107, DOI 10.1161/CIRCRESAHA.113.302987
   Lambert AJ, 2004, J BIOL CHEM, V279, P39414, DOI 10.1074/jbc.M406576200
   Li NY, 2003, J BIOL CHEM, V278, P8516, DOI 10.1074/jbc.M210432200
   Liu YB, 2002, J NEUROCHEM, V80, P780, DOI 10.1046/j.0022-3042.2002.00744.x
   Lu SC, 2009, MOL ASPECTS MED, V30, P42, DOI 10.1016/j.mam.2008.05.005
   MARKLUND S, 1974, EUR J BIOCHEM, V47, P469
   Martín M, 2000, J PINEAL RES, V28, P242, DOI 10.1034/j.1600-079X.2000.280407.x
   MASON TL, 1973, J BIOL CHEM, V248, P1346
   Moncada S, 2010, BRIT J PHARMACOL, V160, P217, DOI 10.1111/j.1476-5381.2010.00706.x
   Nakano M, 2015, J PESTIC SCI, V40, P19, DOI 10.1584/jpestics.D14-086
   NISHIKIMI M, 1972, BIOCHEM BIOPH RES CO, V46, P849, DOI 10.1016/S0006-291X(72)80218-3
   Ocampo CB, 2011, ACTA TROP, V118, P37, DOI 10.1016/j.actatropica.2011.01.007
   Pal S, 2014, PLOS ONE, V9, DOI 10.1371/journal.pone.0102460
   Picard M, 2011, J PHYSIOL-LONDON, V589, P4413, DOI 10.1113/jphysiol.2011.212712
   Prinz M, 2013, EUR J PHARM SCI, V49, P603, DOI 10.1016/j.ejps.2013.04.024
   Rigoulet M, 2011, ANTIOXID REDOX SIGN, V14, P459, DOI 10.1089/ars.2010.3363
   Scaini G, 2011, ACTA NEUROPSYCHIATR, V23, P112, DOI 10.1111/j.1601-5215.2011.00548.x
   SIES H, 1979, FEBS LETT, V103, P287, DOI 10.1016/0014-5793(79)81346-0
   Singer T P, 1974, Methods Biochem Anal, V22, P123, DOI 10.1002/9780470110423.ch3
   SOMLO M, 1965, BIOCHIM BIOPHYS ACTA, V97, P183, DOI 10.1016/0304-4165(65)90083-8
   Sukhorukov A. P., 2007, Edinburgh Journal of Botany, V64, P317, DOI 10.1017/S0960428607004751
   Vargas L. Y., 2013, CURR ORG SYNTH, P969
   Venugopala K. N., 2016, CHEM BIOL DRUG DES, P1
   WORLD HEALTH ORGANIZATION, 2009, DENGUE: GUIDELINES FOR DIAGNOSIS, TREATMENT, PREVENTION AND CONTROL, P3
   Yang L, 2011, CANCER SCI, V102, P870, DOI 10.1111/j.1349-7006.2011.01874.x
   Youle RJ, 2012, SCIENCE, V337, P1062, DOI 10.1126/science.1219855
NR 35
TC 15
Z9 16
U1 0
U2 32
PU ACADEMIC PRESS INC ELSEVIER SCIENCE
PI SAN DIEGO
PA 525 B ST, STE 1900, SAN DIEGO, CA 92101-4495 USA
SN 0048-3575
EI 1095-9939
J9 PESTIC BIOCHEM PHYS
JI Pest. Biochem. Physiol.
PD JAN
PY 2018
VL 144
BP 64
EP 70
DI 10.1016/j.pestbp.2017.11.006
PG 7
WC Biochemistry & Molecular Biology; Entomology; Physiology
WE Science Citation Index Expanded (SCI-EXPANDED)
SC Biochemistry & Molecular Biology; Entomology; Physiology
GA FY0YA
UT WOS:000426537400009
PM 29463410
DA 2025-07-26
ER

PT J
AU Bosco-Lauth, AM
   Hartwig, AE
   Bowen, RA
AF Bosco-Lauth, Angela M.
   Hartwig, Airn E.
   Bowen, Richard A.
TI Reptiles and Amphibians as Potential Reservoir Hosts of Chikungunya
   Virus
SO AMERICAN JOURNAL OF TROPICAL MEDICINE AND HYGIENE
LA English
DT Article
ID EQUINE ENCEPHALOMYELITIS VIRUS; WEST-NILE-VIRUS; ENCEPHALITIS-VIRUS;
   GARTER SNAKES; EXPERIMENTAL-INFECTION; SUSCEPTIBILITY; TRANSMISSION;
   MOSQUITOS; ANIMALS; VIREMIA
AB Chikungunya virus is an emerging arbovirus of significant human-health concern. Little is known about its sylvatic cycle, including whether ectothermic vertebrates are permissive to infection. In this study, individuals from ten species of reptiles and amphibians were inoculated with chikungunya virus and samples of blood were tested to characterize viremia and seroconversion. Viremia was not detected in cane toads, house geckos, or American alligators, but most of the green iguanas, red-eared sliders, ball and Burmese pythons, leopard frogs, Texas toads, and garter snakes developed viremia. Peak virus titers in serum of up to 4.5, 4.7, and 5.1 log(10) plaque-forming units per milliliter were observed for garter snakes, ball pythons, and Texas toads, respectively. These results add to those of other studies that have suggested a possible role for ectothermic vertebrates in the ecology of arbovirus maintenance and transmission in nature.
C1 [Bosco-Lauth, Angela M.; Hartwig, Airn E.; Bowen, Richard A.] Colorado State Univ, Dept Biomed Sci, Ft Collins, CO 80523 USA.
   [Bosco-Lauth, Angela M.; Hartwig, Airn E.; Bowen, Richard A.] Colorado State Univ, Dept Biomed Sci, Coll Vet Med & Biomed Sci, Ft Collins, CO 80523 USA.
C3 Colorado State University System; Colorado State University Fort
   Collins; Colorado State University System; Colorado State University
   Fort Collins
RP Bosco-Lauth, AM (corresponding author), Colorado State Univ, Dept Biomed Sci, Ft Collins, CO 80523 USA.
EM angela.bosco-lauth@colostate.edu; angela.bosco-lauth@colostate.edu;
   richard.bowen@colostate.edu
FU Animal Models Core of Colorado State University
FX Funding for this work was provided by the Animal Models Core of Colorado
   State University.
CR AHNE W, 1993, J VET MED B, V40, P35, DOI 10.1111/j.1439-0450.1993.tb00107.x
   Barrera R, 2011, J MED ENTOMOL, V48, P701, DOI 10.1603/ME10281
   Bingham AM, 2012, AM J TROP MED HYG, V87, P1140, DOI 10.4269/ajtmh.2012.12-0257
   Bosco-Lauth AM, 2016, AM J TROP MED HYG, V94, P504, DOI 10.4269/ajtmh.15-0696
   BOWEN GS, 1977, AM J TROP MED HYG, V26, P171, DOI 10.4269/ajtmh.1977.26.171
   Burkett-Cadena ND, 2008, AM J TROP MED HYG, V79, P809, DOI 10.4269/ajtmh.2008.79.809
   BURTON AN, 1966, SCIENCE, V154, P1029, DOI 10.1126/science.154.3752.1029
   CHASTEL C, 1966, B WORLD HEALTH ORGAN, V34, P701
   Cupp EW, 2004, AM J TROP MED HYG, V71, P272, DOI 10.4269/ajtmh.2004.71.272
   HEATWOLE H, 1976, Australian Zoologist, V19, P69
   Klenk K, 2004, EMERG INFECT DIS, V10, P2150, DOI 10.3201/eid1012.040264
   Klenk K, 2003, AM J TROP MED HYG, V69, P260, DOI 10.4269/ajtmh.2003.69.260
   Ledermann JP, 2017, REV PANAM SALUD PUBL, V41
   LUMSDEN W. H. R., 1955, TANGANYIKA TERRITORY IN 1952 53 II TRANS ROY SOC TROP MED AND HYG, V49, P33, DOI 10.1016/0035-9203(55)90081-X
   OYA A, 1983, JPN J EXP MED, V53, P117
   Pesko K, 2009, J MED ENTOMOL, V46, P395, DOI 10.1603/033.046.0228
   Plante K, 2011, PLOS PATHOG, V7, DOI 10.1371/journal.ppat.1002142
   Powers AM, 2000, J GEN VIROL, V81, P471, DOI 10.1099/0022-1317-81-2-471
   Ragan IK, 2017, VECTOR-BORNE ZOONOT, V17, P161, DOI 10.1089/vbz.2016.2099
   Reiskind MH, 2008, AM J TROP MED HYG, V78, P422, DOI 10.4269/ajtmh.2008.78.422
   ROBINSON M C, 1955, Trans R Soc Trop Med Hyg, V49, P28, DOI [10.1016/0035-9203(55)90080-8, 10.1016/0035-9203(57)90022-6]
   Sam IC, 2015, EMERG INFECT DIS, V21, P1683, DOI 10.3201/eid2109.150439
   SHORTRIDGE KF, 1977, T ROY SOC TROP MED H, V71, P261, DOI 10.1016/0035-9203(77)90022-0
   Staples JE, 2009, CLIN INFECT DIS, V49, P942, DOI 10.1086/605496
   Steinman A, 2006, VECTOR-BORNE ZOONOT, V6, P361, DOI 10.1089/vbz.2006.6.361
   THOMAS LA, 1960, P SOC EXP BIOL MED, V105, P52, DOI 10.3181/00379727-105-26006
   THOMAS LA, 1962, P SOC EXP BIOL MED, V109, P421, DOI 10.3181/00379727-109-27225
   Weaver SC, 2014, PLOS NEGLECT TROP D, V8, DOI 10.1371/journal.pntd.0002921
   White G, 2011, AM J TROP MED HYG, V85, P421, DOI 10.4269/ajtmh.2011.11-0006
NR 29
TC 24
Z9 26
U1 0
U2 13
PU AMER SOC TROP MED & HYGIENE
PI MCLEAN
PA 8000 WESTPARK DR, STE 130, MCLEAN, VA 22101 USA
SN 0002-9637
EI 1476-1645
J9 AM J TROP MED HYG
JI Am. J. Trop. Med. Hyg.
PY 2018
VL 98
IS 3
BP 841
EP 844
DI 10.4269/ajtmh.17-0730
PG 4
WC Public, Environmental & Occupational Health; Tropical Medicine
WE Science Citation Index Expanded (SCI-EXPANDED)
SC Public, Environmental & Occupational Health; Tropical Medicine
GA GE1BW
UT WOS:000430952800037
PM 29313469
OA Green Published, Bronze
DA 2025-07-26
ER

PT J
AU Brenciaglia, M
   Noël, TP
   Fields, PJ
   Bidaisee, S
   Myers, TE
   Nelson, WM
   Venkateswaran, N
   Venkateswaran, K
   Parameswaran, N
   Bahadoor, A
   Yearwood, K
   Mapp-Alexander, V
   Mitchell, G
   LaBeaud, AD
   Macpherson, CNL
AF Brenciaglia, Marco
   Noel, Trevor P.
   Fields, Paul J.
   Bidaisee, Satesh
   Myers, Todde E.
   Nelson, William M.
   Venkateswaran, Neeraja
   Venkateswaran, Kodumudi
   Parameswaran, Nishanth
   Bahadoor, Avi
   Yearwood, Katherine
   Mapp-Alexander, Veronica
   Mitchell, George
   LaBeaud, A. Desiree
   Macpherson, Calum N. L.
TI Clinical, Serological, and Molecular Observations from a Case Series
   Study during the Asian Lineage Zika Virus Outbreak in Grenada during
   2016
SO CANADIAN JOURNAL OF INFECTIOUS DISEASES & MEDICAL MICROBIOLOGY
LA English
DT Article
ID GUILLAIN-BARRE-SYNDROME; ARBOVIRAL DISEASES; DENGUE; CHIKUNGUNYA;
   TRANSMISSION; COINFECTION; INFECTION
AB This paper describes the spatial and temporal distribution of cases, demographic characteristics of patients, and clinical manifestations of Zika virus (ZIKV) during the 2016 outbreak in Grenada. The first reported case was recorded in St. Andrew Parish in April, and the last reported case was seen in November, with peak transmission occurring in the last week of June, based on test results. Data were collected from a total of 514 patients, of whom 207 (40%) tested positive for ZIKV. No evidence was found that testing positive for ZIKV infection was related to age, gender, or pregnancy status. Clinical presentation with rash (OR. 2.4, 95% CI. 1.5 to 3.7) or with lymphadenopathy (OR. 1.7, 95% CI. 1.0 to 2.9) were the only reported symptoms consistent with testing positive for ZIKV infection. During the Zika outbreak, the infection rate was 20 clinical cases per 10,000 in the population compared to 41 cases per 10,000 during the chikungunya outbreak in Grenada in 2014 and 17 cases per 10,000 during the dengue outbreak in 2001-2002. Even though the country has employed vector control programs, with no apparent decrease in infection rates, it appears that new abatement approaches are needed to minimize morbidity in future arbovirus outbreaks.
C1 [Brenciaglia, Marco; Noel, Trevor P.; Fields, Paul J.; Bidaisee, Satesh; Bahadoor, Avi; Yearwood, Katherine; Mapp-Alexander, Veronica; Macpherson, Calum N. L.] St Georges Univ, Sch Med, True Blue Campus, St Georges, Grenada.
   [Brenciaglia, Marco; Noel, Trevor P.; Fields, Paul J.; Bidaisee, Satesh; Macpherson, Calum N. L.] Windward Islands Res & Educ Fdn, St Georges, Grenada.
   [Myers, Todde E.] Naval Med Res Ctr, Silver Spring, MD 20910 USA.
   [Nelson, William M.; Venkateswaran, Neeraja] Tetracore Inc, Rockville, MD 20850 USA.
   [Venkateswaran, Kodumudi; Parameswaran, Nishanth] Omni Array Biotechnol LLC, Rockville, MD 20850 USA.
   [Mitchell, George] Minist Hlth, Minist Complex, St Georges, Grenada.
   [LaBeaud, A. Desiree] Stanford Univ, Stanford, CA 94305 USA.
C3 Naval Medical Research Center (NMRC); Stanford University
RP Fields, PJ (corresponding author), St Georges Univ, Sch Med, True Blue Campus, St Georges, Grenada.; Fields, PJ (corresponding author), Windward Islands Res & Educ Fdn, St Georges, Grenada.
EM pfields@sgu.edu
RI ; N, Venkateswaran/AGR-2157-2022
OI Nelson, William Max/0009-0006-2483-2348; Parameswaran,
   Nishanth/0000-0001-6807-7264
FU Armed Forces Health Surveillance Center, Maryland, USA
FX The WINDREF Zika Research Team thanks the Grenada Ministry of Health for
   its partnership in this study and also expresses appreciation to Tracy
   Fecteau and Patricia Valencia in the molecular biology laboratory at
   Tetracore, Inc., for testing the samples. This research was a
   bio-surveillance study conducted in collaboration with the Naval
   Infectious Diseases Diagnostic Laboratory (NIDDL), who received funding
   from the Armed Forces Health Surveillance Center, Maryland, USA.
CR Ansar V, 2015, PRIMARY CARE, V42, P189, DOI 10.1016/j.pop.2015.01.001
   Ballenger-Browning KK, 2009, TROP MED INT HEALTH, V14, P1542, DOI 10.1111/j.1365-3156.2009.02396.x
   Bonizzoni M, 2013, TRENDS PARASITOL, V29, P460, DOI 10.1016/j.pt.2013.07.003
   Brown JE, 2014, EVOLUTION, V68, P514, DOI 10.1111/evo.12281
   Cao-Lormeau VM, 2016, LANCET, V387, P1531, DOI 10.1016/S0140-6736(16)00562-6
   Cardoso CW, 2015, EMERG INFECT DIS, V21, P2274, DOI 10.3201/eid2112.151167
   Carteaux G, 2016, NEW ENGL J MED, V374, P1595, DOI 10.1056/NEJMc1602964
   Cauchemez S, 2016, LANCET, V387, P2125, DOI 10.1016/S0140-6736(16)00651-6
   CDC, 2017, DENG 2016
   de Oliveira-Szejnfeld PS, 2016, RADIOLOGY, V281, P203, DOI 10.1148/radiol.2016161584
   Diagne CT, 2015, BMC INFECT DIS, V15, DOI 10.1186/s12879-015-1231-2
   dos Santos T, 2016, NEW ENGL J MED, V375, P1598, DOI 10.1056/NEJMc1609015
   European Centre for Disease Prevention and Control. Rapid Risk Assessment, 2016, ZIK VIR DIS EP POT A
   Furuya-Kanamori L, 2016, BMC INFECT DIS, V16, DOI 10.1186/s12879-016-1417-2
   Mourao MPG, 2015, REV SOC BRAS MED TRO, V48, P20, DOI 10.1590/0037-8682-0133-2013
   Grard G, 2014, PLOS NEGLECT TROP D, V8, DOI 10.1371/journal.pntd.0002681
   Honein MA, 2017, JAMA-J AM MED ASSOC, V317, P59, DOI 10.1001/jama.2016.19006
   Imperato PJ, 2016, J COMMUN HEALTH, V41, P674, DOI 10.1007/s10900-016-0177-7
   Johansson MA, 2016, NEW ENGL J MED, V375, P1, DOI 10.1056/NEJMp1605367
   Kraemer MUG, 2015, ELIFE, V4, DOI 10.7554/eLife.08347
   Macpherson C, 2016, AM J TROP MED HYG, V95, P890, DOI 10.4269/ajtmh.16-0122
   Marcondes CB, 2016, REV SOC BRAS MED TRO, V49, P4, DOI 10.1590/0037-8682-0220-2015
   McCormack J. P., 1999, THESIS
   Ministry of Finance, 2011, CENS REP GREN CARR P
   Musso D, 2016, CLIN MICROBIOL REV, V29, P487, DOI 10.1128/CMR.00072-15
   Musso D, 2015, LANCET, V386, P243, DOI 10.1016/S0140-6736(15)61273-9
   Nedjadi T, 2015, VIROL J, V12, DOI 10.1186/s12985-015-0444-8
   PAHO/WHO, 2016, ZIK EP REP ST VINC G
   Paixao ES, 2016, AM J PUBLIC HEALTH, V106, P606, DOI 10.2105/AJPH.2016.303112
   Panagos A, 2005, REV PANAM SALUD PUBL, V17, P225
   Parra B, 2016, NEW ENGL J MED, V375, P1513, DOI 10.1056/NEJMoa1605564
   Pastula DM, 2016, J NEUROVIROL, V22, P257, DOI 10.1007/s13365-016-0428-5
   Peper SM, 2016, J GEN INTERN MED, V31, P576, DOI 10.1007/s11606-015-3459-3
   Pessôa R, 2016, MEDICINE, V95, DOI 10.1097/MD.0000000000003201
   Petersen LR, 2016, NEW ENGL J MED, V374, P1552, DOI [10.1056/NEJMra1602113, 10.1056/NEJMc1606769]
   Posen HJ, 2016, BMJ GLOB HEALTH, V1, DOI 10.1136/bmjgh-2016-000087
   Rodriguez-Morales AJ, 2016, TRAVEL MED INFECT DI, V14, P177, DOI 10.1016/j.tmaid.2016.05.004
   Schioler KL, 2009, AM J TROP MED HYG, V81, P280, DOI 10.4269/ajtmh.2009.81.280
   Sejvar JJ, 2011, NEUROEPIDEMIOLOGY, V36, P123, DOI 10.1159/000324710
   Semenza JC, 2009, LANCET INFECT DIS, V9, P365, DOI 10.1016/S1473-3099(09)70104-5
   Sivanthan M., 2006, THESIS
   van den Berg B, 2014, NAT REV NEUROL, V10, P469, DOI 10.1038/nrneurol.2014.121
   van der Eijk AA, 2016, NEW ENGL J MED, V375, P1002, DOI 10.1056/NEJMc1605898
   van der Linden V, 2016, BMJ-BRIT MED J, V354, DOI 10.1136/bmj.i3899
   Venkateswaran N., 2017, J IMMUNOL, V198, P81
   Watrin L, 2016, MEDICINE, V95, DOI 10.1097/MD.0000000000003257
   Willison HJ, 2016, LANCET, V388, P717, DOI 10.1016/S0140-6736(16)00339-1
   Zanluca C, 2015, MEM I OSWALDO CRUZ, V110, P569, DOI 10.1590/0074-02760150192
NR 48
TC 10
Z9 10
U1 0
U2 1
PU HINDAWI LTD
PI LONDON
PA ADAM HOUSE, 3RD FLR, 1 FITZROY SQ, LONDON, W1T 5HF, ENGLAND
SN 1712-9532
EI 1918-1493
J9 CAN J INFECT DIS MED
JI Can. J. Infect. Dis. Med. Microbiol.
PY 2018
VL 2018
AR 4635647
DI 10.1155/2018/4635647
PG 9
WC Infectious Diseases; Microbiology
WE Science Citation Index Expanded (SCI-EXPANDED)
SC Infectious Diseases; Microbiology
GA FU3XZ
UT WOS:000423786900001
PM 29623138
OA Green Submitted, Green Published, gold
DA 2025-07-26
ER

PT J
AU Costa, SDB
   Branco, MDFC
   Aquino, J
   Rodrigues, ZMR
   Queiroz, RCD
   Araujo, AS
   Camara, APB
   dos Santos, PS
   Pereira, EDA
   da Silva, MD
   da Costa, FRV
   dos Santos, AVD
   Medeiros, MNL
   Alcantara, JO
   Vasconcelos, VV
   dos Santos, AM
   da Silva, AAM
AF Brito Costa, Silmery da Silva
   Freitas Carvalho Branco, Maria dos Remedios
   Aquino Junior, Jose
   Ribeiro Rodrigues, Zulimar Marita
   de Sousa Queiroz, Rejane Christine
   Araujo, Adriana Soraya
   Barros Camara, Ana Patricia
   dos Santos, Polyana Sousa
   Amorim Pereira, Emile Danielly
   da Silva, Maria do Socorro
   Vieira da Costa, Flavia Regina
   Damasceno dos Santos, Amanda Valeria
   Lima Medeiros, Maria Nilza
   Alcantara Junior, Jose Odval
   Vasconcelos, Vitor Vieira
   dos Santos, Alcione Miranda
   Moura da Silva, Antonio Augusto
TI Spatial analysis of probable cases of dengue fever, chikungunya fever
   and zika virus infections in Maranhao State, Brazil
SO REVISTA DO INSTITUTO DE MEDICINA TROPICAL DE SAO PAULO
LA English
DT Article
DE Dengue fever; Chikungunya fever; Zika virus infection; Spatial analysis;
   Socioeconomic factors; Socio-demographic factors
ID RIO-DE-JANEIRO; AEDES-AEGYPTI; INFORMATION; MORTALITY
AB Dengue fever, chikungunya fever, and zika virus infections are increasing public health problems in the world, the last two diseases having recently emerged in Brazil. This ecological study employed spatial analysis of probable cases of dengue fever, chikungunya fever, and zika virus infections reported to the National Mandatory Reporting System (SINAN) in Maranhao State from 2015 to 2016. The software GeoDa version 1.10 was used for calculating global and local Moran indices. The global Moran index identified a significant autocorrelation of incidence rates of dengue (I=0.10; p=0.1009) and zika (I=0.07; p=0.03). The study found a positive spatial correlation between dengue and the population density (I=0.31; p<0.001) and a negative correlation with the Performance Index of Unified Health System (PIUHS) by basic care coverage (I=-0.08; p=0.01). Regarding chikungunya fever, there were positive spatial correlations with the population density (I=0.06; p=0.03) and the Municipal Human Development Index (MHDI) (I=0.10; p=0.002), and a negative correlation with the Gini index (I=-0.01; p<0.001) and the PIUHS by basic care coverage (I=-0.18; p<0.001). Lastly, we found positive spatial correlations between Zika virus infections and the population density (I=0.13; p=0.005) and the MHDI (I=0.12; p<0.001), as well as a negative correlation with the Gini index (I=-0.11; p<0.001) and the PIUHS by basic care coverage (I=-0.05; p=0.03). Our results suggest that several socio-demographic factors influenced the occurrence of dengue fever. chikungunya fever, and zika virus infections in Maranhao State.
C1 [Brito Costa, Silmery da Silva; Freitas Carvalho Branco, Maria dos Remedios; de Sousa Queiroz, Rejane Christine; Barros Camara, Ana Patricia; dos Santos, Alcione Miranda; Moura da Silva, Antonio Augusto] Univ Fed Maranhao, Programa Posgrad Saude Colet Sao Luis, Maranhao, Brazil.
   [Aquino Junior, Jose; Ribeiro Rodrigues, Zulimar Marita; Araujo, Adriana Soraya; Vieira da Costa, Flavia Regina] Univ Fed Maranhao, Programa Posgrad Saude & Ambiente, Sao Luis, Maranhao, Brazil.
   [dos Santos, Polyana Sousa] Kroton Educ, Sao Luis, Maranhao, Brazil.
   [Amorim Pereira, Emile Danielly] Fundacao Oswaldo Cruz, Escola Nacl Saude Publ Sergio Arouca, Rio De Janeiro, RJ, Brazil.
   [da Silva, Maria do Socorro] Secretaria Municipal Saude, Sao Luis, Maranhao, Brazil.
   [Damasceno dos Santos, Amanda Valeria] Univ Fed Maranhao, Curso Geog, Sao Luis, Maranhao, Brazil.
   [Lima Medeiros, Maria Nilza] Univ CEUMA, Programa Posgrad Gestao Programas & Serv Saude, Sao Luis, Maranhao, Brazil.
   [Alcantara Junior, Jose Odval] Univ Fed Maranhao, Programa Posgrad Ciencias Sociais, Sao Luis, Maranhao, Brazil.
   [Vasconcelos, Vitor Vieira] Univ Fed ABC, Programa Posgrad Ciencia & Tecnol Ambiental, Sao Bernardo Do Campo, SP, Brazil.
C3 Universidade Federal do Maranhao; Universidade Federal do Maranhao;
   Fundacao Oswaldo Cruz; Universidade Federal do Maranhao; Universidade
   Ceuma; Universidade Federal do Maranhao; Universidade Federal do ABC
   (UFABC)
RP Costa, SDB (corresponding author), Univ Fed Maranhao, Programa Posgrad Saude Colet, Rua Barao de Itapary 155, BR-65020070 Sao Luis, MA, Brazil.
EM silmery_ce@hotmail.com
RI ; Vasconcelos, Vitor/N-8823-2015; QUEIROZ, REJANE/HJI-3769-2023; Silva,
   Antonio Augusto/B-5410-2009; Vieira Vasconcelos, Vitor/N-8823-2015;
   Silva, Antonio/B-5410-2009; Santos, Alcione/V-3743-2019; Branco,
   Maria/KZT-9253-2024
OI Santos, Alcione/0000-0001-9711-0182; Queiroz,
   Rejane/0000-0003-4019-2011; Freitas Carvalho Branco, Maria dos
   Remedios/0000-0002-3537-0840; Vieira Vasconcelos,
   Vitor/0000-0002-3063-2776; Silva, Antonio/0000-0003-4968-5138; Aquino
   Junior, Jose/0000-0002-1363-1202; 
FU National Council for Scientific and Technological Development
FX The National Council for Scientific and Technological Development funded
   this research.
CR Albuquerque Ceres, 2017, Saúde debate, V41, P118, DOI 10.1590/0103-11042017s10
   [Anonymous], REV CIENC PLURAL
   Avelino-Silva VI, 2017, Rev Cienc Saude, V7, P1, DOI [10.21876/rcsfmit.v7i3.675, DOI 10.21876/RCSFMIT.V7I3.675]
   Barbosa IR, 2015, Revista Ciencia Plural, V1, P62
   Bisanzio D, 2018, PLOS NEGLECT TROP D, V12, DOI 10.1371/journal.pntd.0006298
   Bogaz C., 2017, LEVANTAMENTO INFESTA
   Böhm AW, 2016, EPIDEMIOL SERV SAUDE, V25, P725, DOI [10.5123/S1679-49742016000400006, 10.5123/s1679-49742016000400006]
   Braga IA, 2007, EPIDEMIOL SERV SAUDE, V16, P113
   BRASIL, 2016, B EPIDEMIOL, V47, P1
   Brasil. Ministerio da Saude. Departamento de Atencao Basica, IND DES SIST UN SAUD
   Brasil. Ministerio da Saude (MS), 2018, Boletim Epidemiologico, V49, P1
   Brasil. Ministerio da Saude. Secretaria de Vigilancia em Saude. Departamento de Vigilancia das Doencas Transmissiveis, 2012, LEV RAP IND AED AEG
   Coelho GE, 2015, ARBOVIROSES IMPORTAN, P15
   de Almeida AS, 2009, REV SAUDE PUBL, V43, P666, DOI 10.1590/S0034-89102009000400013
   Teixeira TRD, 2008, CAD SAUDE PUBLICA, V24, P2160, DOI 10.1590/S0102-311X2008000900022
   Donalisio MR, 2017, REV SAUDE PUBL, V51, DOI [10.1590/S1518-8787.2017051006889, 10.1590/s1518-8787.2017051006889]
   Honorato Taizi, 2014, Rev. bras. epidemiol., V17, P150, DOI 10.1590/1809-4503201400060013
   Honório NA, 2009, J MED ENTOMOL, V46, P1001, DOI 10.1603/033.046.0505
   Instituto Brasileiro de Geografia e Estatistica, CONH CID EST BRAS
   Khormi HM, 2011, GEOSPATIAL HEALTH, V6, P77, DOI 10.4081/gh.2011.159
   Lucena L, 2011, REV PAN AMAZ SAUDE, V2, P19
   Machado Juliana Pires, 2009, Cad. Saúde Pública, V25, P1025, DOI 10.1590/S0102-311X2009000500009
   MARSHALL RJ, 1991, J R STAT SOC C-APPL, V40, P283
   Mondini Adriano, 2007, Rev. Saúde Pública, V41, P923, DOI 10.1590/S0034-89102007000600006
   Monteiro AM, ANALISE ESPACIAL DAD
   Oliveira FL, 2016, REV HUMANO SER, V1, P64
   Programa das Nacoes Unidas para o Desenvolvimento, ATL DES HUM BRAS
   Reyes-Castro PA, 2017, ACTA TROP, V167, P174, DOI 10.1016/j.actatropica.2017.01.001
   Rivas AV, 2018, REV SOC BRAS MED TRO, V51, P71, DOI 10.1590/0037-8682-0228-2017
   Rizzi CB, 2017, HYGIEA, V13, P24
   Rodrigues M, 2014, CIENC SAUDE COLETIVA, V19, P2047, DOI 10.1590/1413-81232014197.18012013
   Scandar SAS, 2010, B EPIDEMIOL PAUL, V7, P4
   Teixeira MG, 2013, PLOS NEGLECT TROP D, V7, DOI 10.1371/journal.pntd.0002520
[truncated: 3,548,779 more chars]
