# Supplementary material for: Resurgent threat in a changing climate: A 20-year bibliometric analysis of global Chikungunya research evolution and pandemic preparedness
Source: PLoS Negl Trop Dis. 2026 Feb 23;20(2):e0013959. doi: 10.1371/journal.pntd.0013959 (PMC12945310; doi:10.1371/journal.pntd.0013959)
Supplement: S1 Appendix — (ZIP) [file pntd.0013959.s001.zip › S1_Zip/S12_Text..txt]

FN Clarivate Analytics Web of Science
VR 1.0
PT J
AU Pereira, LP
   Villas-Bâos, R
   Scott, SSD
   Nóbrega, PR
   Sobreira-Neto, MA
   de Castro, JDV
   Cavalcante, B
   Braga-Neto, P
AF Pereira, Licia Pacheco
   Villas-Baos, Rafaela
   de Oliveira Scott, Stephanie Suzanne
   Nobrega, Paulo Ribeiro
   Sobreira-Neto, Manoel Alves
   Vieira de Castro, Jose Daniel
   Cavalcante, Bruno
   Braga-Neto, Pedro
TI Encephalitis associated with the chikungunya epidemic outbreak in
   Brazil: report of 2 cases with neuroimaging findings
SO REVISTA DA SOCIEDADE BRASILEIRA DE MEDICINA TROPICAL
LA English
DT Article
DE Chikungunya virus; Encephalitis; MRI
ID INFECTION
AB Chikungunya, an alphavirus infection presenting with fever, rash, and polyarthritis, is most often an acute febrile illness. Neurologic complications of chikungunya infection have been reported. Here we report the clinical and neuroimaging data of 2 patients with chikungunya-associated encephalitis during the recent Brazilian epidemic.
C1 [Pereira, Licia Pacheco; Vieira de Castro, Jose Daniel] Univ Fed Ceara, Div Neurorradiol, Dept Radiol, Hosp Univ Walter Cantidio, Fortaleza, Ceara, Brazil.
   [Pereira, Licia Pacheco; Villas-Baos, Rafaela] Hosp Geral Fortaleza, Dept Radiol, Fortaleza, Ceara, Brazil.
   [de Oliveira Scott, Stephanie Suzanne; Nobrega, Paulo Ribeiro; Sobreira-Neto, Manoel Alves; Braga-Neto, Pedro] Univ Fed Ceara, Div Neurol, Dept Med Clin, Hosp Univ Walter Cantidio, Fortaleza, Ceara, Brazil.
   [Cavalcante, Bruno] Hosp Monte Klinikum, Dept Med Clin, Fortaleza, Ceara, Brazil.
C3 Universidade Federal do Ceara; Universidade Federal do Ceara
RP Pereira, LP (corresponding author), Univ Fed Ceara, Div Neurorradiol, Dept Radiol, Hosp Univ Walter Cantidio, Fortaleza, Ceara, Brazil.; Pereira, LP (corresponding author), Hosp Geral Fortaleza, Dept Radiol, Fortaleza, Ceara, Brazil.
EM liciap.luna@gmail.com
RI Braga-Neto, Pedro/AAB-7537-2021; Neto, Manoel/H-5334-2015
OI Luna, Licia P./0000-0003-3539-4831
CR Collucci C, 2016, BMJ-BRIT MED J, V354, DOI 10.1136/bmj.i4560
   DeBiasi RL, 2004, CLIN MICROBIOL REV, V17, P903, DOI 10.1128/CMR.17.4.903-925.2004
   Ganesan K, 2008, AM J NEURORADIOL, V29, P1636, DOI 10.3174/ajnr.A1133
   Gérardin P, 2016, NEUROLOGY, V86, P94, DOI 10.1212/WNL.0000000000002234
   Kucharz EJ, 2012, EUR J INTERN MED, V23, P325, DOI 10.1016/j.ejim.2012.01.009
   Lebrun G, 2009, EMERG INFECT DIS, V15, P495, DOI 10.3201/eid1503.071482
   Lima-Camara TN, 2016, REV SAUDE PUBL, V50, DOI [10.1590/s1518-8787.2016050006791, 10.1590/S1518-8787.2016050006791]
   MS - Ministerio da Saude, 2016, B EPIDEMIOLOGICO
   Nouranifar RK, 2003, CLIN IMAG, V27, P316, DOI 10.1016/S0899-7071(03)00003-2
   Pan American Health Organization. World Health Organization (PAHO WHO), 2016, CHIK PAHO WHO DAT MA
   Rodríguez-Morales AJ, 2016, ARTHRIT CARE RES, V68, P1849, DOI 10.1002/acr.22900
NR 11
TC 10
Z9 12
U1 0
U2 0
PU SOC BRASILEIRA MEDICINA TROPICAL
PI BRASILIA
PA UNIV BRASILIA, NUCLEO MEDICINA TROPICAL E NUTRICAO, CAIXA POSTAL 4356,
   BRASILIA, DF 70919-970, BRAZIL
SN 0037-8682
J9 REV SOC BRAS MED TRO
JI Rev. Soc. Bras. Med. Trop.
PD MAY-JUN
PY 2017
VL 50
IS 3
BP 413
EP 416
DI 10.1590/0037-8682-0449-2016
PG 4
WC Parasitology; Tropical Medicine
WE Science Citation Index Expanded (SCI-EXPANDED)
SC Parasitology; Tropical Medicine
GA FA4LY
UT WOS:000405416000023
PM 28700065
OA Green Published, gold, Green Submitted
DA 2025-07-26
ER

PT J
AU Pryke, KM
   Abraham, J
   Sali, TM
   Gall, BJ
   Archer, I
   Liu, A
   Bambina, S
   Baird, J
   Gough, M
   Chakhtoura, M
   Haddad, EK
   Kirby, IT
   Nilsen, A
   Streblow, DN
   Hirsch, AJ
   Smith, JL
   DeFilippis, VR
AF Pryke, Kara M.
   Abraham, Jinu
   Sali, Tina M.
   Gall, Bryan J.
   Archer, Iris
   Liu, Andrew
   Bambina, Shelly
   Baird, Jason
   Gough, Michael
   Chakhtoura, Marita
   Haddad, Elias K.
   Kirby, Ilsa T.
   Nilsen, Aaron
   Streblow, Daniel N.
   Hirsch, Alec J.
   Smith, Jessica L.
   DeFilippis, Victor R.
TI A Novel Agonist of the TRIF Pathway Induces a Cellular State Refractory
   to Replication of Zika, Chikungunya, and Dengue Viruses
SO MBIO
LA English
DT Article
DE antiviral agents; emerging virus; innate immunity; interferons
ID WEST NILE VIRUS; INNATE IMMUNE-RESPONSE; NF-KAPPA-B;
   INTERFERON-INDUCIBLE PROTEIN; DOMAIN-CONTAINING ADAPTER;
   MONOPHOSPHORYL-LIPID-A; DOUBLE-STRANDED-RNA; HEPATITIS-C VIRUS; RIG-I;
   ANTIVIRAL RESPONSE
AB The ongoing concurrent outbreaks of Zika, Chikungunya, and dengue viruses in Latin America and the Caribbean highlight the need for development of broad-spectrum antiviral treatments. The type I interferon (IFN) system has evolved in vertebrates to generate tissue responses that actively block replication of multiple known and potentially zoonotic viruses. As such, its control and activation through pharmacological agents may represent a novel therapeutic strategy for simultaneously impairing growth of multiple virus types and rendering host populations resistant to virus spread. In light of this strategy's potential, we undertook a screen to identify novel interferon-activating small molecules. Here, we describe 1-(2-fluorophenyl)2-( 5-isopropyl-1,3,4-thiadiazol-2-yl)-1,2-dihydrochromeno[2,3-c]pyrrole-3,9-dione, which we termed AV-C. Treatment of human cells with AV-C activates innate and interferon-associated responses that strongly inhibit replication of Zika, Chikungunya, and dengue viruses. By utilizing genome editing, we investigated the host proteins essential to AV-C-induced cellular states. This showed that the compound requires a TRIF-dependent signaling cascade that culminates in IFN regulatory factor 3 (IRF3)-ependent expression and secretion of type I interferon to elicit antiviral responses. The other canonical IRF3-terminal adaptor proteins STING and IPS-1/MAVS were dispensable for AV-C-induced phenotypes. However, our work revealed an important inhibitory role for IPS-1/MAVS, but not TRIF, in flavivirus replication, implying that TRIF-directed viral evasion may not occur. Additionally, we show that in response to AV-C, primary human peripheral blood mononuclear cells secrete proinflammatory cytokines that are linked with establishment of adaptive immunity to viral pathogens. Ultimately, synthetic innate immune activators such as AV-C may serve multiple therapeutic purposes, including direct antimicrobial responses and facilitation of pathogen-directed adaptive immunity.
   IMPORTANCE The type I interferon system is part of the innate immune response that has evolved in vertebrates as a first line of broad-spectrum immunological defense against an unknowable diversity of microbial, especially viral, pathogens. Here, we characterize a novel small molecule that artificially activates this response and in so doing generates a cellular state antagonistic to growth of currently emerging viruses: Zika virus, Chikungunya virus, and dengue virus. We also show that this molecule is capable of eliciting cellular responses that are predictive of establishment of adaptive immunity. As such, this agent may represent a powerful and multipronged therapeutic tool to combat emerging and other viral diseases.
C1 [Pryke, Kara M.; Abraham, Jinu; Sali, Tina M.; Gall, Bryan J.; Archer, Iris; Liu, Andrew; Streblow, Daniel N.; Hirsch, Alec J.; Smith, Jessica L.; DeFilippis, Victor R.] Oregon Hlth & Sci Univ, Vaccine & Gene Therapy Inst, Portland, OR 97201 USA.
   [Kirby, Ilsa T.; Nilsen, Aaron] Vet Affairs Med Ctr, Portland, OR USA.
   [Bambina, Shelly; Baird, Jason; Gough, Michael] Providence Portland Med Ctr, Robert W Franz Canc Ctr, Earle A Chiles Res Inst, Portland, OR USA.
   [Chakhtoura, Marita; Haddad, Elias K.] Drexel Coll Med, Div Infect Dis & HIV Med, Philadelphia, PA USA.
C3 Oregon Health & Science University; US Department of Veterans Affairs;
   Veterans Health Administration (VHA); Providence Portland Medical
   Center; Drexel University
RP DeFilippis, VR (corresponding author), Oregon Hlth & Sci Univ, Vaccine & Gene Therapy Inst, Portland, OR 97201 USA.
EM defilipp@ohsu.edu
RI Nilsen, Aaron/U-6094-2019; Gough, Michael/AAY-3419-2020
OI Jones, Iris/0000-0003-4468-614X; Gough, Michael/0000-0002-5575-0074
FU National Institutes of Health [AI081680, AI109680, AI2013168]
FX This work was supported by the National Institutes of Health grants
   AI081680, AI109680, and AI2013168.
CR Aguirre S, 2012, PLOS PATHOG, V8, DOI 10.1371/journal.ppat.1002934
   Akhrymuk I, 2012, J VIROL, V86, P7180, DOI 10.1128/JVI.00541-12
   Akira S, 2011, PHILOS T R SOC B, V366, P2748, DOI 10.1098/rstb.2011.0106
   BAGGIOLINI M, 1989, J CLIN INVEST, V84, P1045, DOI 10.1172/JCI114265
   Beckham JD, 2016, JAMA NEUROL, V73, P875, DOI 10.1001/jamaneurol.2016.0800
   Bedard KM, 2012, J VIROL, V86, P7334, DOI 10.1128/JVI.06867-11
   Beljanski V, 2015, J VIROL, V89, P10612, DOI 10.1128/JVI.01526-15
   BHARTIYA D, 1992, J CELL PHYSIOL, V150, P312, DOI 10.1002/jcp.1041500214
   Boonstra A, 2006, J IMMUNOL, V177, P7551, DOI 10.4049/jimmunol.177.11.7551
   Botto S, 2011, BLOOD, V117, P352, DOI 10.1182/blood-2010-06-291245
   Bowen WS, 2012, SCI SIGNAL, V5, DOI 10.1126/scisignal.2001963
   Bresnahan WA, 2000, J VIROL, V74, P10816, DOI 10.1128/JVI.74.22.10816-10818.2000
   Burdette DL, 2011, NATURE, V478, P515, DOI 10.1038/nature10429
   Cao SJ, 2006, J BIOL CHEM, V281, P26041, DOI 10.1074/jbc.M602222200
   Chakrabarti A, 2008, J BIOL CHEM, V283, P25132, DOI 10.1074/jbc.M804770200
   Chattopadhyay S, 2014, J INTERF CYTOK RES, V34, P427, DOI 10.1089/jir.2014.0034
   CHEBATH J, 1987, NATURE, V330, P587, DOI 10.1038/330587a0
   Chiang C, 2015, J VIROL, V89, P8011, DOI 10.1128/JVI.00845-15
   Christofferson RC, 2016, AM J TROP MED HYG, V95, P15, DOI 10.4269/ajtmh.15-0866
   Coffman RL, 2010, IMMUNITY, V33, P492, DOI 10.1016/j.immuni.2010.10.002
   Couderc T, 2015, ANTIVIR RES, V121, P120, DOI 10.1016/j.antiviral.2015.07.002
   Daffis S, 2009, PLOS PATHOG, V5, DOI 10.1371/journal.ppat.1000607
   Dalrymple NA, 2015, MBIO, V6, DOI 10.1128/mBio.00553-15
   DeFilippis VR, 2010, J VIROL, V84, P8913, DOI 10.1128/JVI.00169-10
   DeFilippis VR, 2010, J VIROL, V84, P585, DOI 10.1128/JVI.01748-09
   Dick OB, 2012, AM J TROP MED HYG, V87, P584, DOI 10.4269/ajtmh.2012.11-0770
   Diner EJ, 2013, CELL REP, V3, P1355, DOI 10.1016/j.celrep.2013.05.009
   Du YK, 2016, ANTIVIR RES, V131, P9, DOI 10.1016/j.antiviral.2016.04.005
   Errett JS, 2013, J VIROL, V87, P11416, DOI 10.1128/JVI.01488-13
   Es-Saad S, 2012, CURR OPIN VIROL, V2, P622, DOI 10.1016/j.coviro.2012.08.009
   Feldman RI, 2005, J BIOL CHEM, V280, P19867, DOI 10.1074/jbc.M501367200
   Fritz-French C, 2012, CYTOKINE GROWTH F R, V23, P7, DOI 10.1016/j.cytogfr.2012.01.001
   Fros JJ, 2016, VIRUSES-BASEL, V8, DOI 10.3390/v8060166
   Ghany MG, 2009, HEPATOLOGY, V49, P1335, DOI 10.1002/hep.22759
   Goulet ML, 2013, PLOS PATHOG, V9, DOI 10.1371/journal.ppat.1003298
   Grandvaux N, 2002, J VIROL, V76, P5532, DOI 10.1128/JVI.76.11.5532-5539.2002
   Grant A, 2016, CELL HOST MICROBE, V19, P882, DOI 10.1016/j.chom.2016.05.009
   Gray PM, 2012, CELL IMMUNOL, V278, P113, DOI 10.1016/j.cellimm.2012.07.006
   Guo F, 2015, ANTIMICROB AGENTS CH, V59, P1273, DOI 10.1128/AAC.04321-14
   Guo F, 2014, ANTIVIR RES, V107, P56, DOI 10.1016/j.antiviral.2014.04.010
   Hamel R, 2015, J VIROL, V89, P8880, DOI 10.1128/JVI.00354-15
   He ZJ, 2016, J VIROL, V90, P7219, DOI 10.1128/JVI.00221-16
   Helbig KJ, 2013, PLOS NEGLECT TROP D, V7, DOI 10.1371/journal.pntd.0002178
   Hernandez A, 2016, J LEUKOCYTE BIOL, V100, P1311, DOI 10.1189/jlb.1A0216-072R
   Hirotani T, 2005, BIOCHEM BIOPH RES CO, V328, P383, DOI 10.1016/j.bbrc.2004.12.184
   Hiscott J, 2007, CYTOKINE GROWTH F R, V18, P483, DOI 10.1016/j.cytogfr.2007.06.002
   Hochheiser K, 2016, J IMMUNOL, V196, P2439, DOI 10.4049/jimmunol.1501958
   Hoffmann HH, 2015, TRENDS IMMUNOL, V36, P124, DOI 10.1016/j.it.2015.01.004
   Hoge J, 2013, J IMMUNOL, V190, P703, DOI 10.4049/jimmunol.1201044
   Ishikawa H, 2008, NATURE, V455, P674, DOI 10.1038/nature07317
   Ishikawa H, 2009, NATURE, V461, P788, DOI 10.1038/nature08476
   Jiang D, 2010, J VIROL, V84, P8332, DOI 10.1128/JVI.02199-09
   Katsounas A, 2011, INT REV IMMUNOL, V30, P366, DOI 10.3109/08830185.2011.593105
   Kavanagh D, 2016, BLOOD, V128, P2824, DOI 10.1182/blood-2016-05-715987
   Kawai T, 2005, NAT IMMUNOL, V6, P981, DOI 10.1038/ni1243
   Kolanowski STHM, 2014, INNATE IMMUN-LONDON, V20, P423, DOI 10.1177/1753425913498626
   Konerman MA, 2016, CLIN LIVER DIS, V20, P645, DOI 10.1016/j.cld.2016.06.002
   Kwissa M, 2012, BLOOD, V119, P2044, DOI 10.1182/blood-2011-10-388579
   Lanciotti RS, 2008, EMERG INFECT DIS, V14, P1232, DOI 10.3201/eid1408.080287
   Lin FC, 2014, CYTOKINE GROWTH F R, V25, P369, DOI 10.1016/j.cytogfr.2014.07.015
   Lin Q, 2012, J INVEST DERMATOL, V132, P2085, DOI 10.1038/jid.2012.120
   Liu Q, 2015, J IMMUNOL, V195, P801, DOI 10.4049/jimmunol.1402358
   Livak KJ, 2001, METHODS, V25, P402, DOI 10.1006/meth.2001.1262
   Long D, 2016, J EMERG MED, V50, P832, DOI 10.1016/j.jemermed.2016.03.033
   Mata-Haro V, 2007, SCIENCE, V316, P1628, DOI 10.1126/science.1138963
   Meylan E, 2005, NATURE, V437, P1167, DOI 10.1038/nature04193
   Mori N, 1997, EUR J HAEMATOL, V59, P162
   Moulin E, 2016, New Microbes New Infect, V11, P6, DOI 10.1016/j.nmni.2016.02.003
   Musso D, 2016, CLIN MICROBIOL REV, V29, P487, DOI 10.1128/CMR.00072-15
   Musso D, 2015, LANCET, V386, P243, DOI 10.1016/S0140-6736(15)61273-9
   Noyce RS, 2006, J VIROL, V80, P226, DOI 10.1128/JVI.80.1.226-235.2006
   Olagnier D, 2014, J VIROL, V88, P4180, DOI 10.1128/JVI.03114-13
   Ortiz A, 2017, CYTOKINE, V89, P4, DOI 10.1016/j.cyto.2016.01.010
   Oshiumi H, 2003, NAT IMMUNOL, V4, P161, DOI 10.1038/ni886
   Pattabhi S, 2016, J VIROL, V90, P2372, DOI 10.1128/JVI.02202-15
   Perry ST, 2011, PLOS PATHOG, V7, DOI 10.1371/journal.ppat.1001297
   Pfeffer LM, 2011, J INTERF CYTOK RES, V31, P553, DOI 10.1089/jir.2011.0028
   PHIPPS RP, 1991, IMMUNOL TODAY, V12, P349, DOI 10.1016/0167-5699(91)90064-Z
   Pichlmair A, 2011, NAT IMMUNOL, V12, P624, DOI 10.1038/ni.2048
   PINTO AJ, 1990, J INTERFERON RES, V10, P293, DOI 10.1089/jir.1990.10.293
   Planès R, 2016, J VIROL, V90, P5886, DOI 10.1128/JVI.00262-16
   Rodriguez-Morales AJ, 2016, TRAVEL MED INFECT DI, V14, P177, DOI 10.1016/j.tmaid.2016.05.004
   Roth A, 2014, EUROSURVEILLANCE, V19, P2, DOI 10.2807/1560-7917.ES2014.19.41.20929
   Sadler AJ, 2008, NAT REV IMMUNOL, V8, P559, DOI 10.1038/nri2314
   Sali TM, 2015, PLOS PATHOG, V11, DOI 10.1371/journal.ppat.1005324
   Samarasekera U, 2016, LANCET, V387, P521, DOI 10.1016/S0140-6736(16)00257-9
   Sanin DE, 2015, J IMMUNOL, V195, P1218, DOI 10.4049/jimmunol.1500146
   Sanjana NE, 2014, NAT METHODS, V11, P783, DOI 10.1038/nmeth.3047
   Schoggins JW, 2011, CURR OPIN VIROL, V1, P519, DOI 10.1016/j.coviro.2011.10.008
   Schwarz TF, 2009, ADV THER, V26, P983, DOI 10.1007/s12325-009-0079-5
   Seo JY, 2011, CELL HOST MICROBE, V10, P534, DOI 10.1016/j.chom.2011.11.004
   Seth RB, 2005, CELL, V122, P669, DOI 10.1016/j.cell.2005.08.012
   Sharma S, 2003, SCIENCE, V300, P1148, DOI 10.1126/science.1081315
   Smith JL, 2014, J VIROL, V88, P5533, DOI 10.1128/JVI.00365-14
   Smith JL, 2012, J VIROL, V86, P5278, DOI 10.1128/JVI.06883-11
   Sotolongo J, 2011, J EXP MED, V208, P2705, DOI 10.1084/jem.20110547
   STAEHELI P, 1985, J BIOL CHEM, V260, P1821
   Sulkowski MS, 2011, NAT REV GASTRO HEPAT, V8, P212, DOI 10.1038/nrgastro.2011.21
   Sun WX, 2009, P NATL ACAD SCI USA, V106, P8653, DOI 10.1073/pnas.0900850106
   Szretter KJ, 2011, J VIROL, V85, P11557, DOI 10.1128/JVI.05519-11
   Takaoka A, 2005, NATURE, V434, P243, DOI 10.1038/nature03308
   Tang BL, 2016, ARCH MICROBIOL, V198, P595, DOI 10.1007/s00203-016-1268-7
   tenOever BR, 2016, CELL HOST MICROBE, V19, P142, DOI 10.1016/j.chom.2016.01.006
   Thompson MR, 2011, VIRUSES-BASEL, V3, P920, DOI 10.3390/v3060920
   Ullah MO, 2016, J LEUKOCYTE BIOL, V100, P27, DOI 10.1189/jlb.2RI1115-531R
   Van Bortel W, 2014, EUROSURVEILLANCE, V19, P17, DOI 10.2807/1560-7917.ES2014.19.13.20759
   Ve T, 2012, CURR DRUG TARGETS, V13, P1360, DOI 10.2174/138945012803530260
   Vijay-Kumar M, 2007, INFLAMM BOWEL DIS, V13, P856, DOI 10.1002/ibd.20142
   Villamil-Gómez WE, 2016, J INFECT PUBLIC HEAL, V9, P684, DOI 10.1016/j.jiph.2015.12.002
   Wang X, 2016, CELL HOST MICROBE, V20, P329, DOI 10.1016/j.chom.2016.08.002
   White LK, 2011, J VIROL, V85, P606, DOI 10.1128/JVI.00767-10
   Xu LG, 2005, MOL CELL, V19, P727, DOI 10.1016/j.molcel.2005.08.014
   Yamamoto M, 2003, SCIENCE, V301, P640, DOI 10.1126/science.1087262
   Yamamoto M, 2002, J IMMUNOL, V169, P6668, DOI 10.4049/jimmunol.169.12.6668
   Yarilina A, 2007, J IMMUNOL, V178, P2204, DOI 10.4049/jimmunol.178.4.2204
   Ye J, 2013, VACCINE, V31, P461, DOI 10.1016/j.vaccine.2012.11.015
   Zhong B, 2008, IMMUNITY, V29, P538, DOI 10.1016/j.immuni.2008.09.003
   Zhu JK, 2010, MEDIAT INFLAMM, V2010, DOI 10.1155/2010/781235
NR 118
TC 34
Z9 35
U1 0
U2 14
PU AMER SOC MICROBIOLOGY
PI WASHINGTON
PA 1752 N ST NW, WASHINGTON, DC 20036-2904 USA
SN 2150-7511
J9 MBIO
JI mBio
PD MAY-JUN
PY 2017
VL 8
IS 3
AR e00452
DI 10.1128/mBio.00452-17
PG 22
WC Microbiology
WE Science Citation Index Expanded (SCI-EXPANDED)
SC Microbiology
GA EZ5DU
UT WOS:000404733300020
PM 28465426
OA Green Published, gold
DA 2025-07-26
ER

PT J
AU Ramakrishnan, C
   Kutumbarao, NHV
   Suhitha, S
   Velmurugan, D
AF Ramakrishnan, Chandrasekaran
   Kutumbarao, Nidamarthi H. V.
   Suhitha, Sivasubramanian
   Velmurugan, Devadasan
TI Structure-function relationship of Chikungunya nsP2 protease: A
   comparative study with papain
SO CHEMICAL BIOLOGY & DRUG DESIGN
LA English
DT Article
DE Chikungunya virus; cysteine proteases; dynamic cross-correlation map;
   induced fit docking; molecular dynamics; non-structural protein 2; nsP2;
   papain
ID HUMAN CYSTATIN-C; MOLECULAR-DYNAMICS; CYSTEINE PROTEASE;
   CRYSTAL-STRUCTURE; PROTEINASE-INHIBITORS; SINDBIS VIRUS; DATA-BANK;
   BINDING; COMPLEX; AMBER
AB Chikungunya virus is a growing human pathogen transmitted by mosquito bite. It causes fever, chills, nausea, vomiting, joint pain, headache, and swelling in the joints. Its replication and propagation depend on the protease activity of the Chikungunya virus-nsP2 protein, which cleaves the nsP1234 polyprotein replication complex into individual functional units. The N-terminal segment of papain is structurally identical with the Chikungunya virus-nsP2 protease. Hence, molecular dynamics simulations were performed to compare molecular mechanism of these proteases. The Chikungunya virus-snP2 protease shows more conformational changes and adopts an alternate conformation. However, N-terminal segment of these two proteases has identical active site scaffold with the conserved catalytic diad. Hence, some of the non-peptide inhibitors of papain were used for induced fit docking at the active site of the nsP2 to assess the binding mode. In addition, the peptides that connect different domains/protein in Chikungunya virus poly-protein were also subjected for docking. The overall results suggest that the active site scaffold is the same in both the proteases and a possibility exists to experimentally assess the efficacy of some of the papain inhibitors to inhibit the Chikungunya virus-nsP2.
C1 [Ramakrishnan, Chandrasekaran] Indian Inst Technol Madras, Bhupat & Jyoti Mehta Sch Biosci, Dept Biotechnol, Madras, Tamil Nadu, India.
   [Kutumbarao, Nidamarthi H. V.; Suhitha, Sivasubramanian; Velmurugan, Devadasan] Univ Madras, Ctr Adv Study Crystallog & Biophys, Madras, Tamil Nadu, India.
C3 Indian Institute of Technology System (IIT System); Indian Institute of
   Technology (IIT) - Madras; University of Madras
RP Velmurugan, D (corresponding author), Univ Madras, Ctr Adv Study Crystallog & Biophys, Madras, Tamil Nadu, India.
EM shirai2011@gmail.com
RI ; Chandrasekaran, Ramakrishnan/AAP-6328-2021
OI Chandrasekaran, Ramakrishnan/0000-0003-4622-2496; 
FU Department of Biotechnology, IIT Madras; DBT
FX Department of Biotechnology, IIT Madras; DBT
CR Alphey MS, 2006, ACTA CRYSTALLOGR F, V62, P504, DOI 10.1107/S1744309106014849
   BERENDSEN HJC, 1984, J CHEM PHYS, V81, P3684, DOI 10.1063/1.448118
   Berman HM, 2012, STRUCTURE, V20, P391, DOI 10.1016/j.str.2012.01.010
   Berman HM, 2000, NUCLEIC ACIDS RES, V28, P235, DOI 10.1093/nar/28.1.235
   BERTI PJ, 1995, J MOL BIOL, V246, P273, DOI 10.1006/jmbi.1994.0083
   Bouraï M, 2012, J VIROL, V86, P3121, DOI 10.1128/JVI.06390-11
   Cheung J., LOVE STRUCTURE CHIKU, DOI [10.2210/pdb3trk/pdb, DOI 10.2210/PDB3TRK/PDB]
   DARDEN T, 1993, J CHEM PHYS, V98, P10089, DOI 10.1063/1.464397
   DRENTH J, 1976, BIOCHEMISTRY-US, V15, P3731, DOI 10.1021/bi00662a014
   Emsley P, 2010, ACTA CRYSTALLOGR D, V66, P486, DOI 10.1107/S0907444910007493
   Feig M, 2004, J MOL GRAPH MODEL, V22, P377, DOI 10.1016/j.jmgm.2003.12.005
   Fros JJ, 2010, J VIROL, V84, P10877, DOI 10.1128/JVI.00949-10
   GRUBB A, 1990, BIOL CHEM H-S, V371, P137
   HARDY WR, 1989, J VIROL, V63, P4653, DOI 10.1128/JVI.63.11.4653-4664.1989
   Hartigan J. A., 1979, Applied Statistics, V28, P100, DOI 10.2307/2346830
   Hornak V, 2006, PROTEINS, V65, P712, DOI 10.1002/prot.21123
   Hu X, 2016, BIOCHEMISTRY-US, V55, P3007, DOI 10.1021/acs.biochem.5b00992
   JORGENSEN WL, 1983, J CHEM PHYS, V79, P926, DOI 10.1063/1.445869
   KAMPHUIS IG, 1984, J MOL BIOL, V179, P233, DOI 10.1016/0022-2836(84)90467-4
   Karpe YA, 2010, J VIROL, V84, P3595, DOI 10.1128/JVI.02130-09
   Kasprzykowski F, 2000, APMIS, V108, P473, DOI 10.1034/j.1600-0463.2000.d01-85.x
   Krissinel E, 2004, ACTA CRYSTALLOGR D, V60, P2256, DOI 10.1107/S0907444904026460
   LaLonde JM, 1998, J MED CHEM, V41, P4567, DOI 10.1021/jm980249f
   Liang YY, 2000, J VIROL, V74, P5412, DOI 10.1128/JVI.74.12.5412-5423.2000
   Liu TQ, 2007, NUCLEIC ACIDS RES, V35, pD198, DOI 10.1093/nar/gkl999
   Lulla A, 2006, J VIROL, V80, P5413, DOI 10.1128/JVI.00229-06
   MACHLEIDT W, 1989, FEBS LETT, V243, P234, DOI 10.1016/0014-5793(89)80135-8
   Miller BR, 2012, J CHEM THEORY COMPUT, V8, P3314, DOI 10.1021/ct300418h
   NEEDLEMAN SB, 1970, J MOL BIOL, V48, P443, DOI 10.1016/0022-2836(70)90057-4
   OHKUBO I, 1984, BIOCHEMISTRY-US, V23, P5691, DOI 10.1021/bi00319a005
   Pastorino BAM, 2008, VIRUS RES, V131, P293, DOI 10.1016/j.virusres.2007.09.009
   PEARLMAN DA, 1995, COMPUT PHYS COMMUN, V91, P1, DOI 10.1016/0010-4655(95)00041-D
   Powers AM, 2007, J GEN VIROL, V88, P2363, DOI 10.1099/vir.0.82858-0
   Ramachandran V, 2012, PLOS ONE, V7, DOI 10.1371/journal.pone.0051519
   Reddy SY, 2002, J AM CHEM SOC, V124, P12979, DOI 10.1021/ja020918l
   Roe DR, 2013, J CHEM THEORY COMPUT, V9, P3084, DOI 10.1021/ct400341p
   Russo AT, 2006, STRUCTURE, V14, P1449, DOI 10.1016/j.str.2006.07.010
   RYCKAERT JP, 1977, J COMPUT PHYS, V23, P327, DOI 10.1016/0021-9991(77)90098-5
   Shao JY, 2007, J CHEM THEORY COMPUT, V3, P2312, DOI 10.1021/ct700119m
   Sherman W, 2006, J MED CHEM, V49, P534, DOI 10.1021/jm050540c
   SMITH TF, 1981, J MOL BIOL, V147, P195, DOI 10.1016/0022-2836(81)90087-5
   Sourisseau M, 2007, PLOS PATHOG, V3, P804, DOI 10.1371/journal.ppat.0030089
   Sreekumar E, 2010, VIRUS GENES, V40, P14, DOI 10.1007/s11262-009-0411-9
   STRAUSS EG, 1992, VIROLOGY, V191, P932, DOI 10.1016/0042-6822(92)90268-T
   STUBBS MT, 1990, EMBO J, V9, P1939, DOI 10.1002/j.1460-2075.1990.tb08321.x
   TENO N, 1987, BIOCHEM BIOPH RES CO, V143, P749, DOI 10.1016/0006-291X(87)91417-3
   Tsuge H, 1999, BIOCHEM BIOPH RES CO, V266, P411, DOI 10.1006/bbrc.1999.1830
   Turk B, 1997, BIOL CHEM, V378, P141
   Turk D, 1998, BIOL CHEM, V379, P137, DOI 10.1515/bchm.1998.379.2.137
   Turk V, 1985, Prog Clin Biol Res, V180, P91
   Wang JM, 2004, J COMPUT CHEM, V25, P1157, DOI 10.1002/jcc.20035
NR 51
TC 13
Z9 15
U1 1
U2 26
PU WILEY
PI HOBOKEN
PA 111 RIVER ST, HOBOKEN 07030-5774, NJ USA
SN 1747-0277
EI 1747-0285
J9 CHEM BIOL DRUG DES
JI Chem. Biol. Drug Des.
PD MAY
PY 2017
VL 89
IS 5
BP 772
EP 782
DI 10.1111/cbdd.12901
PG 11
WC Biochemistry & Molecular Biology; Chemistry, Medicinal
WE Science Citation Index Expanded (SCI-EXPANDED)
SC Biochemistry & Molecular Biology; Pharmacology & Pharmacy
GA ES7MP
UT WOS:000399734600013
PM 28054451
DA 2025-07-26
ER

PT J
AU Salata, C
   Calistri, A
   Parolin, C
   Baritussio, A
   Palù, G
AF Salata, Cristiano
   Calistri, Arianna
   Parolin, Cristina
   Baritussio, Aldo
   Palu, Giorgio
TI Antiviral activity of cationic amphiphilic drugs
SO EXPERT REVIEW OF ANTI-INFECTIVE THERAPY
LA English
DT Review
DE Amiodarone; antivirals; cationic amphiphilic drugs; chloroquine;
   chikungunya virus; Crimean-Congo hemorrhagic fever virus; dengue virus;
   ebola virus; emerging viruses; enterovirus; hepatitis C virus; Herpes
   simplex virus; ion channel blockers; protein kinase inhibitors;
   psychoactive drug; selective estrogen receptor modulators; U18666A; Zika
   virus
ID CHOLESTEROL TRANSPORT INHIBITOR; SMALL-MOLECULE INHIBITORS; C
   VIRUS-INFECTION; EBOLA-VIRUS; DENGUE VIRUS; MEDIATED ENDOCYTOSIS;
   VIRAL-INFECTIONS; LATE ENDOSOMES; CHLOROQUINE; AMIODARONE
AB Introduction: Emerging and reemerging viral infections represent a major concern for human and veterinary public health and there is an urgent need for the development of broad-spectrum antivirals.Areas covered: A recent strategy in antiviral research is based on the identification of molecules targeting host functions required for infection of multiple viruses. A number of FDA-approved drugs used to treat several human diseases are cationic amphiphilic drugs (CADs) that have the ability to accumulate inside cells affecting several structures/functions hijacked by viruses during infection. In this review we summarized the CADs' chemical properties and effects on the cells and reported the main FDA-approved CADs that have been identified so far as potential antivirals in drug repurposing studies.Expert commentary: Although there have been concerns regarding the efficacy and the possible side effects of the off-label use of CADs as antivirals, they seem to represent a promising starting point for the development of broad-spectrum antiviral strategies. Further knowledge about their mechanism of action is required to improve their antiviral activity and to reduce the risk of side effects.
C1 [Salata, Cristiano; Calistri, Arianna; Parolin, Cristina; Palu, Giorgio] Univ Padua, Dept Mol Med, Via Aristide Gabelli 63, I-35121 Padua, Italy.
   [Baritussio, Aldo] Univ Padua, Dept Med, Clin Med 1, Padua, Italy.
C3 University of Padua; University of Padua
RP Salata, C (corresponding author), Univ Padua, Dept Mol Med, Via Aristide Gabelli 63, I-35121 Padua, Italy.
EM cristiano.salata@unipd.it
RI Salata, Cristiano/T-6601-2019
OI Salata, Cristiano/0000-0002-5136-7406; Calistri,
   Arianna/0000-0002-6881-7936
FU University of Padova
FX This work was supported by University of Padova grants (ex60%
   2009-2015).
CR Abdelnabi R, 2016, METHODS MOL BIOL, V1426, P243, DOI 10.1007/978-1-4939-3618-2_22
   Abushouk AI, 2016, J CLIN VIROL, V84, P53, DOI 10.1016/j.jcv.2016.09.012
   Ahmad N, 2017, J MOL GRAPH MODEL, V72, P266, DOI 10.1016/j.jmgm.2016.12.010
   Akpovwa H, 2016, CELL BIOCHEM FUNCT, V34, P191, DOI 10.1002/cbf.3182
   Anderson N, 2006, FEBS LETT, V580, P5533, DOI 10.1016/j.febslet.2006.08.061
   Avota E, 2011, PLOS PATHOG, V7, DOI 10.1371/journal.ppat.1001290
   Balasubramanian A, 2017, ANTIVIR RES, V137, P141, DOI 10.1016/j.antiviral.2016.11.015
   Baritussio A, 2001, AM J PHYSIOL-LUNG C, V281, pL1189, DOI 10.1152/ajplung.2001.281.5.L1189
   Barrows NJ, 2016, CELL HOST MICROBE, V20, P259, DOI 10.1016/j.chom.2016.07.004
   Bekerman E, 2015, SCIENCE, V348, P282, DOI 10.1126/science.aaa3778
   Bhattacharyya S, 2010, VIROLOGY, V401, P18, DOI 10.1016/j.virol.2010.02.015
   Bigler L, 2007, EUR J MED CHEM, V42, P861, DOI 10.1016/j.ejmech.2006.12.031
   Brouwers J, 2008, VIROLOGY, V378, P306, DOI 10.1016/j.virol.2008.06.005
   Calistri A, 2009, REV MED VIROL, V19, P31, DOI 10.1002/rmv.588
   Calistri A, 2013, EXPERT REV ANTI-INFE, V11, P877, DOI 10.1586/14787210.2013.827883
   Carette JE, 2011, NATURE, V477, P340, DOI 10.1038/nature10348
   Cenedella RJ, 2009, LIPIDS, V44, P477, DOI 10.1007/s11745-009-3305-7
   Chapuy-Regaud S, 2013, BIOCHIMIE, V95, P1677, DOI 10.1016/j.biochi.2013.05.019
   CHATELAIN P, 1985, BIOCHEM BIOPH RES CO, V129, P148, DOI 10.1016/0006-291X(85)91415-9
   Chauhan A, 2015, HIV MED, V16, P585, DOI 10.1111/hiv.12295
   Cheng H, 2015, J VIROL, V89, P9932, DOI 10.1128/JVI.01337-15
   Cheng YL, 2013, CLIN SCI, V125, P439, DOI 10.1042/CS20120594
   Côté M, 2011, NATURE, V477, P344, DOI 10.1038/nature10380
   Daniel JA, 2015, TRAFFIC, V16, P635, DOI 10.1111/tra.12272
   Dash PK, 2016, J VIROL METHODS, V234, P107, DOI 10.1016/j.jviromet.2016.04.011
   Davis W, 2008, CURR ALZHEIMER RES, V5, P448, DOI 10.2174/156720508785908900
   de Wilde AH, 2014, ANTIMICROB AGENTS CH, V58, P4875, DOI 10.1128/AAC.03011-14
   Delvecchio R, 2016, VIRUSES-BASEL, V8, DOI 10.3390/v8120322
   Diaconu I, 2010, J GENE MED, V12, P435, DOI 10.1002/jgm.1453
   Dyall J, 2014, ANTIMICROB AGENTS CH, V58, P4885, DOI 10.1128/AAC.03036-14
   Edinger TO, 2015, MBIO, V6, DOI 10.1128/mBio.00297-15
   Elgner F, 2016, J VIROL, V90, P11181, DOI 10.1128/JVI.01053-16
   Ferraris O, 2015, ANTIVIR RES, V118, P75, DOI 10.1016/j.antiviral.2015.03.005
   Fineberg HV, 2014, NEW ENGL J MED, V370, P1335, DOI 10.1056/NEJMra1208802
   Gao HN, 2016, FRONT MED-PRC, V10, P377, DOI 10.1007/s11684-016-0466-7
   Garcia M, 2012, SCI TRANSL MED, V4, DOI 10.1126/scitranslmed.3003500
   Gehring G, 2014, J ANTIMICROB CHEMOTH, V69, P2123, DOI 10.1093/jac/dku091
   Gignoux E, 2016, NEW ENGL J MED, V374, P23, DOI 10.1056/NEJMoa1504605
   Gnirss K, 2012, VIROLOGY, V424, P3, DOI 10.1016/j.virol.2011.11.031
   Gupta-Wright A, 2015, BMJ-BRIT MED J, V350, DOI 10.1136/bmj.h272
   Holmes EC, 2016, NATURE, V538, P193, DOI 10.1038/nature19790
   Jiang BF, 2016, J VIROL, V90, P3330, DOI 10.1128/JVI.03109-15
   Johansen LM, 2015, SCI TRANSL MED, V7, DOI 10.1126/scitranslmed.aaa5597
   Johansen LM, 2013, SCI TRANSL MED, V5, DOI 10.1126/scitranslmed.3005471
   Kaptein SJF, 2016, CURR OPIN PHARMACOL, V30, P1, DOI 10.1016/j.coph.2016.06.002
   Keesing F, 2010, NATURE, V468, P647, DOI 10.1038/nature09575
   Keyaerts E, 2009, ANTIMICROB AGENTS CH, V53, P3416, DOI 10.1128/AAC.01509-08
   Klintworth A, 2015, ANTIVIR RES, V124, P122, DOI 10.1016/j.antiviral.2015.10.017
   Kornhuber J, 2010, CELL PHYSIOL BIOCHEM, V26, P9, DOI 10.1159/000315101
   Lanini S, 2015, J CLIN INVEST, V125, P4692, DOI 10.1172/JCI83111
   Lee B, 2012, CURR TOP MICROBIOL, V359, P1, DOI 10.1007/978-3-642-29819-6
   Lu FR, 2015, ELIFE, V4, DOI 10.7554/eLife.12177
   Madrid PB, 2015, ACS INFECT DIS, V1, P317, DOI 10.1021/acsinfecdis.5b00030
   Madrid PB, 2013, PLOS ONE, V8, DOI 10.1371/journal.pone.0060579
   McClain L, 2015, ANTIVIR RES, V121, P16, DOI 10.1016/j.antiviral.2015.06.005
   Mendoza EJ, 2016, TRENDS MOL MED, V22, P164, DOI 10.1016/j.molmed.2015.12.005
   Mercer J, 2012, CURR OPIN MICROBIOL, V15, P490, DOI 10.1016/j.mib.2012.05.016
   Miller ME, 2012, J VIROL, V86, P7473, DOI 10.1128/JVI.00136-12
   Millet JK, 2015, VIRUS RES, V202, P120, DOI 10.1016/j.virusres.2014.11.021
   Mitterreiter S, 2010, J NEUROSCI, V30, P8974, DOI 10.1523/JNEUROSCI.1199-10.2010
   Munegato D, 2014, 12 ANN C IT SOC VIR
   Murakami Y, 2013, MICROBES INFECT, V15, P45, DOI 10.1016/j.micinf.2012.10.003
   Nelson EA, 2016, VIRUSES-BASEL, V8, DOI 10.3390/v8080206
   Neveu G, 2012, PLOS PATHOG, V8, DOI 10.1371/journal.ppat.1002845
   Osman S, 2016, SCI REP-UK, V6, DOI 10.1038/srep18536
   Pakkanen K, 2009, PHYS BIOL, V6, DOI 10.1088/1478-3975/6/4/046004
   Paton NI, 2012, JAMA-J AM MED ASSOC, V308, P353, DOI 10.1001/jama.2012.6936
   Paton NI, 2011, LANCET INFECT DIS, V11, P677, DOI 10.1016/S1473-3099(11)70065-2
   Pattanakitsakul SN, 2010, J PROTEOME RES, V9, P4640, DOI 10.1021/pr100357f
   Pernet O, 2014, NAT COMMUN, V5, DOI 10.1038/ncomms6342
   Piccoli E, 2011, BIOCHEM PHARMACOL, V82, P1234, DOI 10.1016/j.bcp.2011.07.090
   Poh MK, 2012, ANTIVIR RES, V93, P191, DOI 10.1016/j.antiviral.2011.11.014
   Preston Nicholas D., 2013, The Human Environment Interface: Applying Ecosystem Concepts to Health." In, P83, DOI DOI 10.1007/82_2013_317
   Quaglino D, 2004, AM J PHYSIOL-LUNG C, V287, pL438, DOI 10.1152/ajplung.00434.2003
   Roth SL, 2011, FEBS LETT, V585, P865, DOI 10.1016/j.febslet.2011.02.015
   Salata C, 2016, J ANTIMICROB CHEMOTH, V71, P280, DOI 10.1093/jac/dkv305
   Salata C, 2015, PATHOG DIS, V73, DOI 10.1093/femspd/ftv032
   Santos DC, 2015, J MEMBRANE BIOL, V248, P215, DOI 10.1007/s00232-014-9761-x
   Satolli R, 2015, EUR J INTERN MED, V26, P80, DOI 10.1016/j.ejim.2015.01.011
   Savarino A, 2003, LANCET INFECT DIS, V3, P722, DOI 10.1016/S1473-3099(03)00806-5
   SCHLESINGER MJ, 1989, VIROLOGY, V168, P187, DOI 10.1016/0042-6822(89)90421-2
   Schneider-Schaulies J, 2015, BIOL CHEM, V396, P585, DOI 10.1515/hsz-2014-0273
   Shivanna V, 2014, VIROLOGY, V464, P287, DOI 10.1016/j.virol.2014.07.025
   Shoemaker CJ, 2013, PLOS ONE, V8, DOI 10.1371/journal.pone.0056265
   Farias KJS, 2015, VIRAL IMMUNOL, V28, P161, DOI 10.1089/vim.2014.0090
   Stadler K, 2008, AM J RESP CELL MOL, V39, P142, DOI 10.1165/rcmb.2007-0217OC
   Sun W, 2017, ANTIVIR RES, V137, P165, DOI 10.1016/j.antiviral.2016.11.017
   Takano T, 2011, J HEPATOL, V55, P512, DOI 10.1016/j.jhep.2010.12.011
   Tang YY, 2009, J VIROL, V83, P7982, DOI 10.1128/JVI.00259-09
   Tani H, 2014, J VIROL, V88, P7317, DOI 10.1128/JVI.00512-14
   Vigant F, 2015, NAT REV MICROBIOL, V13, P426, DOI 10.1038/nrmicro3475
   Wang J, 2013, PHILOS T R SOC A, V371, DOI 10.1098/rsta.2012.0309
   WANG LH, 1993, J CELL BIOL, V123, P1107, DOI 10.1083/jcb.123.5.1107
   Wang LF, 2015, J INTERF CYTOK RES, V35, P143, DOI 10.1089/jir.2014.0038
   Wolf T, 2015, LANCET, V385, P1428, DOI 10.1016/S0140-6736(14)62384-9
   Wolfe ND, 2007, NATURE, V447, P279, DOI 10.1038/nature05775
   Wu LQ, 2015, J MED VIROL, V87, P1096, DOI 10.1002/jmv.24135
   Yamasaki T, 2014, PLOS ONE, V9, DOI 10.1371/journal.pone.0106516
   Yan YW, 2013, CELL RES, V23, P300, DOI 10.1038/cr.2012.165
   YANG L, 2016, TOXICOL SCI, V108
   Yang MT, 2016, ANTIVIR RES, V133, P223, DOI 10.1016/j.antiviral.2016.08.010
   Yang ST, 2016, CHEM PHYS LIPIDS, V199, P136, DOI 10.1016/j.chemphyslip.2016.05.003
   Zhao YG, 2016, NATURE, V535, P169, DOI 10.1038/nature18615
   Zheng K, 2014, BIOCHEM BIOPH RES CO, V446, P990, DOI 10.1016/j.bbrc.2014.03.050
   Zhu YZ, 2012, J VIROL, V86, P13407, DOI 10.1128/JVI.00903-12
NR 105
TC 98
Z9 109
U1 1
U2 41
PU TAYLOR & FRANCIS LTD
PI ABINGDON
PA 2-4 PARK SQUARE, MILTON PARK, ABINGDON OR14 4RN, OXON, ENGLAND
SN 1478-7210
EI 1744-8336
J9 EXPERT REV ANTI-INFE
JI Expert Rev. Anti-Infect. Ther.
PD MAY
PY 2017
VL 15
IS 5
BP 483
EP 492
DI 10.1080/14787210.2017.1305888
PG 10
WC Infectious Diseases; Microbiology; Pharmacology & Pharmacy
WE Science Citation Index Expanded (SCI-EXPANDED)
SC Infectious Diseases; Microbiology; Pharmacology & Pharmacy
GA ES5RI
UT WOS:000399600200008
PM 28286997
OA Green Published
DA 2025-07-26
ER

PT J
AU Sit, NW
   Chan, YS
   Chuah, BL
   Cheng, RJ
   Leong, WM
   Khoo, KS
AF Sit, Nam Weng
   Chan, Yik Sin
   Chuah, Bee Ling
   Cheng, Ri Jin
   Leong, Wei Min
   Khoo, Kong Soo
TI ANTIVIRAL, ANTIFUNGAL AND ANTIBACTERIAL ACTIVITIES OF THE CHINESE
   MEDICINAL PLANTS, HOUTTUYNIA CORDATA, LOBELIA CHINENSIS AND
   SELAGINELLA UNCINATA
SO SOUTHEAST ASIAN JOURNAL OF TROPICAL MEDICINE AND PUBLIC HEALTH
LA English
DT Article
DE chikungunya virus; cytopathic effect; fungistatic; fungicidal;
   bacteriostatic; bactericidal; Campanulaceae; Saururaceae;
   Selaginellaceae
ID CHEMICAL-CONSTITUENTS; VIRUS; EXTRACTS; RESISTANCE; EPIDEMIOLOGY;
   COMPONENTS
AB This study was conducted to evaluate the extracts of Houttuynia cordata (Saururaceae), Lobelia chinensis (Campanulaceae) and Selaginella uncinata (Selaginellaceae) for their antimicrobial activities against Chikungunya virus, selected yeasts, filamentous fungi, and gram-positive and gram negative bacteria of medical importance. Fresh preparations of the studied plants were sequentially extracted to obtain six different extracts. The extracts were examined for cytopathic inhibition effect on African monkey kidney epithelial (Vero) cells co-infected with Chikungunya virus. The chloroform extract of L. chinensis had the highest cytopathic inhibition effect with mean (+/- SD) cell viability of 66.5% (+/- 2.1)% at 40 mu g/ml. The mean (+/- SD) 50% effective concentration and selectivity index for this extract were 28.4 (+/- 0.8) mu g/ml and 7.5, respectively. A colorimetric broth micro dilution assay revealed the hexane extract of H. cordata was the only extract with broad spectrum fungistatic activity against all six species of fungi evaluated, with mean minimum inhibitory concentration (MIC) values ranging from 0.08 to 1.25 mg/ml. As for antibacterial activity, the chloroform and ethyl acetate extracts of S. uncinata exhibited broad spectrum bacteriostatic activity against all six species of bacteria, with mean MIC ranges of 0.63-1.25 and 0.63-2.50 mg/ml, respectively. The antimicrobial activities of the extracts were found to be dependent on the species of microorganisms, testing concentration, and extractant used. The leaf extracts of H. cordata and S. uncinata are potential sources of new antifungal or antibacterial agents with broad spectrum activity. The chloroform extract of L. chinensis warrants isolation of the compounds active against Chikungunya virus due to its potency.
C1 [Sit, Nam Weng; Chan, Yik Sin; Chuah, Bee Ling; Cheng, Ri Jin; Leong, Wei Min] Univ Tunku Abdul Rahman, Fac Sci, Dept Biomed Sci, Kampar 31900, Perak, Malaysia.
   [Khoo, Kong Soo] Univ Tunku Abdul Rahman, Fac Sci, Dept Chem Sci, Kampar, Perak, Malaysia.
C3 Universiti Tunku Abdul Rahman (UTAR); Universiti Tunku Abdul Rahman
   (UTAR)
RP Sit, NW (corresponding author), Univ Tunku Abdul Rahman, Fac Sci, Dept Biomed Sci, Kampar 31900, Perak, Malaysia.
EM sitnw@utatr.edu.my
RI Sit, Nam/D-2113-2016
OI Sit, Nam Weng/0000-0002-5949-491X
FU Universiti Tunku Abdul Rahman
FX The authors thank Universiti Tunku Abdul Rahman for the financial
   support given to the project, and Mr Cheong Wei Ong for his technical
   assistance in the antifungal assay.
CR Ammerman Nicole C, 2008, Curr Protoc Microbiol, VAppendix 4, p4E, DOI 10.1002/9780471729259.mca04es11
   [Anonymous], 2002, M27A2 NAT COMM CLIN
   [Anonymous], 2002, REFERENCE METHOD BRO
   [Anonymous], 2005, Fifteenth informational supplement, m100 -s15
   Arendrup MC, 2014, CLIN MICROBIOL INFEC, V20, P42, DOI 10.1111/1469-0691.12513
   Bonjar G. H. S., 2004, Asian Journal of Plant Sciences, V3, P55
   Chiang LC, 2003, AM J CHINESE MED, V31, P355, DOI 10.1142/S0192415X03001090
   Chiow KH, 2016, ASIAN PAC J TROP MED, V9, P1, DOI 10.1016/j.apjtm.2015.12.002
   Choi HJ, 2009, ANTIVIR RES, V81, P77, DOI 10.1016/j.antiviral.2008.10.002
   Chomnawang MT, 2005, J ETHNOPHARMACOL, V101, P330, DOI 10.1016/j.jep.2005.04.038
   Ciorba V, 2015, ANN IG MED PREV COMU, V27, P562, DOI 10.7416/ai.2015.2048
   Denning DW, 2010, TRENDS MICROBIOL, V18, P195, DOI 10.1016/j.tim.2010.02.004
   Eloff JN, 1998, PLANTA MED, V64, P711, DOI 10.1055/s-2006-957563
   Fu JianGang Fu JianGang, 2013, Chinese Medicine, V4, P101
   Han SR, 2013, AFR J TRADIT COMPLEM, V10, P422, DOI 10.4314/ajtcam.v10i6.2
   HAYASHI K, 1995, PLANTA MED, V61, P237, DOI 10.1055/s-2006-958063
   [江海燕 JIANG Haiyan], 2008, [暨南大学学报. 自然科学与医学版, Journal of Jinan University], V29, P500
   Jiangsu New Medical College, 1986, DICT CHIN HERB MED
   Kim GS, 2008, BIOL PHARM BULL, V31, P2012, DOI 10.1248/bpb.31.2012
   Kong DX, 2008, CHEMMEDCHEM, V3, P233, DOI 10.1002/cmdc.200700291
   Kumar Manish, 2014, Pharmacogn Rev, V8, P22, DOI 10.4103/0973-7847.125525
   Kuo PC, 2011, ARCH PHARM RES, V34, P715, DOI 10.1007/s12272-011-0503-7
   Kuo YC, 2008, ANTIVIR RES, V80, P206, DOI 10.1016/j.antiviral.2008.06.009
   Lau KM, 2008, J ETHNOPHARMACOL, V118, P79, DOI 10.1016/j.jep.2008.03.018
   Lee CY, 2003, ILLUSTRATED MED PLAN, V1
   Li J, 2014, PHARMACOGN MAG, V10, P529, DOI 10.4103/0973-1296.141794
   Lin TY, 2009, AM J CHINESE MED, V37, P143, DOI 10.1142/S0192415X09006734
   Lo Presti A, 2014, ASIAN PAC J TROP MED, V7, P925, DOI 10.1016/S1995-7645(14)60164-4
   Ma LY, 2003, CHEM PHARM BULL, V51, P1264, DOI 10.1248/cpb.51.1264
   REED L. J., 1938, AMER JOUR HYG, V27, P493
   Repetto G, 2008, NAT PROTOC, V3, P1125, DOI 10.1038/nprot.2008.75
   Sekita Y, 2016, BIOSCI BIOTECH BIOCH, V80, P1205, DOI 10.1080/09168451.2016.1151339
   Shibano M, 2001, CHEM PHARM BULL, V49, P1362, DOI 10.1248/cpb.49.1362
   Sourisseau M, 2007, PLOS PATHOG, V3, P804, DOI 10.1371/journal.ppat.0030089
   von Baum H, 2005, INT J MED MICROBIOL, V295, P503, DOI 10.1016/j.ijmm.2005.07.002
   Yang SH, 2007, MALAYSIANS HERBS REC, V1
   Yang S, 2014, FITOTERAPIA, V93, P168, DOI 10.1016/j.fitote.2014.01.007
   Zhang L, 2013, ASIAN PAC J TROP MED, V6, P673, DOI 10.1016/S1995-7645(13)60117-0
   Zheng JX, 2008, J ASIAN NAT PROD RES, V10, P945, DOI 10.1080/10286020802181166
   Zheng ZH, 1998, MODERN RES APPL TRAD, V3
NR 40
TC 9
Z9 10
U1 1
U2 14
PU SOUTHEAST ASIAN MINISTERS EDUC ORGANIZATION
PI BANGKOK
PA SEAMEO-TROPMED, 420-6 RAJVITHI RD,, BANGKOK 10400, THAILAND
SN 0125-1562
J9 SE ASIAN J TROP MED
JI Southeast Asian J. Trop. Med. Public Health
PD MAY
PY 2017
VL 48
IS 3
BP 616
EP 627
PG 12
WC Public, Environmental & Occupational Health; Infectious Diseases;
   Tropical Medicine
WE Science Citation Index Expanded (SCI-EXPANDED)
SC Public, Environmental & Occupational Health; Infectious Diseases;
   Tropical Medicine
GA EX8SV
UT WOS:000403521400013
DA 2025-07-26
ER

PT J
AU Swan, T
   Harding, J
AF Swan, Tom
   Harding, Jon
TI The distribution and occurrence of mosquito larvae (Diptera: Culicidae)
   in the Tongatapu Island Group, Kingdom of Tonga
SO AUSTRAL ENTOMOLOGY
LA English
DT Article
DE Aedes aegypti; Aedes albopictus; Culex quinquefasciatus; distribution;
   Tonga
ID AEDES-ALBOPICTUS DIPTERA; COMPETITIVE DISPLACEMENT; HABITAT SEGREGATION;
   AEGYPTI; POPULATIONS; DISPERSAL; INVASION; VECTORS; DENGUE; TRADE
AB The global expansion of air, sea and land transport networks has greatly enhanced the spread of mosquitoes internationally. In the Pacific, the incidence of mosquito-borne diseases has been increasing in recent years. The Kingdom of Tonga has had numerous disease outbreaks from dengue fever and chikungunya viruses over recent years. Previous research has catalogued mosquito species occurrences and distributions throughout Tonga. However, it is unknown whether new species have arrived in Tonga, and if distribution of previously found species has changed since the last comprehensive survey in 2006. Consequently, we conducted a mosquito larval survey between November and December 2013 at 84 sites across four islands (Tongatapu, Pangaimotu, 'Oneata and 'Eua) in the Tongatapu Island Group to record the distribution and occurrence of mosquito larvae. Larvae were more frequently collected in artificial (e.g. abandoned car tyres, 55-gallon plastic drums and plastic containers) than natural (e.g. pools, ponds and tree holes) habitats. Larvae of nine mosquito species were collected in the Tongatapu Island Group: Aedes aegypti, A. albopictus, A. tongae, A. horrescens, A. vexans nocturnus, Culex annulirostris, C. albinervis, C. quinquefasciatus and C. sitiens. Eight species were collected on Tongatapu Island (A. horrescens being absent), four species on 'Oneata Island (A. albopictus, A. horrescens, C. quinquefasciatus and C. annulirostris), four species on 'Eua Island (A. aegypti, A. albopictus, A. tongae and C. quinquefasciatus) and one on Pangaimotu Island (A. aegypti). Species collected from 'Eua and 'Oneata islands represent first-time collections of these species on these islands. Aedes aegypti, A. albopictus and C. quinquefasciatus were the three most common species collected and have markedly increased their distribution since the 2006 survey. The collection of A. albopictus is the second time that this species has been recorded in Tonga; however, the spatial extent of this species throughout Tongatapu was far greater than previously recorded. Management should focus on reducing the number of artificial habitats by covering, emptying or infilling these habitats with soil to minimise mosquito oviposition. This should reduce the abundance of mosquitoes and help prevent disease outbreak in Tonga.
C1 [Swan, Tom; Harding, Jon] Univ Canterbury, Sch Biol Sci, Christchurch 8041, New Zealand.
C3 University of Canterbury
RP Swan, T (corresponding author), Univ Canterbury, Sch Biol Sci, Christchurch 8041, New Zealand.
EM tomswanie@gmail.com
OI Swan, Tom/0000-0002-0133-4024
CR [Anonymous], 1962, MOSQUITOES S PACIFIC
   [Anonymous], Contributions to Miner
   [Anonymous], ANTIPODE, DOI [DOI 10.1111/ANTI.12814, 10.1111/anti.12814]
   [Anonymous], 1934, Science
   Bagny L, 2009, J MED ENTOMOL, V46, P198, DOI 10.1603/033.046.0204
   Bargielowski IE, 2013, P NATL ACAD SCI USA, V110, P2888, DOI 10.1073/pnas.1219599110
   Benedict MQ, 2007, VECTOR-BORNE ZOONOT, V7, P76, DOI 10.1089/vbz.2006.0562
   Braks MAH, 2003, J MED ENTOMOL, V40, P785, DOI 10.1603/0022-2585-40.6.785
   Centers for Disease Control and Prevention, 2016, ZIK VIR IN TONG
   DEBACH P, 1966, ANNU REV ENTOMOL, V11, P183, DOI 10.1146/annurev.en.11.010166.001151
   EDWARDS F. W., 1926, BULL ENT RES, V17, P101, DOI 10.1017/S0007485300019143
   Enserink M, 2008, SCIENCE, V320, P864, DOI 10.1126/science.320.5878.864
   Fall PL, 2011, PAC SCI, V65, P143, DOI 10.2984/65.2.143
   Gibbs SEJ, 2006, VECTOR-BORNE ZOONOT, V6, P73, DOI 10.1089/vbz.2006.6.73
   GUBLER DJ, 1978, AM J TROP MED HYG, V27, P581, DOI 10.4269/ajtmh.1978.27.581
   Guillaumot L, 2012, PARASITE VECTOR, V5, DOI 10.1186/1756-3305-5-247
   Guillaumot Laurent, 2005, Pac Health Dialog, V12, P45
   Harding JS, 2007, AUST J ENTOMOL, V46, P332, DOI 10.1111/j.1440-6055.2007.00610.x
   HOYER LC, 1977, J MED ENTOMOL, V13, P463, DOI 10.1093/jmedent/13.4-5.463
   HUANG Y-M, 1980, Contributions of the American Entomological Institute, V17, P1
   Iyengar M. O. T., 1960, Tech Pap S Pacif Comm New Caledonia, Vno. 130, P1
   Juliano SA, 2005, ECOL LETT, V8, P558, DOI 10.1111/j.1461-0248.2005.00755.x
   Kaplan L, 2010, BIOL INVASIONS, V12, P3277, DOI 10.1007/s10530-010-9721-z
   LAILLE M, 1990, B SOC PATHOL EXOT, V83, P394
   Laird M, 1956, STUDIES MOSQUITOES F
   Lambdin B, 2008, J MED ENTOMOL, V45, P758, DOI 10.1603/0022-2585(2008)45[758:UODANC]2.0.CO;2
   Lane RP, 2012, MED INSECTS ARACHNID
   Lee MM, 1989, GENUS CULEX, V7
   Li YJ, 2014, PLOS NEGLECT TROP D, V8, DOI 10.1371/journal.pntd.0003301
   Meterology Division Ministry of Infrastructure Kingdom of Tonga, 2013, CLIM UPD TONG
   Muto R, 1998, SUMMARY DENGUE SITUA
   RAMALINGAM S, 1976, Mosquito Systematics, V8, P298
   Reiter P, 1998, J AM MOSQUITO CONTR, V14, P83
   REITER P, 1987, J AM MOSQUITO CONTR, V3, P494
   Reitz SR, 2002, ANNU REV ENTOMOL, V47, P435, DOI 10.1146/annurev.ento.47.091201.145227
   Rey JR, 2006, J MED ENTOMOL, V43, P1134, DOI 10.1603/0022-2585(2006)43[1134:HSOMAV]2.0.CO;2
   Roth A, 2014, EUROSURVEILLANCE, V19, P2, DOI 10.2807/1560-7917.ES2014.19.41.20929
   Rueda LM, 2004, ZOOTAXA, P1, DOI 10.11646/zootaxa.589.1.1
   Service M, 2008, MED ENTOMOLOGY STUDE
   Simberloff D, 2004, BIOL INVASIONS, V6, P161, DOI 10.1023/B:BINV.0000022133.49752.46
   Sirivanakarn S, 1976, MOSQ SYST, V9, P93
   Tatem AJ, 2006, ADV PARASIT, V62, P293, DOI 10.1016/S0065-308X(05)62009-X
   Tatem AJ, 2006, P NATL ACAD SCI USA, V103, P6242, DOI 10.1073/pnas.0508391103
   THOMPSON CS, 1986, CLIMATE WEATHER TONG
   Tonga Ministry of Health, 2016, UPD ZIK VIR OUTBR TO
   Tonga Ministry of Health, 2015, LAT UPD DENG FEV OUT
   Tsuda Y, 2006, J AM MOSQUITO CONTR, V22, P222, DOI 10.2987/8756-971X(2006)22[222:DSDOAA]2.0.CO;2
   World Health Organization, 2015, PRED TABL COMM DIS T
NR 48
TC 3
Z9 3
U1 0
U2 2
PU WILEY
PI HOBOKEN
PA 111 RIVER ST, HOBOKEN 07030-5774, NJ USA
SN 2052-1758
EI 2052-174X
J9 AUSTRAL ENTOMOL
JI Austral Entomol.
PD MAY
PY 2017
VL 56
IS 2
BP 160
EP 168
DI 10.1111/aen.12219
PG 9
WC Entomology
WE Science Citation Index Expanded (SCI-EXPANDED)
SC Entomology
GA EW5RD
UT WOS:000402563100006
DA 2025-07-26
ER

PT J
AU Tan, CH
   Wong, PJ
   Li, MI
   Yang, HT
   Ng, LC
   O'Neill, SL
AF Tan, Cheong Huat
   Wong, PeiSze Jeslyn
   Li, Meizhi Irene
   Yang, HuiTing
   Ng, Lee Ching
   O'Neill, Scott Leslie
TI wMel limits zika and chikungunya virus infection in a Singapore
   Wolbachia-introgressed Ae. aegypti strain,
   wMel-Sg
SO PLOS NEGLECTED TROPICAL DISEASES
LA English
DT Article
ID DENGUE; MOSQUITOS; TRANSMISSION; POPULATIONS; OUTBREAK
AB Background
   Zika (ZIKV) and Chikungunya (CHIKV) viruses are emerging Aedes-borne viruses that are spreading outside their known geographic range and causing wide-scale epidemics. It has been reported that these viruses can be transmitted efficiently by Ae. aegypti. Recent studies have shown that Ae. aegypti when transinfected with certain Wolbachia strains shows a reduced replication and dissemination of dengue (DENV), Chikungunya (CHIKV), and Yellow Fever (YFV) viruses. The aim of this study was to determine whether the wMel strain of Wolbachia introgressed onto a Singapore Ae. aegypti genetic background was able to limit ZIKV and CHIKV infection in the mosquito.
   Methodology/Principal findings
   Five to seven-day old mosquitoes either infected or uninfected with wMel Wolbachia were orally infected with a Ugandan strain of ZIKV and several outbreak strains of CHIKV. The midgut and salivary glands of each mosquito were sampled at days 6, 9 and 13 days post infectious blood meal to determine midgut infection and salivary glands dissemination rates, respectively. In general, all wild type Ae. aegypti were found to have high ZIKV and CHIKV infections in their midguts and salivary glands, across all sampling days, compared to Wolbachia infected counterparts. Median viral titre for all viruses in Wolbachia infected mosquitoes were significantly lower across all time points when compared to wild type mosquitoes. Most significantly, all but two and one of the wMel infected mosquitoes had no detectable ZIKV and CHIKV, respectively, in their salivary glands at 14 days post-infectious blood meal.
   Conclusions
   Our results showed that wMel limits both ZIKV and CHIKV infection when introgressed into a Singapore Ae. aegypti genetic background. These results also strongly suggest that female Aedes aegypti carrying Wolbachia will have a reduced capacity to transmit ZIKV and CHIKV.
C1 [Tan, Cheong Huat; Wong, PeiSze Jeslyn; Li, Meizhi Irene; Yang, HuiTing; Ng, Lee Ching] Natl Environm Agcy, Environm Hlth Inst, Singapore, Singapore.
   [Tan, Cheong Huat; O'Neill, Scott Leslie] Monash Univ, Sch Biol Sci, Melbourne, Vic, Australia.
   [Ng, Lee Ching] Nanyang Technol Univ, Sch Biol Sci, Singapore, Singapore.
C3 Monash University; Nanyang Technological University
RP Tan, CH; Ng, LC (corresponding author), Natl Environm Agcy, Environm Hlth Inst, Singapore, Singapore.; Tan, CH (corresponding author), Monash Univ, Sch Biol Sci, Melbourne, Vic, Australia.; Ng, LC (corresponding author), Nanyang Technol Univ, Sch Biol Sci, Singapore, Singapore.
EM tan_cheong_huat@nea.gov.sg; ng_lee_ching@nea.gov.sg
RI O'Neill, Scott/B-3568-2009
OI Tan, Cheong Huat/0000-0001-6263-9721
FU Ministry of Finance, Singapore under Reinvestment Fund
FX This study was funded by the Ministry of Finance, Singapore under the
   Reinvestment Fund (New approaches in dengue surveillance and control) as
   part of NEA's feasibility study to determine the potential of Wolbachia
   as a biological control tool to suppress local Ae. aegypti population.
   The funders had no role in study design, data collection and analysis,
   decision to publish, or preparation of the manuscript.
CR [Anonymous], EURO SURVEILL
   Brelsfoard CL., 2009, Asia Pac J Mol Biol Biotechnol, V17, P55
   Duffy MR, 2009, NEW ENGL J MED, V360, P2536, DOI 10.1056/NEJMoa0805715
   Dupont-Rouzeyrol M, 2015, EMERG INFECT DIS, V21, P381, DOI 10.3201/eid2102.141553
   Ferguson NM, 2015, SCI TRANSL MED, V7, DOI 10.1126/scitranslmed.3010370
   HAMMON WM, 1964, AM J TROP MED HYG, V13, P629, DOI 10.4269/ajtmh.1964.13.629
   Hancock PA, 2011, PLOS NEGLECT TROP D, V5, DOI 10.1371/journal.pntd.0001024
   Hancock WT, 2014, EMERG INFECT DIS, V20, P1960, DOI 10.3201/eid2011.141253
   Hapuarachchi HC, 2010, J GEN VIROL, V91, P1067, DOI 10.1099/vir.0.015743-0
   Hasebe F, 2002, J MED VIROL, V67, P370, DOI 10.1002/jmv.10085
   Higgs S., 1997, The molecular biology of insect disease vectors: a methods manual., P459
   Hoffmann AA, 2011, NATURE, V476, P454, DOI 10.1038/nature10356
   Kittayapong P, 2000, J MED ENTOMOL, V37, P340, DOI 10.1603/0022-2585(2000)037[0340:DADOWI]2.0.CO;2
   Leo YS, 2009, EMERG INFECT DIS, V15, P836, DOI 10.3201/eid1505.081390
   Li MI, 2012, PLOS NEGLECT TROP D, V6, DOI 10.1371/journal.pntd.0001792
   MARCHETTE NJ, 1969, AM J TROP MED HYG, V18, P411, DOI 10.4269/ajtmh.1969.18.411
   Miller WJ, 2013, PLOS GENET, V9, DOI 10.1371/journal.pgen.1004069
   Moreira LA, 2009, CELL, V139, P1268, DOI 10.1016/j.cell.2009.11.042
   Ng L. C., 2013, ANN ACAD OF MED, P697
   Ng LC, 2011, WEST PAC SURVEILL RE, V2, P1, DOI [10.5365/wpsar.2011.2.2.001, 10.5365/WPSAR.2011.2.2.001]
   Ng LC, 2010, INFECT GENET EVOL, V10, P876, DOI 10.1016/j.meegid.2010.07.012
   Ng LC, 2009, EMERG INFECT DIS, V15, P1243, DOI 10.3201/eid1508.081486
   Rainey SM, 2014, J GEN VIROL, V95, P517, DOI 10.1099/vir.0.057422-0
   Roques P, 2015, VECTOR-BORNE ZOONOT, V15, P221, DOI 10.1089/vbz.2015.9001.int
   Tan CH, 2011, VECTOR-BORNE ZOONOT, V11, P383, DOI 10.1089/vbz.2010.0022
   Walker T, 2011, NATURE, V476, P450, DOI 10.1038/nature10355
   Wong PSJ, 2013, PLOS NEGLECT TROP D, V7, DOI 10.1371/journal.pntd.0002348
NR 27
TC 48
Z9 51
U1 0
U2 7
PU PUBLIC LIBRARY SCIENCE
PI SAN FRANCISCO
PA 1160 BATTERY STREET, STE 100, SAN FRANCISCO, CA 94111 USA
SN 1935-2735
J9 PLOS NEGLECT TROP D
JI Plos Neglect. Trop. Dis.
PD MAY
PY 2017
VL 11
IS 5
AR e0005496
DI 10.1371/journal.pntd.0005496
PG 10
WC Infectious Diseases; Parasitology; Tropical Medicine
WE Science Citation Index Expanded (SCI-EXPANDED)
SC Infectious Diseases; Parasitology; Tropical Medicine
GA EX0RA
UT WOS:000402927300014
PM 28542240
OA gold, Green Published, Green Submitted
DA 2025-07-26
ER

PT J
AU van Vuren, PJ
   Wiley, MR
   Palacios, G
   Storm, N
   Markotter, W
   Birkhead, M
   Kemp, A
   Paweska, JT
AF van Vuren, Petrus Jansen
   Wiley, Michael R.
   Palacios, Gustavo
   Storm, Nadia
   Markotter, Wanda
   Birkhead, Monica
   Kemp, Alan
   Paweska, Janusz T.
TI Isolation of a novel orthobunyavirus from bat flies (Eucampsipoda
   africana)
SO JOURNAL OF GENERAL VIROLOGY
LA English
DT Article
DE arbovirus; Rousettus aegyptiacus; Egyptian fruit bat; Bunyaviridae;
   orthobunyavirus; bat flies; Eucampsipoda africana; pathogen discovery
ID NONSTRUCTURAL PROTEIN NSS; MOJUI DOS CAMPOS; KAENG-KHOI-VIRUS;
   BUNYAMWERA VIRUS; RNA SEGMENT; IDENTIFICATION; COUNTERACTS; CHIKUNGUNYA;
   INDUCTION; OUTBREAKS
AB The Bunyaviridae family comprises viruses causing diseases of public and veterinary health importance, including viral haemorrhagic and arboviral fevers. We report the isolation, identification and genome characterization of a novel orthobunyavirus, named Wolkberg virus (WBV), from wingless bat fly ectoparasites (Eucampsipoda africana) of Egyptian fruit bats (Rousettus aegyptiacus) in South Africa. Complete genome sequence data of WBV suggests it is most closely related to two bat viruses (Mojui dos Campos and Kaeng Khoi viruses) and an arbovirus (Nyando virus) previously shown to infect humans. WBV replicates to high titres in VeroE6 and C6-36 cells, characteristic of mosquito-borne arboviruses. These findings expand our knowledge of the diversity of orthobunyaviruses and their insect vector host range.
C1 [van Vuren, Petrus Jansen; Storm, Nadia; Birkhead, Monica; Kemp, Alan; Paweska, Janusz T.] Natl Inst Communicable Dis, Natl Hlth Lab Serv, Ctr Emerging & Zoonot Dis, Johannesburg, South Africa.
   [van Vuren, Petrus Jansen; Paweska, Janusz T.] Univ Pretoria, Fac Nat & Agr Sci, Dept Microbiol & Plant Pathol, Pretoria, South Africa.
   [Wiley, Michael R.; Palacios, Gustavo] US Army, Ctr Genome Sci, Med Res Inst Infect Dis, Frederick, MD USA.
   [Markotter, Wanda] Univ Pretoria, Fac Hlth Sci, Dept Med Virol, Ctr Viral Zoonoses, Pretoria, South Africa.
   [Paweska, Janusz T.] Univ Witwatersrand, Fac Hlth Sci, Johannesburg, South Africa.
C3 National Health Laboratory Service; National Institute for Communicable
   Diseases (NICD); University of Pretoria; University of Pretoria;
   University of Witwatersrand
RP Paweska, JT (corresponding author), Natl Inst Communicable Dis, Natl Hlth Lab Serv, Ctr Emerging & Zoonot Dis, Johannesburg, South Africa.; Paweska, JT (corresponding author), Univ Pretoria, Fac Nat & Agr Sci, Dept Microbiol & Plant Pathol, Pretoria, South Africa.; Paweska, JT (corresponding author), Univ Witwatersrand, Fac Hlth Sci, Johannesburg, South Africa.
EM januszp@nicd.ac.za
RI ; Markotter, Wanda/A-2129-2010; Birkhead, Monica/NBX-1663-2025; Jansen
   van Vuren, Petrus/AAW-6963-2020; Storm, Nadia/HJY-8259-2023; Palacios,
   Gustavo/I-7773-2015
OI Wiley, Michael/0000-0001-6688-007X; Markotter,
   Wanda/0000-0002-7550-0080; /0000-0002-2051-467X; Jansen van Vuren,
   Petrus/0000-0003-2862-7983; Storm, Nadia/0000-0002-2596-0468; Palacios,
   Gustavo/0000-0001-5062-1938
FU CDC Global Disease Detection program [GDD 5U19 GH000571-05/96667]; South
   African National Research Foundation [91496, 92524, 98339];
   Poliomyelitis Research Foundation, PRF Grant [12/14]; South African
   National Research Foundation, Incentive Funding for Rated Researchers,
   Grant [85544]
FX The project is jointly funded by the following grants awarded to: Janusz
   T. Paweska (CDC Global Disease Detection program, GDD 5U19
   GH000571-05/96667), Wanda Markotter (South African National Research
   Foundation, Grant UID 91496, 92524 and 98339; Poliomyelitis Research
   Foundation, PRF Grant number 12/14) and Petrus Jansen van Vuren (South
   African National Research Foundation, Incentive Funding for Rated
   Researchers, Grant UID 85544). The grant holders acknowledge that
   opinions, findings and conclusions or recommendations expressed in any
   publication generated by GDD and NRF-supported research are those of the
   authors and that the GDD and NRF accept no liability whatsoever in this
   regard.
CR Albornoz A, 2016, VIRUSES-BASEL, V8, DOI 10.3390/v8050143
   Bastos MD, 2012, AM J TROP MED HYG, V86, P732, DOI 10.4269/ajtmh.2012.11-0485
   Beer M, 2013, EPIDEMIOL INFECT, V141, P1, DOI 10.1017/S0950268812002245
   Boisvert S, 2012, GENOME BIOL, V13, DOI 10.1186/gb-2012-13-12-r122
   Bowden TA, 2013, PLOS PATHOG, V9, DOI 10.1371/journal.ppat.1003374
   Bridgen A, 2001, P NATL ACAD SCI USA, V98, P664, DOI 10.1073/pnas.98.2.664
   Briese T, 2006, J VIROL, V80, P5627, DOI 10.1128/JVI.02448-05
   Byrd Brian D, 2016, N C Med J, V77, P330, DOI 10.18043/ncm.77.5.330
   CAUSEY OR, 1961, AM J TROP MED HYG, V10, P227, DOI 10.4269/ajtmh.1961.10.227
   CHARLES JA, 1994, VET CLIN N AM-FOOD A, V10, P525, DOI 10.1016/S0749-0720(15)30537-5
   DIGOUTTE J-P, 1972, Bulletin de la Societe de Pathologie Exotique, V65, P751
   Eifan SA, 2009, J VIROL, V83, P11307, DOI 10.1128/JVI.01460-09
   Elliott RM, 1997, MOL MED, V3, P572, DOI 10.1007/BF03401814
   ELLIOTT RM, 1989, VIROLOGY, V173, P426, DOI 10.1016/0042-6822(89)90555-2
   FAZAKERLEY JK, 1988, VIROLOGY, V167, P422, DOI 10.1016/S0042-6822(88)90104-3
   Fontana J, 2008, CELL MICROBIOL, V10, P2012, DOI 10.1111/j.1462-5822.2008.01184.x
   Gerrard SR, 2004, J VIROL, V78, P8922, DOI 10.1128/JVI.78.16.8922-8926.2004
   Goldsmith CS, 2014, VIRUSES-BASEL, V6, P4902, DOI 10.3390/v6124902
   Gonzalez J. P., 1988, The arboviruses: epidemiology and ecology. Volume II., P87
   Groseth A, 2014, PLOS NEGLECT TROP D, V8, DOI 10.1371/journal.pntd.0003147
   Hart TJ, 2009, ZOONOSES PUBLIC HLTH, V56, P285, DOI 10.1111/j.1863-2378.2008.01166.x
   Iversson Lygia Busch, 1993, Revista do Instituto de Medicina Tropical de Sao Paulo, V35, P355, DOI 10.1590/S0036-46651993000400009
   KALUNDA M, 1985, T ROY SOC TROP MED H, V79, P567, DOI 10.1016/0035-9203(85)90105-1
   Kohl A, 2003, J VIROL, V77, P7999, DOI 10.1128/JVI.77.14.7999-8008.2003
   Ladner JT, 2014, MBIO, V5, DOI 10.1128/mBio.01360-14
   Lutwama Julius J, 2002, Afr Health Sci, V2, P24
   Martin M., 2011, EMBNET J, V17, P10, DOI [10.14806/ej.17.1.200, DOI 10.14806/EJ.17.1.200]
   Mohamed M, 2009, J VIROL, V83, P7612, DOI 10.1128/JVI.02080-08
   Morlan JD, 2012, PLOS ONE, V7, DOI 10.1371/journal.pone.0042882
   Osborne JC, 2003, J GEN VIROL, V84, P2685, DOI 10.1099/vir.0.19294-0
   Pastula DM, 2016, J NEUROVIROL, V22, P257, DOI 10.1007/s13365-016-0428-5
   Plyusnina A., 2012, Virus taxonomy: ninth report of the International Committee on Taxonomy of Viruses, P725
   Savji N, 2011, J GEN VIROL, V92, P1676, DOI 10.1099/vir.0.028308-0
   Schmieder R, 2011, BIOINFORMATICS, V27, P863, DOI 10.1093/bioinformatics/btr026
   Szemiel AM, 2012, PLOS NEGLECT TROP D, V6, DOI 10.1371/journal.pntd.0001823
   TAMURA K, 1993, MOL BIOL EVOL, V10, P512, DOI 10.1093/oxfordjournals.molbev.a040023
   Tamura K, 2013, MOL BIOL EVOL, V30, P2725, DOI [10.1093/molbev/msr121, 10.1093/molbev/mst197]
   THEODOR OSKAR, 1967
   van Eeden C, 2012, EMERG INFECT DIS, V18, P318, DOI 10.3201/eid1802.111403
   van Vuren PJ, 2016, VIRUSES-BASEL, V8, DOI 10.3390/v8030065
   Walter CT, 2011, J GEN VIROL, V92, P2467, DOI 10.1099/vir.0.035105-0
   Wanzeller ALM, 2002, MEM I OSWALDO CRUZ, V97, P307, DOI 10.1590/S0074-02762002000300005
   Weber F, 2002, J VIROL, V76, P7949, DOI 10.1128/JVI.76.16.7949-7955.2002
   WILLIAMS JE, 1976, B WORLD HEALTH ORGAN, V53, P365
NR 44
TC 27
Z9 30
U1 0
U2 12
PU MICROBIOLOGY SOC
PI LONDON
PA 14-16 MEREDITH ST, LONDON, ENGLAND
SN 0022-1317
EI 1465-2099
J9 J GEN VIROL
JI J. Gen. Virol.
PD MAY
PY 2017
VL 98
IS 5
BP 935
EP 945
DI 10.1099/jgv.0.000753
PG 11
WC Biotechnology & Applied Microbiology; Virology
WE Science Citation Index Expanded (SCI-EXPANDED)
SC Biotechnology & Applied Microbiology; Virology
GA EY1XY
UT WOS:000403762900009
PM 28488954
OA Green Published, hybrid, Green Submitted
DA 2025-07-26
ER

PT J
AU Varjak, M
   Maringer, K
   Watson, M
   Sreenu, VB
   Fredericks, AC
   Pondeville, E
   Donald, CL
   Sterk, J
   Kean, J
   Vazeille, M
   Failloux, AB
   Kohl, A
   Schnettler, E
AF Varjak, Margus
   Maringer, Kevin
   Watson, Mick
   Sreenu, Vattipally B.
   Fredericks, Anthony C.
   Pondeville, Emilie
   Donald, Claire L.
   Sterk, Jelle
   Kean, Joy
   Vazeille, Marie
   Failloux, Anna-Bella
   Kohl, Alain
   Schnettler, Esther
TI Aedes aegypti Piwi4 Is a Noncanonical PIWI Protein Involved in
   Antiviral Responses
SO MSPHERE
LA English
DT Article
DE Aedes aegypti; PIWI; RNA interference; antiviral response; arbovirus;
   innate immunity
ID SMALL SILENCING RNAS; MOSQUITO CELLS; PIRNA PATHWAY;
   DROSOPHILA-MELANOGASTER; VECTOR MOSQUITOS; VIRUS-INFECTION;
   INTERFERENCE; DEFENSE; ARBOVIRUS; REPLICATION
AB The small interfering RNA (siRNA) pathway is a major antiviral response in mosquitoes; however, another RNA interference pathway, the PIWI-interacting RNA (piRNA) pathway, has been suggested to be antiviral in mosquitoes. Piwi4 has been reported to be a key mediator of this response in mosquitoes, but it is not involved in the production of virus-specific piRNAs. Here, we show that Piwi4 associates with members of the antiviral exogenous siRNA pathway (Ago2 and Dcr2), as well as with proteins of the piRNA pathway (Ago3, Piwi5, and Piwi6) in an Aedes aegypti-derived cell line, Aag2. Analysis of small RNAs captured by Piwi4 revealed that it is predominantly associated with virus-specific siRNAs in Semliki Forest virus-infected cells and, to a lesser extent, with viral piRNAs. By using a Dcr2 knockout cell line, we showed directly that Ago2 lost its antiviral activity, as it was no longer bound to siRNAs, but Piwi4 retained its antiviral activity in the absence of the siRNA pathway. These results demonstrate a complex interaction between the siRNA and piRNA pathways in A. aegypti and identify Piwi4 as a noncanonical PIWI protein that interacts with members of the siRNA and piRNA pathways, and its antiviral activities may be independent of either pathway.
   IMPORTANCE Mosquitoes transmit several pathogenic viruses, for example, the chikungunya and Zika viruses. In mosquito cells, virus replication intermediates in the form of double-stranded RNA are cleaved by Dcr2 into 21-nucleotide-long siRNAs, which in turn are used by Ago2 to target the virus genome. A different class of virus-derived small RNAs, PIWI-interacting RNAs (piRNAs), have also been found in infected insect cells. These piRNAs are longer and are produced in a Dcr2-independent manner. The only known antiviral protein in the PIWI family is Piwi4, which is not involved in piRNA production. It is associated with key proteins of the siRNA and piRNA pathways, although its antiviral function is independent of their actions.
C1 [Varjak, Margus; Sreenu, Vattipally B.; Pondeville, Emilie; Donald, Claire L.; Sterk, Jelle; Kean, Joy; Kohl, Alain; Schnettler, Esther] Univ Glasgow, MRC, Ctr Virus Res, Glasgow, Lanark, Scotland.
   [Maringer, Kevin; Fredericks, Anthony C.] Icahn Sch Med Mt Sinai, Dept Microbiol, New York, NY 10029 USA.
   [Watson, Mick] Univ Edinburgh, Roslin Inst, Edinburgh, Midlothian, Scotland.
   [Vazeille, Marie; Failloux, Anna-Bella] Inst Pasteur, Arboviruses & Insect Vectors Unit, Dept Virol, Paris, France.
   [Maringer, Kevin] Univ Surrey, Fac Hlth & Med Sci, Dept Microbial Sci, Guildford, Surrey, England.
   [Schnettler, Esther] BNITM, Hamburg, Germany.
C3 University of Glasgow; Icahn School of Medicine at Mount Sinai; UK
   Research & Innovation (UKRI); Biotechnology and Biological Sciences
   Research Council (BBSRC); Roslin Institute; University of Edinburgh;
   Pasteur Network; Universite Paris Cite; Institut Pasteur Paris;
   University of Surrey; Leibniz Association; Bernhard Nocht Institut fur
   Tropenmedizin
RP Varjak, M (corresponding author), Univ Glasgow, MRC, Ctr Virus Res, Glasgow, Lanark, Scotland.
EM Margus.Varjak@glasgow.ac.uk; schnettler@bnitm.de
RI ; Donald, Claire/AAC-7556-2019; Schnettler, Esther/AAV-8774-2020
OI Watson, Mick/0000-0003-4211-0358; Donald, Claire/0000-0002-4370-0707;
   Maringer, Kevin/0000-0003-0977-8807; Vattipally, Bala
   Sreenu/0000-0001-6673-4697; Varjak, Margus/0000-0003-2608-5148
FU UK Medical Research Council [MC_UU_12014]; Wellcome Trust [096062];
   European Union's Horizon Research and Innovation program under the Marie
   Sklodowska-Curie grant [661232]; BBSRC [BBS/E/D/20310000,
   BBS/E/D/20002173] Funding Source: UKRI; MRC [MC_UU_12014/8,
   MC_UU_12014/12] Funding Source: UKRI; Marie Curie Actions (MSCA)
   [661232] Funding Source: Marie Curie Actions (MSCA); Biotechnology and
   Biological Sciences Research Council [BBS/E/D/20002173,
   BBS/E/D/20310000, BBS/E/D/20002172] Funding Source: researchfish;
   Medical Research Council [MC_UU_12014/12, MC_UU_12014/8] Funding Source:
   researchfish
FX This work was funded by the UK Medical Research Council (MC_UU_12014 to
   E.S. and A.K.) and the Wellcome Trust (Sir Henry Wellcome Fellowship
   096062 to K.M.). This project has received funding from the European
   Union's Horizon 2020 Research and Innovation program under the Marie
   Sklodowska-Curie grant agreement number 661232 (M. Varjak).
CR Aliyari R, 2008, CELL HOST MICROBE, V4, P387, DOI 10.1016/j.chom.2008.09.001
   Anderson MAE, 2010, INSECT MOL BIOL, V19, P441, DOI 10.1111/j.1365-2583.2010.01005.x
   Aravin AA, 2007, SCIENCE, V318, P761, DOI 10.1126/science.1146484
   Bassett AR, 2014, BIOL OPEN, V3, P42, DOI 10.1242/bio.20137120
   Blair CD, 2015, VIRUSES-BASEL, V7, P820, DOI 10.3390/v7020820
   Brackney DE, 2010, PLOS NEGLECT TROP D, V4, DOI 10.1371/journal.pntd.0000856
   Brennecke J, 2007, CELL, V128, P1089, DOI 10.1016/j.cell.2007.01.043
   Campbell CL, 2008, BMC MICROBIOL, V8, DOI 10.1186/1471-2180-8-47
   Campbell CL, 2008, BMC GENOMICS, V9, DOI 10.1186/1471-2164-9-425
   Cenik ES, 2011, CURR BIOL, V21, pR446, DOI 10.1016/j.cub.2011.05.020
   Chen XG, 2015, P NATL ACAD SCI USA, V112, pE5907, DOI 10.1073/pnas.1516410112
   Chotkowski HL, 2008, VIROLOGY, V377, P197, DOI 10.1016/j.virol.2008.04.021
   Diao FQ, 2012, GENETICS, V190, P1139, DOI 10.1534/genetics.111.136291
   Dietrich I, 2017, PLOS NEGLECT TROP D, V11, DOI 10.1371/journal.pntd.0005272
   Galiana-Arnoux D, 2006, NAT IMMUNOL, V7, P590, DOI 10.1038/ni1335
   Ghildiyal M, 2009, NAT REV GENET, V10, P94, DOI 10.1038/nrg2504
   Gunawardane LS, 2007, SCIENCE, V315, P1587, DOI 10.1126/science.1140494
   Hess AM, 2011, BMC MICROBIOL, V11, DOI 10.1186/1471-2180-11-45
   Ishizu H, 2012, GENE DEV, V26, P2361, DOI 10.1101/gad.203786.112
   Keene KM, 2004, P NATL ACAD SCI USA, V101, P17240, DOI 10.1073/pnas.0406983101
   Kim VN, 2009, NAT REV MOL CELL BIO, V10, P126, DOI 10.1038/nrm2632
   Léger P, 2013, J VIROL, V87, P1631, DOI 10.1128/JVI.02795-12
   McFarlane M, 2014, PLOS NEGLECT TROP D, V8, DOI 10.1371/journal.pntd.0002994
   Miesen P, 2016, PLOS NEGLECT TROP D, V10, DOI 10.1371/journal.pntd.0004452
   Miesen P, 2015, NUCLEIC ACIDS RES, V43, P6545, DOI 10.1093/nar/gkv590
   Morazzani EM, 2012, PLOS PATHOG, V8, DOI 10.1371/journal.ppat.1002470
   Myles KM, 2008, P NATL ACAD SCI USA, V105, P19938, DOI 10.1073/pnas.0803408105
   Ongus JR, 2006, J GEN VIROL, V87, P3397, DOI 10.1099/vir.0.82122-0
   Pall GS, 2008, NAT PROTOC, V3, P1077, DOI 10.1038/nprot.2008.67
   PELEG J, 1968, VIROLOGY, V35, P617, DOI 10.1016/0042-6822(68)90293-6
   Petit M, 2016, P NATL ACAD SCI USA, V113, pE4218, DOI 10.1073/pnas.1607952113
   Rainey SM, 2016, PLOS PATHOG, V12, DOI 10.1371/journal.ppat.1005536
   Rodriguez-Andres J, 2012, PLOS PATHOG, V8, DOI 10.1371/journal.ppat.1002977
   Sabin LR, 2010, CURR OPIN IMMUNOL, V22, P4, DOI 10.1016/j.coi.2010.01.007
   Saito K, 2006, GENE DEV, V20, P2214, DOI 10.1101/gad.1454806
   Saleh MC, 2009, NATURE, V458, P346, DOI 10.1038/nature07712
   Sanchez-Vargas I, 2009, PLOS PATHOG, V5, DOI 10.1371/journal.ppat.1000299
   Schnettler E, 2013, J GEN VIROL, V94, P1680, DOI 10.1099/vir.0.053850-0
   Schnettler E, 2013, J VIROL, V87, P2441, DOI 10.1128/JVI.02848-12
   Scott JC, 2010, PLOS NEGLECT TROP D, V4, DOI 10.1371/journal.pntd.0000848
   Senti KA, 2010, TRENDS GENET, V26, P499, DOI 10.1016/j.tig.2010.08.007
   Siu RWC, 2011, J VIROL, V85, P2907, DOI 10.1128/JVI.02052-10
   Tamberg N, 2007, J GEN VIROL, V88, P1225, DOI 10.1099/vir.0.82436-0
   Vodovar N, 2012, PLOS ONE, V7, DOI 10.1371/journal.pone.0030861
   Watson M, 2013, BIOINFORMATICS, V29, P1902, DOI 10.1093/bioinformatics/btt297
   Wu QF, 2010, P NATL ACAD SCI USA, V107, P1606, DOI 10.1073/pnas.0911353107
NR 46
TC 91
Z9 98
U1 0
U2 17
PU AMER SOC MICROBIOLOGY
PI WASHINGTON
PA 1752 N ST NW, WASHINGTON, DC 20036-2904 USA
SN 2379-5042
J9 MSPHERE
JI mSphere
PD MAY-JUN
PY 2017
VL 2
IS 3
AR e00144-17
DI 10.1128/mSphere.00144-17
PG 16
WC Microbiology
WE Science Citation Index Expanded (SCI-EXPANDED)
SC Microbiology
GA FB9ZG
UT WOS:000406497300013
PM 28497119
OA Green Published, Green Accepted, gold
DA 2025-07-26
ER

PT J
AU Wada, Y
   Orba, Y
   Sasaki, M
   Kobayashi, S
   Carr, MJ
   Nobori, H
   Sato, A
   Hall, WW
   Sawa, H
AF Wada, Yuji
   Orba, Yasuko
   Sasaki, Michihito
   Kobayashi, Shintaro
   Carr, Michael J.
   Nobori, Haruaki
   Sato, Akihiko
   Hall, William W.
   Sawa, Hirofumi
TI Discovery of a novel antiviral agent targeting the nonstructural protein
   4 (nsP4) of chikungunya virus
SO VIROLOGY
LA English
DT Article
DE Chikungunya virus; Antiviral compound; RdRp inhibitor
ID DEPENDENT RNA-POLYMERASE; DALY LOST; IN-VITRO; BURDEN; T-705;
   IMMUNOGENICITY; PATHOGENESIS; FAVIPIRAVIR; INTERFERON; ARTHRALGIA
AB Chikungunya fever (CHIKF) is caused by chikungunya virus (CHIKV) infection which is a re-emerging mosquito-borne zoonosis. At present, there are no approved therapeutics for CHIKF. Herein, we have investigated candidate compounds which can inhibit CHIKV infection. Screening of chemical compound libraries were performed and one candidate, a benzimidazole-related compound designated Compound-A was found to inhibit infection by several CHIKV strains and a Sindbis virus strain at nanomolar concentrations. To investigate the inhibitory mechanism of action, a Compound-A resistant CHIKV (res-CHIKV) was isolated and a key mutation associated with resistance was identified by reverse-genetic recombinant CHIICVs containing amino acid substitutions present in res-CHIKV. These results demonstrated that the target site of Compound-A was the M2295 residue in the nonstructural protein 4 (nsP4), which is located in one of the functional domains of RNA-dependent RNA-polymerase (RdRp). We also confirmed that Compound-A inhibits RdRp function of CHIKV by using CHIKV replicons.
C1 [Wada, Yuji; Orba, Yasuko; Sasaki, Michihito; Kobayashi, Shintaro; Nobori, Haruaki; Sato, Akihiko; Sawa, Hirofumi] Hokkaido Univ, Div Mol Pathobiol, Res Ctr Zoonosis Control, Sapporo, Hokkaido, Japan.
   [Carr, Michael J.; Hall, William W.; Sawa, Hirofumi] Hokkaido Univ, Global Inst Collaborat Res & Educ GI CoRE, Sapporo, Hokkaido, Japan.
   [Carr, Michael J.; Hall, William W.] Univ Coll Dublin, Natl Virus Reference Lab, Belfield, Ireland.
   [Nobori, Haruaki; Sato, Akihiko] Shionogi & Co Ltd, Discovery Res Lab Core Therapeut Areas, Toyonaka, Osaka, Japan.
   [Hall, William W.; Sawa, Hirofumi] Global Virus Network, 801 W, Baltimore, MD USA.
   [Kobayashi, Shintaro] Hokkaido Univ, Grad Sch Vet Med, Lab Publ Hlth, Sapporo, Hokkaido, Japan.
C3 Hokkaido University; Hokkaido University; University College Dublin;
   Shionogi & Company Limited; Hokkaido University
RP Sawa, H (corresponding author), Hokkaido Univ, Div Mol Pathobiol, Res Ctr Zoonosis Control, Sapporo, Hokkaido, Japan.
EM h-sawa@czc.hokudai.ac.jp
RI Kobayashi, Shintaro/AFR-4313-2022; Sasaki, Michihito/HNJ-6514-2023;
   Orba, Yasuko/F-6888-2012; Carr, Michael/GVS-2873-2022; Sawa,
   Hirofumi/F-6954-2012
OI Carr, Michael/0000-0003-0011-6209; 
FU Ministry of Education, Culture, Science, Sports and Technology (MEXT) of
   Japan [16H06429, 16H06431, 16K21723]; Ministry of Health, Labour and
   Welfare, Japan (MEXT)/JSPS KAKENHI [16H05805]; Ministry of Education,
   Culture, Sports, Science and Technology; Japan Initiative for Global
   Research Network on Infectious Diseases (J-GRID) from Japan Agency for
   Medical Research and Development, AMED; Grants-in-Aid for Scientific
   Research [16H06431, 16H06429, 16H05805] Funding Source: KAKEN
FX This work was supported in part by grants for Scientific Research on
   Innovative Areas from the Ministry of Education, Culture, Science,
   Sports and Technology (MEXT) of Japan (16H06429, 16H06431, 16K21723);
   grants from the Ministry of Education, Culture, Sports, Science and
   Technology; the Ministry of Health, Labour and Welfare, Japan
   (MEXT)/JSPS KAKENHI (16H05805); and the Japan Initiative for Global
   Research Network on Infectious Diseases (J-GRID) from Japan Agency for
   Medical Research and Development, AMED.
CR Abdelnabi R, 2015, ANTIVIR RES, V121, P59, DOI 10.1016/j.antiviral.2015.06.017
   Borgherini G, 2007, CLIN INFECT DIS, V44, P1401, DOI 10.1086/517537
   Briolant S, 2004, ANTIVIR RES, V61, P111, DOI 10.1016/j.antiviral.2003.09.005
   Cardona-Ospina JA, 2015, J INFECT PUBLIC HEAL, V8, P644, DOI 10.1016/j.jiph.2015.06.001
   Casal PE, 2015, MOL PHYLOGENET EVOL, V85, P68, DOI 10.1016/j.ympev.2015.01.016
   Chang LJ, 2014, LANCET, V384, P2046, DOI 10.1016/S0140-6736(14)61185-5
   Chow A, 2011, J INFECT DIS, V203, P149, DOI 10.1093/infdis/jiq042
   Chursi S, 2014, AM J TROP MED HYG, V90, P410, DOI 10.4269/ajtmh.12-0681
   Couderc T, 2015, ANTIVIR RES, V121, P120, DOI 10.1016/j.antiviral.2015.07.002
   Crance JM, 2003, ANTIVIR RES, V58, P73, DOI 10.1016/S0166-3542(02)00185-7
   de Andrade DC, 2010, BMC INFECT DIS, V10, DOI 10.1186/1471-2334-10-31
   Delang L, 2014, J ANTIMICROB CHEMOTH, V69, P2770, DOI 10.1093/jac/dku209
   Forrester NL, 2012, J VIROL, V86, P2729, DOI 10.1128/JVI.05591-11
   Furuta Y, 2009, ANTIVIR RES, V82, P95, DOI 10.1016/j.antiviral.2009.02.198
   Gérardin P, 2016, NEUROLOGY, V86, P94, DOI 10.1212/WNL.0000000000002234
   Gläsker S, 2013, VIROL J, V10, DOI 10.1186/1743-422X-10-235
   Gohara DW, 2000, J BIOL CHEM, V275, P25523, DOI 10.1074/jbc.M002671200
   Gowen BB, 2007, ANTIMICROB AGENTS CH, V51, P3168, DOI 10.1128/AAC.00356-07
   Grandadam M, 2011, EMERG INFECT DIS, V17, P910, DOI 10.3201/eid1705.101873
   Javelle E, 2015, PLOS NEGLECT TROP D, V9, DOI 10.1371/journal.pntd.0003603
   Khan AH, 2002, J GEN VIROL, V83, P3075, DOI 10.1099/0022-1317-83-12-3075
   KOONIN EV, 1991, J GEN VIROL, V72, P2197, DOI 10.1099/0022-1317-72-9-2197
   Krishnamoorthy K, 2009, J VECTOR DIS, V46, P26
   Kümmerer BM, 2012, J GEN VIROL, V93, P1991, DOI 10.1099/vir.0.043752-0
   Kumar A, 2014, PLOS ONE, V9, DOI 10.1371/journal.pone.0085714
   Lim CK, 2009, AM J TROP MED HYG, V81, P865, DOI 10.4269/ajtmh.2009.09-0009
   Nagpal BN, 2012, INDIAN J MED RES, V135, P351
   NAKAO E, 1973, B WORLD HEALTH ORGAN, V48, P559
   Nasci RS, 2014, EMERG INFECT DIS, V20, P1394, DOI 10.3201/eid2008.140333
   Pialoux G, 2007, LANCET INFECT DIS, V7, P319, DOI 10.1016/S1473-3099(07)70107-X
   RADA B, 1977, ANN NY ACAD SCI, V284, P410, DOI 10.1111/j.1749-6632.1977.tb21977.x
   Raghavendhar B.S., 2015, J MED VIROL
   Ramsauer K, 2015, LANCET INFECT DIS, V15, P519, DOI 10.1016/S1473-3099(15)70043-5
   Reddy V, 2014, J MED VIROL, V86, P1393, DOI 10.1002/jmv.23875
   Rupp JC, 2015, J GEN VIROL, V96, P2483, DOI 10.1099/jgv.0.000249
   Rupp JC, 2011, J VIROL, V85, P3449, DOI 10.1128/JVI.02058-10
   Sasaki M, 2015, J GEN VIROL, V96, P440, DOI 10.1099/vir.0.071209-0
   Schilte C, 2013, PLOS NEGLECT TROP D, V7, DOI 10.1371/journal.pntd.0002137
   Sesmero E, 2015, VIRUSES-BASEL, V7, P3974, DOI 10.3390/v7072808
   Shatskaya GS, 2013, BIOCHEMISTRY-MOSCOW+, V78, P231, DOI 10.1134/S0006297913030036
   Stapleford KA, 2016, PLOS NEGLECT TROP D, V10, DOI 10.1371/journal.pntd.0004402
   Nunes MRT, 2015, BMC MED, V13, DOI 10.1186/s12916-015-0348-x
   Thiberville SD, 2013, ANTIVIR RES, V99, P345, DOI 10.1016/j.antiviral.2013.06.009
   Tsetsarkin KA, 2014, NAT COMMUN, V5, DOI 10.1038/ncomms5084
   Weaver SC, 2015, ANTIVIR RES, V120, P32, DOI 10.1016/j.antiviral.2015.04.016
   Yaseen HM, 2014, BMC MUSCULOSKEL DIS, V15, DOI 10.1186/1471-2474-15-249
NR 46
TC 32
Z9 34
U1 0
U2 14
PU ACADEMIC PRESS INC ELSEVIER SCIENCE
PI SAN DIEGO
PA 525 B ST, STE 1900, SAN DIEGO, CA 92101-4495 USA
SN 0042-6822
J9 VIROLOGY
JI Virology
PD MAY
PY 2017
VL 505
BP 102
EP 112
DI 10.1016/j.virol.2017.02.014
PG 11
WC Virology
WE Science Citation Index Expanded (SCI-EXPANDED)
SC Virology
GA ER2UX
UT WOS:000398650400010
PM 28236746
OA Bronze
DA 2025-07-26
ER

PT J
AU Wahid, B
   Ali, A
   Rafique, S
   Idrees, M
AF Wahid, Braira
   Ali, Amjad
   Rafique, Shazia
   Idrees, Muhammad
TI Global expansion of chikungunya virus: mapping the 64-year history
SO INTERNATIONAL JOURNAL OF INFECTIOUS DISEASES
LA English
DT Review
DE CHIKV; Epidemiology; Asia; Africa; America; Pacific Islands
ID ARBOVIRAL INFECTIONS; REUNION ISLAND; ONYONG-NYONG; 1ST REPORT;
   OUTBREAK; DENGUE; FEVER; SEROPREVALENCE; EPIDEMIC; TRANSMISSION
AB Chikungunya virus (CHIKV) is a mosquito-transmitted alphavirus that is emerging as a global threat because of the highly debilitating nature of the associated disease and unprecedented magnitude of its spread. Chikungunya originated in Africa and has since spread across the entire globe causing large numbers of epidemics that have infected millions of people in Asia, the Indian subcontinent, Europe, the Americas, and Pacific Islands. Phylogenetic analysis has identified four different genotypes of CHIKV: Asian, West African, East/Central/South African (ECSA), and Indian Ocean Lineage (IOL). In the absence of well-designed epidemiological studies, the aim of this review article was to summarize the global epidemiology of CHIKV and to provide baseline data for future research on the treatment, prevention, and control of this life-threatening disease. (C) 2017 The Author(s). Published by Elsevier Ltd on behalf of International Society for Infectious Diseases.
C1 [Wahid, Braira; Ali, Amjad; Rafique, Shazia; Idrees, Muhammad] Univ Punjab, Ctr Appl Mol Biol, 87 West Canal Bank Rd, Lahore, Pakistan.
   [Idrees, Muhammad] Hazara Univ, Mansehra, Pakistan.
C3 University of Punjab; Hazara University
RP Ali, A (corresponding author), Univ Punjab, Ctr Appl Mol Biol, 87 West Canal Bank Rd, Lahore, Pakistan.
EM brairawahid@gmail.com; amjad.camb@pu.edu.pk; shaziarafique@gmail.com;
   Idrees.camb@pu.edu.pk
RI Idrees, Muhammad/K-6032-2012; Idrees, Muhammad/AAZ-8339-2020; Wahid,
   Braira/C-1405-2019
OI Ali, Amjad/0000-0001-5857-0653; Wahid, Braira/0000-0002-9637-6365
CR Adam A, 2016, VECTOR-BORNE ZOONOT, V16, P290, DOI 10.1089/vbz.2015.1897
   Afzal MF, 2015, CHIKUNGUNYA FEVER CH
   Díaz-Quiñonez JA, 2016, VIRUS GENES, V52, P127, DOI 10.1007/s11262-015-1275-9
   Amraoui F, 2016, CURR OPIN VIROL, V21, P146, DOI 10.1016/j.coviro.2016.09.014
   [Anonymous], 2015, CHIK SEN
   [Anonymous], 2011, CONGO CHIK SPREADS P
   Aoyama I, 2010, JPN J INFECT DIS, V63, P65
   Azami NAM, 2013, BMC INFECT DIS, V13, DOI 10.1186/1471-2334-13-67
   Bacci A, 2015, AM J TROP MED HYG, V92, P1133, DOI 10.4269/ajtmh.14-0092
   Bandeira AC, 2016, IDCases, V5, P57, DOI 10.1016/j.idcr.2016.07.008
   Beltrame A, 2007, EMERG INFECT DIS, V13, P1264, DOI 10.3201/eid1308.070161
   Beltr  n-Silva S.L, 2018, REV MED HOSP GEN MEX, V81, P146, DOI [10.1016/j.hgmx.2016.09.011, DOI 10.1016/J.HGMX.2016.09.011]
   Blacksell SD, 2011, CLIN VACCINE IMMUNOL, V18, P1773, DOI 10.1128/CVI.05288-11
   Borgherini G, 2007, CLIN INFECT DIS, V44, P1401, DOI 10.1086/517537
   Carbajo AE, 2015, MEM I OSWALDO CRUZ, V110, P259, DOI 10.1590/0074-02760150005
   Caron M, 2012, CLIN INFECT DIS, V55, pE45, DOI 10.1093/cid/cis530
   Cauchemez S, 2014, EUROSURVEILLANCE, V19, P15, DOI 10.2807/1560-7917.ES2014.19.28.20854
   de Albuquerque IGC, 2012, REV SOC BRAS MED TRO, V45, P128, DOI 10.1590/S0037-86822012000100026
   Cavrini F, 2009, J INFECT DEV COUNTR, V3, P744, DOI 10.3855/jidc.169
   Cecilia D, 2015, ARCH VIROL, V160, P323, DOI 10.1007/s00705-014-2217-x
   Centers for Disease Control and Prevention, 2014, CHIK AM
   Chandak NH, 2009, NEUROL INDIA, V57, P177, DOI 10.4103/0028-3886.51289
   Charrel RN, 2014, CLIN MICROBIOL INFEC, V20, P662, DOI 10.1111/1469-0691.12694
   Cherian SS, 2009, INFECT GENET EVOL, V9, P16, DOI 10.1016/j.meegid.2008.09.004
   Chipwaza B, 2014, PLOS NEGLECT TROP D, V8, DOI 10.1371/journal.pntd.0003335
   Chretien JP, 2007, LANCET, V370, P1805, DOI 10.1016/S0140-6736(07)61752-8
   Chua K B, 2010, Med J Malaysia, V65, P277
   Chursi S, 2014, AM J TROP MED HYG, V90, P410, DOI 10.4269/ajtmh.12-0681
   Ciccozzi M, 2014, INFECT GENET EVOL, V27, P395, DOI 10.1016/j.meegid.2014.08.010
   Collao X, 2010, AM J TROP MED HYG, V82, P505, DOI 10.4269/ajtmh.2010.09-0435
   Couderc T, 2008, PLOS PATHOG, V4, DOI 10.1371/journal.ppat.0040029
   DARWISH MA, 1983, T ROY SOC TROP MED H, V77, P442, DOI 10.1016/0035-9203(83)90106-2
   Dash Muktikesh, 2011, Indian J Med Sci, V65, P83, DOI 10.4103/0019-5359.104781
   Delisle E, 2015, EUROSURVEILLANCE, V20, P8, DOI 10.2807/1560-7917.ES2015.20.17.21108
   DELLER JJ, 1967, ANN INTERN MED, V66, P1129, DOI 10.7326/0003-4819-66-6-1129
   Demanou Maurice, 2010, BMC Res Notes, V3, P128, DOI 10.1186/1756-0500-3-128
   Desdouits M, 2015, INFECT GENET EVOL, V33, P25, DOI 10.1016/j.meegid.2015.04.006
   Diallo M, 1999, AM J TROP MED HYG, V60, P281, DOI 10.4269/ajtmh.1999.60.281
   Díaz Y, 2015, AM J TROP MED HYG, V92, P482, DOI 10.4269/ajtmh.14-0404
   Duong V, 2012, EMERG INFECT DIS, V18, P2066, DOI 10.3201/eid1812.120471
   Dupont-Rouzeyrol M, 2012, VECTOR-BORNE ZOONOT, V12, P1036, DOI 10.1089/vbz.2011.0937
   Edwards T, 2015, COINFECTIONS CHIKUNG
   Fahmy NT, 2015, GENOME ANNOUNCEMENTS, V3
   Feldstein LR, 2016, AM J TROP MED HYG, V95, P885, DOI 10.4269/ajtmh.16-0288
   Fischer M, 2014, MMWR-MORBID MORTAL W, V63, P500
   Galate Lata Baswanna, 2016, J Lab Physicians, V8, P85, DOI 10.4103/0974-2727.180787
   de Figueiredo MLG, 2014, REV SOC BRAS MED TRO, V47, P677
   Gibney KB, 2011, CLIN INFECT DIS, V52, pE121, DOI 10.1093/cid/ciq214
   Gould LH, 2008, T ROY SOC TROP MED H, V102, P1247, DOI 10.1016/j.trstmh.2008.04.014
   Grandadam M, 2011, EMERG INFECT DIS, V17, P910, DOI 10.3201/eid1705.101873
   HAMMON WM, 1960, SCIENCE, V131, P1102, DOI 10.1126/science.131.3407.1102
   Hapuarachchi HC, 2010, J GEN VIROL, V91, P1067, DOI 10.1099/vir.0.015743-0
   Hassan R, 2014, J MED CASE REPORTS, V8, P1
   Hertz JT, 2012, AM J TROP MED HYG, V86, P171, DOI 10.4269/ajtmh.2012.11-0393
   Horwood PF, 2013, EMERG INFECT DIS, V19, P1535, DOI 10.3201/eid1909.130130
   Huang JH, 2009, EMERG INFECT DIS, V15, P1854, DOI 10.3201/eid1511.090398
   Hussain R, 2013, E MEDITERR HEALTH J, V19, P506, DOI 10.26719/2013.19.5.506
   Issac THK, 2014, J PROTEOMICS, V108, P445, DOI 10.1016/j.jprot.2014.06.003
   Jentes ES, 2010, AM J TROP MED HYG, V83, P388, DOI 10.4269/ajtmh.2010.09-0688
   Johansson MA, 2014, PLOS ONE, V9, DOI 10.1371/journal.pone.0104915
   Khatun S, 2015, PLOS NEGLECT TROP D, V9, DOI 10.1371/journal.pntd.0003907
   Kosasih H, 2013, PLOS NEGLECT TROP D, V7, DOI 10.1371/journal.pntd.0002483
   Kumar NP, 2008, J GEN VIROL, V89, P1945, DOI 10.1099/vir.0.83628-0
   Laoprasopwattana K, 2012, PEDIATR INFECT DIS J, V31, P459, DOI 10.1097/INF.0b013e31824bb06d
   Ledermann JP, 2014, PLOS NEGLECT TROP D, V8, DOI 10.1371/journal.pntd.0003188
   Lenglet Y, 2006, J Gynecol Obstet Biol Reprod (Paris), V35, P578
   Leparc-Goffart I, 2014, LANCET, V383, P514, DOI 10.1016/S0140-6736(14)60185-9
   Liew C, 2012, SINGAP MED J, V53, pE66
   Lim PL, 2009, J TRAVEL MED, V16, P289, DOI 10.1111/j.1708-8305.2009.00313.x
   Lindsey NP, 2015, AM J TROP MED HYG, V92, P82, DOI 10.4269/ajtmh.14-0442
   Liumbruno GM, 2008, BLOOD TRANSFUS-ITALY, V6, P199, DOI 10.2450/2008.0016-08
   Ly Sowath, 2012, Morbidity and Mortality Weekly Report, V61, P737
   Macpherson C, 2016, AM J TROP MED HYG, V95, P890, DOI 10.4269/ajtmh.16-0122
   Madani TA, 2013, BMC INFECT DIS, V13, DOI 10.1186/1471-2334-13-136
   Madariaga M, 2016, BRAZ J INFECT DIS, V20, P91
   Maha MS, 2015, EMERG INFECT DIS, V21, P379, DOI 10.3201/eid2102.141121
   Mattar S, 2015, J INFECT DEV COUNTR, V9, P1126, DOI 10.3855/jidc.6670
   Mavalankar D, 2008, EMERG INFECT DIS, V14, P412, DOI 10.3201/eid1403.070720
   MCCRAE AWR, 1971, T ROY SOC TROP MED H, V65, P152, DOI 10.1016/0035-9203(71)90212-4
   Michault A, 2009, J INFECT DIS, V200, P489, DOI 10.1086/600382
   Ministry of Health Republic of Indonesia, 2014, IND HLTH PROF 2013
   Mohan Alladi, 2010, Indian J Dermatol, V55, P54, DOI 10.4103/0019-5154.60355
   Moyen N, 2014, PLOS ONE, V9, DOI 10.1371/journal.pone.0115938
   Murthy JMK, 2009, NEUROL INDIA, V57, P113, DOI 10.4103/0028-3886.51275
   Nava-Frías M, 2016, B MED HOSP INFANT M, V73, P67, DOI 10.1016/j.bmhimx.2016.03.001
   Nelson J, 2014, J CLIN MICROBIOL, V52, P3459, DOI 10.1128/JCM.01288-14
   Ng LC, 2009, EMERG INFECT DIS, V15, P1243, DOI 10.3201/eid1508.081486
   Ngwe TM, 2016, EPIDEMIOLOGY INFECT, P1
   Nhan TX, 2014, EMERG INFECT DIS, V20, P1773, DOI 10.3201/eid2010.141060
   Nisalak A, 2003, AM J TROP MED HYG, V68, P191, DOI 10.4269/ajtmh.2003.68.191
   Nkoghe D, 2012, PLOS NEGLECT TROP D, V6, DOI 10.1371/journal.pntd.0001517
   Ochieng C, 2015, PLOS ONE, V10, DOI 10.1371/journal.pone.0132645
   Oehler E, 2015, EUROSURVEILLANCE, V20, P13, DOI 10.2807/1560-7917.ES.2015.20.48.30079
   Parreira R, 2013, CHIKUNGUNIYA ZIKA VI, V54, P9
   Peyrefitte CN, 2007, EMERG INFECT DIS, V13, P768, DOI 10.3201/eid1305.061500
   Pfeffer M, 2009, CHIKUNGUNYA FEVER 2
   Pfeffer M, 2010, CHIKUNGUNYA FEVER 2
   Phommanivong Viengvaly, 2016, Trop Med Health, V44, P24, DOI 10.1186/s41182-016-0020-y
   Pialoux G, 2007, LANCET INFECT DIS, V7, P319, DOI 10.1016/S1473-3099(07)70107-X
   Pistone T, 2009, J TRAVEL MED, V16, P286, DOI 10.1111/j.1708-8305.2008.00294.x
   Pongsiri P, 2010, TROP BIOMED, V27, P167
   Powers AM, 2000, J GEN VIROL, V81, P471, DOI 10.1099/0022-1317-81-2-471
   Powers AM, 2001, J VIROL, V75, P10118, DOI 10.1128/JVI.75.21.10118-10131.2001
   Powers AM, 2007, J GEN VIROL, V88, P2363, DOI 10.1099/vir.0.82858-0
   Ramachandran V, VIRUSDISEASE, P1
   Ramchurn SK, 2008, INTERNET J MED UPDAT, V3, P11
   Ramful D, 2007, PEDIATR INFECT DIS J, V26, P811, DOI 10.1097/INF.0b013e3180616d4f
   Ratsitorahina M, 2008, EMERG INFECT DIS, V14, P1135, DOI 10.3201/eid1407.071521
   Razmy A. M., 2014, Asian Pacific Journal of Tropical Disease, V4, P131
   Renault P, 2012, MED MALADIES INFECT, V42, P93, DOI 10.1016/j.medmal.2011.12.002
   Rezza G, 2007, LANCET, V370, P1840, DOI 10.1016/S0140-6736(07)61779-6
   Robinson M, 2014, PLOS NEGLECT TROP D, V8, DOI 10.1371/journal.pntd.0003120
   Rodrigues Faria Nuno, 2016, PLoS Curr, V8, DOI 10.1371/currents.outbreaks.c97507e3e48efb946401755d468c28b2
   Sahadeo N, 2015, PLOS NEGLECT TROP D, V9, DOI 10.1371/journal.pntd.0004199
   Sam IC, 2012, PLOS ONE, V7, DOI 10.1371/journal.pone.0050476
   Sam IC, 2009, J CLIN VIROL, V46, P180, DOI 10.1016/j.jcv.2009.07.016
   Schuffenecker I, 2006, PLOS MED, V3, P1058, DOI 10.1371/journal.pmed.0030263
   Schwarz NG, 2012, EMERG INFECT DIS, V18, P1780, DOI 10.3201/eid1811.111036
   Sergon K, 2008, AM J TROP MED HYG, V78, P333, DOI 10.4269/ajtmh.2008.78.333
   Sergon K, 2007, AM J TROP MED HYG, V76, P1189, DOI 10.4269/ajtmh.2007.76.1189
   Shiferaw B, 2015, IDCases, V2, P89, DOI 10.1016/j.idcr.2015.08.004
   Shukla J, 2009, DIAGN MICR INFEC DIS, V65, P142, DOI 10.1016/j.diagmicrobio.2009.06.017
   SIMIZU B, 1984, J VIROL, V51, P254, DOI 10.1128/JVI.51.1.254-258.1984
   Sissoko D, 2008, PLOS ONE, V3, DOI 10.1371/journal.pone.0003066
   Soulaphy C, 2013, WEST PAC SURVEILL RE, V4, P46, DOI [10.5365/WPSAR.2012.3.4.017, 10.5365/wpsar.2012.3.4.017]
   Sutherland LJ, 2011, AM J TROP MED HYG, V85, P158, DOI 10.4269/ajtmh.2011.10-0203
   Sy AK, 2016, EMERG INFECT DIS, V22, P887, DOI 10.3201/eid2205.151268
   Nunes MRT, 2015, BMC MED, V13, DOI 10.1186/s12916-015-0348-x
   Thabet A.A.K., 2013, Commun. Med. Health Educ., V3, P247, DOI DOI 10.4172/2161-0711.1000247
   THAUNG U, 1975, Southeast Asian Journal of Tropical Medicine and Public Health, V6, P276
   Tsetsarkin KA, 2007, PLOS PATHOG, V3, P1895, DOI 10.1371/journal.ppat.0030201
   Tsuboi M., AUTOCHTHONOUS CHIKUN
   Tun MMN, 2014, EMERG INFECT DIS, V20, P1378, DOI 10.3201/eid2008.131431
   Vairo F, 2012, INT J INFECT DIS, V16, pE44, DOI 10.1016/j.ijid.2011.09.018
   Van Bortel W, 2014, EUROSURVEILLANCE, V19, P17, DOI 10.2807/1560-7917.ES2014.19.13.20759
   van Genderen FT, 2016, PLOS NEGLECT TROP D, V10, DOI 10.1371/journal.pntd.0004625
   Vanlandingham DL, 2005, AM J TROP MED HYG, V72, P616, DOI 10.4269/ajtmh.2005.72.616
   Voss JE, 2010, NATURE, V468, P709, DOI 10.1038/nature09555
   Vu QD, 1967, B SOC PATHOL EXOT SE, V60, P21
   Vu-Qui-Dai, 1967, Bull Soc Pathol Exot Filiales, V60, P353
   Wangchuk S, 2013, EMERG INFECT DIS, V19, P1681, DOI 10.3201/eid1910.130453
   WEINBREN M. P., 1958, TRANS ROY SOC TROP MED AND HYG, V52, P253, DOI 10.1016/0035-9203(58)90084-1
   Weller N, 2014, PLOS NEGLECT TROP D, V8, DOI 10.1371/journal.pntd.0002979
   Wu D, 2012, EMERG INFECT DIS, V18, P493, DOI 10.3201/eid1803.110034
   Yactayo S, 2016, J INFECT DIS, V214, pS441, DOI 10.1093/infdis/jiw390
   Yang CF, 2016, EMERG INFECT DIS, V22, P1981, DOI 10.3201/eid2211.160404
   Yergolkar PN, 2006, EMERG INFECT DIS, V12, P1580, DOI 10.3201/eid1210.060529
   Yoon IK, 2015, PLOS NEGLECT TROP D, V9, DOI 10.1371/journal.pntd.0003764
   Yoosuf AA, 2009, T ROY SOC TROP MED H, V103, P192, DOI 10.1016/j.trstmh.2008.09.006
   Zhang QL, 2012, PLOS ONE, V7, DOI 10.1371/journal.pone.0042830
   Zheng K, 2010, VIROL J, V7, DOI 10.1186/1743-422X-7-8
NR 151
TC 205
Z9 226
U1 0
U2 25
PU ELSEVIER SCI LTD
PI OXFORD
PA THE BOULEVARD, LANGFORD LANE, KIDLINGTON, OXFORD OX5 1GB, OXON, ENGLAND
SN 1201-9712
EI 1878-3511
J9 INT J INFECT DIS
JI Int. J. Infect. Dis.
PD MAY
PY 2017
VL 58
BP 69
EP 76
DI 10.1016/j.ijid.2017.03.006
PG 8
WC Infectious Diseases
WE Science Citation Index Expanded (SCI-EXPANDED)
SC Infectious Diseases
GA EW4OM
UT WOS:000402480800013
PM 28288924
OA gold
DA 2025-07-26
ER

PT J
AU Carvalho, CAM
   Silva, JL
   Oliveira, AC
   Gomes, AMO
AF Carvalho, Carlos A. M.
   Silva, Jerson L.
   Oliveira, Andrea C.
   Gomes, Andre M. O.
TI On the entry of an emerging arbovirus into host cells: Mayaro virus
   takes the highway to the cytoplasm through fusion with early endosomes
   and caveolae-derived vesicles
SO PEERJ
LA English
DT Article
DE Mayaro virus; Arboviruses; Virus entry; Endocytosis; Clathrin-coated
   vesicles; Caveolae-derived vesicles
ID SEMLIKI-FOREST-VIRUS; SINDBIS VIRUS; INFECTION; TRAVELER; ALPHAVIRUSES;
   TRAFFICKING; PENETRATION; AMERICA; SURFACE; DENGUE
AB Mayaro virus (MAYV) is an emergent sylvatic alphavirus in South America, related to sporadic outbreaks of a chikungunya-like human febrile illness accompanied by severe arthralgia. Despite its high potential for urban emergence, MAYV is still an obscure virus with scarce information about its infection cycle, including the corresponding early events. Even for prototypical alphaviruses, the cell entry mechanism still has some rough edges to trim: although clathrin-mediated endocytosis is quoted as the putative route, alternative paths as distinct as direct virus genome injection through the cell plasma membrane seems to be possible. Our aim was to clarify crucial details on the entry route exploited by MAYV to gain access into the host cell. Tracking the virus since its first contact with the surface of Vero cells by fluorescence microscopy, we show that its entry occurs by a fast endocytic process and relies on fusion with acidic endosomal compartments. Moreover, blocking clathrin-mediated endocytosis or depleting cholesterol from the cell membrane leads to a strong inhibition of viral infection, as assessed by plaque assays. Following this clue, we found that early endosomes and caveolae-derived vesicles are both implicated as target membranes for MAYV fusion. Our findings unravel the very first events that culminate in a productive infection by MAYV and shed light on potential targets for a rational antiviral therapy, besides providing a better comprehension of the entry routes exploited by alphaviruses to get into the cell.
C1 [Carvalho, Carlos A. M.; Silva, Jerson L.; Oliveira, Andrea C.; Gomes, Andre M. O.] Univ Fed Rio de Janeiro, Programa Biol Estrutural, Inst Bioquim Med Leopoldo de Meis, Rio De Janeiro, Brazil.
   [Carvalho, Carlos A. M.; Silva, Jerson L.; Oliveira, Andrea C.; Gomes, Andre M. O.] Univ Fed Rio de Janeiro, Inst Nacl Ciencia & Tecnol Biol Estrutural & Bioi, Rio De Janeiro, Brazil.
   [Carvalho, Carlos A. M.] Minist Saude, Inst Evandro Chagas, Secao Arbovirol & Febres Hemorrag, Ananindeua, Para, Brazil.
C3 Universidade Federal do Rio de Janeiro; Universidade Federal do Rio de
   Janeiro; Instituto Evandro Chagas
RP Gomes, AMO (corresponding author), Univ Fed Rio de Janeiro, Programa Biol Estrutural, Inst Bioquim Med Leopoldo de Meis, Rio De Janeiro, Brazil.; Gomes, AMO (corresponding author), Univ Fed Rio de Janeiro, Inst Nacl Ciencia & Tecnol Biol Estrutural & Bioi, Rio De Janeiro, Brazil.
EM amog@bioqmed.ufrj.br
RI Silva, Jerson/J-8984-2014; Gomes, Andre/C-4009-2014; Oliveira,
   Andrea/O-6695-2018; SILVA, JERSON/J-8984-2014; Carvalho, Carlos
   Alberto/KDM-9977-2024
OI Silva, Jerson/0000-0001-9523-9441; Carvalho, Carlos/0000-0001-6615-1387;
   
FU Coordenacao de Aperfeicoamento de Pessoal de Nivel Superior (CAPES);
   Conselho Nacional de Desenvolvimento Cientfico e Tecnolgico (CNPq);
   Fundacao de Amparo a Pesquisa do Estado do Rio de Janeiro (FAPERJ);
   Financiadora de Estudos e Projetos (FINEP); Instituto Nacional de
   Ciencia e Tecnologia de Biologia Estrutural e Bioimagem (INBEB);
   Programa de Apoio a Nucleos de Excelencia (PRONEX)
FX This work was supported by grants from Coordenacao de Aperfeicoamento de
   Pessoal de Nivel Superior (CAPES), Conselho Nacional de Desenvolvimento
   Cientfico e Tecnolgico (CNPq), Fundacao de Amparo a Pesquisa do Estado
   do Rio de Janeiro (FAPERJ), Financiadora de Estudos e Projetos (FINEP),
   Instituto Nacional de Ciencia e Tecnologia de Biologia Estrutural e
   Bioimagem (INBEB) and Programa de Apoio a Nucleos de Excelencia
   (PRONEX). The funders had no role in study design, data collection and
   analysis, decision to publish, or preparation of the manuscript.
CR [Anonymous], 1998, ARBOVIRUSES EPIDEMIO
   Ao MY, 2016, BIOL PHARM BULL, V39, P1029, DOI 10.1248/bpb.b16-00047
   Bernard E, 2010, PLOS ONE, V5, DOI 10.1371/journal.pone.0011479
   Brandenburg B, 2007, NAT REV MICROBIOL, V5, P197, DOI 10.1038/nrmicro1615
   Brandenburg B, 2007, PLOS BIOL, V5, P1543, DOI 10.1371/journal.pbio.0050183
   Forshey BM, 2010, PLOS NEGLECT TROP D, V4, DOI 10.1371/journal.pntd.0000787
   FROSHAUER S, 1988, J CELL BIOL, V107, P2075, DOI 10.1083/jcb.107.6.2075
   de Figueiredo MLG, 2014, REV SOC BRAS MED TRO, V47, P677
   GOLDSTEIN JL, 1985, ANNU REV CELL BIOL, V1, P1, DOI 10.1146/annurev.cb.01.110185.000245
   Gould EA, 2010, ANTIVIR RES, V87, P111, DOI 10.1016/j.antiviral.2009.07.007
   Gu YL, 2011, ADV VIROL, V2011, DOI 10.1155/2011/535206
   Hassing RJ, 2010, J INFECTION, V61, P343, DOI 10.1016/j.jinf.2010.06.009
   HELENIUS A, 1980, J CELL BIOL, V84, P404, DOI 10.1083/jcb.84.2.404
   Hernandez R, 2014, ADV VIROL, V2014, DOI 10.1155/2014/259382
   Kielian M, 2010, VIRUSES-BASEL, V2, P796, DOI 10.3390/v2040796
   Kujala P, 2001, J VIROL, V75, P3873, DOI 10.1128/JVI.75.8.3873-3884.2001
   LaBeaud AD, 2008, PLOS NEGLECT TROP D, V2, DOI 10.1371/journal.pntd.0000247
   Long KC, 2011, AM J TROP MED HYG, V85, P750, DOI 10.4269/ajtmh.2011.11-0359
   LOWRY OH, 1951, J BIOL CHEM, V193, P265
   MARSH M, 1983, CELL, V32, P931, DOI 10.1016/0092-8674(83)90078-8
   Mas Vicente, 2013, Subcell Biochem, V68, P467, DOI 10.1007/978-94-007-6552-8_16
   MEZENCIO JMS, 1993, MEM I OSWALDO CRUZ, V88, P299, DOI 10.1590/S0074-02761993000200020
   Musso D, 2015, LANCET, V386, P243, DOI 10.1016/S0140-6736(15)61273-9
   Neumayr A, 2012, EMERG INFECT DIS, V18, P695, DOI 10.3201/eid1804.111717
   Olivia Lwande Wesula, 2015, Infection Ecology & Epidemiology, V5, P29853, DOI 10.3402/iee.v5.29853
   Paredes AM, 2004, VIROLOGY, V324, P373, DOI 10.1016/j.virol.2004.03.046
   Parton RG, 2010, J CELL BIOL, V191, P439, DOI 10.1083/jcb.201009093
   Pelkmans L, 2004, CELL, V118, P767, DOI 10.1016/j.cell.2004.09.003
   Receveur MC, 2010, EUROSURVEILLANCE, V15, P6
   Rust MJ, 2004, NAT STRUCT MOL BIOL, V11, P567, DOI 10.1038/nsmb769
   Slegers CAD, 2014, J CLIN VIROL, V60, P317, DOI 10.1016/j.jcv.2014.04.020
   Sousa IP, 2011, J BIOL CHEM, V286, P1730, DOI 10.1074/jbc.M110.198002
   Theilacker C, 2013, BMC INFECT DIS, V13, DOI 10.1186/1471-2334-13-369
   Thongthai W, 2009, PHOTOCHEM PHOTOBIOL, V85, P801, DOI 10.1111/j.1751-1097.2008.00475.x
   van der Schaar HM, 2007, J VIROL, V81, P12019, DOI 10.1128/JVI.00300-07
   van der Schaar HM, 2008, PLOS PATHOG, V4, DOI 10.1371/journal.ppat.1000244
   Vonderheit A, 2005, PLOS BIOL, V3, P1225, DOI 10.1371/journal.pbio.0030233
   Wainwright M, 2004, PHOTOCH PHOTOBIO SCI, V3, P406, DOI 10.1039/b311903n
   Wang GB, 2007, VIROLOGY, V362, P461, DOI 10.1016/j.virol.2006.12.036
   YOSHIMURA A, 1982, J VIROL, V43, P284, DOI 10.1128/JVI.43.1.284-293.1982
   Zuchi N, 2014, MEM I OSWALDO CRUZ, V109, P820, DOI 10.1590/0074-0276140108
NR 41
TC 21
Z9 24
U1 0
U2 8
PU PEERJ INC
PI LONDON
PA 341-345 OLD ST, THIRD FLR, LONDON, EC1V 9LL, ENGLAND
SN 2167-8359
J9 PEERJ
JI PeerJ
PD APR 27
PY 2017
VL 5
AR e3245
DI 10.7717/peerj.3245
PG 18
WC Multidisciplinary Sciences
WE Science Citation Index Expanded (SCI-EXPANDED)
SC Science & Technology - Other Topics
GA ET5DX
UT WOS:000400305500017
PM 28462045
OA gold, Green Published, Green Submitted
DA 2025-07-26
ER

PT J
AU Li, CX
   Guo, XX
   Deng, YQ
   Xing, D
   Sun, AJ
   Liu, QM
   Wu, Q
   Dong, YD
   Zhang, YM
   Zhang, HD
   Cao, WC
   Qin, CF
   Zhao, TY
AF Li, Chun-xiao
   Guo, Xiao-xia
   Deng, Yong-qiang
   Xing, Dan
   Sun, Ai-juan
   Liu, Qin-mei
   Wu, Qun
   Dong, Yan-de
   Zhang, Ying-mei
   Zhang, Heng-duan
   Cao, Wu-chun
   Qin, Cheng-feng
   Zhao, Tong-yan
TI Vector competence and transovarial transmission of two Aedes
   aegypti strains to Zika virus
SO EMERGING MICROBES & INFECTIONS
LA English
DT Article
DE Aedes aegypti; transovarial transmission; vector competence; Zika virus
ID WEST-NILE-VIRUS; EXPERIMENTAL VERTICAL TRANSMISSION; MOSQUITOS
   DIPTERA-CULICIDAE; JAPANESE ENCEPHALITIS-VIRUS; DENGUE VIRUSES;
   CHIKUNGUNYA VIRUS; STEGOMYIA AEGYPTI; YELLOW-FEVER; ALBOPICTUS;
   INFECTION
AB Zika virus (ZIKV) has become a serious threat to global health since the outbreak in Brazil in 2015. Additional Chinese cases have continuously been reported since the first case of laboratory-confirmed ZIKV infection in China on 6 February 2016. Aedes aegypti is the most important vector for ZIKV. This study shows that two strains from China exhibit high levels of midgut infection and highly disseminated infection of salivary glands and ovaries. Both strains can transmit ZIKV to infant mice bitten by infectious mosquitoes. Moreover, the results provide the evidence of transovarial transmission of ZIKV in mosquitoes. The study indicates that the two Ae. aegypti strains are not only effective transmission vectors but also persistent survival hosts for ZIKV during unfavorable inter-epidemic periods. This function as a reservoir of infection has epidemiological implications that further enhance the risk of potential future outbreaks.
C1 [Li, Chun-xiao; Guo, Xiao-xia; Xing, Dan; Sun, Ai-juan; Liu, Qin-mei; Wu, Qun; Dong, Yan-de; Zhao, Tong-yan] Inst Microbiol & Epidemiol, Dept Vector Biol & Control, State Key Lab Pathogen & Biosecur, Beijing 100071, Peoples R China.
   [Deng, Yong-qiang; Qin, Cheng-feng] Inst Microbiol & Epidemiol, Dept Virol, State Key Lab Pathogen & Biosecur, Beijing 100071, Peoples R China.
   [Zhang, Ying-mei; Zhang, Heng-duan; Cao, Wu-chun] Inst Microbiol & Epidemiol, Dept Epidemiol, State Key Lab Pathogen & Biosecur, Beijing 100071, Peoples R China.
RP Zhao, TY (corresponding author), Inst Microbiol & Epidemiol, Dept Vector Biol & Control, State Key Lab Pathogen & Biosecur, Beijing 100071, Peoples R China.; Qin, CF (corresponding author), Inst Microbiol & Epidemiol, Dept Virol, State Key Lab Pathogen & Biosecur, Beijing 100071, Peoples R China.
EM qincf@bmi.ac.cn; tongyanzhao@126.com
RI ; Deng, Yongqiang/HSC-5528-2023; Han, Yan/AAP-8400-2020; Qin,
   Cheng-Feng/I-6839-2019
OI Qin, Cheng-Feng/0000-0002-0632-2807; 
FU National Key Technology Support Program [2012ZX10004219]; Zika
   Prevention and Control Project of China [2014BAI13B01]
FX This work was supported by grants from the Infective Diseases Prevention
   and Cure Project of China (NO. 2012ZX10004219), the National Key
   Technology Support Program (NO. 2014BAI13B01) and the Zika Prevention
   and Control Project of China.
CR Agarwal A, 2014, PLOS NEGLECT TROP D, V8, DOI 10.1371/journal.pntd.0002990
   Akoua-Koffi C, 2001, B SOC PATHOL EXOT, V94, P227
   Anderson JF, 2008, J MED ENTOMOL, V45, P445, DOI 10.1603/0022-2585(2008)45[445:EIPFHA]2.0.CO;2
   BAQAR S, 1993, AM J TROP MED HYG, V48, P757, DOI 10.4269/ajtmh.1993.48.757
   BOORMAN J. P. T., 1956, TRANS ROY SOC TROP MED AND HYG, V50, P238, DOI 10.1016/0035-9203(56)90029-3
   Cecílio SG, 2015, J VECTOR ECOL, V40, P71, DOI 10.1111/jvec.12134
   Chompoosri J, 2016, PARASITE VECTOR, V9, DOI 10.1186/s13071-016-1505-6
   Chouin-Carneiro T, 2016, PLOS NEGLECT TROP D, V10, DOI 10.1371/journal.pntd.0004543
   Cornet M, 1979, CAH ORSTOM EMP, V27, P47
   Delatte H, 2008, PARASITE, V15, P3, DOI 10.1051/parasite/2008151003
   Deng YQ, 2016, SCI CHINA LIFE SCI, V59, P428, DOI 10.1007/s11427-016-5043-4
   Diagne CT, 2015, BMC INFECT DIS, V15, DOI 10.1186/s12879-015-1231-2
   Diallo D, 2014, PLOS ONE, V9, DOI 10.1371/journal.pone.0109442
   Diallo M, 2000, AM J TROP MED HYG, V62, P151, DOI 10.4269/ajtmh.2000.62.151
   DICK GWA, 1952, T ROY SOC TROP MED H, V46, P509, DOI 10.1016/0035-9203(52)90042-4
   Edillo FE, 2015, J VECTOR ECOL, V40, P282, DOI 10.1111/jvec.12166
   Eisen L, 2013, J MED ENTOMOL, V50, P467, DOI 10.1603/ME12245
   Espinosa M, 2014, REV INST MED TROP SP, V56, P165, DOI 10.1590/S0036-46652014000200013
   Grunnill M, 2016, J MED ENTOMOL, V53, P1, DOI 10.1093/jme/tjv168
   Guo XX, 2016, EMERG MICROBES INFEC, V5, DOI 10.1038/emi.2016.102
   HARDY JL, 1983, ANNU REV ENTOMOL, V28, P229, DOI 10.1146/annurev.en.28.010183.001305
   Lequime S, 2014, INFECT GENET EVOL, V28, P681, DOI 10.1016/j.meegid.2014.07.025
   Li MI, 2012, PLOS NEGLECT TROP D, V6, DOI 10.1371/journal.pntd.0001792
   Li XF, 2013, J VIROL, V87, P13694, DOI 10.1128/JVI.00931-13
   Lu BL, 1997, FAUNA SINICA INSECT, V1
   MARCHETTE NJ, 1969, AM J TROP MED HYG, V18, P411, DOI 10.4269/ajtmh.1969.18.411
   Miller BR, 2000, AM J TROP MED HYG, V62, P240, DOI 10.4269/ajtmh.2000.62.240
   MILLER BR, 1979, AM J TROP MED HYG, V28, P897, DOI 10.4269/ajtmh.1979.28.897
   MITCHELL CJ, 1990, J AM MOSQUITO CONTR, V6, P251
   Mourya DT, 2001, ACTA VIROL, V45, P67
   Musso D, 2016, CLIN MICROBIOL REV, V29, P487, DOI 10.1128/CMR.00072-15
   Rezza G, 2007, LANCET, V370, P1840, DOI 10.1016/S0140-6736(07)61779-6
   Richard V, 2016, PLOS NEGLECT TROP D, V10, DOI 10.1371/journal.pntd.0004694
   ROSEN L, 1983, AM J TROP MED HYG, V32, P1108, DOI 10.4269/ajtmh.1983.32.1108
   ROSEN L, 1989, AM J TROP MED HYG, V40, P548, DOI 10.4269/ajtmh.1989.40.548
   Thangamani S, 2016, AM J TROP MED HYG, V95, P1169, DOI 10.4269/ajtmh.16-0448
   Thavara U, 2009, SE ASIAN J TROP MED, V40, P951
   Wu C, 2006, CHINA TROP MED, V6, P1933
   Zhong YB, 2016, CHINESE MED J-PEKING, V129, P2013, DOI 10.4103/0366-6999.187864
NR 39
TC 47
Z9 61
U1 0
U2 17
PU NATURE PUBLISHING GROUP
PI LONDON
PA MACMILLAN BUILDING, 4 CRINAN ST, LONDON N1 9XW, ENGLAND
SN 2222-1751
J9 EMERG MICROBES INFEC
JI Emerg. Microbes Infect.
PD APR 26
PY 2017
VL 6
AR e23
DI 10.1038/emi.2017.8
PG 7
WC Immunology; Infectious Diseases; Microbiology
WE Science Citation Index Expanded (SCI-EXPANDED)
SC Immunology; Infectious Diseases; Microbiology
GA EU3PC
UT WOS:000400942500002
PM 28442754
OA Green Published, gold
DA 2025-07-26
ER

PT J
AU Grubaugh, ND
   Fauver, JR
   Rückert, C
   Weger-Lucarelli, J
   Garcia-Luna, S
   Murrieta, RA
   Gendernalik, A
   Smith, DR
   Brackney, DE
   Ebel, GD
AF Grubaugh, Nathan D.
   Fauver, Joseph R.
   Ruckert, Claudia
   Weger-Lucarelli, James
   Garcia-Luna, Selene
   Murrieta, Reyes A.
   Gendernalik, Alex
   Smith, Darci R.
   Brackney, Doug E.
   Ebel, Gregory D.
TI Mosquitoes Transmit Unique West Nile Virus Populations during Each
   Feeding Episode
SO CELL REPORTS
LA English
DT Article
ID CULEX-TARSALIS DIPTERA; EQUINE ENCEPHALOMYELITIS VIRUS;
   PIPIENS-QUINQUEFASCIATUS; PURIFYING SELECTION; CULICIDAE; INFECTION;
   DIVERSITY
AB Arthropod-borne viruses (arboviruses), such as Zika virus, chikungunya virus, and West Nile virus (WNV), pose continuous threats to emerge and cause large epidemics. Often, these events are associated with novel virus variants optimized for local transmission that first arise as minorities within a host. Thus, the conditions that regulate the frequency of intrahost variants are important determinants of emergence. Here, we describe the dynamics of WNV genetic diversity during its transmission cycle. By temporally sampling saliva from individual mosquitoes, we demonstrate that virus populations expectorated by mosquitoes are highly diverse and unique to each feeding episode. After transmission to birds, however, most genetic diversity is removed by strong purifying selection. Further, transmission of potentially mosquito-adaptive WNV variants is strongly influenced by genetic drift in mosquitoes. These results highlight the complex evolutionary forces a novel virus variant must overcome to alter infection phenotypes at the population level.
C1 [Grubaugh, Nathan D.; Fauver, Joseph R.; Ruckert, Claudia; Weger-Lucarelli, James; Garcia-Luna, Selene; Murrieta, Reyes A.; Gendernalik, Alex; Smith, Darci R.; Brackney, Doug E.; Ebel, Gregory D.] Colorado State Univ, Coll Vet Med & Biomed Sci, Dept Microbiol Immunol & Pathol, Ft Collins, CO 80523 USA.
   [Grubaugh, Nathan D.] Scripps Res Inst, Dept Immunol & Microbial Sci, La Jolla, CA 92037 USA.
   [Smith, Darci R.] US Army Med Res Inst Infect Dis, Virol Div, Frederick, MD 21702 USA.
   [Brackney, Doug E.] Connecticut Agr Expt Stn, Ctr Vector Biol & Zoonot Dis, New Haven, CT 06511 USA.
C3 Colorado State University System; Colorado State University Fort
   Collins; Scripps Research Institute; United States Department of
   Defense; United States Army; United States Army Medical Research
   Institute of Infectious Diseases; Connecticut Agricultural Experiment
   Station
RP Grubaugh, ND; Ebel, GD (corresponding author), Colorado State Univ, Coll Vet Med & Biomed Sci, Dept Microbiol Immunol & Pathol, Ft Collins, CO 80523 USA.; Grubaugh, ND (corresponding author), Scripps Res Inst, Dept Immunol & Microbial Sci, La Jolla, CA 92037 USA.
EM grubaugh@scripps.edu; gregory.ebel@colostate.edu
RI Ebel, Gregory/ABG-1052-2021; Garcia Luna, Selene/ACX-3773-2022;
   Brackney, Doug/GWU-7912-2022
OI Ruckert, Claudia/0000-0003-3732-6752; Grubaugh,
   Nathan/0000-0003-2031-1933; Garcia-Luna, Selene M./0000-0001-8420-5078;
   Weger-Lucarelli, James/0000-0002-9483-1694; Murrieta,
   Reyes/0000-0003-2289-962X
FU NIH [2D43TW001130-0681, AI067380]; Colorado State University GAUSSI
   fellowship (NSF grant) [DGE-1450032]; NIH Grant
FX We thank C. Nguyen for providing mosquitoes and E. Petrilli, P. Buxton,
   S. Taylor, S. Schell, W. Black, and K. Andersen for laboratory support
   and/or discussions. We also thank three anonymous reviewers for helping
   us to improve a previous version of this manuscript. S.G.L. was
   supported by the NIH Fogarty grant 2D43TW001130-0681, and R.A.M. was
   supported by the Colorado State University GAUSSI fellowship 2016-2017
   (NSF grant DGE-1450032). G.D.E. and his lab are supported by the NIH
   Grant AI067380.
CR Alto BW, 2014, J VECTOR ECOL, V39, P123, DOI 10.1111/j.1948-7134.2014.12078.x
   Brackney DE, 2015, J VIROL, V89, P4035, DOI 10.1128/JVI.02612-14
   Brackney DE, 2011, PLOS ONE, V6, DOI 10.1371/journal.pone.0024466
   Brackney DE, 2009, PLOS PATHOG, V5, DOI 10.1371/journal.ppat.1000502
   Brault AC, 2007, NAT GENET, V39, P1162, DOI 10.1038/ng2097
   Ciota AT, 2012, INFECT GENET EVOL, V12, P557, DOI 10.1016/j.meegid.2012.01.022
   Deardorff ER, 2011, PLOS PATHOG, V7, DOI 10.1371/journal.ppat.1002335
   Ebel GD, 2004, AM J TROP MED HYG, V71, P493, DOI 10.4269/ajtmh.2004.71.493
   Fauci AS, 2016, NEW ENGL J MED, V374, P601, DOI 10.1056/NEJMp1600297
   Forrester NL, 2012, PLOS PATHOG, V8, DOI 10.1371/journal.ppat.1002897
   Fumagalli M, 2013, GENETICS, V195, P979, DOI 10.1534/genetics.113.154740
   Girard YA, 2004, VECTOR-BORNE ZOONOT, V4, P109, DOI 10.1089/1530366041210729
   Girard YA, 2007, AM J TROP MED HYG, V76, P118, DOI 10.4269/ajtmh.2007.76.118
   Grubaugh ND, 2016, CELL HOST MICROBE, V19, P481, DOI 10.1016/j.chom.2016.03.002
   Grubaugh ND, 2015, PLOS PATHOG, V11, DOI 10.1371/journal.ppat.1004874
   Hall-Mendelin S, 2010, P NATL ACAD SCI USA, V107, P11255, DOI 10.1073/pnas.1002040107
   Holmes EC, 2003, TRENDS MICROBIOL, V11, P543, DOI 10.1016/j.tim.2003.10.006
   Jerzak G, 2005, J GEN VIROL, V86, P2175, DOI 10.1099/vir.0.81015-0
   Jerzak GVS, 2008, VIROLOGY, V374, P256, DOI 10.1016/j.virol.2008.02.032
   Jerzak GVS, 2007, VIROLOGY, V360, P469, DOI 10.1016/j.virol.2006.10.029
   Jukes T.H., 1969, Evolution of protein molecules, V3
   Kilpatrick AM, 2008, PLOS PATHOG, V4, DOI 10.1371/journal.ppat.1000092
   Kramer LD, 2008, ANNU REV ENTOMOL, V53, P61, DOI 10.1146/annurev.ento.53.103106.093258
   Lee JH, 2000, J MED ENTOMOL, V37, P187, DOI 10.1603/0022-2585-37.1.187
   Lequime S, 2016, PLOS GENET, V12, DOI 10.1371/journal.pgen.1006111
   Mahmood F, 2004, J MED ENTOMOL, V41, P982, DOI 10.1603/0022-2585-41.5.982
   Moudy RM, 2007, AM J TROP MED HYG, V77, P365, DOI 10.4269/ajtmh.2007.77.365
   Reisen WK, 2006, J MED ENTOMOL, V43, P309, DOI 10.1603/0022-2585(2006)043[0309:EOTOTT]2.0.CO;2
   Sessions OM, 2015, PLOS NEGLECT TROP D, V9, DOI 10.1371/journal.pntd.0004044
   Sim S, 2015, PLOS NEGLECT TROP D, V9, DOI 10.1371/journal.pntd.0004052
   Stapleford KA, 2014, CELL HOST MICROBE, V15, P706, DOI 10.1016/j.chom.2014.05.008
   TAKAHASHI M, 1979, AM J TROP MED HYG, V28, P122, DOI 10.4269/ajtmh.1979.28.122
   Tsetsarkin KA, 2007, PLOS PATHOG, V3, P1895, DOI 10.1371/journal.ppat.0030201
   Woelk CH, 2002, MOL BIOL EVOL, V19, P2333, DOI 10.1093/oxfordjournals.molbev.a004059
   Yang X, 2013, BMC GENOMICS, V14, DOI 10.1186/1471-2164-14-674
   Ye YXH, 2015, PLOS NEGLECT TROP D, V9, DOI 10.1371/journal.pntd.0003894
   Zou G, 2009, J VIROL, V83, P11765, DOI 10.1128/JVI.01205-09
NR 37
TC 59
Z9 75
U1 1
U2 11
PU CELL PRESS
PI CAMBRIDGE
PA 50 HAMPSHIRE ST, FLOOR 5, CAMBRIDGE, MA 02139 USA
SN 2211-1247
J9 CELL REP
JI Cell Reports
PD APR 25
PY 2017
VL 19
IS 4
BP 709
EP 718
DI 10.1016/j.celrep.2017.03.076
PG 10
WC Cell Biology
WE Science Citation Index Expanded (SCI-EXPANDED)
SC Cell Biology
GA EU6GY
UT WOS:000401133700006
PM 28445723
OA gold, Green Accepted
DA 2025-07-26
ER

PT J
AU Hardes, K
   Ivanova, T
   Thaa, B
   McInerney, GM
   Klokk, TI
   Sandvig, K
   Künzel, S
   Lindberg, I
   Steinmetzer, T
AF Hardes, Kornelia
   Ivanova, Teodora
   Thaa, Bastian
   McInerney, Gerald M.
   Klokk, Tove Irene
   Sandvig, Kirsten
   Kuenzel, Sebastian
   Lindberg, Iris
   Steinmetzer, Torsten
TI Elongated and Shortened Peptidomimetic Inhibitors of the Proprotein
   Convertase Furin
SO CHEMMEDCHEM
LA English
DT Article
DE alphaviruses; chikungunya virus; diphtheria toxin; furin; inhibitors;
   Semliki Forest virus
ID NONA-D-ARGININE; PSEUDOMONAS-AERUGINOSA KERATITIS; ACTING
   BRADYKININ-ANTAGONIST; SEMLIKI-FOREST-VIRUS; POTENT INHIBITORS;
   DIPHTHERIA-TOXIN; SHIGA TOXIN; IN-VITRO; ACTIVATION; PACE4
AB Novel elongated and shortened derivatives of the peptidomimetic furin inhibitor phenylacetyl-Arg-Val-Arg-4-amidinobenzylamide were synthesized. The most potent compounds, such as N(carbamidoyl)Arg-Arg-Val-Arg-4-amidinobenzylamide (K-i=6.2pm), contain additional basic residues at the Nterminus and inhibit furin in the low-picomolar range. Furthermore, to decrease the molecular weight of this inhibitor type, compounds that lack the P5 moiety were prepared. The best inhibitors of this series, 5-(guanidino)valeroyl-Val-Arg-4-amidinobenzylamide and its P3 tert-leucine analogue displayed K-i values of 2.50 and 1.26nm, respectively. Selected inhibitors, together with our previously described 4-amidinobenzylamide derivatives as references, were tested in cell culture for their activity against furin-dependent infectious pathogens. The propagation of the alphaviruses Semliki Forest virus and chikungunya virus was strongly inhibited in the presence of selected derivatives. Moreover, a significant protective effect of the inhibitors against diphtheria toxin was observed. These results confirm that the inhibition of furin should be a promising approach for the short-term treatment of acute infectious diseases.
C1 [Hardes, Kornelia; Ivanova, Teodora; Steinmetzer, Torsten] Philipps Univ, Inst Pharmaceut Chem, Marbacher Weg 6, D-35032 Marburg, Germany.
   [Thaa, Bastian; McInerney, Gerald M.] Karolinska Inst, Dept Microbiol Tumor & Cell Biol, S-17177 Stockholm, Sweden.
   [Klokk, Tove Irene; Sandvig, Kirsten] Norwegian Radium Hosp, Inst Canc Res, Dept Mol Cell Biol, N-0310 Oslo, Norway.
   [Klokk, Tove Irene; Sandvig, Kirsten] Norwegian Radium Hosp, Inst Canc Res, Ctr Canc Biomed, N-0310 Oslo, Norway.
   [Kuenzel, Sebastian] Hsch Ansbach, Fac Engn Sci, Residenzstr 8, D-91522 Ansbach, Germany.
   [Lindberg, Iris] Univ Maryland, Sch Med, Dept Anat & Neurobiol, Baltimore, MD 21201 USA.
C3 Philipps University Marburg; Karolinska Institutet; University of Oslo;
   University of Oslo; University System of Maryland; University of
   Maryland Baltimore
RP Steinmetzer, T (corresponding author), Philipps Univ, Inst Pharmaceut Chem, Marbacher Weg 6, D-35032 Marburg, Germany.
EM steinmetzer@uni-marburg.de
RI McInerney, Gerald/G-5344-2012; Lindberg, Iris/Q-3825-2019
FU US National Institutes of Health (NIH) [DA05084]
FX The work was supported by a US National Institutes of Health (NIH) grant
   DA05084 (for I.L.).
CR Basak A, 2005, J MOL MED, V83, P844, DOI 10.1007/s00109-005-0710-0
   Becker GL, 2012, J BIOL CHEM, V287, P21992, DOI 10.1074/jbc.M111.332643
   Becker GL, 2011, BIOORG MED CHEM LETT, V21, P4695, DOI 10.1016/j.bmcl.2011.06.091
   Becker GL, 2010, J MED CHEM, V53, P1067, DOI 10.1021/jm9012455
   BERNATOWICZ MS, 1992, J ORG CHEM, V57, P2497, DOI 10.1021/jo00034a059
   ChandraDe U., 2012, NONPEPTIDE INHIBITOR
   Chrétien M, 2008, EXPERT OPIN THER TAR, V12, P1289, DOI 10.1517/14728222.12.10.1289 
   Collier RJ, 2001, TOXICON, V39, P1793, DOI 10.1016/S0041-0101(01)00165-9
   Copeland R., 2005, EVALUATION ENZYME IN, V1st
   Couture Frederic, 2011, Biomol Concepts, V2, P421
   Cristea IM, 2006, J BIOL CHEM, V281, P30269, DOI 10.1074/jbc.M603980200
   Dahms SO, 2016, P NATL ACAD SCI USA, V113, P11196, DOI 10.1073/pnas.1613630113
   Dahms SO, 2014, ACS CHEM BIOL, V9, P1113, DOI 10.1021/cb500087x
   Fuchs SM, 2006, CELL MOL LIFE SCI, V63, P1819, DOI 10.1007/s00018-006-6170-z
   Gagnon H, 2014, J MED CHEM, V57, P29, DOI 10.1021/jm400633d
   Hadfield TL, 2000, J INFECT DIS, V181, pS116, DOI 10.1086/315551
   Hardes K, 2015, CHEMMEDCHEM, V10, P1218, DOI 10.1002/cmdc.201500103
   HOCK FJ, 1991, BRIT J PHARMACOL, V102, P769, DOI 10.1111/j.1476-5381.1991.tb12248.x
   Jose J, 2009, FUTURE MICROBIOL, V4, P837, DOI [10.2217/fmb.09.59, 10.2217/FMB.09.59]
   Kacprzak MM, 2004, J BIOL CHEM, V279, P36788, DOI 10.1074/jbc.M400484200
   Karicherla P, 2009, INVEST OPHTH VIS SCI, V50, P256, DOI 10.1167/iovs.08-2344
   Karicherla P, 2010, CURR EYE RES, V35, P220, DOI 10.3109/02713680903487609
   Katayama S, 2011, J CONTROL RELEASE, V149, P29, DOI 10.1016/j.jconrel.2010.02.004
   Kurmanova A, 2007, BIOCHEM BIOPH RES CO, V357, P144, DOI 10.1016/j.bbrc.2007.03.110
   Kwiatkowska A, 2016, CHEMMEDCHEM, V11, P289, DOI 10.1002/cmdc.201500532
   Kwiatkowska A, 2014, J MED CHEM, V57, P98, DOI 10.1021/jm401457n
   Levesque C, 2012, J MED CHEM, V55, P10501, DOI 10.1021/jm3011178
   LILJESTROM P, 1991, J VIROL, V65, P4107
   López-Vallejo F, 2012, BIOORGAN MED CHEM, V20, P4462, DOI 10.1016/j.bmc.2012.05.029
   Lu YH, 2015, ANTIVIR RES, V120, P89, DOI 10.1016/j.antiviral.2015.05.006
   Ozden S, 2008, J BIOL CHEM, V283, P21899, DOI 10.1074/jbc.M802444200
   Pasquato A, 2013, ANTIVIR RES, V99, P49, DOI 10.1016/j.antiviral.2013.04.013
   Pohjala L, 2011, PLOS ONE, V6, DOI 10.1371/journal.pone.0028923
   Rockwell NC, 2002, CHEM REV, V102, P4525, DOI 10.1021/cr010168i
   Roebroek AJM, 2004, J BIOL CHEM, V279, P53442, DOI 10.1074/jbc.M407152200
   Sarac MS, 2004, INFECT IMMUN, V72, P602, DOI 10.1128/IAI.72.1.602-605.2004
   Sarac MS, 2002, INFECT IMMUN, V70, P7136, DOI 10.1128/IAI.70.12.7136-7139.2002
   Seidah NG, 2012, NAT REV DRUG DISCOV, V11, P367, DOI 10.1038/nrd3699
   Thomas G, 2002, NAT REV MOL CELL BIO, V3, P753, DOI 10.1038/nrm934
   TSUNEOKA M, 1993, J BIOL CHEM, V268, P26461
   Williams J W, 1979, Methods Enzymol, V63, P437
   WIRTH K, 1991, BRIT J PHARMACOL, V102, P774, DOI 10.1111/j.1476-5381.1991.tb12249.x
   Zhang XY, 2003, J VIROL, V77, P2981, DOI 10.1128/JVI.77.5.2981-2989.2003
NR 43
TC 17
Z9 17
U1 0
U2 13
PU WILEY-V C H VERLAG GMBH
PI WEINHEIM
PA POSTFACH 101161, 69451 WEINHEIM, GERMANY
SN 1860-7179
EI 1860-7187
J9 CHEMMEDCHEM
JI ChemMedChem
PD APR 20
PY 2017
VL 12
IS 8
BP 613
EP 620
DI 10.1002/cmdc.201700108
PG 8
WC Chemistry, Medicinal; Pharmacology & Pharmacy
WE Science Citation Index Expanded (SCI-EXPANDED); Index Chemicus (IC)
SC Pharmacology & Pharmacy
GA ET1HT
UT WOS:000400018900009
PM 28334511
OA Green Accepted
DA 2025-07-26
ER

PT J
AU Kam, YW
   Lee, CYP
   Teo, TH
   Howland, SW
   Amrun, SN
   Lum, FM
   See, P
   Kng, NQR
   Huber, RG
   Xu, MH
   Tan, HL
   Choo, A
   Maurer-Stroh, S
   Ginhoux, F
   Fink, K
   Wang, CI
   Ng, LFP
   Rénia, L
AF Kam, Yiu-Wing
   Lee, Cheryl Yi-Pin
   Teo, Teck-Hui
   Howland, Shanshan W.
   Amrun, Siti Naqiah
   Lum, Fok-Moon
   See, Peter
   Kng, Nicholas Qing-Rong
   Huber, Roland G.
   Xu, Mei-Hui
   Tan, Heng-Liang
   Choo, Andre
   Maurer-Stroh, Sebastian
   Ginhoux, Florent
   Fink, Katja
   Wang, Cheng-I
   Ng, Lisa F. P.
   Renia, Laurent
TI Cross-reactive dengue human monoclonal antibody prevents severe
   pathologies and death from Zika virus infections
SO JCI INSIGHT
LA English
DT Article
ID DEPENDENT ENHANCEMENT; CHIKUNGUNYA VIRUS; STRUCTURAL BASIS; CELL
   RESPONSES; OUTBREAK; REPLICATION; PREGNANCY; EPIDEMIC; VACCINE
AB Zika virus (ZIKV) infections have been linked with neurological complications and congenital Zika syndrome. Given the high level of homology between ZIKV and the related flavivirus dengue virus (DENV), we investigated the level of cross-reactivity with ZIKV using a panel of DENV human mAbs. A majority of the mAbs showed binding to ZIKV virions, with several exhibiting neutralizing capacities against ZIKV in vitro. Three of the best ZIKV-neutralizing mAbs were found to recognize diverse epitopes on the envelope (E) glycoprotein: the highly conserved fusion-loop peptide, a conformation-specific epitope on the E monomer, and a quaternary epitope on the virion surface. The most potent ZIKV-neutralizing mAb (SIgN-3C) was assessed in 2 type I interferon receptor-deficient (IFNAR(-/-)) mouse models of ZIKV infection. Treatment of adult nonpregnant mice with SIgN-3C rescued mice from virus-induced weight loss and mortality. The SIgN-3C variant with Leuto-Ala mutations in the Fc region (SIgN-3C-LALA) did not induce antibody-dependent enhancement (ADE) in vitro but provided similar levels of protection in vivo. In pregnant ZIKV-infected IFNAR(-/-)mice, treatment with SIgN-3C or SIgN-3C-LALA significantly reduced viral load in the fetal organs and placenta and abrogated virus-induced fetal growth retardation. Therefore, SIgN-3C-LALA holds promise as a ZIKV prophylactic and therapeutic agent.
C1 [Kam, Yiu-Wing; Lee, Cheryl Yi-Pin; Teo, Teck-Hui; Howland, Shanshan W.; Amrun, Siti Naqiah; Lum, Fok-Moon; See, Peter; Kng, Nicholas Qing-Rong; Xu, Mei-Hui; Ginhoux, Florent; Fink, Katja; Wang, Cheng-I; Ng, Lisa F. P.; Renia, Laurent] Agcy Technol & Res A STAR, Biopolis, Singapore Immunol Network, 8A Biomed Grove,04-06 Immunos Bldg, Singapore, Singapore.
   [Lee, Cheryl Yi-Pin] Natl Univ Singapore, NUS Grad Sch Integrat Sci & Engn, Singapore, Singapore.
   [Huber, Roland G.; Maurer-Stroh, Sebastian] ASTAR, Biopolis, Bioinformat Inst, Singapore, Singapore.
   [Tan, Heng-Liang; Choo, Andre] ASTAR, Biopolis, Bioproc Technol Inst, Singapore, Singapore.
   [Choo, Andre] Natl Univ Singapore, Fac Engn, Dept Biomed Engn, Singapore, Singapore.
   [Maurer-Stroh, Sebastian] Nanyang Technol Univ, Sch Biol Sci, Singapore, Singapore.
   [Maurer-Stroh, Sebastian] Natl Univ Singapore, Dept Biol Sci, Singapore, Singapore.
   [Ng, Lisa F. P.] Natl Univ Singapore, Yong Loo Lin Sch Med, Dept Biochim, Singapore, Singapore.
   [Ng, Lisa F. P.] Univ Liverpool, Inst Infect & Global Hlth, Liverpool, Merseyside, England.
C3 Agency for Science Technology & Research (A*STAR); A*STAR - Singapore
   Immunology Network (SIgN); National University of Singapore; Agency for
   Science Technology & Research (A*STAR); A*STAR - Bioinformatics
   Institute (BII); Agency for Science Technology & Research (A*STAR);
   A*STAR - Bioprocessing Technology Institute (BTI); National University
   of Singapore; Nanyang Technological University; National University of
   Singapore; National University of Singapore; University of Liverpool
RP Ng, LFP; Rénia, L (corresponding author), Agcy Technol & Res A STAR, Biopolis, Singapore Immunol Network, 8A Biomed Grove,04-06 Immunos Bldg, Singapore, Singapore.
EM lisa_ng@immunol.a-star.edu.sg; renia_laurent@immunol.a-star.edu.sg
RI ; Renia, Laurent/E-2117-2011; See, Peter/JOZ-1654-2023; Howland,
   Shanshan/I-2245-2014; Fink, Katja/AAI-1881-2021; Tan, Liang/E-3874-2018;
   Ng, Lisa/JOZ-2889-2023; Kam, Yiu/AAI-4148-2021; Maurer-Stroh,
   Sebastian/Q-9476-2019; Ginhoux, Florent/AFN-0385-2022; Lum, Fok
   Moon/GYQ-7878-2022; Huber, Roland/AAG-6353-2019
OI Maurer-Stroh, Sebastian/0000-0003-0813-9640; Amrun, Siti
   Naqiah/0000-0001-6939-8123; Teo, Teck Hui/0000-0001-9390-0478; KAM, Yiu
   Wing Jason/0000-0002-8360-9537; Howland, Shanshan/0000-0003-4794-1564;
   Renia, Laurent/0000-0003-0349-1557; Huber, Roland/0000-0001-5093-5988;
   See, Peter/0000-0003-4428-7763; Choo, Andre/0000-0001-9648-0755; Lee,
   Cheryl/0000-0002-5265-0377; Lum, Fok Moon/0000-0002-5645-7048; 
FU Biomedical Research Council (BMRC); BMRC A*STAR-led Zika Virus
   Consortium Fund, A*STAR, Singapore [15/1/82/27/001]
FX We thank the EVA for providing us with the ZIKV H/PF/2013 strain. We
   also thank Alain Kohl from the Centre for Virus Research, University of
   Glasgow for providing us with the Brazilian ZIKV PE243 strain. This work
   is supported by core research grants provided to the Singapore
   Immunology Network by the Biomedical Research Council (BMRC), and also
   partially supported by the BMRC A*STAR-led Zika Virus Consortium Fund
   (project number: 15/1/82/27/001), A*STAR, Singapore. The funders had no
   role in study design, data collection and analysis, decision to publish,
   or preparation of the manuscript.
CR Acosta EG, 2016, EXPERT REV VACCINES, V15, P467, DOI 10.1586/14760584.2016.1121814
   Alvarez M, 2006, AM J TROP MED HYG, V75, P1113, DOI 10.4269/ajtmh.2006.75.1113
   Balm MND, 2012, J MED VIROL, V84, P1501, DOI 10.1002/jmv.23241
   Balsitis SJ, 2010, PLOS PATHOG, V6, DOI 10.1371/journal.ppat.1000790
   Barba-Spaeth G, 2016, NATURE, V536, P48, DOI 10.1038/nature18938
   Beltramello M, 2010, CELL HOST MICROBE, V8, P271, DOI 10.1016/j.chom.2010.08.007
   Berman HM, 2000, NUCLEIC ACIDS RES, V28, P235, DOI 10.1093/nar/28.1.235
   Campos GS, 2015, EMERG INFECT DIS, V21, P1885, DOI 10.3201/eid2110.150847
   Cao-Lormeau VM, 2016, LANCET, V387, P1531, DOI 10.1016/S0140-6736(16)00562-6
   Cao-Lormeau VM, 2014, EMERG INFECT DIS, V20, P1085, DOI [10.3201/eid2011.141380, 10.3201/eid2006.140138]
   Cardoso CW, 2015, EMERG INFECT DIS, V21, P2274, DOI 10.3201/eid2112.151167
   Cugola FR, 2016, NATURE, V534, P267, DOI 10.1038/nature18296
   Dai LP, 2016, CELL HOST MICROBE, V19, P696, DOI 10.1016/j.chom.2016.04.013
   Dejnirattisai W, 2016, NAT IMMUNOL, V17, P1102, DOI 10.1038/ni.3515
   DICK GWA, 1952, T ROY SOC TROP MED H, V46, P509, DOI 10.1016/0035-9203(52)90042-4
   Driggers RW, 2016, NEW ENGL J MED, V374, P2142, DOI 10.1056/NEJMoa1601824
   Duffy MR, 2009, NEW ENGL J MED, V360, P2536, DOI 10.1056/NEJMoa0805715
   Enfissi A, 2016, LANCET, V387, P227, DOI 10.1016/S0140-6736(16)00003-9
   Fibriansah G, 2015, NAT COMMUN, V6, DOI 10.1038/ncomms7341
   Goncalvez AP, 2007, P NATL ACAD SCI USA, V104, P9422, DOI 10.1073/pnas.0703498104
   Guzman MG, 2013, ARCH VIROL, V158, P1445, DOI 10.1007/s00705-013-1645-3
   HALSTEAD SB, 1973, J INFECT DIS, V128, P15, DOI 10.1093/infdis/128.1.15
   Halstead SB, 2003, ADV VIRUS RES, V60, P421, DOI 10.1016/S0065-3527(03)60011-4
   Halstead SB, 2014, MICROBIOL SPECTR, V2
   Halstead SB, 2016, AM J TROP MED HYG, V95, P741, DOI 10.4269/ajtmh.16-0222
   Hamel R, 2015, J VIROL, V89, P8880, DOI 10.1128/JVI.00354-15
   Hennessey M, 2016, MMWR-MORBID MORTAL W, V65, P55, DOI 10.15585/mmwr.mm6503e1
   Hezareh M, 2001, J VIROL, V75, P12161, DOI 10.1128/JVI.75.24.12161-12168.2001
   Howland SW, 2013, EMBO MOL MED, V5, P984, DOI 10.1002/emmm.201202273
   Kam YW, 2012, EMBO MOL MED, V4, P330, DOI 10.1002/emmm.201200213
   Kostyuchenko VA, 2016, NATURE, V533, P425, DOI 10.1038/nature17994
   Krieger E, 2002, PROTEINS, V47, P393, DOI 10.1002/prot.10104
   Lanciotti RS, 2008, EMERG INFECT DIS, V14, P1232, DOI 10.3201/eid1408.080287
   Lazear HM, 2016, CELL HOST MICROBE, V19, P720, DOI 10.1016/j.chom.2016.03.010
   Mathew A, 2011, J INFECT DIS, V204, P1514, DOI 10.1093/infdis/jir607
   Miner JJ, 2016, CELL, V165, P1080, DOI 10.1016/j.cell.2016.05.008
   Mlakar J, 2016, NEW ENGL J MED, V374, P951, DOI 10.1056/NEJMoa1600651
   Musso D, 2014, CLIN MICROBIOL INFEC, V20, pO595, DOI 10.1111/1469-0691.12707
   Oehler E, 2014, Euro Surveill, V19
   Priyamvada L, 2016, P NATL ACAD SCI USA, V113, P7852, DOI 10.1073/pnas.1607931113
   Roth A, 2014, EUROSURVEILLANCE, V19, P2, DOI 10.2807/1560-7917.ES2014.19.41.20929
   Sapparapu G, 2016, NATURE, V540, P443, DOI 10.1038/nature20564
   Schuler-Faccini L, 2016, MMWR-MORBID MORTAL W, V65, P59, DOI 10.15585/mmwr.mm6503e2
   SIMPSON D. I. H., 1964, TRANS ROY SOC TROP MED HYG, V58, P335, DOI 10.1016/0035-9203(64)90201-9
   Stettler K, 2016, SCIENCE, V353, P823, DOI 10.1126/science.aaf8505
   Swanstrom JA, 2016, MBIO, V7, DOI 10.1128/mBio.01123-16
   Teng TS, 2012, J CLIN INVEST, V122, P4447, DOI 10.1172/JCI63120
   Veljkovic Veljko, 2016, F1000Res, V5, P190, DOI 10.12688/f1000research.8102.2
   Wahala WMPB, 2011, VIRUSES-BASEL, V3, P2374, DOI 10.3390/v3122374
   Wang QH, 2016, SCI TRANSL MED, V8, DOI 10.1126/scitranslmed.aai8336
   Weiskopf D, 2015, J VIROL, V89, P120, DOI 10.1128/JVI.02129-14
   WHO, ZIK SIT REP
   Wu KY, 2016, CELL RES, V26, P645, DOI 10.1038/cr.2016.58
   Xu M, NPJ VACCINE IN PRESS
   Xu MH, 2012, J IMMUNOL, V189, P5877, DOI 10.4049/jimmunol.1201688
   Yockey LJ, 2016, CELL, V166, P1247, DOI 10.1016/j.cell.2016.08.004
   Zhao HY, 2016, CELL, V166, P1016, DOI 10.1016/j.cell.2016.07.020
NR 57
TC 60
Z9 73
U1 2
U2 7
PU AMER SOC CLINICAL INVESTIGATION INC
PI ANN ARBOR
PA 2015 MANCHESTER RD, ANN ARBOR, MI 48104 USA
EI 2379-3708
J9 JCI INSIGHT
JI JCI Insight
PD APR 20
PY 2017
VL 2
IS 8
AR e92428
DI 10.1172/jci.insight.92428
PG 10
WC Medicine, Research & Experimental
WE Science Citation Index Expanded (SCI-EXPANDED)
SC Research & Experimental Medicine
GA ES8YP
UT WOS:000399843100012
PM 28422757
OA Green Published, gold
DA 2025-07-26
ER

PT J
AU Yaren, O
   Alto, BW
   Gangodkar, PV
   Ranade, SR
   Patil, KN
   Bradley, KM
   Yang, ZY
   Phadke, N
   Benner, SA
AF Yaren, Ozlem
   Alto, Barry W.
   Gangodkar, Priyanka V.
   Ranade, Shatakshi R.
   Patil, Kunal N.
   Bradley, Kevin M.
   Yang, Zunyi
   Phadke, Nikhil
   Benner, Steven A.
TI Point of sampling detection of Zika virus within a multiplexed kit
   capable of detecting dengue and chikungunya
SO BMC INFECTIOUS DISEASES
LA English
DT Article
DE Point-of-care diagnostics; Multiplexed isothermal amplification; Zika
   detection; Fluorescence read-out; Sample preparation; Mosquito
   surveillance; Virus detection
ID ISOTHERMAL AMPLIFICATION; URINE; FLUORESCENCE; ALIGNMENT; SALIVA; ACID;
   PCR
AB Background: Zika, dengue, and chikungunya are three mosquito-borne viruses having overlapping transmission vectors. They cause diseases having similar symptoms in human patients, but requiring different immediate management steps. Therefore, rapid (< one hour) discrimination of these three viruses in patient samples and trapped mosquitoes is needed. The need for speed precludes any assay that requires complex up-front sample preparation, such as extraction of nucleic acids from the sample. Also precluded in robust point-of-sampling assays is downstream release of the amplicon mixture, as this risks contamination of future samples that will give false positives.
   Methods: Procedures are reported that directly test urine and plasma (for patient diagnostics) or crushed mosquito carcasses (for environmental surveillance). Carcasses are captured on paper samples carrying quaternary ammonium groups (Q-paper), which may be directly introduced into the assay. To avoid the time and instrumentation requirements of PCR, the procedure uses loop-mediated isothermal amplification (LAMP). Downstream detection is done in sealed tubes, with dTTP-dUTP mixtures in the LAMP with a thermolabile uracil DNA glycosylase (UDG); this offers a second mechanism to prevent forward contamination. Reverse transcription LAMP (RT-LAMP) reagents are distributed dry without requiring a continuous chain of refrigeration.
   Results: The tests detect viral RNA in unprocessed urine and other biological samples, distinguishing Zika, chikungunya, and dengue in urine and in mosquitoes infected with live Zika and chikungunya viruses. The limits of detection (LODs) are similar to 0.71 pfu equivalent viral RNAs for Zika, similar to 1.22 pfu equivalent viral RNAs for dengue, and similar to 38 copies of chikungunya viral RNA. A handheld, battery-powered device with an orange filter was constructed to visualize the output. Preliminary data showed that this architecture, working with pre-prepared tubes holding lyophilized reagent/enzyme mixtures and shipped without a chain of refrigeration, also worked with human plasma samples to detect chikungunya and dengue in Pune, India.
   Conclusions: A kit, complete with a visualization device, is now available for point-of-sampling detection of Zika, chikungunya, and dengue. The assay output is read in ca. 30 min by visualizing (human eye) three-color coded fluorescence signals. Assay in dried format allows it to be run in low-resource environments.
C1 [Yaren, Ozlem; Bradley, Kevin M.; Yang, Zunyi; Benner, Steven A.] Fdn Appl Mol Evolut FfAME, Gainesville, FL 32615 USA.
   [Alto, Barry W.] Univ Florida, Florida Med Entomol Lab, Vero Beach, FL USA.
   [Gangodkar, Priyanka V.; Ranade, Shatakshi R.; Patil, Kunal N.; Phadke, Nikhil] GenePath Dx, Causeway Healthcare, Pune, Maharashtra, India.
   [Benner, Steven A.] Firebird Biomol Sci LLC, Alachua, FL 32605 USA.
C3 State University System of Florida; University of Florida
RP Benner, SA (corresponding author), Fdn Appl Mol Evolut FfAME, Gainesville, FL 32615 USA.; Benner, SA (corresponding author), Firebird Biomol Sci LLC, Alachua, FL 32605 USA.
EM sbenner@ffame.org
RI Kennedy, Kristen/B-4699-2008
OI Alto, Barry/0000-0001-7054-2081
FU Department of the Defense, Defense Threat Reduction Agency; National
   Institutes of Health; NIAID [1R21AI128188-01];  [HDTRA1-13-1-0004]
FX The work was supported in part by HDTRA1-13-1-0004 and NIAID
   1R21AI128188-01. The project was sponsored in part by the Department of
   the Defense, Defense Threat Reduction Agency. The content of the
   information does not necessarily reflect the position or the policy of
   the federal government, and no official endorsement should be inferred.
   Research reported in this publication was supported in part by the
   National Institutes of Health. The content is solely the responsibility
   of the authors and does not necessarily represent the official views of
   the NIH.
CR ALTSCHUL SF, 1990, J MOL BIOL, V215, P403, DOI 10.1006/jmbi.1990.9999
   Andries AC, 2015, PLOS NEGLECT TROP D, V9, DOI 10.1371/journal.pntd.0004100
   Boonham N, 2014, VIRUS RES, V186, P20, DOI 10.1016/j.virusres.2013.12.007
   Centers for Disease Control and Prevention (CDC), 2016, ZIK VIR
   Dasgupta S, 2012, INT J CANCER, V131, P158, DOI 10.1002/ijc.26357
   DICK GWA, 1952, T ROY SOC TROP MED H, V46, P509, DOI 10.1016/0035-9203(52)90042-4
   Edgar RC, 2004, NUCLEIC ACIDS RES, V32, P1792, DOI 10.1093/nar/gkh340
   Edwards T, 2014, J CLIN MICROBIOL, V52, P2163, DOI 10.1128/JCM.00314-14
   Faye O, 2014, PLOS NEGLECT TROP D, V8, DOI 10.1371/journal.pntd.0002636
   Gasque P, 2016, J INFECT DIS, V214, pS446, DOI 10.1093/infdis/jiw362
   Glushakova LG, 2015, J VIROL METHODS, V214, P60, DOI 10.1016/j.jviromet.2015.01.003
   Gourinat AC, 2015, EMERG INFECT DIS, V21, P84, DOI 10.3201/eid2101.140894
   Gudnason H, 2007, NUCLEIC ACIDS RES, V35, DOI 10.1093/nar/gkm671
   Jones PHOC, 2015, J INFECT DIS THER, V3
   Kuno G, 1998, J VIROL, V72, P73, DOI 10.1128/JVI.72.1.73-83.1998
   Li J, 2015, BIOSENS BIOELECTRON, V64, P196, DOI 10.1016/j.bios.2014.08.069
   Müller JA, 2016, EMERG INFECT DIS, V22, P1685, DOI 10.3201/eid2209.160664
   Musso D, 2016, VIROL J, V13, DOI 10.1186/s12985-016-0556-9
   Musso D, 2016, CLIN MICROBIOL REV, V29, P487, DOI 10.1128/CMR.00072-15
   Musso D, 2015, EMERG INFECT DIS, V21, P1887, DOI 10.3201/eid2110.151125
   Musso D, 2015, J CLIN VIROL, V68, P53, DOI 10.1016/j.jcv.2015.04.021
   Nagamine K, 2002, MOL CELL PROBE, V16, P223, DOI 10.1006/mcpr.2002.0415
   Notomi T, 2000, NUCLEIC ACIDS RES, V28, DOI 10.1093/nar/28.12.e63
   Pabbaraju K, 2016, J CLIN VIROL, V83, P66, DOI 10.1016/j.jcv.2016.09.001
   Pickett BE, 2012, NUCLEIC ACIDS RES, V40, pD593, DOI 10.1093/nar/gkr859
   Poloni TR, 2010, VIROL J, V7, DOI 10.1186/1743-422X-7-22
   Reiskind MH, 2008, AM J TROP MED HYG, V78, P422, DOI 10.4269/ajtmh.2008.78.422
   Reiskind MH, 2010, J VECTOR ECOL, V35, P61, DOI 10.1111/j.1948-7134.2010.00029.x
   Sardi SI, 2016, J CLIN MICROBIOL, V54, P2348, DOI 10.1128/JCM.00877-16
   Song JZ, 2016, ANAL CHEM, V88, P7289, DOI 10.1021/acs.analchem.6b01632
   Thomas AH, 2002, PHOTOCH PHOTOBIO SCI, V1, P421, DOI 10.1039/b202114e
   Tian B, 2016, BIOSENS BIOELECTRON, V86, P420, DOI 10.1016/j.bios.2016.06.085
   Waggoner JJ, 2016, EMERG INFECT DIS, V22, P1295, DOI 10.3201/eid2207.160326
   Wang X, 2016, J VIROL METHODS, V238, P86, DOI 10.1016/j.jviromet.2016.10.010
   Wu D, 1999, MED VET ENTOMOL, V13, P48, DOI 10.1046/j.1365-2915.1999.00144.x
   Yang F, 2013, WATER SCI TECHNOL, V67, P2560, DOI 10.2166/wst.2013.140
NR 36
TC 61
Z9 72
U1 1
U2 52
PU BMC
PI LONDON
PA CAMPUS, 4 CRINAN ST, LONDON N1 9XW, ENGLAND
EI 1471-2334
J9 BMC INFECT DIS
JI BMC Infect. Dis.
PD APR 20
PY 2017
VL 17
AR 293
DI 10.1186/s12879-017-2382-0
PG 13
WC Infectious Diseases
WE Science Citation Index Expanded (SCI-EXPANDED)
SC Infectious Diseases
GA ES8BK
UT WOS:000399775400007
PM 28427352
OA Green Published, gold
DA 2025-07-26
ER

PT J
AU Haddi, K
   Tomé, HVV
   Du, YZ
   Valbon, WR
   Nomura, Y
   Martins, GF
   Dong, K
   Oliveira, EE
AF Haddi, Khalid
   Tome, Hudson V. V.
   Du, Yuzhe
   Valbon, Wilson R.
   Nomura, Yoshiko
   Martins, Gustavo F.
   Dong, Ke
   Oliveira, Eugenio E.
TI Detection of a new pyrethroid resistance mutation (V410L) in the sodium
   channel of Aedes aegypti: a potential challenge for mosquito
   control
SO SCIENTIFIC REPORTS
LA English
DT Article
ID INSECTICIDE RESISTANCE; POPULATIONS; MECHANISMS; SITES
AB The yellow fever mosquito, Aedes aegypti, particularly in Neotropical regions, is the principal vector of dengue, yellow fever, Zika and Chikungunya viruses. Pyrethroids remain one of the most used insecticides to control Aedes mosquitoes, despite the development of pyrethroid resistance in many mosquito populations worldwide. Here, we report a Brazilian strain of A. aegypti with high levels (approximately 100-60,000 fold) of resistance to both type I and type II pyrethroids. We detected two mutations (V410L and F1534C) in the sodium channel from this resistant strain. This study is the first report of the V410L mutation in mosquitoes. Alone or in combination with the F1534C mutation, the V410L mutation drastically reduced the sensitivity of mosquito sodium channels expressed in Xenopus oocytes to both type I and type II pyrethroids. The V410L mutation presents a serious challenge for the control of A. aegypti and will compromise the use of pyrethroids for the control of A. aegypti in Brazil; therefore, early monitoring of the frequency of the V410L mutation will be a key resistance management strategy to preserve the effectiveness of pyrethroid insecticides.
C1 [Haddi, Khalid; Tome, Hudson V. V.; Valbon, Wilson R.; Oliveira, Eugenio E.] Univ Fed Vicosa, Dept Entomol, BR-36570900 Vicosa, MG, Brazil.
   [Haddi, Khalid] Univ Fed Vicosa, Programa Posgrad Entomol, BR-36570900 Vicosa, MG, Brazil.
   [Tome, Hudson V. V.] EAG Labs, 13709 Progress Blvd 24,Suite S163, Alachua, FL 32615 USA.
   [Tome, Hudson V. V.] Michigan State Univ, Dept Entomol, Genet Program, E Lansing, MI 48824 USA.
   [Du, Yuzhe; Nomura, Yoshiko; Dong, Ke] Michigan State Univ, Dept Entomol, Neurosci Program, E Lansing, MI 48824 USA.
   [Martins, Gustavo F.] Univ Fed Vicosa, Dept Biol Geral, BR-36570900 Vicosa, MG, Brazil.
C3 Universidade Federal de Vicosa; Universidade Federal de Vicosa; Michigan
   State University; Michigan State University; Universidade Federal de
   Vicosa
RP Haddi, K; Oliveira, EE (corresponding author), Univ Fed Vicosa, Dept Entomol, BR-36570900 Vicosa, MG, Brazil.; Haddi, K (corresponding author), Univ Fed Vicosa, Programa Posgrad Entomol, BR-36570900 Vicosa, MG, Brazil.
EM khalid.haddi@ufv.br; eugenio@ufv.br
RI Martins, Gustavo/L-9107-2015; Valbon, Wilson/H-9742-2017; Oliveira,
   Eugenio/F-4045-2016; Tomé, Hudson/E-6957-2014; Haddi,
   Khalid/K-6387-2018; haddi, khalid/K-6387-2018; Valbon,
   Wilson/AAH-6951-2020
OI Valbon, Wilson/0000-0003-2038-5684; Martins,
   Gustavo/0000-0003-0614-8551; haddi, khalid/0000-0002-2655-4365; 
FU Science without Borders Program of the CAPES Foundation; National
   Council of Scientific and Technological Development (CNPq); Arthur
   Bernardes Foundation (FUNARBE); Minas Gerais State Foundation for
   Research Aid (FAPEMIG); National Institute of Health (NIH)
FX We thank Dr. Ademir de Jesus Martins Junior and Jose Bento Pereira Lima
   (Instituto Oswaldo Cruz, IOC-Fiocruz, Rio de Janeiro) for kindly
   providing the mosquito eggs of the F2 Oiapoque population. We thank also
   Dr. Constancia Flavia Junqueira Ayres Lopes (CPqAM/Fiocruz-PE) for
   generously giving the DNA samples, Grants from the Science without
   Borders Program of the CAPES Foundation and the National Council of
   Scientific and Technological Development (CNPq) to KH; grants from the
   Arthur Bernardes Foundation (FUNARBE), the Minas Gerais State Foundation
   for Research Aid (FAPEMIG) and the National Council of Scientific and
   Technological Development (CNPq) to EEO, GFM, HVVT and WRV; and grants
   from the National Institute of Health (NIH) to KD and YD supported this
   work.
CR [Anonymous], PHARMACOLOGY
   Araujo A. P., 2013, THESIS
   Bellinato DF, 2016, BIOMED RES INT, V2016, DOI 10.1155/2016/8603263
   Linss JGB, 2014, PARASITE VECTOR, V7, DOI 10.1186/1756-3305-7-25
   Brito LP, 2013, PLOS ONE, V8, DOI 10.1371/journal.pone.0060878
   Chediak M, 2016, MEM I OSWALDO CRUZ, V111, P311, DOI 10.1590/0074-02760150409
   Davies TGE, 2007, INSECT MOL BIOL, V16, P361, DOI 10.1111/j.1365-2583.2007.00733.x
   Devine GJ, 2009, P NATL ACAD SCI USA, V106, P11530, DOI 10.1073/pnas.0901369106
   Dong K, 2014, INSECT BIOCHEM MOLEC, V50, P1, DOI 10.1016/j.ibmb.2014.03.012
   Du YZ, 2015, MOL PHARMACOL, V88, P273, DOI 10.1124/mol.115.098707
   Du YZ, 2013, P NATL ACAD SCI USA, V110, P11785, DOI 10.1073/pnas.1305118110
   Du YZ, 2010, TOXICOL APPL PHARM, V247, P53, DOI 10.1016/j.taap.2010.05.016
   FENG GP, 1995, CELL, V82, P1001, DOI 10.1016/0092-8674(95)90279-1
   Feyereisen R., 2005, COMPREHENSIVE MOL IN, V4, P1
   Chapadense FGG, 2015, REV SOC BRAS MED TRO, V48, P607, DOI 10.1590/0037-8682-0046-2015
   Hemingway J, 2004, INSECT BIOCHEM MOLEC, V34, P653, DOI 10.1016/j.ibmb.2004.03.018
   Hemingway J, 2002, SCIENCE, V298, P96, DOI 10.1126/science.1078052
   Hirata K, 2014, PLOS NEGLECT TROP D, V8, DOI 10.1371/journal.pntd.0003085
   Hu ZN, 2011, INSECT BIOCHEM MOLEC, V41, P9, DOI 10.1016/j.ibmb.2010.09.005
   Jones CM, 2012, P NATL ACAD SCI USA, V109, P6614, DOI 10.1073/pnas.1201475109
   Liu NN, 2015, ANNU REV ENTOMOL, V60, P537, DOI 10.1146/annurev-ento-010814-020828
   Liu NN, 2011, PLOS ONE, V6, DOI 10.1371/journal.pone.0023403
   Marriel NB, 2016, ACTA TROP, V158, P88, DOI 10.1016/j.actatropica.2016.02.021
   O'Reilly AO, 2006, BIOCHEM J, V396, P255, DOI 10.1042/BJ20051925
   Oliveira EE, 2013, NEUROTOXICOLOGY, V38, P42, DOI 10.1016/j.neuro.2013.06.001
   Ranson H, 2016, TRENDS PARASITOL, V32, P187, DOI 10.1016/j.pt.2015.11.010
   Reiter P, 2016, PLOS NEGLECT TROP D, V10, DOI 10.1371/journal.pntd.0004769
   Rinkevich FD, 2013, PESTIC BIOCHEM PHYS, V106, P93, DOI 10.1016/j.pestbp.2013.02.007
   Robertson J., 1992, PESTICIDE BIOASSAYS, V1st
   Scott JG, 1999, INSECT BIOCHEM MOLEC, V29, P757, DOI 10.1016/S0965-1748(99)00038-7
   Silver KS, 2014, ADV INSECT PHYSIOL, V46, P389, DOI 10.1016/B978-0-12-417010-0.00005-7
   Smith L. B., 2016, PESTICIDE BIOCH PHYS
   Soderlund D.M., 2005, P1
   Soderlund DM, 2012, ARCH TOXICOL, V86, P165, DOI 10.1007/s00204-011-0726-x
   Soderlund DM, 2010, PESTIC BIOCHEM PHYS, V97, P78, DOI 10.1016/j.pestbp.2009.06.010
   Tan JG, 2005, MOL PHARMACOL, V67, P513, DOI 10.1124/mol.104.006205
   TATEBAYASHI H, 1994, J PHARMACOL EXP THER, V270, P595
   Vais H, 2000, J GEN PHYSIOL, V115, P305, DOI 10.1085/jgp.115.3.305
   Warmke JW, 1997, J GEN PHYSIOL, V110, P119, DOI 10.1085/jgp.110.2.119
   WHO, 2013, OP MAN IND RES SPRAY
   World Health Organization, 2005, WHO multi-country study on women's health and domestic violence against women
   World Health Organization (WHO), 2016, WHO/ZIKV/VC/16.4
   Zhorov B. S., 2016, NEUROTOXICOLOGY, DOI http://dx.doi.org/10.1016/j.neuro.2016.08.013
NR 43
TC 149
Z9 163
U1 2
U2 44
PU NATURE PORTFOLIO
PI BERLIN
PA HEIDELBERGER PLATZ 3, BERLIN, 14197, GERMANY
SN 2045-2322
J9 SCI REP-UK
JI Sci Rep
PD APR 19
PY 2017
VL 7
AR 46549
DI 10.1038/srep46549
PG 9
WC Multidisciplinary Sciences
WE Science Citation Index Expanded (SCI-EXPANDED)
SC Science & Technology - Other Topics
GA ES7GD
UT WOS:000399716900001
PM 28422157
OA Green Published, gold
DA 2025-07-26
ER

PT J
AU Pietlä, MK
   Hellström, K
   Ahola, T
AF Pietla, Maija K.
   Hellstrom, Kirsi
   Ahola, Tero
TI Alphavirus polymerase and RNA replication
SO VIRUS RESEARCH
LA English
DT Review
DE Chikungunya virus; Replication complex; Membrane; Antiviral; Host
   factor; In vitro RNA synthesis
ID SEMLIKI-FOREST-VIRUS; MINUS-STRAND RNA; TEMPERATURE-SENSITIVE MUTANTS;
   NUCLEOSIDE TRIPHOSPHATE CONCENTRATIONS; DEFECTIVE INTERFERING PARTICLES;
   NONSTRUCTURAL PROTEIN FUNCTIONS; COMPLETE NUCLEOTIDE-SEQUENCE;
   NONAROMATIC AMINO-ACIDS; N-END RULE; SINDBIS-VIRUS
AB Alphaviruses are typically arthropod-borne, and many are important pathogens such as chikungunya virus. Alphaviruses encode four nonstructural proteins (nsP1-4), initially produced as a polyprotein P1234. nsP4 is the core RNA-dependent RNA polymerase but all four nsPs are required for RNA synthesis. The early replication complex (RC) formed by the polyprotein P123 and nsP4 synthesizes minus RNA strands, and the late RC composed of fully processed nsP1-nsP4 is responsible for the production of genomic and subgenomic plus strands. Different parts of nsP4 recognize the promoters for minus and plus strands but the binding also requires the other nsPs. The alphavirus polymerase has been purified and is capable of de novo RNA synthesis only in the presence of the other nsPs. The purified nsP4 also has terminal adenylyltransferase activity, which may generate the poly(A) tail at the 3' end of the genome. Membrane association of the nsPs is vital for replication, and alphaviruses induce membrane invaginations called spherules, which form a microenvironment for RNA synthesis by concentrating replication components and protecting double-stranded RNA intermediates. The RCs isolated as crude membrane preparations are active in RNA synthesis in vitro, but high-resolution structure of the RC has not been achieved, and thus the arrangement of viral and possible host components remains unknown. For some alphaviruses, Ras-GTPase-activating protein (Src-homology 3 (SH3) domain)-binding proteins (G3BPs) and amphiphysins have been shown to be essential for RNA replication and are present in the RCs. Host factors offer an additional target for antivirals, as only few aiphavirus polymerase inhibitors have been described. (C) 2017 Elsevier B.V. All rights reserved.
C1 [Pietla, Maija K.; Hellstrom, Kirsi; Ahola, Tero] Univ Helsinki, Dept Food & Environm Sci, Viikinkaari 9 POB 56, FIN-00014 Helsinki, Finland.
C3 University of Helsinki
RP Ahola, T (corresponding author), Univ Helsinki, Dept Food & Environm Sci, Viikinkaari 9 POB 56, FIN-00014 Helsinki, Finland.
EM tero.ahola@helsinki.fi
FU Academy of Finland [265997, 274748]; Academy of Finland (AKA) [274748,
   265997] Funding Source: Academy of Finland (AKA)
FX Giuseppe Balistreri and Helena Vihinen are acknowledged for the
   reconstructed electron microscopy image of a spherule (Fig. 3C) and
   Katri Kallio is thanked for her help with the drawings. This work was
   supported by Academy of Finland grants 265997 (to TA) and 274748 (to
   MKP).
CR Abdelnabi R, 2015, ANTIVIR RES, V121, P59, DOI 10.1016/j.antiviral.2015.06.017
   Adkins S, 1998, RNA, V4, P455
   Ahlquist P, 2006, NAT REV MICROBIOL, V4, P371, DOI 10.1038/nrmicro1389
   Ahlquist P, 2003, J VIROL, V77, P8181, DOI 10.1128/JVI.77.15.8181-8186.2003
   Ahlquist P, 2002, SCIENCE, V296, P1270, DOI 10.1126/science.1069132
   Ahola T, 1999, EMBO J, V18, P3164, DOI 10.1093/emboj/18.11.3164
   Ahola T, 2000, J VIROL, V74, P6725, DOI 10.1128/JVI.74.15.6725-6733.2000
   AHOLA T, 1995, P NATL ACAD SCI USA, V92, P507, DOI 10.1073/pnas.92.2.507
   Ahola T, 2015, VECTOR-BORNE ZOONOT, V15, P250, DOI 10.1089/vbz.2014.1681
   Albulescu IC, 2014, J GEN VIROL, V95, P2683, DOI 10.1099/vir.0.069690-0
   Atasheva S, 2007, J VIROL, V81, P5046, DOI 10.1128/JVI.02746-06
   Balistreri G, 2007, J VIROL, V81, P2849, DOI 10.1128/JVI.02078-06
   BARTON DJ, 1988, J VIROL, V62, P3597, DOI 10.1128/JVI.62.10.3597-3602.1988
   BARTON DJ, 1991, J VIROL, V65, P1496, DOI 10.1128/JVI.65.3.1496-1506.1991
   Bassetto M, 2013, ANTIVIR RES, V98, P12, DOI 10.1016/j.antiviral.2013.01.002
   Briolant S, 2004, ANTIVIR RES, V61, P111, DOI 10.1016/j.antiviral.2003.09.005
   Bruce JW, 2010, J VIROL, V84, P7473, DOI 10.1128/JVI.00299-10
   Bruce JW, 2008, PLOS PATHOG, V4, DOI 10.1371/journal.ppat.1000207
   Buchholz UJ, 1999, J VIROL, V73, P251, DOI 10.1128/JVI.73.1.251-259.1999
   Chen JB, 2000, J VIROL, V74, P4310, DOI 10.1128/JVI.74.9.4310-4318.2000
   Chen JB, 2001, J VIROL, V75, P3207, DOI 10.1128/JVI.75.7.3207-3219.2001
   CLEWLEY JP, 1976, J GEN VIROL, V32, P395, DOI 10.1099/0022-1317-32-3-395
   Coffey LL, 2011, P NATL ACAD SCI USA, V108, P16038, DOI 10.1073/pnas.1111650108
   Cristea IM, 2006, J BIOL CHEM, V281, P30269, DOI 10.1074/jbc.M603980200
   Cristea IM, 2010, J VIROL, V84, P6720, DOI 10.1128/JVI.01983-09
   CROSS RK, 1981, VIROLOGY, V114, P542, DOI 10.1016/0042-6822(81)90234-8
   Das PK, 2016, ANTIMICROB AGENTS CH, V60, P7382, DOI 10.1128/AAC.01421-16
   Das PK, 2014, J BIOL CHEM, V289, P5635, DOI 10.1074/jbc.M113.503433
   De Clercq E, 1998, NUCLEOS NUCLEOT NUCL, V17, P625, DOI 10.1080/07328319808005205
   DEGROOT RJ, 1990, EMBO J, V9, P2631, DOI 10.1002/j.1460-2075.1990.tb07445.x
   DEGROOT RJ, 1991, P NATL ACAD SCI USA, V88, P8967, DOI 10.1073/pnas.88.20.8967
   Delang L, 2016, SCI REP-UK, V6, DOI 10.1038/srep31819
   Delang L, 2014, J ANTIMICROB CHEMOTH, V69, P2770, DOI 10.1093/jac/dku209
   Deo RC, 1999, CELL, V98, P835, DOI 10.1016/S0092-8674(00)81517-2
   Fata CL, 2002, J VIROL, V76, P8641, DOI 10.1128/JVI.76.17.8641-8649.2002
   Fata CL, 2002, J VIROL, V76, P8632, DOI 10.1128/JVI.76.17.8632-8640.2002
   Forrester NL, 2012, PLOS PATHOG, V8, DOI 10.1371/journal.ppat.1002897
   Foy NJ, 2013, J VIROL, V87, P1997, DOI 10.1128/JVI.02853-12
   FREY TK, 1978, VIROLOGY, V86, P494, DOI 10.1016/0042-6822(78)90088-0
   FRIEDMAN RM, 1972, J VIROL, V10, P504, DOI 10.1128/JVI.10.3.504-515.1972
   Frolov I, 2001, RNA, V7, P1638, DOI 10.1017/S135583820101010X
   Frolova E, 2006, J VIROL, V80, P4122, DOI 10.1128/JVI.80.8.4122-4134.2006
   Frolova EI, 2010, J VIROL, V84, P11679, DOI 10.1128/JVI.01441-10
   Fros JJ, 2012, J VIROL, V86, P10873, DOI 10.1128/JVI.01506-12
   FROSHAUER S, 1988, J CELL BIOL, V107, P2075, DOI 10.1083/jcb.107.6.2075
   Furuta Y, 2013, ANTIVIR RES, V100, P446, DOI 10.1016/j.antiviral.2013.09.015
   Gigante A, 2014, J MED CHEM, V57, P4000, DOI 10.1021/jm401844c
   GOMATOS PJ, 1980, J GEN VIROL, V49, P61, DOI 10.1099/0022-1317-49-1-61
   Gorchakov R, 2004, J VIROL, V78, P61, DOI 10.1128/JVI.78.1.61-75.2004
   Gorchakov R, 2008, J VIROL, V82, P10088, DOI 10.1128/JVI.01011-08
   Gorchakov R, 2008, J VIROL, V82, P6218, DOI 10.1128/JVI.02624-07
   Graham TR, 2010, CURR OPIN CELL BIOL, V22, P430, DOI 10.1016/j.ceb.2010.05.002
   GRIMLEY PM, 1972, J VIROL, V10, P492, DOI 10.1128/JVI.10.3.492-503.1972
   GRIMLEY PM, 1968, J VIROL, V2, P1326, DOI 10.1128/JVI.2.11.1326-1338.1968
   Gui HX, 2010, J BIOMED SCI, V17, DOI 10.1186/1423-0127-17-59
   HAHN YS, 1989, J VIROL, V63, P3142, DOI 10.1128/JVI.63.7.3142-3150.1989
   HAHN YS, 1989, J VIROL, V63, P1194, DOI 10.1128/JVI.63.3.1194-1202.1989
   Hajjou M, 1996, J VIROL, V70, P5153, DOI 10.1128/JVI.70.8.5153-5164.1996
   Hardy RW, 2006, VIROLOGY, V345, P520, DOI 10.1016/j.virol.2005.10.018
   Hardy RW, 2005, J VIROL, V79, P4630, DOI 10.1128/JVI.79.8.4630-4639.2005
   HARDY WR, 1989, J VIROL, V63, P4653, DOI 10.1128/JVI.63.11.4653-4664.1989
   HARDY WR, 1990, VIROLOGY, V177, P199
   HARDY WR, 1988, J VIROL, V62, P998, DOI 10.1128/JVI.62.3.998-1007.1988
   Hellström K, 2016, J GEN VIROL, V97, P1395, DOI 10.1099/jgv.0.000448
   Hill KR, 1997, J VIROL, V71, P2693, DOI 10.1128/JVI.71.4.2693-2704.1997
   Jose J, 2009, FUTURE MICROBIOL, V4, P837, DOI [10.2217/fmb.09.59, 10.2217/FMB.09.59]
   Julander JG, 2009, ANTIVIR RES, V82, P169, DOI 10.1016/j.antiviral.2009.02.201
   Kääriäinen L, 2002, PROG NUCLEIC ACID RE, V71, P187, DOI 10.1016/S0079-6603(02)71044-1
   Kallio K, 2016, J VIROL, V90, P1687, DOI 10.1128/JVI.02484-15
   Kallio K, 2013, J VIROL, V87, P9125, DOI 10.1128/JVI.00660-13
   KERANEN S, 1979, J VIROL, V32, P19
   Khan AH, 2002, J GEN VIROL, V83, P3075, DOI 10.1099/0022-1317-83-12-3075
   Khan M, 2011, ANTIVIR RES, V89, P1, DOI 10.1016/j.antiviral.2010.10.009
   Kim DY, 2016, PLOS PATHOG, V12, DOI 10.1371/journal.ppat.1005810
   Koonin EV, 2015, VIROLOGY, V479, P2, DOI 10.1016/j.virol.2015.02.039
   Kujala P, 1999, J VIROL, V73, P7805, DOI 10.1128/JVI.73.9.7805-7811.1999
   Kujala P, 2001, J VIROL, V75, P3873, DOI 10.1128/JVI.75.8.3873-3884.2001
   Laakkonen P, 1996, J BIOL CHEM, V271, P28567, DOI 10.1074/jbc.271.45.28567
   Lampio A, 2000, J BIOL CHEM, V275, P37853, DOI 10.1074/jbc.M004865200
   Lemm JA, 1998, J VIROL, V72, P6546, DOI 10.1128/JVI.72.8.6546-6553.1998
   LEMM JA, 1993, J VIROL, V67, P1905, DOI 10.1128/JVI.67.4.1905-1915.1993
   LEMM JA, 1993, J VIROL, V67, P1916, DOI 10.1128/JVI.67.4.1916-1926.1993
   LEMM JA, 1994, EMBO J, V13, P2925, DOI 10.1002/j.1460-2075.1994.tb06587.x
   Leparc-Goffart I, 2014, LANCET, V383, P514, DOI 10.1016/S0140-6736(14)60185-9
   LEVIS R, 1990, J VIROL, V64, P1726, DOI 10.1128/JVI.64.4.1726-1733.1990
   Leyssen P, 2006, MOL PHARMACOL, V69, P1461, DOI 10.1124/mol.105.020057
   Li CQ, 2016, J VIROL, V90, P8478, DOI 10.1128/JVI.00705-16
   LI GP, 1993, J VIROL, V67, P5062, DOI 10.1128/JVI.67.8.5062-5067.1993
   Li ML, 2008, J VIROL, V82, P6880, DOI 10.1128/JVI.00517-08
   Li ML, 2007, J VIROL, V81, P4371, DOI 10.1128/JVI.02672-06
   Li ML, 2010, J VIROL, V84, P2732, DOI 10.1128/JVI.01561-09
   Li ML, 2005, VIROLOGY, V341, P24, DOI 10.1016/j.virol.2005.07.007
   Li ML, 2004, J VIROL, V78, P9645, DOI 10.1128/JVI.78.18.9645-9651.2004
   Li ML, 2004, P NATL ACAD SCI USA, V101, P9429, DOI 10.1073/pnas.0400995101
   Lin YH, 2000, VIROLOGY, V272, P61, DOI 10.1006/viro.2000.0329
   Lin YH, 2002, VIROLOGY, V292, P78, DOI 10.1006/viro.2001.1230
   Lorizate M, 2011, CSH PERSPECT BIOL, V3, DOI 10.1101/cshperspect.a004820
   Lulla V, 2008, J VIROL, V82, P9236, DOI 10.1128/JVI.00711-08
   MICHEL MR, 1973, J VIROL, V11, P900, DOI 10.1128/JVI.11.6.900-914.1973
   Miller S, 2008, NAT REV MICROBIOL, V6, P363, DOI 10.1038/nrmicro1890
   MONROE SS, 1983, P NATL ACAD SCI-BIOL, V80, P3279, DOI 10.1073/pnas.80.11.3279
   MONROE SS, 1984, J VIROL, V49, P865, DOI 10.1128/JVI.49.3.865-872.1984
   Mönttinen HAM, 2014, MOL BIOL EVOL, V31, P2741, DOI 10.1093/molbev/msu219
   Neufeldt CJ, 2016, PLOS PATHOG, V12, DOI 10.1371/journal.ppat.1005428
   Neuvonen M, 2011, PLOS PATHOG, V7, DOI 10.1371/journal.ppat.1002383
   Nickens DG, 2008, VIROLOGY, V370, P158, DOI 10.1016/j.virol.2007.08.006
   NIESTERS HGM, 1990, J VIROL, V64, P4162, DOI 10.1128/JVI.64.9.4162-4168.1990
   NIESTERS HGM, 1990, J VIROL, V64, P1639, DOI 10.1128/JVI.64.4.1639-1647.1990
   Nikonov A, 2013, PLOS PATHOG, V9, DOI 10.1371/journal.ppat.1003610
   O'Reilly EK, 1998, VIROLOGY, V252, P287, DOI 10.1006/viro.1998.9463
   OU JH, 1983, J MOL BIOL, V168, P1, DOI 10.1016/S0022-2836(83)80319-2
   Panas MD, 2014, J VIROL, V88, P5888, DOI 10.1128/JVI.00439-14
   Panas MD, 2012, MOL BIOL CELL, V23, P4701, DOI 10.1091/mbc.E12-08-0619
   Paul David, 2013, World J Virol, V2, P32, DOI 10.5501/wjv.v2.i2.32
   Peersen OB, 2017, VIRUS RES, V234, P4, DOI 10.1016/j.virusres.2017.01.026
   PERANEN J, 1995, VIROLOGY, V208, P610, DOI 10.1006/viro.1995.1192
   PERANEN J, 1990, J VIROL, V64, P1888
   PERANEN J, 1988, J GEN VIROL, V69, P2165, DOI 10.1099/0022-1317-69-9-2165
   Pflug A, 2017, VIRUS RES, V234, P103, DOI 10.1016/j.virusres.2017.01.013
   Poirier EZ, 2016, J VIROL, V90, P2446, DOI 10.1128/JVI.02921-15
   RADA B, 1977, ANN NY ACAD SCI, V284, P410, DOI 10.1111/j.1749-6632.1977.tb21977.x
   Raju R, 1999, J VIROL, V73, P2410, DOI 10.1128/JVI.73.3.2410-2419.1999
   RAJU R, 1995, J VIROL, V69, P7391, DOI 10.1128/JVI.69.12.7391-7401.1995
   RANKI M, 1979, VIROLOGY, V98, P298, DOI 10.1016/0042-6822(79)90553-1
   Rathore APS, 2014, ANTIVIR RES, V103, P7, DOI 10.1016/j.antiviral.2013.12.010
   Reid CR, 2015, VIRUSES-BASEL, V7, P4385, DOI 10.3390/v7082825
   Reid S, 2015, EMERG MICROBES INFEC, V4, DOI 10.1038/emi.2015.61
   RIKKONEN M, 1992, VIROLOGY, V189, P462, DOI 10.1016/0042-6822(92)90570-F
   Romero-Brey I, 2014, VIRUSES-BASEL, V6, P2826, DOI 10.3390/v6072826
   Rothan HA, 2015, PLOS ONE, V10, DOI 10.1371/journal.pone.0126360
   Rozen-Gagnon K, 2014, PLOS PATHOG, V10, DOI 10.1371/journal.ppat.1003877
   Rubach JK, 2009, VIROLOGY, V384, P201, DOI 10.1016/j.virol.2008.10.030
   Rupp JC, 2015, J GEN VIROL, V96, P2483, DOI 10.1099/jgv.0.000249
   Rupp JC, 2011, J VIROL, V85, P3449, DOI 10.1128/JVI.02058-10
   Salonen A, 2005, CURR TOP MICROBIOL, V285, P139
   Salonen A, 2003, J VIROL, V77, P1691, DOI 10.1128/JVI.77.3.1691-1702.2003
   SAWICKI DL, 1993, J VIROL, V67, P3605, DOI 10.1128/JVI.67.6.3605-3610.1993
   SAWICKI DL, 1990, VIROLOGY, V174, P43, DOI 10.1016/0042-6822(90)90052-S
   SAWICKI DL, 1981, J VIROL, V39, P348, DOI 10.1128/JVI.39.2.348-358.1981
   SAWICKI DL, 1980, J VIROL, V34, P108, DOI 10.1128/JVI.34.1.108-118.1980
   Sawicki DL, 2003, J VIROL, V77, P1801, DOI 10.1128/JVI.77.3.1801-1811.2003
   SAWICKI DL, 1985, VIROLOGY, V144, P20, DOI 10.1016/0042-6822(85)90301-0
   SAWICKI DL, 1976, J VIROL, V20, P446, DOI 10.1128/JVI.20.2.446-464.1976
   SAWICKI SG, 1986, VIROLOGY, V151, P339, DOI 10.1016/0042-6822(86)90054-1
   SCHEIDEL LM, 1991, VIROLOGY, V181, P490, DOI 10.1016/0042-6822(91)90881-B
   Scholte FEM, 2015, J VIROL, V89, P4457, DOI 10.1128/JVI.03612-14
   Scholte FEM, 2013, PLOS ONE, V8, DOI 10.1371/journal.pone.0071047
   Shin G, 2012, P NATL ACAD SCI USA, V109, P16534, DOI 10.1073/pnas.1210418109
   Shirako Y, 1998, J VIROL, V72, P2310, DOI 10.1128/JVI.72.3.2310-2315.1998
   Shirako Y, 2000, VIROLOGY, V276, P148, DOI 10.1006/viro.2000.0544
   Shirako Y, 2003, J VIROL, V77, P2301, DOI 10.1128/JVI.77.4.2301-2309.2003
   SHIRAKO Y, 1994, J VIROL, V68, P1874, DOI 10.1128/JVI.68.3.1874-1885.1994
   Siegel RW, 1997, P NATL ACAD SCI USA, V94, P11238, DOI 10.1073/pnas.94.21.11238
   SMEE DF, 1988, ANTIVIR RES, V10, P253, DOI 10.1016/0166-3542(88)90044-7
   Spuul P, 2007, J VIROL, V81, P872, DOI 10.1128/JVI.01785-06
   Spuul P, 2011, J VIROL, V85, P4739, DOI 10.1128/JVI.00085-11
   Spuul P, 2010, J VIROL, V84, P7543, DOI 10.1128/JVI.00477-10
   Sreejith R, 2012, VIRUS RES, V169, P231, DOI 10.1016/j.virusres.2012.08.006
   SREEVALSAN T, 1969, J VIROL, V3, P599, DOI 10.1128/JVI.3.6.599-604.1969
   Stapleford KA, 2015, J VIROL, V89, P11233, DOI 10.1128/JVI.01553-15
   Stapleford KA, 2010, VIRUSES-BASEL, V2, P1055, DOI 10.3390/v2051055
   Strauss JH, 1997, SEMIN VIROL, V8, P85, DOI 10.1006/smvy.1997.0115
   STRAUSS JH, 1994, MICROBIOL REV, V58, P491, DOI 10.1128/MMBR.58.3.491-562.1994
   Suopanki J, 1998, J GEN VIROL, V79, P309, DOI 10.1099/0022-1317-79-2-309
   TAKKINEN K, 1986, NUCLEIC ACIDS RES, V14, P5667, DOI 10.1093/nar/14.14.5667
   Thaa B, 2015, J VIROL, V89, P11420, DOI 10.1128/JVI.01579-15
   Thal MA, 2007, VIROLOGY, V358, P221, DOI 10.1016/j.virol.2006.08.022
   Tomar S, 2006, J VIROL, V80, P9962, DOI 10.1128/JVI.01067-06
   Utt A, 2016, PLOS ONE, V11, DOI 10.1371/journal.pone.0151616
   van der Heijden MW, 2002, ARCH VIROL, V147, P875, DOI 10.1007/s00705-001-0773-3
   VARSHAVSKY A, 1992, CELL, V69, P725, DOI 10.1016/0092-8674(92)90285-K
   Vasiljeva L, 2003, J BIOL CHEM, V278, P41636, DOI 10.1074/jbc.M307481200
   WANG YF, 1994, J VIROL, V68, P6466, DOI 10.1128/JVI.68.10.6466-6475.1994
   Weaver SC, 2015, NEW ENGL J MED, V372, P1231, DOI 10.1056/NEJMra1406035
   WEISS BG, 1991, J VIROL, V65, P4017, DOI 10.1128/JVI.65.8.4017-4025.1991
   Weston J, 2002, J VIROL, V76, P6155, DOI 10.1128/JVI.76.12.6155-6163.2002
NR 176
TC 97
Z9 112
U1 2
U2 37
PU ELSEVIER SCIENCE BV
PI AMSTERDAM
PA PO BOX 211, 1000 AE AMSTERDAM, NETHERLANDS
SN 0168-1702
EI 1872-7492
J9 VIRUS RES
JI Virus Res.
PD APR 15
PY 2017
VL 234
SI SI
BP 44
EP 57
DI 10.1016/j.virusres.2017.01.007
PG 14
WC Virology
WE Science Citation Index Expanded (SCI-EXPANDED)
SC Virology
GA EZ9NL
UT WOS:000405057000005
PM 28104453
DA 2025-07-26
ER

PT J
AU Ching, KC
   Tran, TNQ
   Amrun, SN
   Kam, YW
   Ng, LFP
   Chai, CLL
AF Ching, Kuan-Chieh
   Thi Ngoc Quy Tran
   Amrun, Siti Naqiah
   Kam, Yiu-Wing
   Ng, Lisa F. P.
   Chai, Christina L. L.
TI Structural Optimizations of Thieno[3,2-b]pyrrole Derivatives for
   the Development of Metabolically Stable Inhibitors of Chikungunya Virus
SO JOURNAL OF MEDICINAL CHEMISTRY
LA English
DT Article
ID NEUROTROPIC ALPHAVIRUS REPLICATION; ANTIVIRAL ACTIVITY; PATHOGENESIS;
   INFECTION; DISEASE; POTENT; IDENTIFICATION; EPIDEMIOLOGY
AB Chikungunya virus (CHIKV) is a re-emerging vector-borne alphavirus, and there is no approved effective antiviral treatment currently available for CHIKV. We previously reported the discovery of thieno[3,2-b]pyrrole 1b that displayed good antiviral activity against CHIKV infection in vitro. However, it has a short half-life in the presence of human liver microsomes (HLMs) (T-1/2 = 2.91 min). Herein, we report further optimization studies in which potential metabolically labile sites on compound 1b were removed or modified, resulting in the identification of thieno[3,2-b]pyrrole 20 and pyrrolo[2,3-d]thiazole 23c possessing up to 17-fold increase in metabolic half-lives in HLMs and good in vivo pharmacokinetic properties. Compound 20 not only attenuated viral RNA production and displayed broad-spectrum antiviral activity against other alphaviruses and CHIKV isolates but also exhibited limited cytotoxic liability (CC50 > 100 mu M). These studies have identified two compounds that have the potential for further development as antiviral drugs against CHIKV infection.
C1 [Ching, Kuan-Chieh; Chai, Christina L. L.] NUS Grad Sch Integrat Sci & Engn, Ctr Life Sci, Singapore 117456, Singapore.
   [Ching, Kuan-Chieh; Thi Ngoc Quy Tran; Chai, Christina L. L.] Natl Univ Singapore, Fac Sci, Dept Pharm, Singapore 117543, Singapore.
   [Amrun, Siti Naqiah; Kam, Yiu-Wing; Ng, Lisa F. P.] ASTAR, Singapore Immunol Network, Singapore 138648, Singapore.
   [Ng, Lisa F. P.] Natl Univ Singapore, Yong Loo Lin Sch Med, Ctr Translat Med, Dept Biochem, Singapore 117599, Singapore.
   [Chai, Christina L. L.] ASTAR, Inst Chem & Engn Sci, Singapore 138665, Singapore.
C3 National University of Singapore; Center Life Science - NUS; National
   University of Singapore; Agency for Science Technology & Research
   (A*STAR); A*STAR - Singapore Immunology Network (SIgN); National
   University of Singapore; Agency for Science Technology & Research
   (A*STAR); A*STAR - Institute of Sustainability for Chemicals, Energy &
   Environment (ISCE2)
RP Chai, CLL (corresponding author), NUS Grad Sch Integrat Sci & Engn, Ctr Life Sci, 05-01,28 Med Dr, Singapore 117456, Singapore.
EM phacllc@nus.edu.sg
RI ; Ng, Lisa/JOZ-2889-2023; Lam, Tran/A-2056-2012; Kam, Yiu/AAI-4148-2021;
   Chai, Christina/A-3133-2014
OI Amrun, Siti Naqiah/0000-0001-6939-8123; Ng, Lisa/0000-0003-4071-5222;
   Chai, Christina/0000-0002-9199-851X; KAM, Yiu Wing
   Jason/0000-0002-8360-9537; 
FU Agency for Science Technology and Research (A*STAR) [JCO 1231BFG046];
   Ministry of Education, Singapore; National University of Singapore
   [R-148-000-146-133]
FX The authors thank the Agency for Science Technology and Research
   (A*STAR, Grant JCO 1231BFG046), Ministry of Education, Singapore, and
   National University of Singapore (Grant R-148-000-146-133) for financial
   support of this project. The authors also thank A. Merits (Institute of
   Technology, University of Tartu) for providing the infectious clones
   from various CHIKV isolates and M. L. Ng (Department of Microbiology,
   National University of Singapore) and H. Tolou (Groupe d'Etude en
   Preventologie , Villenave d'Ornon, France) for providing the SINV and
   ONNV isolates.
CR Abdelnabi R, 2016, METHODS MOL BIOL, V1426, P243, DOI 10.1007/978-1-4939-3618-2_22
   Ahola T, 2015, VECTOR-BORNE ZOONOT, V15, P250, DOI 10.1089/vbz.2014.1681
   Bessaud M, 2006, EMERG INFECT DIS, V12, P1604, DOI 10.3201/eid1210.060596
   Bessaud M, 2006, EMERG INFECT DIS, V12, P1248, DOI 10.3201/eid1708.060199
   Bourjot M, 2012, J NAT PROD, V75, P2183, DOI 10.1021/np300637t
   Briolant S, 2004, ANTIVIR RES, V61, P111, DOI 10.1016/j.antiviral.2003.09.005
   Ching KC, 2015, J MED CHEM, V58, P9196, DOI 10.1021/acs.jmedchem.5b01047
   Couderc T, 2008, PLOS PATHOG, V4, DOI 10.1371/journal.ppat.0040029
   Couderc T, 2015, ANTIVIR RES, V121, P120, DOI 10.1016/j.antiviral.2015.07.002
   Cruz DJM, 2013, PLOS NEGLECT TROP D, V7, DOI 10.1371/journal.pntd.0002471
   De Lamballerie X, 2008, VECTOR-BORNE ZOONOT, V8, P837, DOI 10.1089/vbz.2008.0049
   de Lamballerie Xavier, 2009, Infectious Disorders - Drug Targets, V9, P101
   Delogu I, 2011, ANTIVIR RES, V90, P99, DOI 10.1016/j.antiviral.2011.03.182
   Gigante A, 2014, J MED CHEM, V57, P4000, DOI 10.1021/jm401844c
   Gising J, 2014, J MED CHEM, V57, P1790, DOI 10.1021/jm301887f
   Her ZS, 2010, J IMMUNOL, V184, P5903, DOI 10.4049/jimmunol.0904181
   Her Z, 2009, MICROBES INFECT, V11, P1165, DOI 10.1016/j.micinf.2009.09.004
   Higgs S, 2014, VECTOR-BORNE ZOONOT, V14, P535, DOI 10.1089/vbz.2014.14.8.edit
   HOUSTON JB, 1994, BIOCHEM PHARMACOL, V47, P1469
   Hwu JR, 2015, ANTIVIR RES, V118, P103, DOI 10.1016/j.antiviral.2015.03.013
   Kam YW, 2012, J VIROL, V86, P13005, DOI 10.1128/JVI.01780-12
   Kaur P, 2013, DRUG DISCOV TODAY, V18, P969, DOI 10.1016/j.drudis.2013.05.002
   Kaur P, 2013, ANTIMICROB AGENTS CH, V57, P155, DOI 10.1128/AAC.01467-12
   Khan M, 2011, ANTIVIR RES, V89, P1, DOI 10.1016/j.antiviral.2010.10.009
   Morrison TE, 2014, J VIROL, V88, P11644, DOI 10.1128/JVI.01432-14
   Nothias-Scaglia LF, 2015, J NAT PROD, V78, P1277, DOI 10.1021/acs.jnatprod.5b00073
   Parola P, 2006, EMERG INFECT DIS, V12, P1493, DOI 10.3201/eid1210.060610
   Pohjala L, 2011, PLOS ONE, V6, DOI 10.1371/journal.pone.0028923
   Pulmanausahakul R, 2011, INT J INFECT DIS, V15, pE671, DOI 10.1016/j.ijid.2011.06.002
   RADA B, 1977, ANN NY ACAD SCI, V284, P410, DOI 10.1111/j.1749-6632.1977.tb21977.x
   Rashad AA, 2014, J MED CHEM, V57, P1147, DOI 10.1021/jm400460d
   Rougeron V, 2015, J CLIN VIROL, V64, P144, DOI 10.1016/j.jcv.2014.08.032
   Sam IC, 2015, VECTOR-BORNE ZOONOT, V15, P223, DOI 10.1089/vbz.2014.1680
   Schwartz O, 2010, NAT REV MICROBIOL, V8, P491, DOI 10.1038/nrmicro2368
   Sindac JA, 2013, J MED CHEM, V56, P9222, DOI 10.1021/jm401330r
   Sindac JA, 2012, J MED CHEM, V55, P3535, DOI 10.1021/jm300214e
   Solignat M, 2009, VIROLOGY, V393, P183, DOI 10.1016/j.virol.2009.07.024
   Staples JE, 2014, NEW ENGL J MED, V371, P887, DOI 10.1056/NEJMp1407698
   Teo TH, 2015, J VIROL, V89, P7955, DOI 10.1128/JVI.00909-15
   Thiberville SD, 2013, ANTIVIR RES, V99, P345, DOI 10.1016/j.antiviral.2013.06.009
   Tsetsarkin K, 2006, VECTOR-BORNE ZOONOT, V6, P325, DOI 10.1089/vbz.2006.6.325
   Varghese FS, 2016, J VIROL, V90, P9743, DOI 10.1128/JVI.01382-16
   Venable JD, 2005, J MED CHEM, V48, P8289, DOI 10.1021/jm0502081
   Weaver SC, 2015, NEW ENGL J MED, V372, P1231, DOI 10.1056/NEJMra1406035
NR 44
TC 33
Z9 36
U1 0
U2 11
PU AMER CHEMICAL SOC
PI WASHINGTON
PA 1155 16TH ST, NW, WASHINGTON, DC 20036 USA
SN 0022-2623
EI 1520-4804
J9 J MED CHEM
JI J. Med. Chem.
PD APR 13
PY 2017
VL 60
IS 7
BP 3165
EP 3186
DI 10.1021/acs.jmedchem.7b00180
PG 22
WC Chemistry, Medicinal
WE Science Citation Index Expanded (SCI-EXPANDED); Index Chemicus (IC)
SC Pharmacology & Pharmacy
GA ES3NK
UT WOS:000399436100037
PM 28350454
DA 2025-07-26
ER

PT J
AU Machado, CM
   Pereira, BBD
   Felix, AC
   Oliveira, MC
   Darrigo, LG
   de Souza, MP
   Paton, EJD
   Neves, F
   Colturato, VR
   Simoes, BP
AF Machado, Clarisse Martins
   de Souza Pereira, Barbara Brito
   Felix, Alvina Clara
   Oliveira, Maria Carolina
   Darrigo, Luiz Guilherme, Jr.
   de Souza, Mair Pedro
   de Alencar Paton, Eduardo Jose
   Neves, Fabia
   Colturato, Vergilio Rensi
   Simoes, Belinda Pinto
TI Zika and chikungunya virus infections in hematopoietic stem cell
   transplant recipients and oncohematological patients
SO BLOOD ADVANCES
LA English
DT Article
ID TIME RT-PCR; DENGUE; TRANSMISSION; MICRONESIA; BRAZIL
AB Aedes mosquitoes are well adapted in domestic environments and widespread in tropical regions. Since 2015, Brazil has been experiencing a triple epidemic of dengue (DENV), chikungunya (CHKV), and Zika (ZIKV) viruses. The last 2 viruses are likely following the path of DENV, which has been endemic in most parts of the country since the 1980s. Given this triple epidemic, we proposed a prospective and collaborative study to assess the prevalence, morbidity, andmortality of DENV, CHKV, and ZIKV infections in hematopoietic stem cell transplant (HSCT) recipients and oncohematological patients. A case definition strategy (fever and rash) was used to prompt diagnostic investigation of DENV, ZIKV, and CHKV, which was accomplished by real-time polymerase chain reaction with plasma and urine samples. Clinical follow-up was performed 7 and 30 days after symptom onset. We report here the first cases of ZIKV and CHKV infections diagnosed in this ongoing study. From February to May 2016, 9 of the 26 patients (34.6%) fulfilling case definition criteria were diagnosed with DENV (3 cases), ZIKV (4 cases), or CHKV (2 cases) infections. Prolonged viremia and viruria were observed in dengue and Zika fever cases, respectively. Thrombocytopenia was the most frequent complication. Delayed engraftment was noted in 1 patient who acquired ZIKV 25 days before HSCT. All patients survived without sequelae. With the geographic expansion of arboviruses, donor and recipient screening may become mandatory. Patients living in areas where these viruses are not endemic are also at risk, since these viruses can be transmitted by blood as well as organ or tissue transplantation
C1 [Machado, Clarisse Martins; de Souza Pereira, Barbara Brito; Felix, Alvina Clara] Univ Sao Paulo, Inst Trop Med, Virol Lab, Av Dr Eneas Carvalho Aguiar 470, BR-05403000 Sao Paulo, SP, Brazil.
   [Machado, Clarisse Martins; de Souza, Mair Pedro; Colturato, Vergilio Rensi] Amaral Carvalho Fdn, HSCT Program, Sao Paulo, Brazil.
   [Oliveira, Maria Carolina; Darrigo, Luiz Guilherme, Jr.; Simoes, Belinda Pinto] Univ Sao Paulo, Fac Med Ribeirao Preto, Sao Paulo, Brazil.
   [de Alencar Paton, Eduardo Jose] Hosp Cancer Barretos, HSCT Program, Sao Paulo, Brazil.
   [Neves, Fabia] Santa Casa Misericordia Itabuna, Salvador, Brazil.
C3 Universidade de Sao Paulo; Universidade de Sao Paulo; Hospital de Cancer
   de Barretos
RP Machado, CM (corresponding author), Univ Sao Paulo, Inst Trop Med, Virol Lab, Av Dr Eneas Carvalho Aguiar 470, BR-05403000 Sao Paulo, SP, Brazil.
EM clarimm@usp.br
RI Oliveira, Maria Carolina/A-2302-2012; DARRIGO, LUIZ/AAH-1776-2019;
   Rodrigues, Maria/A-2302-2012; Simoes, Belinda/M-7469-2016
OI Oliveira, Maria Carolina/0000-0003-0691-2222; Darrigo Junior,
   Luiz/0000-0001-6007-8908; 
FU Sao Paulo Research Foundation [2015/06947-5]; Virology Laboratory of
   Institute of Tropical Medicine, University of Sao Paulo; Fundacao de
   Amparo a Pesquisa do Estado de Sao Paulo (FAPESP) [15/06947-5] Funding
   Source: FAPESP
FX This study was supported in part by the Sao Paulo Research Foundation
   (research grant 2015/06947-5) (C.M.M.) and by the Virology Laboratory of
   Institute of Tropical Medicine, University of Sao Paulo.
CR Agencia Nacional de Vigilancia Sanitaria (ANVISA), CRIT TECN GER RISC S
   Associacao Brasileira de Transplante de Orgaos, DIM TRANSPL BRAS CAD
   Barjas-Castro ML, 2016, TRANSFUSION, V56, P1684, DOI 10.1111/trf.13681
   Cecilia D, 2015, ARCH VIROL, V160, P323, DOI 10.1007/s00705-014-2217-x
   Couderc T, 2012, J INFECT DIS, V206, P851, DOI 10.1093/infdis/jis296
   Duffy MR, 2009, NEW ENGL J MED, V360, P2536, DOI 10.1056/NEJMoa0805715
   Faye O, 2013, VIROL J, V10, DOI 10.1186/1743-422X-10-311
   Garcia JHP, 2006, TRANSPLANTATION, V82, P850, DOI 10.1097/01.tp.0000235151.60237.fe
   Gasperina DD, 2015, TRANSPL INFECT DIS, V17, P876, DOI 10.1111/tid.12453
   Gourinat AC, 2015, EMERG INFECT DIS, V21, P84, DOI 10.3201/eid2101.140894
   Hepner Adriana, 2016, J Glob Oncol, V2, P250, DOI 10.1200/JGO.2016.003533
   Huhtamo E, 2010, J CLIN VIROL, V47, P49, DOI 10.1016/j.jcv.2009.11.001
   Lanciotti RS, 2008, EMERG INFECT DIS, V14, P1232, DOI 10.3201/eid1408.080287
   Levi JE, 2015, TRANSFUSION, V55, P961, DOI 10.1111/trf.12944
   Machado CM, 2009, REV INST MED TROP SP, V51, P309, DOI 10.1590/S0036-46652009000600002
   Musso D, 2014, EUROSURVEILLANCE, V19, P19
   Nogueira ML, 2011, AM J TRANSPLANT, V17, P791
   Punzel M, 2014, EMERG INFECT DIS, V20, P1366, DOI 10.3201/eid2008.140508
   Renaud CJ, 2007, NEPHROLOGY, V12, P305, DOI 10.1111/j.1440-1797.2007.00785.x
   Rigau-Perez Jose G., 2001, American Journal of Tropical Medicine and Hygiene, V64, P67
   Sabino EC, 2016, J INFECT DIS, V213, P694, DOI 10.1093/infdis/jiv326
   SCHATZMAYR H G, 1986, Memorias do Instituto Oswaldo Cruz, V81, P245
   Sharma SK, 2011, MEDITERR J HEMATOL I, V3, DOI 10.4084/MJHID.2011.039
   Zanluca C, 2015, MEM I OSWALDO CRUZ, V110, P569, DOI 10.1590/0074-02760150192
NR 24
TC 12
Z9 12
U1 1
U2 3
PU AMER SOC HEMATOLOGY
PI WASHINGTON
PA 2021 L ST NW, SUITE 900, WASHINGTON, DC 20036 USA
SN 2473-9529
EI 2473-9537
J9 BLOOD ADV
JI Blood Adv.
PD APR 11
PY 2017
VL 1
IS 10
BP 624
EP 627
DI 10.1182/bloodadvances.2016003285
PG 4
WC Hematology
WE Science Citation Index Expanded (SCI-EXPANDED)
SC Hematology
GA ES2PX
UT WOS:000399371500006
PM 29296705
OA gold, Green Published
DA 2025-07-26
ER

PT J
AU do Prado, TM
   Cincotto, FH
   Machado, SAS
AF do Prado, Thiago M.
   Cincotto, Fernando H.
   Machado, Sergio A. S.
TI Spectroelectrochemical study of acetylsalicylic acid in neutral medium
   and its quantification in clinical and environmental samples
SO ELECTROCHIMICA ACTA
LA English
DT Article
DE spectroelectrochemical; voltabsorptometry; graphene; gold nanoparticles;
   acetylsalicylic acid
ID ELECTROCHEMICAL SENSOR; PLATINUM-ELECTRODE; FREE-RADICALS; ZIKA FEVER;
   ASPIRIN; CHIKUNGUNYA; CAFFEINE; PHARMACEUTICALS; SEWAGE; OXIDE
AB This paper describes the application of simultaneous electrochemical reduction and UV absorbance methods (spectroelectrochemical techniques, highlighting the derivative linear scan voltabsorptometry) in the determination of acetylsalicylic acid in neutral medium, using a platinum gauze electrode modified with nanocomposite of reduced graphene oxide with gold nanoparticles (rGO/AuNPs). In solution, the process involving one electron to produce the radical acetylsalicylate was observed. Such mechanism was confirmed by electronic paramagnetic resonance (EPR). This study demonstrated that the voltabsorptometric sensor is highly sensitive for the determination of acetylsalicylic acid, with a limit of detection of 0.26 mu mol L (1). No significant interference was detected for ascorbic and uric acid in the determination of acetylsalicylic acid. The platinum gauze with rGO/AuNPs modified electrode device was successfully applied in the acetylsalicylic acid determination in an environmental samples (wastewater) and clinical (tablets of drugs and human urine) samples, and is a promising platform for a simple, rapid, direct and very sensitive analysis of acetylsalicylic acid. (C) 2017 Elsevier Ltd. All rights reserved.
C1 [do Prado, Thiago M.; Machado, Sergio A. S.] Univ Sao Paulo, Sao Carlos Inst Chem, CP 380, BR-13566590 Sao Carlos, SP, Brazil.
   [Cincotto, Fernando H.] Univ Fed Sao Carlos, Chem Dept, BR-13565905 Sao Carlos, SP, Brazil.
C3 Universidade de Sao Paulo; Universidade Federal de Sao Carlos
RP do Prado, TM (corresponding author), Univ Sao Paulo, Sao Carlos Inst Chem, CP 380, BR-13566590 Sao Carlos, SP, Brazil.
EM thipra@gmail.com
RI Cincotto, Fernando Henrique/AAA-1007-2019
OI Cincotto, Fernando Henrique/0000-0001-7027-2480
FU FAPESP [2013/17053-0, 2016/16565-5, 2006/53266-4]; CNPq [471389/2013-7];
   CAPES [1423455]; Fundacao de Amparo a Pesquisa do Estado de Sao Paulo
   (FAPESP) [16/16565-5, 06/53266-4, 13/17053-0] Funding Source: FAPESP
FX The authors thank FAPESP for funding resources through Processes no:
   2013/17053-0 and 2016/16565-5 (F. H. Cincotto), CNPq no: 471389/2013-7
   process and CAPES process no: 1423455 for granted doctoral fellowship to
   T. M. Prado as well as to Prof. Douglas Wagner Franco (in memoriam) by
   EPR analyzes performed on equipment purchased by FAPESP no 2006/53266-4
   process.
CR Abdelnabi R, 2015, ANTIVIR RES, V121, P59, DOI 10.1016/j.antiviral.2015.06.017
   Abu-Qare AW, 2001, J PHARMACEUT BIOMED, V26, P939, DOI 10.1016/S0731-7085(01)00448-4
   BANCROFT EE, 1981, ANAL CHEM, V53, P1390, DOI 10.1021/ac00232a021
   Bard AJ., 2001, ELECTROCHEMICAL METH, V2, P580
   Bozzini B, 2006, J APPL ELECTROCHEM, V36, P973, DOI 10.1007/s10800-006-9124-0
   BUETTNER GR, 1993, FREE RADICAL RES COM, V19, pS79, DOI 10.3109/10715769309056s79
   BUETTNER GR, 1987, FREE RADICAL BIO MED, V3, P259, DOI 10.1016/S0891-5849(87)80033-3
   Burnett T, 2013, IMMUNOL ALLERGY CLIN, V33, P223, DOI 10.1016/j.iac.2012.11.003
   Cariappa M P, 2015, Med J Armed Forces India, V71, P76, DOI [10.101, 10.1016/j.mjafi.2014.06.001]
   Chan JFW, 2016, J INFECTION, V72, P507, DOI 10.1016/j.jinf.2016.02.011
   Chen QT, 2016, BIOSENS BIOELECTRON, V79, P364, DOI 10.1016/j.bios.2015.12.063
   Chrzescijanska E, 2014, J ELECTROANAL CHEM, V713, P17, DOI 10.1016/j.jelechem.2013.11.015
   Cincotto FH, 2014, CHEM-EUR J, V20, P4746, DOI 10.1002/chem.201304853
   Comeau F, 2008, SCI TOTAL ENVIRON, V396, P132, DOI 10.1016/j.scitotenv.2008.02.031
   da Silva OB, 2012, ANAL METHODS-UK, V4, P2348, DOI 10.1039/c2ay25111f
   EDWARDS LJ, 1950, T FARADAY SOC, V46, P723, DOI 10.1039/tf9504600723
   Elahi MY, 2011, ANAL BIOCHEM, V411, P176, DOI 10.1016/j.ab.2011.01.006
   Ertan B, 2016, J COLLOID INTERF SCI, V470, P14, DOI 10.1016/j.jcis.2016.02.036
   Floyd CN, 2014, PHARMACOL THERAPEUT, V141, P69, DOI 10.1016/j.pharmthera.2013.08.005
   Gerber M, 2006, INT J PHARMACEUT, V310, P31, DOI 10.1016/j.ijpharm.2005.11.018
   Gerson F., 2003, ELECT SPIN RESONANCE
   Ghadimi H., 2016, J TAIWAN I CHEM E
   Goyal RN, 2011, J ELECTROANAL CHEM, V655, P97, DOI 10.1016/j.jelechem.2011.03.008
   HUMMERS WS, 1958, J AM CHEM SOC, V80, P1339, DOI 10.1021/ja01539a017
   Kucharz EJ, 2012, EUR J INTERN MED, V23, P325, DOI 10.1016/j.ejim.2012.01.009
   León L, 2013, SENSOR ACTUAT B-CHEM, V186, P263, DOI 10.1016/j.snb.2013.06.024
   Li F, 2012, CHEM COMMUN, V48, P127, DOI 10.1039/c1cc15694b
   Madariaga M, 2016, BRAZ J INFECT DIS, V20, P91
   de Salazar PM, 2016, ENFERM INFEC MICR CL, V34, P247, DOI 10.1016/j.eimc.2016.02.016
   Miller J.N., 2005, STAT CHEMOMETRICS AN
   Mojovic M, 2005, J SERB CHEM SOC, V70, P177, DOI 10.2298/JSC0502177M
   Moliner-Martínez Y, 2011, J CHROMATOGR A, V1218, P2276, DOI 10.1016/j.chroma.2011.02.036
   Papageorgiou M, 2016, SCI TOTAL ENVIRON, V543, P547, DOI 10.1016/j.scitotenv.2015.11.047
   Parlak O, 2013, BIOSENS BIOELECTRON, V49, P53, DOI 10.1016/j.bios.2013.04.004
   Patil DB, 2008, ASIAN J CHEM, V20, P6494
   Pooja C, 2014, ASIAN PAC J TROP MED, V7, P169, DOI 10.1016/S1995-7645(14)60016-X
   Purushotham M, 2015, TALANTA, V143, P328, DOI 10.1016/j.talanta.2015.04.082
   Payán MR, 2010, TALANTA, V82, P854, DOI 10.1016/j.talanta.2010.05.022
   Rivera-Utrilla J, 2013, CHEMOSPHERE, V93, P1268, DOI 10.1016/j.chemosphere.2013.07.059
   Sanghavi BJ, 2010, ELECTROCHIM ACTA, V55, P8638, DOI 10.1016/j.electacta.2010.07.093
   Silvester DS, 2008, J PHYS CHEM C, V112, P12966, DOI 10.1021/jp802996q
   Stumpf M, 1999, SCI TOTAL ENVIRON, V225, P135, DOI 10.1016/S0048-9697(98)00339-8
   Tarábek J, 2005, ELECTROCHIM ACTA, V50, P1643, DOI 10.1016/j.electacta.2004.10.020
   Ternes TA, 1998, WATER RES, V32, P3245, DOI 10.1016/S0043-1354(98)00099-2
   Wang Yan, 2012, J Pharm Anal, V2, P386, DOI 10.1016/j.jpha.2012.06.002
   Wang ZH, 2011, TALANTA, V85, P1672, DOI 10.1016/j.talanta.2011.06.067
   Wattal C, 2012, MED CLIN N AM, V96, P1225, DOI 10.1016/j.mcna.2012.08.004
   Wei Y, 2012, J PHYS CHEM C, V116, P1034, DOI 10.1021/jp209805c
   Wudarska E, 2013, ELECTROCHIM ACTA, V93, P189, DOI 10.1016/j.electacta.2013.01.107
   Xu XY, 2016, SENSOR ACTUAT B-CHEM, V230, P463, DOI 10.1016/j.snb.2016.02.101
   YAMAZAKI I, 1990, J BIOL CHEM, V265, P652
   Yigit A, 2016, TALANTA, V158, P21, DOI 10.1016/j.talanta.2016.05.046
   Zanluca C, 2016, MICROBES INFECT, V18, P295, DOI 10.1016/j.micinf.2016.03.003
   Ziylan A, 2011, J HAZARD MATER, V187, P24, DOI 10.1016/j.jhazmat.2011.01.057
   Zoski CG, 2007, HANDBOOK OF ELECTROCHEMISTRY, P1
NR 55
TC 12
Z9 12
U1 0
U2 32
PU PERGAMON-ELSEVIER SCIENCE LTD
PI OXFORD
PA THE BOULEVARD, LANGFORD LANE, KIDLINGTON, OXFORD OX5 1GB, ENGLAND
SN 0013-4686
EI 1873-3859
J9 ELECTROCHIM ACTA
JI Electrochim. Acta
PD APR 10
PY 2017
VL 233
BP 105
EP 112
DI 10.1016/j.electacta.2017.03.038
PG 8
WC Electrochemistry
WE Science Citation Index Expanded (SCI-EXPANDED)
SC Electrochemistry
GA EQ8IL
UT WOS:000398328000012
DA 2025-07-26
ER

PT J
AU Jeong, YE
   Cha, GW
   Cho, JE
   Lee, EJ
   Jee, Y
   Lee, WJ
AF Jeong, Young Eui
   Cha, Go-Woon
   Cho, Jung Eun
   Lee, Eun Ju
   Jee, Youngmee
   Lee, Won-Ja
TI Viral and serological kinetics in Zika virus-infected patients in South
   Korea
SO VIROLOGY JOURNAL
LA English
DT Article
DE Zika virus; Chikungunya virus; Dengue virus; Reverse
   transcription-polymerase chain reaction; Enzyme-Linked Immunosorbent
   Assay; Phylogenetic analysis
ID SERUM; MICRONESIA; SALIVA; URINE
AB Zika virus is a mosquito-borne flavivirus that causes clinical symptoms similar to those observed in dengue and chikungunya virus infections. The Korea Centers for Disease Control and Prevention initiated laboratory testing using a real-time reverse transcription-polymerase chain reaction in January 2016. More than 1,000 suspected cases of infection were tested and nine were confirmed as imported cases of Zika virus infection from January to July 2016. The travel destinations of the infected individuals were Brazil, Philippines, Viet Nam, Guatemala, Puerto Rico, and the Dominican Republic. Phylogenetic analysis based on the partial envelope gene indicated that the viruses belonged to the Asian genotype circulating in South America. We further investigated the duration for which the viral RNA and virus-specific antibodies were detectable after the symptom onset. After the day of symptom onset, Zika virus was detectable until 6 days in serum, 14 days in urine and saliva, and 58 days in semen. Immunoglobulin M against Zika virus was detected as early as 2 days after the symptom onset and was maintained at these levels until 41 days, whereas Immunoglobulin G was detectable from 8 days after the symptom onset and was maintained until 52 days. These findings would help diagnostic laboratories improve their testing programs for Zika virus infection.
C1 [Jeong, Young Eui; Cha, Go-Woon; Cho, Jung Eun; Lee, Eun Ju; Lee, Won-Ja] Korea Ctr Dis Control & Prevent, Div Arboviruses, Natl Inst Hlth, 187 Osongsaengmyeong 2 Ro, Cheongju 28159, Chungbuk Do, South Korea.
   [Jee, Youngmee] Korea Ctr Dis Control & Prevent, Cheongju 28159, Chungbuk Do, South Korea.
C3 Korea Disease Control & Prevention Agency (KDCA); Korea National
   Institute of Health (KNIH); Korea CDC Center for Immunology & Pathology;
   Korea CDC Center for Disease Prevention; Korea Disease Control &
   Prevention Agency (KDCA)
RP Lee, WJ (corresponding author), Korea Ctr Dis Control & Prevent, Div Arboviruses, Natl Inst Hlth, 187 Osongsaengmyeong 2 Ro, Cheongju 28159, Chungbuk Do, South Korea.
EM leewonja@gmail.com
RI Jee, Youngmee/AGW-0164-2022
FU Korea Centers for Disease Control and Prevention [4847-311-210-13,
   4837-301-210-13]
FX This study was supported by funding from the Korea Centers for Disease
   Control and Prevention (4847-311-210-13, 4837-301-210-13). The funding
   agency had no role in study design, data collection and analysis,
   decision to publish, or preparation of the manuscript.
CR Barzon L, 2016, EUROSURVEILLANCE, V21, P2, DOI 10.2807/1560-7917.ES.2016.21.10.30159
   Bingham AM, 2016, MMWR-MORBID MORTAL W, V65, P475, DOI 10.15585/mmwr.mm6518e2
   Bonaldo MC, 2016, PLOS NEGLECT TROP D, V10, DOI 10.1371/journal.pntd.0004816
   BURKE DS, 1985, J INFECT DIS, V151, P1093, DOI 10.1093/infdis/151.6.1093
   Busch MP, 2008, J INFECT DIS, V198, P984, DOI 10.1086/591467
   Duffy MR, 2009, NEW ENGL J MED, V360, P2536, DOI 10.1056/NEJMoa0805715
   Faye O, 2008, J CLIN VIROL, V43, P96, DOI 10.1016/j.jcv.2008.05.005
   Gourinat AC, 2015, EMERG INFECT DIS, V21, P84, DOI 10.3201/eid2101.140894
   Haddow AD, 2012, PLOS NEGLECT TROP D, V6, DOI 10.1371/journal.pntd.0001477
   Huzly D, 2016, EUROSURVEILLANCE, V21, P9, DOI 10.2807/1560-7917.ES.2016.21.16.30203
   KIRYA BG, 1977, T ROY SOC TROP MED H, V71, P254, DOI 10.1016/0035-9203(77)90020-7
   Koraka P, 2002, MICROBES INFECT, V4, P1209, DOI 10.1016/S1286-4579(02)01647-7
   Lanciotti RS, 2008, EMERG INFECT DIS, V14, P1232, DOI 10.3201/eid1408.080287
   Lanciotti RS, 2016, EMERG INFECT DIS, V22, P933, DOI 10.3201/eid2205.160065
   Musso D, 2015, J CLIN VIROL, V68, P53, DOI 10.1016/j.jcv.2015.04.021
   Peeling RW, 2010, NAT REV MICROBIOL, pS30, DOI 10.1038/nrmicro2459
NR 16
TC 19
Z9 20
U1 0
U2 13
PU BIOMED CENTRAL LTD
PI LONDON
PA 236 GRAYS INN RD, FLOOR 6, LONDON WC1X 8HL, ENGLAND
SN 1743-422X
J9 VIROL J
JI Virol. J.
PD APR 7
PY 2017
VL 14
AR 70
DI 10.1186/s12985-017-0740-6
PG 6
WC Virology
WE Science Citation Index Expanded (SCI-EXPANDED)
SC Virology
GA EQ9KP
UT WOS:000398403700001
PM 28388922
OA Green Published, gold
DA 2025-07-26
ER

PT J
AU Aubry, M
   Teissier, Y
   Mapotoeke, M
   Teissier, A
   Giard, M
   Musso, D
   Cao-Lormeau, V
AF Aubry, M.
   Teissier, Y.
   Mapotoeke, M.
   Teissier, A.
   Giard, M.
   Musso, D.
   Cao-Lormeau, V.
TI High risk of dengue type 2 outbreak in French Polynesia, 2017
SO EUROSURVEILLANCE
LA English
DT Article
ID SOUTH-PACIFIC; ARBOVIRUSES; CHIKUNGUNYA; ISLANDS
AB In French Polynesia, the four serotypes of dengue virus (DENV-1 to -4) have caused 14 epidemics since the mid-1940s. From the end of 2016, an increasing number of Pacific Island Countries and Territories have reported DENV-2 outbreaks and in February 2017, DENV-2 infection was detected in French Polynesia in three travellers from Vanuatu. As DENV-2 has not been circulating in French Polynesia since December 2000, there is high risk for an outbreak to occur.
C1 [Aubry, M.; Teissier, Y.; Teissier, A.; Musso, D.; Cao-Lormeau, V.] Inst Louis Malarde, Unit Emerging Infect Dis, Tahiti, French Polynesi, France.
   [Teissier, Y.] Univ Sorbonne Paris Cite, ED 474, Paris, France.
   [Mapotoeke, M.; Giard, M.] Direct Sante Polynesie Francaise, Tahiti, French Polynesi, France.
RP Aubry, M (corresponding author), Inst Louis Malarde, Unit Emerging Infect Dis, Tahiti, French Polynesi, France.
EM maubry@ilm.pf
RI Musso, Didier/P-7809-2016; Aubry, Maite/MDS-7746-2025; Cao-Lormeau,
   Van-Mai/H-4879-2018
OI Musso, Didier/0000-0002-9226-0971; Aubry, Maite/0000-0002-9913-5794;
   Cao-Lormeau, Van-Mai/0000-0001-5606-7480
FU French Ministry for Foreign and European Affairs under Pacific Funds for
   ISID-Pacific project [06314-090414, 12115-020915, 03016-200516];
   European Commission [282 378FP7]
FX The present work received support from the French Ministry for Foreign
   and European Affairs under the Pacific Funds for ISID-Pacific project
   (Grant Agreements No. 06314-090414, No. 12115-020915, No. 03016-200516)
   and support from the European Commission FP7 Programme for the DENFREE
   project (Grant Agreement no. 282 378FP7).
CR Adalja AA, 2012, EMERG INFECT DIS, V18, P608, DOI 10.3201/eid1804.110968
   Aubry M, 2015, INT J INFECT DIS, V41, P11, DOI 10.1016/j.ijid.2015.10.005
   Aubry M, 2015, EMERG INFECT DIS, V21, P724, DOI 10.3201/eid2104.141741
   Cao-Lormeau VM, 2014, LANCET, V384, P1571, DOI 10.1016/S0140-6736(14)61977-2
   Cao-Lormeau VM, 2014, EMERG INFECT DIS, V20, P1034, DOI 10.3201/eid2006.131413
   Cao-Lormeau VM, 2014, EMERG INFECT DIS, V20, P1085, DOI [10.3201/eid2011.141380, 10.3201/eid2006.140138]
   Cao-Lormeau VM, 2011, PLOS ONE, V6, DOI 10.1371/journal.pone.0029555
   Chungue E., 1998, Pacific Health Dialog, V5, P154
   Daudens E, 2009, B EPIDEMIOLOGIQUE HE, V48-49-50, P499
   Descloux E, 2009, PLOS NEGLECT TROP D, V3, DOI 10.1371/journal.pntd.0000493
   Dupont-Rouzeyrol M, 2014, VIROL J, V11, DOI 10.1186/1743-422X-11-61
   Gjenero-Margan I, 2011, EUROSURVEILLANCE, V16, P2
   Johnson BW, 2005, J CLIN MICROBIOL, V43, P4977, DOI 10.1128/JCM.43.10.4977-4983.2005
   KIMURA M, 1980, J MOL EVOL, V16, P111, DOI 10.1007/BF01731581
   Kumar S, 2016, MOL BIOL EVOL, V33, P1870, DOI [10.1093/molbev/msw054, 10.1093/molbev/msv279]
   Murray KO, 2013, VECTOR-BORNE ZOONOT, V13, P835, DOI 10.1089/vbz.2013.1413
   Musso D, 2015, LANCET, V386, P243, DOI 10.1016/S0140-6736(15)61273-9
   Roth A, 2014, EUROSURVEILLANCE, V19, P2, DOI 10.2807/1560-7917.ES2014.19.41.20929
   Singh Narendra, 2005, Pac Health Dialog, V12, P111
   Succo T, 2016, EUROSURVEILLANCE, V21, P5, DOI 10.2807/1560-7917.ES.2016.21.21.30240
   Tomasello D, 2013, TRAVEL MED INFECT DI, V11, P274, DOI 10.1016/j.tmaid.2013.07.006
   Cao-Lormeau VM, 2016, EMERG INFECT DIS, V22, P913, DOI 10.3201/eid2205.150547
NR 22
TC 10
Z9 11
U1 0
U2 4
PU EUR CENTRE DIS PREVENTION & CONTROL
PI STOCKHOLM
PA TOMTEBODAVAGEN 11A, STOCKHOLM, 171 83, SWEDEN
SN 1560-7917
J9 EUROSURVEILLANCE
JI Eurosurveillance
PD APR 6
PY 2017
VL 22
IS 14
BP 14
EP 18
DI 10.2807/1560-7917.ES.2017.22.14.30505
PG 5
WC Infectious Diseases
WE Science Citation Index Expanded (SCI-EXPANDED)
SC Infectious Diseases
GA ES2ER
UT WOS:000399340000003
PM 28422007
OA Green Submitted, gold, Green Published
DA 2025-07-26
ER

PT J
AU Ahmed, QA
   Memish, ZA
AF Ahmed, Qanta A.
   Memish, Ziad A.
TI Yellow fever from Angola and Congo: a storm gathers
SO TROPICAL DOCTOR
LA English
DT Review
DE Flaviviruses; public health emergency of international concern; Africa
ID VACCINE; VIRUS; EPIDEMIC; DISEASE; THREAT; HEALTH; ZIKA
AB In common with Zika, Chikungunya and Dengue, Yellow Fever (YF) is an arthropod-borne flavivirus. It is transmitted between humans and from monkeys by mosquitoes of the Aedes aegypti (its principal vector), haemogogus and albopictus varieties. Three cycles of transmission may occur: urban; sylvatic; and intermediate. Recently, sub-Saharan Africa has seen the resurgence of this neglected disease. The current YF outbreak in Angola began in December 2015 in the capital Luanda and by October 2016 there had been>4300 suspected cases, with 376 deaths (case fatality rate=8.8%). A total of 884 were laboratory confirmed but it is likely that case numbers may be seriously underestimated. YF has subsequently quickly spread to neighbouring Congo and further afield to Kenya and also China, this being of grave concern as this was a first introduction of YF to Asia. YF has recently hit Brazil, with 555 suspected cases and 107 deaths reported by the end of January 2017. Extremely rapid unplanned urban migration in Africa by non-immune rural populations to already densely populated cities, where high densities of mosquitoes co-exist with city dwellers in makeshift flimsy accommodation, poses a ready recipe for an epidemic of massive proportion. In such conditions, with enormously strained public services existing among the most needy and vulnerable populations, mosquito control programmes are nearly impossible. YF in Congo is a tempest barely restrained. However, it is one that can be controlled by focused and committed international collaboration, by intense and united political will and by the marriage of old and trusted techniques: a vaccine almost a century old and some of the most modern technologies available to man.
C1 [Ahmed, Qanta A.] Winthrop Univ Hosp, Dept Med, Div Pulm Dis & Crit Care Med, Mineola, NY 11501 USA.
   [Ahmed, Qanta A.] SUNY Stony Brook, Med, Stony Brook, NY 11794 USA.
   [Memish, Ziad A.] Prince Mohammed bin Abdulaziz Hosp, Minist Hlth, Infect Dis & Director Res Ctr, Riyadh, Saudi Arabia.
   [Memish, Ziad A.] Emory Univ, Rollins Sch Publ Hlth, Hubert Dept Global Hlth, Atlanta, GA 30322 USA.
C3 Winthrop University Hospital; State University of New York (SUNY)
   System; Stony Brook University; Ministry of Health - Saudi Arabia; King
   Saud Bin Abdulaziz University for Health Sciences; Prince Mohammed bin
   Abdulaziz Hospital - Al Madinah; Emory University; Rollins School Public
   Health
RP Memish, ZA (corresponding author), Saudi Minist Hlth, POB 54146, Riyadh 11514, Saudi Arabia.
EM Zmemish@yahoo.com
RI Memish, Ziad/AEJ-9424-2022
CR Agwu EJ, 2016, ACTA TROP, V161, P18, DOI 10.1016/j.actatropica.2016.05.005
   [Anonymous], Yellow fever
   [Anonymous], NBC NEWS
   Barrett ADT, 2016, NEW ENGL J MED, V375, P301, DOI 10.1056/NEJMp1606997
   Calisher CH, 2016, EMERG INFECT DIS, V22, P1859, DOI 10.3201/eid2210.160875
   Campi-Azevedo AC, 2014, BMC INFECT DIS, V14, DOI 10.1186/1471-2334-14-391
   Centers for Disease Control and Prevention, 2010, YELL FEV HIST EP VAC
   Chan M, 2016, LANCET, V387, P2165, DOI 10.1016/S0140-6736(16)30620-1
   CNN Money International, WORLDS WORST EC
   Elachola H, 2016, LANCET, V388, P1155, DOI 10.1016/S0140-6736(16)31546-X
   Finlay CJ, 1965, OBRAS COMPLETAS, V1, P263
   Goddard J, 2016, AM J MED, V129, P1149, DOI 10.1016/j.amjmed.2016.07.021
   Gorgas WilliamC., 1915, Sanitation in Panama
   Lucey D, 2016, JAMA-J AM MED ASSOC, V315, P2661, DOI 10.1001/jama.2016.6606
   Norrby E, 2007, J EXP MED, V204, P2779, DOI 10.1084/jem.20072290
   Nott J., 1848, New Orleans Med. Surg. J, V4, P563
   Reed W, 1900, COMMUNICATION   1024
   Satterthwaite D., URBANIZATION SUBSAHA
   Sawyer I, COUNCIL FOREIGN RELA
   Sheridan J., YET ANOTHER OUTBREAK
   The Yellow Fever Epidemic in Philadelphia, 1793, YELL FEV EP PHIL
   Theiler M, 1937, J EXP MED, V65, P767, DOI 10.1084/jem.65.6.767
   Vasconcelos PFC, 2016, VECTOR-BORNE ZOONOT, V16, P566, DOI 10.1089/vbz.2016.2031
   Wafula L., 2016, BUSINESS DAILY  0421
   Waltz E, 2016, NATURE, V533, P450, DOI 10.1038/533450a
   Woodall JP, 2016, INT J INFECT DIS, V48, P96, DOI 10.1016/j.ijid.2016.05.001
   World Health Organization, 2016, WHO SIT REP YELL FEV
NR 27
TC 29
Z9 32
U1 0
U2 14
PU SAGE PUBLICATIONS INC
PI THOUSAND OAKS
PA 2455 TELLER RD, THOUSAND OAKS, CA 91320 USA
SN 0049-4755
EI 1758-1133
J9 TROP DOCT
JI Trop. Dr.
PD APR
PY 2017
VL 47
IS 2
BP 92
EP 96
DI 10.1177/0049475517699726
PG 5
WC Public, Environmental & Occupational Health; Tropical Medicine
WE Science Citation Index Expanded (SCI-EXPANDED)
SC Public, Environmental & Occupational Health; Tropical Medicine
GA ET2RQ
UT WOS:000400122200002
PM 28424031
DA 2025-07-26
ER

PT J
AU Ashby, J
   Moreno-Madriñán, MJ
   Yiannoutsos, CT
   Stanforth, A
AF Ashby, Jeffrey
   Moreno-Madrinan, Max J.
   Yiannoutsos, Constantin T.
   Stanforth, Austin
TI Niche Modeling of Dengue Fever Using Remotely Sensed Environmental
   Factors and Boosted Regression Trees
SO REMOTE SENSING
LA English
DT Article
DE Dengue; boosted regression tree; Aedes aegypti; remote sensing; GIS;
   vector modeling; neglected tropical diseases
ID VIRUS MOSQUITO VECTOR; AEDES-AEGYPTI; GLOBAL DISTRIBUTION;
   CLASSIFICATION; EPIDEMIOLOGY; COLOMBIA; BURDEN
AB Dengue fever (DF), a vector-borne flavivirus, is endemic to the tropical countries of the world with nearly 400 million people becoming infected each year and roughly one-third of the world's population living in areas of risk. The main vector for DF is the Aedes aegypti mosquito, which is also the same vector of yellow fever, chikungunya, and Zika viruses. To gain an understanding of the spatial aspects that can affect the epidemiological processes across the disease's geographical range, and the spatial interactions involved, we created and compared Bernoulli and Poisson family Boosted Regression Tree (BRT) models to quantify the overall annual risk of DF incidence by municipality, using the Magdalena River watershed of Colombia as a study site during the time period between 2012 and 2014. A wide range of environmental conditions make this site ideal to develop models that, with minor adjustments, could be applied in many other geographical areas. Our results show that these BRT methods can be successfully used to identify areas at risk and presents great potential for implementation in surveillance programs.
C1 [Ashby, Jeffrey; Moreno-Madrinan, Max J.] Indiana Univ, IUPUI, Fairbanks Sch Publ Hlth, Dept Environm Hlth Sci, Indianapolis, IN 46202 USA.
   [Yiannoutsos, Constantin T.] Indiana Univ, Fairbanks Sch Publ Hlth, Dept Biostat, Indianapolis, IN 46204 USA.
   [Stanforth, Austin] Indiana Univ, IUPUI, Dept Geog, Indianapolis, IN 46202 USA.
C3 Indiana University System; Indiana University Indianapolis; Indiana
   University System; Indiana University Indianapolis; Indiana University
   System; Indiana University Indianapolis
RP Moreno-Madriñán, MJ (corresponding author), Indiana Univ, IUPUI, Fairbanks Sch Publ Hlth, Dept Environm Hlth Sci, Indianapolis, IN 46202 USA.
EM jlashby@imail.iu.edu; mmorenom@iu.edu; cyiannou@iupui.edu;
   Austin.Stanforth@gmail.com
RI Ashby, Jeffrey/AAD-3825-2021
OI Moreno-Madrinan, Max/0000-0001-7154-0707; Ashby,
   Jeffrey/0000-0003-1755-1856
FU IUPUI Chancellor for Research-Research Support Funds Grant
FX This study was supported by the IUPUI Chancellor for Research-Research
   Support Funds Grant. The study was also possible because of the
   accessibility to public health data made available by the National
   Institute of Health (Instituto Nacional de Salud, INS) of Colombia. The
   authors would like to thank Mary Lefevers for her assistance in the data
   preprocessing and Victor E. Casallas-Bedoya from INS for his assistance
   with data information. The authors would also like to thank the
   reviewers for their insights and suggestions.
CR Aertsen W, 2012, PLANT SOIL, V354, P157, DOI 10.1007/s11104-011-1052-z
   [Anonymous], 2007, Analysis of racial disparities in the New York Police Department's stop, question, and frisk practices
   Bhatt S, 2013, NATURE, V496, P504, DOI 10.1038/nature12060
   Brady OJ, 2014, PARASITE VECTOR, V7, DOI 10.1186/1756-3305-7-338
   Carty DM, 2015, FOREST PROD J, V65, P365, DOI 10.13073/FPJ-D-12-00085
   Rodríguez RC, 2016, AM J TROP MED HYG, V94, P1065, DOI 10.4269/ajtmh.15-0280
   Chareonviriyaphap Theeraphap, 2003, Southeast Asian Journal of Tropical Medicine and Public Health, V34, P529
   Chen Chee Dhang, 2005, Trop Biomed, V22, P39
   Cheong YL, 2014, SPAT SPATIO-TEMPORAL, V10, P75, DOI 10.1016/j.sste.2014.05.002
   DAAC LP, LAND COV TYP YEARL L
   De la Hoz F., 2014, PUBLIC HLTH SURVEILL
   De'ath G, 2000, ECOLOGY, V81, P3178, DOI 10.2307/177409
   Delmelle A.P.E., 2015, SPATIAL ANAL HLTH GE
   Departamento Administrativo Nacional de Estadistica (DANE), 2014, GOB COL
   Elith J, 2008, J ANIM ECOL, V77, P802, DOI 10.1111/j.1365-2656.2008.01390.x
   Friedman JH, 2001, ANN STAT, V29, P1189, DOI 10.1214/aos/1013203451
   Friedman JH, 2003, STAT MED, V22, P1365, DOI 10.1002/sim.1501
   Gubler Duane J, 2011, Trop Med Health, V39, P3, DOI 10.2149/tmh.2011-S05
   Hagenlocher M, 2013, INT J HEALTH GEOGR, V12, DOI 10.1186/1476-072X-12-36
   Hay SI, 2000, ADV PARASIT, V47, P1, DOI 10.1016/S0065-308X(00)47005-3
   Heymann DL., 2008, CONTROL COMMUNICABLE
   Ibanez-Bernal S., 1987, Folia Entomologica Mexicana, V72, P163
   Instituto Nacional de Salud (INS), 2014, ENT ADSCR MIN SAL PR
   Kaushal M., EPIDEMIOLOGY DENGUE
   Kraemer MUG, 2015, ELIFE, V4, DOI 10.7554/eLife.08347
   Lawrence R, 2004, REMOTE SENS ENVIRON, V90, P331, DOI 10.1016/j.rse.2004.01.007
   Leathwick JR, 2006, MAR ECOL PROG SER, V321, P267, DOI 10.3354/meps321267
   Lima A, 2016, AM J TROP MED HYG, V94, P231, DOI 10.4269/ajtmh.15-0351
   Lounibos LP, 2002, ANNU REV ENTOMOL, V47, P233, DOI 10.1146/annurev.ento.47.091201.145206
   Lozano-Fuentes S, 2012, AM J TROP MED HYG, V87, P902, DOI 10.4269/ajtmh.2012.12-0244
   Machault V, 2014, ISPRS INT J GEO-INF, V3, P1352, DOI 10.3390/ijgi3041352
   Meentemeyer RK, 2012, ANNU REV PHYTOPATHOL, V50, P379, DOI 10.1146/annurev-phyto-081211-172938
   Messina JP, 2016, ELIFE, V5, DOI 10.7554/eLife.15272
   Messina JP, 2015, T ROY SOC TROP MED H, V109, P503, DOI 10.1093/trstmh/trv050
   Moreno-Madrinan M.J., 2017, J MED ENTOMOL
   Moreno-Madriñán MJ, 2014, ISPRS INT J GEO-INF, V3, P732, DOI 10.3390/ijgi3020732
   Morin CW, 2013, ENVIRON HEALTH PERSP, V121, P1264, DOI 10.1289/ehp.1306556
   Pigott DM., 2014, Elife, V3
   Ramon Solano R., 2010, Modis Vegetation Index Users Guide
   Rogers DJ, 2006, ADV PARASIT, V62, P181, DOI 10.1016/S0065-308X(05)62006-4
   RUEDA LM, 1990, J MED ENTOMOL, V27, P892, DOI 10.1093/jmedent/27.5.892
   Ruiz-López F, 2016, BIOMEDICA, V36, P303, DOI 10.7705/biomedica.v36i2.3301
   Shah DA, 2014, PHYTOPATHOLOGY, V104, P702, DOI 10.1094/PHYTO-10-13-0273-R
   Shi Y., 2015, ENV HLTH PERSPECT
   Stanforth A, 2016, REMOTE SENS-BASEL, V8, DOI 10.3390/rs8090770
   Suarez M. F., 1981, Biomedica, V1, P225
   Wan-Norafikah O, 2012, SAINS MALAYS, V41, P1309
NR 47
TC 30
Z9 33
U1 1
U2 26
PU MDPI
PI BASEL
PA ST ALBAN-ANLAGE 66, CH-4052 BASEL, SWITZERLAND
EI 2072-4292
J9 REMOTE SENS-BASEL
JI Remote Sens.
PD APR
PY 2017
VL 9
IS 4
AR 328
DI 10.3390/rs9040328
PG 15
WC Environmental Sciences; Geosciences, Multidisciplinary; Remote Sensing;
   Imaging Science & Photographic Technology
WE Science Citation Index Expanded (SCI-EXPANDED)
SC Environmental Sciences & Ecology; Geology; Remote Sensing; Imaging
   Science & Photographic Technology
GA EW5UJ
UT WOS:000402571700027
OA Green Published, Green Submitted, gold
DA 2025-07-26
ER

PT J
AU Burt, FJ
   Chen, WQ
   Miner, JJ
   Lenschow, DJ
   Merits, A
   Schnettler, E
   Kohl, A
   Rudd, PA
   Taylor, A
   Herrero, LJ
   Zaid, A
   Ng, LFP
   Mahalingam, S
AF Burt, Felicity J.
   Chen, Weiqiang
   Miner, Jonathan J.
   Lenschow, Deborah J.
   Merits, Andres
   Schnettler, Esther
   Kohl, Alain
   Rudd, Penny A.
   Taylor, Adam
   Herrero, Lara J.
   Zaid, Ali
   Ng, Lisa F. P.
   Mahalingam, Suresh
TI Chikungunya virus: an update on the biology and pathogenesis of this
   emerging pathogen
SO LANCET INFECTIOUS DISEASES
LA English
DT Review
ID HUMAN MONOCLONAL-ANTIBODIES; REUNION ISLAND; NONSTRUCTURAL PROTEIN-2;
   ARBOVIRUS INFECTIONS; PROTECTIVE IMMUNITY; NEUTRALIZING ANTIBODIES;
   NONHUMAN-PRIMATES; VIRAL-INFECTIONS; CHIKV INFECTION; VACCINE
AB Re-emergence of chikungunya virus, a mosquito-transmitted pathogen, is of serious public health concern. In the past 15 years, after decades of infrequent, sporadic outbreaks, the virus has caused major epidemic outbreaks in Africa, Asia, the Indian Ocean, and more recently the Caribbean and the Americas. Chikungunya virus is mainly transmitted by Aedes aegypti mosquitoes in tropical and subtropical regions, but the potential exists for further spread because of genetic adaptation of the virus to Aedes albopictus, a species that thrives in temperate regions. Chikungunya virus represents a substantial health burden to affected populations, with symptoms that include severe joint and muscle pain, rashes, and fever, as well as prolonged periods of disability in some patients. The inflammatory response coincides with raised levels of immune mediators and infiltration of immune cells into infected joints and surrounding tissues. Animal models have provided insights into disease pathology and immune responses. Although host innate and adaptive responses have a role in viral clearance and protection, they can also contribute to virus-induced immune pathology. Understanding the mechanisms of host immune responses is essential for the development of treatments and vaccines. Inhibitory compounds targeting key inflammatory pathways, as well as attenuated virus vaccines, have shown some success in animal models, including an attenuated vaccine strain based on an isolate from La Reunion incorporating an internal ribosome entry sequence that prevents the virus from infecting mosquitoes and a vaccine based on virus-like particles expressing envelope proteins. However, immune correlates of protection, as well as the safety of prophylactic and therapeutic candidates, are important to consider for their application in chikungunya infections. In this Review, we provide an update on chikungunya virus with regard to its epidemiology, molecular virology, virus-host interactions, immunological responses, animal models, and potential antiviral therapies and vaccines.
C1 [Burt, Felicity J.] Univ Bloemfontein, Natl Hlth Lab Serv, Bloemfontein, South Africa.
   [Burt, Felicity J.] Univ Free State, Fac Hlth Sci, ZA-9300 Bloemfontein, South Africa.
   [Chen, Weiqiang; Rudd, Penny A.; Taylor, Adam; Herrero, Lara J.; Zaid, Ali; Mahalingam, Suresh] Griffith Univ, Inst Glyc, Gold Coast, Qld, Australia.
   [Miner, Jonathan J.; Lenschow, Deborah J.] Washington Univ, Sch Med, Dept Internal Med, St Louis, MO 63110 USA.
   [Merits, Andres] Univ Tartu, Inst Technol, Tartu, Estonia.
   [Schnettler, Esther] Bernhard Nocht Inst Trop Med, Hamburg, Germany.
   [Kohl, Alain] Univ Glasgow, Ctr Virus Res, MRC, Glasgow, Lanark, Scotland.
   [Ng, Lisa F. P.] ASTAR, Biopolis, Singapore Immunol Network, Singapore, Singapore.
   [Ng, Lisa F. P.] Univ Liverpool, Inst Infect & Global Hlth, Liverpool, Merseyside, England.
C3 University of the Free State; Griffith University; Griffith University -
   Gold Coast Campus; Washington University (WUSTL); University of Tartu;
   Leibniz Association; Bernhard Nocht Institut fur Tropenmedizin;
   University of Glasgow; Agency for Science Technology & Research
   (A*STAR); A*STAR - Singapore Immunology Network (SIgN); University of
   Liverpool
RP Burt, FJ (corresponding author), Univ Free State, Fac Hlth Sci, ZA-9300 Bloemfontein, South Africa.; Burt, FJ (corresponding author), Univ Bloemfontein, Natl Hlth Lab Serv, Dept Med Microbiol & Virol, ZA-9300 Bloemfontein, South Africa.
EM burtfj@ufs.ac.za
RI Burt, Felicity/AAB-6993-2020; Merits, Andres/H-3125-2015; Schnettler,
   Esther/AAV-8774-2020; Ng, Lisa/JOZ-2889-2023; Herrero, Lara/A-4628-2015;
   Chen, Weiqiang/AAZ-6116-2021; Taylor, Adam/C-2981-2017; Miner,
   Jonathan/AFV-8455-2022
OI Merits, Andres/0000-0001-8193-0071; Burt, Felicity/0000-0002-7238-7799; 
FU Medical Research Council [MC_UU_12014/8] Funding Source: researchfish;
   MRC [MC_UU_12014/8] Funding Source: UKRI
CR Akahata W, 2012, J VIROL, V86, P8879, DOI 10.1128/JVI.00370-12
   Akahata W, 2010, NAT MED, V16, P334, DOI 10.1038/nm.2105
   Akhrymuk I, 2012, J VIROL, V86, P7180, DOI 10.1128/JVI.00541-12
   Allard PM, 2012, PHYTOCHEMISTRY, V84, P160, DOI 10.1016/j.phytochem.2012.07.023
   Arankalle VA, 2007, J GEN VIROL, V88, P1967, DOI 10.1099/vir.0.82714-0
   Bao HH, 2013, VIRAL IMMUNOL, V26, P75, DOI 10.1089/vim.2012.0061
   Bartel DP, 2004, CELL, V116, P281, DOI 10.1016/S0092-8674(04)00045-5
   Bassetto M, 2013, ANTIVIR RES, V98, P12, DOI 10.1016/j.antiviral.2013.01.002
   BINN LN, 1967, AM J TROP MED HYG, V16, P782, DOI 10.4269/ajtmh.1967.16.782
   Borgherini G, 2007, CLIN INFECT DIS, V44, P1401, DOI 10.1086/517537
   Bouraï M, 2012, J VIROL, V86, P3121, DOI 10.1128/JVI.06390-11
   Bourjot M, 2012, J NAT PROD, V75, P2183, DOI 10.1021/np300637t
   Brandler S, 2013, VACCINE, V31, P3718, DOI 10.1016/j.vaccine.2013.05.086
   BRIGHTON SW, 1984, CLIN RHEUMATOL, V3, P253, DOI 10.1007/BF02030766
   BRIGHTON SW, 1983, S AFR MED J, V63, P313
   Briolant S, 2004, ANTIVIR RES, V61, P111, DOI 10.1016/j.antiviral.2003.09.005
   Cassadou S, 2014, EUROSURVEILLANCE, V19, P6, DOI 10.2807/1560-7917.ES2014.19.13.20752
   Chang LJ, 2014, LANCET, V384, P2046, DOI 10.1016/S0140-6736(14)61185-5
   Chattopadhyay A, 2013, J VIROL, V87, P395, DOI 10.1128/JVI.01860-12
   Chen CI, 2010, AM J TROP MED HYG, V83, P1249, DOI 10.4269/ajtmh.2010.10-0290
   Chen RB, 2013, PLOS PATHOG, V9, DOI 10.1371/journal.ppat.1003591
   Chen WQ, 2015, J VIROL, V89, P581, DOI 10.1128/JVI.02034-14
   Chirathaworn C, 2013, ASIAN PAC J TROP MED, V6, P631, DOI 10.1016/S1995-7645(13)60108-X
   Chu HY, 2013, VACCINE, V31, P3353, DOI 10.1016/j.vaccine.2013.05.059
   Couderc T, 2009, J INFECT DIS, V200, P516, DOI 10.1086/600381
   Cruz DJM, 2013, PLOS NEGLECT TROP D, V7, DOI 10.1371/journal.pntd.0002471
   D'Ortenzio E, 2009, EUROSURVEILLANCE, V14, P11
   D'Ortenzio E, 2011, EMERG INFECT DIS, V17, P309, DOI 10.3201/eid1702.101056
   Das I, 2014, PLOS ONE, V9, DOI 10.1371/journal.pone.0100531
   Das PK, 2014, J BIOL CHEM, V289, P5635, DOI 10.1074/jbc.M113.503433
   de Lamballerie Xavier, 2009, Infectious Disorders - Drug Targets, V9, P101
   Delang L, 2014, J ANTIMICROB CHEMOTH, V69, P2770, DOI 10.1093/jac/dku209
   Delisle E, 2015, EUROSURVEILLANCE, V20, P8, DOI 10.2807/1560-7917.ES2015.20.17.21108
   DeMeio J L, 1979, Asian J Infect Dis, V3, P119
   Diallo M, 1999, AM J TROP MED HYG, V60, P281, DOI 10.4269/ajtmh.1999.60.281
   Dickson AM, 2012, J BIOL CHEM, V287, P36229, DOI 10.1074/jbc.M112.371203
   Donald Claire L, 2012, Insects, V3, P511, DOI 10.3390/insects3020511
   Eisenhut M, 1999, INFECTION, V27, P82, DOI 10.1007/BF02560502
   FILIPE AR, 1973, B WORLD HEALTH ORGAN, V49, P37
   Fox JM, 2015, CELL, V163, P1095, DOI 10.1016/j.cell.2015.10.050
   Fric J, 2013, J INFECT DIS, V207, P319, DOI 10.1093/infdis/jis674
   Fros JJ, 2015, J GEN VIROL, V96, P580, DOI 10.1099/vir.0.071845-0
   Fros JJ, 2013, J VIROL, V87, P10394, DOI 10.1128/JVI.00884-13
   Fros JJ, 2010, J VIROL, V84, P10877, DOI 10.1128/JVI.00949-10
   García-Arriaza J, 2014, J VIROL, V88, P3527, DOI 10.1128/JVI.03418-13
   Gérardin P, 2014, PLOS NEGLECT TROP D, V8, DOI 10.1371/journal.pntd.0002996
   Gould EA, 2010, CLIN MICROBIOL INFEC, V16, P1702, DOI 10.1111/j.1469-0691.2010.03386.x
   Gould LH, 2008, T ROY SOC TROP MED H, V102, P1247, DOI 10.1016/j.trstmh.2008.04.014
   Guilherme JM, T R SOC TROP MED HYG, V90, P31
   Hallengärd D, 2014, J VIROL, V88, P2858, DOI 10.1128/JVI.03453-13
   HARRISON VR, 1971, J IMMUNOL, V107, P643
   Hawman DW, 2013, J VIROL, V87, P13878, DOI 10.1128/JVI.02666-13
   Her ZS, 2015, EMBO MOL MED, V7, P24, DOI 10.15252/emmm.201404459
   Herrero LJ, 2013, ARTHRITIS RHEUM-US, V65, P2724, DOI 10.1002/art.38090
   Hochedez P, 2006, EMERG INFECT DIS, V12, P1565, DOI 10.3201/eid1210.060495
   Hoke CH, 2012, VACCINE, V30, P6713, DOI 10.1016/j.vaccine.2012.08.025
   Hussain R, 2013, E MEDITERR HEALTH J, V19, P506, DOI 10.26719/2013.19.5.506
   Jentes ES, 2010, AM J TROP MED HYG, V83, P388, DOI 10.4269/ajtmh.2010.09-0688
   Jones PH, 2013, VIROLOGY, V438, P37, DOI 10.1016/j.virol.2013.01.010
   Josseran L, 2006, EMERG INFECT DIS, V12, P1994
   JOUBERT JJ, 1985, S AFR MED J, V67, P500
   Judith D, 2013, EMBO REP, V14, P534, DOI 10.1038/embor.2013.51
   Kam YW, 2012, J VIROL, V86, P13005, DOI 10.1128/JVI.01780-12
   Karpe YA, 2011, PLOS ONE, V6, DOI 10.1371/journal.pone.0022336
   KASCHULA VR, 1978, J S AFR VET ASSOC, V49, P223
   Kaur P, 2013, DRUG DISCOV TODAY, V18, P969, DOI 10.1016/j.drudis.2013.05.002
   Kelvin AA, 2011, PLOS NEGLECT TROP D, V5, DOI 10.1371/journal.pntd.0001279
   Khan M, 2011, ANTIVIR RES, V89, P1, DOI 10.1016/j.antiviral.2010.10.009
   Khan M, 2012, VIRUS RES, V167, P236, DOI 10.1016/j.virusres.2012.05.004
   Kim DY, 2011, J VIROL, V85, P8022, DOI 10.1128/JVI.00644-11
   Kumar M, 2012, VACCINE, V30, P6142, DOI 10.1016/j.vaccine.2012.07.072
   Kuniholm MH, 2006, AM J TROP MED HYG, V74, P1078, DOI 10.4269/ajtmh.2006.74.1078
   Labadie K, 2010, J CLIN INVEST, V120, P894, DOI 10.1172/JCI40104
   Lahariya Chandrakant, 2006, Journal of Vector Borne Diseases, V43, P151
   Lanciotti RS, 2014, EMERG INFECT DIS, V20, P1400, DOI 10.3201/eid2008.140268
   Laras K, 2005, T ROY SOC TROP MED H, V99, P128, DOI 10.1016/j.trstmh.2004.03.013
   Lemant J, 2008, CRIT CARE MED, V36, P2536, DOI 10.1097/CCM.0b013e318183f2d2
   Leparc-Goffart I, 2014, LANCET, V383, P514, DOI 10.1016/S0140-6736(14)60185-9
   LEVITT NH, 1986, VACCINE, V4, P157, DOI 10.1016/0264-410X(86)90003-4
   Lim PJ, 2014, PLOS NEGLECT TROP D, V8, DOI 10.1371/journal.pntd.0002661
   Mackenzie JS, 2001, EMERG INFECT DIS, V7, P497, DOI 10.3201/eid0707.017703
   Maharaj PD, 2015, PLOS NEGLECT TROP D, V9, DOI 10.1371/journal.pntd.0003386
   Mahendradas P, 2013, J OPHTHALMIC INFLAMM, V3, DOI 10.1186/1869-5760-3-35
   Malet H, 2009, J VIROL, V83, P6534, DOI 10.1128/JVI.00189-09
   Mallilankaraman K, 2011, PLOS NEGLECT TROP D, V5, DOI 10.1371/journal.pntd.0000928
   Malvy D, 2009, BMC INFECT DIS, V9, DOI 10.1186/1471-2334-9-200
   Manimunda SP, 2010, T ROY SOC TROP MED H, V104, P392, DOI 10.1016/j.trstmh.2010.01.011
   Marimoutou C, 2012, MEDICINE, V91, P212, DOI 10.1097/MD.0b013e318260b604
   McFarlane M, 2014, PLOS NEGLECT TROP D, V8, DOI 10.1371/journal.pntd.0002994
   Merkling SH, 2013, J INSECT PHYSIOL, V59, P159, DOI 10.1016/j.jinsphys.2012.07.004
   Messaoudi I, 2013, PLOS NEGLECT TROP D, V7, DOI 10.1371/journal.pntd.0002343
   Metz SW, 2013, VACCINE, V31, P6092, DOI 10.1016/j.vaccine.2013.09.045
   Metz SW, 2011, J INVERTEBR PATHOL, V107, pS16, DOI 10.1016/j.jip.2011.05.002
   Miner JJ, 2015, ARTHRITIS RHEUMATOL, V67, P1214, DOI 10.1002/art.39027
   Mohan Alladi, 2010, Indian J Dermatol, V55, P54, DOI 10.4103/0019-5154.60355
   MOORE DL, 1975, ANN TROP MED PARASIT, V69, P49, DOI 10.1080/00034983.1975.11686983
   Morazzani EM, 2012, PLOS PATHOG, V8, DOI 10.1371/journal.ppat.1002470
   Mourya DT, 2001, ACTA VIROL, V45, P305
   Muthumani K, 2008, VACCINE, V26, P5128, DOI 10.1016/j.vaccine.2008.03.060
   Nakaya HI, 2012, ARTHRITIS RHEUM-US, V64, P3553, DOI 10.1002/art.34631
   Neuvonen M, 2011, PLOS PATHOG, V7, DOI 10.1371/journal.ppat.1002383
   Noret M, 2012, J INFECT DIS, V206, P455, DOI 10.1093/infdis/jis368
   Ooi YS, 2015, VIRUSES-BASEL, V7, P2147, DOI 10.3390/v7042147
   Panas MD, 2014, J VIROL, V88, P5888, DOI 10.1128/JVI.00439-14
   Panas MD, 2012, MOL BIOL CELL, V23, P4701, DOI 10.1091/mbc.E12-08-0619
   Partidos CD, 2012, VACCINE, V30, P4638, DOI 10.1016/j.vaccine.2012.04.099
   Pastorino B, 2004, J MED VIROL, V74, P277, DOI 10.1002/jmv.20168
   PAUL SD, 1968, INDIAN J MED RES, V56, P802
   Petersen Lyle R, 2016, F1000Res, V5, DOI 10.12688/f1000research.7171.1
   Peyrefitte CN, 2008, J MED VIROL, V80, P430, DOI 10.1002/jmv.21090
   Peyrefitte CN, 2007, EMERG INFECT DIS, V13, P768, DOI 10.3201/eid1305.061500
   Pialoux G, 2007, LANCET INFECT DIS, V7, P319, DOI 10.1016/S1473-3099(07)70107-X
   Pistone T, 2006, J TRAVEL MED, V16, P286
   Pistone T, 2009, TRAVEL MED INFECT DI, V7, P52, DOI 10.1016/j.tmaid.2008.10.001
   Plante K, 2011, PLOS PATHOG, V7, DOI 10.1371/journal.ppat.1002142
   Pohjala L, 2009, J NAT PROD, V72, P1917, DOI 10.1021/np9003245
   Poo YS, 2014, J VIROL, V88, P6862, DOI 10.1128/JVI.03364-13
   Powers AM, 2000, J GEN VIROL, V81, P471, DOI 10.1099/0022-1317-81-2-471
   Rajapakse S, 2010, T ROY SOC TROP MED H, V104, P89, DOI 10.1016/j.trstmh.2009.07.031
   Ramful D, 2007, PEDIATR INFECT DIS J, V26, P811, DOI 10.1097/INF.0b013e3180616d4f
   Rampal, 2007, J Assoc Physicians India, V55, P765
   Ramsauer K, 2015, LANCET INFECT DIS, V15, P519, DOI 10.1016/S1473-3099(15)70043-5
   RAO TR, 1971, B WORLD HEALTH ORGAN, V44, P585
   Rathore APS, 2014, ANTIVIR RES, V103, P7, DOI 10.1016/j.antiviral.2013.12.010
   Reddy V, 2014, J MED VIROL, V86, P1393, DOI 10.1002/jmv.23875
   Renault P, 2007, AM J TROP MED HYG, V77, P727
   Rezza G, 2007, LANCET, V370, P1840, DOI 10.1016/S0140-6736(07)61779-6
   Rezza G, 2014, EMERG INFECT DIS, V20, P1351, DOI 10.3201/eid2008.131615
   ROBINSON M C, 1955, Trans R Soc Trop Med Hyg, V49, P28, DOI [10.1016/0035-9203(55)90080-8, 10.1016/0035-9203(57)90022-6]
   RODHAIN F, 1987, B SOC PATHOL EXOT, V80, P155
   Roy CJ, 2014, J INFECT DIS, V209, P1891, DOI 10.1093/infdis/jiu014
   Rudd PA, 2012, J VIROL, V86, P9888, DOI 10.1128/JVI.00956-12
   Rupp JC, 2015, J GEN VIROL, V96, P2483, DOI 10.1099/jgv.0.000249
   SARKAR JK, 1964, INDIAN J MED RES, V52, P684
   Schilte C, 2013, PLOS NEGLECT TROP D, V7, DOI 10.1371/journal.pntd.0002137
   Scholte FEM, 2015, J VIROL, V89, P4457, DOI 10.1128/JVI.03612-14
   Scholte FEM, 2013, PLOS ONE, V8, DOI 10.1371/journal.pone.0071047
   Schuffenecker I, 2006, PLOS MED, V3, P1058, DOI 10.1371/journal.pmed.0030263
   Selvarajah S, 2013, PLOS NEGLECT TROP D, V7, DOI 10.1371/journal.pntd.0002423
   Sergon K, 2008, AM J TROP MED HYG, V78, P333, DOI 10.4269/ajtmh.2008.78.333
   Sergon K, 2007, AM J TROP MED HYG, V76, P1189, DOI 10.4269/ajtmh.2007.76.1189
   Seymour RL, 2015, PLOS NEGLECT TROP D, V9, DOI 10.1371/journal.pntd.0003800
   Shrinet J, 2014, PLOS NEGLECT TROP D, V8, DOI 10.1371/journal.pntd.0002616
   Simon Fabrice, 2011, Curr Infect Dis Rep, V13, P218, DOI 10.1007/s11908-011-0180-1
   Singh SS, 2008, EPIDEMIOL INFECT, V136, P1277, DOI 10.1017/S0950268807009739
   Smith SA, 2015, CELL HOST MICROBE, V18, P86, DOI 10.1016/j.chom.2015.06.009
   Suhrbier A, 2012, NAT REV RHEUMATOL, V8, P420, DOI 10.1038/nrrheum.2012.64
   Sy AK, 2016, EMERG INFECT DIS, V22, P887, DOI 10.3201/eid2205.151268
   Nunes MRT, 2015, BMC MED, V13, DOI 10.1186/s12916-015-0348-x
   Teng TS, 2015, J INFECT DIS, V211, P1925, DOI 10.1093/infdis/jiv049
   Teo TH, 2013, J IMMUNOL, V190, P259, DOI 10.4049/jimmunol.1202177
   Thomas S, 2013, VIROL J, V10, DOI 10.1186/1743-422X-10-269
   Treffers EE, 2015, PROTEOMICS, V15, P2267, DOI 10.1002/pmic.201400581
   Tsetsarkin KA, 2007, PLOS PATHOG, V3, P1895, DOI 10.1371/journal.ppat.0030201
   Tsetsarkin KA, 2011, PLOS PATHOG, V7, DOI 10.1371/journal.ppat.1002412
   Tsetsarkin KA, 2011, P NATL ACAD SCI USA, V108, P7872, DOI 10.1073/pnas.1018344108
   Utt A, 2015, J VIROL, V89, P3145, DOI 10.1128/JVI.03213-14
   Van Bortel W, 2014, EUROSURVEILLANCE, V19, P17, DOI 10.2807/1560-7917.ES2014.19.13.20759
   van den Bosch C, 2000, T ROY SOC TROP MED H, V94, P704, DOI 10.1016/S0035-9203(00)90240-2
   van Duijl-Richter MKS, 2015, VIRUSES-BASEL, V7, P3647, DOI 10.3390/v7072792
   Vazeille M, 2007, PLOS ONE, V2, DOI 10.1371/journal.pone.0001168
   Wang D, 2011, VACCINE, V29, P2803, DOI 10.1016/j.vaccine.2011.01.108
   Wangchuk S, 2013, EMERG INFECT DIS, V19, P1681, DOI 10.3201/eid1910.130453
   Weaver SC, 2015, ANTIVIR RES, V120, P32, DOI 10.1016/j.antiviral.2015.04.016
   WEINBREN M. P., 1958, TRANS ROY SOC TROP MED AND HYG, V52, P253, DOI 10.1016/0035-9203(58)90084-1
   White LK, 2011, J VIROL, V85, P606, DOI 10.1128/JVI.00767-10
   Wielanek AC, 2007, NEUROLOGY, V69, P2105, DOI 10.1212/01.wnl.0000277267.07220.88
   WOODRUFF AW, 1978, BRIT MED J, V1, P956, DOI 10.1136/bmj.1.6118.956
NR 168
TC 259
Z9 266
U1 0
U2 101
PU ELSEVIER SCI LTD
PI OXFORD
PA THE BOULEVARD, LANGFORD LANE, KIDLINGTON, OXFORD OX5 1GB, OXON, ENGLAND
SN 1473-3099
EI 1474-4457
J9 LANCET INFECT DIS
JI Lancet Infect. Dis.
PD APR
PY 2017
VL 17
IS 4
BP E107
EP E117
DI 10.1016/S1473-3099(16)30385-1
PG 11
WC Infectious Diseases
WE Science Citation Index Expanded (SCI-EXPANDED)
SC Infectious Diseases
GA EO9EP
UT WOS:000396992300001
DA 2025-07-26
ER

PT J
AU Camini, FC
   Caetano, CCD
   Almeida, LT
   Magalhaes, CLD
AF Camini, Fernanda Caetano
   da Silva Caetano, Camila Carla
   Almeida, Leticia Trindade
   de Brito Magalhaes, Cintia Lopes
TI Implications of oxidative stress on viral pathogenesis
SO ARCHIVES OF VIROLOGY
LA English
DT Review
ID JAPANESE ENCEPHALITIS-VIRUS; HUMAN-IMMUNODEFICIENCY-VIRUS; RESPIRATORY
   SYNCYTIAL VIRUS; NF-KAPPA-B; HEPATITIS-C; REACTIVE OXYGEN; DNA-DAMAGE;
   SUPEROXIDE-DISMUTASE; LIPID-PEROXIDATION; CHIKUNGUNYA VIRUS
AB Reactive species are frequently formed after viral infections. Antioxidant defences, including enzymatic and non-enzymatic components, protect against reactive species, but sometimes these defences are not completely adequate. An imbalance in the production of reactive species and the body's inability to detoxify these reactive species is referred to as oxidative stress. The aim of this review is to analyse the role of oxidative stress in the pathogenesis of viral infections and highlight some major therapeutic approaches that have gained importance, with regards to controlling virus-induced oxidative injury. Attention will be focused on DNA viruses (papillomaviruses, hepadnaviruses), RNA viruses (flaviviruses, orthomyxoviruses, paramyxoviruses, togaviruses) and retroviruses (human immunodeficiency virus). In general, viruses cause an imbalance in the cellular redox environment, which depending on the virus and the cell can result in different responses, e.g. cell signaling, antioxidant defences, reactive species, and other processes. Therefore, the modulation of reactive species production and oxidative stress potentially represents a novel pharmacological approach for reducing the consequences of viral pathogenesis.
C1 [Camini, Fernanda Caetano; da Silva Caetano, Camila Carla; Almeida, Leticia Trindade; de Brito Magalhaes, Cintia Lopes] Univ Fed Ouro Preto, NUPEB, Nucleo Pesquisas Ciencias Biol, Ouro Preto, MG, Brazil.
   [de Brito Magalhaes, Cintia Lopes] Univ Fed Ouro Preto, Dept Ciencias Biol, Campus Univ Morro Cruzeiro, BR-35400000 Ouro Preto, MG, Brazil.
C3 Universidade Federal de Ouro Preto; Universidade Federal de Ouro Preto
RP Magalhaes, CLD (corresponding author), Univ Fed Ouro Preto, NUPEB, Nucleo Pesquisas Ciencias Biol, Ouro Preto, MG, Brazil.; Magalhaes, CLD (corresponding author), Univ Fed Ouro Preto, Dept Ciencias Biol, Campus Univ Morro Cruzeiro, BR-35400000 Ouro Preto, MG, Brazil.
EM cintia.magalhaes@gmail.com
OI CAETANO, CAMILA CARLA DA SILVA/0000-0002-9120-269X
CR Akaike T, 1996, P NATL ACAD SCI USA, V93, P2448, DOI 10.1073/pnas.93.6.2448
   Akaike T, 1998, P SOC EXP BIOL MED, V217, P64
   Akaike T, 2001, REV MED VIROL, V11, P87, DOI 10.1002/rmv.303
   ALBRECHT T, 1992, J INVEST DERMATOL, V98, pS29, DOI 10.1111/1523-1747.ep12462169
   Armogida M, 2012, BRIT J PHARMACOL, V166, P1211, DOI 10.1111/j.1476-5381.2012.01912.x
   Arzumanyan A, 2013, NAT REV CANCER, V13, P123, DOI 10.1038/nrc3449
   Beck MA, 2000, AM J CLIN NUTR, V71, p1676S, DOI 10.1093/ajcn/71.6.1676S
   Berridge MJ, 1998, NATURE, V395, P645, DOI 10.1038/27094
   Bolukbas C, 2005, BMC INFECT DIS, V5, DOI 10.1186/1471-2334-5-95
   BUFFINTON GD, 1992, FREE RADICAL RES COM, V16, P99, DOI 10.3109/10715769209049163
   BURDON RH, 1995, FREE RADICAL BIO MED, V18, P775, DOI 10.1016/0891-5849(94)00198-S
   BURKE DS, 1985, AM J TROP MED HYG, V34, P1203, DOI 10.4269/ajtmh.1985.34.1203
   Cai JY, 2003, FREE RADICAL BIO MED, V34, P928, DOI 10.1016/S0891-5849(03)00023-6
   Casola A, 2001, J BIOL CHEM, V276, P19715, DOI 10.1074/jbc.M101526200
   Castro SM, 2006, AM J RESP CRIT CARE, V174, P1361, DOI 10.1164/rccm.200603-319OC
   CHAMBERS TJ, 1990, ANNU REV MICROBIOL, V44, P649, DOI 10.1146/annurev.mi.44.100190.003245
   Choi AMK, 1996, AM J PHYSIOL-LUNG C, V271, pL383, DOI 10.1152/ajplung.1996.271.3.L383
   Choi J, 2006, AM J PHYSIOL-GASTR L, V290, pG847, DOI 10.1152/ajpgi.00522.2005
   Choi JN, 2004, HEPATOLOGY, V39, P81, DOI 10.1002/hep.20001
   Czaja MJ, 2007, SEMIN LIVER DIS, V27, P378, DOI 10.1055/s-2007-991514
   De La Fuente M, 2002, FREE RADICAL RES, V36, P119, DOI 10.1080/10715760290006439
   De Rosa SC, 2000, EUR J CLIN INVEST, V30, P915, DOI 10.1046/j.1365-2362.2000.00736.x
   Demirdag K, 2003, HEPATO-GASTROENTEROL, V50, P766
   Deng L, 2011, J VIROL, V85, P8556, DOI 10.1128/JVI.00146-11
   Deramaudt TB, 2013, MED MALADIES INFECT, V43, P100, DOI 10.1016/j.medmal.2013.02.004
   Dhanwani R, 2012, VIRUS RES, V163, P563, DOI 10.1016/j.virusres.2011.12.009
   Dhanwani R, 2011, PROTEOMICS, V11, P1936, DOI 10.1002/pmic.201000500
   Dröge W, 2003, ADV EXP MED BIOL, V543, P191
   DROGE W, 1994, METHOD ENZYMOL, V233, P594
   Dutta K, 2009, J NEUROIMMUNE PHARM, V4, P328, DOI 10.1007/s11481-009-9158-2
   Ezzikouri S, 2015, ANTIVIR RES, V113, P93, DOI 10.1016/j.antiviral.2014.10.017
   Farinati F, 1999, FREE RADICAL BIO MED, V27, P1284, DOI 10.1016/S0891-5849(99)00161-6
   FAVIER A, 1994, CHEM-BIOL INTERACT, V91, P165, DOI 10.1016/0009-2797(94)90037-X
   Fisher AB, 2009, ANTIOXID REDOX SIGN, V11, P1349, DOI [10.1089/ars.2008.2378, 10.1089/ARS.2008.2378]
   Foppoli C, 2015, BBA-GEN SUBJECTS, V1850, P1622, DOI 10.1016/j.bbagen.2014.12.016
   Forman HJ, 2004, FREE RADICAL BIO MED, V37, P594, DOI 10.1016/j.freeradbiomed.2004.06.009
   FUCHS J, 1991, MED HYPOTHESES, V36, P60, DOI 10.1016/0306-9877(91)90164-T
   FUCHS J, 1995, FREE RADICAL BIO MED, V19, P843, DOI 10.1016/0891-5849(95)00051-X
   Fujita N, 2008, J VIRAL HEPATITIS, V15, P498, DOI 10.1111/j.1365-2893.2008.00972.x
   Gabbay E, 2007, WORLD J GASTROENTERO, V13, P5317, DOI 10.3748/wjg.v13.i40.5317
   Gansukh E, 2016, PHYTOMEDICINE, V23, P958, DOI 10.1016/j.phymed.2016.06.001
   Gil L, 2004, AM J TROP MED HYG, V71, P652, DOI 10.4269/ajtmh.2004.71.652
   Gloire G, 2006, BIOCHEM PHARMACOL, V72, P1493, DOI 10.1016/j.bcp.2006.04.011
   GOLENBOCK DT, 1991, J BIOL CHEM, V266, P19490
   Gong GZ, 2001, P NATL ACAD SCI USA, V98, P9599, DOI 10.1073/pnas.171311298
   GREENSPAN HC, 1994, IMMUNOL TODAY, V15, P209, DOI 10.1016/0167-5699(94)90245-3
   Gullberg RC, 2015, VIROLOGY, V475, P219, DOI 10.1016/j.virol.2014.10.037
   Gwak GY, 2008, HEPATO-GASTROENTEROL, V55, P2028
   Ha HL, 2010, WORLD J GASTROENTERO, V16, P6035, DOI 10.3748/wjg.v16.i48.6035
   HAGEN TM, 1994, P NATL ACAD SCI USA, V91, P12808, DOI 10.1073/pnas.91.26.12808
   Halliwell B, 1996, ANNU REV NUTR, V16, P33, DOI 10.1146/annurev.nu.16.070196.000341
   HALLIWELL B, 1992, J NEUROCHEM, V59, P1609, DOI 10.1111/j.1471-4159.1992.tb10990.x
   HENNET T, 1992, J GEN VIROL, V73, P39, DOI 10.1099/0022-1317-73-1-39
   Higgs MR, 2014, J GEN VIROL, V95, P991, DOI 10.1099/vir.0.059485-0
   Hosakote YM, 2012, AM J PHYSIOL-LUNG C, V303, pL991, DOI 10.1152/ajplung.00192.2012
   Hosakote YM, 2011, AM J RESP CRIT CARE, V183, P1550, DOI 10.1164/rccm.201010-1755OC
   Hosakote YM, 2009, AM J RESP CELL MOL, V41, P348, DOI 10.1165/rcmb.2008-0330OC
   Huang H, 2007, P NATL ACAD SCI USA, V104, P18666, DOI 10.1073/pnas.0708423104
   Huang SH, 2010, J PINEAL RES, V48, P109, DOI 10.1111/j.1600-079X.2009.00733.x
   Jacobson MD, 1996, TRENDS BIOCHEM SCI, V21, P83, DOI 10.1016/S0968-0004(96)20008-8
   Jaeschke H, 2011, J GASTROEN HEPATOL, V26, P173, DOI 10.1111/j.1440-1746.2010.06592.x
   Jones DP, 2006, ANTIOXID REDOX SIGN, V8, P1865, DOI 10.1089/ars.2006.8.1865
   Joubert PE, 2012, J EXP MED, V209, P1029, DOI 10.1084/jem.20110996
   Kaushik DK, 2012, PLOS ONE, V7, DOI 10.1371/journal.pone.0032270
   Klassen P, 2004, NUTRITION, V20, P542, DOI 10.1016/j.nut.2004.03.016
   Kobasa D, 2007, NATURE, V445, P319, DOI 10.1038/nature05495
   Kumar S, 2009, NEUROCHEM INT, V55, P648, DOI 10.1016/j.neuint.2009.06.008
   Lander HM, 1997, FASEB J, V11, P118, DOI 10.1096/fasebj.11.2.9039953
   LEFF JA, 1992, FREE RADICAL BIO MED, V13, P143, DOI 10.1016/0891-5849(92)90076-S
   Liao SL, 2002, NEUROSCI LETT, V324, P133, DOI 10.1016/S0304-3940(02)00236-7
   Lin X, 2016, VIRUSES-BASEL, V8, DOI 10.3390/v8010013
   Liou GY, 2010, FREE RADICAL RES, V44, P479, DOI 10.3109/10715761003667554
   Liu TS, 2004, J BIOL CHEM, V279, P2461, DOI 10.1074/jbc.M307251200
   Lozano-Sepulveda SA, 2015, WORLD J HEPATOL, V7, P2880, DOI 10.4254/wjh.v7.i29.2880
   Mahmood S, 2004, ANTIOXID REDOX SIGN, V6, P19, DOI 10.1089/152308604771978318
   MALVY DJM, 1994, CLIN CHIM ACTA, V224, P89, DOI 10.1016/0009-8981(94)90124-4
   Martindale JL, 2002, J CELL PHYSIOL, V192, P1, DOI 10.1002/jcp.10119
   MATHUR A, 1989, J GEN VIROL, V70, P461, DOI 10.1099/0022-1317-70-2-461
   Medvedev R, 2016, OXID MED CELL LONGEV, V2016, DOI 10.1155/2016/9012580
   Mercurio F, 1999, ONCOGENE, V18, P6163, DOI 10.1038/sj.onc.1203174
   MEYER M, 1994, CHEM-BIOL INTERACT, V91, P91, DOI 10.1016/0009-2797(94)90029-9
   Miao L, 2009, FREE RADICAL BIO MED, V47, P344, DOI 10.1016/j.freeradbiomed.2009.05.018
   Mishra MK, 2009, NEUROCHEM INT, V54, P464, DOI 10.1016/j.neuint.2009.01.022
   Miura K, 2008, HEPATOLOGY, V48, P1420, DOI 10.1002/hep.22486
   Mochizuki H, 2009, INFLAMMATION, V32, P252, DOI 10.1007/s10753-009-9128-0
   Moreno-Solís G, 2017, CLIN RESPIR J, V11, P839, DOI 10.1111/crj.12425
   MULLER F, 1992, FREE RADICAL BIO MED, V13, P651, DOI 10.1016/0891-5849(92)90039-J
   Murphy AN, 1996, P NATL ACAD SCI USA, V93, P9893, DOI 10.1073/pnas.93.18.9893
   NABEL G, 1987, NATURE, V326, P711, DOI 10.1038/326711a0
   Nakashima Izumi, 2003, Molecular Aspects of Medicine, V24, P231, DOI 10.1016/S0098-2997(03)00018-9
   Ng MPE, 2014, ANTIOXID REDOX SIGN, V21, P1025, DOI 10.1089/ars.2014.5907
   PACE GW, 1995, FREE RADICAL BIO MED, V19, P523, DOI 10.1016/0891-5849(95)00047-2
   Pahl HL, 1999, PHYSIOL REV, V79, P683, DOI 10.1152/physrev.1999.79.3.683
   Paracha UZ, 2013, VIROL J, V10, DOI 10.1186/1743-422X-10-251
   Patil DR, 2012, MICROBES INFECT, V14, P457, DOI 10.1016/j.micinf.2011.12.008
   Perry G, 2000, FREE RADICAL BIO MED, V28, P831, DOI 10.1016/S0891-5849(00)00158-1
   Peterhans E, 1997, BIOL TRACE ELEM RES, V56, P107, DOI 10.1007/BF02778986
   Peterhans E, 1997, J NUTR, V127, pS962, DOI 10.1093/jn/127.5.962S
   PETERHANS E, 1979, BIOCHEM BIOPH RES CO, V91, P383, DOI 10.1016/0006-291X(79)90630-2
   Peterhans E, 1987, Free Radic Res Commun, V3, P39, DOI 10.3109/10715768709069768
   Piccoli C, 2006, BBA-BIOENERGETICS, V1757, P1429, DOI 10.1016/j.bbabio.2006.05.018
   Piccoli C, 2009, BBA-BIOENERGETICS, V1787, P539, DOI 10.1016/j.bbabio.2008.11.008
   Qadri I, 2004, BIOCHEM J, V378, P919, DOI 10.1042/BJ20031587
   Ratnam DV, 2006, J CONTROL RELEASE, V113, P189, DOI 10.1016/j.jconrel.2006.04.015
   Raung SL, 2001, NEUROSCI LETT, V315, P9, DOI 10.1016/S0304-3940(01)02300-X
   Ren JH, 2016, PLOS ONE, V11, DOI 10.1371/journal.pone.0150961
   Reshi Mohammad Latif, 2014, Int J Cell Biol, V2014, P467452, DOI 10.1155/2014/467452
   REVILLARD JP, 1992, J ACQ IMMUN DEF SYND, V5, P637
   Schwarz KB, 1996, FREE RADICAL BIO MED, V21, P641, DOI 10.1016/0891-5849(96)00131-1
   Shi XL, 2014, INFLAMMATION, V37, P809, DOI 10.1007/s10753-013-9800-2
   SONNERBORG A, 1988, SCAND J INFECT DIS, V20, P287, DOI 10.3109/00365548809032453
   Soundravally R, 2008, PLATELETS, V19, P447, DOI 10.1080/09537100802155284
   Soundravally R, 2014, INT J INFECT DIS, V18, P68, DOI 10.1016/j.ijid.2013.09.022
   Srivastava R, 2009, NEUROCHEM RES, V34, P2141, DOI 10.1007/s11064-009-0008-7
   STAAL FJT, 1990, P NATL ACAD SCI USA, V87, P9943, DOI 10.1073/pnas.87.24.9943
   Stehbens WE, 2004, EXP MOL PATHOL, V77, P121, DOI 10.1016/j.yexmp.2004.04.007
   Storz P, 2005, FRONT BIOSCI-LANDMRK, V10, P1881, DOI 10.2741/1667
   Sukowati CHC, 2016, WORLD J GASTROENTERO, V22, P1497, DOI 10.3748/wjg.v22.i4.1497
   Suliman HB, 2001, AM J PHYSIOL-LUNG C, V280, pL69, DOI 10.1152/ajplung.2001.280.1.L69
   Sumida Y, 2000, J HEPATOL, V33, P616, DOI 10.1034/j.1600-0641.2000.033004616.x
   Tian YP, 2010, BIOCHEM BIOPH RES CO, V397, P420, DOI 10.1016/j.bbrc.2010.05.108
   Valyi-Nagy T, 2005, HISTOL HISTOPATHOL, V20, P957, DOI 10.14670/HH-20.957
   Walsh KB, 2011, P NATL ACAD SCI USA, V108, P12018, DOI 10.1073/pnas.1107024108
   Wang J, 2013, PLOS ONE, V8, DOI 10.1371/journal.pone.0055407
   Waris G, 2005, J VIROL, V79, P1569, DOI 10.1128/JVI.79.3.1569-1580.2005
   Williams VM, 2011, FUTURE VIROL, V6, P45, DOI 10.2217/FVL.10.73
   Yang TC, 2010, MICROBES INFECT, V12, P643, DOI 10.1016/j.micinf.2010.04.007
   Yen HH, 2012, WORLD J GASTROENTERO, V18, P5084, DOI 10.3748/wjg.v18.i36.5084
   Yen YT, 2008, J VIROL, V82, P12312, DOI 10.1128/JVI.00968-08
   Zamocky M, 2008, ANTIOXID REDOX SIGN, V10, P1527, DOI 10.1089/ars.2008.2046
   Zhang Y, 2014, INT J INFECT DIS, V24, P30, DOI 10.1016/j.ijid.2014.02.011
NR 131
TC 156
Z9 166
U1 0
U2 13
PU SPRINGER WIEN
PI WIEN
PA SACHSENPLATZ 4-6, PO BOX 89, A-1201 WIEN, AUSTRIA
SN 0304-8608
EI 1432-8798
J9 ARCH VIROL
JI Arch. Virol.
PD APR
PY 2017
VL 162
IS 4
BP 907
EP 917
DI 10.1007/s00705-016-3187-y
PG 11
WC Virology
WE Science Citation Index Expanded (SCI-EXPANDED)
SC Virology
GA EO6IL
UT WOS:000396795400001
PM 28039563
DA 2025-07-26
ER

PT J
AU Canali, M
   Rivas-Morales, S
   Beutels, P
   Venturelli, C
AF Canali, Massimo
   Rivas-Morales, Stefano
   Beutels, Philippe
   Venturelli, Claudio
TI The Cost of Arbovirus Disease Prevention in Europe: Area-Wide Integrated
   Control of Tiger Mosquito, Aedes albopictus, in Emilia-Romagna,
   Northern Italy
SO INTERNATIONAL JOURNAL OF ENVIRONMENTAL RESEARCH AND PUBLIC HEALTH
LA English
DT Article
DE cost of area-wide integrated control of arbovirus vectors; Aedes
   albopictus; tiger mosquito; chikungunya; arbovirus prevention in Europe
ID CHIKUNGUNYA OUTBREAK AREA; POPULATION-SIZE SURVEY; LA-REUNION; DALY
   LOST; EPIDEMIC; VIRUS; DENGUE; VECTOR; FRANCE; SYSTEM
AB Aedes albopictus (tiger mosquito) has become the most invasive mosquito species worldwide, in addition to being a well-known vector of diseases, with a proven capacity for the transmission of chikungunya and dengue viruses in Europe as well as the Zika virus in Africa and in laboratory settings. This research quantifies the cost that needs to be provided by public-health systems for area-wide prevention of arboviruses in Europe. This cost has been calculated by evaluating the expenditure of the plan for Aedes albopictus control set up in the Emilia-Romagna region (Northern Italy) after a chikungunya outbreak occurred in 2007. This plan involves more than 280 municipalities with a total of 4.2 million inhabitants. Public expenditure for plan implementation in 2008-2011 was examined through simple descriptive statistics. Annual expenditure was calculated to be approximately is an element of 1.3 per inhabitant, with a declining trend (from a total of is an element of 7.6 million to is an element of 5.3 million) and a significant variability at the municipality level. The preventative measures in the plan included antilarval treatments (about 75% of total expenditure), education for citizens and in schools, entomological surveillance, and emergency actions for suspected viremias. Ecological factors and the relevance of tourism showed a correlation with the territorial variability in expenditure. The median cost of one antilarval treatment in public areas was approximately is an element of 0.12 per inhabitant. Organizational aspects were also analyzed to identify possible improvements in resource use.
C1 [Canali, Massimo; Rivas-Morales, Stefano] Univ Bologna, Dept Agr & Food Sci, I-40127 Bologna, Italy.
   [Beutels, Philippe] Univ Antwerp, Vaccine & Infect Dis Inst, Fac Med & Hlth Sci, Ctr Hlth Econ Res & Modelling Infect Dis, B-2610 Antwerp, Belgium.
   [Venturelli, Claudio] Azienda Unita Sanitaria Locale Romagna Cesena, Dept Publ Hlth, I-47521 Cesena, Italy.
C3 University of Bologna; University of Antwerp
RP Canali, M (corresponding author), Univ Bologna, Dept Agr & Food Sci, I-40127 Bologna, Italy.
EM massimo.canali2@unibo.it; stefano.rivasmorale2@unibo.it;
   philippe.beutels@uantwerpen.be; claudio.venturelli@auslromagna.it
RI Beutels, Philippe/A-1919-2010; Canali, Massimo/J-8817-2016
OI Beutels, Philippe/0000-0001-5034-3595; Canali,
   Massimo/0000-0001-9516-681X
FU Local Health Authority "Azienda Unita Sanitaria Locale della Romagna
   (AUSL-Romagna)"; Regional Health Authority "Servizio Sanitario Regionale
   dell'Emilia-Romagna (SSR-ER)"; Entomological Working Group; Centro
   Agricoltura Ambiente-Giorgio Nicoli Srl (CAA)
FX This study received funding from the Local Health Authority "Azienda
   Unita Sanitaria Locale della Romagna (AUSL-Romagna)" and is based on
   work supported by the Regional Health Authority "Servizio Sanitario
   Regionale dell'Emilia-Romagna (SSR-ER)" in collaboration with its
   Entomological Working Group and the "Centro Agricoltura Ambiente-Giorgio
   Nicoli Srl (CAA)". Special thanks to Paola Angelini (SSR-ER) and to
   Romeo Bellini (CAA) for their precious technical advices and
   institutional support and to Federica Giovannini (CAA), Luciano Donati
   (CAA) and Carmela Matrangolo (AUSL-Romagna) for their contributions in
   collecting information and data. We are also very grateful to all the
   other members of the SSR-ER Entomological Working Group and to the
   officers of the Emilia-Romagna municipalities that kindly collaborated
   to the study. The precious support of the Antwerp Study Centre for
   Infectious Diseases (ASCID) at the University of Antwerp is also
   acknowledged.
CR Albieri A, 2010, B INSECTOL, V63, P209
   Cardona-Ospina JA, 2015, INT J INFECT DIS, V38, P60, DOI 10.1016/j.ijid.2015.07.015
   Angelini P., 2008, Parassitologia (Rome), V50, P97
   [Anonymous], PUBLIC LIB SCI BIOL
   [Anonymous], 1995, BIOL DIS RELATIONSHI
   [Anonymous], CLIM CHANGE
   Benedict MQ, 2007, VECTOR-BORNE ZOONOT, V7, P76, DOI 10.1089/vbz.2006.0562
   Bonilauri P, 2008, EMERG INFECT DIS, V14, P852, DOI 10.3201/eid1405.071144
   Brady OJ, 2014, PARASITE VECTOR, V7, DOI 10.1186/1756-3305-7-338
   Buhagiar Joseph A., 2009, European Mosquito Bulletin, V27, P65
   Caminade C, 2012, J R SOC INTERFACE, V9, P2708, DOI 10.1098/rsif.2012.0138
   Carrieri M, 2012, J MED ENTOMOL, V49, P388, DOI 10.1603/ME10259
   Carrieri M, 2011, J MED ENTOMOL, V48, P1214, DOI 10.1603/ME10230
   Carrieri M, 2008, J AM MOSQUITO CONTR, V24, P377, DOI 10.2987/5612.1
   Carrieri M, 2011, J VECTOR ECOL, V36, P108, DOI 10.1111/j.1948-7134.2011.00147.x
   Carrieri M, 2009, J AM MOSQUITO CONTR, V25, P149, DOI 10.2987/08-5852.1
   Cunze S, 2016, PLOS ONE, V11, DOI 10.1371/journal.pone.0162116
   European Center for Disease Prevention and Control, 2015, MOSQ MAPS AED ALB CU
   European Center for Disease Prevention and Control, EP UPD AUT CAS C HIK
   Fischer D, 2014, EUROSURVEILLANCE, V19, P34, DOI 10.2807/1560-7917.ES2014.19.6.20696
   Gérardin P, 2008, BMC INFECT DIS, V8, DOI 10.1186/1471-2334-8-99
   Gjenero-Margan I., 2011, EUROSURVEILLANCE, V16, P1188
   Gould EA, 2010, CLIN MICROBIOL INFEC, V16, P1702, DOI 10.1111/j.1469-0691.2010.03386.x
   Guzman MG, 2003, J CLIN VIROL, V27, P1, DOI 10.1016/S1386-6532(03)00010-6
   Halasa YA, 2012, J AM MOSQUITO CONTR, V28, P225, DOI 10.2987/12-6243R.1
   HIRSHLEIFER J, 1983, PUBLIC CHOICE, V41, P371, DOI 10.1007/BF00141070
   Invasive Species Specialist Group. Global Invasive Species Database, 2017, GLOB INV SPEC DAT 20
   Khormi HM, 2014, GEOSPATIAL HEALTH, V8, P405, DOI 10.4081/gh.2014.29
   Kraemer MUG, 2015, ELIFE, V4, DOI 10.7554/eLife.08347
   Krishnamoorthy K, 2009, J VECTOR DIS, V46, P26
   La Ruche G, 2010, EUROSURVEILLANCE, V15, P2
   La Torre G., 2009, ITAL J PUBLIC HLTH, V6, P93
   Liumbruno GM, 2008, BLOOD TRANSFUS-ITALY, V6, P199, DOI 10.2450/2008.0016-08
   Lounibos LP, 2002, ANNU REV ENTOMOL, V47, P233, DOI 10.1146/annurev.ento.47.091201.145206
   Mavalankar D V., 2009, Quantifying the Impact of Chikungunya and Dengue on Tourism Revenues Quantifying the Impact of Chikungunya and Dengue on Tourism Revenues
   Paupy C, 2009, MICROBES INFECT, V11, P1177, DOI 10.1016/j.micinf.2009.05.005
   Perrings C, 2002, CONSERV ECOL, V6
   PERRINGS C., 2001, LAND USE WATER RESOU, V3, P1, DOI DOI 10.22004/AG.EC0N.47851
   Regione Emilia-Romagna, POP ET SESS E R STAT
   Regione Emilia-Romagna, 2008, REG PLAN EM ROM REG
   REITER P, 1987, J AM MOSQUITO CONTR, V3, P494
   Reiter P, 2006, LANCET INFECT DIS, V6, P463, DOI 10.1016/S1473-3099(06)70531-X
   Rezza G, 2007, LANCET, V370, P1840, DOI 10.1016/S0140-6736(07)61779-6
   Rochlin I, 2013, PLOS ONE, V8, DOI 10.1371/journal.pone.0060874
   Roiz D, 2011, PLOS ONE, V6, DOI 10.1371/journal.pone.0014800
   SABATANI A, 1990, Parassitologia (Rome), V32, P301
   Sambiri V, 2008, NEW MICROBIOL, V31, P303
   Schaffner F, 2013, CLIN MICROBIOL INFEC, V19, P685, DOI 10.1111/1469-0691.12189
   Scholte EJ, 2007, ECOL CONT VECTOR-BOR, V1, P241
   Schuffenecker I, 2006, PLOS MED, V3, P1058, DOI 10.1371/journal.pmed.0030263
   Servizio Sanitario Regionale Emilia-Romagna, 2008, STRAT INT LOTT ZANZ
   Seyler T, 2010, T ROY SOC TROP MED H, V104, P133, DOI 10.1016/j.trstmh.2009.07.014
   Shepard DS, 2014, PLOS ONE, V9, DOI 10.1371/journal.pone.0111014
   SNOWDEN F.M., 2006, The Conquest of Malaria: Italy, 1900-1962
   Soumahoro MK, 2011, PLOS NEGLECT TROP D, V5, DOI 10.1371/journal.pntd.0001197
   Thuilliez J, 2014, PLOS NEGLECT TROP D, V8, DOI 10.1371/journal.pntd.0002609
   Tomasello D, 2013, TRAVEL MED INFECT DI, V11, P274, DOI 10.1016/j.tmaid.2013.07.006
   Tsetsarkin KA, 2007, PLOS PATHOG, V3, P1895, DOI 10.1371/journal.ppat.0030201
   Vazeille M, 2007, PLOS ONE, V2, DOI 10.1371/journal.pone.0001168
   Venturelli C., 2008, Parassitologia (Rome), V50, P129
   World Health Organization Regional Office for Europe, ZIK VIR VECT RISK SP
   World Health Organization Regional Office for Europe, 2016, ZIKA VIRUS TECHN REP
NR 62
TC 17
Z9 18
U1 0
U2 17
PU MDPI AG
PI BASEL
PA ST ALBAN-ANLAGE 66, CH-4052 BASEL, SWITZERLAND
SN 1660-4601
J9 INT J ENV RES PUB HE
JI Int. J. Environ. Res. Public Health
PD APR
PY 2017
VL 14
IS 4
AR 444
DI 10.3390/ijerph14040444
PG 22
WC Environmental Sciences; Public, Environmental & Occupational Health
WE Science Citation Index Expanded (SCI-EXPANDED); Social Science Citation Index (SSCI)
SC Environmental Sciences & Ecology; Public, Environmental & Occupational
   Health
GA EY6PG
UT WOS:000404105100107
PM 28425959
OA Green Published, gold, Green Submitted
DA 2025-07-26
ER

PT J
AU Cavalcanti, MG
   Cabral-Castro, MJ
   Gonçalves, JLS
   Santana, LS
   Pimenta, ES
   Peralta, JM
AF Cavalcanti, Marta G.
   Cabral-Castro, Mauro J.
   Goncalves, Jorge L. S.
   Santana, Larissa S.
   Pimenta, Eduardo Scarlatelli
   Peralta, Jose M.
TI Zika virus shedding in human milk during lactation: an unlikely source
   of infection?
SO INTERNATIONAL JOURNAL OF INFECTIOUS DISEASES
LA English
DT Article
DE Zika virus; Breast milk transmission; Acute infection
AB Zika virus (ZIKV) transmission through non-mosquito-dependent routes has become increasingly important since reports of sexual transmission. Breastfeeding is a potential means of ZIKV transmission, but data on this remain limited. The cases of four mothers with laboratory-proven infections are reported. No disease evolved in three of the breastfed babies despite detectable maternal viremia and viruria, the presence of viral RNA shedding, and the isolation of infective particles in one milk sample. Fever and rash in one infant of a ZIKV-infected mother proved to be related to chikungunya virus infection. The results suggest that the presence of infective particles in breast milk may not be sufficient for the efficient perinatal transmission of ZIKV. (C) 2017 The Author(s). Published by Elsevier Ltd on behalf of International Society for Infectious Diseases.
C1 [Cavalcanti, Marta G.; Pimenta, Eduardo Scarlatelli] Univ Fed Rio de Janeiro HUCFF UFRJ, Serv Doencas Infecciosas & Parasitarias, Hosp Clementino Fraga Filho, Rio De Janeiro, Brazil.
   [Cavalcanti, Marta G.; Cabral-Castro, Mauro J.; Goncalves, Jorge L. S.; Santana, Larissa S.; Peralta, Jose M.] Univ Fed Rio de Janeiro IMPG UFRJ, Inst Microbiol Paulo Goes, Rio De Janeiro, Brazil.
C3 Universidade Federal do Rio de Janeiro
RP Peralta, JM (corresponding author), Univ Fed Rio de Janeiro IMPG UFRJ, Inst Microbiol Paulo Goes, Rio De Janeiro, Brazil.
EM peralta@micro.ufrj.br
RI Cabral-Castro, Mauro Jorge/L-8868-2016
OI Cabral-Castro, Mauro Jorge/0000-0002-1755-999X
FU Fundacao Carlos Chagas Filho de Amparo a Pesquisa do Estado do Rio de
   Janeiro (FAPERJ)
FX We acknowledge the financial support of Fundacao Carlos Chagas Filho de
   Amparo a Pesquisa do Estado do Rio de Janeiro (FAPERJ) with great
   appreciation.
CR [Anonymous], 2016, MMWR-MORBID MORTAL W, V65, P474, DOI 10.15585/mmwr.mm6518e1
   [Anonymous], 2014, EURO SURVEILL
   Barthel A, 2013, CLIN INFECT DIS, V57, P415, DOI 10.1093/cid/cit227
   Brasil P, 2016, OBSTET GYNECOL SURV, V71, P331, DOI 10.1097/01.ogx.0000483239.08585.8d
   Brasil P, 2016, PLOS NEGLECT TROP D, V10, DOI 10.1371/journal.pntd.0004636
   Dupont-Rouzeyrol M, 2016, LANCET, V387, P1051, DOI 10.1016/S0140-6736(16)00624-3
   Jamil Z, 2016, ASIAN PAC J TROP MED, V9, P606, DOI 10.1016/j.apjtm.2016.05.020
   Kelser EA, 2016, MICROBES INFECT, V18, P163, DOI 10.1016/j.micinf.2015.12.003
   Kleber de Oliveira Wanderson, 2016, MMWR Morb Mortal Wkly Rep, V65, P242, DOI 10.15585/mmwr.mm6509e2
   Musso D, 2016, LANCET, V387, P1993, DOI 10.1016/S0140-6736(16)30428-7
   Percher F, 2016, VIRUSES-BASEL, V8, DOI 10.3390/v8020040
NR 11
TC 40
Z9 41
U1 0
U2 6
PU ELSEVIER SCI LTD
PI OXFORD
PA THE BOULEVARD, LANGFORD LANE, KIDLINGTON, OXFORD OX5 1GB, OXON, ENGLAND
SN 1201-9712
EI 1878-3511
J9 INT J INFECT DIS
JI Int. J. Infect. Dis.
PD APR
PY 2017
VL 57
BP 70
EP 72
DI 10.1016/j.ijid.2017.01.042
PG 3
WC Infectious Diseases
WE Science Citation Index Expanded (SCI-EXPANDED)
SC Infectious Diseases
GA EQ3CB
UT WOS:000397947500012
PM 28188933
OA gold
DA 2025-07-26
ER

PT J
AU Ebel, GD
AF Ebel, Gregory D.
TI Promiscuous viruses-how do viruses survive multiple unrelated hosts?
SO CURRENT OPINION IN VIROLOGY
LA English
DT Article
ID SUBGENOMIC FLAVIVIRUS RNA; INSECT-SPECIFIC FLAVIVIRUSES; ZIKA VIRUS;
   YELLOW-FEVER; MOSQUITOS; CELLS; INTERFERENCE; TRANSMISSION; INFECTION;
   CHIKUNGUNYA
AB Arthropod-borne viruses (arboviruses) require efficient replication in taxonomically divergent hosts in order to perpetuate in nature. This review discusses recent advances in our understanding of the phylogenetic position of arthropod borne viruses relative to insect-specific viruses, which appear to be more common and ecological requirements for successful adoption of the 'arbovirus phenotype.' Several molecular and other mechanisms that permit replication in divergent hosts are also discussed.
C1 [Ebel, Gregory D.] Colorado State Univ, Coll Vet Med & Biomed Sci, Arthropod Borne & Infect Dis Lab, Dept Microbiol Immunol & Pathol, 1690 Campus Delivery, Ft Collins, CO 80523 USA.
C3 Colorado State University System; Colorado State University Fort Collins
RP Ebel, GD (corresponding author), Colorado State Univ, Coll Vet Med & Biomed Sci, Arthropod Borne & Infect Dis Lab, Dept Microbiol Immunol & Pathol, 1690 Campus Delivery, Ft Collins, CO 80523 USA.
EM gregory.ebel@colostate.edu
RI Ebel, Gregory/ABG-1052-2021
FU US National Institute of Allergy and Infectious Diseases, National
   Institutes of Health [AI067380, AI129593, AI125996]
FX Research in the Ebel laboratory is funded by the US National Institute
   of Allergy and Infectious Diseases, National Institutes of Health, under
   grants AI067380, AI129593 and AI125996.
CR Allonso D, 2015, J VIROL, V89, P11871, DOI 10.1128/JVI.01342-15
   [Anonymous], NATURE
   Baize S, 2014, NEW ENGL J MED, V371, P1418, DOI 10.1056/NEJMoa1404505
   Barrett ADT, 2016, NEW ENGL J MED, V375, P301, DOI 10.1056/NEJMp1606997
   Beatty PR, 2015, SCI TRANSL MED, V7, DOI 10.1126/scitranslmed.aaa3787
   Blitvich BJ, 2015, VIRUSES-BASEL, V7, P1927, DOI 10.3390/v7041927
   Brackney DE, 2015, J VIROL, V89, P4035, DOI 10.1128/JVI.02612-14
   Brackney DE, 2009, PLOS PATHOG, V5, DOI 10.1371/journal.ppat.1000502
   Chandler JA, 2014, VIROLOGY, V464, P312, DOI 10.1016/j.virol.2014.06.036
   Chapman EG, 2014, SCIENCE, V344, P307, DOI 10.1126/science.1250897
   Chen HR, 2016, PLOS NEGLECT TROP D, V10, DOI 10.1371/journal.pntd.0004828
   Fauci AS, 2016, NEW ENGL J MED, V374, P601, DOI 10.1056/NEJMp1600297
   Fauver JR, 2016, VIROLOGY, V498, P288, DOI 10.1016/j.virol.2016.07.031
   Funk A, 2010, J VIROL, V84, P11407, DOI 10.1128/JVI.01159-10
   Goertz GP, 2016, J VIROL, V90, P10145, DOI 10.1128/JVI.00930-16
   Grant A, 2016, CELL HOST MICROBE, V19, P882, DOI 10.1016/j.chom.2016.05.009
   Grobbelaar AA, 2016, EMERG INFECT DIS, V22, P1854, DOI 10.3201/eid2210.160818
   Grubaugh ND, 2016, VIRUS EVOL, V2, DOI 10.1093/ve/vew033
   Grubaugh ND, 2015, PLOS PATHOG, V11, DOI 10.1371/journal.ppat.1004874
   Hamel R, 2015, J VIROL, V89, P8880, DOI 10.1128/JVI.00354-15
   Hoornweg TE, 2016, J VIROL, V90, P4745, DOI 10.1128/JVI.03184-15
   Jupatanakul N, 2017, PLOS NEGLECT TROP D, V11, DOI 10.1371/journal.pntd.0005187
   Kramer LD, 2003, ADV VIRUS RES, V60, P187, DOI 10.1016/S0065-3527(03)60006-0
   Ladner JT, 2016, CELL HOST MICROBE, V20, P357, DOI 10.1016/j.chom.2016.07.011
   Leparc-Goffart I, 2014, LANCET, V383, P514, DOI 10.1016/S0140-6736(14)60185-9
   Liu JL, 2016, EVID-BASED COMPL ALT, V2016, DOI 10.1155/2016/9025036
   Liu Y, 2014, PLOS PATHOG, V10, DOI 10.1371/journal.ppat.1003931
   Manokaran G, 2015, SCIENCE, V350, P217, DOI 10.1126/science.aab3369
   Medlock JM, 2015, LANCET INFECT DIS, V15, P721, DOI 10.1016/S1473-3099(15)70091-5
   Meertens L, 2017, CELL REP, V18, P324, DOI 10.1016/j.celrep.2016.12.045
   Misencik MJ, 2016, VECTOR-BORNE ZOONOT, V16, P181, DOI 10.1089/vbz.2015.1889
   Modhiran N, 2015, SCI TRANSL MED, V7, DOI 10.1126/scitranslmed.aaa3863
   Moon SL, 2015, VIROLOGY, V485, P322, DOI 10.1016/j.virol.2015.08.009
   Nasar F, 2012, P NATL ACAD SCI USA, V109, P14622, DOI 10.1073/pnas.1204787109
   Nowakowski TJ, 2016, CELL STEM CELL, V18, P591, DOI 10.1016/j.stem.2016.03.012
   Puerta-Guardo H, 2016, PLOS PATHOG, V12, DOI 10.1371/journal.ppat.1005738
   Shi M, 2016, J VIROL, V90, P659, DOI 10.1128/JVI.02036-15
   Troupin A, 2016, METHODS MOL BIOL, V1435, P15, DOI 10.1007/978-1-4939-3670-0_2
   Vasilakis N, 2013, J VIROL, V87, P2475, DOI 10.1128/JVI.00776-12
   Wang P, 2016, VIROLOGY, V488, P108, DOI 10.1016/j.virol.2015.11.006
   Watterson D, 2016, ANTIVIR RES, V130, P7, DOI 10.1016/j.antiviral.2016.02.014
NR 41
TC 6
Z9 7
U1 0
U2 5
PU ELSEVIER SCI LTD
PI OXFORD
PA THE BOULEVARD, LANGFORD LANE, KIDLINGTON, OXFORD OX5 1GB, OXON, ENGLAND
SN 1879-6257
J9 CURR OPIN VIROL
JI Curr. Opin. Virol.
PD APR
PY 2017
VL 23
BP 125
EP 129
DI 10.1016/j.coviro.2017.05.002
PG 5
WC Virology
WE Science Citation Index Expanded (SCI-EXPANDED)
SC Virology
GA EZ4SE
UT WOS:000404702000021
PM 28577474
OA Green Accepted
DA 2025-07-26
ER

PT J
AU Ehteshami, M
   Tao, S
   Zandi, K
   Hsiao, HM
   Jiang, Y
   Hammond, E
   Amblard, F
   Russell, OO
   Merits, A
   Schinazi, RF
AF Ehteshami, Maryam
   Tao, Sijia
   Zandi, Keivan
   Hsiao, Hui-Mien
   Jiang, Yong
   Hammond, Emily
   Amblard, Franck
   Russell, Olivia O.
   Merits, Andres
   Schinazi, Raymond F.
TI Characterization of β-D-N<SUP>4</SUP>-Hydroxycytidine as a
   Novel Inhibitor of Chikungunya Virus
SO ANTIMICROBIAL AGENTS AND CHEMOTHERAPY
LA English
DT Article
DE Chikungunya virus; replicon; antiviral agents; nucleoside analogs
ID REPLICATION; CELLS; MECHANISMS
AB Chikungunya virus (CHIKV) represents a reemerging global threat to human health. Recent outbreaks across Asia, Europe, Africa, and the Caribbean have prompted renewed scientific interest in this mosquito-borne alphavirus. There are currently no vaccines against CHIKV, and treatment has been limited to nonspecific antiviral agents, with suboptimal outcomes. Herein, we have identified beta-D-N(4-)hydroxycytidine (NHC) as a novel inhibitor of CHIKV. NHC behaves as a pyrimidine ribonucleoside and selectively inhibits CHIKV replication in cell culture.
C1 [Ehteshami, Maryam; Tao, Sijia; Zandi, Keivan; Hsiao, Hui-Mien; Jiang, Yong; Hammond, Emily; Amblard, Franck; Russell, Olivia O.; Schinazi, Raymond F.] Emory Univ, Sch Med, Dept Pediat, Ctr AIDS Res,Lab Biochem Pharmacol, Atlanta, GA 30322 USA.
   [Zandi, Keivan] Univ Malaya, Fac Med, Dept Med Microbiol, TIDREC, Kuala Lumpur, Malaysia.
   [Merits, Andres] Univ Tartu, Inst Technol, Tartu, Estonia.
C3 Emory University; Universiti Malaya; University of Tartu
RP Schinazi, RF (corresponding author), Emory Univ, Sch Med, Dept Pediat, Ctr AIDS Res,Lab Biochem Pharmacol, Atlanta, GA 30322 USA.
EM rschina@emory.edu
RI ; Merits, Andres/H-3125-2015
OI Zandi, Keivan/0000-0001-9728-5038; Merits, Andres/0000-0001-8193-0071
FU NIH [5P30-AI-50409, 1R21-AI-129607]
FX This work was supported in part by NIH grants 5P30-AI-50409 ( to R.F.S.)
   (Center for AIDS Research) and 1R21-AI-129607.
CR Abdelnabi R, 2015, ANTIVIR RES, V121, P59, DOI 10.1016/j.antiviral.2015.06.017
   Ahmadi A, 2016, RSC ADV, V6, P69421, DOI 10.1039/c6ra16640g
   Albulescu IC, 2015, ANTIVIR RES, V121, P39, DOI 10.1016/j.antiviral.2015.06.013
   Bourjot M, 2014, MOLECULES, V19, P3617, DOI 10.3390/molecules19033617
   Chiam CW, 2013, DIAGN MICR INFEC DIS, V77, P133, DOI 10.1016/j.diagmicrobio.2013.06.018
   Couderc T, 2015, ANTIVIR RES, V121, P120, DOI 10.1016/j.antiviral.2015.07.002
   Das PK, 2016, ANTIMICROB AGENTS CH, V60, P7382, DOI 10.1128/AAC.01421-16
   Delang L, 2014, J ANTIMICROB CHEMOTH, V69, P2770, DOI 10.1093/jac/dku209
   Ehteshami M, 2016, ANTIMICROB AGENTS CH, V60, P4659, DOI 10.1128/AAC.00318-16
   HAN ZY, 1994, AM J PATHOL, V145, P423
   Henss L, 2016, VIROL J, V13, DOI 10.1186/s12985-016-0607-2
   Hernandez-Santiago BI, 2004, ANTIMICROB AGENTS CH, V48, P4636, DOI 10.1128/AAC.48.12.4636-4642.2004
   Karlas A, 2016, NAT COMMUN, V7, DOI 10.1038/ncomms11320
   Lani R, 2015, SCI REP-UK, V5, DOI 10.1038/srep11421
   Lo Presti A, 2016, INFECT GENET EVOL, V41, P270, DOI 10.1016/j.meegid.2016.04.006
   Madariaga M, 2016, BRAZ J INFECT DIS, V20, P91
   McSweegan E, 2015, ANTIVIR RES, V120, P147, DOI 10.1016/j.antiviral.2015.06.003
   Pohjala L, 2011, PLOS ONE, V6, DOI 10.1371/journal.pone.0028923
   Ravichandran R, 2008, J INFECT DEV COUNTR, V2, P140, DOI 10.3855/T2.2.140
   Salazar-González JA, 2015, VACCINE, V33, P3650, DOI 10.1016/j.vaccine.2015.05.104
   SLEDZIEWSKAGOJSKA E, 1983, ACTA BIOCHIM POL, V30, P149
   Stuyver LJ, 2003, ANTIMICROB AGENTS CH, V47, P244, DOI 10.1128/AAC.47.1.244-254.2003
   Thiboutot MM, 2010, PLOS NEGLECT TROP D, V4, DOI 10.1371/journal.pntd.0000623
   van Duijl-Richter MKS, 2015, VIRUSES-BASEL, V7, P3647, DOI 10.3390/v7072792
   Varghese FS., 2016, ANTIMICROB AGENTS CH
   Wu LF, 2006, ACTA PHARMACOL SIN, V27, P477, DOI 10.1111/j.1745-7254.2006.00302.x
NR 26
TC 65
Z9 71
U1 1
U2 16
PU AMER SOC MICROBIOLOGY
PI WASHINGTON
PA 1752 N ST NW, WASHINGTON, DC 20036-2904 USA
SN 0066-4804
EI 1098-6596
J9 ANTIMICROB AGENTS CH
JI Antimicrob. Agents Chemother.
PD APR
PY 2017
VL 61
IS 4
AR e02395
DI 10.1128/AAC.02395-16
PG 6
WC Microbiology; Pharmacology & Pharmacy
WE Science Citation Index Expanded (SCI-EXPANDED)
SC Microbiology; Pharmacology & Pharmacy
GA EP8AR
UT WOS:000397598800052
PM 28137799
OA Green Published, Bronze
DA 2025-07-26
ER

PT J
AU Eleftheriadou, I
   Dieringer, M
   Poh, XY
   Sanchez -Garrido, J
   Gao, Y
   Sgourou, A
   Simmons, LE
   Mazarakis, ND
AF Eleftheriadou, Ioanna
   Dieringer, Michael
   Poh, Xuan Ying
   Sanchez -Garrido, Julia
   Gao, Yunan
   Sgourou, Argyro
   Simmons, Laura E.
   Mazarakis, Nicholas D.
TI Selective transduction of astrocytic and neuronal CNS subpopulations by
   lentiviral vectors pseudotyped with Chikungunya virus envelope
SO BIOMATERIALS
LA English
DT Article
DE HIV-1; Lentiviral vector; Pseudotyping; CNS tropism; VSV; SINV; CHIKV
ID ROSS-RIVER-VIRUS; VESICULAR STOMATITIS-VIRUS; SINDBIS VIRUS;
   GENE-TRANSFER; NEUTRALIZATION ASSAY; LAMININ RECEPTOR; TYPE-1 VECTORS;
   GLYCOPROTEINS; INFECTION; TARGETS
AB Lentiviral vectors are gene delivery vehicles that integrate into the host genome of dividing and non dividing mammalian cells facilitating long-term transgene expression. Lentiviral vector versatility is greatly increased by incorporating heterologous viral envelope proteins onto the vector particles instead of the native envelope, conferring on these pseudotyped vectors a modified tropism and host range specificity. We investigated the pseudotyping efficiency of HIV-1 based lentiviral vectors with alphaviral envelope proteins from the Chikungunya Virus (CHIKV-G) and Sindbis Virus (SINV-G). Following vector production optimisation, titres for the CHIKV-G pseudotype were comparable to the VSV-G pseudotype but those for the SINV-G pseudotype were significantly lower. High titre CHIKV-G pseudotyped vector efficiently transduced various human and mouse neural cell lines and normal human astrocytes (NHA) in vitro. Although transduction was broad, tropism for NHAs was observed. In vivo stereotaxic delivery in striatum, thalamus and hippocampus respectively in the adult rat brain revealed localised transduction restricted to striatal astrocytes and hippocampal dentate granule neurons. Transduction of different subtypes of granule neurons from precursor to post-mitotic stages of differentiation was evident in the sub-granular zone and dentate granule cell layer. No significant inflammatory response was observed, but comparable to that of VSV-G pseudotyped lentiviral vectors. Robust long-term expression followed for three months post-transduction along with absence of neuroinflammation, coupled to the selective and unique neuron/ghat tropism indicates that these vectors could be useful for modelling and gene therapy studies in the CNS. (C) 2017 Elsevier Ltd. All rights reserved.
C1 [Eleftheriadou, Ioanna; Dieringer, Michael; Poh, Xuan Ying; Sanchez -Garrido, Julia; Gao, Yunan; Mazarakis, Nicholas D.] Imperial Coll London, Fac Med, Ctr Neuroinformat, Div Brain Sci, Hammersmith Hosp Campus, London W12 0NN, England.
   [Sgourou, Argyro] Hellenic Open Univ, Biol Lab, Tsamadou 13-15, Patras 26222, Greece.
C3 Imperial College London; Hellenic Open University
RP Mazarakis, ND (corresponding author), Imperial Coll London, Fac Med, Ctr Neuroinformat, Div Brain Sci, Hammersmith Hosp Campus, London W12 0NN, England.
EM n.mazarakis@imperial.ac.uk
RI ; Sgourou, A/AAQ-4127-2021; Sanchez-Garrido, Julia/JCO-2704-2023
OI poh, xuan ying/0000-0001-6077-0515; Dieringer, Michael
   Ryan/0009-0004-9952-0811; Simmons, Laura/0000-0002-3654-5972; Gao,
   Yunan/0000-0003-1228-1252; Sanchez-Garrido, Julia/0000-0002-5847-4167; 
FU Imperial College London funds; Seventh Framework Programme European
   Research Council Proof of concept grant [620253]; European Research
   Council (ERC) [620253] Funding Source: European Research Council (ERC)
FX Our thanks go to Rintaro Hiraide for initiating work on SINV-G in this
   lab during his MSc that was not included here. We also thank Richard
   Reynolds and the ICTEM imaging facility of Imperial College London for
   use of fluorescent tiling and confocal microscopes. We are grateful to
   our colleagues Thomas Knopfel, Richard Reynolds and Maria Kinali for
   critical reading of this manuscript and fruitful discussions. This work
   was part supported by Imperial College London funds to NDM and a Seventh
   Framework Programme European Research Council Proof of concept grant no:
   620253 to NDM supporting IE. As this research would not have been
   achieved without GFP, this paper is dedicated to the memory of Roger Y.
   Tsien.
CR Akahata W, 2010, NAT MED, V16, P334, DOI 10.1038/nm.2105
   Atkins G.J., 2013, ISRN Virology, V2013, P1
   Bercsenyi K, 2014, SCIENCE, V346, P1118, DOI 10.1126/science.1258138
   Bouard D, 2009, BRIT J PHARMACOL, V157, P153, DOI 10.1038/bjp.2008.349
   Cannon JR, 2011, EXP NEUROL, V228, P41, DOI 10.1016/j.expneurol.2010.10.016
   Carpentier DCJ, 2012, GENE THER, V19, P761, DOI 10.1038/gt.2011.124
   Chiam CW, 2015, J GEN VIROL, V96, P3243, DOI 10.1099/jgv.0.000263
   Couderc T, 2008, PLOS PATHOG, V4, DOI 10.1371/journal.ppat.0040029
   Cronin J, 2005, CURR GENE THER, V5, P387, DOI 10.2174/1566523054546224
   Das T, 2015, J GEN VIROL, V96, P294, DOI 10.1099/vir.0.071175-0
   Das T, 2010, PROG NEUROBIOL, V91, P121, DOI 10.1016/j.pneurobio.2009.12.006
   Dubuisson J, 1997, J VIROL, V71, P2636, DOI 10.1128/JVI.71.4.2636-2646.1997
   Ellison SM, 2013, MOL THER, V21, P1862, DOI 10.1038/mt.2013.132
   Froelich S, 2011, HUM GENE THER, V22, P1281, DOI 10.1089/hum.2010.196
   Furnari FB, 2007, GENE DEV, V21, P2683, DOI 10.1101/gad.1596707
   Gallardo HF, 1997, BLOOD, V90, P952, DOI 10.1182/blood.V90.3.952.952_952_957
   Gérardin P, 2016, NEUROLOGY, V86, P94, DOI 10.1212/WNL.0000000000002234
   Griffin D.E., 2007, FIELDS VIROLOGY
   Hislop JN, 2014, J BIOL CHEM, V289, P16148, DOI 10.1074/jbc.M114.549980
   Hoornweg TE, 2016, J VIROL, V90, P4745, DOI 10.1128/JVI.03184-15
   Hu DK, 2014, PLOS ONE, V9, DOI 10.1371/journal.pone.0110893
   Inglis FM, 2016, J NEUROVIROL, V22, P140, DOI 10.1007/s13365-015-0378-3
   Jakobsson J, 2006, GENE THER, V13, P966, DOI 10.1038/sj.gt.3302701
   Joubert PE, 2012, J EXP MED, V209, P1029, DOI 10.1084/jem.20110996
   Kahl CA, 2004, J VIROL, V78, P1421, DOI 10.1128/JVI.78.3.1421-1430.2004
   Kang YB, 2002, J VIROL, V76, P9378, DOI 10.1128/JVI.76.18.9378-9388.2002
   Kempermann G, 2003, DEVELOPMENT, V130, P391, DOI 10.1242/dev.00203
   Kempermann G, 2015, CSH PERSPECT BIOL, V7, DOI 10.1101/cshperspect.a018812
   Kishishita N, 2013, J CLIN MICROBIOL, V51, P1389, DOI 10.1128/JCM.03109-12
   Kolokoltsov AA, 2005, J VIROL, V79, P756, DOI 10.1128/JVI.79.2.756-763.2005
   Li HD, 2016, NEURON, V91, P728, DOI 10.1016/j.neuron.2016.08.004
   Li L, 2010, NATURE, V468, P705, DOI 10.1038/nature09546
   LUSTIG S, 1988, J VIROL, V62, P2329, DOI 10.1128/JVI.62.7.2329-2336.1988
   Mazarakis ND, 2001, HUM MOL GENET, V10, P2109, DOI 10.1093/hmg/10.19.2109
   Merienne N, 2015, GENE THER, V22, P830, DOI 10.1038/gt.2015.54
   Morizono K, 2001, J VIROL, V75, P8016, DOI 10.1128/JVI.75.17.8016-8020.2001
   Muik A, 2011, J VIROL, V85, P5679, DOI 10.1128/JVI.02511-10
   Nelson J, 2008, BIOSCIENCE REP, V28, P33, DOI 10.1042/BSR20070004
   Palfi S, 2014, LANCET, V383, P1138, DOI 10.1016/S0140-6736(13)61939-X
   Plümpe T, 2006, BMC NEUROSCI, V7, DOI 10.1186/1471-2202-7-77
   Poluri A, 2008, J VIROL, V82, P12580, DOI 10.1128/JVI.01503-08
   Priya R, 2014, VIRUS RES, V189, P194, DOI 10.1016/j.virusres.2014.05.010
   Rampal M., 2007, J ASSOC PHYSICIAN I, V55, P765
   Rao MS, 2004, EUR J NEUROSCI, V19, P234, DOI 10.1111/j.0953-816X.2003.03123.x
   ROBINSON M C, 1955, Trans R Soc Trop Med Hyg, V49, P28, DOI [10.1016/0035-9203(55)90080-8, 10.1016/0035-9203(57)90022-6]
   Rose PP, 2011, CELL HOST MICROBE, V10, P97, DOI 10.1016/j.chom.2011.06.009
   Salvador B, 2009, VIROLOGY, V393, P33, DOI 10.1016/j.virol.2009.07.013
   Sanz MA, 2001, J VIROL, V75, P7778, DOI 10.1128/JVI.75.16.7778-7784.2001
   Schwartz O, 2010, NAT REV MICROBIOL, V8, P491, DOI 10.1038/nrmicro2368
   Sharkey CM, 2001, J VIROL, V75, P2653, DOI 10.1128/JVI.75.6.2653-2659.2001
   Silva LA, 2014, J VIROL, V88, P2385, DOI 10.1128/JVI.03116-13
   Snyder AJ, 2012, J VIROL, V86, P13609, DOI 10.1128/JVI.01805-12
   Stein CS, 2005, MOL THER, V11, P382, DOI 10.1016/j.ymthe.2004.11.008
   Strang BL, 2005, J VIROL, V79, P1765, DOI 10.1128/JVI.79.3.1765-1771.2005
   STRAUSS JH, 1994, MICROBIOL REV, V58, P491, DOI 10.1128/MMBR.58.3.491-562.1994
   SUZUKI M, 1992, GLIA, V6, P222, DOI 10.1002/glia.440060310
   Trabalza A, 2013, GENE THER, V20, P723, DOI 10.1038/gt.2012.85
   van Duijl-Richter MKS, 2015, VIRUSES-BASEL, V7, P3647, DOI 10.3390/v7072792
   van Hooijdonk LWA, 2009, BMC NEUROSCI, V10, DOI 10.1186/1471-2202-10-2
   Voss JE, 2010, NATURE, V468, P709, DOI 10.1038/nature09555
   Wang DD, 2008, PROG NEUROBIOL, V86, P342, DOI 10.1016/j.pneurobio.2008.09.015
   WANG KS, 1992, J VIROL, V66, P4992, DOI 10.1128/JVI.66.8.4992-5001.1992
   Warrell MJ, 2015, CLIN MED, V15, P78, DOI 10.7861/clinmedicine.14-6-78
   Weber C, 2014, J VIROL METHODS, V201, P7, DOI 10.1016/j.jviromet.2014.02.001
   Wintachai P, 2012, J MED VIROL, V84, P1757, DOI 10.1002/jmv.23403
   Wong LF, 2005, MOL THER, V11, P89, DOI 10.1016/j.ymthe.2004.08.026
   Zhang Y, 2016, NEURON, V89, P37, DOI 10.1016/j.neuron.2015.11.013
   Zhu Z. H., 1990, J ACQUIR IMMUNE DEFI, V3
NR 68
TC 17
Z9 19
U1 0
U2 13
PU ELSEVIER SCI LTD
PI OXFORD
PA THE BOULEVARD, LANGFORD LANE, KIDLINGTON, OXFORD OX5 1GB, OXON, ENGLAND
SN 0142-9612
EI 1878-5905
J9 BIOMATERIALS
JI Biomaterials
PD APR
PY 2017
VL 123
BP 1
EP 14
DI 10.1016/j.biomaterials.2017.01.023
PG 14
WC Engineering, Biomedical; Materials Science, Biomaterials
WE Science Citation Index Expanded (SCI-EXPANDED)
SC Engineering; Materials Science
GA EM8YO
UT WOS:000395597800001
PM 28152379
DA 2025-07-26
ER

PT J
AU Feldstein, LR
   Rowhani-Rahbar, A
   Staples, JE
   Weaver, MR
   Halloran, ME
   Ellis, EM
AF Feldstein, Leora R.
   Rowhani-Rahbar, Ali
   Staples, J. Erin
   Weaver, Marcia R.
   Halloran, M. Elizabeth
   Ellis, Esther M.
TI Persistent Arthralgia Associated with Chikungunya Virus Outbreak, US
   Virgin Islands, December 2014-February 2016
SO EMERGING INFECTIOUS DISEASES
LA English
DT Article
ID INFECTION; MANIFESTATIONS; DISEASE; COHORT
AB After the 2014-2015 outbreak of chikungunya virus in the US Virgin Islands, we compared the prevalence of persistent arthralgia among case-patients and controls. Prevalence was higher in case-patients than controls 6 and 12 months after disease onset. Continued vaccine research to prevent acute illness and long-term sequelae is essential.
C1 [Feldstein, Leora R.; Halloran, M. Elizabeth] Fred Hutchinson Canc Res Ctr, 1100 Fairview Ave N, Seattle, WA 98109 USA.
   [Rowhani-Rahbar, Ali; Weaver, Marcia R.; Halloran, M. Elizabeth] Univ Washington, Seattle, WA 98195 USA.
   [Staples, J. Erin] Ctr Dis Control & Prevent, Ft Collins, CO USA.
   [Ellis, Esther M.] US Virgin Isl Dept Hlth, St Croix, VI USA.
C3 Fred Hutchinson Cancer Center; University of Washington; University of
   Washington Seattle; Centers for Disease Control & Prevention - USA
RP Feldstein, LR (corresponding author), Fred Hutchinson Canc Res Ctr, 1100 Fairview Ave N, Seattle, WA 98109 USA.
EM lrfeldst@uw.edu
OI Rowhani-Rahbar, Ali/0000-0002-2705-4485
FU National Institutes of Health National Institute of Allergy and
   Infectious Disease [R37AI032042]; National Institute of General Medical
   Sciences [U54 GM111274]; US Virgin Islands Department of Health
FX This work was supported by the National Institutes of Health National
   Institute of Allergy and Infectious Disease (R37AI032042), and National
   Institute of General Medical Sciences (U54 GM111274) and by the US
   Virgin Islands Department of Health.
CR Centers for Disease Control and Prevention, 2010, BRFSS PREV TRENDS DA
   Ellis E., 2015, Chikungunya Surveillance Weekly Report: US Virgin Islands Department of Health
   Feldstein LR, 2016, AM J TROP MED HYG, V95, P885, DOI 10.4269/ajtmh.16-0288
   Javelle E, 2015, PLOS NEGLECT TROP D, V9, DOI 10.1371/journal.pntd.0003603
   Moro ML, 2012, J INFECTION, V65, P165, DOI 10.1016/j.jinf.2012.04.005
   Pan American Health Organization World Health Organization., 2016, CHIK STAT DAT GEOGR
   Pialoux G, 2007, LANCET INFECT DIS, V7, P319, DOI 10.1016/S1473-3099(07)70107-X
   Rodriguez-Morales A, 2016, F1000RES, V5, P360, DOI [10.12688/f1000research.8235.2, DOI 10.12688/F1000RESEARCH.8235.2]
   Rodríguez-Morales AJ, 2016, ARTHRIT CARE RES, V68, P1849, DOI 10.1002/acr.22900
   Schilte C, 2013, PLOS NEGLECT TROP D, V7, DOI 10.1371/journal.pntd.0002137
   Sissoko D, 2009, PLOS NEGLECT TROP D, V3, DOI 10.1371/journal.pntd.0000389
   Soumahoro MK, 2009, PLOS ONE, V4, pA221, DOI 10.1371/journal.pone.0007800
   Staples JE, 2009, CLIN INFECT DIS, V49, P942, DOI 10.1086/605496
   Zim MAM, 2013, J CLIN VIROL, V56, P141, DOI 10.1016/j.jcv.2012.10.019
NR 14
TC 33
Z9 34
U1 0
U2 4
PU CENTERS  DISEASE CONTROL
PI ATLANTA
PA 1600 CLIFTON RD, ATLANTA, GA 30333 USA
SN 1080-6040
EI 1080-6059
J9 EMERG INFECT DIS
JI Emerg. Infect. Dis
PD APR
PY 2017
VL 23
IS 4
BP 673
EP 676
DI 10.3201/eid2304.161562
PG 4
WC Immunology; Infectious Diseases
WE Science Citation Index Expanded (SCI-EXPANDED)
SC Immunology; Infectious Diseases
GA EO6TC
UT WOS:000396824400020
PM 28322703
OA Green Published, gold, Green Submitted
DA 2025-07-26
ER

PT J
AU He, A
   Brasil, P
   Siqueira, AM
   Calvet, GA
   Kwatra, SG
AF He, Alice
   Brasil, Patricia
   Siqueira, Andre M.
   Calvet, Guilherme A.
   Kwatra, Shawn G.
TI The Emerging Zika Virus Threat: A Guide for Dermatologists
SO AMERICAN JOURNAL OF CLINICAL DERMATOLOGY
LA English
DT Review
ID UNITED-STATES; INFECTION; TRAVELERS; TRANSMISSION; CHIKUNGUNYA; DENGUE;
   COINFECTION; DIAGNOSIS; OUTBREAK; PATIENT
AB We provide a guide for dermatologists to follow if they encounter patients with a rash and clinical history suspicious of Zika virus infection, including diagnostic testing and management options. We also provide an illustrative case report of a patient from Brazil who was diagnosed with Zika virus infection after presenting with a generalized pruritic rash. One of the most prominent symptoms of Zika virus infection is a cutaneous eruption. As such, it is especially necessary for dermatologists to understand this virus so that they may appropriately recognize this entity as a diagnostic consideration in the clinic. The rash associated with Zika virus infection is most commonly an erythematous maculopapular eruption that presents after an initial 3-4 days of fever, headache, and arthralgia or myalgia. The rash typically lasts for an average of 6 days, and can spread to involve any part of the body, including the face, torso, extremities, palms, and soles.
C1 [He, Alice; Kwatra, Shawn G.] Johns Hopkins Univ, Sch Med, Dept Dermatol, Baltimore, MD 21205 USA.
   [Brasil, Patricia; Siqueira, Andre M.; Calvet, Guilherme A.] Oswaldo Cruz Fdn Fiocruz, Evandro Chagas Natl Inst Infect Dis, Acute Febrile Illnesses Lab, Rio De Janeiro, Brazil.
C3 Johns Hopkins University; Fundacao Oswaldo Cruz
RP He, A (corresponding author), Johns Hopkins Univ, Sch Med, Dept Dermatol, Baltimore, MD 21205 USA.
EM ahe1@jhmi.edu
RI ; Calvet, Guilherme/G-6959-2013; Brasil, Patricia/P-3536-2014; Siqueira,
   Andre/G-1340-2010
OI Brasil, Patricia/0000-0001-9555-7976; Calvet,
   Guilherme/0000-0002-3545-5238; Siqueira, Andre/0000-0003-2208-0294; 
CR [Anonymous], 2016, CDC Newsroom
   [Anonymous], 2016, ZIKA VIRUS HLTH EFFE
   [Anonymous], 2016, ZIKA VIRUS
   [Anonymous], 2015, ZIKA VIRUS DIS US 20
   Besnard M, 2014, Euro Surveill, V19
   Brasil P, 2016, NEW ENGL J MED, V375, P2321, DOI 10.1056/NEJMoa1602412
   Brasil P, 2016, PLOS NEGLECT TROP D, V10, DOI 10.1371/journal.pntd.0004636
   Calvet G, 2016, LANCET INFECT DIS, V16, P653, DOI 10.1016/S1473-3099(16)00095-5
   Calvet GA, 2016, J CLIN VIROL, V74, P1, DOI 10.1016/j.jcv.2015.11.014
   Cao-Lormeau VM, 2016, LANCET, V387, P1531, DOI 10.1016/S0140-6736(16)00562-6
   Cao-Lormeau VM, 2014, LANCET, V384, P1571, DOI 10.1016/S0140-6736(14)61977-2
   Carteaux G, 2016, NEW ENGL J MED, V374, P1595, DOI 10.1056/NEJMc1602964
   Centers for Disease Control and Prevention, 2016, ZIK VIR 2016
   Deng Yichu, 2016, Zhonghua Wei Zhong Bing Ji Jiu Yi Xue, V28, P106, DOI 10.3760/cma.j.issn.2095-4352.2016.02.005
   Duffy MR, 2009, NEW ENGL J MED, V360, P2536, DOI 10.1056/NEJMoa0805715
   Dupont-Rouzeyrol M, 2015, EMERG INFECT DIS, V21, P381, DOI 10.3201/eid2102.141553
   FAGBAMI A, 1977, TROP GEOGR MED, V29, P187
   FILIPE AR, 1973, ARCH GES VIRUSFORSCH, V43, P315, DOI 10.1007/BF01556147
   Fonseca K, 2014, AM J TROP MED HYG, V91, P1035, DOI 10.4269/ajtmh.14-0151
   Foy BD, 2011, EMERG INFECT DIS, V17, P880, DOI 10.3201/eid1705.101939
   Ginier M, 2016, TRAVEL MED INFECT DI, V14, P16, DOI 10.1016/j.tmaid.2016.01.012
   Goorhuis A, 2016, TRAVEL MED INFECT DI, V14, P13, DOI 10.1016/j.tmaid.2016.01.008
   Gourinat AC, 2015, EMERG INFECT DIS, V21, P84, DOI 10.3201/eid2101.140894
   Gyurech D, 2016, SWISS MED WKLY, V146, DOI 10.4414/smw.2016.14296
   Hayes EB, 2009, EMERG INFECT DIS, V15, P1347, DOI 10.3201/eid1509.090442
   Heang V, 2012, EMERG INFECT DIS, V18, P349, DOI 10.3201/eid1802.111224
   Hills SL, 2016, MMWR-MORBID MORTAL W, V65, P215, DOI 10.15585/mmwr.mm6508e2
   Keighley CL, 2015, CURR OPIN INFECT DIS, V28, P139, DOI 10.1097/QCO.0000000000000145
   Kutsuna S, 2014, EUROSURVEILLANCE, V19, P8, DOI 10.2807/1560-7917.ES2014.19.4.20683
   Kwong JC, 2013, AM J TROP MED HYG, V89, P516, DOI 10.4269/ajtmh.13-0029
   Leung GHY, 2015, SE ASIAN J TROP MED, V46, P460
   Li J., 2016, VENEZUELA        FEB
   Macesis N, 2015, CLIN INFECT DIS, V61, P1485
   Meaney-Delman D, 2016, MMWR-MORBID MORTAL W, V65, P211, DOI 10.15585/mmwr.mm6508e1
   Mlakar J, 2016, NEW ENGL J MED, V374, P951, DOI 10.1056/NEJMoa1600651
   Moore CA, 2017, JAMA PEDIATR, V171, P288, DOI 10.1001/jamapediatrics.2016.3982
   Moulin E, 2016, New Microbes New Infect, V11, P6, DOI 10.1016/j.nmni.2016.02.003
   OLSON JG, 1981, T ROY SOC TROP MED H, V75, P389, DOI 10.1016/0035-9203(81)90100-0
   Petersen EE, 2016, MMWR-MORBID MORTAL W, V65, P30, DOI 10.15585/mmwr.mm6502e1
   Pinto VL, 2015, ACTA MEDICA PORT, V28, P760, DOI 10.20344/amp.6929
   Rasmussen SA, 2016, NEW ENGL J MED, V374, P1981, DOI 10.1056/NEJMsr1604338
   Sampathkumar P, 2003, MAYO CLIN PROC, V78, P1137, DOI 10.4065/78.9.1137
   Schuler-Faccini L, 2016, MMWR-MORBID MORTAL W, V65, P59, DOI 10.15585/mmwr.mm6503e2
   Shinohara K, 2016, J TRAVEL MED, V23, DOI 10.1093/jtm/tav011
   Simmons CP, 2012, NEW ENGL J MED, V366, P1423, DOI 10.1056/NEJMra1110265
   SIMPSON D. I. H., 1964, TRANS ROY SOC TROP MED HYG, V58, P335, DOI 10.1016/0035-9203(64)90201-9
   Summers DJ, 2015, J TRAVEL MED, V22, P338, DOI 10.1111/jtm.12208
   Tappe D, 2014, EUROSURVEILLANCE, V19, P12, DOI 10.2807/1560-7917.ES2014.19.4.20685
   Villamil-Gómez WE, 2016, J INFECT PUBLIC HEAL, V9, P684, DOI 10.1016/j.jiph.2015.12.002
   Wæhre T, 2014, EMERG INFECT DIS, V20, P1412, DOI 10.3201/eid2008.140302
   Weaver SC, 2015, NEW ENGL J MED, V372, P1231, DOI 10.1056/NEJMra1406035
   Zammarchi L, 2015, EUROSURVEILLANCE, V20, P14
   Zammarchi L, 2015, J CLIN VIROL, V63, P32, DOI 10.1016/j.jcv.2014.12.005
NR 53
TC 9
Z9 12
U1 0
U2 5
PU ADIS INT LTD
PI NORTHCOTE
PA 5 THE WAREHOUSE WAY, NORTHCOTE 0627, AUCKLAND, NEW ZEALAND
SN 1175-0561
EI 1179-1888
J9 AM J CLIN DERMATOL
JI Am. J. Clin. Dermatol.
PD APR
PY 2017
VL 18
IS 2
BP 231
EP 236
DI 10.1007/s40257-016-0243-z
PG 6
WC Dermatology
WE Science Citation Index Expanded (SCI-EXPANDED)
SC Dermatology
GA ER3RD
UT WOS:000398714400006
PM 28035650
DA 2025-07-26
ER

PT J
AU Hoag, SD
   Chung, K
AF Hoag, Stephen D.
   Chung, Karen
TI THE CASE
SO JOURNAL OF FAMILY PRACTICE
LA English
DT Article
ID CHIKUNGUNYA-VIRUS
C1 [Hoag, Stephen D.] St Josephs Hosp Hlth Ctr, Syracuse, NY 13203 USA.
   [Chung, Karen] Ole Hlth, Fairfield, CA USA.
RP Hoag, SD (corresponding author), St Josephs Hosp Hlth Ctr, Syracuse, NY 13203 USA.
EM stephen.hoag@sjhsyr.org
CR [Anonymous], DENG GUID DIAGN TREA
   [Anonymous], 2011, Panel reports-new worlds, new horizons in astronomy and astrophysics, P1, DOI DOI 10.17226/12982
   Centers for Disease Control and Prevention, 2014, CHIK INF HEALTHC PRO
   Centers for Disease Control and Prevention, CHIK VIR
   Centers for Disease Control and Prevention, 2014 FIN DAT US
   Enserink M, 2007, SCIENCE, V318, P1860, DOI 10.1126/science.318.5858.1860
   Nayar S K, 2007, Med J Malaysia, V62, P335
   Pan American Health Organization, 2017, NUMB REP CAS CHIK FE
   Parida MM, 2008, FUTURE VIROL, V3, P179, DOI 10.2217/17460794.3.2.179
   Staples JE, 2014, NEW ENGL J MED, V371, P887, DOI 10.1056/NEJMp1407698
NR 10
TC 0
Z9 0
U1 0
U2 0
PU DOWDEN HEALTH MEDIA
PI MONTVALE
PA 110 SUMMIT AVE, MONTVALE, NJ 07645-1712 USA
SN 0094-3509
J9 J FAM PRACTICE
JI J. Fam. Pract.
PD APR
PY 2017
VL 66
IS 4
BP E7
EP E9
PG 3
WC Primary Health Care; Medicine, General & Internal
WE Science Citation Index Expanded (SCI-EXPANDED)
SC General & Internal Medicine
GA EU6ZH
UT WOS:000401184000007
PM 28375411
DA 2025-07-26
ER

PT J
AU Khatun, T
   Chatterjee, S
AF Khatun, Tanuja
   Chatterjee, Shyamalendu
TI Emergence of West Nile virus in West Bengal, India: a new report
SO TRANSACTIONS OF THE ROYAL SOCIETY OF TROPICAL MEDICINE AND HYGIENE
LA English
DT Article
DE Emergence; India; West Bengal; West Nile virus
ID ENCEPHALITIS; DIAGNOSIS; INFECTIONS; OUTBREAK
AB Background: The ICMR virus unit in Kolkata functions as an Appex Referral Laboratory for the detection of dengue (DENV) and chikungunya (CHIKV) infections in the eastern part of India. In spite of efforts for confirmatory diagnosis, some samples remain undiagnosed every year. West Nile virus (WNV) infection may mimic either dengue (flavivirus) or chikungunya (alphavirus) like illness. WNV is endemic in the tropical region where its principal/potential vectors are Aedes and Culex.
   Methods: We explored the existence of WNV within undiagnosed samples to identify the emergence of a new public health problem.
   Results: Of 1278 sera samples, 574 were negative for DENV and CHIKV either by ELISA or by reverse transcriptase (RT)-PCR. Of these 574 negative samples, 83 (14.5%) and 141 (24.56%) were positive for WNV by ELISA and RT-PCR, respectively; no samples were positive for WNV by both methods. After assembling raw sequencing data, partial envelope genome sequence of West Bengal isolates, WNV was compared through BLAST with other WNV Indian strains and 98% homology detected. Phylogenetic analysis of one West Bengal isolates (Accession No. KY421790) and 28 Indian isolates available in GenBank, indicated close clustering.
   Conclusions: The serological and molecular approaches have clearly established the emergence of WNV in West Bengal. Hence, for proper case management, detection of WNV in common febrile illness is strongly recommended.
C1 [Khatun, Tanuja] ICMR Virus Unit, Kolkata, India.
   [Chatterjee, Shyamalendu] ICMR Virus Unit, GB-4,1st Floor 11 ID, Kolkata 700010, India.
   [Chatterjee, Shyamalendu] BG Hosp, 57 Banerjee Rd, Kolkata 700010, India.
C3 Indian Council of Medical Research (ICMR); ICMR - National Institute of
   Cholera & Enteric Diseases (NICED); ICMR - Virus Unit, Kolkata; Indian
   Council of Medical Research (ICMR); ICMR - National Institute of Cholera
   & Enteric Diseases (NICED); ICMR - Virus Unit, Kolkata
RP Chatterjee, S (corresponding author), ICMR Virus Unit, GB-4,1st Floor 11 ID, Kolkata 700010, India.; Chatterjee, S (corresponding author), BG Hosp, 57 Banerjee Rd, Kolkata 700010, India.
EM shyamalenduchatterjee@gmail.com
FU Department of Biotechnology (DBT), New Delhi; National Vector Borne
   Disease Control programme (NVBDCP), Delhi, India
FX Authors thank ICMR Virus Unit, Kolkata, for providing facilities, and
   acknowledge the Department of Biotechnology (DBT), New Delhi and
   National Vector Borne Disease Control programme (NVBDCP), Delhi, India,
   for financial support.
CR Asnis DS, 2000, CLIN INFECT DIS, V30, P413, DOI 10.1086/313737
   Banker DD, 1952, INDIAN J MED SCI, V6, P733
   BAQAR S, 1993, AM J TROP MED HYG, V48, P757, DOI 10.4269/ajtmh.1993.48.757
   Berthet FX, 1997, J GEN VIROL, V78, P2293, DOI 10.1099/0022-1317-78-9-2293
   Bondre VP, 2007, J GEN VIROL, V88, P875, DOI 10.1099/vir.0.82403-0
   De Filette M, 2012, VET RES, V43, DOI 10.1186/1297-9716-43-16
   Hasebe F, 2002, J MED VIROL, V67, P370, DOI 10.1002/jmv.10085
   Hubálek Z, 1999, EMERG INFECT DIS, V5, P643, DOI 10.3201/eid0505.990505
   HURLBUT HS, 1956, AM J TROP MED HYG, V5, P76, DOI 10.4269/ajtmh.1956.5.76
   Khan SA, 2011, EMERG INFECT DIS, V17, P947, DOI 10.3201/eid1705.100479
   LANCIOTTI RS, 1992, J CLIN MICROBIOL, V30, P545, DOI 10.1128/JCM.30.3.545-551.1992
   Lanciotti RS, 1999, SCIENCE, V286, P2333, DOI 10.1126/science.286.5448.2333
   NCBI, 2016, OVERVIEW
   Paphitou NI, 2017, J INFECT PUBLIC HEAL, V10, P891, DOI 10.1016/j.jiph.2017.02.003
   Paramasivan R, 2003, INDIAN J MED RES, V118, P101
   Paramasivan R, 2002, J MED RES, V118, P101
   Petersen LR, 2001, EMERG INFECT DIS, V7, P611
   Petersen LR, 2002, ANN INTERN MED, V137, P173, DOI 10.7326/0003-4819-137-3-200208060-00009
   Rappole JH, 2003, J APPL MICROBIOL, V94, p47S
   *ROCH DIAGN GMBH, 2006, PCR APPL MAN
   Sambri V, 2013, VIRUSES-BASEL, V5, P2329, DOI 10.3390/v5102329
   Sarkar A, 2012, T ROY SOC TROP MED H, V106, P15, DOI 10.1016/j.trstmh.2011.08.011
   Sarkar A., 2010, INDIA VIROL J, V9, P271, DOI DOI 10.1186/1743-422X-9-271
   Sarkar A, 2012, J TROP MED-US, V2012, DOI 10.1155/2012/960329
   Sejvar JJ, 2006, EMERG INFECT DIS, V12, P514, DOI 10.3201/eid1203.050643
   SMITHBURN K. C, 1940, AMER JOUR TROP MED, V20, P471
   Tamura K, 2007, MOL BIOL EVOL, V24, P1596, DOI 10.1093/molbev/msm092
   Taraphdar D, 2015, INDIAN J MED RES, V142, P72, DOI 10.4103/0971-5916.162122
   Taraphdar Debjani, 2012, Asian Pacific Journal of Tropical Biomedicine, V2, P97, DOI 10.1016/S2221-1691(11)60200-1
   Thakare J. P., 2002, Southeast Asian Journal of Tropical Medicine and Public Health, V33, P801
   The Center for Food Security and Public Health, 2009, AN DIS INF
   Watson JT, 2004, ANN INTERN MED, V141, P360, DOI 10.7326/0003-4819-141-5-200409070-00010
   Weinberger M, 2001, EMERG INFECT DIS, V7, P686, DOI 10.3201/eid0704.010416
   YUILL TM, 1986, ANNU REV ECOL SYST, V17, P189, DOI 10.1146/annurev.es.17.110186.001201
NR 34
TC 8
Z9 8
U1 0
U2 2
PU OXFORD UNIV PRESS
PI OXFORD
PA GREAT CLARENDON ST, OXFORD OX2 6DP, ENGLAND
SN 0035-9203
EI 1878-3503
J9 T ROY SOC TROP MED H
JI Trans. Roy. Soc. Trop. Med. Hyg.
PD APR
PY 2017
VL 111
IS 4
BP 178
EP 184
DI 10.1093/trstmh/trx033
PG 7
WC Public, Environmental & Occupational Health; Tropical Medicine
WE Science Citation Index Expanded (SCI-EXPANDED)
SC Public, Environmental & Occupational Health; Tropical Medicine
GA FA3NF
UT WOS:000405349900006
PM 28673021
DA 2025-07-26
ER

PT J
AU Löwy, I
AF Lowy, Ilana
TI Leaking Containers: Success and Failure in Controlling the Mosquito
   Aedes aegypti in Brazil
SO AMERICAN JOURNAL OF PUBLIC HEALTH
LA English
DT Article
ID ZIKA VIRUS; DENGUE; EPIDEMIC; HEALTH; TRANSMISSION; ERADICATION;
   REEMERGENCE; CHALLENGES; HISTORY; FEVER
AB In 1958, the Pan American Health Organization declared that Brazil had successfully eradicated the mosquito Aedes aegypti, responsible for the transmission of yellow fever, dengue fever, chikungunya, and Zika virus. Yet in 2016 the Brazilian minister of health described the situation of dengue fever as "catastrophic." Discussing the recent epidemic of Zika virus, which amplified the crisis produced by the persistence of dengue fever, Brazil's president declared in January 2016 that "we are in the process of losing the war against the mosquito Aedes aegypti." I discuss the reasons for the failure to contain Aedes in Brazil and the consequences of this failure. A longue duree perspective favors a view of the Zika epidemic that does not present it as a health crisis to be contained with a technical solution alone but as a pathology that has the persistence of deeply entrenched structural problems and vulnerabilities.
C1 [Lowy, Ilana] Univ Paris V, CERMES INSERM 3, CNRS, EHESS, Paris, France.
C3 Centre National de la Recherche Scientifique (CNRS); Institut National
   de la Sante et de la Recherche Medicale (Inserm); Universite Paris Cite
RP Löwy, I (corresponding author), CERMES 3 Site CNRS, 7 Rue Guy Moquet, F-94801 Villejuif, France.
EM lowy@vjf.cnrs.fr
CR [Anonymous], 2016, NY TIMES
   [Anonymous], 2016, TELEMUNDO       0126
   Barreto ML, 2011, LANCET, V377, P1877, DOI 10.1016/S0140-6736(11)60202-X
   BENCHIMOL J L., 2001, Febre amarela: a doenca e a vacina, uma historia inacabada, V20
   Braga IA, 2007, EPIDEMIOL SERV SAUDE, V16, P113
   Brown TM, 2006, AM J PUBLIC HEALTH, V96, P62, DOI 10.2105/AJPH.2004.050831
   Castro Arachu., 2010, Plagues and Epidemics: Infected Places Past and Present, P231
   Costa ZGA., 2011, REV PAN-AMAZ SAUDE, V2, P11, DOI 10.5123/s2176-62232011000100002
   Cueto Marcos., 2015, MED PUBLIC HLTH LATI
   Cueto Marcos., 2007, The Value of Health: A History of the Pan American Health Organization
   Cueto Marcos., 1994, Missionaries of Science: The Rockefeller Foundation in Latin America
   Diniz D, 2016, CAD SAUDE PUBLICA, V32, DOI 10.1590/0102-311X00046316
   Fonseca C. O., 2001, FEBRE AMARELA DOENCA, P299
   França GVA, 2016, LANCET, V388, P891, DOI 10.1016/S0140-6736(16)30902-3
   Franco Odair, 1969, Historia da febre amarela no Brasil, P135
   Oliveira SJGD, 2016, ARCH WOMEN MENT HLTH, V19, P1149, DOI 10.1007/s00737-016-0654-0
   Honein MA, 2016, NEW ENGL J MED, V375, P2393, DOI 10.1056/NEJMe1613368
   Lesser Jeffrey., 2016, NACLA Report on the Americas, V48, P123, DOI DOI 10.1080/10714839.2016.1201268
   Lotufo PA, 2016, SAO PAULO MED J, V134, P95, DOI 10.1590/1516-3180.2016.13421602
   Lowy Ilana., 2001, VIRUS MOUSTIQUES MOD
   Luiz T.M.F., 2003, DENGUE B, V27, P25
   Magalhaes Rodrigo Cesar da Silva, 2016, ERRADICACAO AEDES AE, P148
   Margolis Mac, 2002, Newsweek International, P60
   MARZOCHI KBF, 1994, MEM I OSWALDO CRUZ, V89, P235, DOI 10.1590/S0074-02761994000200023
   Moraes Helbio Fernandes, 1988, SUCAM SUA ORIG SUA H, VII, P23
   Morgan LynnM., 2009, Icons of Life: A Cultural History of Human Embryos, DOI [10.1525/9780520944725, DOI 10.1525/9780520944725]
   Musso D, 2015, EMERG INFECT DIS, V21, P1887, DOI 10.3201/eid2110.151125
   Nunes João, 2016, Lua Nova, P21
   Packard R. M., 1994, Parassitologia (Rome), V36, P197
   Pan American Health Organization (PAHO), 1977, 30 M REG COMM WHO AM, P275
   Penna Maria Lucia F., 2003, Cad. Saúde Pública, V19, P305, DOI 10.1590/S0102-311X2003000100034
   Perelman J., 2010, FAVELA 4 DECADES LIV
   Pimenta D. N., 2015, DENGUE TEORIAS PRATI, P407
   Pinheiro F., 1997, Dengue Bulletin, V21, P16
   Reeves William, 1972, P S HELD 10 M PAHO A, p[7, 78]
   Ribeiro LS, 2016, CURR OPIN VIROL, V18, P76, DOI 10.1016/j.coviro.2016.04.002
   Roa M, 2016, LANCET, V387, P843, DOI 10.1016/S0140-6736(16)00331-7
   Rodrigues LC, 2016, AM J PUBLIC HEALTH, V106, P582, DOI 10.2105/AJPH.2016.303114
   Rodriguez-Barraquer I, 2011, PLOS NEGLECT TROP D, V5, DOI 10.1371/journal.pntd.0000935
   Roussef Dilma, 2016, INFOBAE AM      0129
   Rubin EJ, 2016, NEW ENGL J MED, V374, P984, DOI 10.1056/NEJMe1601862
   SAWYER WA, 1951, NEW ENGL J MED, V244, P217, DOI 10.1056/NEJM195102082440608
   SERUFO JC, 1993, REV SAUDE PUBL, V27, P157, DOI 10.1590/S0034-89101993000300002
   SHIDRAWI G R, 1957, Bull World Health Organ, V17, P377
   Siqueira JB, 2005, EMERG INFECT DIS, V11, P48, DOI 10.3201/eid1101.031091
   Solomon T, 2016, LANCET INFECT DIS, V16, P402, DOI 10.1016/S1473-3099(16)00125-0
   Soper F.L., 1943, ANOPHELES GAMBIAE BR
   Soper F. L., 1977, VENTURES WORLD HLTH, P326
   SOPER FL, 1965, PUBLIC HEALTH REP, V80, P855, DOI 10.2307/4592559
   SOPER FL, 1965, AM J TROP MED HYG, V14, P887, DOI 10.4269/ajtmh.1965.14.887
   Soper FL, 1933, AM J HYG, V18, P555, DOI 10.1093/oxfordjournals.aje.a117967
   SOPER FL, 1967, B WORLD HEALTH ORGAN, V36, P645
   Soper Fred, 1942, ORG NATION WIDE ANTI
   Stepan NancyLeys., 2011, Eradication: Ridding the World of Disease Forever
   Stern AM, 2016, CAD SAUDE PUBLICA, V32, DOI 10.1590/0102-311X00081516
   Teixeira MG, 2009, CAD SAUDE PUBLICA, V25, pS7, DOI 10.1590/S0102-311X2009001300002
   Valle D, 2016, EPIDEMIOL SERV SAUDE, V25, P419, DOI [10.5123/S1679-49742016000200020, 10.5123/s1679-49742016000200020]
   Valle Denise, 2016, DENGUE TEORIAS PRATI, P407
   Vogel G, 2016, SCIENCE, V352, P1375, DOI 10.1126/science.352.6292.1375
NR 59
TC 36
Z9 44
U1 1
U2 13
PU AMER PUBLIC HEALTH ASSOC INC
PI WASHINGTON
PA 800 I STREET, NW, WASHINGTON, DC 20001-3710 USA
SN 0090-0036
EI 1541-0048
J9 AM J PUBLIC HEALTH
JI Am. J. Public Health
PD APR
PY 2017
VL 107
IS 4
BP 517
EP 524
DI 10.2105/AJPH.2017.303652
PG 8
WC Public, Environmental & Occupational Health
WE Science Citation Index Expanded (SCI-EXPANDED); Social Science Citation Index (SSCI)
SC Public, Environmental & Occupational Health
GA ER4NC
UT WOS:000398775700023
PM 28207332
OA Green Published
DA 2025-07-26
ER

PT J
AU Mbanzulu, KM
   Wumba, R
   Mukendi, JPK
   Zanga, JK
   Shija, F
   Bobanga, TL
   Aloni, MN
   Misinzo, G
AF Mbanzulu, Kennedy Makola
   Wumba, Roger
   Mukendi, Jean-Pierre Kambala
   Zanga, Josue Kikana
   Shija, Fortunate
   Bobanga, Thierry Lengu
   Aloni, Michel Ntetani
   Misinzo, Gerald
TI Mosquito-borne viruses circulating in Kinshasa, Democratic Republic of
   the Congo
SO INTERNATIONAL JOURNAL OF INFECTIOUS DISEASES
LA English
DT Article
DE Mosquitoes; Mosquito-borne viruses; Arboviruses; Kinshasa; Democratic
   Republic of the Congo
ID CHIKUNGUNYA VIRUS; ARBOVIRUSES; PREVALENCE; DENGUE
AB Background: Diseases caused by mosquito-borne viruses are among the most important emerging diseases that threaten human and animal health, particularly in Africa. However, little attention has been paid to these diseases in the Democratic Republic of the Congo (DRC). The present cross-sectional study was undertaken between March and May 2014 to investigate the presence of mosquito-borne viruses in mosquitoes collected from five municipalities of Kinshasa, DRC.
   Methods: Mosquitoes were collected using BG-Sentinel traps and battery-powered aspirators. Female mosquitoes were pooled according to their genera and sampling locations, preserved in RNAlater, and later screened for viruses using reverse transcription PCR (RT-PCR) assays.
   Results: A total of 2922 mosquitoes were collected and 29 pools of female mosquitoes, containing approximately 30 mosquitoes each, were tested. Twelve of the 29 (41.4%) mosquito pools were found to be infected with at least one arbovirus, with eight (27.5%) pools positive for Alphavirus, nine (31%) for Flavivirus, and five (17.2%) for Bunyaviridae. Chikungunya, o'nyong'nyong, and Rift valley fever viruses were detected.
   Conclusions: The present study shows that mosquitoes in Kinshasa carry mosquito-borne viruses that may have serious public health implications. Further investigations on the presence of mosquito-borne viruses in the human and livestock populations of Kinshasa and DRC are recommended. (C) 2017 The Author(s). Published by Elsevier Ltd on behalf of International Society for Infectious Diseases.
C1 [Mbanzulu, Kennedy Makola; Wumba, Roger; Mukendi, Jean-Pierre Kambala; Zanga, Josue Kikana; Bobanga, Thierry Lengu] Univ Kinshasa, Fac Med, Dept Trop Med Infect & Parasit Dis, POB 747 Kinshasa 11, Kinshasa, DEM REP CONGO.
   [Mbanzulu, Kennedy Makola; Mukendi, Jean-Pierre Kambala; Zanga, Josue Kikana; Shija, Fortunate; Misinzo, Gerald] Sokoine Univ Agr, Dept Microbiol Parasitol & Immunol, Coll Vet & Med Sci, Morogoro, Tanzania.
   [Aloni, Michel Ntetani] Univ Kinshasa, Dept Paediat, Fac Med, Kinshasa, DEM REP CONGO.
C3 Universite de Kinshasa; Sokoine University of Agriculture; Universite de
   Kinshasa
RP Mbanzulu, KM (corresponding author), Univ Kinshasa, Fac Med, Dept Trop Med Infect & Parasit Dis, POB 747 Kinshasa 11, Kinshasa, DEM REP CONGO.; Mbanzulu, KM (corresponding author), Sokoine Univ Agr, Dept Microbiol Parasitol & Immunol, Coll Vet & Med Sci, Morogoro, Tanzania.
EM makolambanzulu@yahoo.fr
RI ; Mukendi Kambala, Jean Pierre/AAA-8910-2022; Aloni, Michel/E-6794-2014
OI Aloni, Michel/0000-0002-7479-1170; Misinzo, Gerald/0000-0003-1827-6403;
   Mukendi Kambala, Jean Pierre/0000-0002-8383-6246; 
FU Wellcome Trust [WT 087546MA]
FX This study was supported by a grant from the Wellcome Trust (grant WT
   087546MA) to the Southern Africa Centre for Infectious Diseases
   Surveillance (SACIDS), Sokoine University of Agriculture (SUA),
   Morogoro, Tanzania. MKM was supported by a scholarship from the Wellcome
   Trust (grant WT 087546MA) to SACIDS. The authors are grateful to Mr
   Carol Mavanga and Dr Tresor Zola for their assistance during the field
   sample collection. They are also grateful to Ms Mariam R. Makange of the
   College of Veterinary and Medical Sciences at SUA for her technical
   assistance during molecular analyses. Finally, the authors are grateful
   to Mr Seth Irish from CDC Atlanta for his critical revision of the
   manuscript.
CR [Anonymous], 2012, PROF OP 2014 REP DEM
   Bisimwa NP, 2016, REV MED VET-TOULOUSE, V167, P138
   Edwards F. W., 1941, Mosquitoes of the Ethiopian Region III-Culicine adults and pupae London: Printed by order of the trustees sold at the British museum (natural history)
   Failloux AB, 2002, J MOL EVOL, V55, P653, DOI 10.1007/s00239-002-2360-y
   Gillies MT, 1987, ANOPHELINAE AFRICA S
   Gubler DJ, 2002, ARCH MED RES, V33, P330, DOI 10.1016/S0188-4409(02)00378-8
   Hall RA, 2012, J BIOMED BIOTECHNOL, DOI 10.1155/2012/512969
   HOUGARD JM, 1993, B WORLD HEALTH ORGAN, V71, P367
   Kading RC, 2013, J WILDLIFE DIS, V49, P587, DOI 10.7589/2012-08-212
   Kajeguka DC, 2016, BMC INFECT DIS, V16, DOI 10.1186/s12879-016-1511-5
   KARCH S, 1993, B SOC PATHOL EXOT, V86, P68
   Konan Y L, 2003, Bull Soc Pathol Exot, V96, P128
   Kuno G, 2005, CLIN MICROBIOL REV, V18, P608, DOI 10.1128/CMR.18.4.608-637.2005
   Muyembe-Tamfum J J, 2003, Med Trop (Mars), V63, P637
   Ochieng C, 2013, VIROL J, V10, DOI 10.1186/1743-422X-10-140
   Pastorino B, 2004, J MED VIROL, V74, P277, DOI 10.1002/jmv.20168
   Paupy C, 2005, HEREDITY, V95, P144, DOI 10.1038/sj.hdy.6800698
   Paupy C, 2010, VECTOR-BORNE ZOONOT, V10, P259, DOI 10.1089/vbz.2009.0005
   Rasheed SB, 2013, PUBLIC HEALTH, V127, P11, DOI 10.1016/j.puhe.2012.09.006
   Rimoin AW, 2013, PLOS NEGLECT TROP D, V7, DOI 10.1371/journal.pntd.0002118
   Rueda LM, 2004, ZOOTAXA, V589, P60, DOI DOI 10.11646/ZOOTAXA.589.1.1
NR 21
TC 15
Z9 15
U1 1
U2 11
PU ELSEVIER SCI LTD
PI OXFORD
PA THE BOULEVARD, LANGFORD LANE, KIDLINGTON, OXFORD OX5 1GB, OXON, ENGLAND
SN 1201-9712
EI 1878-3511
J9 INT J INFECT DIS
JI Int. J. Infect. Dis.
PD APR
PY 2017
VL 57
BP 32
EP 37
DI 10.1016/j.ijid.2017.01.016
PG 6
WC Infectious Diseases
WE Science Citation Index Expanded (SCI-EXPANDED)
SC Infectious Diseases
GA EQ3CB
UT WOS:000397947500006
PM 28153792
OA Green Published, gold
DA 2025-07-26
ER

PT J
AU McCarthy, MK
   Morrison, TE
AF McCarthy, Mary K.
   Morrison, Thomas E.
TI Persistent RNA virus infections: do PAMPS drive chronic disease?
SO CURRENT OPINION IN VIROLOGY
LA English
DT Article
ID WEST-NILE-VIRUS; HEPATITIS-C VIRUS; CHRONIC JOINT DISEASE; TOLL-LIKE
   RECEPTORS; EBOLA-VIRUS; CHIKUNGUNYA VIRUS; MEASLES-VIRUS; VIRAL
   PERSISTENCE; IMMUNE PRIVILEGE; SYNOVIAL TISSUE
AB Chronic disease associated with persistent RNA virus infections represents a key public health concern. While human immunodeficiency virus-1 and hepatitis C virus are perhaps the most well-known examples of persistent RNA viruses that cause chronic disease, evidence suggests that many other RNA viruses, including re-emerging viruses such as chikungunya virus, Ebola virus and Zika virus, establish persistent infections. The mechanisms by which RNA viruses drive chronic disease are poorly understood. Here, we discuss how the persistence of viral RNA may drive chronic disease manifestations via the activation of RNA sensing pathways.
C1 [McCarthy, Mary K.; Morrison, Thomas E.] Univ Colorado, Sch Med, Dept Immunol & Microbiol, Boulder, CO 80309 USA.
C3 University of Colorado System; University of Colorado Boulder;
   University of Colorado Anschutz Medical Campus
RP Morrison, TE (corresponding author), Univ Colorado, Sch Med, Dept Immunol & Microbiol, Boulder, CO 80309 USA.
EM thomas.morrison@ucdenver.edu
FU Public Health Service grants from the National Institute of Allergy and
   Infectious Diseases [U19 AI109680, R01 AI108725, F32 AI122463]
FX The authors would like to thank Tess Tobolic for her contributions to
   the figure and Mark T. Heise for critical readings of this article. This
   work was supported by Public Health Service grants U19 AI109680 and R01
   AI108725 (T.E.M.) and F32 AI122463 (M.K.M.) from the National Institute
   of Allergy and Infectious Diseases.
CR Adaui V, 2016, J INFECT DIS, V213, P112, DOI 10.1093/infdis/jiv354
   Appler KK, 2010, PLOS ONE, V5, DOI 10.1371/journal.pone.0010649
   Badorff C, 1999, NAT MED, V5, P320, DOI 10.1038/6543
   Baty SA, 2012, J INFECT DIS, V205, P1476, DOI 10.1093/infdis/jis221
   Bernardin F, 2007, VIROLOGY, V365, P446, DOI 10.1016/j.virol.2007.04.003
   Bokarewa M, 2008, EUR J IMMUNOL, V38, P3237, DOI 10.1002/eji.200838362
   Borchers AT, 2013, CLIN REV ALLERG IMMU, V45, P331, DOI 10.1007/s12016-013-8368-9
   Borgherini G, 2008, CLIN INFECT DIS, V47, P469, DOI 10.1086/590003
   Bosma TJ, 1998, J CLIN MICROBIOL, V36, P3524, DOI 10.1128/JCM.36.12.3524-3526.1998
   Bouquillard É, 2009, JOINT BONE SPINE, V76, P654, DOI 10.1016/j.jbspin.2009.08.005
   Bourreau E, 2016, J INFECT DIS, V213, P105, DOI 10.1093/infdis/jiv355
   Bowles NE, 2003, J AM COLL CARDIOL, V42, P466, DOI 10.1016/S0735-1097(03)00648-X
   Cantanhede LM, 2015, PLOS NEGLECT TROP D, V9, DOI 10.1371/journal.pntd.0004079
   Carson PJ, 2006, CLIN INFECT DIS, V43, P723, DOI 10.1086/506939
   Cheroni C, 2015, PLOS ONE, V10, DOI 10.1371/journal.pone.0138546
   Clark DV, 2015, LANCET INFECT DIS, V15, P905, DOI 10.1016/S1473-3099(15)70152-0
   Crow YJ, 2015, NAT REV IMMUNOL, V15, P429, DOI 10.1038/nri3850
   Deen GF, 2015, N ENGL J MED
   Eren RO, 2016, CELL HOST MICROBE, V2016, P1
   Essackjee K, 2013, POSTGRAD MED J, V89, P440, DOI 10.1136/postgradmedj-2012-131477
   Estripeaut D, 2008, J INFECT DIS, V198, P1435, DOI 10.1086/592714
   FRASER JRE, 1983, J CLIN PATHOL, V36, P1256, DOI 10.1136/jcp.36.11.1256
   Furtado JM, 2016, NEW ENGL J MED, V375, P394, DOI 10.1056/NEJMc1603618
   Gérardin P, 2011, BMC MED, V9, DOI 10.1186/1741-7015-9-5
   Gibney KB, 2011, J INFECT DIS, V203, P344, DOI 10.1093/infdis/jiq057
   Govero J, 2016, NATURE, P1
   Griffin DE, 2014, MEASLES VIRUS NERVOU, V123
   Halsey ES, 2013, EMERG INFECT DIS J, V19
   Hartley MA, 2016, PLOS PATHOG, V12, DOI 10.1371/journal.ppat.1005852
   Hartley MA, 2012, FRONT CELL INFECT MI, V2, DOI 10.3389/fcimb.2012.00099
   Hawman DW, 2013, J VIROL, V87, P13878, DOI 10.1128/JVI.02666-13
   Hawman DW, 2016, CELL CYCLE GEORGETOW, V2016, P1
   Hoarau JJ, 2010, J IMMUNOL, V184, P5914, DOI 10.4049/jimmunol.0900255
   Howlett P, 2016, EMERG INFECT DIS, V22, P150, DOI 10.3201/eid2201.151212
   Hunt L, 2016, LANCET INFECT DIS, V16, P270, DOI 10.1016/S1473-3099(15)00546-0
   Ives A, 2011, SCIENCE, V331, P775, DOI 10.1126/science.1199326
   Jacobs M, 2016, LANCET, V388, P498, DOI 10.1016/S0140-6736(16)30386-5
   Javelle E, 2015, PLOS NEGLECT TROP D, V9, DOI 10.1371/journal.pntd.0003603
   Jin L, 2002, J NEUROVIROL, V8, P335, DOI 10.1080/13550280290100752
   Joosten LAB, 2016, NAT REV RHEUMATOL, V12, P344, DOI 10.1038/nrrheum.2016.61
   Kiwanuka N, 1999, CLIN INFECT DIS, V29, P1243, DOI 10.1086/313462
   Kühl U, 2005, CIRCULATION, V112, P1965, DOI 10.1161/CIRCULATIONAHA.105.548156
   Kühl U, 2005, CIRCULATION, V111, P887, DOI 10.1161/01.CIR.0000155616.07901.35
   Kurkela S, 2005, J INFECT DIS, V191, P1820, DOI 10.1086/430007
   Labadie K, 2010, J CLIN INVEST, V120, P894, DOI 10.1172/JCI40104
   Lin WHW, 2012, P NATL ACAD SCI USA, V109, P14989, DOI 10.1073/pnas.1211138109
   López CB, 2014, J VIROL, V88, P8720, DOI 10.1128/JVI.00707-14
   Ma WQ, 2016, CELL, V167, P1511, DOI 10.1016/j.cell.2016.11.016
   Magnusson M, 2006, ARTHRITIS RHEUM-US, V54, P148, DOI 10.1002/art.21517
   Matheron S, 2016, CLIN INFECT DIS, V63, DOI 10.1093/cid/ciw509
   Mattia JG, 2016, LANCET INFECT DIS, V16, P331, DOI 10.1016/S1473-3099(15)00489-2
   Mercado-López X, 2013, VACCINE, V31, P5713, DOI 10.1016/j.vaccine.2013.09.040
   Messaoudi I, 2013, PLOS NEGLECT TROP D, V7, DOI 10.1371/journal.pntd.0002343
   Miner JJ, 2016, CELL REP, V16, P3208, DOI 10.1016/j.celrep.2016.08.079
   Murray K, 2010, J INFECT DIS, V201, P2, DOI 10.1086/648731
   Nolan MS, 2012, PLOS ONE, V7, DOI 10.1371/journal.pone.0040374
   Noppornpanth S, 2007, J VIROL, V81, P12496, DOI 10.1128/JVI.01059-07
   Ohtsuru S, 2013, J CLIN MICROBIOL, V51, P3645, DOI 10.1128/JCM.00676-13
   Ospelt C, 2008, ARTHRITIS RHEUM-US, V58, P3684, DOI 10.1002/art.24140
   Ozden S, 2007, PLOS ONE, V2, DOI 10.1371/journal.pone.0000527
   Patnaik JL, 2006, EMERG INFECT DIS, V12, P1129, DOI 10.3201/eid1207.051399
   Petersen LR, 2016, NEW ENGL J MED, V374, P1552, DOI [10.1056/NEJMra1602113, 10.1056/NEJMc1606769]
   Poo YS, 2014, PLOS NEGLECT TROP D, V8, DOI 10.1371/journal.pntd.0003354
   Radstake TRDJ, 2004, ARTHRITIS RHEUM-US, V50, P3856, DOI 10.1002/art.20678
   Riddell MA, 2007, J CLIN VIROL, V39, P312, DOI 10.1016/j.jcv.2007.05.006
   Riedel F, 1997, EUR RESPIR J, V10, P639
   Roelofs MF, 2005, ARTHRITIS RHEUM, V52, P2313, DOI 10.1002/art.21278
   Schilte C, 2013, PLOS NEGLECT TROP D, V7, DOI 10.1371/journal.pntd.0002137
   Seemungal T, 2001, AM J RESP CRIT CARE, V164, P1618, DOI 10.1164/ajrccm.164.9.2105011
   SIDHU MS, 1994, VIROLOGY, V202, P631, DOI 10.1006/viro.1994.1384
   Sow MS, 2016, J INFECT DIS, V214, P1475, DOI 10.1093/infdis/jiw078
   Streilein JW, 2003, NAT REV IMMUNOL, V3, P879, DOI 10.1038/nri1224
   STREILEIN JW, 1993, CURR OPIN IMMUNOL, V5, P428, DOI 10.1016/0952-7915(93)90064-Y
   Sugiyama K, 2009, J VIROL, V83, P6922, DOI 10.1128/JVI.02674-08
   Suhrbier A, 2012, NAT REV RHEUMATOL, V8, P420, DOI 10.1038/nrrheum.2012.64
   Tapia K, 2013, PLOS PATHOG, V9, DOI 10.1371/journal.ppat.1003703
   Tiffany A, 2016, CLIN INFECT DIS, V62, P1360, DOI 10.1093/cid/ciw158
   TINGLE AJ, 1986, ANN RHEUM DIS, V45, P110, DOI 10.1136/ard.45.2.110
   Tonry JH, 2005, AM J TROP MED HYG, V72, P320, DOI 10.4269/ajtmh.2005.72.320
   Turmel JM, 2016, LANCET, V387, P2501, DOI 10.1016/S0140-6736(16)30775-9
   UHRLAUB JL, 2016, Patent No. 201612
   Varkey JB, 2015, NEW ENGL J MED, V372, P2423, DOI 10.1056/NEJMoa1500306
   Wessely R, 1998, CIRCULATION, V98, P450, DOI 10.1161/01.CIR.98.5.450
   Wessely R, 1998, J CLIN INVEST, V102, P1444, DOI 10.1172/JCI1972
   Xiao SY, 2001, EMERG INFECT DIS, V7, P714
   Xiong DD, 2007, CIRCULATION, V115, P94, DOI 10.1161/CIRCULATIONAHA.106.631093
   Zare F, 2004, J IMMUNOL, V172, P5656, DOI 10.4049/jimmunol.172.9.5656
NR 87
TC 28
Z9 33
U1 2
U2 23
PU ELSEVIER SCI LTD
PI OXFORD
PA THE BOULEVARD, LANGFORD LANE, KIDLINGTON, OXFORD OX5 1GB, OXON, ENGLAND
SN 1879-6257
J9 CURR OPIN VIROL
JI Curr. Opin. Virol.
PD APR
PY 2017
VL 23
BP 8
EP 15
DI 10.1016/j.coviro.2017.01.003
PG 8
WC Virology
WE Science Citation Index Expanded (SCI-EXPANDED)
SC Virology
GA EZ4SE
UT WOS:000404702000004
PM 28214732
OA Green Accepted
DA 2025-07-26
ER

PT J
AU Mordecai, EA
   Cohen, JM
   Evans, MV
   Gudapati, P
   Johnson, LR
   Lippi, CA
   Miazgowicz, K
   Murdock, CC
   Rohr, JR
   Ryan, SJ
   Savage, V
   Shocket, MS
   Ibarra, AS
   Thomas, MB
   Weikel, DP
AF Mordecai, Erin A.
   Cohen, Jeremy M.
   Evans, Michelle V.
   Gudapati, Prithvi
   Johnson, Leah R.
   Lippi, Catherine A.
   Miazgowicz, Kerri
   Murdock, Courtney C.
   Rohr, Jason R.
   Ryan, Sadie J.
   Savage, Van
   Shocket, Marta S.
   Ibarra, Anna Stewart
   Thomas, Matthew B.
   Weikel, Daniel P.
TI Detecting the impact of temperature on transmission of Zika, dengue, and
   chikungunya using mechanistic models
SO PLOS NEGLECTED TROPICAL DISEASES
LA English
DT Article
ID AEDES-ALBOPICTUS DIPTERA; EXTRINSIC INCUBATION PERIOD; LIFE-HISTORY
   TRAITS; VIRUS TRANSMISSION; DEPENDENT DEVELOPMENT; AEGYPTI DIPTERA;
   VECTOR; CULICIDAE; SURVIVAL; MOSQUITOS
AB Recent epidemics of Zika, dengue, and chikungunya have heightened the need to understand the seasonal and geographic range of transmission by Aedes aegypti and Ae. albopictus mosquitoes. We use mechanistic transmission models to derive predictions for how the probability and magnitude of transmission for Zika, chikungunya, and dengue change with mean temperature, and we show that these predictions are well matched by human case data. Across all three viruses, models and human case data both show that transmission occurs between 18-34 degrees C with maximal transmission occurring in a range from 26-29 degrees C. Controlling for population size and two socioeconomic factors, temperature-dependent transmission based on our mechanistic model is an important predictor of human transmission occurrence and incidence. Risk maps indicate that tropical and subtropical regions are suitable for extended seasonal or year-round transmission, but transmission in temperate areas is limited to at most three months per year even if vectors are present. Such brief transmission windows limit the likelihood of major epidemics following disease introduction in temperate zones.
C1 [Mordecai, Erin A.; Gudapati, Prithvi; Shocket, Marta S.] Stanford Univ, Dept Biol, 371 Serra Mall, Stanford, CA 94305 USA.
   [Cohen, Jeremy M.; Johnson, Leah R.; Rohr, Jason R.] Univ S Florida, Dept Integrat Biol, 4202 East Fowler Ave,SCA110, Tampa, FL USA.
   [Evans, Michelle V.; Murdock, Courtney C.] Univ Georgia, Odum Sch Ecol, Athens, GA 30602 USA.
   [Johnson, Leah R.] Virginia Polytech & State Univ, Dept Stat, 250 Drillfield Dr, Blacksburg, VA USA.
   [Lippi, Catherine A.; Ryan, Sadie J.] Univ Florida, Dept Geog, Turlington Hall, Gainesville, FL 32611 USA.
   [Miazgowicz, Kerri; Murdock, Courtney C.] Univ Georgia, Coll Vet Med, Dept Infect Dis, Ctr Trop & Emerging Global Dis, 501 DW Brooks Dr, Athens, GA 30602 USA.
   [Ryan, Sadie J.] Univ Florida, Emerging Pathogens Inst, Gainesville, FL USA.
   [Ryan, Sadie J.] SUNY Upstate Med Univ, Dept Microbiol & Immunol, Ctr Global Hlth & Translat Sci, Weiskotten Hall, Syracuse, NY 13210 USA.
   [Ryan, Sadie J.] Univ KwaZulu Natal, Coll Agr Engn & Sci, Sch Life Sci, Private Bag X01, Scottsville, KwaZulu Natal, South Africa.
   [Savage, Van] Univ Calif Los Angeles, Dept Ecol & Evolutionary Biol, Los Angeles, CA USA.
   [Savage, Van] Univ Calif Los Angeles, Dept Biomath, Los Angeles, CA USA.
   [Savage, Van] Santa Fe Inst, Santa Fe, NM 87501 USA.
   [Shocket, Marta S.] Indiana Univ, Dept Biol, Jordan Hall 142, Bloomington, IN USA.
   [Ibarra, Anna Stewart] SUNY Upstate Med Univ, Ctr Global Hlth & Translat Sci, Syracuse, NY 13210 USA.
   [Thomas, Matthew B.] Penn State Univ, Dept Entomol, 112 Merkle Lab, University Pk, PA 16802 USA.
   [Thomas, Matthew B.] Penn State Univ, Ctr Infect Dis Dynam, 112 Merkle Lab, University Pk, PA 16802 USA.
   [Weikel, Daniel P.] Univ Michigan, Dept Biostat, 1415 Washington Hts, Ann Arbor, MI 48109 USA.
C3 Stanford University; State University System of Florida; University of
   South Florida; University System of Georgia; University of Georgia;
   Virginia Polytechnic Institute & State University; State University
   System of Florida; University of Florida; University System of Georgia;
   University of Georgia; State University System of Florida; University of
   Florida; State University of New York (SUNY) System; SUNY Upstate
   Medical University; University of Kwazulu Natal; University of
   California System; University of California Los Angeles; University of
   California System; University of California Los Angeles; The Santa Fe
   Institute; Indiana University System; Indiana University Bloomington;
   State University of New York (SUNY) System; SUNY Upstate Medical
   University; Pennsylvania Commonwealth System of Higher Education
   (PCSHE); Pennsylvania State University; Pennsylvania State University -
   University Park; Pennsylvania Commonwealth System of Higher Education
   (PCSHE); Pennsylvania State University; Pennsylvania State University -
   University Park; University of Michigan System; University of Michigan
RP Mordecai, EA (corresponding author), Stanford Univ, Dept Biol, 371 Serra Mall, Stanford, CA 94305 USA.
EM emordeca@stanford.edu
RI Evans, Michelle/S-1027-2019; Ryan, Sadie/H-7488-2019; Rohr,
   Jason/AAJ-5856-2021; Shocket, Marta/ACV-5058-2022
OI Shocket, Marta/0000-0002-8995-4446; Mordecai, Erin/0000-0002-4402-5547;
   Ryan, Sadie/0000-0002-4308-6321; Weikel, Daniel/0000-0002-3920-5965;
   Evans, Michelle/0000-0002-5628-0502
FU National Science Foundation [DEB-1518681]; NSF [EF-1241889,
   DEB-1640780]; National Institutes of Health [R01GM109499,
   R01TW010286-01]; US Department of Agriculture [2009-35102-0543]; US
   Environmental Protection Agency [83518801]; Stanford Woods Institute for
   the Environment; Stanford Center for Innovation in Global Health; Direct
   For Biological Sciences; Division Of Environmental Biology [1518681]
   Funding Source: National Science Foundation
FX EAM, MBT, VS, SJR, LRJ, ASI, JRR, MS, JC, and DPW were supported by the
   National Science Foundation (DEB-1518681; https://nsf. gay). JRR was
   supported by the NSF (EF-1241889; https://nsf.gov/), National Institutes
   of Health (R01GM109499 and R01TW010286-01; https.//www.nih.gov/), US
   Department of Agriculture (2009-35102-0543; https://www.usda.
   gov/wns/portal/usda/usdahome) and US Environmental Protection Agency
   (CAREER 83518801; https://www.epa.gov/). EAM and CCM were supported by
   the NSF (DEB-1640780; https.// nsf.gov/). EAM was supported by the
   Stanford Woods Institute for the Environment (https://
   woods.stanford.edu/research/environmental-venture-projects) and the
   Stanford Center for Innovation in Global Health
   (http.//globalhealth.stanford.edu.research/seed-grants.htm). The funders
   had no role in study design, data collection and analysis, decision to
   publish, or preparation of the manuscript.
CR Alto BW, 2013, AM J TROP MED HYG, V88, P497, DOI 10.4269/ajtmh.12-0421
   Alto BW, 2001, J MED ENTOMOL, V38, P548, DOI 10.1603/0022-2585-38.4.548
   [Anonymous], 2014, The R Foundation for Statistical Computing
   [Anonymous], RJAGS BAYESIAN GRAPH
   [Anonymous], 2015, PLOS CURR OUTBREAKS, DOI DOI 10.1371/CURRENTS.OUTBREAKS.A4C7B6AC10-0420B1788C9767946D1FC
   Beserra EB, 2009, IHERINGIA SER ZOOL
   Bhatt S, 2013, NATURE, V496, P504, DOI 10.1038/nature12060
   Bogoch II, 2016, LANCET, V387, P335, DOI 10.1016/S0140-6736(16)00080-5
   Brady OJ, 2014, PARASITE VECTOR, V7, DOI 10.1186/1756-3305-7-338
   Brady OJ, 2012, PLOS NEGLECT TROP D, V6, DOI 10.1371/journal.pntd.0001760
   Breheny P., 2016, visreg: Visualization of Regression Models. R package version 2.2-2
   Briegel H, 2001, J MED ENTOMOL, V38, P566, DOI 10.1603/0022-2585-38.4.566
   Briere JF, 1999, ENVIRON ENTOMOL, V28, P22, DOI 10.1093/ee/28.1.22
   Calado Daniéla C., 2002, Rev. Bras. entomol., V46, P93, DOI 10.1590/S0085-56262002000100011
   Caminade C, 2017, P NATL ACAD SCI USA, V114, P119, DOI 10.1073/pnas.1614303114
   Carlson CJ, 2016, PLOS NEGLECT TROP D, V10, DOI 10.1371/journal.pntd.0004968
   Carrington LB, 2013, PLOS NEGLECT TROP D, V7, DOI 10.1371/journal.pntd.0002190
   Couret J, 2014, PLOS ONE, V9, DOI 10.1371/journal.pone.0087468
   Davis NC, 1932, AM J HYG, V16, P163, DOI 10.1093/oxfordjournals.aje.a117853
   Delatte H, 2009, J MED ENTOMOL, V46, P33, DOI 10.1603/033.046.0105
   Dell AI, 2011, P NATL ACAD SCI USA, V108, P10591, DOI 10.1073/pnas.1015178108
   Eisen L, 2014, J MED ENTOMOL, V51, P496, DOI 10.1603/ME13214
   Ezeakacha N., 2015, THESIS
   FOCKS DA, 1993, J MED ENTOMOL, V30, P1003, DOI 10.1093/jmedent/30.6.1003
   FOCKS DA, 1995, AM J TROP MED HYG, V53, P489, DOI 10.4269/ajtmh.1995.53.489
   Ibarra AMS, 2013, PLOS ONE, V8, DOI 10.1371/journal.pone.0078263
   Johansson MA, 2014, PLOS ONE, V9, DOI 10.1371/journal.pone.0104915
   Johnson LR, 2015, ECOLOGY, V96, P203, DOI 10.1890/13-1964.1
   Kamimura Kiyoshi, 2002, Medical Entomology and Zoology, V53, P53
   Lambrechts L, 2011, P NATL ACAD SCI USA, V108, P7460, DOI 10.1073/pnas.1101377108
   Li J, 2011, COMPUT MATH METHOD M, V2011, DOI 10.1155/2011/527610
   Liu-Helmersson J, 2014, PLOS ONE, V9, DOI 10.1371/journal.pone.0089783
   Magori K, 2009, PLOS NEGLECT TROP D, V3, DOI 10.1371/journal.pntd.0000508
   MCLEAN DM, 1974, CAN J MICROBIOL, V20, P255, DOI 10.1139/m74-040
   McLean DM, 1975, MOSQ NEWS
   Messina JP, 2016, ELIFE, V5, DOI 10.7554/eLife.15272
   Mordecai E.A., 2017, Model code, data, and output
   Mordecai EA, 2013, ECOL LETT, V16, P22, DOI 10.1111/ele.12015
   Morin CW, 2015, PLOS NEGLECT TROP D, V9, DOI 10.1371/journal.pntd.0004002
   Muturi EJ, 2011, J MED ENTOMOL, V48, P243, DOI 10.1603/ME10017
   Paaijmans KP, 2013, GLOBAL CHANGE BIOL, V19, P2373, DOI 10.1111/gcb.12240
   PARTON WJ, 1981, AGR METEOROL, V23, P205, DOI 10.1016/0002-1571(81)90105-9
   Rasmussen SA, 2016, NEW ENGL J MED, V374, P1981, DOI 10.1056/NEJMsr1604338
   Rohatgi A., 2015, WebPlotDigitizer
   RUEDA LM, 1990, J MED ENTOMOL, V27, P892, DOI 10.1093/jmedent/27.5.892
   Samy AM, 2016, MEM I OSWALDO CRUZ, V111, P559, DOI 10.1590/0074-02760160149
   Scott TW, 2012, TRENDS PARASITOL, V28, P114, DOI 10.1016/j.pt.2012.01.001
   Teng HJ, 2000, J MED ENTOMOL, V37, P40, DOI 10.1603/0022-2585-37.1.40
   Tun-Lin W, 2000, MED VET ENTOMOL, V14, P31, DOI 10.1046/j.1365-2915.2000.00207.x
   Vasseur DA, 2014, P ROY SOC B-BIOL SCI, V281, DOI 10.1098/rspb.2013.2612
   WATTS DM, 1987, AM J TROP MED HYG, V36, P143, DOI 10.4269/ajtmh.1987.36.143
   Wesolowski A, 2015, P NATL ACAD SCI USA
   Westbrook CJ, 2010, VECTOR-BORNE ZOONOT, V10, P241, DOI 10.1089/vbz.2009.0035
   Westbrook CJ, 2010, LARVAL ECOLOGY ADULT
   Wiwatanaratanabutr S, 2006, MED VET ENTOMOL, V20, P300, DOI 10.1111/j.1365-2915.2006.00640.x
   Xiao FZ, 2014, ARCH VIROL, V159, P3053, DOI 10.1007/s00705-014-2051-1
   Yang HM, 2009, EPIDEMIOL INFECT, V137, P1188, DOI 10.1017/S0950268809002040
   Zhang Qian., 2016, bioRxiv
NR 58
TC 398
Z9 446
U1 8
U2 91
PU PUBLIC LIBRARY SCIENCE
PI SAN FRANCISCO
PA 1160 BATTERY STREET, STE 100, SAN FRANCISCO, CA 94111 USA
SN 1935-2735
J9 PLOS NEGLECT TROP D
JI Plos Neglect. Trop. Dis.
PD APR
PY 2017
VL 11
IS 4
AR e0005568
DI 10.1371/journal.pntd.0005568
PG 18
WC Infectious Diseases; Parasitology; Tropical Medicine
WE Science Citation Index Expanded (SCI-EXPANDED)
SC Infectious Diseases; Parasitology; Tropical Medicine
GA EW1NH
UT WOS:000402256700072
PM 28448507
OA Green Submitted, Green Published, gold, Green Accepted
DA 2025-07-26
ER

PT J
AU Piovezan, R
   Acorinthe, JPO
   de Souza, JHT
   Visockas, A
   de Azevedo, TS
   Von Zuben, CJ
AF Piovezan, Rafael
   Oliveira Acorinthe, Joao Paulo
   Teixeira de Souza, Jonas Henrique
   Visockas, Alexandre
   de Azevedo, Thiago Salomao
   Von Zuben, Claudio Jose
TI Spatial distribution of Culicidae (Diptera) larvae, and its implications
   for Public Health, in five areas of the Atlantic Forest biome, State of
   Sao Paulo, Brazil
SO REVISTA BRASILEIRA DE ENTOMOLOGIA
LA English
DT Article
DE Aedes aegypti; Aedes albopictus; Dengue; Entomological surveillance;
   Spatial analysis
ID STEGOMYIA AEGYPTI LINNAEUS; AEDES-AEGYPTI; CHIKUNGUNYA VIRUS;
   ALBOPICTUS; DENGUE; COEXISTENCE; MOSQUITOS; DYNAMICS; VECTOR
AB In view of the adaptive ability of mosquitoes and their role in the transport of infective agents, entomological surveys undertaken in transitional environments are very important for the determination of the risk they represent for Public Health. Among the principal vectors of the infectious agents involved in the occurrence of important arboviruses, such as dengue, for example, are the Culicidae-insects capable of installing themselves in the urban nuclei, which exist within areas containing vestigial forests. This present study conducted a survey of mosquito species by means of traps to catch their larvae installed in five rural areas within the Atlantic Forest domain and containing its vestigial vegetation in the municipality of Santa Barbara D'Oeste, Sao Paulo, Brazil. A total of 13,241 larvae belonging to six mosquito species were collected on 920 occasions (32.52% of positive collections). Aedes albopictus (64.23%) and Aedes aegypti (32.75%) were the most frequent, followed by Culex quinquefasciatus (1.32%), Aedes fluvi-atilis (1.04%), Culex Complex Coronator (0.40%) and Toxorhynchites theobaldi (0.22%). Three areas were analyzed by means of Simpson's diversity index and the spatial analysis showed that the sites with the greatest abundance of Ae. aegypti presented lower diversity values and were associated with more highly consolidated urban nuclei. The vector of dengue, chikungunya and zika has great infesting ability in urban areas, which means that the early implementation of entomological surveillance and control activities in specific areas - such as transitional ones - is highly important. (C) 2017 Sociedade Brasileira de Entomologia. Published by Elsevier Editora Ltda.
C1 [Piovezan, Rafael; Oliveira Acorinthe, Joao Paulo; Teixeira de Souza, Jonas Henrique; Visockas, Alexandre] Secretaria Municipal Meio Ambiente, Prefeitura Municipal, Santa Barbara Doeste, SP, Brazil.
   [Piovezan, Rafael; Von Zuben, Claudio Jose] Univ Estadual Paulista, Dept Zool, Rio Claro, SP, Brazil.
   [de Azevedo, Thiago Salomao] Univ Sao Paulo, Fac Saude Publ, Sao Paulo, SP, Brazil.
C3 Universidade Estadual Paulista; Universidade de Sao Paulo
RP Piovezan, R (corresponding author), Secretaria Municipal Meio Ambiente, Prefeitura Municipal, Santa Barbara Doeste, SP, Brazil.; Piovezan, R (corresponding author), Univ Estadual Paulista, Dept Zool, Rio Claro, SP, Brazil.
EM piovezan.rafael@gmail.com
RI Azevedo, Thiago/F-8343-2012; Von Zuben, Claudio/B-1566-2013
CR ALARCON-ELBAL P.M., 2013, MEMORIAS I O CRUZ, V109, P782
   [Anonymous], PROGR NAC CONTR DENG
   [Anonymous], COORD CONTR DOENC PR
   [Anonymous], USING ARCVIEWGIS
   [Anonymous], AN 8 C EC BRAS CAX M
   [Anonymous], MOSQUITOE TAXONOMIC
   [Anonymous], SURF WIND V 6 US GUI
   [Anonymous], CLIM MUN PAUL
   [Anonymous], FUNDMENTOS ESTATISTI
   [Anonymous], VIG CONTR AED AEG NO
   Barata EAMD, 2001, REV SAUDE PUBL, V35, P237, DOI 10.1590/S0034-89102001000300004
   Bonilauri P, 2008, EMERG INFECT DIS, V14, P852, DOI 10.3201/eid1405.071144
   Braga IA, 2007, EPIDEMIOL SERV SAUDE, V16, P113
   Braks MAH, 2004, ANN ENTOMOL SOC AM, V97, P130, DOI 10.1603/0013-8746(2004)097[0130:ICBTIS]2.0.CO;2
   Câmara FP, 2007, REV SOC BRAS MED TRO, V40, P192, DOI 10.1590/S0037-86822007000200009
   COELHO C. A. S., 2015, THEOR APPL CLIMATOL, P1
   Coelho CAS, 2016, CLIM DYNAM, V46, P3737, DOI 10.1007/s00382-015-2800-1
   Consoli RA., 1994, PRINCIPAIS MOSQUITOS, DOI DOI 10.7476/9788575412909
   Costa Monteiro Fred Julio, 2014, EntomoBrasilis, V7, P188, DOI 10.12741/ebrasilis.v7i3.419
   Costa Monteiro Fred Julio, 2014, ENTOMOTROPICA, V29, P95
   Effler PV, 2005, EMERG INFECT DIS, V11, P742
   Fernández Z, 2000, REV SAUDE PUBL, V34, P232, DOI 10.1590/S0034-89102000000300004
   Field V, 2010, BMC INFECT DIS, V10, DOI 10.1186/1471-2334-10-330
   Forattini O P., 1992, Ecologia, Epidemiologia e Sociedade
   Forattini O.P., 2002, Culicidologia medica: identificacao, biologia e epidemiologia, V2
   Forattini OP, 2000, REV SAUDE PUBL, V34, P543, DOI 10.1590/S0034-89102000000500016
   Gama RA, 2007, NEOTROP ENTOMOL, V36, P294, DOI 10.1590/S1519-566X2007000200018
   Gonçalves Karen dos Santos, 2008, Biota Neotrop., V8, P235, DOI 10.1590/S1676-06032008000100027
   Gratz NG, 2004, MED VET ENTOMOL, V18, P215, DOI 10.1111/j.0269-283X.2004.00513.x
   Isaaks EH, 1989, Applied geostatistics
   Juliano SA, 2002, OECOLOGIA, V130, P458, DOI 10.1007/s004420100811
   Juliano SA, 2009, ANNU REV ENTOMOL, V54, P37, DOI 10.1146/annurev.ento.54.110807.090611
   KOURI GP, 1989, B WORLD HEALTH ORGAN, V67, P375
   La Ruche G, 2010, EUROSURVEILLANCE, V15, P2
   LOPES J, 1993, REV SAUDE PUBL, V27, P326, DOI 10.1590/S0034-89101993000500002
   Lopes J, 1997, REV SAUDE PUBL, V31, P370, DOI 10.1590/S0034-89101997000400006
   Lounibos LP, 2010, ANN ENTOMOL SOC AM, V103, P757, DOI 10.1603/AN09142
   Magurran AE., 1988, ECOLOGICAL DIVERSITY
   Marcondes CB, 2016, REV SOC BRAS MED TRO, V49, P4, DOI 10.1590/0037-8682-0220-2015
   Ministerio da Saude do Brasil, 2009, DIRETRIZES NACIONAIS
   Mlakar J, 2016, NEW ENGL J MED, V374, P951, DOI 10.1056/NEJMoa1600651
   Pagès F, 2009, PLOS ONE, V4, DOI 10.1371/journal.pone.0004691
   Paupy C, 2010, VECTOR-BORNE ZOONOT, V10, P259, DOI 10.1089/vbz.2009.0005
   Pfeiffer DU, 2008, Spatial Analysis in Epidemiology, P1, DOI 10.1093/acprof:oso/9780198509882.001.0001
   Piovezan R, 2013, J VECTOR ECOL, V38, P317, DOI 10.1111/j.1948-7134.2013.12046.x
   Rasmussen SA, 2016, NEW ENGL J MED, V374, P1981, DOI 10.1056/NEJMsr1604338
   Reiter P, 2006, LANCET INFECT DIS, V6, P463, DOI 10.1016/S1473-3099(06)70531-X
   Silva VC, 2009, REV SOC BRAS MED TRO, V42, P730, DOI 10.1590/S0037-86822009000600023
   Souza-Santos Reinaldo, 1999, Revista da Sociedade Brasileira de Medicina Tropical, V32, P373, DOI 10.1590/S0037-86821999000400007
   Varejao JBM, 2005, REV SOC BRAS MED TRO, V38, P238, DOI 10.1590/S0037-86822005000300006
NR 50
TC 2
Z9 2
U1 2
U2 10
PU SOC BRASILEIRA ENTOMOLOGIA
PI CURITIBA
PA CAIXA POSTAL 19030, CURITIBA, PR 81531-980, BRAZIL
SN 0085-5626
EI 1806-9665
J9 REV BRAS ENTOMOL
JI Rev. Bras. Entomol.
PD APR-JUN
PY 2017
VL 61
IS 2
BP 123
EP 135
DI 10.1016/j.rbe.2016.12.007
PG 13
WC Entomology
WE Science Citation Index Expanded (SCI-EXPANDED)
SC Entomology
GA EW7LW
UT WOS:000402692600005
OA Green Published, gold
DA 2025-07-26
ER

PT J
AU da Silva, JLR
   Schwalm, FU
   Silva, CE
   da Costa, M
   Heermann, R
   da Silva, OS
AF Rosa da Silva, Joao Luiz
   Schwalm, Fernanda Undurraga
   Silva, Carlos Eugenio
   da Costa, Marisa
   Heermann, Ralf
   da Silva, Onilda Santos
TI Larvicidal and Growth-Inhibitory Activity of Entomopathogenic Bacteria
   Culture Fluids Against Aedes aegypti (Diptera: Culicidae)
SO JOURNAL OF ECONOMIC ENTOMOLOGY
LA English
DT Article
DE Xenorhabdus nematophila; Photorhabdus luminescens; mosquito; larvicidal
   activity; biopesticide
ID CHIKUNGUNYA VIRUS; INSECTICIDAL TOXIN; PHOTORHABDUS; XENORHABDUS;
   DENGUE; METABOLITES; ALBOPICTUS; COMPLEX; SUSCEPTIBILITY; TRANSMISSION
AB Dengue, Chikungunya, and Zika are important vector-borne diseases, and Aedes aegypti L. is their main transmitter. As the disease management is mainly based on mosquito control strategies, the search for alternative and cost-effective approaches is ongoing. The Gram-negative bacteria Xenorhabdus nematophila and Photorhabdus luminescens are symbiotically associated with entomopathogenic nematodes and are highly pathogenic for insect larvae. After we have recently confirmed the toxicity of these bacteria in Ae. aegypti larvae, we here evaluated the toxic activity of culture fluids on the development of this mosquito species. Larval susceptibility was assessed by exposing larvae to different concentrations of P. luminescens or X. nematophila culture fluids to confirm whether secondary metabolites might cause the mosquitos' death. Xenorhabdus nematophila culture fluid was more effective and stable during the mosquito pathogenicity bioassays compared to that of P. luminescens. Larval mortality started a few hours after exposure of the insects to the fluids. Furthermore, the residual effect of larvicidal activity of X. nematophila fluid persisted at full efficiency for 4 d. Particularly, larval mortality was still higher than 50% for up to 8 d. Exposure of larvae to a sublethal dose of X. nematophila fluid delayed pupation as well as emergence of adult mosquitoes and caused cumulative larval mortality higher than 90% by day 14. Here, we describe for the first time the use of stable culture fluids and therefore secondary metabolites of P. luminescens and X. nematophila as a promising basis for the use as biopesticide for control of Ae. aegypti in the future.
C1 [Rosa da Silva, Joao Luiz; Schwalm, Fernanda Undurraga; Silva, Carlos Eugenio; da Costa, Marisa; da Silva, Onilda Santos] Univ Fed Rio Grande do Sul, Inst Ciencias Basicas Saude, Dept Microbiol Imunol & Parasitol, Rua Sarmento Leite 500, BR-90050170 Porto Alegre, RS, Brazil.
   [Heermann, Ralf] Ludwig Maximilians Univ Munchen, Biozentrum, Bereich Mikrobiol, Grosshaderner Str 2-4, D-82152 Martinsried, Germany.
C3 Universidade Federal do Rio Grande do Sul; University of Munich
RP da Silva, OS (corresponding author), Univ Fed Rio Grande do Sul, Inst Ciencias Basicas Saude, Dept Microbiol Imunol & Parasitol, Rua Sarmento Leite 500, BR-90050170 Porto Alegre, RS, Brazil.
EM ralf.heermann@lrz.uni-muenchen.de; onilda.silva@ufrgs.br
RI ; Heermann, Ralf/E-1793-2013; Costa, Marisa/ABH-3671-2020; da Silva,
   Onilda/K-3606-2013
OI SILVA, CARLOS EUGENIO/0000-0003-4977-9708; Heermann,
   Ralf/0000-0003-0631-6156; Santos da Silva, Onilda/0000-0003-4806-8285
FU Brazilian Agency "Conselho Nacional de Desenvolvimento Cientifico e
   Tecnologico" (CNPq); Deutsche Forschungsgemeinschaft [HE-5247/4-2]
FX The first author would like to thank the Brazilian Agency "Conselho
   Nacional de Desenvolvimento Cientifico e Tecnologico" (CNPq) for
   scholarship. Research of R.H. was supported by the Deutsche
   Forschungsgemeinschaft (HE-5247/4-2). We thank Dr. Frank Landgraf for
   critical reading of the manuscript.
CR Ahantarig A, 2009, APPL ENVIRON MICROB, V75, P4627, DOI 10.1128/AEM.00221-09
   Anderson KB, 2016, ANN INTERN MED, V165, P175, DOI 10.7326/M16-0617
   Blackburn M, 1998, APPL ENVIRON MICROB, V64, P3036
   Bode HB, 2009, CURR OPIN CHEM BIOL, V13, P224, DOI 10.1016/j.cbpa.2009.02.037
   Bowen DJ, 1998, APPL ENVIRON MICROB, V64, P3029
   Burt F, 2014, LANCET INFECT DIS, V14, P789, DOI 10.1016/S1473-3099(14)70869-2
   Chaston JM, 2011, PLOS ONE, V6, DOI 10.1371/journal.pone.0027909
   da Silva OS, 2013, PARASITOL RES, V112, P2891, DOI 10.1007/s00436-013-3460-x
   Daborn PJ, 2002, P NATL ACAD SCI USA, V99, P10742, DOI 10.1073/pnas.102068099
   Esu E, 2010, TROP MED INT HEALTH, V15, P619, DOI 10.1111/j.1365-3156.2010.02489.x
   ffrench-Constant RH, 2007, TOXICON, V49, P436, DOI 10.1016/j.toxicon.2006.11.019
   Finney D.J., 1977, Probit analysis
   Fischer-Le Saux M, 1999, INT J SYST BACTERIOL, V49, P1645, DOI 10.1099/00207713-49-4-1645
   Fodor A., 2008, Bulletin: Insect Pathogens Insect Parasitic Nematodes, P157
   Goodrich-Blair H, 2007, MOL MICROBIOL, V64, P260, DOI 10.1111/j.1365-2958.2007.05671.x
   Hemingway J, 2000, ANNU REV ENTOMOL, V45, P371, DOI 10.1146/annurev.ento.45.1.371
   Higgs S, 2014, VECTOR-BORNE ZOONOT, V14, P535, DOI 10.1089/vbz.2014.14.8.edit
   Ishikawa T, 2014, VACCINE, V32, P1326, DOI 10.1016/j.vaccine.2014.01.040
   Ji D, 2004, FEMS MICROBIOL LETT, V239, P241, DOI 10.1016/j.femsle.2004.08.041
   Jindal H, 2014, HUM VACC IMMUNOTHER, V10, P2245, DOI 10.4161/hv.28953
   Konan LY, 2012, VECTOR-BORNE ZOONOT, V12, P325, DOI 10.1089/vbz.2011.0617
   Kraemer MUG, 2015, ELIFE, V4, DOI 10.7554/eLife.08347
   Lacey LA, 1997, MANUAL TECHNIQUES IN
   Li J., 1998, Chem Heterocycl Compd, V34, P1331
   LI JX, 1995, J NAT PRODUCTS, V58, P1081, DOI 10.1021/np50121a016
   MCINERNEY BV, 1991, J NAT PROD, V54, P785, DOI 10.1021/np50075a006
   MCINERNEY BV, 1991, J NAT PROD, V54, P774, DOI 10.1021/np50075a005
   Nuckols JT, 2015, J MED ENTOMOL, V52, P447, DOI 10.1093/jme/tjv017
   Patil CD, 2013, PARASITOL RES, V112, P3283, DOI 10.1007/s00436-013-3507-z
   Patil CD, 2012, PARASITOL RES, V110, P1815, DOI 10.1007/s00436-011-2704-x
   Pontes RJS, 2005, REV SOC BRAS MED TRO, V38, P316, DOI 10.1590/S0037-86822005000400007
   Prophiro JS, 2011, REV SOC BRAS MED TRO, V44, P300, DOI 10.1590/S0037-86822011005000025
   Sheets JJ, 2011, J BIOL CHEM, V286, P22742, DOI 10.1074/jbc.M111.227009
   Shrestha YK, 2012, J INVERTEBR PATHOL, V109, P91, DOI 10.1016/j.jip.2011.10.011
   Shrestha YK, 2011, J ASIA-PAC ENTOMOL, V14, P127, DOI 10.1016/j.aspen.2010.10.007
   Pontes RJS, 2010, MEM I OSWALDO CRUZ, V105, P220, DOI 10.1590/S0074-02762010000200019
   Soo KM, 2016, PLOS ONE, V11, DOI 10.1371/journal.pone.0154760
   Tauil Pedro Luiz, 2002, Cad. Saúde Pública, V18, P867, DOI 10.1590/S0102-311X2002000300035
   Thanwisai A, 2012, PLOS ONE, V7, DOI 10.1371/journal.pone.0043835
   THOMAS GM, 1979, INT J SYST BACTERIOL, V29, P352, DOI 10.1099/00207713-29-4-352
   Tripp R. A., 2016, EXPERT REV VACCINES, V6, P1
   Valerio Sallent L., 2016, MED CLIN BARC
   Vega-Rúa A, 2014, J VIROL, V88, P6294, DOI 10.1128/JVI.00370-14
   Vorou R., 2016, INT J INFECT DIS, V18
   WALTHER CJ, 1986, APPL ENVIRON MICROB, V52, P650, DOI 10.1128/AEM.52.4.650-653.1986
   WHO, 1981, WHOVBC81 WHO
NR 46
TC 17
Z9 18
U1 0
U2 7
PU OXFORD UNIV PRESS INC
PI CARY
PA JOURNALS DEPT, 2001 EVANS RD, CARY, NC 27513 USA
SN 0022-0493
EI 1938-291X
J9 J ECON ENTOMOL
JI J. Econ. Entomol.
PD APR
PY 2017
VL 110
IS 2
BP 378
EP 385
DI 10.1093/jee/tow224
PG 8
WC Entomology
WE Science Citation Index Expanded (SCI-EXPANDED)
SC Entomology
GA EV0WY
UT WOS:000401468700008
PM 28062794
DA 2025-07-26
ER

PT J
AU Roundy, CM
   Azar, SR
   Rossi, SL
   Huang, JH
   Leal, G
   Yun, R
   Fernandez-Salas, I
   Vitek, CJ
   Paploski, IAD
   Kitron, U
   Ribeiro, GS
   Hanley, KA
   Weaver, SC
   Vasilakis, N
AF Roundy, Christopher M.
   Azar, Sasha R.
   Rossi, Shannan L.
   Huang, Jing H.
   Leal, Grace
   Yun, Ruimei
   Fernandez-Salas, Ildefonso
   Vitek, Christopher J.
   Paploski, Igor A. D.
   Kitron, Uriel
   Ribeiro, Guilherme S.
   Hanley, Kathryn A.
   Weaver, Scott C.
   Vasilakis, Nikos
TI Variation in Aedes aegypti Mosquito Competence for Zika Virus
   Transmission
SO EMERGING INFECTIOUS DISEASES
LA English
DT Article
ID EQUINE ENCEPHALOMYELITIS VIRUS; WEST-NILE-VIRUS; CHIKUNGUNYA VIRUS;
   CULEX-TARSALIS; BLOOD MEALS; INFECTION; ALBOPICTUS; FLAVIVIRUSES;
   SINGAPORE; LINEAGE
AB To test whether Zika virus has adapted for more efficient transmission by Aedes aegypti mosquitoes, leading to recent urban outbreaks, we fed mosquitoes from Brazil, the Dominican Republic, and the United States artificial blood meals containing 1 of 3 Zika virus strains (Senegal, Cambodia, Mexico) and monitored infection, dissemination, and virus in saliva. Contrary to our hypothesis, Cambodia and Mexica strains were less infectious than the Senegal strain. Only mosquitoes from the Dominican Republic transmitted the Cambodia and Mexica strains. However, blood meals from viremic mice were more infectious than artificial blood meals of comparable doses; the Cambodia strain was not transmitted by mosquitoes from Brazil after artificial blood meals, whereas 61% transmission occurred after a murine blood meal (saliva titers up to 4 log10 infectious units/collection). Although regional origins of vector populations and virus strain influence transmission efficiency, Ae. aegypti mosquitoes appear to be competent vectors of Zika virus in several regions of the Americas.
C1 [Roundy, Christopher M.; Azar, Sasha R.; Rossi, Shannan L.; Huang, Jing H.; Leal, Grace; Yun, Ruimei; Weaver, Scott C.; Vasilakis, Nikos] Univ Texas Med Branch, Galveston, TX 77555 USA.
   [Fernandez-Salas, Ildefonso] Ctr Reg Salud Publ, Tapachula, Mexico.
   [Vitek, Christopher J.] Univ Texas Rio Grande Valley, Brownsville, TX USA.
   [Paploski, Igor A. D.; Ribeiro, Guilherme S.] Minist Saude, Salvador, BA, Brazil.
   [Paploski, Igor A. D.; Ribeiro, Guilherme S.] Univ Fed Bahia, Salvador, BA, Brazil.
   [Kitron, Uriel] Emory Univ, Atlanta, GA 30322 USA.
   [Hanley, Kathryn A.] New Mexico State Univ, Las Cruces, NM 88003 USA.
C3 University of Texas System; University of Texas Medical Branch
   Galveston; University of Texas System; University of Texas Rio Grande
   Valley; Universidade Federal da Bahia; Emory University; New Mexico
   State University
RP Weaver, SC; Vasilakis, N (corresponding author), Univ Texas Med Branch, Pathol, 301 Univ Blvd, Galveston, TX 77555 USA.
EM sweaver@utmb.edu; nivasila@utmb.edu
RI Paploski, Igor/D-7015-2014; Vitek, Chris/JTS-4067-2023; Weaver,
   Scott/D-6490-2011; Vasilakis, Nikos/ABE-7318-2020; Ribeiro,
   Guilherme/B-6624-2008
OI Paploski, Igor/0000-0002-3689-2042; Azar, Sasha/0000-0002-9182-216X;
   Weaver, Scott/0000-0001-8016-8556; Sousa Ribeiro,
   Guilherme/0000-0002-6798-2059; Kitron, Uriel/0000-0003-0493-2043
FU National Institutes of Health [R24AI120942, 1U01AI115577,
   1R15AI113628-01]; Brazilian national Council of Technological and
   Scientific Development [440891/2016-7, 370 400830/2013-2]; Brazilian
   Coordination for the Improvement of Higher Education [440891/2016-7]
FX This work was supported by a pilot grant from the Institute for Human
   Infections and Immunity, grants R24AI120942 and 1U01AI115577 from the
   National Institutes of Health, as well as by National Institutes of
   Health grant 1R15AI113628-01 ( to K.A.H.), Brazilian national Council of
   Technological and Scientific Development grants 440891/2016-7 and 370
   400830/2013-2 (GSR), and Brazilian Coordination for the Improvement of
   Higher Education grant 440891/2016-7 (GSR). The funders had no role in
   study design, data collection and analysis, decision to publish, or
   preparation of the manuscript. The authors have no conflicting financial
   interests.
CR Aliota MT, 2016, PLOS NEGLECT TROP D, V10, DOI 10.1371/journal.pntd.0004677
   Althouse BM, 2015, PHILOS T R SOC B, V370, DOI 10.1098/rstb.2014.0299
   [Anonymous], 2016, ANTIVIR RES, DOI DOI 10.1016/j.antiviral.2016.03.010
   Armstrong PM, 2001, VECTOR-BORNE ZOONOT, V1, P159, DOI 10.1089/153036601316977769
   Ayres CFJ, 2016, LANCET INFECT DIS, V16, P278, DOI 10.1016/S1473-3099(16)00073-6
   Barrows NJ, 2016, CELL HOST MICROBE, V20, P259, DOI 10.1016/j.chom.2016.07.004
   Barzon L, 2016, EUROSURVEILLANCE, V21, P2, DOI 10.2807/1560-7917.ES.2016.21.10.30159
   Berthet N, 2014, VECTOR-BORNE ZOONOT, V14, P862, DOI 10.1089/vbz.2014.1607
   Cao-Lormeau VM, 2016, LANCET, V387, P1531, DOI 10.1016/S0140-6736(16)00562-6
   Carteaux G, 2016, NEW ENGL J MED, V374, P1595, DOI 10.1056/NEJMc1602964
   Chouin-Carneiro T, 2016, PLOS NEGLECT TROP D, V10, DOI 10.1371/journal.pntd.0004543
   Ciota AT, 2008, J GEN VIROL, V89, P1633, DOI 10.1099/vir.0.2008/000893-0
   Dejnirattisai W, 2016, NAT IMMUNOL, V17, P1102, DOI 10.1038/ni.3515
   Dubrulle M, 2009, PLOS ONE, V4, DOI 10.1371/journal.pone.0005895
   Faria NR, 2016, SCIENCE, V352, P345, DOI 10.1126/science.aaf5036
   Fourcade C, 2016, J CLIN VIROL, V82, P1, DOI 10.1016/j.jcv.2016.06.011
   Freitas BD, 2016, JAMA OPHTHALMOL, V134, P529, DOI 10.1001/jamaophthalmol.2016.0267
   Gonçalves CM, 2014, PARASITE VECTOR, V7, DOI 10.1186/1756-3305-7-320
   Grard G, 2014, PLOS NEGLECT TROP D, V8, DOI 10.1371/journal.pntd.0002681
   Guerbois M, 2016, J INFECT DIS, V214, P1349, DOI 10.1093/infdis/jiw302
   Haddow AD, 2012, PLOS NEGLECT TROP D, V6, DOI 10.1371/journal.pntd.0001477
   Hayes EB, 2009, EMERG INFECT DIS, V15, P1347, DOI 10.3201/eid1509.090442
   KRAMER LD, 1989, AM J TROP MED HYG, V41, P241, DOI 10.4269/ajtmh.1989.41.241
   Lanciotti RS, 2008, EMERG INFECT DIS, V14, P1232, DOI 10.3201/eid1408.080287
   Li MI, 2012, PLOS NEGLECT TROP D, V6, DOI 10.1371/journal.pntd.0001792
   Mécharles S, 2016, LANCET, V387, P1481, DOI 10.1016/S0140-6736(16)00644-9
   Richards SL, 2007, VIRUS RES, V129, P224, DOI 10.1016/j.virusres.2007.06.019
   Rohani A, 2009, SE ASIAN J TROP MED, V40, P942
   Rossi SL, 2016, AM J TROP MED HYG, V94, P1362, DOI 10.4269/ajtmh.16-0111
   Smith DR, 2006, EMERG INFECT DIS, V12, P1190, DOI 10.3201/eid1708.050841
   Styer LM, 2007, PLOS PATHOG, V3, P1262, DOI 10.1371/journal.ppat.0030132
   Swanstrom JA, 2016, MBIO, V7, DOI 10.1128/mBio.01123-16
   Tsetsarkin KA, 2014, NAT COMMUN, V5, DOI 10.1038/ncomms5084
   Tsetsarkin KA, 2011, PLOS PATHOG, V7, DOI 10.1371/journal.ppat.1002412
   WEAVER SC, 1993, J MED ENTOMOL, V30, P391, DOI 10.1093/jmedent/30.2.391
   Williams M, 2014, AM J TROP MED HYG, V91, P611, DOI 10.4269/ajtmh.13-0600
   Wong PSJ, 2013, PLOS NEGLECT TROP D, V7, DOI 10.1371/journal.pntd.0002348
   Zanluca C, 2015, MEM I OSWALDO CRUZ, V110, P569, DOI 10.1590/0074-02760150192
NR 38
TC 132
Z9 147
U1 0
U2 26
PU CENTERS  DISEASE CONTROL
PI ATLANTA
PA 1600 CLIFTON RD, ATLANTA, GA 30333 USA
SN 1080-6040
EI 1080-6059
J9 EMERG INFECT DIS
JI Emerg. Infect. Dis
PD APR
PY 2017
VL 23
IS 4
BP 625
EP 632
DI 10.3201/eid2304.161484
PG 8
WC Immunology; Infectious Diseases
WE Science Citation Index Expanded (SCI-EXPANDED)
SC Immunology; Infectious Diseases
GA EO6TC
UT WOS:000396824400009
PM 28287375
OA Green Published, gold, Green Submitted
DA 2025-07-26
ER

PT J
AU Thanapati, S
   Ganu, M
   Giri, P
   Kulkarni, S
   Sharma, M
   Babar, P
   Ganu, A
   Tripathy, AS
AF Thanapati, Subrat
   Ganu, Mohini
   Giri, Prashant
   Kulkarni, Shruti
   Sharma, Meenal
   Babar, Prasad
   Ganu, Ashok
   Tripathy, Anuradha S.
TI Impaired NK cell functionality and increased TNF-α production as
   biomarkers of chronic chikungunya arthritis and rheumatoid arthritis
SO HUMAN IMMUNOLOGY
LA English
DT Article
DE Chikungunya; RA; NK cell; NK-like T cell; TNF-alpha
ID MACROPHAGE ACTIVATION SYNDROME; T-CELLS; INFECTION; DISEASE;
   DYSFUNCTION; ARTHRALGIA; ARBOVIRUS; EPIDEMIC; VIRUS; INDIA
AB The chronic chikungunya arthritis symptoms closely mimic the rheumatoid arthritis (RA) symptoms, thus making it difficult to distinguish between these two clinical entities. The current comparative study characterizes NK (CD3(-)CD56(+)) and NK-like T (CD3(+)CD56(+)) cell responses in patients with chronic chikungunya arthritis and RA. Phenotype and functions of NK and NK-like T cells repertoire were assessed in 56 chronic chikungunya arthritis, 26 RA patients and 82 controls using flow cytometry. TNF-alpha and IFN-gamma-secreting NK-like T cells were high in both chronic arthritis patients than in controls. Percentage of TNF-alpha(+) NK cells was higher in RA patients than in controls. Percentage of perforin(+) NK cells was low in both chronic arthritis patient groups. Among the patient groups, expressions of perforin(+) and IFN-gamma(+) NK-like T cells were higher in RA. Overall, our data show reduced frequency of NK-like T cells, lower expression of perforin* NK, higher expression of TNF-alpha NK-like T and IFN-gamma(+) NK-like T cells as the markers of chronic arthritic diseases. In the absence of any specific treatment for chronic chikungunya induced arthritis and promising results of anti-TNF-alpha therapy against RA, current data may form the basis for future in vivo studies and has scope as possible therapeutics against chikungunya. (C) 2017 American Society for Histocompatibility and Immunogenetics. Published by Elsevier Inc. All rights reserved.
C1 [Thanapati, Subrat; Giri, Prashant; Kulkarni, Shruti; Sharma, Meenal; Babar, Prasad; Tripathy, Anuradha S.] Natl Inst Virol, Hepatitis Grp, 130-1 Sus Rd, Pune 411021, Maharashtra, India.
   [Ganu, Mohini; Ganu, Ashok] Sanjeevan Hosp, Latur, Maharashtra, India.
C3 Indian Council of Medical Research (ICMR); ICMR - National Institute of
   Virology (NIV)
RP Tripathy, AS (corresponding author), Natl Inst Virol, Hepatitis Grp, 130-1 Sus Rd, Pune 411021, Maharashtra, India.
EM anuradhastripathy@hotmail.com
RI ; Giri, Prashant/HSG-3320-2023; BABAR, PRASAD/IWL-8427-2023; Sharma,
   Meenal/KBB-0391-2024
OI Babar, Prasad/0000-0002-5562-8626; Giri, Dr.
   Prashant/0000-0002-8495-6346; 
FU University Grant Commission, New Delhi, India
FX We thank the Director, National Institute of Virology, for all the
   encouragements. Special thanks are due to Mr. Vasant Walkoli, Mr. Bipin
   Tilekar, Mr. Sarang Kamble; Mr. Dasharath, Mr. Prakash Sarje, Mr.
   Prakash B. Jawalkar, Ms. Neeta Thorat and Mr. Shirish Vaidya for
   technical help. Mr. Subrat Thanapati would like to thank the University
   Grant Commission, New Delhi, India for providing the Senior Research
   Fellowship.
CR Alamanos Y, 2005, AUTOIMMUN REV, V4, P130, DOI 10.1016/j.autrev.2004.09.002
   Aletaha D, 2010, ARTHRITIS RHEUM-US, V62, P2569, DOI 10.1002/art.27584
   Chalan P, 2016, J RHEUMATOL, V43, P1008, DOI 10.3899/jrheum.150644
   Chopra A, 2012, EPIDEMIOL INFECT, V140, P842, DOI 10.1017/S0950268811001300
   Das R, 2014, MED MICROBIOL IMMUN, V203, P303, DOI 10.1007/s00430-014-0338-1
   Di Sabatino A, 2011, CYTOKINE GROWTH F R, V22, P19, DOI 10.1016/j.cytogfr.2010.09.003
   Dupuis-Maguiraga L, 2012, PLOS NEGLECT TROP D, V6, DOI 10.1371/journal.pntd.0001446
   Feldmann M, 2001, ANNU REV IMMUNOL, V19, P163, DOI 10.1146/annurev.immunol.19.1.163
   Fogel LA, 2013, ARTHRITIS RES THER, V15, DOI 10.1186/ar4232
   Ganu Mohini A, 2011, J Assoc Physicians India, V59, P83
   Gardner J, 2010, J VIROL, V84, P8021, DOI 10.1128/JVI.02603-09
   Gierut A, 2010, RHEUM DIS CLIN N AM, V36, P271, DOI 10.1016/j.rdc.2010.03.004
   Grom AA, 2003, J PEDIATR-US, V142, P292, DOI 10.1067/mpd.2003.110
   Her Z, 2009, MICROBES INFECT, V11, P1165, DOI 10.1016/j.micinf.2009.09.004
   Hoarau JJ, 2010, J IMMUNOL, V184, P5914, DOI 10.4049/jimmunol.0900255
   Janeway CA, 2002, ANNU REV IMMUNOL, V20, P197, DOI 10.1146/annurev.immunol.20.083001.084359
   Labadie K, 2010, J CLIN INVEST, V120, P894, DOI 10.1172/JCI40104
   Lo CKC, 2008, ARTHRITIS RHEUM, V58, P2700, DOI 10.1002/art.23760
   Long Kristin M, 2015, Curr Trop Med Rep, V2, P13
   Pazmany L, 2005, CYTOKINE, V32, P76, DOI 10.1016/j.cyto.2005.07.013
   Petitdemange C, 2011, PLOS PATHOG, V7, DOI 10.1371/journal.ppat.1002268
   Powers AM, 2007, J GEN VIROL, V88, P2363, DOI 10.1099/vir.0.82858-0
   Seymour HE, 2001, BRIT J CLIN PHARMACO, V51, P201, DOI 10.1046/j.1365-2125.2001.00321.x
   Shegarfi H, 2012, SCI WORLD J, P1, DOI 10.1100/2012/491974
   Suhrbier A, 2009, PHARMACOL THERAPEUT, V124, P301, DOI 10.1016/j.pharmthera.2009.09.005
   Thanapati S, 2015, FRONT MICROBIOL, V6, DOI 10.3389/fmicb.2015.00895
   Tripathy AS, 2011, J VIRAL HEPATITIS, V18, pE415, DOI 10.1111/j.1365-2893.2011.01457.x
   Villanueva J, 2005, ARTHRITIS RES THER, V7, pR30, DOI 10.1186/ar1453
   Watzl Carsten, 2010, Curr Protoc Immunol, VChapter 11, DOI 10.1002/0471142735.im1109bs90
   Wulffraat NM, 2003, RHEUMATOLOGY, V42, P375, DOI 10.1093/rheumatology/keg074
   Yanagihara Y, 1999, CLIN EXP IMMUNOL, V118, P131
   Yergolkar PN, 2006, EMERG INFECT DIS, V12, P1580, DOI 10.3201/eid1210.060529
NR 32
TC 59
Z9 66
U1 0
U2 11
PU ELSEVIER SCIENCE INC
PI NEW YORK
PA 360 PARK AVE SOUTH, NEW YORK, NY 10010-1710 USA
SN 0198-8859
EI 1879-1166
J9 HUM IMMUNOL
JI Hum. Immunol.
PD APR
PY 2017
VL 78
IS 4
BP 370
EP 374
DI 10.1016/j.humimm.2017.02.006
PG 5
WC Immunology
WE Science Citation Index Expanded (SCI-EXPANDED)
SC Immunology
GA ES3OO
UT WOS:000399439100009
PM 28213049
DA 2025-07-26
ER

PT J
AU Trobaugh, DW
   Klimstra, WB
AF Trobaugh, Derek W.
   Klimstra, William B.
TI Alphaviruses suppress host immunity by preventing myeloid cell
   replication and antagonizing innate immune responses
SO CURRENT OPINION IN VIROLOGY
LA English
DT Article
ID VENEZUELAN EQUINE ENCEPHALITIS; HEPARAN-SULFATE-BINDING; CHIKUNGUNYA
   VIRUS; SINDBIS VIRUS; WILD-TYPE; NONSTRUCTURAL PROTEIN-2; INTERFERON
   RESPONSES; E2 GLYCOPROTEIN; ADAPTATION; INFECTION
AB Alphaviruses are medically important mosquito-borne viruses that cause a range of diseases in humans from febrile illness to arthritis or encephalitis. The innate immune response functions to suppress virus replication through upregulation of antiviral molecules and contributes to development of the adaptive immune response. Myeloid cells act as master regulators of virus infection by initiating both the innate and adaptive immune responses. Alphaviruses are capable of antagonizing individual components of these responses to increase replicative fitness in vivo. However, recently, studies have demonstrated that some alphaviruses avoid myeloid cell replication altogether to achieve a similar effect. In this review, we summarize how alphaviruses evade myeloid cell infection and individual inductive mechanisms, thereby limiting the activation of the innate immune response.
C1 [Trobaugh, Derek W.; Klimstra, William B.] Univ Pittsburgh, Dept Microbiol & Mol Genet, Ctr Vaccine Res, Pittsburgh, PA 15261 USA.
C3 Pennsylvania Commonwealth System of Higher Education (PCSHE); University
   of Pittsburgh
RP Klimstra, WB (corresponding author), Univ Pittsburgh, Dept Microbiol & Mol Genet, Ctr Vaccine Res, Pittsburgh, PA 15261 USA.
EM Klimstra@pitt.edu
RI ; Trobaugh, Derek/H-8044-2019
OI Trobaugh, Derek/0000-0002-7312-0260; 
FU National Institutes of Health [R01 AI095436, R21 AI111115, R21
   AI117331]; Defense Threat Reduction Agency [HDTRA1-15-1-0047]
FX We apologize for not being able to cite all our colleagues' work due to
   space constraints. This work was supported by the National Institutes of
   Health [R01 AI095436, R21 AI111115, and R21 AI117331] and from the
   Defense Threat Reduction Agency [HDTRA1-15-1-0047] to W.B.K.
CR Aguilar PV, 2007, J VIROL, V81, P3866, DOI 10.1128/JVI.02075-06
   Atasheva S, 2015, J VIROL, V89, P71, DOI 10.1128/JVI.02252-14
   Bartlett AH, 2011, BIOL EXTRACELL MATR, P31, DOI 10.1007/978-3-642-16833-8_2
   Bernard KA, 2000, VIROLOGY, V276, P93, DOI 10.1006/viro.2000.0546
   Bhalla N, 2016, VIROLOGY, V496, P147, DOI 10.1016/j.virol.2016.06.005
   Burke CW, 2009, VIROLOGY, V395, P121, DOI 10.1016/j.virol.2009.08.039
   Byrnes AP, 2000, J VIROL, V74, P644, DOI 10.1128/JVI.74.2.644-651.2000
   Davis DAS, 2013, FRONT IMMUNOL, V4, DOI 10.3389/fimmu.2013.00470
   de Boer SM, 2012, J VIROL, V86, P13767, DOI 10.1128/JVI.01364-12
   Duque GA, 2014, FRONT IMMUNOL, V5, P1, DOI 10.3389/fimmu.2014.00491
   Frolova EI, 2010, J VIROL, V84, P11679, DOI 10.1128/JVI.01441-10
   Fros JJ, 2016, VIRUSES-BASEL, V8, DOI 10.3390/v8060166
   Fros JJ, 2013, J VIROL, V87, P10394, DOI 10.1128/JVI.00884-13
   Fros JJ, 2010, J VIROL, V84, P10877, DOI 10.1128/JVI.00949-10
   Gardner CL, 2014, PLOS NEGLECT TROP D, V8, DOI 10.1371/journal.pntd.0002719
   Gardner CL, 2013, J VIROL, V87, P8582, DOI 10.1128/JVI.00937-13
   Gardner CL, 2012, VIROLOGY, V425, P103, DOI 10.1016/j.virol.2011.12.020
   Gardner CL, 2011, P NATL ACAD SCI USA, V108, P16026, DOI 10.1073/pnas.1110617108
   Gardner J, 2010, J VIROL, V84, P8021, DOI 10.1128/JVI.02603-09
   Garmashova N, 2007, J VIROL, V81, P2472, DOI 10.1128/JVI.02073-06
   Gorchakov R, 2005, J VIROL, V79, P9397, DOI 10.1128/JVI.79.15.9397-9409.2005
   Gorchakov R, 2012, J VIROL, V86, P6084, DOI 10.1128/JVI.06449-11
   Griffin D.E., 2013, Fields Virology, P651
   Hyde JL, 2014, SCIENCE, V343, P783, DOI 10.1126/science.1248465
   Jarvis DL, 2003, VIROLOGY, V310, P1, DOI 10.1016/S0042-6822(03)00120-X
   Karki S, 2012, PLOS ONE, V7, DOI 10.1371/journal.pone.0037398
   Klimstra WB, 2003, J VIROL, V77, P12022, DOI 10.1128/JVI.77.22.12022-12032.2003
   Klimstra WB, 1998, J VIROL, V72, P7357, DOI 10.1128/JVI.72.9.7357-7366.1998
   Lagrange B, 2013, BBA-MOL CELL RES, V1833, P1936, DOI 10.1016/j.bbamcr.2013.04.007
   Mårdberg K, 2001, J GEN VIROL, V82, P1941, DOI 10.1099/0022-1317-82-8-1941
   McNab F, 2015, NAT REV IMMUNOL, V15, P87, DOI 10.1038/nri3787
   Mildner A, 2013, BLOOD, V121, P1016, DOI 10.1182/blood-2012-07-445999
   Poddar S, 2016, J VIROL, V90, P8780, DOI 10.1128/JVI.00655-16
   Reddi HV, 2004, J VIROL, V78, P8909, DOI 10.1128/JVI.78.16.8909-8916.2004
   Reynaud JM, 2015, PLOS PATHOG, V11, DOI 10.1371/journal.ppat.1004863
   Ryman KD, 2008, IMMUNOL REV, V225, P27, DOI 10.1111/j.1600-065X.2008.00670.x
   Ryman KD, 2007, J VIROL, V81, P3563, DOI 10.1128/JVI.02494-06
   SaCarvalho D, 1997, J VIROL, V71, P5115, DOI 10.1128/JVI.71.7.5115-5123.1997
   Sarrazin S, 2011, CSH PERSPECT BIOL, V3, DOI 10.1101/cshperspect.a004952
   Shabman RS, 2007, J VIROL, V81, P237, DOI 10.1128/JVI.01590-06
   Shabman RS, 2008, J VIROL, V82, P12374, DOI 10.1128/JVI.00985-08
   Simmons JD, 2009, J VIROL, V83, P10571, DOI 10.1128/JVI.01041-09
   Smit JM, 2002, J VIROL, V76, P10128, DOI 10.1128/JVI.76.20.10128-10137.2002
   Sonda N, 2013, IMMUNITY, V38, P1236, DOI 10.1016/j.immuni.2013.06.004
   Sun CQ, 2014, J VIROL, V88, P2035, DOI 10.1128/JVI.02990-13
   Sun YP, 2013, J IMMUNOL, V190, P4005, DOI 10.4049/jimmunol.1202911
   Trobaugh DW, 2014, NATURE, V506, P245, DOI 10.1038/nature12869
   Yin J, 2009, J VIROL, V83, P10036, DOI 10.1128/JVI.01209-09
   Zhang YG, 2007, J VIROL, V81, P11246, DOI 10.1128/JVI.01282-07
NR 49
TC 16
Z9 19
U1 1
U2 2
PU ELSEVIER SCI LTD
PI OXFORD
PA THE BOULEVARD, LANGFORD LANE, KIDLINGTON, OXFORD OX5 1GB, OXON, ENGLAND
SN 1879-6257
J9 CURR OPIN VIROL
JI Curr. Opin. Virol.
PD APR
PY 2017
VL 23
BP 30
EP 34
DI 10.1016/j.coviro.2017.02.004
PG 5
WC Virology
WE Science Citation Index Expanded (SCI-EXPANDED)
SC Virology
GA EZ4SE
UT WOS:000404702000007
PM 28288385
OA Green Accepted, Bronze
DA 2025-07-26
ER

PT J
AU Erguler, K
   Chandra, NL
   Proestos, Y
   Lelieveld, J
   Christophides, GK
   Parham, PE
AF Erguler, Kamil
   Chandra, Nastassya L.
   Proestos, Yiannis
   Lelieveld, Jos
   Christophides, George K.
   Parham, Paul E.
TI A large-scale stochastic spatiotemporal model for Aedes
   albopictus-borne chikungunya epidemiology
SO PLOS ONE
LA English
DT Article
ID INDIAN-OCEAN; DIPTERA-CULICIDAE; 1ST RECORD; VIRUS; INFECTION; OUTBREAK;
   VECTOR; TRANSMISSION; MOSQUITO; DISEASES
AB Chikungunya is a viral disease transmitted to humans primarily via the bites of infected Aedes mosquitoes. The virus caused a major epidemic in the Indian Ocean in 2004, affecting millions of inhabitants, while cases have also been observed in Europe since 2007. We developed a stochastic spatiotemporal model of Aedes albopictus-borne chikungunya transmission based on our recently developed environmentally-driven vector population dynamics model. We designed an integrated modelling framework incorporating large-scale gridded climate datasets to investigate disease outbreaks on Reunion Island and in Italy. We performed Bayesian parameter inference on the surveillance data, and investigated the validity and applicability of the underlying biological assumptions. The model successfully represents the outbreak and measures of containment in Italy, suggesting wider applicability in Europe. In its current configuration, the model implies two different viral strains, thus two different outbreaks, for the two-stage Reunion Island epidemic. Characterisation of the posterior distributions indicates a possible relationship between the second larger outbreak on Reunion Island and the Italian outbreak. The model suggests that vector control measures, with different modes of operation, are most effective when applied in combination: adult vector intervention has a high impact but is short-lived, larval intervention has a low impact but is long-lasting, and quarantining infected territories, if applied strictly, is effective in preventing large epidemics. We present a novel approach in analysing chikungunya outbreaks globally using a single environmentally-driven mathematical model. Our study represents a significant step towards developing a globally applicable Ae. albopictus-borne chikungunya transmission model, and introduces a guideline for extending such models to other vectorborne diseases.
C1 [Erguler, Kamil; Proestos, Yiannis; Lelieveld, Jos] Cyprus Inst, Energy Environm & Water Res Ctr, CY-2121 Nicosia, Cyprus.
   [Chandra, Nastassya L.] Imperial Coll London, Fac Med, Dept Infect Dis Epidemiol, London W2 1PG, England.
   [Lelieveld, Jos] Max Planck Inst Chem, Dept Atmospher Chem, D-55128 Mainz, Germany.
   [Christophides, George K.] Imperial Coll London, Fac Nat Sci, Dept Life Sci, South Kensington Campus, London SW7 2AZ, England.
   [Christophides, George K.] Cyprus Inst, Computat Based Sci & Technol Res Ctr, CY-2121 Nicosia, Cyprus.
   [Parham, Paul E.] Univ Liverpool, Fac Hlth & Life Sci, Dept Publ Hlth & Policy, Liverpool L69 3GL, Merseyside, England.
C3 Imperial College London; Max Planck Society; Imperial College London;
   University of Liverpool
RP Erguler, K (corresponding author), Cyprus Inst, Energy Environm & Water Res Ctr, CY-2121 Nicosia, Cyprus.; Parham, PE (corresponding author), Univ Liverpool, Fac Hlth & Life Sci, Dept Publ Hlth & Policy, Liverpool L69 3GL, Merseyside, England.
EM k.erguler@cyi.ac.cy; paul.parham@liverpool.ac.uk
RI Lelieveld, Jos/A-1986-2013; Erguler, Kamil/Y-5990-2019; Lelieveld,
   Johannes (Jos)/A-1986-2013
OI Erguler, Kamil/0000-0002-2674-592X; Christophides,
   George/0000-0002-3323-1687; Proestos, Yiannis/0000-0001-5991-0322;
   Chandra, Nastassya/0000-0002-6259-230X; Lelieveld, Johannes
   (Jos)/0000-0001-6307-3846
FU European Regional Development Fund [NEW
   INFRASTRUCTURE/STRATEGIC/0308/31]; Republic of Cyprus through the
   Research Promotion Foundation [YGammaA/DeltaGammaA/0311(BIE)/13];
   European Union Scholarship Programme for the Turkish Cypriot Community
FX This work was co-funded by the European Regional Development Fund and
   the Republic of Cyprus through the Research Promotion Foundation
   (Project Y Gamma A/Delta Gamma A/0311(BIE)/13). KE would like to
   acknowledge the European Union Scholarship Programme for the Turkish
   Cypriot Community for financial support. The funders had no role in
   study design, data collection and analysis, decision to publish, or
   preparation of the manuscript. We acknowledge the E-OBS dataset from the
   EU-FP6 project ENSEMBLES (http://ensembles-eu.metoffice.com) and the
   data providers in the ECA&D project (http://www.ecad.eu). We acknowledge
   the Cy-Tera Project (NEW INFRASTRUCTURE/STRATEGIC/0308/31), which is
   co-funded by the European Regional Development Fund and the Republic of
   Cyprus through the Research Promotion Foundation, for providing the
   computational resources used in this research. This work was co-funded
   by the European Regional Development Fund and the Republic of Cyprus
   through the Research Promotion Foundation (Project Y Gamma A/Delta Gamma
   A/0311(BIE)/13). KE would like to acknowledge the European Union
   Scholarship Programme for the Turkish Cypriot Community for financial
   support. The funders had no role in study design, data collection and
   analysis, decision to publish, or preparation of the manuscript.
CR [Anonymous], CHIK FEV
   [Anonymous], PUBLIC LIB SCI BIOL
   [Anonymous], MISS REP  CHIK IT JO
   [Anonymous], INFECT DIS HUMANS DY
   [Anonymous], EXP M CHIK MOD STOCK
   [Anonymous], J MED ENTOMOLOGY
   [Anonymous], 2006, J MED ENTOMOL
   [Anonymous], ENV DRIVEM POPULATIO
   [Anonymous], 2018, HOPPMCMC ADAPTIVE BA
   [Anonymous], GRIDD POP WORLD FUT
   [Anonymous], PlastReconstrSurg2011
   Bacaër N, 2007, B MATH BIOL, V69, P1067, DOI 10.1007/s11538-006-9166-9
   Beltrame A, 2007, EMERG INFECT DIS, V13, P1264, DOI 10.3201/eid1308.070161
   Boëlle PY, 2008, VECTOR-BORNE ZOONOT, V8, P207, DOI 10.1089/vbz.2006.0620
   Bogoch II, 2016, LANCET, V387, P335, DOI 10.1016/S0140-6736(16)00080-5
   Borgherini G, 2008, CLIN INFECT DIS, V47, P469, DOI 10.1086/590003
   Brady OJ, 2013, PARASITE VECTOR, V6, DOI 10.1186/1756-3305-6-351
   Marí RB, 2010, REV ESP SALUD PUBLIC, V84, P255
   Campbell LP, 2015, PHILOS T R SOC B, V370, DOI 10.1098/rstb.2014.0135
   Carrieri M, 2012, J MED ENTOMOL, V49, P388, DOI 10.1603/ME10259
   Carrieri M, 2011, J VECTOR ECOL, V36, P108, DOI 10.1111/j.1948-7134.2011.00147.x
   Chhabra M, 2008, INDIAN J MED MICROBI, V26, P5, DOI 10.4103/0255-0857.38850
   Chitnis N, 2013, J BIOL DYNAM, V7, P11, DOI 10.1080/17513758.2012.733427
   Chouin-Carneiro T, 2016, PLOS NEGLECT TROP D, V10, DOI 10.1371/journal.pntd.0004543
   Coffinet T, 2007, J AM MOSQUITO CONTR, V23, P471, DOI 10.2987/5636.1
   de Lamballerie X, 2008, VIROL J, V5, DOI 10.1186/1743-422X-5-33
   Delatte H, 2010, VECTOR-BORNE ZOONOT, V10, P249, DOI 10.1089/vbz.2009.0026
   Dommar CJ, 2014, ACTA TROP, V129, P61, DOI 10.1016/j.actatropica.2013.08.004
   Drovandi CC, 2011, J R STAT SOC C-APPL, V60, P317, DOI 10.1111/j.1467-9876.2010.00747.x
   Dubrulle M, 2009, PLOS ONE, V4, DOI 10.1371/journal.pone.0005895
   Dumont Y, 2008, MATH BIOSCI, V213, P80, DOI 10.1016/j.mbs.2008.02.008
   Enserink M, 2014, SCIENCE, V344, P678, DOI 10.1126/science.344.6185.678
   Erguler K, 2016, PLOS ONE, V11, DOI 10.1371/journal.pone.0149282
   Erguler K, 2011, MOL BIOSYST, V7, P1593, DOI 10.1039/c0mb00107d
   Erickson RA, 2010, ECOL MODEL, V221, P2899, DOI 10.1016/j.ecolmodel.2010.08.036
   Filippi S, 2013, STAT APPL GENET MOL, V12, DOI 10.1515/sagmb-2012-0069
   Gérardin P, 2008, BMC INFECT DIS, V8, DOI 10.1186/1471-2334-8-99
   Grandadam M, 2011, EMERG INFECT DIS, V17, P910, DOI 10.3201/eid1705.101873
   Grassly NC, 2008, NAT REV MICROBIOL, V6, P477, DOI 10.1038/nrmicro1845
   Guzzetta G, 2016, PLOS NEGLECT TROP D, V10, DOI 10.1371/journal.pntd.0004762
   HANSON SM, 1994, J MED ENTOMOL, V31, P192, DOI 10.1093/jmedent/31.2.192
   Honório NA, 2003, MEM I OSWALDO CRUZ, V98, P191, DOI 10.1590/S0074-02762003000200005
   Ingber L., 2012, Stochastic global optimisation and its applications with fuzzy adaptive simulated annealing, P33
   Jöckel P, 2006, ATMOS CHEM PHYS, V6, P5067
   Kamgang B, 2013, PLOS NEGLECT TROP D, V7, DOI 10.1371/journal.pntd.0002590
   Keeling M, 2008, Modeling Infectious Diseases in Humans and Animals
   Komorowski M, 2011, P NATL ACAD SCI USA, V108, P8645, DOI 10.1073/pnas.1015814108
   Kucharz EJ, 2012, EUR J INTERN MED, V23, P325, DOI 10.1016/j.ejim.2012.01.009
   Lahariya Chandrakant, 2006, Journal of Vector Borne Diseases, V43, P151
   Liepe J, 2014, NAT PROTOC, V9, P439, DOI 10.1038/nprot.2014.025
   Liepe J, 2013, PLOS COMPUT BIOL, V9, DOI 10.1371/journal.pcbi.1002888
   Lloyd AL, 2007, J R SOC INTERFACE, V4, P851, DOI 10.1098/rsif.2007.1064
   Macdonald G., 1957, EPIDEMIOLOGY CONTROL
   Manore CA, 2014, J THEOR BIOL, V356, P174, DOI 10.1016/j.jtbi.2014.04.033
   MATTINGLY PF, 1953, ANN TROP MED PARASIT, V47, P294, DOI 10.1080/00034983.1953.11685571
   Mohan Alladi, 2010, Indian J Dermatol, V55, P54, DOI 10.4103/0019-5154.60355
   MORI A, 1981, Tropical Medicine, V23, P79
   Moro ML, 2010, AM J TROP MED HYG, V82, P508, DOI 10.4269/ajtmh.2010.09-0322
   Ng LFP, 2009, MICROBES INFECT, V11, P1163, DOI 10.1016/j.micinf.2009.09.001
   Paquet C., 2006, EUROSURVEILLANCE, V11, pE060202.060203, DOI DOI 10.2807/ESW.11.05.02891-EN
   Parham PE, 2015, PHILOS T R SOC B, V370, DOI 10.1098/rstb.2013.0551
   Parola P, 2006, EMERG INFECT DIS, V12, P1493, DOI 10.3201/eid1210.060610
   Paupy C, 2001, HEREDITY, V87, P273, DOI 10.1046/j.1365-2540.2001.00866.x
   Poletti P, 2011, PLOS ONE, V6, DOI 10.1371/journal.pone.0018860
   POZZA GLD, 1994, J AM MOSQUITO CONTR, V10, P589
   Proestos Y, 2015, PHILOS T R SOC B, V370, DOI 10.1098/rstb.2013.0554
   Reiner RC, 2013, J R SOC INTERFACE, V10, DOI 10.1098/rsif.2012.0921
   Rezza G, 2007, LANCET, V370, P1840, DOI 10.1016/S0140-6736(07)61779-6
   Robinson M, 2014, PLOS NEGLECT TROP D, V8, DOI 10.1371/journal.pntd.0003120
   Roeckner E., 2003, Part I: Model description. Max Planck Institute for Meteorology Rep, V349, P127
   Rogers DJ, 2015, PHILOS T R SOC B, V370, DOI 10.1098/rstb.2013.0562
   Rossi GC, 1999, J AM MOSQUITO CONTR, V15, P422
   Ruiz-Moreno D, 2012, PLOS NEGLECT TROP D, V6, DOI 10.1371/journal.pntd.0001918
   SATTENSPIEL L, 1995, MATH BIOSCI, V128, P71, DOI 10.1016/0025-5564(94)00068-B
   Schilte C, 2013, PLOS NEGLECT TROP D, V7, DOI 10.1371/journal.pntd.0002137
   Schwartz O, 2010, NAT REV MICROBIOL, V8, P491, DOI 10.1038/nrmicro2368
   Silk D, 2014, PLOS COMPUT BIOL, V10, DOI 10.1371/journal.pcbi.1003650
   Simon F, 2007, MEDICINE, V86, P123, DOI 10.1097/MD/0b013e31806010a5
   Simon Fabrice, 2011, Curr Infect Dis Rep, V13, P218, DOI 10.1007/s11908-011-0180-1
   Smith DL, 2004, PLOS BIOL, V2, P1957, DOI 10.1371/journal.pbio.0020368
   Sourisseau M, 2007, PLOS PATHOG, V3, P804, DOI 10.1371/journal.ppat.0030089
   Stephenson TS, 2008, J GEOPHYS RES-ATMOS, V113, DOI 10.1029/2007JD009127
   Stumpf Michael P H, 2014, F1000Prime Rep, V6, P60, DOI 10.12703/P6-60
   Tandon Neelam, 2000, Dengue Bulletin, V24, P117
   Taylor K.E., 2000, PCMDI REPORT NO 60 T, P1
   Thiboutot MM, 2010, PLOS NEGLECT TROP D, V4, DOI 10.1371/journal.pntd.0000623
   Toni T, 2009, J R SOC INTERFACE, V6, P187, DOI 10.1098/rsif.2008.0172
   Vazeille M, 2008, ACTA TROP, V105, P200, DOI 10.1016/j.actatropica.2007.09.009
   Vazeille M, 2007, PLOS ONE, V2, DOI 10.1371/journal.pone.0001168
   Waldock J., 2013, Pathogens and Global Health, P1
   Wang R. l., 1966, Acta Entomologica Sinica, V15, P75
   Wilkinson RD, 2013, STAT APPL GENET MOL, V12, P129, DOI 10.1515/sagmb-2013-0010
   Wilson Mary E, 2004, J Agromedicine, V9, P161
   Yakob L, 2013, PLOS ONE, V8, DOI 10.1371/journal.pone.0057448
NR 94
TC 12
Z9 12
U1 0
U2 21
PU PUBLIC LIBRARY SCIENCE
PI SAN FRANCISCO
PA 1160 BATTERY STREET, STE 100, SAN FRANCISCO, CA 94111 USA
SN 1932-6203
J9 PLOS ONE
JI PLoS One
PD MAR 31
PY 2017
VL 12
IS 3
AR e0174293
DI 10.1371/journal.pone.0174293
PG 35
WC Multidisciplinary Sciences
WE Science Citation Index Expanded (SCI-EXPANDED)
SC Science & Technology - Other Topics
GA ER9VK
UT WOS:000399175000011
PM 28362820
OA Green Submitted, Green Published, gold
DA 2025-07-26
ER

PT J
AU Aguirre-Obando, OA
   Martins, AJ
   Navarro-Silva, MA
AF Aguirre-Obando, Oscar Alexander
   Martins, Ademir Jesus
   Navarro-Silva, Mario Antonio
TI RETRACTED: First report of the Phe1534Cys kdr mutation in natural
   populations of Aedes albopictus from Brazil (Retracted
   article. See vol. 15, 2022)
SO PARASITES & VECTORS
LA English
DT Article; Retracted Publication
DE Allele-specific PCR; Chikungunya; Dengue; Pyrethroid resistance; Vector
   control; Voltage-gated sodium channel; Zika
ID GATED SODIUM-CHANNEL; AEGYPTI DIPTERA-CULICIDAE; INSECTICIDE RESISTANCE;
   PYRETHROID RESISTANCE; KNOCKDOWN RESISTANCE; MOLECULAR-BIOLOGY; DENGUE;
   CHIKUNGUNYA; VIRUS; SUSCEPTIBILITY
AB Background: Knockdown resistance (kdr), caused by alterations in the voltage-gated sodium channel (Na-v), is one of the mechanisms responsible for pyrethroid (PY) resistance. In the Asian tiger mosquito, Aedes albopictus, at least four different mutations were described in the IIIS6 Na-v segment in populations from Asia, North America and Europe. In contrast, in Aedes aegypti at least 12 non-synonymous mutations have been reported at nine different codons, mostly in the IIS6 and IIIS6 Na-v segments. The Phe1534Cys kdr mutation in the IIIS6 Na-v segment is the most prevalent in populations of Ae. aegypti worldwide, also found in Ae. albopictus from Singapore. Herein, we investigated the DNA diversity corresponding to the IIS6 and IIIS6 Na-v segments in natural populations of Ae. albopictus from Brazil.
   Methods: DNA from eight Brazilian Ae. albopictus natural populations were individually extracted and pooled by states of origin, amplified, cloned and sequenced for the corresponding IIS6 and IIIS6 Na-v segments. Additionally, samples from each location were individually genotyped by an allelic specific PCR (AS-PCR) approach to obtain the genotypic and allelic frequencies for the 1534 Na-v site.
   Results: No non-synonymous substitutions were observed in the IIS6 sequences. However, the Phe1534Cys kdr mutation was evidenced in the Ae. albopictus Na-v IIIS6 segment sequences from Parana (PR) and Rondonia (RO) states, but not from Mato Grosso (MT) state. The 1534Cys(kdr) allele varied from 3% (Marilena/PR and Porto Velho/RO) to 10% ( Foz do lguacu/ PR). To our knowledge, this paper reports the first occurrence and provides distribution data of a possible kdr mutation in Ae. albopictus in South America.
   Conclusion: The emergence of a likely kdr mutation in Ae. albopitus natural populations is a signal of alert for vector control measures since PY are the most popular insecticides adopted by residents. Additionally, once the kdr allele is present, its frequency tends to increase faster under exposition to those compounds. Although the Asian tiger mosquito is not incriminated as an important vector of dengue, chikungunya and Zika viruses in South America, its importance in this regard has been extensively discussed since Ae. albopictus is rapidly spreading and can also migrate between sylvatic and urban environments. Therefore, insecticide resistance monitoring initiatives should also be extended to Ae. albopictus in Brazil in order to maintain chemical compounds as an efficient vector control tool when needed.
C1 [Martins, Ademir Jesus] Inst Oswaldo Cruz FIOCRUZ, Lab Fisiol & Controle Artropodes Vetor, Av Brasil 4365,RJPO Box, BR-2104900 Rio De Janeiro, Brazil.
   [Martins, Ademir Jesus] Inst Nacl Ciencia & Tecnol Entomol Mol, Rio De Janeiro, Brazil.
   [Aguirre-Obando, Oscar Alexander; Navarro-Silva, Mario Antonio] Univ Fed Parana, Dept Zool, Lab Entomol Med & Veterinrria, Setor Ciencias Biol, POB 19020, BR-81531980 Curitiba, Parana, Brazil.
C3 Fundacao Oswaldo Cruz; Universidade Federal do Parana
RP Martins, AJ (corresponding author), Inst Oswaldo Cruz FIOCRUZ, Lab Fisiol & Controle Artropodes Vetor, Av Brasil 4365,RJPO Box, BR-2104900 Rio De Janeiro, Brazil.
EM ademirjr@ioc.fiocruz.br
RI ; da Silva, Mario/C-5287-2013; Aguirre Obando, Oscar
   Alexander/LVS-1090-2024; Martins, Ademir/W-3251-2019; Aguirre-Obando,
   Oscar/LVS-1090-2024
OI Martins, Ademir/0000-0001-5739-1215; Aguirre Obando, Oscar
   Alexander/0000-0003-2480-7004; Navarro da Silva, Mario
   Antonio/0000-0002-9762-632X; 
FU Conselho Nacional de Desenvolvimento Cientifico e Tecnoligico (CNPq)
   [140224/2013-0]; Fundacao de Amparo a Pesquisa do Estado do Rio de
   Janeiro (FAPERJ) [E-26/110.168/2014]; Instituto Nacional de Ciencia e
   Tecnologia em Entomologia Molecular (INCT); National Institue of Health
   (NIH) [UO1 AI115595]
FX This study was supported by the Conselho Nacional de Desenvolvimento
   Cientifico e Tecnoligico (CNPq, 140224/2013-0), Fundacao de Amparo a
   Pesquisa do Estado do Rio de Janeiro (FAPERJ, E-26/110.168/2014),
   Instituto Nacional de Ciencia e Tecnologia em Entomologia Molecular
   (INCT) and the National Institue of Health (NIH UO1 AI115595).
CR Aguirre-Obando OA, 2015, ZOOLOGIA-CURITIBA, V32, P14
   Alvarez LC, 2015, PEST MANAG SCI, V71, P863, DOI 10.1002/ps.3846
   Baldacchino F, 2015, PEST MANAG SCI, V71, P1471, DOI 10.1002/ps.4044
   Belinato TA, 2016, INSECTICIDES RESISTANCE, P243, DOI 10.5772/61826
   Linss JGB, 2014, PARASITE VECTOR, V7, DOI 10.1186/1756-3305-7-25
   Bonizzoni M, 2013, TRENDS PARASITOL, V29, P460, DOI 10.1016/j.pt.2013.07.003
   Brito LP, 2013, PLOS ONE, V8, DOI 10.1371/journal.pone.0060878
   BROWN AWA, 1986, J AM MOSQUITO CONTR, V2, P123
   Dutra HLC, 2015, PLOS NEGLECT TROP D, V9, DOI 10.1371/journal.pntd.0003689
   Carvalho DO, 2015, PLOS NEGLECT TROP D, V9, DOI 10.1371/journal.pntd.0003864
   Carvalho RG, 2014, MEM I OSWALDO CRUZ, V109, P787, DOI 10.1590/0074-0276140304
   Catterall WA, 2000, NEURON, V26, P13, DOI 10.1016/S0896-6273(00)81133-2
   Chen HY, 2016, INFECT DIS POVERTY, V5, DOI 10.1186/s40249-016-0125-x
   Consoli RA., 1994, PRINCIPAIS MOSQUITOS, DOI DOI 10.7476/9788575412909
   Dalla Bona AC, 2012, ZOOLOGIA-CURITIBA, V29, P540, DOI 10.1590/S1984-46702012000600005
   Dong K, 2014, INSECT BIOCHEM MOLEC, V50, P1, DOI 10.1016/j.ibmb.2014.03.012
   Donnelly MJ, 2016, TRENDS PARASITOL, V32, P197, DOI 10.1016/j.pt.2015.12.001
   Du YZ, 2016, INSECTS, V7, DOI 10.3390/insects7040060
   Dubrulle M, 2009, PLOS ONE, V4, DOI 10.1371/journal.pone.0005895
   Duque L. Jonny E., 2010, Rev. Univ. Ind. Santander. Salud, V42, P113
   FAY R. W., 1966, MOSQUITO NEWS, V26, P531
   Forattini O.P., 2002, Culicidologia Medica. Identificacao, VII
   FORATTINI OP, 1986, REV SAUDE PUBL, V20, P244, DOI 10.1590/S0034-89101986000300009
   Genchi C, 2011, VECTOR-BORNE ZOONOT, V11, P1307, DOI 10.1089/vbz.2010.0247
   Grard G, 2014, PLOS NEGLECT TROP D, V8, DOI 10.1371/journal.pntd.0002681
   Harris AF, 2010, AM J TROP MED HYG, V83, P277, DOI 10.4269/ajtmh.2010.09-0623
   Hartl D., 2010, Principios de Genetica de Populacoes, V4a
   Hemingway J, 2004, INSECT BIOCHEM MOLEC, V34, P653, DOI 10.1016/j.ibmb.2004.03.018
   Higgs S, 2015, INT HEALTH, V7, P1, DOI 10.1093/inthealth/ihu092
   Kasai S, 2011, JPN J INFECT DIS, V64, P217
   Kawada H, 2009, PLOS NEGLECT TROP D, V3, DOI 10.1371/journal.pntd.0000527
   Kraemer MUG, 2015, ELIFE, V4, DOI 10.7554/eLife.08347
   Kuno G, 2010, J MED ENTOMOL, V47, P957, DOI 10.1603/ME10152
   Kushwah RBS, 2015, J VECTOR DIS, V52, P95
   Lu H, 2013, MOL IMMUNOL, V54, P109, DOI 10.1016/j.molimm.2012.11.007
   Lucena L, 2011, REV PAN AMAZ SAUDE, V2, P19
   Marcombe S, 2014, PLOS ONE, V9, DOI 10.1371/journal.pone.0101992
   Martins AJ, 2009, AM J TROP MED HYG, V81, P108, DOI 10.4269/ajtmh.2009.81.108
   Montella IR, 2007, AM J TROP MED HYG, V77, P467, DOI 10.4269/ajtmh.2007.77.467
   Musso D, 2014, CLIN MICROBIOL INFEC, V20, pO595, DOI 10.1111/1469-0691.12707
   Okimoto R, 1996, BIOTECHNIQUES, V21, P20
   Prophiro JS, 2011, REV SOC BRAS MED TRO, V44, P300, DOI 10.1590/S0037-86822011005000025
   Ranson H, 2010, TropIKAnet, V1
   Ranson H, 2016, TRENDS PARASITOL, V32, P187, DOI 10.1016/j.pt.2015.11.010
   Ranson H, 2011, TRENDS PARASITOL, V27, P91, DOI 10.1016/j.pt.2010.08.004
   Ravi V, 2006, Indian J Med Microbiol, V24, P83
   Rey JR, 2015, BIOMEDICA, V35, P177, DOI [10.7705/biomedica.v35i2.2514, 10.1590/S0120-41572015000200005]
   Rinkevich FD, 2013, PESTIC BIOCHEM PHYS, V106, P93, DOI 10.1016/j.pestbp.2013.02.007
   Rowland-Jones SL, 2016, T ROY SOC TROP MED H, V110, P85, DOI 10.1093/trstmh/trw002
   Saavedra-Rodriguez K, 2007, INSECT MOL BIOL, V16, P785, DOI 10.1111/j.1365-2583.2007.00774.x
   Sambrook J., 2001, Molecular Cloning: A Laboratory Manual, V3rd Edition
   Smith LB, 2016, PESTIC BIOCHEM PHYS, V133, P1, DOI 10.1016/j.pestbp.2016.03.005
   Soderlund DM, 2003, INSECT BIOCHEM MOLEC, V33, P563, DOI 10.1016/S0965-1748(03)00023-7
   Sun W, 2013, J INFECT DIS, V207, P700, DOI 10.1093/infdis/jis744
   Tamura K, 2013, MOL BIOL EVOL, V30, P2725, DOI [10.1093/molbev/msr121, 10.1093/molbev/mst197]
   van den Berg H, 2012, ENVIRON HEALTH PERSP, V120, P577, DOI 10.1289/ehp.1104340
   Vazeille M, 2011, BMC P S1, V5, pO8, DOI [10.1186/1753-6561-5-S1-O8, DOI 10.1186/1753-6561-5-S1-O8]
   Vega-Rúa A, 2014, J VIROL, V88, P6294, DOI 10.1128/JVI.00370-14
   Vera-Maloof FZ, 2015, PLOS NEGLECT TROP D, V9, DOI 10.1371/journal.pntd.0004263
   Vontas J, 2012, PESTIC BIOCHEM PHYS, V104, P126, DOI 10.1016/j.pestbp.2012.05.008
   Wang J, 2005, BIOTECHNIQUES, V39, P885, DOI 10.2144/000112028
   Whitehorn J, 2015, J INFECT DIS, V212, P1182, DOI 10.1093/infdis/jiv173
   WHO, 2013, SUSTAINING THE DRIVE TO OVERCOME THE GLOBAL IMPACT OF NEGLECTED TROPICAL DISEASES: SECOND WHO REPORT ON NEGLECTED TROPICAL DISEASES, P1
   WHOPES, 2006, WHOCDSNTDWHOPESGCDPP
   Wong PSJ, 2013, PLOS NEGLECT TROP D, V7, DOI 10.1371/journal.pntd.0002348
   Xu JB, 2016, PLOS NEGLECT TROP D, V10, DOI 10.1371/journal.pntd.0004696
   Yadav K, 2015, PARASITE VECTOR, V8, DOI 10.1186/s13071-015-0754-0
   Yakob L, 2016, LANCET GLOB HEALTH, V4, pE148, DOI 10.1016/S2214-109X(16)00048-6
NR 68
TC 31
Z9 33
U1 0
U2 41
PU BMC
PI LONDON
PA CAMPUS, 4 CRINAN ST, LONDON N1 9XW, ENGLAND
SN 1756-3305
J9 PARASITE VECTOR
JI Parasites Vectors
PD MAR 27
PY 2017
VL 10
AR 160
DI 10.1186/s13071-017-2089-5
PG 10
WC Parasitology; Tropical Medicine
WE Science Citation Index Expanded (SCI-EXPANDED)
SC Parasitology; Tropical Medicine
GA EQ0OF
UT WOS:000397769800001
PM 28347326
OA gold, Green Published
DA 2025-07-26
ER

PT J
AU Ngoagouni, C
   Kamgang, B
   Kazanji, M
   Paupy, C
   Nakouné, E
AF Ngoagouni, Carine
   Kamgang, Basile
   Kazanji, Mirdad
   Paupy, Christophe
   Nakoune, Emmanuel
TI Potential of Aedes aegypti and Aedes albopictus
   populations in the Central African Republic to transmit enzootic
   chikungunya virus strains
SO PARASITES & VECTORS
LA English
DT Article
DE Chikungunya virus; Enzootic strain; Vector competence; Aedes aegypti;
   Aedes albopictus; Central African Republic
ID DIPTERA-CULICIDAE; VECTOR COMPETENCE; AE. ALBOPICTUS; OUTBREAK; GABON;
   INFECTION; MOSQUITO; DENGUE; CONSEQUENCES; LINEAGES
AB Background: Major chikungunya outbreaks have affected several Central African countries during the past decade. The chikungunya virus (CHIKV) was isolated from humans and sylvan mosquitoes in the Central African Republic (CAR) during the 1970 and 1980s but has not been found recently, despite the presence of Aedes albopictus since 2010. The risk of a massive chikungunya epidemic is therefore potentially high, as the human populations are immunologically naive and because of the presence of the mosquito vector. In order to estimate the risk of a large outbreak, we assessed the vector competence of local Ae. aegypti and Ae. albopictus populations for ancient local strains of CHIKV in CAR. Mosquitoes were orally infected with the virus, and its presence in mosquito saliva was analysed 7 and 14 days post-infection (dpi) by quantitative reverse transcriptase polymerase chain reaction.
   Results: The two species had similar infection rates at 7 and 14 days, and the dissemination rate of both vectors was >= 80% at 14 dpi. Only females followed up to 14 dpi had CHKV in their saliva.
   Conclusion: These results confirm the risk of transmission of enzootic CHIKV by anthropophilic vectors such as Ae. aegypti and Ae. albopictus.
C1 [Ngoagouni, Carine; Kamgang, Basile; Nakoune, Emmanuel] Inst Pasteur, POB 923, Bangui, Cent Afr Republ.
   [Kamgang, Basile] Univ Liverpool Liverpool Sch Trop Med, Res Unit, Org Coordinat Pour lutte Contre Endemies Afrique, POB 288, Yaounde, Cameroon.
   [Kazanji, Mirdad] Inst Pasteur, BP 6010 23 Ave Pasteur,9-306, Cayenne 97306, French Guiana.
   [Paupy, Christophe] Ctr IRD Montpellier, UMR 224 5290 CNRS IRD UM, Lab MIVEGEC, Montpellier, France.
C3 Liverpool School of Tropical Medicine; Universite Paris Cite; Institut
   de Recherche pour le Developpement (IRD); Universite de Montpellier
RP Ngoagouni, C (corresponding author), Inst Pasteur, POB 923, Bangui, Cent Afr Republ.
EM ngoagounic@yahoo.fr
RI Paupy, Christophe/I-4847-2017; Kamgang, Basile/ABC-8345-2021; Nakoune,
   Emmanuel/W-2710-2019
OI Paupy, Christophe/0000-0002-7122-2079; , Carine
   NGOAGOUNI/0009-0009-0459-0881; Kamgang, Basile/0000-0002-8883-4557
FU Institut Pasteur de Bangui; International Network of Pasteur Institutes;
   Actions Concertees Inter-Pasteuriennes [A12-12]; Institut Pasteur
   (Paris, France)
FX This work was supported by the Institut Pasteur de Bangui and the
   International Network of Pasteur Institutes (Actions Concertees
   Inter-Pasteuriennes No. A12-12), financed by the Institut Pasteur
   (Paris, France). The funders had no role in study design, data
   collection or analysis, preparation of the manuscript or the decision to
   publish.
CR [Anonymous], 2015, EURO SURVEILL
   Caglioti C, 2013, NEW MICROBIOL, V36, P211
   Caron M, 2012, CLIN INFECT DIS, V55, pE45, DOI 10.1093/cid/cis530
   Cordellier R, 1976, DISTRIBUTION ABONDAN
   Desdouits M, 2015, INFECT GENET EVOL, V33, P25, DOI 10.1016/j.meegid.2015.04.006
   Diagne CT, 2014, AM J TROP MED HYG, V91, P635, DOI 10.4269/ajtmh.13-0627
   Diallo M, 2010, TROP MED INT HEALTH, V15, P1185, DOI 10.1111/j.1365-3156.2010.02594.x
   Dubrulle M, 2009, PLOS ONE, V4, DOI 10.1371/journal.pone.0005895
   Dupont-Rouzeyrol M, 2012, VECTOR-BORNE ZOONOT, V12, P1036, DOI 10.1089/vbz.2011.0937
   Grard G, 2014, PLOS NEGLECT TROP D, V8, DOI 10.1371/journal.pntd.0002681
   Kamgang B, 2013, PLOS NEGLECT TROP D, V7, DOI 10.1371/journal.pntd.0002590
   Kelvin AA, 2011, J INFECT DEV COUNTR, V5, P441, DOI 10.3855/jidc.2171
   Kupferschmidt K, 2016, SCIENCE, V352, P128, DOI 10.1126/science.352.6282.128
   Leparc-Goffart I, 2014, LANCET, V383, P514, DOI 10.1016/S0140-6736(14)60185-9
   Leroy EM, 2009, EMERG INFECT DIS, V15, P591, DOI 10.3201/eid1504.080664
   Ngoagouni C, 2015, PARASITE VECTOR, V8, DOI 10.1186/s13071-015-0808-3
   Paquet C., 2006, EUROSURVEILLANCE, V11, pE060202.060203, DOI DOI 10.2807/ESW.11.05.02891-EN
   Pastorino B, 2005, J VIROL METHODS, V124, P65, DOI 10.1016/j.jviromet.2004.11.002
   Paupy C, 2009, MICROBES INFECT, V11, P1177, DOI 10.1016/j.micinf.2009.05.005
   Paupy C, 2012, VECTOR-BORNE ZOONOT, V12, P167, DOI 10.1089/vbz.2011.0736
   Paupy C, 2010, VECTOR-BORNE ZOONOT, V10, P259, DOI 10.1089/vbz.2009.0005
   Peyrefitte CN, 2007, EMERG INFECT DIS, V13, P768, DOI 10.3201/eid1305.061500
   Powers AM, 2000, J GEN VIROL, V81, P471, DOI 10.1099/0022-1317-81-2-471
   Ravi V, 2006, Indian J Med Microbiol, V24, P83
   ROBINSON M C, 1955, Trans R Soc Trop Med Hyg, V49, P28, DOI [10.1016/0035-9203(55)90080-8, 10.1016/0035-9203(57)90022-6]
   Tsetsarkin KA, 2007, PLOS PATHOG, V3, P1895, DOI 10.1371/journal.ppat.0030201
   van den Hurk AF, 2010, VECTOR-BORNE ZOONOT, V10, P489, DOI 10.1089/vbz.2009.0106
   Vazeille M, 2008, TROP MED INT HEALTH, V13, P1176, DOI 10.1111/j.1365-3156.2008.02123.x
   Vazeille M, 2007, PLOS ONE, V2, DOI 10.1371/journal.pone.0001168
   Vega-Rúa A, 2014, J VIROL, V88, P6294, DOI 10.1128/JVI.00370-14
   Vega-Rua A, 2013, PLOS ONE, V8, DOI 10.1371/journal.pone.0059716
   Volk SM, 2010, J VIROL, V84, P6497, DOI 10.1128/JVI.01603-09
   Weaver SC, 2015, ANTIVIR RES, V120, P32, DOI 10.1016/j.antiviral.2015.04.016
NR 33
TC 26
Z9 29
U1 0
U2 6
PU BIOMED CENTRAL LTD
PI LONDON
PA 236 GRAYS INN RD, FLOOR 6, LONDON WC1X 8HL, ENGLAND
SN 1756-3305
J9 PARASITE VECTOR
JI Parasites Vectors
PD MAR 27
PY 2017
VL 10
AR 164
DI 10.1186/s13071-017-2101-0
PG 5
WC Parasitology; Tropical Medicine
WE Science Citation Index Expanded (SCI-EXPANDED)
SC Parasitology; Tropical Medicine
GA EQ0OF
UT WOS:000397769800005
PM 28347325
OA Green Published, Green Accepted, gold
DA 2025-07-26
ER

PT J
AU Maxwell, MJ
   de Carvalho, MHF
   Hoet, AE
   Vigilato, MAN
   Pompei, JC
   Cosivi, O
   Vilas, VJD
AF Maxwell, Melody J.
   Freire de Carvalho, Mary H.
   Hoet, Armando E.
   Vigilato, Marco A. N.
   Pompei, Julio C.
   Cosivi, Ottorino
   del Rio Vilas, Victor J.
TI Building the road to a regional zoonoses strategy: A survey of zoonoses
   programmes in the Americas
SO PLOS ONE
LA English
DT Article
AB Background
   In recent years, global public health security has been threatened by zoonotic disease emergence as exemplified by outbreaks of H5N1 and H1N1 influenza, SARS, and most recently Ebola and Zika. Additionally, endemic zoonoses, such as rabies, burden countries year after year, placing demands on limited finances and personnel. To survey the baseline status of the emerging and endemic zoonoses programmes of the Latin American and the Caribbean (LAC) countries, the Pan American Health Organization (PAHO) conducted a survey of priority emerging and endemic zoonoses, countries A prioritization criteria and methodologies, and suggestions to strengthen countries capacities and regional approaches to zoonoses control.
   Methods
   A fillable online questionnaire was sent to the zoonoses programme managers of the Ministries of Health (MOH) and Ministries of Agriculture (MAg) of 33 LAC countries from January to April of 2015. The questionnaire comprised 36 single, multiple choice and open-ended questions to inform the objectives of the survey. A descriptive exploratory analysis was completed.
   Results
   Fifty-four ministries (26 MOH, 25 MAg, and 3 combined responses) in 31 LAC countries responded to the survey. Within the ministries, 22 (85%) MOH, 5 (20%) MAg, and 2 (67%) combined entities indicated they had specialized zoonoses units. For endemic zoonoses, 32 of 54 ministries responded that they conduct formal prioritization exercises, most of them annually (69%). The three priority endemic zoonoses for the MOHs were leptospirosis, rabies, and brucellosis while the three priorities for the MAgs were brucellosis, rabies, and tuberculosis. Diagnosis for rabies and leptospirosis were cited as the capacities most in need of development. The most needed cross-cutting capacity was coordination between stakeholders. For emerging zoonoses, 28 ministries performed formal prioritization exercises. The top prioritization criteria were probability of introduction into the country and impact. The three priority emerging zoonoses for the MOHs were Ebola viral disease, avian influenza, and Chikungunya while for the MAgs were avian influenza, bovine spongiform encephalopathy and West Nile virus disease. Surveillance for avian influenza and Ebola, and diagnosis for BSE were quoted as the capacities most needed. For all zoonoses, the majority of respondents (69%) ranked their relationship with the other Ministry as productive or very productive, and 31% minimally productive. Many countries requested a formal regional network, better regional communication and collaboration, and integrated surveillance.
   Conclusions
   The survey is the first comprehensive effort to date to inform the status of zoonoses programmes in LAC. The information collected here will be used to develop a regional strategy for zoonoses (both endemic and emerging), increase efforts, advocacy, and promote prompt identification and management of EIDs and improvement of endemic programmes.
C1 [Maxwell, Melody J.; Freire de Carvalho, Mary H.; Vigilato, Marco A. N.; Pompei, Julio C.; Cosivi, Ottorino; del Rio Vilas, Victor J.] PANAFTOSA PAHO WHO, Rio De Janeiro, Brazil.
   [Hoet, Armando E.] Ohio State Univ, Coll Vet Med, Dept Vet Prevent Med, Vet Publ Hlth Program, Columbus, OH 43210 USA.
   [Hoet, Armando E.] Ohio State Univ, Div Epidemiol, Coll Publ Hlth, Columbus, OH 43210 USA.
   [Maxwell, Melody J.] APHIS, Int Serv, USDA, Riverdale, MD USA.
   [del Rio Vilas, Victor J.] Univ Surrey, Sch Vet Med, Guildford, Surrey, England.
C3 University System of Ohio; Ohio State University; University System of
   Ohio; Ohio State University; United States Department of Agriculture
   (USDA); University of Surrey
RP Vilas, VJD (corresponding author), PANAFTOSA PAHO WHO, Rio De Janeiro, Brazil.; Vilas, VJD (corresponding author), Univ Surrey, Sch Vet Med, Guildford, Surrey, England.
EM vdelriovilas@yahoo.co.uk
RI Natal Vigilato, Marco Antonio/G-3848-2012
OI Natal Vigilato, Marco Antonio/0000-0003-3920-0766; del rio vilas,
   victor/0000-0002-1674-9951; Maxwell, Melody/0000-0003-2475-781X
FU National Security Education Program
FX We would like to acknowledge the David L. Boren Fellowship, sponsored by
   the National Security Education Program, for their support of the lead
   author (MJM) during her research.
CR [Anonymous], NEGL ZOON DIS
   [Anonymous], INF EP REG AM 2009 2
   [Anonymous], IHR CORE CAPACITY MO
   [Anonymous], 17 INT MIN M HLTH AG
   [Anonymous], EVOLUTION ONE HLTH D
   [Anonymous], 2010, FAO OIE WHO COLL SHA
   [Anonymous], 2014, Microbiological Risk Assessment Series
   [Anonymous], INT HLTH REG 2005 SU
   [Anonymous], 2008, INT HLTH REG
   Clavijo A, 2013, AM J TROP MED HYG, V89, P1040, DOI 10.4269/ajtmh.13-0229
   Cutler SJ, 2010, EMERG INFECT DIS, V16, P1, DOI 10.3201/eid1601.081467
   Grace D., 2012, Report to Department for International Development, UK 2
   Havelaar AH, 2015, PLOS MED, V12, DOI 10.1371/journal.pmed.1001923
   Hotez PJ, 2008, PLOS NEGLECT TROP D, V2, DOI 10.1371/journal.pntd.0000300
   Jones KE, 2008, NATURE, V451, P990, DOI 10.1038/nature06536
   Msellati L, 2012, REV SCI TECH OIE, V31, P413
   SAS Institute, 2013, US JMP 11
   Schneider MC, 2011, PLOS NEGLECT TROP D, V5, DOI 10.1371/journal.pntd.0000964
   Steele K, 2009, RISK ANAL, V29, P26, DOI 10.1111/j.1539-6924.2008.01130.x
   Taylor LH, 2001, PHILOS T R SOC B, V356, P983, DOI 10.1098/rstb.2001.0888
   Team RC, 2013, R: A language and environment for statistical computing
   United Nations, 2015, TRANSF OUR WORLD 203
   Vilas VJD, 2011, EUROSURVEILLANCE, V16, P24
   Vilas VJD, 2013, PREV VET MED, V108, P94, DOI 10.1016/j.prevetmed.2012.08.007
   Vrbova L, 2010, TRANSBOUND EMERG DIS, V57, P154, DOI 10.1111/j.1865-1682.2010.01100.x
   Wang LF, 2014, REV SCI TECH OIE, V33, P569, DOI 10.20506/rst.33.2.2311
   World Bank, 2015, WORK END POV LAT AM
NR 27
TC 22
Z9 24
U1 0
U2 17
PU PUBLIC LIBRARY SCIENCE
PI SAN FRANCISCO
PA 1160 BATTERY STREET, STE 100, SAN FRANCISCO, CA 94111 USA
SN 1932-6203
J9 PLOS ONE
JI PLoS One
PD MAR 23
PY 2017
VL 12
IS 3
AR e0174175
DI 10.1371/journal.pone.0174175
PG 19
WC Multidisciplinary Sciences
WE Science Citation Index Expanded (SCI-EXPANDED)
SC Science & Technology - Other Topics
GA ER8VS
UT WOS:000399102200058
PM 28333986
OA Green Published, Green Submitted, gold
DA 2025-07-26
ER

PT J
AU Priye, A
   Bird, SW
   Light, YK
   Ball, CS
   Negrete, OA
   Meagher, RJ
AF Priye, Aashish
   Bird, Sara W.
   Light, Yooli K.
   Ball, Cameron S.
   Negrete, Oscar A.
   Meagher, Robert J.
TI A smartphone-based diagnostic platform for rapid detection of Zika,
   chikungunya, and dengue viruses
SO SCIENTIFIC REPORTS
LA English
DT Article
ID MEDIATED ISOTHERMAL AMPLIFICATION; COLORIMETRIC DETECTION; DNA; PCR
AB Current multiplexed diagnostics for Zika, dengue, and chikungunya viruses are situated outside the intersection of affordability, high performance, and suitability for use at the point-of-care in resourcelimited settings. Consequently, insufficient diagnostic capabilities are a key limitation facing current Zika outbreak management strategies. Here we demonstrate highly sensitive and specific detection of Zika, chikungunya, and dengue viruses by coupling reverse-transcription loop-mediated isothermal amplification (RT-LAMP) with our recently developed quenching of unincorporated amplification signal reporters (QUASR) technique. We conduct reactions in a simple, inexpensive and portable "LAMP box" supplemented with a consumer class smartphone. The entire assembly can be powered by a 5 V USB source such as a USB power bank or solar panel. Our smartphone employs a novel algorithm utilizing chromaticity to analyze fluorescence signals, which improves the discrimination of positive/ negative signals by 5-fold when compared to detection with traditional RGB intensity sensors or the naked eye. The ability to detect ZIKV directly from crude human sample matrices (blood, urine, and saliva) demonstrates our device's utility for widespread clinical deployment. Together, these advances enable our system to host the key components necessary to expand the use of nucleic acid amplification-based detection assays towards point-of-care settings where they are needed most.
C1 [Priye, Aashish; Bird, Sara W.; Ball, Cameron S.; Negrete, Oscar A.; Meagher, Robert J.] Sandia Natl Labs, Dept Biotechnol & Bioengn, Livermore, CA 94550 USA.
   [Light, Yooli K.] Sandia Natl Labs, Dept Syst Biol, Livermore, CA 94550 USA.
C3 United States Department of Energy (DOE); Sandia National Laboratories;
   United States Department of Energy (DOE); Sandia National Laboratories
RP Priye, A; Meagher, RJ (corresponding author), Sandia Natl Labs, Dept Biotechnol & Bioengn, Livermore, CA 94550 USA.
EM apriye@sandia.gov; rmeaghe@sandia.gov
OI Meagher, Robert/0000-0002-6262-2126
FU Sandia National Laboratories' Laboratory Directed Research and
   Development (LDRD) [173111, 190245]; National Institute of Allergy and
   Infectious Disease (NIAID) [1R21AI120973]; U.S. Department of Energy's
   National Nuclear Security Administration [DE-AC04-94AL85000]
FX Viruses: We acknowledge Dr. Brandy Russell (Centers for Disease Control
   and Prevention, Fort Collins, CO) for the ZIKV strains PRVABC59 (Puerto
   Rico) and R103451 (Honduras). We acknowledge Dr. Michael Busch (Blood
   Systems Research Institute, San Francisco, CA) for the Brazilian ZIKV
   isolate. The following reagent was obtained through BEI Resources,
   NIAID, NIH: Genomic RNA from Dengue Virus Type 1, Hawaii, NR-4287. We
   acknowledge the group of Dr. Lark Coffey (University of
   California-Davis) for providing RNA from the other viruses in Table 1.
   This work was funded by a grant from Sandia National Laboratories'
   Laboratory Directed Research and Development (LDRD) program (Project#
   173111, PI: Meagher and Project# 190245)), and by a grant from the
   National Institute of Allergy and Infectious Disease (NIAID grant
   1R21AI120973, PI: Meagher). Sandia National Laboratories is a
   multi-program laboratory managed and operated by Sandia Corporation, a
   wholly owned subsidiary of Lockheed Martin Corporation, for the U.S.
   Department of Energy's National Nuclear Security Administration under
   Contract DE-AC04-94AL85000.
CR Añez G, 2016, PLOS NEGLECT TROP D, V10, DOI 10.1371/journal.pntd.0004445
   Ball CS, 2016, ANAL CHEM, V88, P3562, DOI 10.1021/acs.analchem.5b04054
   Breslauer DN, 2009, PLOS ONE, V4, DOI 10.1371/journal.pone.0006320
   Cao-Lormeau VM, 2016, LANCET, V387, P1531, DOI 10.1016/S0140-6736(16)00562-6
   Chan JFW, 2016, J INFECTION, V72, P507, DOI 10.1016/j.jinf.2016.02.011
   Chin CD, 2012, LAB CHIP, V12, P2118, DOI 10.1039/c2lc21204h
   Coyne C. B., 2016, NATURE REV MICROBIOL
   Curtis KA, 2012, PLOS ONE, V7, DOI 10.1371/journal.pone.0031432
   Dauner AL, 2015, DIAGN MICR INFEC DIS, V83, P30, DOI 10.1016/j.diagmicrobio.2015.05.004
   Deeb SS, 2005, CLIN GENET, V67, P369, DOI 10.1111/j.1399-0004.2004.00343.x
   Fiorentino DG, 2016, CURR OBSTET GYNECOL, V5, P234, DOI 10.1007/s13669-016-0171-1
   Fronczek CF, 2014, RSC ADV, V4, P11103, DOI 10.1039/c3ra47688j
   Gallegos D, 2013, LAB CHIP, V13, P2124, DOI 10.1039/c3lc40991k
   Guo WH, 2011, PROTEIN EXPRES PURIF, V77, P185, DOI 10.1016/j.pep.2011.01.015
   Hayashida K, 2015, PLOS NEGLECT TROP D, V9, DOI 10.1371/journal.pntd.0003578
   Huang YW, 2013, ANALYST, V138, P2522, DOI 10.1039/c3an36875k
   Iwamoto T, 2003, J CLIN MICROBIOL, V41, P2616, DOI 10.1128/JCM.41.6.2616-2622.2003
   Jiang L., 2014, SCI REPORTS, V4
   Kemleu S, 2016, PLOS ONE, V11, DOI 10.1371/journal.pone.0165506
   Klungthong C, 2007, J CLIN MICROBIOL, V45, P2480, DOI 10.1128/JCM.00305-07
   Lau YL, 2015, PLOS ONE, V10, DOI 10.1371/journal.pone.0138694
   Lee S, 2014, LAB CHIP, V14, P1437, DOI 10.1039/c3lc51375k
   Mori Y, 2001, BIOCHEM BIOPH RES CO, V289, P150, DOI 10.1006/bbrc.2001.5921
   Musso D, 2016, CLIN MICROBIOL REV, V29, P487, DOI 10.1128/CMR.00072-15
   NATHANS J, 1986, SCIENCE, V232, P203, DOI 10.1126/science.3485310
   Notomi T, 2015, J MICROBIOL, V53, P1, DOI 10.1007/s12275-015-4656-9
   Notomi T, 2000, NUCLEIC ACIDS RES, V28, DOI 10.1093/nar/28.12.e63
   Oncescu V, 2014, LAB CHIP, V14, P759, DOI 10.1039/c3lc51194d
   Oncescu V, 2013, LAB CHIP, V13, P3232, DOI 10.1039/c3lc50431j
   Organization WH, 2016, ZIK VIR MICR GUILL B
   Parida M, 2005, J CLIN MICROBIOL, V43, P2895, DOI 10.1128/JCM.43.6.2895-2903.2005
   Parida MM, 2007, J CLIN MICROBIOL, V45, P351, DOI 10.1128/JCM.01734-06
   Park TS, 2013, LAB CHIP, V13, P4832, DOI 10.1039/c3lc50976a
   Priye A, 2016, MICROFLUIDIC METHODS, P55
   Priye A., 2016, ANAL CHEM
   Shen L, 2012, LAB CHIP, V12, P4240, DOI [10.1039/c2lc40741h, 10.1039/c2lc40741]
   Shukla S, 2016, FRONT MICROBIOL, V7, DOI 10.3389/fmicb.2016.01685
   Skandarajah A, 2014, PLOS ONE, V9, DOI 10.1371/journal.pone.0096906
   Song JZ, 2016, ANAL CHEM, V88, P7289, DOI 10.1021/acs.analchem.6b01632
   Teoh BT, 2013, BMC INFECT DIS, V13, DOI 10.1186/1471-2334-13-387
   Tian B, 2016, BIOSENS BIOELECTRON, V86, P420, DOI 10.1016/j.bios.2016.06.085
   Tseng D, 2010, LAB CHIP, V10, P1787, DOI 10.1039/c003477k
   Wei QS, 2014, ACS NANO, V8, P12725, DOI 10.1021/nn505821y
   Wheeler SS, 2016, PLOS ONE, V11, DOI 10.1371/journal.pone.0147962
   Yang S, 2004, LANCET INFECT DIS, V4, P337, DOI 10.1016/S1473-3099(04)01044-8
   Yu HJ, 2014, ANAL CHEM, V86, P8805, DOI 10.1021/ac502080t
NR 46
TC 225
Z9 252
U1 1
U2 160
PU NATURE PORTFOLIO
PI BERLIN
PA HEIDELBERGER PLATZ 3, BERLIN, 14197, GERMANY
SN 2045-2322
J9 SCI REP-UK
JI Sci Rep
PD MAR 20
PY 2017
VL 7
AR 44778
DI 10.1038/srep44778
PG 11
WC Multidisciplinary Sciences
WE Science Citation Index Expanded (SCI-EXPANDED)
SC Science & Technology - Other Topics
GA EO7SN
UT WOS:000396890500001
PM 28317856
OA Green Published, Green Submitted, gold
DA 2025-07-26
ER

PT J
AU Fortuna, C
   Remoli, ME
   Rizzo, C
   Benedetti, E
   Fiorentini, C
   Bella, A
   Argentini, C
   Farchi, F
   Castilletti, C
   Capobianchi, MR
   Zammarchi, L
   Bartoloni, A
   Zanchetta, N
   Gismondo, MR
   Nelli, LC
   Vitale, G
   Baldelli, F
   D'Agaro, P
   Sodano, G
   Rezza, G
AF Fortuna, Claudia
   Remoli, Maria Elena
   Rizzo, Caterina
   Benedetti, Eleonora
   Fiorentini, Cristiano
   Bella, Antonino
   Argentini, Claudio
   Farchi, Francesca
   Castilletti, Concetta
   Capobianchi, Maria Rosaria
   Zammarchi, Lorenzo
   Bartoloni, Alessandro
   Zanchetta, Nadia
   Gismondo, Maria Rita
   Nelli, Luca Ceccherini
   Vitale, Giustina
   Baldelli, Franco
   D'Agaro, Pierlanfranco
   Sodano, Giuseppe
   Rezza, Giovanni
CA Arbovirus Working Grp
TI Imported arboviral infections in Italy, July 2014-October 2015: a
   National Reference Laboratory report
SO BMC INFECTIOUS DISEASES
LA English
DT Article
ID ZIKA VIRUS OUTBREAK; CHIKUNGUNYA VIRUS; 1ST REPORT; DENGUE; KOREICUS;
   AMERICA; VECTOR; NUMBER; STATES; FEVER
AB Background: Imported cases of infections due to Dengue (DENV) and Chikungunya (CHIKV) viruses and, more recently, Zika virus (ZIKV) are commonly reported among travelers returning from endemic regions. In areas where potentially competent vectors are present, the risk of autochthonous transmission of these vector-borne pathogens is relatively high. Laboratory surveillance is crucial to rapidly detect imported cases in order to reduce the risk of transmission. This study describes the laboratory activity performed by the National Reference Laboratory for Arboviruses (NRLA) at the Italian National Institute of Health in the period from July 2014 to October 2015.
   Methods: Samples from 180 patients visited/hospitalized with a suspected DENV/CHIKV/ZIKV infection were sent to the NRLA from several Italian Hospitals and from Regional Reference Laboratories for Arboviruses, in agreement with the National Plan on human surveillance of vector-borne diseases. Both serological (ELISA IgM test and Plaque Reduction Neutralization Test-PRNT) and molecular assays (Real Time PCR tests, RT-PCR plus nested PCR and sequencing of positive samples) were performed.
   Results: DENV infection was the most frequently diagnosed (80 confirmed/probable cases), and all four genotypes were detected. However, an increase in imported CHIKV cases (41 confirmed/probable cases) was observed, along with the detection of the first ZIKV cases (4 confirmed cases), as a consequence of the recent spread of both CHIKV and ZIKV in the Americas.
   Conclusions: Main diagnostic issues highlighted in our study are sensitivity limitations of molecular tests, and the importance of PRNT to confirm serological results for differential diagnosis of Arboviruses. The continuous evaluation of diagnostic strategy, and the implementation of laboratories networks involved in surveillance activities is essential to ensure correct diagnosis, and to improve the preparedness for a rapid and proper identification of viral threats.
C1 [Fortuna, Claudia; Remoli, Maria Elena; Benedetti, Eleonora; Fiorentini, Cristiano; Argentini, Claudio; Farchi, Francesca; Rezza, Giovanni] Ist Super Sanita, Dept Infect Dis, Rome, Italy.
   [Rizzo, Caterina; Bella, Antonino] Ist Super Sanita, Natl Ctr Epidemiol & Hlth Promot, Rome, Italy.
   [Castilletti, Concetta; Capobianchi, Maria Rosaria] IRCCS, Natl Inst Infect Dis Lazzaro Spallanzani, Virol Lab, Rome, Italy.
   [Zammarchi, Lorenzo] Careggi Univ Hosp, Infect & Trop Dis Unit, Florence, Italy.
   [Bartoloni, Alessandro] Univ Florence, Dept Expt & Clin Med, Florence, Italy.
   [Zanchetta, Nadia; Gismondo, Maria Rita] Luigi Sacco Hosp, Clin Microbiol Virol & Bioemergency, Milan, Italy.
   [Nelli, Luca Ceccherini] Univ Pisa, Pisa Univ Hosp, Azienda Osped Univ Pisana, Virol Sect, Pisa, Italy.
   [Nelli, Luca Ceccherini] Univ Pisa, Pisa Univ Hosp, Azienda Osped Univ Pisana, Retrovirus Ctr,Dept Translat Res NSMT, Pisa, Italy.
   [Vitale, Giustina] Palermo Univ Hosp, Azienda Osped Univ Policlin Palermo, Dept Lab Diag, Palermo, Italy.
   [Baldelli, Franco] Univ Perugia, Dept Med, Clin Infect Dis, Perugia, Italy.
   [D'Agaro, Pierlanfranco] Univ Trieste, Dept Med Surg & Hlth Sci, Trieste, Italy.
   [D'Agaro, Pierlanfranco] IRCCS Burlo Garofolo, Inst Maternal & Child Hlth, Trieste, Italy.
   [Sodano, Giuseppe] AO Colli, UOC Microbiol & Virol, Hosp Infect Dis D Cotugno, Monaldi,Cotugno,CTO, Naples, Italy.
C3 Istituto Superiore di Sanita (ISS); Istituto Superiore di Sanita (ISS);
   IRCCS Lazzaro Spallanzani; University of Florence; Azienda Ospedaliero
   Universitaria Careggi; University of Florence; University of Milan;
   Luigi Sacco Hospital; University of Pisa; Azienda Ospedaliero
   Universitaria Pisana; University of Pisa; Azienda Ospedaliero
   Universitaria Pisana; University of Palermo; Policlinico Paolo Giaccone;
   University of Perugia; University of Trieste; IRCCS Burlo Garofolo
RP Fortuna, C (corresponding author), Ist Super Sanita, Dept Infect Dis, Rome, Italy.
EM giulietta.venturi@iss.it
RI Remoli, Maria/O-9447-2015; Gismondo, Maria Rita/I-3965-2017; CAPORALI,
   MARIA GRAZIA/N-7960-2017; Colavita, Francesca/I-8848-2018; Venturi,
   Giulietta/O-8123-2015; BARTOLONI, ALESSANDRO/K-3403-2018; Rizzo,
   Caterina/H-4092-2012; FORTUNA, CLAUDIA/O-9446-2015; Bella,
   Antonino/AAB-9943-2019; Bordi, Licia/B-6827-2017; Castilletti,
   Concetta/HOA-9737-2023; Remoli, Maria Elena/O-9447-2015; fortuna,
   claudia/O-9446-2015; argentini, claudio/JQW-8113-2023
OI Gismondo, Maria Rita/0000-0001-6926-8660; CAPORALI, MARIA
   GRAZIA/0000-0002-8806-0416; Colavita, Francesca/0000-0003-0640-8667;
   Quartu, Serena/0000-0003-3866-3021; ZAMMARCHI,
   Lorenzo/0000-0003-0892-8404; lalle, eleonora/0000-0002-7063-9905; Rizzo,
   Caterina/0000-0002-5583-7508; Venturi, Giulietta/0000-0002-9078-8350;
   Argentini, Claudio/0000-0002-7956-3994; Bordi,
   Licia/0000-0003-3962-3646; Remoli, Maria Elena/0000-0003-3565-383X;
[truncated: 3,486,075 more chars]
