# Supplementary material for: Resurgent threat in a changing climate: A 20-year bibliometric analysis of global Chikungunya research evolution and pandemic preparedness
Source: PLoS Negl Trop Dis. 2026 Feb 23;20(2):e0013959. doi: 10.1371/journal.pntd.0013959 (PMC12945310; doi:10.1371/journal.pntd.0013959)
Supplement: S1 Appendix — (ZIP) [file pntd.0013959.s001.zip › S1_Zip/S13_Text..txt]

FN Clarivate Analytics Web of Science
VR 1.0
PT J
AU Benzekri, R
   Hage, R
   Merle, H
AF Benzekri, Reda
   Hage, Rabih
   Merle, Harold
TI Case Report: Third Cranial Nerve Palsy in the Setting of Chikungunya
   Virus Infection
SO AMERICAN JOURNAL OF TROPICAL MEDICINE AND HYGIENE
LA English
DT Article
AB We report the case of a 62-year-old patient who developed an acute painless isolated left third cranial nerve palsy sparing the pupil in the setting of an acute chikungunya infection. The patient had no significant medical history. Specifically, he had no vascular risk factors. Ocular involvement in chikungunya fever is uncommon. The potential virus- and infection-related mechanisms of this third cranial nerve palsy are discussed.
C1 [Benzekri, Reda; Hage, Rabih; Merle, Harold] Martinique Univ Hosp, Dept Ophthalmol, Fort De France, Martinique, France.
C3 CHU Martinique
RP Hage, R (corresponding author), CHU Fort de France, Serv Ophtalmol, BP 632, F-97261 Fort De France, Martinique, France.
EM rabih.hage@chu-fortdefrance.fr
OI Hage, Rabih/0000-0002-1245-323X; BENZEKRI, Reda/0000-0002-4599-9909
CR [Anonymous], 2014, BMJ CASE REP
   Bruce BB, 2007, SEMIN NEUROL, V27, P257, DOI 10.1055/s-2007-979681
   Chandak NH, 2009, NEUROL INDIA, V57, P177, DOI 10.4103/0028-3886.51289
   Cultrera F, 2009, J NEUROSURG SCI, V53, P67
   Das T, 2010, PROG NEUROBIOL, V91, P121, DOI 10.1016/j.pneurobio.2009.12.006
   GOLDSTEIN JE, 1960, ARCH OPHTHALMOL-CHIC, V64, P592
   Lalitha P, 2007, AM J OPHTHALMOL, V144, P552, DOI 10.1016/j.ajo.2007.06.002
   Magurano F, 2015, VECTOR-BORNE ZOONOT, V15, P258, DOI 10.1089/vbz.2014.1724
   Thurtell MJ, 2014, J NEURO-OPHTHALMOL, V34, P243, DOI 10.1097/WNO.0000000000000116
NR 9
TC 10
Z9 13
U1 0
U2 1
PU AMER SOC TROP MED & HYGIENE
PI MCLEAN
PA 8000 WESTPARK DR, STE 130, MCLEAN, VA 22101 USA
EI 1476-1645
J9 AM J TROP MED HYG
JI Am. J. Trop. Med. Hyg.
PD JUL
PY 2016
VL 95
IS 1
BP 180
EP 181
DI 10.4269/ajtmh.15-0547
PG 2
WC Public, Environmental & Occupational Health; Tropical Medicine
WE Science Citation Index Expanded (SCI-EXPANDED)
SC Public, Environmental & Occupational Health; Tropical Medicine
GA ET3UX
UT WOS:000400206100035
PM 27246445
OA Green Published
DA 2025-07-26
ER

PT J
AU Busch, MP
   Sabino, EC
   Brambilla, D
   Lopes, ME
   Capuani, L
   Chowdhury, D
   McClure, C
   Linnen, JM
   Prince, H
   Simmons, G
   Lee, TH
   Kleinman, S
   Custer, B
AF Busch, Michael P.
   Sabino, Ester C.
   Brambilla, Donald
   Lopes, Maria Esther
   Capuani, Ligia
   Chowdhury, Dhuly
   McClure, Christopher
   Linnen, Jeffrey M.
   Prince, Harry
   Simmons, Graham
   Lee, Tzong-Hae
   Kleinman, Steven
   Custer, Brian
CA Int Component NHLBI Recipient Epid
TI Duration of Dengue Viremia in Blood Donors and Relationships Between
   Donor Viremia, Infection Incidence and Clinical Case Reports During a
   Large Epidemic
SO JOURNAL OF INFECTIOUS DISEASES
LA English
DT Article
DE dengue; transfusion-transmission; NAT; clinical symptoms
ID NILE-VIRUS-INFECTION; TRANSFUSION-TRANSMITTED DENGUE; WEST-NILE;
   HEMORRHAGIC-FEVER; NEUROINVASIVE DISEASE; CHIKUNGUNYA VIRUS;
   PUERTO-RICO; BRAZIL; AMERICA; THREAT
AB Background. Dengue viruses (DENV-1-4) pose a transfusion-transmission risk. This study estimated the dengue RNA detection period in asymptomatic blood donors and relationships between donor viremia and dengue incidence during a large epidemic.
   Methods. Donor samples from the 2012 dengue transmission season in Rio de Janeiro, Brazil, were tested for DENV RNA by a transcription-mediated amplification (TMA) assay, with DENV types and viral loads determined by polymerase chain reaction. Samples collected during the first and last weeks of enrollment were tested for DENV immunoglobulin (Ig) G and IgM to estimate incidence during the study period, which was analyzed relative to nucleic acid amplification technology (NAT) yield to estimate the duration of NAT-detectable viremia and compared with reported clinical dengue cases in Rio.
   Results. Samples from 16 241 donations were tested; 87 (0.54%) were confirmed as DENV-4 RNA positive. Dengue IgM-positive/IgG-positive reactivity increased from 2.8% to 8.8%, indicating a 6.2% incidence (95% confidence interval [CI], 3.2%-9.1%) during the study period. Based on these data, we estimated a 9.1-day period (95% CI, 4.4-13.9 days) of RNA detectable with TMA. With 100 475 reported cases of clinical dengue, 1 RNA-positive donation was identified per 800 DENV cases.
   Conclusions. These parameters allow projections of dengue incidence from donor NAT yield data and vice versa, and suggest that viremic donations will be rare relative to clinical disease cases.
C1 [Busch, Michael P.; Simmons, Graham; Lee, Tzong-Hae; Custer, Brian] Univ Calif San Francisco, Blood Syst Res Inst, San Francisco, CA 94143 USA.
   [Busch, Michael P.; Simmons, Graham; Custer, Brian] Univ Calif San Francisco, Dept Lab Med, San Francisco, CA 94143 USA.
   [Linnen, Jeffrey M.] Hologic Inc, San Diego, CA USA.
   [Prince, Harry] Focus Diagnost, San Juan Capistrano, CA USA.
   [Brambilla, Donald; Chowdhury, Dhuly; McClure, Christopher; Kleinman, Steven] RTI Int, Rockville, MD USA.
   [Sabino, Ester C.; Capuani, Ligia] Univ Sao Paulo, Dept Infect Dis, BR-05508 Sao Paulo, Brazil.
   [Sabino, Ester C.; Capuani, Ligia] Univ Sao Paulo, Inst Trop Med, BR-05508 Sao Paulo, Brazil.
   [Lopes, Maria Esther] Fundacao Hemorio, Rio De Janeiro, Brazil.
   [Prince, Harry] Viracor IBT Labs, Los Angeles, CA USA.
C3 Vitalant; Vitalant Research Institute; University of California System;
   University of California San Francisco; University of California System;
   University of California San Francisco; Hologic, Inc.; Research Triangle
   Institute; Universidade de Sao Paulo; Universidade de Sao Paulo
RP Busch, MP (corresponding author), Blood Syst Res Inst, 270 Masonic Ave, San Francisco, CA 94118 USA.
EM mbusch@bloodsystems.org
RI ; Simmons, Graham/G-3523-2012; DE ALMEIDA-NETO, CESAR/O-9224-2014;
   Sabino, Ester/F-7750-2010
OI McClure, Christopher/0000-0003-0105-947X; Simmons,
   Graham/0000-0002-9615-7023; Chowdhury, Dhuly/0000-0002-0590-8806; DE
   ALMEIDA-NETO, CESAR/0000-0002-8490-4634; Brambilla,
   Donald/0000-0002-7276-4689; Oikawa, Marcio/0000-0003-2416-1864; 
FU National Heart, Lung, and Blood Institute, National Institutes of Health
   [HHSN268201100001I, HHSN268201100007I]; Fundacao de Amparo a Pesquisa do
   Estado de Sao Paulo [2011/18955-1]; Fundacao de Amparo a Pesquisa do
   Estado de Sao Paulo (FAPESP) [11/18955-1] Funding Source: FAPESP
FX The work was supported by the National Heart, Lung, and Blood Institute,
   National Institutes of Health (Recipient Epidemiology and Donor
   Evaluation Study-III contracts HHSN268201100001I and HHSN268201100007I);
   and Fundacao de Amparo a Pesquisa do Estado de Sao Paulo (grant
   2011/18955-1).
CR [Anonymous], 1997, Dengue Haemorrhagic Fever: Diagnosis, Treatment, Prevention and Control
   Blanco C, 2008, TRANSFUSION, V48, P1279, DOI 10.1111/j.1537-2995.2008.01806.x
   Busch MP, 2008, J INFECT DIS, V198, P984, DOI 10.1086/591467
   Busch MP, 2006, EMERG INFECT DIS, V12, P395, DOI 10.3201/eid1203.051287
   Carneiro-Proietti AB, 2010, TRANSFUSION, V50, P918, DOI 10.1111/j.1537-2995.2009.02529.x
   Carson PJ, 2012, EMERG INFECT DIS, V18, P684, DOI 10.3201/eid1804.111313
   Cervantes DT, 2015, EMERG INFECT DIS, V21, P681, DOI 10.3201/eid2104.141178
   Chan M, 2012, PLOS ONE, V7, DOI 10.1371/journal.pone.0050972
   Chuang Vivien W. M., 2008, Hong Kong Medical Journal, V14, P170
   Dejnirattisai W, 2010, SCIENCE, V328, P745, DOI 10.1126/science.1185181
   Dias LL, 2012, TRANSFUSION, V52, P1667, DOI 10.1111/j.1537-2995.2012.03729.x
   GUBLER DJ, 1981, B WORLD HEALTH ORGAN, V59, P623
   Gubler DJ, 1998, CLIN MICROBIOL REV, V11, P480, DOI 10.1128/CMR.11.3.480
   Holmes EC, 2003, INFECT GENET EVOL, V3, P19, DOI [10.1016/S1567-1348(03)00004-2, 10.1016/S1567-1348(02)00153-3]
   Honório NA, 2009, PLOS NEGLECT TROP D, V3, DOI 10.1371/journal.pntd.0000545
   Laughlin CA, 2012, J INFECT DIS, V206, P1121, DOI 10.1093/infdis/jis351
   Levi JE, 2015, TRANSFUSION, V55, P961, DOI 10.1111/trf.12944
   Linnen JM, 2008, TRANSFUSION, V48, P1355, DOI 10.1111/j.1537-2995.2008.01772.x
   Mackenzie JS, 2004, NAT MED, V10, pS98, DOI 10.1038/nm1144
   Matos D, 2016, TRANSFUSION, V56, P215, DOI 10.1111/trf.13288
   Mattia K, 2011, PLOS ONE, V6, DOI 10.1371/journal.pone.0027252
   Mohammed H, 2008, TRANSFUSION, V48, P1348, DOI 10.1111/j.1537-2995.2008.01771.x
   OEHLERT GW, 1992, AM STAT, V46, P27, DOI 10.2307/2684406
   Oh HB, 2015, TRANSFUSION, V55, P1655, DOI 10.1111/trf.13054
   OhAinle M, 2011, SCI TRANSL MED, V3, DOI 10.1126/scitranslmed.3003084
   Petersen LR, 2013, EPIDEMIOL INFECT, V141, P591, DOI 10.1017/S0950268812001070
   Petersen LR, 2010, VOX SANG, V98, P495, DOI 10.1111/j.1423-0410.2009.01286.x
   Petersen LR, 2014, TRANSFUSION, V54, P1911, DOI 10.1111/trf.12790
   Petersen LR, 2010, TRANSFUS MED REV, V24, P15, DOI 10.1016/j.tmrv.2009.09.002
   Sabino EC, 2016, J INFECT DIS, V213, P694, DOI 10.1093/infdis/jiv326
   Stramer SL, 2012, TRANSFUSION, V52, P1657, DOI 10.1111/j.1537-2995.2012.03566.x
   Tambyah PA, 2008, NEW ENGL J MED, V359, P1526, DOI 10.1056/NEJMc0708673
   Teixeira Maria da Glória, 2005, Cad. Saúde Pública, V21, P1307, DOI 10.1590/S0102-311X2005000500002
   Nunes MRT, 2012, EMERG INFECT DIS, V18, P1858, DOI 10.3201/eid1811.120217
   Teo D, 2009, TRANSFUSION MED, V19, P66, DOI 10.1111/j.1365-3148.2009.00916.x
   Wang WK, 2006, CLIN INFECT DIS, V43, P1023, DOI 10.1086/507635
   Wilder-Smith A, 2009, EMERG INFECT DIS, V15, P8, DOI 10.3201/eid1501.071097
NR 37
TC 55
Z9 58
U1 0
U2 12
PU OXFORD UNIV PRESS INC
PI CARY
PA JOURNALS DEPT, 2001 EVANS RD, CARY, NC 27513 USA
SN 0022-1899
EI 1537-6613
J9 J INFECT DIS
JI J. Infect. Dis.
PD JUL 1
PY 2016
VL 214
IS 1
BP 49
EP 54
DI 10.1093/infdis/jiw122
PG 6
WC Immunology; Infectious Diseases; Microbiology
WE Science Citation Index Expanded (SCI-EXPANDED)
SC Immunology; Infectious Diseases; Microbiology
GA DR3SF
UT WOS:000379822200009
PM 27302934
OA Green Published, Bronze
DA 2025-07-26
ER

PT J
AU Chiari, M
   Calzolari, M
   Prosperi, A
   Perulli, S
   Faccin, F
   Avisani, D
   Cerioli, M
   Zanoni, M
   Tironi, M
   Bertoletti, M
   Defilippo, F
   Moreno, A
   Farioli, M
   Piatti, A
   Dottori, M
   Lelli, D
   Lavazza, A
AF Chiari, Mario
   Calzolari, Mattia
   Prosperi, Alice
   Perulli, Simona
   Faccin, Francesca
   Avisani, Dominga
   Cerioli, Monica
   Zanoni, Mariagrazia
   Tironi, Marco
   Bertoletti, Marco
   Defilippo, Francesco
   Moreno, Ana
   Farioli, Marco
   Piatti, Alessandra
   Dottori, Michele
   Lelli, Davide
   Lavazza, Antonio
TI Surveillance of Mosquitoes and Selected Arthropod-Borne Viruses in the
   Context of Milan EXPO 2015
SO INTERNATIONAL JOURNAL OF ENVIRONMENTAL RESEARCH AND PUBLIC HEALTH
LA English
DT Article
DE EXPO 2015; entomological surveillance; mosquito-borne diseases;
   Chikungunya; Dengue; West Nile virus; Lombardy region
ID RT-PCR ASSAY; CHIKUNGUNYA; FLAVIVIRUSES; QUANTIFICATION; REGION; EUROPE;
   RISK
AB From 1 May 2015 to 31 October 2015 over 20 million visitors from all over the world visited the Universal Exhibition (EXPO) hosted by Milan (Lombardy region, Italy), raising concerns about the possible introduction of mosquito-borne diseases from endemic countries. The entomological surveillance protocol performed in Lombardy over the last three years was implemented in the EXPO area and in the two major regional airports using both Center for Disease Control CO2 and Biogents Sentinel traps. This surveillance aimed to estimate the presence and densities of putative vectors, and also to support investigations, including the vector species involved and area of diffusion, on the local spread of Chikungunya, Dengue and West Nile viruses (WNV) by competent vectors. From 3544 mosquitoes belonging to five different species, 28 pools of Culex spp. and 45 pools of Aedes spp. were screened for the presence of WNV, and for both Chikungunya and flaviviruses, respectively. The entomological surveillance highlighted a low density of potential vectors in the surveyed areas and did not reveal the presence of Chikungunya or Dengue viruses in the local competent vectors inside the EXPO area or in the two airports. In addition, the surveillance reported a low density of Culex spp. mosquitoes, which all tested negative for WNV.
C1 [Chiari, Mario; Calzolari, Mattia; Prosperi, Alice; Perulli, Simona; Faccin, Francesca; Avisani, Dominga; Cerioli, Monica; Zanoni, Mariagrazia; Tironi, Marco; Bertoletti, Marco; Defilippo, Francesco; Moreno, Ana; Dottori, Michele; Lelli, Davide; Lavazza, Antonio] Ist Zooprofilatt Sperimentale Lombardia & Emilia, I-25124 Brescia, Italy.
   [Farioli, Marco; Piatti, Alessandra] Reg Hlth Author Lombardy, I-20124 Milan, Italy.
C3 IZS Lombardia e Emilia
RP Chiari, M (corresponding author), Ist Zooprofilatt Sperimentale Lombardia & Emilia, I-25124 Brescia, Italy.
EM mario.chiari@izsler.it; mattia.calzolari@izsler.it;
   alice.prosperi@izsler.it; simona.perulli@izsler.it;
   francesca.faccin@izsler.it; dominga.avisani@izsler.it;
   monicapierangela.cerioli@izsler.it; mariagrazia.zanoni@izsler.it;
   marco.tironi@izsler.it; marco.bertoletti90@gmail.com;
   francesco.defilippo@izsler.it; anamaria.morenomartin@izsler.it;
   Marco_farioli@regione.lombardia.it;
   Alessandra_piatti@regione.lombardia.it; michele.dottori@izsler.it;
   davide.lelli@izsler.it; antonio.lavazza@izsler.it
RI ; Calzolari, Mattia/AAB-9487-2019; Prosperi, Alice/AAB-6371-2022;
   lavazza, antonio/G-8182-2011; dottori, michele/AAB-3815-2019; Lelli,
   Davide/AAB-6996-2019; LAVAZZA, ANTONIO/G-8182-2011; Moreno,
   Ana/Q-2173-2019; Defilippo, Francesco/CAF-2979-2022
OI defilippo, francesco/0000-0002-1898-0997; Lelli,
   Davide/0000-0002-5775-6058; Calzolari, Mattia/0000-0001-7489-2556;
   Dottori, Michele/0000-0002-9975-0367; lavazza,
   antonio/0000-0002-7646-3592; Moreno Martin, Ana
   Maria/0000-0002-8497-9708; PROSPERI, ALICE/0000-0002-1134-9764; 
CR Balenghien T, 2006, J MED ENTOMOL, V43, P936, DOI 10.1603/0022-2585(2006)43[936:HBAHBA]2.0.CO;2
   Becker N, 2010, MOSQUITOES AND THEIR CONTROL, SECOND EDITION, P3, DOI 10.1007/978-3-540-92874-4_1
   Bellini R., 2002, P 68 ANN M AM MOSQ C
   Calzolari M., 2015, PLOS ONE
   Calzolari Mattia, 2016, Reports in Parasitology, V5, P1
   Chiari M, 2015, TRANSBOUND EMERG DIS, V62, P343, DOI 10.1111/tbed.12375
   Gardner L, 2013, PLOS ONE, V8, DOI 10.1371/journal.pone.0072129
   Hubálek Z, 2008, PARASITOL RES, V103, pS29, DOI 10.1007/s00436-008-1064-7
   Kramer LD, 2008, ANNU REV ENTOMOL, V53, P61, DOI 10.1146/annurev.ento.53.103106.093258
   Medlock JM, 2012, VECTOR-BORNE ZOONOT, V12, P435, DOI 10.1089/vbz.2011.0814
   Pastorino B, 2005, J VIROL METHODS, V124, P65, DOI 10.1016/j.jviromet.2004.11.002
   Rezza G, 2007, LANCET, V370, P1840, DOI 10.1016/S0140-6736(07)61779-6
   Rizzo F, 2014, PARASITE VECTOR, V7, DOI 10.1186/1756-3305-7-395
   Scaramozzino N, 2001, J CLIN MICROBIOL, V39, P1922, DOI 10.1128/JCM.39.5.1922-1927.2001
   Severini Francesco, 2009, Fragmenta Entomologica, V41, P213
   Talbalaghi A, 2010, MED VET ENTOMOL, V24, P83, DOI 10.1111/j.1365-2915.2009.00853.x
   Tang YL, 2006, J CLIN VIROL, V36, P177, DOI 10.1016/j.jcv.2006.02.008
   Tomasello D, 2013, TRAVEL MED INFECT DI, V11, P274, DOI 10.1016/j.tmaid.2013.07.006
   Vazeille M, 2008, ACTA TROP, V105, P200, DOI 10.1016/j.actatropica.2007.09.009
   Vázquez A, 2012, VECTOR-BORNE ZOONOT, V12, P223, DOI 10.1089/vbz.2011.0687
   Veronesi R, 2012, J VECTOR ECOL, V37, P49, DOI 10.1111/j.1948-7134.2012.00199.x
NR 21
TC 3
Z9 3
U1 0
U2 3
PU MDPI
PI BASEL
PA ST ALBAN-ANLAGE 66, CH-4052 BASEL, SWITZERLAND
SN 1660-4601
J9 INT J ENV RES PUB HE
JI Int. J. Environ. Res. Public Health
PD JUL
PY 2016
VL 13
IS 7
AR 689
DI 10.3390/ijerph13070689
PG 7
WC Environmental Sciences; Public, Environmental & Occupational Health
WE Science Citation Index Expanded (SCI-EXPANDED)
SC Environmental Sciences & Ecology; Public, Environmental & Occupational
   Health
GA DS4OG
UT WOS:000380759800065
PM 27399756
OA gold, Green Published, Green Submitted
DA 2025-07-26
ER

PT J
AU Christofferson, RC
AF Christofferson, Rebecca C.
TI Zika Virus Emergence and Expansion: Lessons Learned from Dengue and
   Chikungunya May Not Provide All the Answers
SO AMERICAN JOURNAL OF TROPICAL MEDICINE AND HYGIENE
LA English
DT Review
ID AEGYPTI LINNAEUS; AEDES-AEGYPTI; INFECTION; AMERICAN; SUSCEPTIBILITY;
   TRANSMISSION; ARBOVIRUSES; ANTIBODIES; OUTBREAK; NIGERIA
AB Following the emergence of Zika in the past decade, there are lessons to be learned from similar emergence events of dengue (DENV) and chikungunya (CHIKV). Specifically, as Zika emerges in the Americas there is a natural tendency to apply the knowledge base of DENV and CHIKV to mitigation and control of a virus with such a similar transmission system. However, there are marked differences that may preclude such broad stroke application of this knowledge base without making potentially faulty assumptions. Herein, Zika virus (ZIKV) transmission is reviewed, and the commonalities among these three arboviruses are discussed. Importantly, the divergence of this particular arbovirus is discussed, as is the need to develop ZIKV-specific knowledge base for mitigation of this disease. Specifically reviewed are 1) emergence and persistence patterns, 2) genetic and phenotypic diversity, 3) vector host range, and finally, 4) alternate transmission routes and added complexity of ZIKV transmission and presentation.
C1 [Christofferson, Rebecca C.] Louisiana State Univ, Sch Vet Med, Dept Pathobiol Sci, Baton Rouge, LA 70803 USA.
C3 Louisiana State University School of Veterinary Medicine; Louisiana
   State University System; Louisiana State University
RP Christofferson, RC (corresponding author), Sch Vet Med, Dept Pathobiol Sci, Skip Bertman Dr, Baton Rouge, LA 70803 USA.
EM rcarri1@lsu.edu
RI Christofferson, Rebecca/LPQ-4593-2024
CR ADEKOLUJOHN EO, 1983, T ROY SOC TROP MED H, V77, P149, DOI 10.1016/0035-9203(83)90053-6
   Alera MT, 2015, EMERG INFECT DIS, V21, P722, DOI 10.3201/eid2104.141707
   [Anonymous], 2014, EURO SURVEILL
   Armstrong PM, 2001, VECTOR-BORNE ZOONOT, V1, P159, DOI 10.1089/153036601316977769
   Campos GS, 2015, EMERG INFECT DIS, V21, P1885, DOI 10.3201/eid2110.150847
   Chastel C, 2012, FRONT PHYSIOL, V3, DOI 10.3389/fphys.2012.00070
   DARWISH MA, 1983, T ROY SOC TROP MED H, V77, P442, DOI 10.1016/0035-9203(83)90106-2
   Diagne CT, 2015, BMC INFECT DIS, V15, DOI 10.1186/s12879-015-1231-2
   DICK GWA, 1952, T ROY SOC TROP MED H, V46, P509, DOI 10.1016/0035-9203(52)90042-4
   Duffy MR, 2009, NEW ENGL J MED, V360, P2536, DOI 10.1056/NEJMoa0805715
   FAGBAMI AH, 1979, J HYG-CAMBRIDGE, V83, P213, DOI 10.1017/S0022172400025997
   Foy BD, 2011, EMERG INFECT DIS, V17, P880, DOI 10.3201/eid1705.101939
   Gourinat AC, 2015, EMERG INFECT DIS, V21, P84, DOI 10.3201/eid2101.140894
   Grard G, 2014, PLOS NEGLECT TROP D, V8, DOI 10.1371/journal.pntd.0002681
   Heang V, 2012, EMERG INFECT DIS, V18, P349, DOI 10.3201/eid1802.111224
   Lanciotti RS, 2008, EMERG INFECT DIS, V14, P1232, DOI 10.3201/eid1408.080287
   Lee KS, 2010, EMERG INFECT DIS, V16, P847, DOI 10.3201/eid1605.091006
   Leparc-Goffart I, 2014, LANCET, V383, P514, DOI 10.1016/S0140-6736(14)60185-9
   Li MI, 2012, PLOS NEGLECT TROP D, V6, DOI 10.1371/journal.pntd.0001792
   MONATH TP, 1980, AM J TROP MED HYG, V29, P624, DOI 10.4269/ajtmh.1980.29.624
   Nakkhara P, 2013, T ROY SOC TROP MED H, V107, P789, DOI 10.1093/trstmh/trt083
   OLSON JG, 1983, ANN TROP MED PARASIT, V77, P131, DOI 10.1080/00034983.1983.11811687
   ProMED-mail, 2015, ZIK VIR AM
   Pyke Alyssa T, 2014, PLoS Curr, V6, DOI 10.1371/currents.outbreaks.4635a54dbffba2156fb2fd76dc49f65e
   RODHAIN F, 1989, T ROY SOC TROP MED H, V83, P851, DOI 10.1016/0035-9203(89)90352-0
   Rohani A, 2009, SE ASIAN J TROP MED, V40, P443
   Sato Rumi, 2015, Trop Med Health, V43, P85, DOI 10.2149/tmh.2014-34
   Summers DJ, 2015, J TRAVEL MED, V22, P338, DOI 10.1111/jtm.12208
   Tappe D., 2013, EURO SURVEILL, V19
   Tsetsarkin KA, 2007, PLOS PATHOG, V3, P1895, DOI 10.1371/journal.ppat.0030201
   Watts DM, 1999, LANCET, V354, P1431, DOI 10.1016/S0140-6736(99)04015-5
   Wolfe ND, 2001, AM J TROP MED HYG, V64, P310, DOI 10.4269/ajtmh.2001.64.310
   Wong PSJ, 2013, PLOS NEGLECT TROP D, V7, DOI 10.1371/journal.pntd.0002348
NR 33
TC 33
Z9 38
U1 0
U2 7
PU AMER SOC TROP MED & HYGIENE
PI MCLEAN
PA 8000 WESTPARK DR, STE 130, MCLEAN, VA 22101 USA
SN 0002-9637
EI 1476-1645
J9 AM J TROP MED HYG
JI Am. J. Trop. Med. Hyg.
PD JUL
PY 2016
VL 95
IS 1
BP 15
EP 18
DI 10.4269/ajtmh.15-0866
PG 4
WC Public, Environmental & Occupational Health; Tropical Medicine
WE Science Citation Index Expanded (SCI-EXPANDED)
SC Public, Environmental & Occupational Health; Tropical Medicine
GA ET3UX
UT WOS:000400206100005
PM 26903610
OA Green Published, Bronze
DA 2025-07-26
ER

PT J
AU Crosby, L
   Perreau, C
   Madeux, B
   Cossic, J
   Armand, C
   Herrmann-Storke, C
   Najioullah, F
   Valentino, R
   Thiéry, G
AF Crosby, Laura
   Perreau, Caroline
   Madeux, Benjamin
   Cossic, Jeanne
   Armand, Christophe
   Herrmann-Storke, Cecile
   Najioullah, Fatiha
   Valentino, Ruddy
   Thiery, Guillaume
TI Severe manifestations of chikungunya virus in critically ill patients
   during the 2013-2014 Caribbean outbreak
SO INTERNATIONAL JOURNAL OF INFECTIOUS DISEASES
LA English
DT Article
DE Chikungunya; Arbovirus; Encephalopathy; Guillain-Barre syndrome; Sepsis;
   Intensive care
ID REUNION ISLAND; DEFINITIONS; DISEASE
AB Objectives: A chikungunya epidemic occurred in 2013-2014 in the Caribbean and Americas. Although the disease is usually benign, some patients required admission to the intensive care unit (ICU). The characteristics and outcomes of patients with chikungunya virus (CHIKV) infection admitted to an ICU during this epidemic are reported.
   Methods: An observational study of consecutive patients with confirmed CHIKV infection admitted to ICUs in Martinique and Guadeloupe, French West Indies, between January and November 2014, was performed. In addition, patients with CHIKV-related manifestations were compared with those whose manifestations were not specifically related to CHIKV infection.
   Results: Sixty-five patients were admitted to the ICU with CHIKV infection. Fifty-four (83%) had a pre-existing underlying disease and 27 (41.5%) were admitted due to exacerbation of a comorbidity. Thirty-seven (57%) patients were mechanically ventilated. ICU and hospital mortality rates were 26% and 27%, respectively. CHIKV-related manifestations were observed in 28 (18%) patients and were mainly encephalitis, Guillain-Barre syndrome, and severe sepsis. These patients less frequently had chronic arterial hypertension and diabetes and more frequently had autoimmune diseases compared with patients without CHIKV-related manifestations.
   Conclusions: Most patients admitted to the ICU with CHIKV infection had a pre-existing comorbidity. However, severe manifestations such as Guillain-Barre syndrome, encephalitis, and severe sepsis could be specifically related to CHIKV. (C) 2016 The Author(s). Published by Elsevier Ltd on behalf of International Society for Infectious Diseases.
C1 [Crosby, Laura; Madeux, Benjamin; Thiery, Guillaume] Univ Hosp Pointe A Pitre, Intens Care Unit, 28 Route Chauvel, Les Abymes 97139, Guadeloupe, France.
   [Perreau, Caroline; Cossic, Jeanne; Valentino, Ruddy] Univ Hosp Ft de France, Intens Care Unit, Fort De France, Martinique, France.
   [Armand, Christophe] Univ Hosp Pointe A Pitre, Dept Publ Hlth & Med Informat, Les Abymes 97139, Guadeloupe, France.
   [Herrmann-Storke, Cecile] Univ Hosp Pointe A Pitre, Virol Lab, Les Abymes 97139, Guadeloupe, France.
   [Najioullah, Fatiha] Univ Hosp Ft de France, Virol Lab, Fort De France, Martinique, France.
   [Thiery, Guillaume] Univ Antilles, Guyane, France.
C3 CHU Guadeloupe; CHU Martinique; CHU Guadeloupe; CHU Guadeloupe; CHU
   Martinique
RP Thiéry, G (corresponding author), Univ Hosp Pointe A Pitre, Intens Care Unit, 28 Route Chauvel, Les Abymes 97139, Guadeloupe, France.
EM guillaume.thiery@chu-guadeloupe.fr
CR de la Hoz JM, 2015, J CLIN VIROL, V69, P27, DOI 10.1016/j.jcv.2015.05.021
   Economopoulou A, 2009, EPIDEMIOL INFECT, V137, P534, DOI 10.1017/S0950268808001167
   Lemant J, 2008, CRIT CARE MED, V36, P2536, DOI 10.1097/CCM.0b013e318183f2d2
   Levy MM, 2003, CRIT CARE MED, V31, P1250, DOI 10.1097/01.CCM.0000050454.01978.3B
   Oehler E, 2015, EURO SURVEILL, V20
   Pan American Health Organization and World Health Organization, 2015, CHIK PAHO WHO DAT MA
   Rajapakse S, 2010, T ROY SOC TROP MED H, V104, P89, DOI 10.1016/j.trstmh.2009.07.031
   Renault P, 2008, EMERG INFECT DIS, V14, P1327, DOI 10.3201/eid1408.080201
   Staples JE, 2014, NEW ENGL J MED, V371, P887, DOI 10.1056/NEJMp1407698
   Torres JR, 2015, IDCases, V2, P6, DOI 10.1016/j.idcr.2014.12.002
   Venkatesan A, 2013, CLIN INFECT DIS, V57, P1114, DOI 10.1093/cid/cit458
   Weaver SC, 2015, NEW ENGL J MED, V372, P1231, DOI 10.1056/NEJMra1406035
NR 12
TC 65
Z9 74
U1 0
U2 2
PU ELSEVIER SCI LTD
PI OXFORD
PA THE BOULEVARD, LANGFORD LANE, KIDLINGTON, OXFORD OX5 1GB, OXON, ENGLAND
SN 1201-9712
EI 1878-3511
J9 INT J INFECT DIS
JI Int. J. Infect. Dis.
PD JUL
PY 2016
VL 48
BP 78
EP 80
DI 10.1016/j.ijid.2016.05.010
PG 3
WC Infectious Diseases
WE Science Citation Index Expanded (SCI-EXPANDED)
SC Infectious Diseases
GA DO8PW
UT WOS:000378046700019
PM 27208636
OA gold
DA 2025-07-26
ER

PT J
AU Dasti, JI
AF Dasti, Javid Iqbal
TI Zika virus infections: an overview of current scenario
SO ASIAN PACIFIC JOURNAL OF TROPICAL MEDICINE
LA English
DT Article
DE Zika virus; Neurological complications; microcephaly; Guillain-Barre
   syndrome; Aedes aegypti; Aedes albopictus
ID DENGUE VIRUS; YELLOW-FEVER; AEDES-ALBOPICTUS; TRANSMISSION; MOSQUITOS;
   OUTBREAK; ORGANIZATION; TEMPERATURE; CHIKUNGUNYA; AEGYPTI
AB Zika virus (ZIKV) was discovered more than half a century ago, recently it has gained unprecedented attention by the global health community. Until 2007, only 14 cases of human ZIKV infections were reported around the globe, while during the current outbreak, estimated cases mounted to approximately 1.5 million in Brazil alone, the virus was disseminated to wider South-American territories and travel-associated ZIKV infections were reported in USA, Europe and recently in China. ZIKV infections remain asymptomatic in approximately 80% of the individuals, and no anti-viral treatments were recommended. Yet, neurological complications associated with the infections, such as infant microcephaly and Guillain-Barre syndrome are major cause of the concern. Although, based on small numbers of cases, existing evidence strongly supports an exclusive link of viral infection and observed neurological complications. However, much work remains to assign exact numbers of complications caused by ZIKV. Regarding its structural attributes ZIKV shows remarkable resemblance with dengue virus and West-Nile virus. Despite, genomes of different ZIKV strains have already been decoded; role of the viral components in infection process and particularly pathogenesis of the disease remain widely unclear. In vulnerable areas, most viable strategy to ensure public health safety is vector control and enhanced public awareness about the transmission of the disease.
C1 [Dasti, Javid Iqbal] Qauid I Azam Univ, Dept Microbiol, Islamabad, Pakistan.
C3 Quaid I Azam University
RP Dasti, JI (corresponding author), Qauid I Azam Univ, Dept Microbiol, Islamabad, Pakistan.
EM iqba178@hushmail.com
OI Dasti, Prof. Dr. rer. nat. Javid Iqbal/0000-0002-4277-1650
FU Higher Education Commission of Pakistan
FX The author would like to acknowledge Higher Education Commission of
   Pakistan for supporting this study.
CR Akoua-Koffi C, 2001, B SOC PATHOL EXOT, V94, P227
   Araujo LM, 2016, ARQ NEURO-PSIQUIAT, V74, P253
   Baba SS, 1999, COMP IMMUNOL MICROB, V22, P71, DOI 10.1016/S0147-9571(98)00003-4
   Besnard M, 2014, EUROSURVEILLANCE, V19, P13, DOI 10.2807/1560-7917.ES2014.19.13.20751
   Bhatt S, 2013, NATURE, V496, P504, DOI 10.1038/nature12060
   Borgherini G, 2007, CLIN INFECT DIS, V44, P1401, DOI 10.1086/517537
   Brady OJ, 2012, PLOS NEGLECT TROP D, V6, DOI 10.1371/journal.pntd.0001760
   Brown JE, 2014, EVOLUTION, V68, P514, DOI 10.1111/evo.12281
   BUCKLEY A, 1988, J GEN VIROL, V69, P1913, DOI 10.1099/0022-1317-69-8-1913
   Carneiro LAM, 2016, MICROBES INFECT, V18, P169, DOI 10.1016/j.micinf.2015.12.006
   Carod-Artal FJ, 2016, REV NEUROLOGIA, V62, P317, DOI 10.33588/rn.6207.2016152
   Carvalho RG, 2014, MEM I OSWALDO CRUZ, V109, P787, DOI 10.1590/0074-0276140304
   CHAMBERS TJ, 1990, ANNU REV MICROBIOL, V44, P649, DOI 10.1146/annurev.mi.44.100190.003245
   D'Ortenzio E, 2016, NEW ENGL J MED, V374, P2195, DOI 10.1056/NEJMc1604449
   DARWISH MA, 1983, T ROY SOC TROP MED H, V77, P442, DOI 10.1016/0035-9203(83)90106-2
   Delatte H, 2009, J MED ENTOMOL, V46, P33, DOI 10.1603/033.046.0105
   DICK GWA, 1952, T ROY SOC TROP MED H, V46, P509, DOI 10.1016/0035-9203(52)90042-4
   Du Toit A, 2016, NAT REV MICROBIOL, V14, P268, DOI 10.1038/nrmicro.2016.47
   Duffy MR, 2009, NEW ENGL J MED, V360, P2536, DOI 10.1056/NEJMoa0805715
   FAGBAMI AH, 1979, J HYG-CAMBRIDGE, V83, P213, DOI 10.1017/S0022172400025997
   Faye O, 2014, PLOS NEGLECT TROP D, V8, DOI 10.1371/journal.pntd.0002636
   Finlay C, 1937, Yale J Biol Med, V9, P589
   Foy BD, 2011, EMERG INFECT DIS, V17, P880, DOI 10.3201/eid1705.101939
   Haddow AD, 2012, PLOS NEGLECT TROP D, V6, DOI 10.1371/journal.pntd.0001477
   Hamel R, 2015, J VIROL, V89, P8880, DOI 10.1128/JVI.00354-15
   Heang V, 2012, EMERG INFECT DIS, V18, P349, DOI 10.3201/eid1802.111224
   HENCHAL EA, 1990, CLIN MICROBIOL REV, V3, P376, DOI 10.1128/CMR.3.4.376-396.1990
   JAN C, 1978, B SOC PATHOL EXOT, V71, P140
   Kaddumukasa MA, 2014, J MED ENTOMOL, V51, P104, DOI 10.1603/ME12269
   Kindhauser MK, 2016, B WORLD HEALTH ORGAN, V94, P675, DOI 10.2471/BLT.16.171082
   Kraemer MUG, 2015, ELIFE, V4, DOI 10.7554/eLife.08347
   Kuhn RJ, 2002, CELL, V108, P717, DOI 10.1016/S0092-8674(02)00660-8
   Kuno G, 2007, ARCH VIROL, V152, P687, DOI 10.1007/s00705-006-0903-z
   Lambrechts L, 2011, P NATL ACAD SCI USA, V108, P7460, DOI 10.1073/pnas.1101377108
   Lanciotti RS, 2008, EMERG INFECT DIS, V14, P1232, DOI 10.3201/eid1408.080287
   Lindenbach BD, 2003, ADV VIRUS RES, V59, P23, DOI 10.1016/S0065-3527(03)59002-9
   Lindenbach BD, 2013, FIELDS VIROLOGY
   Logan IS, 2016, ZOOL RES, V37, P110, DOI 10.13918/j.issn.2095-8137.2016.2.110
   MARCHETTE NJ, 1969, AM J TROP MED HYG, V18, P411, DOI 10.4269/ajtmh.1969.18.411
   MCCRAE AWR, 1982, T ROY SOC TROP MED H, V76, P552, DOI 10.1016/0035-9203(82)90161-4
   Medlock JM, 2012, VECTOR-BORNE ZOONOT, V12, P435, DOI 10.1089/vbz.2011.0814
   Monath T P., 1989, The arboviruses: epidemiology and ecology, VV
   MONLUN E, 1993, B SOC PATHOL EXOT, V86, P21
   Musso D, 2015, LANCET, V386, P243, DOI 10.1016/S0140-6736(15)61273-9
   Oehler E, 2014, Euro Surveill, V19
   OLSON JG, 1981, T ROY SOC TROP MED H, V75, P389, DOI 10.1016/0035-9203(81)90100-0
   Pierson T. C., 2013, Fields Virology, V6, P747
   Robin Y, 1974, B SOC PATHOL EXOT, V68, P249
   Saluzzo JF, 1980, B SOC PATHOL EXOT, V74, P490
   Schuler-Faccini L, 2016, MMWR-MORBID MORTAL W, V65, P59, DOI 10.15585/mmwr.mm6503e2
   Staples JE, 2016, MMWR-MORBID MORTAL W, V65, P63, DOI 10.15585/mmwr.mm6503e3
   Vasquez AM, 2016, MMWR-MORBID MORTAL W, V65, P375, DOI 10.15585/mmwr.mm6514e1
   Zanluca C, 2015, MEM I OSWALDO CRUZ, V110, P569, DOI 10.1590/0074-02760150192
NR 53
TC 23
Z9 25
U1 0
U2 81
PU WOLTERS KLUWER MEDKNOW PUBLICATIONS
PI MUMBAI
PA WOLTERS KLUWER INDIA PVT LTD , A-202, 2ND FLR, QUBE, C T S  NO 1498A-2
   VILLAGE MAROL, ANDHERI EAST, MUMBAI, Maharashtra, INDIA
SN 1995-7645
EI 2352-4146
J9 ASIAN PAC J TROP MED
JI Asian Pac. J. Trop. Med.
PD JUL
PY 2016
VL 9
IS 7
BP 601
EP 605
DI 10.1016/j.apjtm.2016.05.010
PG 5
WC Public, Environmental & Occupational Health; Tropical Medicine
WE Science Citation Index Expanded (SCI-EXPANDED)
SC Public, Environmental & Occupational Health; Tropical Medicine
GA DP5ZU
UT WOS:000378577500001
PM 27393087
OA gold
DA 2025-07-26
ER

PT J
AU Deng, CL
   Liu, SQ
   Zhou, DG
   Xu, LL
   Li, XD
   Zhang, PT
   Li, PH
   Ye, HQ
   Wei, HP
   Yuan, ZM
   Qin, CF
   Zhang, B
AF Deng, Cheng-Lin
   Liu, Si-Qing
   Zhou, Dong-Gen
   Xu, Lin-Lin
   Li, Xiao-Dan
   Zhang, Pan-Tao
   Li, Peng-Hui
   Ye, Han-Qing
   Wei, Hong-Ping
   Yuan, Zhi-Ming
   Qin, Cheng-Feng
   Zhang, Bo
TI Development of Neutralization Assay Using an eGFP Chikungunya Virus
SO VIRUSES-BASEL
LA English
DT Article
DE Chikungunya virus; reporter virus; antiviral; neutralization antibody
ID IN-VITRO; PROTECTIVE IMMUNITY; DENGUE VIRUS; VACCINE; REPLICATION;
   ANTIBODIES; CANDIDATE; INSERTION; INDUCE; GENES
AB Chikungunya virus (CHIKV), a member of the Alphavirus genus, is an important human emerging/re-emerging pathogen. Currently, there are no effective antiviral drugs or vaccines against CHIKV infection. Herein, we construct an infectious clone of CHIKV and an eGFP reporter CHIKV (eGFP-CHIKV) with an isolated strain (assigned to Asian lineage) from CHIKV-infected patients. The eGFP-CHIKV reporter virus allows for direct visualization of viral replication through the levels of eGFP expression. Using a known CHIKV inhibitor, ribavirin, we confirmed that the eGFP-CHIKV reporter virus could be used to identify inhibitors against CHIKV. Importantly, we developed a novel and reliable eGFP-CHIKV reporter virus-based neutralization assay that could be used for rapid screening neutralizing antibodies against CHIKV.
C1 [Deng, Cheng-Lin; Liu, Si-Qing; Xu, Lin-Lin; Zhang, Pan-Tao; Li, Peng-Hui; Ye, Han-Qing; Wei, Hong-Ping; Yuan, Zhi-Ming; Zhang, Bo] Chinese Acad Sci, Wuhan Inst Virol, Ctr Emerging Infect Dis, Key Lab Special Pathogens & Biosafety, Wuhan 430071, Peoples R China.
   [Zhou, Dong-Gen] Ningbo Int Travel Healthcare Ctr, Ningbo 315012, Zhejiang, Peoples R China.
   [Li, Xiao-Dan] Hunan Normal Univ, Sch Med, Changsha 410000, Hunan, Peoples R China.
   [Qin, Cheng-Feng] Beijing Inst Microbiol & Epidemiol, State Key Lab Pathogen & Biosecur, Beijing 100071, Peoples R China.
C3 Chinese Academy of Sciences; Wuhan Institute of Virology, CAS; Hunan
   Normal University; Beijing Institute of Microbiology & Epidemiology
RP Zhang, B (corresponding author), Chinese Acad Sci, Wuhan Inst Virol, Ctr Emerging Infect Dis, Key Lab Special Pathogens & Biosafety, Wuhan 430071, Peoples R China.
EM Dengchenglin29@126.com; luckyliu_110@163.com; zhoudg@nbciq.gov.cn;
   Xulinlin.2007yahoo@163.com; lxd@live.cn; zhangpantao123@163.com;
   lipenghui101@126.com; yehq@wh.iov.cn; hpwei@wh.iov.cn; yzm@wh.iov.cn;
   chengfeng_qin@126.com; zhangbo@wh.iov.cn
RI Yuan, Zhi-Ming/H-2059-2016; Xu, Linlin/AAX-3825-2020; li,
   penghui/HOF-7914-2023; zhou, donggen/JMR-4014-2023; Qin,
   Cheng-Feng/I-6839-2019
OI Yuan, Zhiming/0000-0002-3234-9616; Li, Penghui/0009-0007-3908-2559; Qin,
   Cheng-Feng/0000-0002-0632-2807; Zhang, Bo/0000-0002-8895-3679; 
FU National Basic Research Program of China [2012CB518904]; National
   Natural Science Foundation of China [81572003]
FX We thank the Core Facility and Technical Support, Wuhan Institute of
   Virology, and the Wuhan Key Laboratory on Emerging Infectious Diseases
   and Biosafety for helpful support during the course of the work. This
   work was supported by the National Basic Research Program of China
   (Grants 2012CB518904) and the National Natural Science Foundation of
   China (Grant No. 81572003).
CR Briolant S, 2004, ANTIVIR RES, V61, P111, DOI 10.1016/j.antiviral.2003.09.005
   Burt FJ, 2012, LANCET, V379, P662, DOI 10.1016/S0140-6736(11)60281-X
   Cruz DJM, 2013, PLOS NEGLECT TROP D, V7, DOI 10.1371/journal.pntd.0002471
   Dash AP, 2013, J VECTOR DIS, V50, P77
   Delogu I, 2011, ANTIVIR RES, V90, P99, DOI 10.1016/j.antiviral.2011.03.182
   Frolova E, 2006, J VIROL, V80, P4122, DOI 10.1128/JVI.80.8.4122-4134.2006
   García-Arriaza J, 2014, J VIROL, V88, P3527, DOI 10.1128/JVI.03418-13
   Gläsker S, 2013, VIROL J, V10, DOI 10.1186/1743-422X-10-235
   Hallengärd D, 2014, J VIROL, V88, P2858, DOI 10.1128/JVI.03453-13
   Josseran L, 2006, EMERG INFECT DIS, V12, P1994
   Kishishita N, 2013, J CLIN MICROBIOL, V51, P1389, DOI 10.1128/JCM.03109-12
   Kümmerer BM, 2012, J GEN VIROL, V93, P1991, DOI 10.1099/vir.0.043752-0
   Kumar M, 2012, VACCINE, V30, P6142, DOI 10.1016/j.vaccine.2012.07.072
   Morrison TE, 2014, J VIROL, V88, P11644, DOI 10.1128/JVI.01432-14
   Patterson M, 2011, VACCINE, V29, P9345, DOI 10.1016/j.vaccine.2011.09.130
   Phillips AT, 2013, PLOS ONE, V8, DOI 10.1371/journal.pone.0053462
   Piper A, 2013, J VIROL, V87, P6748, DOI 10.1128/JVI.03357-12
   Poussard A, 2012, JOVE-J VIS EXP, DOI 10.3791/4429
   Roy CJ, 2014, J INFECT DIS, V209, P1891, DOI 10.1093/infdis/jiu014
   Scholte FEM, 2013, PLOS ONE, V8, DOI 10.1371/journal.pone.0071047
   Schwartz O, 2010, NAT REV MICROBIOL, V8, P491, DOI 10.1038/nrmicro2368
   Selvarajah S, 2013, PLOS NEGLECT TROP D, V7, DOI 10.1371/journal.pntd.0002423
   Sim ACN, 2008, VACCINE, V26, P1145, DOI 10.1016/j.vaccine.2007.12.047
   Smith SA, 2015, CELL HOST MICROBE, V18, P86, DOI 10.1016/j.chom.2015.06.009
   Sun CQ, 2014, J VIROL, V88, P2035, DOI 10.1128/JVI.02990-13
   Tamberg N, 2007, J GEN VIROL, V88, P1225, DOI 10.1099/vir.0.82436-0
   Tretyakova I, 2014, J INFECT DIS, V209, P1882, DOI 10.1093/infdis/jiu114
   Tsetsarkin K, 2006, VECTOR-BORNE ZOONOT, V6, P325, DOI 10.1089/vbz.2006.6.325
   Tsetsarkin KA, 2007, PLOS PATHOG, V3, P1895, DOI 10.1371/journal.ppat.0030201
   Tsetsarkin KA, 2011, P NATL ACAD SCI USA, V108, P7872, DOI 10.1073/pnas.1018344108
   Vanlandingham DL, 2005, INSECT BIOCHEM MOLEC, V35, P1162, DOI 10.1016/j.ibmb.2005.05.008
   Wang EY, 2011, J VIROL, V85, P9249, DOI 10.1128/JVI.00844-11
   Weaver SC, 2012, EXPERT REV VACCINES, V11, P1087, DOI [10.1586/erv.12.84, 10.1586/ERV.12.84]
   Weaver SC, 2010, ANTIVIR RES, V85, P328, DOI 10.1016/j.antiviral.2009.10.008
   Wu D., 2013, VIROL J, V10, P1
   Zhang CL, 2015, COMPUT INTEL NEUROSC, V2015, DOI 10.1155/2015/918305
   Zhang QL, 2012, PLOS ONE, V7, DOI 10.1371/journal.pone.0042830
   Zheng K, 2010, VIROL J, V7, DOI 10.1186/1743-422X-7-8
   Zheng Kui Zheng Kui, 2013, Chinese Journal of Zoonoses, V29, P242
   Ziegler SA, 2011, VECTOR-BORNE ZOONOT, V11, P1471, DOI 10.1089/vbz.2011.0648
NR 40
TC 22
Z9 23
U1 0
U2 8
PU MDPI
PI BASEL
PA ST ALBAN-ANLAGE 66, CH-4052 BASEL, SWITZERLAND
EI 1999-4915
J9 VIRUSES-BASEL
JI Viruses-Basel
PD JUL
PY 2016
VL 8
IS 7
AR 181
DI 10.3390/v8070181
PG 16
WC Virology
WE Science Citation Index Expanded (SCI-EXPANDED)
SC Virology
GA DS4QU
UT WOS:000380766700003
PM 27367716
OA gold, Green Submitted, Green Published
DA 2025-07-26
ER

PT J
AU Griffin, DE
AF Griffin, Diane E.
TI Alphavirus Encephalomyelitis: Mechanisms and Approaches to Prevention of
   Neuronal Damage
SO NEUROTHERAPEUTICS
LA English
DT Review
DE Glutamate excitotoxicity; Immunopathogenesis; Sindbis virus; AMPA
   receptor antagonist; Glutamine antagonist
ID NEUROADAPTED SINDBIS-VIRUS; CENTRAL-NERVOUS-SYSTEM; AGE-DEPENDENT
   RESISTANCE; CYTOKINE GM-CSF; T-CELLS; RECEPTOR ANTAGONISTS; CHIKUNGUNYA
   VIRUS; NONCYTOLYTIC CLEARANCE; IMMUNE-RESPONSES; MASTER REGULATOR
AB Mosquito-borne viruses are important causes of death and long-term neurologic disability due to encephalomyelitis. Studies of mice infected with the alphavirus Sindbis virus have shown that outcome is dependent on the age and genetic background of the mouse and virulence of the infecting virus. Age-dependent susceptibility reflects the acquisition by neurons of resistance to virus replication and virus-induced cell death with maturation. In mature mice, the populations of neurons most susceptible to infection are in the hippocampus and anterior horn of the spinal cord. Hippocampal infection leads to long-term memory deficits in mice that survive, while motor neuron infection can lead to paralysis and death. Neuronal death is immune-mediated, rather than a direct consequence of virus infection, and associated with entry and differentiation of pathogenic T helper 17 cells in the nervous system. To modulate glutamate excitotoxicity, mice were treated with an N-methyl-D-aspartate receptor antagonist, alpha-amino-3-hydroxy-5-methyl-4-isoxazole propionic acid receptor antagonists or a glutamine antagonist. The N-methyl-D-aspartate receptor antagonist MK-801 protected hippocampal neurons but not motor neurons, and mice still became paralyzed and died. alpha-Amino-3-hydroxy-5-methyl-4-isoxazole propionic acid receptor antagonists GYKI-52466 and talampanel protected both hippocampal and motor neurons and prevented paralysis and death. Glutamine antagonist 6-diazo-5-l-norleucine protected hippocampal neurons and improved memory generation in mice surviving infection with an avirulent virus. Surprisingly, in all cases protection was associated with inhibition of the antiviral immune response, reduced entry of inflammatory cells into the central nervous system, and delayed virus clearance, emphasizing the importance of treatment approaches that include prevention of immunopathologic damage.
C1 [Griffin, Diane E.] Johns Hopkins Bloomberg Sch Publ Hlth, W Harry Feinstone Dept Mol Microbiol & Immunol, Baltimore, MD 21205 USA.
C3 Johns Hopkins University; Johns Hopkins Bloomberg School of Public
   Health
RP Griffin, DE (corresponding author), Johns Hopkins Bloomberg Sch Publ Hlth, W Harry Feinstone Dept Mol Microbiol & Immunol, Baltimore, MD 21205 USA.
EM dgriffi6@jhu.edu
FU National Institutes of Health [R01 NS087539, NS038932]
FX Work from the author's laboratory was supported by research grants R01
   NS087539 and NS038932 from the National Institutes of Health. The
   contributions of Victoria K. Baxter, Ivorlyne Greene, Kirsten A.
   Kulcsar, Sivabalan Manivannan, Jennifer Nargi-Aizenmann, Michelle C.
   Potter, Kimberly L. W. Schultz, and Barbara S. Slusher to the work
   described in this review are gratefully acknowledged.
CR Bear JS, 2006, VIROLOGY, V347, P183, DOI 10.1016/j.virol.2005.11.034
   Binder GK, 2001, SCIENCE, V293, P303, DOI 10.1126/science.1059742
   Brynes AP, 1998, J VIROL, V72, P7349, DOI 10.1128/JVI.72.9.7349-7356.1998
   Burdeinick-Kerr R, 2007, J VIROL, V81, P5628, DOI 10.1128/JVI.01152-06
   Burdeinick-Kerr R, 2009, J VIROL, V83, P3429, DOI 10.1128/JVI.02381-08
   Carmen J, 2009, BRAIN RES, V1263, P143, DOI 10.1016/j.brainres.2009.01.040
   Chandak NH, 2009, NEUROL INDIA, V57, P177, DOI 10.4103/0028-3886.51289
   Chen CJ, 2012, GLIA, V60, P487, DOI 10.1002/glia.22282
   Codarri L, 2011, NAT IMMUNOL, V12, P560, DOI 10.1038/ni.2027
   Couper KN, 2008, J IMMUNOL, V180, P5771, DOI 10.4049/jimmunol.180.9.5771
   Darman J, 2004, J NEUROSCI, V24, P7566, DOI 10.1523/JNEUROSCI.2002-04.2004
   El-Behi M, 2011, NAT IMMUNOL, V12, P568, DOI 10.1038/ni.2031
   Greene IP, 2008, P NATL ACAD SCI USA, V105, P3575, DOI 10.1073/pnas.0712390105
   GRIFFIN DE, 1977, J IMMUNOL, V118, P1070
   GRIFFIN DE, 1976, J INFECT DIS, V133, P456, DOI 10.1093/infdis/133.4.456
   Griffin DE, 2010, PROG NEUROBIOL, V91, P95, DOI 10.1016/j.pneurobio.2009.12.003
   Gubler DJ, 2002, ARCH MED RES, V33, P330, DOI 10.1016/S0188-4409(02)00378-8
   Harley D, 2001, CLIN MICROBIOL REV, V14, P909, DOI 10.1128/CMR.14.4.909-932.2001
   Havert MB, 2000, J VIROL, V74, P5352, DOI 10.1128/JVI.74.11.5352-5356.2000
   Hedrich CM, 2010, IMMUNOL RES, V47, P185, DOI 10.1007/s12026-009-8150-5
   Honda K, 2005, NATURE, V434, P772, DOI 10.1038/nature03464
   JACKSON AC, 1987, LAB INVEST, V56, P418
   JACKSON AC, 1988, LAB INVEST, V58, P503
   JOHNSON RT, 1972, J INFECT DIS, V125, P257, DOI 10.1093/infdis/125.3.257
   Kebir H, 2007, NAT MED, V13, P1173, DOI 10.1038/nm1651
   Kimura T, 2003, VIROLOGY, V311, P28, DOI 10.1016/S0042-6822(03)00110-7
   Kimura T, 2000, J VIROL, V74, P6117, DOI 10.1128/JVI.74.13.6117-6125.2000
   Knight RL, 2009, J VIROL, V83, P5640, DOI 10.1128/JVI.02427-08
   Kulcsar KA, 2016, J NEUROIMMUNOL, DOI [10.1016/jneuroim.2016.04.010, DOI 10.1016/JNEUROIM.2016.04.010]
   Kulcsar KA, 2015, J VIROL, V89, P8280, DOI 10.1128/JVI.00173-15
   Kulcsar KA, 2014, P NATL ACAD SCI USA, V111, P16053, DOI 10.1073/pnas.1418966111
   Lee Y, 2012, NAT IMMUNOL, V13, P991, DOI 10.1038/ni.2416
   LEVINE B, 1993, NATURE, V361, P739, DOI 10.1038/361739a0
   LEVINE B, 1991, SCIENCE, V254, P856, DOI 10.1126/science.1658936
   McQualter JL, 2001, J EXP MED, V194, P873, DOI 10.1084/jem.194.7.873
   Melzer N, 2013, J NEUROINFLAMM, V10, DOI 10.1186/1742-2094-10-121
   Moore KW, 2001, ANNU REV IMMUNOL, V19, P683, DOI 10.1146/annurev.immunol.19.1.683
   Nargi-Aizenman JL, 2004, ANN NEUROL, V55, P541, DOI 10.1002/ana.20033
   Nargi-Aizenman JL, 2001, J VIROL, V75, P7114, DOI 10.1128/JVI.75.15.7114-7121.2001
   Park E, 2009, VIROLOGY, V388, P305, DOI 10.1016/j.virol.2009.03.031
   Parkt E, 2009, J GEN VIROL, V90, P2073, DOI 10.1099/vir.0.012682-0
   Ponomarev ED, 2007, J IMMUNOL, V178, P39, DOI 10.4049/jimmunol.178.1.39
   Potter MC, 2015, J NEUROVIROL, V21, P159, DOI 10.1007/s13365-015-0314-6
   Renault P, 2007, AM J TROP MED HYG, V77, P727
   Rowell JF, 2002, J NEUROIMMUNOL, V127, P106, DOI 10.1016/S0165-5728(02)00108-X
   Schultz KLW, 2015, J VIROL, V89, P48, DOI 10.1128/JVI.02394-14
   Siffrin V, 2010, IMMUNITY, V33, P424, DOI 10.1016/j.immuni.2010.08.018
   Snyder JE, 2013, J VIROL, V87, P8511, DOI 10.1128/JVI.00449-13
   Steinman L, 2007, NAT MED, V13, P139, DOI 10.1038/nm1551
   Steinman L, 2014, P NATL ACAD SCI USA, V111, P16982, DOI 10.1073/pnas.1420310111
   Thach DC, 2000, J VIROL, V74, P6156, DOI 10.1128/JVI.74.13.6156-6161.2000
   Thangavelu K, 2014, SCI REP-UK, V4, DOI 10.1038/srep03827
   Tucker PC, 1997, J VIROL, V71, P6106, DOI 10.1128/JVI.71.8.6106-6112.1997
   TUCKER PC, 1993, J VIROL, V67, P4605, DOI 10.1128/JVI.67.8.4605-4610.1993
   TUCKER PC, 1991, J VIROL, V65, P1551, DOI 10.1128/JVI.65.3.1551-1557.1991
   UBOL S, 1995, J VIROL, V69, P1990, DOI 10.1128/JVI.69.3.1990-1993.1995
   Vernon PS, 2005, J VIROL, V79, P3438, DOI 10.1128/JVI.79.6.3438-3447.2005
   Wang DD, 2009, J NEUROIMMUNOL, V212, P17, DOI 10.1016/j.jneuroim.2009.04.007
   Weaver SC, 2015, ANTIVIR RES, V120, P32, DOI 10.1016/j.antiviral.2015.04.016
   Weaver SC, 2015, NEW ENGL J MED, V372, P1231, DOI 10.1056/NEJMra1406035
NR 60
TC 18
Z9 23
U1 0
U2 3
PU SPRINGER
PI NEW YORK
PA 233 SPRING ST, NEW YORK, NY 10013 USA
SN 1933-7213
EI 1878-7479
J9 NEUROTHERAPEUTICS
JI Neurotherapeutics
PD JUL
PY 2016
VL 13
IS 3
BP 455
EP 460
DI 10.1007/s13311-016-0434-6
PG 6
WC Clinical Neurology; Neurosciences; Pharmacology & Pharmacy
WE Science Citation Index Expanded (SCI-EXPANDED)
SC Neurosciences & Neurology; Pharmacology & Pharmacy
GA DS3JP
UT WOS:000380679400003
PM 27114366
OA Green Published, Bronze
DA 2025-07-26
ER

PT J
AU Grigoraki, L
   Balabanidou, V
   Meristoudis, C
   Miridakis, A
   Ranson, H
   Swevers, L
   Vontas, J
AF Grigoraki, Linda
   Balabanidou, Vassileia
   Meristoudis, Christos
   Miridakis, Antonis
   Ranson, Hilary
   Swevers, Luc
   Vontas, John
TI Functional and immunohistochemical characterization of CCEae3a, a
   carboxylesterase associated with temephos resistance in the major
   arbovirus vectors Aedes aegypti and Ae. albopictus
SO INSECT BIOCHEMISTRY AND MOLECULAR BIOLOGY
LA English
DT Article
DE Aedes; Arbovirus; Insecticide resistance; Detoxification; Diagnostics
ID INSECTICIDE RESISTANCE; ORGANOPHOSPHORUS RESISTANCE; CYTOCHROME-P450;
   EXPRESSION; ESTERASE
AB Temephos is a major organophosphate (OP) larvicide that has been used extensively for the control of Aedes albopictus and Aedes aegypti, the major vectors for viral diseases, such as dengue fever, zika and chikungunya. Resistance to temephos has been recently detected and associated with the upregulation of carboxylesterases (CCEs) through gene amplification, in both species. Here, we expressed the CCEae3a genes which showed the most striking up-regulation in resistant Aedes strains, using the baculovirus system. All CCEae3a variants encoded functional enzymes, with high activity and preference for p-nitrophenyl butyrate, a substrate that was shown capable to differentiate temephos resistant from susceptible Aedes larvae. Enzyme kinetic studies showed that CCEae3as from both Ae. aegypti and Ae. albopictus (CCEae3a_aeg and CCEae3a_alb, respectively) strongly interact with temephos oxon and slowly released the OP molecule, indicating a sequestration resistance mechanism. No difference was detected between resistant and susceptible CCEae3a_aeg variants (CCEae3a_aegR and CCEae3a_aegS, respectively), indicating that previously reported polymorphism is unlikely to play a role in temephos resistance. HPLC/MS showed that CCEae3as were able to metabolize temephos oxon to the temephos monoester [(4-hydroxyphenyl) sulfanyl] phenyl O,O-dimethylphosphorothioate. Western blot and immunolocalization studies, based on a specific antibody raised against the CCEae3a_alb showed that the enzyme is expressed at higher levels in resistant insects, primarily in malpighian tubules (MT) and nerve tissues. (C) 2016 Elsevier Ltd. All rights reserved.
C1 [Grigoraki, Linda; Balabanidou, Vassileia] Univ Crete, Dept Biol, Iraklion 73100, Greece.
   [Grigoraki, Linda; Balabanidou, Vassileia; Vontas, John] Fdn Res & Technol Hellas, Inst Mol Biol & Biotechnol, Iraklion 73100, Greece.
   [Meristoudis, Christos; Swevers, Luc] Natl Ctr Sci Res Demokritos, Inst Biosci & Applicat, Insect Mol Genet & Biotechnol, Athens, Greece.
   [Miridakis, Antonis] Univ Crete, Dept Chem, ECPL, Iraklion 71003, Greece.
   [Ranson, Hilary] Univ Liverpool, Liverpool Sch Trop Med, Dept Vector Biol, Pembroke Pl, Liverpool L3 5QA, Merseyside, England.
   [Vontas, John] Agr Univ Athens, Dept Crop Sci, Pesticide Sci Lab, GR-11855 Athens, Greece.
C3 University of Crete; Foundation for Research & Technology - Hellas
   (FORTH); National Centre of Scientific Research "Demokritos"; University
   of Crete; University of Liverpool; Liverpool School of Tropical
   Medicine; Agricultural University of Athens
RP Vontas, J (corresponding author), Agr Univ Athens, Pesticide Sci Lab, Iera Odos 75, GR-11855 Athens, Greece.
EM vontas@imbb.forth.gr
RI ; Myridakis, Antonis/JTS-3547-2023; Vontas, John/X-5112-2018;
   Balabanidou, Vasileia/AIE-3876-2022
OI Vontas, John/0000-0002-8704-2574; Grigoraki, Linda/0000-0001-8997-0406;
   Ranson, Hilary/0000-0003-2332-8247
FU European Union FP7 [228421]; Greece-France Cooperation Program [1641]
FX We thank Prof Kostas Iatrou (National Centre for Scientific Research
   'Demokritos') for kindly providing the expression vectors used in this
   study. We also thank Prof Evripidis Stefanou (University of Crete) for
   his help with the HPLC/MS, Dr Rodolphe Poupardin (University of
   Veterinary Medicine, Austria) for providing his help in CCE cloning, and
   Anastasia Kampouraki, Stella Kounadi and Dimitra Tsakirelli (University
   of Crete) for their help with the immunolocalisation and protein work.
   The research received funding from the European Union FP7 (2013) under
   grant agreement no 228421 to INFRAVEC (http://www.infravec.eu/) and a
   bilateral Greece-France Cooperation Program (no 1641) (www.gsrt.gr).
CR ALDRIDGE WN, 1972, ENZYME INHIBITORS SU, V26
   Chen ZZ, 2001, INSECT BIOCHEM MOLEC, V31, P805, DOI 10.1016/S0965-1748(00)00186-7
   DEVONSHIRE AL, 1977, BIOCHEM J, V167, P675, DOI 10.1042/bj1670675
   Devonshire AL, 2003, PESTIC BIOCHEM PHYS, V76, P1, DOI 10.1016/S0048-3575(03)00054-3
   DEVONSHIRE AL, 1986, B ENTOMOL RES, V76, P97, DOI 10.1017/S0007485300015327
   Douris V, 2006, ADV VIRUS RES, V68, P113, DOI 10.1016/S0065-3527(06)68004-4
   Faucon F, 2015, GENOME RES, V25, P1347, DOI 10.1101/gr.189225.115
   Grigoraki L, 2015, PLOS NEGLECT TROP D, V9, DOI 10.1371/journal.pntd.0003771
   Grisales N, 2013, PLOS NEGLECT TROP D, V7, DOI 10.1371/journal.pntd.0002438
   Hemingway J, 2004, INSECT BIOCHEM MOLEC, V34, P653, DOI 10.1016/j.ibmb.2004.03.018
   Ingham VA, 2014, BMC GENOMICS, V15, DOI 10.1186/1471-2164-15-1018
   Karunaratne SHPP, 2000, MED VET ENTOMOL, V14, P430, DOI 10.1046/j.1365-2915.2000.00252.x
   KARUNARATNE SHPP, 1993, BIOCHEM J, V294, P575, DOI 10.1042/bj2940575
   KETTERMAN AJ, 1992, BIOCHEM J, V287, P355, DOI 10.1042/bj2870355
   Kraemer MUG, 2015, ELIFE, V4, DOI 10.7554/eLife.08347
   Lima JBP, 2003, AM J TROP MED HYG, V68, P329, DOI 10.4269/ajtmh.2003.68.329
   McCarroll L, 2002, INSECT BIOCHEM MOLEC, V32, P1345, DOI 10.1016/S0965-1748(02)00097-8
   Nauen R, 2015, PESTIC BIOCHEM PHYS, V121, P3, DOI 10.1016/j.pestbp.2014.12.023
   Newcomb RD, 1997, INSECT BIOCHEM MOLEC, V27, P15, DOI 10.1016/S0965-1748(96)00065-3
   Pasteur N, 2001, J MED ENTOMOL, V38, P791, DOI 10.1603/0022-2585-38.6.791
   Poupardin R, 2014, PLOS NEGLECT TROP D, V8, DOI 10.1371/journal.pntd.0002743
   Ranson H, 2010, TROPIKA
   Teese MG, 2013, PLOS ONE, V8, DOI 10.1371/journal.pone.0065951
   Van Leeuwen T, 2005, PEST MANAG SCI, V61, P499, DOI 10.1002/ps.1001
   Vontas J, 2012, PESTIC BIOCHEM PHYS, V104, P126, DOI 10.1016/j.pestbp.2012.05.008
   WHO, 2012, DENG SERV DENG
   WHO (World Health Organization), 1998, WHOCDSCPCMAL986
   World Health Organization (WHO) and the Special Programme for Research and Training in Tropical Diseases, 2009, DENG GUID DIAGN
   Zhu F, 2010, P NATL ACAD SCI USA, V107, P8557, DOI 10.1073/pnas.1000059107
NR 29
TC 32
Z9 37
U1 2
U2 45
PU PERGAMON-ELSEVIER SCIENCE LTD
PI OXFORD
PA THE BOULEVARD, LANGFORD LANE, KIDLINGTON, OXFORD OX5 1GB, ENGLAND
SN 0965-1748
EI 1879-0240
J9 INSECT BIOCHEM MOLEC
JI Insect Biochem. Mol. Biol.
PD JUL
PY 2016
VL 74
BP 61
EP 67
DI 10.1016/j.ibmb.2016.05.007
PG 7
WC Biochemistry & Molecular Biology; Entomology
WE Science Citation Index Expanded (SCI-EXPANDED)
SC Biochemistry & Molecular Biology; Entomology
GA DP4FD
UT WOS:000378450800007
PM 27180726
OA Green Accepted
DA 2025-07-26
ER

PT J
AU Grubaugh, ND
   Rückert, C
   Armstrong, PM
   Bransfield, A
   Anderson, JF
   Ebel, GD
   Brackney, DE
AF Grubaugh, Nathan D.
   Ruckert, Claudia
   Armstrong, Philip M.
   Bransfield, Angela
   Anderson, John F.
   Ebel, Gregory D.
   Brackney, Doug E.
TI Transmission bottlenecks and RNAi collectively influence tick-borne
   flavivirus evolution
SO VIRUS EVOLUTION
LA English
DT Article
DE flavivirus; evolution; Powassan virus; RNAi; Ixodes; tick
ID WEST-NILE-VIRUS; NATURALLY INFECTED MOSQUITOS; POWASSAN VIRUS;
   CHIKUNGUNYA VIRUS; IXODES-SCAPULARIS; MOLECULAR EPIDEMIOLOGY;
   ENCEPHALITIS-VIRUS; NEW-ENGLAND; HOST; INTERFERENCE
AB Arthropod-borne RNA viruses exist within hosts as heterogeneous populations of viral variants and, as a result, possess great genetic plasticity. Understanding the micro-evolutionary forces shaping these viruses can provide insights into how they emerge, adapt, and persist in new and changing ecological niches. While considerable attention has been directed toward studying the population dynamics of mosquito-borne viruses, little is known about tick-borne virus populations. Therefore, using a mouse and Ixodes scapularis tick transmission model, we examined Powassan virus (POWV; Flaviviridae, Flavivirus) populations in and between both the vertebrate host and arthropod vector. We found that genetic bottlenecks, RNAi-mediated diversification, and selective constraints collectively influence POWV evolution. Together, our data provide a mechanistic explanation for the slow, long-term evolutionary trends of POWV, and suggest that all arthropod-borne viruses encounter similar selective pressures at the molecular level (i.e. RNAi), yet evolve much differently due to their unique rates and modes of transmission.
C1 [Grubaugh, Nathan D.; Ruckert, Claudia; Ebel, Gregory D.] Coll Vet Med & Biomed Sci, Dept Microbiol Immunol & Pathol, Ft Collins, CO USA.
   [Armstrong, Philip M.; Bransfield, Angela; Anderson, John F.; Brackney, Doug E.] Ctr Vector Biol & Zoonot Dis, Connecticut Agr Expt Stn, New Haven, CT 06511 USA.
   [Grubaugh, Nathan D.] Scripps Res Inst, Dept Immunol & Microbial Sci, La Jolla, CA 92037 USA.
C3 Connecticut Agricultural Experiment Station; Scripps Research Institute
RP Brackney, DE (corresponding author), Ctr Vector Biol & Zoonot Dis, Connecticut Agr Expt Stn, New Haven, CT 06511 USA.
EM doug.brackney@ct.gov
RI Brackney, Doug/GWU-7912-2022; Armstrong, Philip/GWU-8253-2022; Ebel,
   Gregory/ABG-1052-2021
OI Grubaugh, Nathan/0000-0003-2031-1933; Ruckert,
   Claudia/0000-0003-3732-6752; 
CR Ali A, 2006, J VIROL, V80, P8345, DOI 10.1128/JVI.00568-06
   Alizon S, 2013, RETROVIROLOGY, V10, DOI 10.1186/1742-4690-10-49
   Aragonés L, 2008, J VIROL, V82, P1688, DOI 10.1128/JVI.01842-07
   Balashov Iu S, 1998, Dokl Akad Nauk, V361, P712
   Barry G, 2013, EXP APPL ACAROL, V59, P319, DOI 10.1007/s10493-012-9598-x
   Bedford NL, 2015, ELIFE, V4, DOI 10.7554/eLife.06813
   Blitvich BJ, 2015, VIRUSES-BASEL, V7, P1927, DOI 10.3390/v7041927
   Brackney DE, 2015, J VIROL, V89, P4035, DOI 10.1128/JVI.02612-14
   Brackney DE, 2010, VIROLOGY, V402, P366, DOI 10.1016/j.virol.2010.03.035
   Brackney DE, 2009, PLOS PATHOG, V5, DOI 10.1371/journal.ppat.1000502
   Brackney DE, 2008, AM J TROP MED HYG, V79, P971, DOI 10.4269/ajtmh.2008.79.971
   Brault AC, 2007, NAT GENET, V39, P1162, DOI 10.1038/ng2097
   CHAO L, 1990, NATURE, V348, P454, DOI 10.1038/348454a0
   Ciota AT, 2012, INFECT GENET EVOL, V12, P557, DOI 10.1016/j.meegid.2012.01.022
   Costero A, 1996, AM J TROP MED HYG, V55, P536, DOI 10.4269/ajtmh.1996.55.536
   de la Fuente J, 2007, TRENDS PARASITOL, V23, P427, DOI 10.1016/j.pt.2007.07.002
   Dohm JC, 2008, NUCLEIC ACIDS RES, V36, DOI 10.1093/nar/gkn425
   DUARTE E, 1992, P NATL ACAD SCI USA, V89, P6015, DOI 10.1073/pnas.89.13.6015
   Ebel GD, 2004, AM J TROP MED HYG, V71, P268, DOI 10.4269/ajtmh.2004.71.3.0700268
   Ebel GD, 2000, AM J TROP MED HYG, V63, P36, DOI 10.4269/ajtmh.2000.63.36
   Ebel GD, 2010, ANNU REV ENTOMOL, V55, P95, DOI 10.1146/annurev-ento-112408-085446
   Evans G., 1992, PRINCIPLES ACAROLOGY
   Fauci AS, 2016, NEW ENGL J MED, V374, P601, DOI 10.1056/NEJMp1600297
   Forrester NL, 2012, PLOS PATHOG, V8, DOI 10.1371/journal.ppat.1002897
   Fumagalli M, 2013, GENETICS, V195, P979, DOI 10.1534/genetics.113.154740
   Fusaro A, 2011, J VIROL, V85, P8413, DOI 10.1128/JVI.00219-11
   Garcia S, 2005, J VIROL, V79, P8942, DOI 10.1128/JVI.79.14.8942-8947.2005
   Garcia S, 2006, J GEN VIROL, V87, P1985, DOI 10.1099/vir.0.81827-0
   Grabherr MG, 2011, NAT BIOTECHNOL, V29, P644, DOI 10.1038/nbt.1883
   Grubaugh ND, 2016, CELL HOST MICROBE, V19, P481, DOI 10.1016/j.chom.2016.03.002
   Grubaugh ND, 2015, PLOS PATHOG, V11, DOI 10.1371/journal.ppat.1004874
   Gutiérrez S, 2015, J VIROL, V89, P4020, DOI 10.1128/JVI.03265-14
   Haas J, 1996, CURR BIOL, V6, P315, DOI 10.1016/S0960-9822(02)00482-7
   Heinze DM, 2012, J VIROL, V86, P8663, DOI 10.1128/JVI.01013-12
   Holmes EC, 2009, ANNU REV ECOL EVOL S, V40, P353, DOI 10.1146/annurev.ecolsys.110308.120248
   Jenkins GM, 2002, J MOL EVOL, V54, P156, DOI 10.1007/s00239-001-0064-3
   Jerzak G, 2005, J GEN VIROL, V86, P2175, DOI 10.1099/vir.0.81015-0
   Jerzak GVS, 2008, VIROLOGY, V374, P256, DOI 10.1016/j.virol.2008.02.032
   Jerzak GVS, 2007, VIROLOGY, V360, P469, DOI 10.1016/j.virol.2006.10.029
   Jones LD, 1997, MED VET ENTOMOL, V11, P172, DOI 10.1111/j.1365-2915.1997.tb00309.x
   JUKES T.H., 1969, MAMMALIAN PROTEIN ME, P71
   Kimchi-Sarfaty C, 2007, SCIENCE, V315, P525, DOI 10.1126/science.1135308
   Kovalev SY, 2014, ECOL EVOL, V4, P4307, DOI 10.1002/ece3.1301
   Kramer LD, 2008, ANNU REV ENTOMOL, V53, P61, DOI 10.1146/annurev.ento.53.103106.093258
   Kryazhimskiy S, 2008, PLOS GENET, V4, DOI 10.1371/journal.pgen.1000304
   Kunec D, 2016, CELL REP, V14, P55, DOI 10.1016/j.celrep.2015.12.011
   Langmead B, 2009, GENOME BIOL, V10, DOI 10.1186/gb-2009-10-3-r25
   Lee WP, 2014, PLOS ONE, V9, DOI 10.1371/journal.pone.0090581
   Lequime S, 2016, PLOS GENET, V12, DOI 10.1371/journal.pgen.1006111
   Li H, 2009, BIOINFORMATICS, V25, P1754, DOI [10.1093/bioinformatics/btp352, 10.1093/bioinformatics/btp324, 10.1093/bioinformatics/btp698]
   Librado P, 2009, BIOINFORMATICS, V25, P1451, DOI 10.1093/bioinformatics/btp187
   Lin SR, 2004, J VIROL, V78, P12717, DOI 10.1128/JVI.78.22.12717-12721.2004
   Liu Q, 2014, LANCET INFECT DIS, V14, P763, DOI 10.1016/S1473-3099(14)70718-2
   Lobo FP, 2009, PLOS ONE, V4, DOI 10.1371/journal.pone.0006282
   Macalalad AR, 2012, PLOS COMPUT BIOL, V8, DOI 10.1371/journal.pcbi.1002417
   Mansfield KL, 2009, J GEN VIROL, V90, P1781, DOI 10.1099/vir.0.011437-0
   McMullan LK, 2012, NEW ENGL J MED, V367, P834, DOI 10.1056/NEJMoa1203378
   Monsion B, 2008, PLOS PATHOG, V4, P7
   Moudy RM, 2007, AM J TROP MED HYG, V77, P365, DOI 10.4269/ajtmh.2007.77.365
   NEI M, 1986, MOL BIOL EVOL, V3, P418
   Nonaka E, 2010, PLOS ONE, V5, DOI 10.1371/journal.pone.0011745
   Ostfeld RS, 1996, J MED ENTOMOL, V33, P90, DOI 10.1093/jmedent/33.1.90
   Pesko KN, 2010, J GEN VIROL, V91, P2698, DOI 10.1099/vir.0.024232-0
   Pirakitikulr N, 2016, MOL CELL, V62, P111, DOI 10.1016/j.molcel.2016.01.024
   Randolph SE, 2011, TICKS TICK-BORNE DIS, V2, P179, DOI 10.1016/j.ttbdis.2011.07.004
   Schnettler E, 2014, NUCLEIC ACIDS RES, V42, P9436, DOI 10.1093/nar/gku657
   Schnettler E, 2013, J VIROL, V87, P2441, DOI 10.1128/JVI.02848-12
   Sim S, 2015, PLOS NEGLECT TROP D, V9, DOI 10.1371/journal.pntd.0004052
   Simmen MW, 2008, GENOMICS, V92, P33, DOI 10.1016/j.ygeno.2008.03.009
   Simpson GG., 1944, TEMPO MODE EVOLUTION, Vxviii
   Snapinn KW, 2007, J VIROL, V81, P2531, DOI 10.1128/JVI.02169-06
   Stapleford KA, 2014, CELL HOST MICROBE, V15, P706, DOI 10.1016/j.chom.2014.05.008
   Telford SR, 1997, EMERG INFECT DIS, V3, P165, DOI 10.3201/eid0302.970209
   Tsetsarkin KA, 2007, PLOS PATHOG, V3, P1895, DOI 10.1371/journal.ppat.0030201
   Tsetsarkin KA, 2014, NAT COMMUN, V5, DOI 10.1038/ncomms5084
   Uzcátegui NY, 2012, J GEN VIROL, V93, P786, DOI 10.1099/vir.0.035766-0
   Varble A, 2014, CELL HOST MICROBE, V16, P691, DOI 10.1016/j.chom.2014.09.020
   Vodovar N, 2012, PLOS ONE, V7, DOI 10.1371/journal.pone.0030861
   Wang GP, 2010, J VIROL, V84, P6218, DOI 10.1128/JVI.02271-09
   Weaver SC, 2015, NEW ENGL J MED, V372, P1231, DOI 10.1056/NEJMra1406035
   Woelk CH, 2002, MOL BIOL EVOL, V19, P2333, DOI 10.1093/oxfordjournals.molbev.a004059
   Yang X, 2013, BMC GENOMICS, V14, DOI 10.1186/1471-2164-14-674
NR 82
TC 40
Z9 46
U1 0
U2 3
PU OXFORD UNIV PRESS
PI OXFORD
PA GREAT CLARENDON ST, OXFORD OX2 6DP, ENGLAND
EI 2057-1577
J9 VIRUS EVOL
JI Virus Evol.
PD JUL
PY 2016
VL 2
IS 2
AR vew033
DI 10.1093/ve/vew033
PG 14
WC Virology
WE Science Citation Index Expanded (SCI-EXPANDED)
SC Virology
GA ET0KK
UT WOS:000399950900014
PM 28058113
OA Green Published, gold, Green Submitted
DA 2025-07-26
ER

PT J
AU Hennessey, MJ
   Fischer, M
   Panella, AJ
   Kosoy, OI
   Laven, JJ
   Lanciotti, RS
   Staples, JE
AF Hennessey, Morgan J.
   Fischer, Marc
   Panella, Amanda J.
   Kosoy, Olga I.
   Laven, Janeen J.
   Lanciotti, Robert S.
   Staples, J. Erin
TI Zika Virus Disease in Travelers Returning to the United States,
   2010-2014
SO AMERICAN JOURNAL OF TROPICAL MEDICINE AND HYGIENE
LA English
DT Article
ID TRANSMISSION; CHIKUNGUNYA; INFECTIONS; DENGUE
AB Zika virus is an emerging mosquito-borne flavivirus that typically causes a mild febrile illness with rash, arthralgia, or conjunctivitis. Zika virus has recently caused large outbreaks of disease in southeast Asia, Pacific Ocean Islands, and the Americas. We identified all positive Zika virus test results performed at U.S. Centers for Disease Control and Prevention from 2010 to 2014. For persons with test results indicating a recent infection with Zika virus, we collected information on demographics, travel history, and clinical features. Eleven Zika virus disease cases were identified among travelers returning to the United States. The median age of cases was 50 years (range: 29-74 years) and six (55%) were male. Nine (82%) cases had their illness onset from January to April. All cases reported a travel history to islands in the Pacific Ocean during the days preceding illness onset, and all cases were potentially viremic while in the United States. Public health prevention messages about decreasing mosquito exposure, preventing sexual exposure, and preventing infection in pregnant women should be targeted to individuals traveling to or living in areas with Zika virus activity. Health-care providers and public health officials should be educated about the recognition, diagnosis, and prevention of Zika virus disease.
C1 [Hennessey, Morgan J.; Fischer, Marc; Panella, Amanda J.; Kosoy, Olga I.; Laven, Janeen J.; Lanciotti, Robert S.; Staples, J. Erin] Ctr Dis Control & Prevent CDC, Arboviral Dis Branch, Ft Collins, CO USA.
   [Hennessey, Morgan J.; Fischer, Marc; Panella, Amanda J.; Kosoy, Olga I.; Laven, Janeen J.; Lanciotti, Robert S.; Staples, J. Erin] Ctr Dis Control & Prevent, Arboviral Dis Branch, 3156 Rampart Rd, Ft Collins, CO 80521 USA.
C3 Centers for Disease Control & Prevention - USA; Centers for Disease
   Control & Prevention - USA
RP Staples, JE (corresponding author), Ctr Dis Control & Prevent, Arboviral Dis Branch, 3156 Rampart Rd, Ft Collins, CO 80521 USA.
EM estaples@cdc.gov
CR [Anonymous], 2014, RAP RISK ASS ZIK VIR
   [Anonymous], RAP RISK ASS MICR BR
   Beaty B., DIAGNOSTIC PROCEDURE
   Brasil P, 2016, NEW ENGL J MED, V375, P2321, DOI 10.1056/NEJMoa1602412
   CALISHER CH, 1989, J GEN VIROL, V70, P37, DOI 10.1099/0022-1317-70-1-37
   Cao-Lormeau VM, 2014, EMERG INFECT DIS, V20, P1085, DOI [10.3201/eid2011.141380, 10.3201/eid2006.140138]
   Centers for Disease Control and Prevention, 2015, CHIK VIR 2014 FIN DA
   Centers for Disease Control and Prevention, 2015, ZIK VIR
   DICK GWA, 1952, T ROY SOC TROP MED H, V46, P509, DOI 10.1016/0035-9203(52)90042-4
   Duffy MR, 2009, NEW ENGL J MED, V360, P2536, DOI 10.1056/NEJMoa0805715
   Dupont-Rouzeyrol M, 2015, EMERG INFECT DIS, V21, P381, DOI 10.3201/eid2102.141553
   Fonseca K, 2014, AM J TROP MED HYG, V91, P1035, DOI 10.4269/ajtmh.14-0151
   Foy BD, 2011, EMERG INFECT DIS, V17, P880, DOI 10.3201/eid1705.101939
   Hayes EB, 2009, EMERG INFECT DIS, V15, P1347, DOI 10.3201/eid1509.090442
   Heang V, 2012, EMERG INFECT DIS, V18, P349, DOI 10.3201/eid1802.111224
   Hills SL, 2016, MMWR-MORBID MORTAL W, V65, P215, DOI 10.15585/mmwr.mm6508e2
   Korhonen E, 2015, EUROSURVEILLANCE, V21, P30107
   Kutsuna S, 2014, EUROSURVEILLANCE, V19, P8, DOI 10.2807/1560-7917.ES2014.19.4.20683
   Kwong JC, 2013, AM J TROP MED HYG, V89, P516, DOI 10.4269/ajtmh.13-0029
   Lanciotti RS, 2008, EMERG INFECT DIS, V14, P1232, DOI 10.3201/eid1408.080287
   MARCHETTE NJ, 1969, AM J TROP MED HYG, V18, P411, DOI 10.4269/ajtmh.1969.18.411
   Musso D, 2014, CLIN MICROBIOL INFEC, V20, pO595, DOI 10.1111/1469-0691.12707
   Oehler E, 2013, EUROSURVEILLANCE, V19, P20720, DOI DOI 10.2807/1560-7917.ES2014.19.9.20720
   Pan American Health Organization, 2015, CHIK PAHO WHO DAT MA
   Rodriguez-Morales AJ, 2015, J INFECT DEV COUNTR, V9, P684, DOI 10.3855/jidc.7230
   Roth A, 2014, EUROSURVEILLANCE, V19, P2, DOI 10.2807/1560-7917.ES2014.19.41.20929
   Staples JE, 2014, NEW ENGL J MED, V371, P887, DOI 10.1056/NEJMp1407698
   Summers DJ, 2015, J TRAVEL MED, V22, P338, DOI 10.1111/jtm.12208
   Tappe D, 2014, EUROSURVEILLANCE, V19, P12, DOI 10.2807/1560-7917.ES2014.19.4.20685
   Wæhre T, 2014, EMERG INFECT DIS, V20, P1412, DOI 10.3201/eid2008.140302
   Wong PSJ, 2013, PLOS NEGLECT TROP D, V7, DOI 10.1371/journal.pntd.0002348
   Zammarchi L, 2015, EUROSURVEILLANCE, V20, P14
   Zammarchi L, 2015, J CLIN VIROL, V63, P32, DOI 10.1016/j.jcv.2014.12.005
   Zanluca C, 2015, MEM I OSWALDO CRUZ, V110, P569, DOI 10.1590/0074-02760150192
NR 34
TC 19
Z9 21
U1 0
U2 3
PU AMER SOC TROP MED & HYGIENE
PI MCLEAN
PA 8000 WESTPARK DR, STE 130, MCLEAN, VA 22101 USA
SN 0002-9637
EI 1476-1645
J9 AM J TROP MED HYG
JI Am. J. Trop. Med. Hyg.
PD JUL
PY 2016
VL 95
IS 1
BP 212
EP 215
DI 10.4269/ajtmh.16-0049
PG 4
WC Public, Environmental & Occupational Health; Tropical Medicine
WE Science Citation Index Expanded (SCI-EXPANDED)
SC Public, Environmental & Occupational Health; Tropical Medicine
GA ET3UX
UT WOS:000400206100040
PM 27139440
OA Green Published
DA 2025-07-26
ER

PT J
AU Jin, J
   Simmons, G
AF Jin, Jing
   Simmons, Graham
TI Inhibitory Antibodies Targeting Emerging Viruses: Advancements and
   Mechanisms
SO CLINICAL AND VACCINE IMMUNOLOGY
LA English
DT Article
ID DENGUE VIRUS; NONNEUTRALIZING ANTIBODIES; MONOCLONAL-ANTIBODIES; HIGHLY
   POTENT; ALPHAVIRUS; EPITOPE; DESIGN; ENTRY
AB From Ebola virus outbreaks in Western Africa to the introduction of chikungunya and Zika viruses in the Americas, new and neglected viruses continue to emerge and spread around the world. Due to a lack of existing vaccines or specific therapeutics, little other than supportive care and attempts to interrupt transmission can be provided during initial outbreaks. This has prompted a shift in vaccine design and development to identify novel epitopes and mechanisms of protection that may offer a broader range of protection against groups or whole families of viruses. Receptor-binding domains and other motifs within viral envelope proteins represent one excellent opportunity to target communal epitopes shared by related viruses. Similarly, for viruses where envelope participates in driving viral egress from infected cells, shared epitopes need to be identified to guide the development of broadly protective antibodies and vaccines. Here, we discuss recent advances in our understanding of broadly protective humoral responses for emerging viruses.
C1 [Simmons, Graham] Blood Syst Res Inst, San Francisco, CA 94118 USA.
   Univ Calif San Francisco, San Francisco, CA 94143 USA.
C3 Vitalant; Vitalant Research Institute; University of California System;
   University of California San Francisco
RP Simmons, G (corresponding author), Blood Syst Res Inst, San Francisco, CA 94118 USA.
EM gsimmons@bloodsystems.org
RI ; Simmons, Graham/G-3523-2012
OI Jin, Jing/0000-0003-3994-8600; Simmons, Graham/0000-0002-9615-7023
FU HHS \ NIH \ National Institute of Allergy and Infectious Diseases
   (NIAID) [R01 AI119056]
FX This work, including the efforts of Jing Jin and Graham Simmons, was
   funded by HHS vertical bar NIH vertical bar National Institute of
   Allergy and Infectious Diseases (NIAID) (R01 AI119056).
CR Beltramello M, 2010, CELL HOST MICROBE, V8, P271, DOI 10.1016/j.chom.2010.08.007
   Bornholdt ZA, 2016, MBIO, V7, DOI 10.1128/mBio.02154-15
   Dai L, 2016, CELL HOST MICROBE
   Dejnirattisai W, 2015, NAT IMMUNOL, V16, P170, DOI 10.1038/ni.3058
   Dejnirattisai W, 2010, SCIENCE, V328, P745, DOI 10.1126/science.1185181
   Deng YQ, 2011, PLOS ONE, V6, DOI 10.1371/journal.pone.0016059
   Fibriansah G, 2015, NAT COMMUN, V6, DOI 10.1038/ncomms7341
   Flyak AI, 2016, CELL, V164, P392, DOI 10.1016/j.cell.2015.12.022
   Fox JM, 2015, CELL, V163, P1095, DOI 10.1016/j.cell.2015.10.050
   Furuyama W, 2016, SCI REP-UK, V6, DOI 10.1038/srep20514
   Halbherr SJ, 2015, J VIROL, V89, P1550, DOI 10.1128/JVI.02949-14
   Jin J, 2015, CELL REP, V13, P2553, DOI 10.1016/j.celrep.2015.11.043
   Kajihara M, 2012, J VIROL, V86, P13467, DOI 10.1128/JVI.01896-12
   Kostyuchenko VA, 2016, NATURE, V533, P425, DOI 10.1038/nature17994
   Long F, 2015, P NATL ACAD SCI USA, V112, P13898, DOI 10.1073/pnas.1515558112
   Masrinoul P, 2014, VIROLOGY, V464, P111, DOI 10.1016/j.virol.2014.05.038
   McLellan JS, 2013, SCIENCE, V342, P592, DOI 10.1126/science.1243283
   Mozdzanowska K, 1999, VIROLOGY, V254, P138, DOI 10.1006/viro.1998.9534
   Porta J, 2014, J VIROL, V88, P9616, DOI 10.1128/JVI.01286-14
   Robinson LN, 2015, CELL, V162, P493, DOI 10.1016/j.cell.2015.06.057
   Rouvinski A, 2015, NATURE, V520, P109, DOI 10.1038/nature14130
   Simmons G, 2013, ADV EXP MED BIOL, V790, P83, DOI 10.1007/978-1-4614-7651-1_5
   Sun SY, 2013, ELIFE, V2, DOI 10.7554/eLife.00435
   Wang H, 2016, CELL, V164, P258, DOI 10.1016/j.cell.2015.12.044
NR 24
TC 7
Z9 7
U1 0
U2 14
PU AMER SOC MICROBIOLOGY
PI WASHINGTON
PA 1752 N ST NW, WASHINGTON, DC 20036-2904 USA
SN 1556-6811
EI 1556-679X
J9 CLIN VACCINE IMMUNOL
JI Clin. Vaccine Immunol.
PD JUL
PY 2016
VL 23
IS 7
BP 535
EP 539
DI 10.1128/CVI.00136-16
PG 5
WC Immunology; Infectious Diseases; Microbiology
WE Science Citation Index Expanded (SCI-EXPANDED)
SC Immunology; Infectious Diseases; Microbiology
GA DQ9GB
UT WOS:000379517300002
PM 27226280
OA Green Published, gold
DA 2025-07-26
ER

PT J
AU Johnson, BW
   Goodman, CH
   Holloway, K
   de Salazar, PM
   Valadere, AM
   Drebot, MA
AF Johnson, Barbara W.
   Goodman, Christin H.
   Holloway, Kimberly
   de Salazar, P. Martinez
   Valadere, Anne M.
   Drebot, Michael A.
TI Evaluation of Commercially Available Chikungunya Virus Immunoglobulin M
   Detection Assays
SO AMERICAN JOURNAL OF TROPICAL MEDICINE AND HYGIENE
LA English
DT Article
ID WEST-NILE-VIRUS; MAYARO VIRUS; INFECTIONS; DIAGNOSIS; TESTS;
   REEMERGENCE; EPIDEMIC; FEVER
AB Commercial chikungunya virus (CHIKV)-specific IgM detection kits were evaluated at the Centers for Disease Control and Prevention (CDC), the Public Health Agency of Canada National Microbiology Laboratory, and the Caribbean Public Health Agency (CARPHA). The Euroimmun Anti-CHIKV IgM ELISA kit had 95% concordance with all three reference laboratory results. The limit of detection for low CHIK IgM+ samples, as measured by serial dilution of seven sera up to 1:12,800 ranged from 1:800 to 1:3,200. The Euroimmun IIFT kit evaluated at CDC and CARPHA performed well, but required more retesting of equivocal results. The InBios CHIKjj Detect MAC-ELISA had 100% and 98% concordance with CDC and CARPHA results, respectively, and had equal sensitivity to the CDC MAC-ELISA to 1:12,800 dilution in serially diluted samples. The Abcam Anti-CHIKV IgM ELISA had high performance at CARPHA, but at CDC, performance was inconsistent. between lots. After replacement of the biotinylated IgM antibody controls with serum containing CHIKV-specific IgM and additional quality assurance/ control measures, the Abcam kit was rereleased and reevaluated at CDC. The reformatted Abcam kit had 97% concordance with CDC results and limit of detection of 1:800 to 1:3,200. Two rapid tests and three other CHIKV MAC-ELISAs evaluated at CDC had low sensitivity, as the CDC CHIKV IgM in-house positive controls were below the level of detection. In conclusion, laboratories have options for CHIKV serological diagnosis using validated commercial kits.
C1 [Johnson, Barbara W.; Goodman, Christin H.] Ctr Dis Control & Prevent, Diagnost & Reference Lab, Arboviral Dis Branch, Div Vector Borne Dis, Ft Collins, CO USA.
   [Holloway, Kimberly; Drebot, Michael A.] Publ Hlth Agcy Canada, Natl Microbiol Lab, Viral Zoonosis, Winnipeg, MB, Canada.
   [de Salazar, P. Martinez] Caribbean Publ Hlth Agcy, Div Surveillance Dis Prevent & Control, Port Of Spain, Trinidad Tobago.
   [Valadere, Anne M.] Caribbean Publ Hlth Agcy, Virol Lab Serv, Port Of Spain, Trinidad Tobago.
   [Johnson, Barbara W.] Ctr Dis Control & Prevent, Div Vector Borne Dis, 3156 Rampart Rd, Ft Collins, CO 80521 USA.
   [Holloway, Kimberly; Drebot, Michael A.] Publ Hlth Agcy Canada, Natl Microbiol Lab, Winnipeg, MB, Canada.
C3 Centers for Disease Control & Prevention - USA; Public Health Agency of
   Canada; Centers for Disease Control & Prevention - USA; Public Health
   Agency of Canada
RP Johnson, BW (corresponding author), Ctr Dis Control & Prevent, Div Vector Borne Dis, 3156 Rampart Rd, Ft Collins, CO 80521 USA.
EM bfj9@cdc.gov
RI ; M De Salazar, Pablo/ITU-8994-2023
OI Martinez de Salazar, Pablo/0000-0002-8096-2001; 
CR [Anonymous], DENG GUID DIAGN TREA
   Beaty B., DIAGNOSTIC PROCEDURE
   Blacksell SD, 2012, J BIOMED BIOTECHNOL, DOI 10.1155/2012/151967
   Blacksell SD, 2011, CLIN VACCINE IMMUNOL, V18, P1773, DOI 10.1128/CVI.05288-11
   Cassadou S, 2014, EUROSURVEILLANCE, V19, P6, DOI 10.2807/1560-7917.ES2014.19.13.20752
   CLARKE DH, 1958, AM J TROP MED HYG, V7, P561, DOI 10.4269/ajtmh.1958.7.561
   Vieira CJDP, 2015, ACTA TROP, V147, P12, DOI 10.1016/j.actatropica.2015.03.020
   Fischer M, 2014, MMWR-MORBID MORTAL W, V63, P500
   de Figueiredo MLG, 2014, REV SOC BRAS MED TRO, V47, P677
   Hunsperger EA, 2009, EMERG INFECT DIS, V15, P436, DOI 10.3201/eid1503.080923
   Johnson AJ, 2000, J CLIN MICROBIOL, V38, P1827, DOI 10.1128/JCM.38.5.1827-1831.2000
   Johnson BW, 2011, CLIN VACCINE IMMUNOL, V18, P1486, DOI 10.1128/CVI.05129-11
   Kosasih H, 2012, SE ASIAN J TROP MED, V43, P55
   Kuno G, 2015, PLOS NEGLECT TROP D, V9, DOI 10.1371/journal.pntd.0004101
   Lanciotti RS, 2007, EMERG INFECT DIS, V13, P764, DOI 10.3201/eid1305.070015
   Leparc-Goffart I, 2014, LANCET, V383, P514, DOI 10.1016/S0140-6736(14)60185-9
   Litzba N, 2008, J VIROL METHODS, V149, P175, DOI 10.1016/j.jviromet.2008.01.004
   Martin DA, 2000, J CLIN MICROBIOL, V38, P1823, DOI 10.1128/JCM.38.5.1823-1826.2000
   Martin DA, 2004, CLIN DIAGN LAB IMMUN, V11, P1130, DOI 10.1128/CDLI.11.6.1130-1133.2004
   Martin DA, 2002, CLIN DIAGN LAB IMMUN, V9, P544, DOI 10.1128/CDLI.9.3.544-549.2002
   Newcombe RG, 1998, STAT MED, V17, P873, DOI 10.1002/(SICI)1097-0258(19980430)17:8<873::AID-SIM779>3.0.CO;2-I
   Njenga MK, 2008, J GEN VIROL, V89, P2754, DOI 10.1099/vir.0.2008/005413-0
   Partidos CD, 2012, VACCINE, V30, P4638, DOI 10.1016/j.vaccine.2012.04.099
   Pongsiri P, 2012, ASIAN PAC J TROP MED, V5, P342, DOI 10.1016/S1995-7645(12)60055-8
   Powers AM, 2011, METHODS MOL BIOL, V665, P17, DOI 10.1007/978-1-60761-817-1_2
   Powers AM, 2000, J GEN VIROL, V81, P471, DOI 10.1099/0022-1317-81-2-471
   Powers AM, 2007, J GEN VIROL, V88, P2363, DOI 10.1099/vir.0.82858-0
   Powers AM, 2010, CLIN LAB MED, V30, P209, DOI 10.1016/j.cll.2009.10.003
   Prat CM, 2014, EMERG INFECT DIS, V20, P2129, DOI 10.3201/eid2012.141269
   Rianthavorn P, 2010, SE ASIAN J TROP MED, V41, P92
   Sahadeo N, 2015, PLOS NEGLECT TROP D, V9, DOI 10.1371/journal.pntd.0004199
   Staples JE, 2014, AM J TROP MED HYG, V90, P402, DOI 10.4269/ajtmh.13-0206
   Staples JE, 2009, CLIN INFECT DIS, V49, P942, DOI 10.1086/605496
   Sudeep AB, 2008, J BIOSCIENCES, V33, P443, DOI 10.1007/s12038-008-0063-2
   Terzian ACB, 2015, AM J TROP MED HYG, V92, P401, DOI 10.4269/ajtmh.14-0417
   Wilson EB, 1927, J AM STAT ASSOC, V22, P209, DOI 10.2307/2276774
   Yap G, 2010, PLOS NEGLECT TROP D, V4, DOI 10.1371/journal.pntd.0000753
   Zuchi N, 2014, MEM I OSWALDO CRUZ, V109, P820, DOI 10.1590/0074-0276140108
NR 38
TC 45
Z9 47
U1 0
U2 7
PU AMER SOC TROP MED & HYGIENE
PI MCLEAN
PA 8000 WESTPARK DR, STE 130, MCLEAN, VA 22101 USA
SN 0002-9637
EI 1476-1645
J9 AM J TROP MED HYG
JI Am. J. Trop. Med. Hyg.
PD JUL
PY 2016
VL 95
IS 1
BP 182
EP 192
DI 10.4269/ajtmh.16-0013
PG 11
WC Public, Environmental & Occupational Health; Tropical Medicine
WE Science Citation Index Expanded (SCI-EXPANDED)
SC Public, Environmental & Occupational Health; Tropical Medicine
GA ET3UX
UT WOS:000400206100036
PM 26976887
OA Green Submitted, Green Published, hybrid
DA 2025-07-26
ER

PT J
AU Leibovitch, EC
   Jacobson, S
AF Leibovitch, Emily C.
   Jacobson, Steven
TI Vaccinations for Neuroinfectious Disease: A Global Health Priority
SO NEUROTHERAPEUTICS
LA English
DT Review
DE Vaccines; Neuroinfectious; Neuroinvasive; Meningitis; Encephalitis; CNS
   infections
ID TICK-BORNE ENCEPHALITIS; VENEZUELAN EQUINE ENCEPHALITIS; VACCINE STRAIN;
   VIRUS; COMPLICATIONS; MALARIA; EPIDEMIOLOGY; INFECTIONS; CHALLENGES;
   IMMUNITY
AB Vaccines for neuroinfectious diseases are becoming an ever-increasing global health priority, as neurologic manifestations and sequelae from existing and emerging central nervous system infections account for significant worldwide morbidity and mortality. The prevention of neurotropic infections can be achieved through globally coordinated vaccination campaigns, which have successfully eradicated nonzoonotic agents such as the variola viruses and, hopefully soon, poliovirus. This review discusses vaccines that are currently available or under development for zoonotic flaviviruses and alphaviruses, including Japanese and tick-borne encephalitis, yellow fever, West Nile, dengue, Zika, encephalitic equine viruses, and chikungunya. Also discussed are nonzoonotic agents, including measles and human herpesviruses, as well as select bacterial, fungal, and protozoal pathogens. While therapeutic vaccines will be required to treat a multitude of ongoing infections of the nervous system, the ideal vaccination strategy is pre-exposure vaccination, with the ultimate goals of minimizing disease associated with zoonotic viruses and the total eradication of nonzoonotic agents.
C1 [Leibovitch, Emily C.; Jacobson, Steven] NINDS, Viral Immunol Sect, NIH, Bethesda, MD 20892 USA.
   [Leibovitch, Emily C.] George Washington Univ, Sch Med, Inst Biomed Sci, Washington, DC 20037 USA.
C3 National Institutes of Health (NIH) - USA; NIH National Institute of
   Neurological Disorders & Stroke (NINDS); George Washington University
RP Jacobson, S (corresponding author), NINDS, Viral Immunol Sect, NIH, Bethesda, MD 20892 USA.
EM jacobsons@ninds.nih.gov
CR Andre FE, 2008, B WORLD HEALTH ORGAN, V86, P140, DOI 10.2471/BLT.07.040089
   [Anonymous], 2016, Wkly Epidemiol Rec, V91, P33
   [Anonymous], 2013, Wkly Epidemiol Rec, V88, P201
   [Anonymous], EMBO MOL MED
   [Anonymous], VACCINE
   [Anonymous], VACCINE
   [Anonymous], EXPERT REV VACCINES
   [Anonymous], PLOS NEGL TROP DIS
   [Anonymous], ACTA NEUROL SCAND
   [Anonymous], VACCINE PREVENTABLE
   [Anonymous], N ENGL J MED
   [Anonymous], COCHRANE REV
   [Anonymous], N ENGL J MED
   [Anonymous], J NEUROVIROL
   [Anonymous], LANCET
   [Anonymous], FUNGAL INFECTIONS CE
   [Anonymous], PLOS ONE
   [Anonymous], YELLOW FEVER ENCEPHA
   [Anonymous], VACCINE
   [Anonymous], SYNDROMIC APPROACH N
   [Anonymous], N ENGL J MED
   [Anonymous], 2006, SUB SCL PAN AL MEAS
   [Anonymous], 2016, MMWR-MORBID MORTAL W, DOI DOI 10.15585/mmwr.mm6503e2
   Barrett PN, 2009, EXPERT REV VACCINES, V8, P607, DOI 10.1586/ERV.09.19
   BELL TM, 1971, ARCH GES VIRUSFORSCH, V35, P183, DOI 10.1007/BF01249709
   Butler D, 2016, NATURE, V532, P155, DOI 10.1038/532155a
   Campbell H, 2007, INT J EPIDEMIOL, V36, P1334, DOI 10.1093/ije/dym207
   Cao-Lormeau VM, 2014, EMERG INFECT DIS, V20, P1085, DOI [10.3201/eid2011.141380, 10.3201/eid2006.140138]
   Chandak NH, 2009, NEUROL INDIA, V57, P177, DOI 10.4103/0028-3886.51289
   Cohen JI, 2013, VACCINE, V31, pB194, DOI 10.1016/j.vaccine.2012.09.041
   CONNELLY KP, 1994, PEDIATR NEUROL, V10, P181, DOI 10.1016/0887-8994(94)90021-3
   Dieye Y, 2016, PEERJ, V4, DOI 10.7717/peerj.1965
   Erra EO, 2015, EXPERT REV VACCINES, V14, P1167, DOI 10.1586/14760584.2015.1061939
   Fauci AS, 2016, NEW ENGL J MED, V374, P601, DOI 10.1056/NEJMp1600297
   Folaranmi T, 2015, MMWR-MORBID MORTAL W, V64, P608
   Gianchecchi E, 2015, EXPERT REV ANTI-INFE, V13, P1249, DOI 10.1586/14787210.2015.1070096
   Go YY, 2014, CLIN EXP VACCINE RES, V3, P58, DOI 10.7774/cevr.2014.3.1.58
   Gosling R, 2016, PLOS MED, V13, DOI 10.1371/journal.pmed.1001994
   Guerbois M, 2013, PLOS NEGLECT TROP D, V7, DOI 10.1371/journal.pntd.0002197
   Hampson K, 2015, PLOS NEGLECT TROP D, V9, DOI [10.1371/journal.pntd.0003709, 10.1371/journal.pntd.0003786]
   Heinz FX, 2013, EMERG INFECT DIS, V19, P69, DOI 10.3201/eid1901.120458
   Hora R, 2016, METAB BRAIN DIS, V31, P225, DOI 10.1007/s11011-015-9787-5
   John CC, 2015, NATURE, V527, pS178, DOI 10.1038/nature16033
   Johnston C, 2011, J CLIN INVEST, V121, P4600, DOI 10.1172/JCI57148
   Kalita J, 2014, NEUROL INDIA, V62, P662, DOI 10.4103/0028-3886.149394
   Kardani K, 2016, VACCINE, V34, P413, DOI 10.1016/j.vaccine.2015.11.062
   Kunze U, 2015, CENT EUR J PUBL HEAL, V23, P223
   Li S, 2014, NAT IMMUNOL, V15, P195, DOI 10.1038/ni.2789
   Liang HB, 2016, CELL MOL IMMUNOL, V13, P36, DOI 10.1038/cmi.2015.76
   Lobigs M, 2012, EXPERT REV VACCINES, V11, P177, DOI [10.1586/erv.11.180, 10.1586/ERV.11.180]
   Long CA, 2016, CURR OPIN MICROBIOL, V32, P96, DOI 10.1016/j.mib.2016.04.006
   Malkki H, 2016, NAT REV NEUROL, V12, DOI [10.1038/nrneurol.2016.139, 10.1038/nrneurol.2016.117, 10.1038/nrneurol.2016.30, 10.1038/nrneurol.2016.58, 10.1038/nrneurol.2016.52, 10.1038/nrneurol.2016.79, 10.1038/nrneurol.2016.78, 10.1038/nrneurol.2016.22, 10.1038/nrneurol.2016.151, 10.1038/nrneurol.2016.175]
   Molina OM, 1999, REV NEUROLOGIA, V29, P296, DOI 10.33588/rn.2904.99224
   Morrison C, 2015, NAT BIOTECHNOL, V33, P1015, DOI 10.1038/nbt1015-1015
   Nanjappa SG, 2014, CURR OPIN IMMUNOL, V28, P27, DOI 10.1016/j.coi.2014.01.014
   Nath A, 2013, ANN NEUROL, V74, P412, DOI 10.1002/ana.23988
   Ogata M, 2015, BONE MARROW TRANSPL, V50, P1030, DOI 10.1038/bmt.2015.76
   Paessler S, 2003, J VIROL, V77, P9278, DOI 10.1128/JVI.77.17.9278-9286.2003
   Park BJ, 2009, AIDS, V23, P525, DOI 10.1097/QAD.0b013e328322ffac
   Petrovsky N, 2013, J VIROL, V87, P10324, DOI 10.1128/JVI.00480-13
   Phadke VK, 2016, JAMA-J AM MED ASSOC, V315, P1149, DOI 10.1001/jama.2016.1353
   Phillips AT, 2014, J VIROL, V88, P1771, DOI 10.1128/JVI.02297-13
   Rella A, 2015, FRONT MICROBIOL, V6, DOI 10.3389/fmicb.2015.00836
   Sanders BP, 2016, PLOS PATHOG, V12, DOI 10.1371/journal.ppat.1005483
   Science M, 2014, J PEDIATR-US, V165, P779, DOI 10.1016/j.jpeds.2014.06.014
   Smith C, 2015, CURR TOP MICROBIOL, V391, P455, DOI 10.1007/978-3-319-22834-1_16
   Gualberto FAS, 2013, J CLIN VIROL, V58, P737, DOI 10.1016/j.jcv.2013.10.016
   Tesini BL, 2014, CURR OPIN VIROL, V9, P91, DOI 10.1016/j.coviro.2014.09.013
   Weinberg A, 2002, ANN NEUROL, V52, P543, DOI 10.1002/ana.10321
   Whitehead SS, 2016, EXPERT REV VACCINES, V15, P509, DOI 10.1586/14760584.2016.1115727
   Wilder-Smith A, 2016, EXPERT REV VACCINES, V15, P433, DOI 10.1586/14760584.2016.1154459
   Wozniak KL, 2011, CLIN VACCINE IMMUNOL, V18, P717, DOI 10.1128/CVI.00036-11
   Zacks MA, 2010, VET MICROBIOL, V140, P281, DOI 10.1016/j.vetmic.2009.08.023
   Zajkowska J, 2011, NEUROL NEUROCHIR POL, V45, P402
NR 74
TC 13
Z9 15
U1 0
U2 65
PU ELSEVIER SCIENCE INC
PI NEW YORK
PA STE 800, 230 PARK AVE, NEW YORK, NY 10169 USA
SN 1933-7213
EI 1878-7479
J9 NEUROTHERAPEUTICS
JI Neurotherapeutics
PD JUL
PY 2016
VL 13
IS 3
BP 562
EP 570
DI 10.1007/s13311-016-0453-3
PG 9
WC Clinical Neurology; Neurosciences; Pharmacology & Pharmacy
WE Science Citation Index Expanded (SCI-EXPANDED)
SC Neurosciences & Neurology; Pharmacology & Pharmacy
GA DS3JP
UT WOS:000380679400013
PM 27365085
OA Green Published, Bronze
DA 2025-07-26
ER

PT J
AU Lo Presti, A
   Cella, E
   Angeletti, S
   Ciccozzi, M
AF Lo Presti, Alessandra
   Cella, Eleonora
   Angeletti, Silvia
   Ciccozzi, Massimo
TI Molecular epidemiology, evolution and phylogeny of Chikungunya virus: An
   updating review
SO INFECTION GENETICS AND EVOLUTION
LA English
DT Review
DE Chikungunya virus (CHIKV); Epidemiology; Phylogenesys; Vaccines; Therapy
ID MONOCLONAL-ANTIBODIES; PROTECTIVE IMMUNITY; ANTIVIRAL ACTIVITY;
   UNITED-STATES; E2 PROTEIN; INFECTION; VACCINE; FEVER; TRANSMISSION;
   REPLICATION
AB Chikungunya virus (CHIKV) is amosquito-transmitted alphavirus belonging to the Togaviridae family, causing a febrile illness associated with severe arthralgia and rash.
   In this review, we summarized a series of articles published from 2013 to 2016 concerning CHIKV epidemiology, phylogeny, vaccine and therapies, to give an update of our most recent article written in 2014 (Lo Presti et al., 2014). CHIKV infection was first reported in 1952 from Makonde plateaus and since this time caused many outbreaks worldwide, involving the Indian Ocean region, African countries, American continent and Italy. CHIKV infection is still underestimated and it is normally associated with clinical symptoms overlapping with dengue virus, recurring epidemics and mutations within the viral genome. These characteristics promote the geographical spread and the inability to control vector-mediated transmission of the virus. For these reasons, the majority of studies were aimed to describe outbreaks and to enhance knowledge on CHIKV biology, pathogenesis, infection treatment, and prevention. In this review, 16 studies on CHIKV phylogenetic and phylodinamics were considered, during the years 2013-2016. Phylogenetic and phylodinamic analysis are useful tools to investigate how the genealogy of a pathogen population is influenced by pathogen's demographic history, host immunological milieu and environmental/ecological factors.
   Phylogenetic tools were revealed important to reconstruct the geographic spread of CHIKV during the epidemics wave and to have information on the circulating strains of the virus, that are important for the prediction and control of the epidemics, as well as for vaccines and antiviral drugs development.
   In conclusion, this updating review can give a critical appraisal of the epidemiology, therapeutic and phylogenesis of CHIKV, reinforcing the need to monitor the geographic spread of virus and vectors. (C) 2016 Elsevier B. V. All rights reserved.
C1 [Lo Presti, Alessandra; Cella, Eleonora; Ciccozzi, Massimo] Ist Super Sanita, Dept Infect Parasit & Immunomediated Dis, Viale Regina Elena 299, I-00161 Rome, Italy.
   [Cella, Eleonora] Univ Roma La Sapienza, Publ Hlth & Infect Dis, Piazzale Aldo Moro 5, I-00185 Rome, Italy.
   [Angeletti, Silvia; Ciccozzi, Massimo] Univ Campus Biomed Rome, Unit Clin Pathol & Microbiol, Rome, Italy.
C3 Istituto Superiore di Sanita (ISS); Sapienza University Rome; University
   Campus Bio-Medico - Rome Italy
RP Ciccozzi, M (corresponding author), Ist Super Sanita, Dept Infect Parasite & Immunomediated Dis, Viale Regina Elena 299, I-00161 Rome, Italy.
EM massimo.ciccozzi@iss.it
RI ciccozzi, massimo/C-6484-2016; Cella, Eleonora/J-9961-2016; Angeletti,
   Silvia/K-7660-2016; Lo Presti, Alessandra/K-1451-2016; CICCOZZI,
   MASSIMO/C-6484-2016
OI ciccozzi, massimo/0000-0003-3866-9239; Cella,
   Eleonora/0000-0002-7870-9744; Lo Presti, Alessandra/0000-0001-7611-5021;
   SAMBRI, VITTORIO/0000-0002-5012-7355; 
CR Abdelnabi R, 2015, ANTIVIR RES, V121, P59, DOI 10.1016/j.antiviral.2015.06.017
   Abraham R, 2016, INFECT GENET EVOL, V37, P174, DOI 10.1016/j.meegid.2015.11.019
   Adebajo Adewale O., 1996, Current Opinion in Rheumatology, V8, P85, DOI 10.1097/00002281-199601000-00015
   Akahata W, 2010, NAT MED, V16, P334, DOI 10.1038/nm.2105
   Alibert A., 2011, InformAction, V34, P3
   [Anonymous], B EP
   [Anonymous], 2015, NUMB REP CAS CHIK FE
   Bacaër N, 2007, B MATH BIOL, V69, P1067, DOI 10.1007/s11538-006-9166-9
   Barrera-Cruz Antonio, 2015, Rev Med Inst Mex Seguro Soc, V53, P102
   Barzon L, 2009, EUROSURVEILLANCE, V14, P22
   Basmadjian C, 2013, FUTURE MED CHEM, V5, P2185, DOI 10.4155/fmc.13.177
   Bassetto M, 2013, ANTIVIR RES, V98, P12, DOI 10.1016/j.antiviral.2013.01.002
   Bernard E, 2010, PLOS ONE, V5, DOI 10.1371/journal.pone.0011479
   Boëlle PY, 2008, VECTOR-BORNE ZOONOT, V8, P207, DOI 10.1089/vbz.2006.0620
   Bon I, 2010, J CLIN VIROL, V48, P212, DOI 10.1016/j.jcv.2010.03.021
   Bouquillard É, 2009, JOINT BONE SPINE, V76, P654, DOI 10.1016/j.jbspin.2009.08.005
   Bourjot M, 2014, MOLECULES, V19, P3617, DOI 10.3390/molecules19033617
   Briolant S, 2004, ANTIVIR RES, V61, P111, DOI 10.1016/j.antiviral.2003.09.005
   Carbajo AE, 2015, MEM I OSWALDO CRUZ, V110, P259, DOI 10.1590/0074-02760150005
   Cassadou S, 2014, EUROSURVEILLANCE, V19, P6, DOI 10.2807/1560-7917.ES2014.19.13.20752
   Centers for Disease Control and Prevention, 2015, CHIK AM
   Cha Go Woon, 2013, Osong Public Health Res Perspect, V4, P170, DOI 10.1016/j.phrp.2013.04.008
   Chattopadhyay A, 2013, J VIROL, V87, P395, DOI 10.1128/JVI.01860-12
   Chopra A, 2014, ARTHRITIS RHEUMATOL, V66, P319, DOI 10.1002/art.38221
   Chu HY, 2013, VACCINE, V31, P3353, DOI 10.1016/j.vaccine.2013.05.059
   Chundawat B, 2013, J CLIN DIAGN RES, V7, P1008, DOI 10.7860/JCDR/2013/5307.3057
   Ciccozzi M, 2014, INFECT GENET EVOL, V27, P395, DOI 10.1016/j.meegid.2014.08.010
   Ciccozzi M, 2012, AIDS RES HUM RETROV, V28, P1280, DOI 10.1089/aid.2011.0138
   Cleton NB, 2015, PLOS NEGLECT TROP D, V9, DOI 10.1371/journal.pntd.0004073
   Coffey LL, 2013, FUTURE MICROBIOL, V8, P155, DOI [10.2217/fmb.12.139, 10.2217/FMB.12.139]
   Couderc T, 2009, J INFECT DIS, V200, P516, DOI 10.1086/600381
   Azevedo RDD, 2015, REV SAUDE PUBL, V49, DOI 10.1590/S0034-8910.2015049006219
   Dash PK, 2008, BIOCHEM BIOPH RES CO, V376, P718, DOI 10.1016/j.bbrc.2008.09.040
   Delisle E, 2015, EUROSURVEILLANCE, V20, P8, DOI 10.2807/1560-7917.ES2015.20.17.21108
   DELLER JJ, 1967, ANN INTERN MED, V66, P1129, DOI 10.7326/0003-4819-66-6-1129
   Delogu I, 2011, ANTIVIR RES, V90, P99, DOI 10.1016/j.antiviral.2011.03.182
   Díaz Y, 2015, AM J TROP MED HYG, V92, P482, DOI 10.4269/ajtmh.14-0404
   Drummond A, 2003, ADV PARASIT, V54, P331, DOI 10.1016/S0065-308X(03)54008-8
   Dumont Y, 2010, MATH BIOSCI ENG, V7, P313, DOI 10.3934/mbe.2010.7.313
   Fischer M, 2014, MMWR-MORBID MORTAL W, V63, P500
   Fric J, 2013, J INFECT DIS, V207, P319, DOI 10.1093/infdis/jis674
   Garg M., 2014, ANN EMERGENCY MED IN, V64, P5
   Giovanetti M., 2016, ASIAN PAC J IN PRESS
   Goh LYH, 2013, CLIN IMMUNOL, V149, P487, DOI 10.1016/j.clim.2013.10.004
   Gudo ES, 2015, PLOS NEGLECT TROP D, V9, DOI 10.1371/journal.pntd.0004146
   Gupta DK, 2014, MAR DRUGS, V12, P115, DOI 10.3390/md12010115
   Hallengärd D, 2014, J VIROL, V88, P2858, DOI 10.1128/JVI.03453-13
   HIGASHI N, 1967, VIROLOGY, V33, P55, DOI 10.1016/0042-6822(67)90093-1
   Hoke CH, 2012, VACCINE, V30, P6713, DOI 10.1016/j.vaccine.2012.08.025
   Horwood PF, 2013, EMERG INFECT DIS, V19, P1535, DOI 10.3201/eid1909.130130
   Johansson MA, 2014, PLOS ONE, V9, DOI 10.1371/journal.pone.0104915
   Kaur P, 2013, DRUG DISCOV TODAY, V18, P969, DOI 10.1016/j.drudis.2013.05.002
   Kaur P, 2013, ANTIMICROB AGENTS CH, V57, P155, DOI 10.1128/AAC.01467-12
   Kautz TF, 2015, EMERG INFECT DIS, V21, P2070, DOI 10.3201/eid2111.150546
   Kendrick K, 2014, MMWR-MORBID MORTAL W, V63, P1137
   Khan M, 2011, ANTIVIR RES, V89, P1, DOI 10.1016/j.antiviral.2010.10.009
   Khan M, 2010, J MED VIROL, V82, P817, DOI 10.1002/jmv.21663
   Kramer RM, 2013, J PHARM SCI-US, V102, P4305, DOI 10.1002/jps.23749
   Kumar M, 2012, VACCINE, V30, P6142, DOI 10.1016/j.vaccine.2012.07.072
   Ligon B Lee, 2006, Semin Pediatr Infect Dis, V17, P99, DOI 10.1053/j.spid.2006.04.009
   Lo Presti A, 2014, ASIAN PAC J TROP MED, V7, P925, DOI 10.1016/S1995-7645(14)60164-4
   Lo Presti A, 2012, INFECT GENET EVOL, V12, P392, DOI 10.1016/j.meegid.2011.12.015
   Mallilankaraman K, 2011, PLOS NEGLECT TROP D, V5, DOI 10.1371/journal.pntd.0000928
   MCGILL PE, 1995, BAILLIERE CLIN RHEUM, V9, P145
   Metz SW, 2013, PLOS NEGLECT TROP D, V7, DOI 10.1371/journal.pntd.0002124
   Miner JJ, 2015, ARTHRITIS RHEUMATOL, V67, P1214, DOI 10.1002/art.39027
   Morrison TE, 2014, J VIROL, V88, P11644, DOI 10.1128/JVI.01432-14
   Mudurangaplar B, 2015, J CLIN DIAGN RES, V9, pDC1, DOI 10.7860/JCDR/2015/12962.5867
   Omarjee R, 2014, EUROSURVEILLANCE, V19, P10, DOI 10.2807/1560-7917.ES2014.19.13.20753
   Ozden S, 2008, J BIOL CHEM, V283, P21899, DOI 10.1074/jbc.M802444200
   Partidos CD, 2012, VACCINE, V30, P4638, DOI 10.1016/j.vaccine.2012.04.099
   Pialoux G, 2007, LANCET INFECT DIS, V7, P319, DOI 10.1016/S1473-3099(07)70107-X
   Pierro A, 2014, CLIN MICROBIOL INFEC, V20, P672, DOI 10.1111/1469-0691.12436
   Plante K, 2011, PLOS PATHOG, V7, DOI 10.1371/journal.ppat.1002142
   Pohjala L, 2011, PLOS ONE, V6, DOI 10.1371/journal.pone.0028923
   Poletti P, 2011, PLOS ONE, V6, DOI 10.1371/journal.pone.0018860
   Polier G, 2012, CHEM BIOL, V19, P1093, DOI 10.1016/j.chembiol.2012.07.012
   Powers AM, 2001, J VIROL, V75, P10118, DOI 10.1128/JVI.75.21.10118-10131.2001
   Reller ME, 2013, PLOS ONE, V8, DOI 10.1371/journal.pone.0082259
   Renault P, 2007, AM J TROP MED HYG, V77, P727
   Rizzo C, 2009, EUROSURVEILLANCE, V14, P5
   ROBINSON M. C., 1955, TANGANYIKA TERRITORY IN 1952 53 I TRANS ROY SOC TROP MED AND HYG, V49, P28, DOI 10.1016/0035-9203(55)90080-8
   Roques P., 2007, C CHIK ARB REUN INC
   Rossini G., 2008, Eurosurveillance, V13, P19002
   Roth Adam, 2014, Emerg Infect Dis, V20, DOI 10.3201/eid2008.130696
   Rothan H.A., 2015, PLoS One, V10, pe0126360, DOI DOI 10.1371/JOURNAL.PONE.0126360
   Sahadeo N, 2015, PLOS NEGLECT TROP D, V9, DOI 10.1371/journal.pntd.0004199
   Sahu A, 2013, INFECT GENET EVOL, V18, P113, DOI 10.1016/j.meegid.2013.04.037
   Saswat T, 2015, INFECT GENET EVOL, V35, P134, DOI 10.1016/j.meegid.2015.08.006
   Schuffenecker I, 2006, PLOS MED, V3, P1058, DOI 10.1371/journal.pmed.0030263
   Sharp TM, 2014, MMWR-MORBID MORTAL W, V63, P1121
   Shiferaw B, 2015, IDCases, V2, P89, DOI 10.1016/j.idcr.2015.08.004
   Shrihari N, 2012, J EVOL MED DENT SCI-, V1, P677
   SIMIZU B, 1984, J VIROL, V51, P254, DOI 10.1128/JVI.51.1.254-258.1984
   Soni M, 2013, SCI WORLD J, DOI 10.1155/2013/367382
   Spissu N, 2013, J INFECT DEV COUNTR, V7, P6, DOI 10.3855/jidc.3305
   Sun Y, 2013, PLOS ONE, V8, DOI 10.1371/journal.pone.0083014
   Tamba M, 2011, VECTOR-BORNE ZOONOT, V11, P551, DOI 10.1089/vbz.2010.0055
   Nunes MRT, 2015, BMC MED, V13, DOI 10.1186/s12916-015-0348-x
   Thiberville SD, 2013, PLOS NEGLECT TROP D, V7, DOI 10.1371/journal.pntd.0002004
   Thiberville SD, 2013, ANTIVIR RES, V99, P345, DOI 10.1016/j.antiviral.2013.06.009
   Vega-Rúa A, 2014, J VIROL, V88, P6294, DOI 10.1128/JVI.00370-14
   Volkova E, 2008, VIROLOGY, V377, P160, DOI 10.1016/j.virol.2008.04.020
   Wang CL, 2016, AM J TROP MED HYG, V94, P400, DOI 10.4269/ajtmh.15-0497
   Wang D, 2011, VACCINE, V29, P2803, DOI 10.1016/j.vaccine.2011.01.108
   Wangchuk S, 2013, EMERG INFECT DIS, V19, P1681, DOI 10.3201/eid1910.130453
   Weaver SC, 2015, ANTIVIR RES, V120, P32, DOI 10.1016/j.antiviral.2015.04.016
   Weber C, 2015, PLOS NEGLECT TROP D, V9, DOI 10.1371/journal.pntd.0003684
   Weibel Galluzzo C, 2015, Rev Med Suisse, V11, P1014
   Weibel Galluzzo C., 2015, REV MED SUISSE, V11, P1014
   Wintachai P, 2012, J MED VIROL, V84, P1757, DOI 10.1002/jmv.23403
   Wu W, 2013, VIROL J, V10, DOI 10.1186/1743-422X-10-174
   Yakob L, 2013, PLOS ONE, V8, DOI 10.1371/journal.pone.0057448
NR 113
TC 47
Z9 49
U1 0
U2 53
PU ELSEVIER
PI AMSTERDAM
PA RADARWEG 29, 1043 NX AMSTERDAM, NETHERLANDS
SN 1567-1348
EI 1567-7257
J9 INFECT GENET EVOL
JI Infect. Genet. Evol.
PD JUL
PY 2016
VL 41
BP 270
EP 278
DI 10.1016/j.meegid.2016.04.006
PG 9
WC Infectious Diseases
WE Science Citation Index Expanded (SCI-EXPANDED)
SC Infectious Diseases
GA DL5BU
UT WOS:000375652800038
PM 27085290
DA 2025-07-26
ER

PT J
AU Lopes, AM
   Andrade, JP
   Machado, JAT
AF Lopes, Antonio M.
   Andrade, Jose P.
   Tenreiro Machado, J. A.
TI Multidimensional scaling analysis of virus diseases
SO COMPUTER METHODS AND PROGRAMS IN BIOMEDICINE
LA English
DT Article
DE Multidimensional scaling; Clustering; Virus diseases
ID UNITED-STATES; HEPATITIS-B; VISUALIZATION; EPIDEMIOLOGY; TRANSMISSION;
   CHIKUNGUNYA; INFECTION; SEQUENCES; NETWORKS; DYNAMICS
AB Background and Objective: Viruses are infectious agents that replicate inside organisms and reveal a plethora of distinct characteristics. Viral infections spread in many ways, but often have devastating consequences and represent a huge danger for public health. It is important to design statistical and computational techniques capable of handling the available data and highlighting the most important features.
   Methods: This paper reviews the quantitative and qualitative behaviour of 22 infectious diseases caused by viruses. The information is compared and visualized by means of the multidimensional scaling technique.
   Results: The results are robust to uncertainties in the data and revealed to be consistent with clinical practice.
   Conclusions: The paper shows that the proposed methodology may represent a solid mathematical tool to tackle a larger number of virus and additional information about these infectious agents. (C) 2016 Elsevier Ireland Ltd. All rights reserved.
C1 [Lopes, Antonio M.] Univ Porto, UISPA LAETA INEGI, Fac Engn, Rua Dr Roberto Frias, P-4200465 Oporto, Portugal.
   [Andrade, Jose P.] Univ Porto, Dept Anat, Fac Med, Alameda Prof Hernani Monteiro, P-4200319 Oporto, Portugal.
   [Tenreiro Machado, J. A.] Polytech Porto, Dept Elect Engn, Inst Engn, Rua Dr Antonio Bernardino de Almeida 431, P-4249015 Oporto, Portugal.
C3 Universidade do Porto; Universidade do Porto; Instituto Politecnico do
   Porto
RP Lopes, AM (corresponding author), Univ Porto, UISPA LAETA INEGI, Fac Engn, Rua Dr Roberto Frias, P-4200465 Oporto, Portugal.
EM aml@fe.up.pt
RI Lopes, António/A-2740-2016; Machado, J./M-2173-2013; Andrade,
   José/L-8036-2013; Andrade, Jose Paulo/L-8036-2013; Tenreiro Machado, J.
   A./M-2173-2013; Lopes, Antonio/A-2740-2016
OI Andrade, Jose Paulo/0000-0003-2585-200X; Tenreiro Machado, J.
   A./0000-0003-4274-4879; Lopes, Antonio/0000-0001-7359-4370
CR Ahmed SM, 2014, LANCET INFECT DIS, V14, P725, DOI 10.1016/S1473-3099(14)70767-4
   Ahrens B, 2006, HYDROL EARTH SYST SC, V10, P197, DOI 10.5194/hess-10-197-2006
   Althaus C. L., 2014, ARXIV14083505
   Althaus CL, 2015, LANCET INFECT DIS, V15, P507, DOI 10.1016/S1473-3099(15)70135-0
   [Anonymous], 1981, Introduction To Multidimensional Scaling: Theory, Methods, and Applications
   [Anonymous], 1958, Theory and Methods of Scaling
   [Anonymous], 2000, Multidimensional Scaling, DOI [10.1201/9780367801700, DOI 10.1201/9780367801700]
   [Anonymous], 2010, Modern Multidimensional Scaling
   Bennett J.E., 2014, MANDELL DOUGLAS BENN
   Borio L. L., 2014, MANDELL DOUGLAS BENN, P178
   Bridges CB, 2003, CLIN INFECT DIS, V37, P1094, DOI 10.1086/378292
   Bronstein MM, 2006, NUMER LINEAR ALGEBR, V13, P149, DOI 10.1002/nla.475
   Burt FJ, 2012, LANCET, V379, P662, DOI 10.1016/S0140-6736(11)60281-X
   Caballero IS, 2014, BMC GENOMICS, V15, DOI 10.1186/1471-2164-15-960
   Calinski T., 1974, Commun. Stat. Theor. Methods, V3, P1, DOI DOI 10.1080/03610927408827101
   Chan FKW, 2009, IEEE T SIGNAL PROCES, V57, P4548, DOI 10.1109/TSP.2009.2024869
   Charrel RN, 2007, NEW ENGL J MED, V356, P769, DOI 10.1056/NEJMp078013
   Cil I, 2012, EXPERT SYST APPL, V39, P8611, DOI 10.1016/j.eswa.2012.01.192
   Corten R, 2011, STATA J, V11, P52, DOI 10.1177/1536867X1101100103
   DAVIES DL, 1979, IEEE T PATTERN ANAL, V1, P224, DOI 10.1109/TPAMI.1979.4766909
   Davison M.L., 1983, Multidimensional Scaling, V85
   DICK EC, 1987, J INFECT DIS, V156, P442, DOI 10.1093/infdis/156.3.442
   Dolin R., 2014, MANDELL DOUGLAS BENN, P2122
   Dormitzer PR, 2014, MANDELL DOUGLAS BENN, P1854
   Duarte FB, 2010, NONLINEAR DYNAM, V61, P691, DOI 10.1007/s11071-010-9680-z
   Durrheim DN, 2014, VACCINE, V32, P6880, DOI 10.1016/j.vaccine.2014.10.061
   Endy TP, 2014, J INFECT DIS, V209, P556, DOI 10.1093/infdis/jiu112
   FENTON M, 1988, ANN TOURISM RES, V15, P236, DOI 10.1016/0160-7383(88)90085-0
   Fettig J, 2014, INFECT DIS CLIN N AM, V28, P323, DOI 10.1016/j.idc.2014.05.001
   Geisbert T. W., 2014, MANDELL DOUGLAS BENN, P1995
   Gershon A. A., 2014, MANDELL DOUGLAS BENN, P1967
   GOWER JC, 1975, PSYCHOMETRIKA, V40, P33, DOI 10.1007/BF02291478
   Hampson K, 2009, PLOS BIOL, V7, P462, DOI 10.1371/journal.pbio.1000053
   Helmuth IG, 2015, VACCINE, V33, P2406, DOI 10.1016/j.vaccine.2015.03.055
   HENDLEY JO, 1988, EPIDEMIOL REV, V10, P242, DOI 10.1093/oxfordjournals.epirev.a036024
   Hollemeyer K, 2012, RAPID COMMUN MASS SP, V26, P1735, DOI 10.1002/rcm.6277
   Hung HF, 2014, STOCH ENV RES RISK A, V28, P611, DOI 10.1007/s00477-013-0776-0
   Ionescu C.M., 2013, HUMAN RESP SYSTEM AN
   Jain AK, 2010, PATTERN RECOGN LETT, V31, P651, DOI 10.1016/j.patrec.2009.09.011
   Ji X, 2004, IEEE INFOCOM SER, P2652
   Khabbaz R., 2015, Mandell, Douglas, and Bennetts Principles and Practice of Infectious Diseases, V8th, P158, DOI DOI 10.1016/B978-1-4557-4801-3.00014-X
   Khan A, 2014, INFECT DIS POVERTY, V3, DOI 10.1186/2049-9957-3-12
   Kim J, 2010, BMC BIOINFORMATICS, V11, DOI 10.1186/1471-2105-11-434
   KRUSKAL JB, 1964, PSYCHOMETRIKA, V29, P1, DOI 10.1007/BF02289565
   LACHER DA, 1991, ANN CLIN LAB SCI, V21, P94
   LAWLESS HT, 1995, FOOD QUAL PREFER, V6, P91, DOI 10.1016/0950-3293(95)98553-U
   Litman N., 2014, MANDELL DOUGLAS BENN, P1942
   Lopes AM, 2014, J SEISMOL, V18, P163, DOI 10.1007/s10950-013-9409-9
   Lopes A, 2013, NONLINEAR DYNAM, V74, P1191, DOI 10.1007/s11071-013-1034-1
   Lopes AM, 2014, COMMUN NONLINEAR SCI, V19, P851, DOI 10.1016/j.cnsns.2013.08.031
   Lopes AM, 2013, COMPUT MATH APPL, V66, P647, DOI 10.1016/j.camwa.2013.02.003
   Machado JAT, 2011, NONLINEAR DYNAM, V65, P399, DOI 10.1007/s11071-010-9900-6
   Mann J, 2011, J THEOR BIOL, V269, P266, DOI 10.1016/j.jtbi.2010.10.028
   Markoff L., 2014, MANDELL DOUGLAS BENN, P1865
   MATOUCH O, 1987, VET MED-CZECH, V32, P669
   McIntosh K., 2014, MANDELL DOUGLAS BENN, P1731
   Memish ZA, 2014, INT J INFECT DIS, V24, P51, DOI 10.1016/j.ijid.2014.05.001
   Milton DK, 2012, FRONT CELL INFECT MI, V2, DOI 10.3389/fcimb.2012.00150
   Murray PR., 2013, MED MICROBIOLOGY, V7th
   MURTAGH F, 1983, COMPUT J, V26, P354, DOI 10.1093/comjnl/26.4.354
   Noah DL, 1998, ANN INTERN MED, V128, P922, DOI 10.7326/0003-4819-128-11-199806010-00012
   Osterhaus ADME, 2002, VACCINE, V20, pS82, DOI 10.1016/S0264-410X(02)00138-X
   Pandit PS, 2013, SCI REP-UK, V3, DOI 10.1038/srep02175
   Patel MM, 2013, PEDIATR INFECT DIS J, V32, pE134, DOI 10.1097/INF.0b013e31827d3b68
   Pirtle E C, 1991, Rev Sci Tech, V10, P733
   Pitzer VE, 2012, PLOS ONE, V7, DOI 10.1371/journal.pone.0042320
   Poon LLM, 2004, LANCET INFECT DIS, V4, P663, DOI 10.1016/S1473-3099(04)01172-7
   Reef SE, 2006, CLIN INFECT DIS, V43, pS126, DOI 10.1086/505944
   Reid S, 2009, INT J STD AIDS, V20, P828, DOI 10.1258/ijsa.2009.009284
   Reitz M. S., 2014, MANDELL DOUGLAS BENN, P2054
   Romero J. R., 2014, MANDELL DOUGLAS BENN, P2073
   ROSS AH, 1962, NEW ENGL J MED, V267, P369, DOI 10.1056/NEJM196208232670801
   Rota PA, 2002, EMERG INFECT DIS, V8, P902, DOI 10.3201/eid0809.020206
   Rougeron V, 2015, J CLIN VIROL, V64, P111, DOI 10.1016/j.jcv.2015.01.014
   ROUSSEEUW PJ, 1987, J COMPUT APPL MATH, V20, P53, DOI 10.1016/0377-0427(87)90125-7
   Rubin S, 2015, J PATHOL, V235, P242, DOI 10.1002/path.4445
   SCHLENKER TL, 1992, JAMA-J AM MED ASSOC, V267, P823, DOI 10.1001/jama.267.6.823
   Shi WF, 2010, PLOS ONE, V5, DOI 10.1371/journal.pone.0014454
   Singh K., 2014, MANDELL DOUGLAS BENN, P1984
   Stephenson DB, 2000, TELLUS A, V52, P300, DOI 10.1034/j.1600-0870.2000.d01-5.x
   Tate JE, 2012, LANCET INFECT DIS, V12, P136, DOI 10.1016/S1473-3099(11)70253-5
   Machado JT, 2011, NONLINEAR DYNAM, V65, P235, DOI 10.1007/s11071-010-9885-1
   Machado JAT, 2015, ENTROPY-SWITZ, V17, P1775, DOI 10.3390/e17041775
   Machado JAT, 2015, NONLINEAR DYNAM, V79, P63, DOI 10.1007/s11071-014-1645-1
   Machado JAT, 2013, ENTROPY-SWITZ, V15, P3892, DOI 10.3390/e15093892
   Thèves C, 2014, CLIN MICROBIOL INFEC, V20, P210, DOI 10.1111/1469-0691.12536
   Thio C.L., 2014, MANDELL DOUGLAS BENN, P1815, DOI DOI 10.1016/B978-1-4557-4801-3.00148-X
   Treanor J. J., 2014, MANDELL DOUGLAS BENN, P1815
   Turner R. B., 2014, MANDELL DOUGLAS BENN, P2113
   Tzagarakis C, 2009, EXP BRAIN RES, V194, P369, DOI 10.1007/s00221-009-1709-5
   van Doremalen N, 2014, EMERG INFECT DIS, V20, P1263, DOI 10.3201/eid2007.140500
   Vukea PR, 2014, INFECT GENET EVOL, V21, P279, DOI 10.1016/j.meegid.2013.11.017
   Vulto A. G., 2014, ANN PHARM FRANCAISES
   Weaver S. C., 2015, ANTIVIRAL RES
   WEINSTEIN L, 1952, NEW ENGL J MED, V246, P296, DOI 10.1056/NEJM195202212460805
   WELLS MW, 1950, JAMA-J AM MED ASSOC, V142, P1337, DOI 10.1001/jama.1950.02910350007004
   Whitley RJ, 2014, MANDELL DOUGLAS BENN, P1731
   Wood JP, 2010, ENVIRON SCI TECHNOL, V44, P7515, DOI 10.1021/es1016153
   Young Forrest W., 2013, Multidimensional Scaling: History, Theory, and Applications
NR 99
TC 18
Z9 19
U1 0
U2 23
PU ELSEVIER IRELAND LTD
PI CLARE
PA ELSEVIER HOUSE, BROOKVALE PLAZA, EAST PARK SHANNON, CO, CLARE, 00000,
   IRELAND
SN 0169-2607
EI 1872-7565
J9 COMPUT METH PROG BIO
JI Comput. Meth. Programs Biomed.
PD JUL
PY 2016
VL 131
BP 97
EP 110
DI 10.1016/j.cmpb.2016.03.029
PG 14
WC Computer Science, Interdisciplinary Applications; Computer Science,
   Theory & Methods; Engineering, Biomedical; Medical Informatics
WE Science Citation Index Expanded (SCI-EXPANDED)
SC Computer Science; Engineering; Medical Informatics
GA DN8AA
UT WOS:000377300100010
PM 27265052
OA Green Published
DA 2025-07-26
ER

PT J
AU Musso, D
   Gubler, DJ
AF Musso, Didier
   Gubler, Duane J.
TI Zika Virus
SO CLINICAL MICROBIOLOGY REVIEWS
LA English
DT Review
ID WEST-NILE-VIRUS; DENGUE HEMORRHAGIC-FEVER; GUILLAIN-BARRE-SYNDROME;
   RIFT-VALLEY FEVER; ALBOPICTUS DIPTERA-CULICIDAE;
   REVERSE-TRANSCRIPTASE-PCR; ARTHROPOD-BORNE VIRUSES; ROSS RIVER VIRUS;
   YELLOW-FEVER; CHIKUNGUNYA VIRUS
AB Zika virus (ZIKV) is an arthropod-borne virus (arbovirus) in the genus Flavivirus and the family Flaviviridae. ZIKV was first isolated from a nonhuman primate in 1947 and from mosquitoes in 1948 in Africa, and ZIKV infections in humans were sporadic for half a century before emerging in the Pacific and the Americas. ZIKV is usually transmitted by the bite of infected mosquitoes. The clinical presentation of Zika fever is nonspecific and can be misdiagnosed as other infectious diseases, especially those due to arboviruses such as dengue and chikungunya. ZIKV infection was associated with only mild illness prior to the large French Polynesian outbreak in 2013 and 2014, when severe neurological complications were reported, and the emergence in Brazil of a dramatic increase in severe congenital malformations (microcephaly) suspected to be associated with ZIKV. Laboratory diagnosis of Zika fever relies on virus isolation or detection of ZIKV-specific RNA. Serological diagnosis is complicated by cross-reactivity among members of the Flavivirus genus. The adaptation of ZIKV to an urban cycle involving humans and domestic mosquito vectors in tropical areas where dengue is endemic suggests that the incidence of ZIKV infections may be underestimated. There is a high potential for ZIKV emergence in urban centers in the tropics that are infested with competent mosquito vectors such as Aedes aegypti and Aedes albopictus.
C1 [Musso, Didier] Inst Louis Malarde, Unit Emerging Infect Dis, Papeete, Tahiti, France.
   [Gubler, Duane J.] Duke NUS Med Sch, Program Emerging Infect Dis, Signature Res, Singapore, Singapore.
   [Gubler, Duane J.] Partnership Dengue Control, Lyon, France.
C3 National University of Singapore
RP Musso, D (corresponding author), Inst Louis Malarde, Unit Emerging Infect Dis, Papeete, Tahiti, France.; Gubler, DJ (corresponding author), Duke NUS Med Sch, Program Emerging Infect Dis, Signature Res, Singapore, Singapore.; Gubler, DJ (corresponding author), Partnership Dengue Control, Lyon, France.
EM dmusso@ilm.pf; duane.gubler@duke-nus.edu.sg
RI Musso, Didier/P-7809-2016
OI Musso, Didier/0000-0002-9226-0971
CR Aaskov J, 2007, J GEN VIROL, V88, P3334, DOI 10.1099/vir.0.83122-0
   Abraham Alon, 2011, J Clin Neuromuscul Dis, V12, P113, DOI 10.1097/CND.0b013e318209ef9a
   ADAMS SC, 1995, VIROLOGY, V206, P49, DOI 10.1016/S0042-6822(95)80018-2
   ADEKOLUJOHN EO, 1983, T ROY SOC TROP MED H, V77, P149, DOI 10.1016/0035-9203(83)90053-6
   Ahmed S, 2000, NEUROLOGY, V55, P144, DOI 10.1212/WNL.55.1.144
   Akoua-Koffi C, 2001, B SOC PATHOL EXOT, V94, P227
   Alera MT, 2015, EMERG INFECT DIS, V21, P722, DOI 10.3201/eid2104.141707
   Allain JP, 2005, TRANSFUS MED REV, V19, P110, DOI 10.1016/j.tmrv.2004.11.005
   Ameline M, 2014, ANN DERMATOL VENER, V141, pS447
   ANDRAL L, 1968, B WORLD HEALTH ORGAN, V38, P855
   Angelini R, 2007, Euro Surveill, V12
   [Anonymous], 2015, Wkly Epidemiol Rec, V90, P609
   [Anonymous], 1961, WHO TECH REP SER, V219, P68
   [Anonymous], AS PAC STRAT EM DIS
   [Anonymous], EP UPD ZIK VIR INF
   [Anonymous], 2015, RAP RISK ASS ZIK VIR
   [Anonymous], 1971, Comp. Virol..
   [Anonymous], 2015, Clin. Microbiol, DOI [10.4172/2327-5073.1000222, DOI 10.4172/2327-5073.1000222]
   [Anonymous], 2015, EP AL ZIK VIR INF
   [Anonymous], 2009, BIOS MICR BIOM LAB
   Arzuza-Ortega L, 2016, EMERG INFECT DIS, V22, P925, DOI 10.3201/eid2205.151934
   Atkinson B, 2016, EMERG INFECT DIS, V22, P940, DOI 10.3201/eid2205.160107
   Attar N., 2016, Nature Reviews Microbiology, V14, P62, DOI [DOI 10.1038/NRMICR0.2015.28, 10.1038/nrmicro.2015.28, DOI 10.1038/NRMICRO.2015.28]
   Aubry A, 2015, 64 ANN M AM SOC TROP
   Aubry M, 2016, TRANSFUSION, V56, P33, DOI 10.1111/trf.13271
   Aubry M, 2015, INT J INFECT DIS, V41, P11, DOI 10.1016/j.ijid.2015.10.005
   Aubry M, 2015, INT J INFECT DIS, V37, P19, DOI 10.1016/j.ijid.2015.06.005
   Aubry M, 2012, J CLIN VIROL, V55, P23, DOI 10.1016/j.jcv.2012.05.010
   Babaniyi OA, 2015, J GLOB INFECT DIS, V7, P11, DOI 10.4103/0974-777X.150884
   Balm MND, 2012, J MED VIROL, V84, P1501, DOI 10.1002/jmv.23241
   Barber B, 2009, AUST FAM PHYSICIAN, V38, P586
   Baronti C, 2014, GENOME ANNOUNCEMENTS, V2, DOI 10.1128/genomeA.00500-14
   Barzon L, 2009, EUROSURVEILLANCE, V14, P22
   Barzon L, 2013, J INFECT DIS, V208, P1086, DOI 10.1093/infdis/jit290
   Basurko C, 2009, EUR J OBSTET GYN R B, V147, P29, DOI 10.1016/j.ejogrb.2009.06.028
   BEARCROFT W. G. C., 1956, TRANS ROY SOC TROP MED AND HYG, V50, P442, DOI 10.1016/0035-9203(56)90090-6
   BEARCROFT WGC, 1957, J PATHOL BACTERIOL, V74, P295, DOI 10.1002/path.1700740207
   BELL TM, 1971, ARCH GES VIRUSFORSCH, V35, P183, DOI 10.1007/BF01249709
   Bennett SN, 2010, MOL BIOL EVOL, V27, P811, DOI 10.1093/molbev/msp285
   Bennett SN, 2003, MOL BIOL EVOL, V20, P1650, DOI 10.1093/molbev/msg182
   Berge T, 1975, INT CATALOG ARBOVIRU
   Berthet FX, 1997, J GEN VIROL, V78, P2293, DOI 10.1099/0022-1317-78-9-2293
   Berthet N, 2014, VECTOR-BORNE ZOONOT, V14, P862, DOI 10.1089/vbz.2014.1607
   Besnard M, 2014, EUROSURVEILLANCE, V19, P13, DOI 10.2807/1560-7917.ES2014.19.13.20751
   BIERLAIRE D, 2014, TRANSFUS CLIN BIOL, V21, P234, DOI DOI 10.1016/J.TRACLI.2014.08.005
   Bogoch II, 2016, LANCET, V387, P335, DOI 10.1016/S0140-6736(16)00080-5
   Bonizzoni M, 2013, TRENDS PARASITOL, V29, P460, DOI 10.1016/j.pt.2013.07.003
   Boorman J. P. T., 1956, Transactions of the Royal Society of Tropical Medicine and Hygiene, V50, P238, DOI 10.1016/0035-9203(56)90029-3
   Brault AC, 2007, NAT GENET, V39, P1162, DOI 10.1038/ng2097
   BRES P., 1963, BULL SOC PATHOL EXOTIQUE, V56, P384
   BRES P, 1970, B WORLD HEALTH ORGAN, V43, P223
   Brown C, 2016, CAN MED ASSOC J, V188, pE34, DOI 10.1503/cmaj.109-5212
   Brust KB, 2014, IDCases, V1, P95, DOI 10.1016/j.idcr.2014.10.009
   Buathong R, 2015, AM J TROP MED HYG, V93, P380, DOI 10.4269/ajtmh.15-0022
   BUCKLEY A, 1988, J GEN VIROL, V69, P1913, DOI 10.1099/0022-1317-69-8-1913
   Burt FJ, 2012, LANCET, V379, P662, DOI 10.1016/S0140-6736(11)60281-X
   Caglioti C, 2013, NEW MICROBIOL, V36, P211
   Calisher CH, 2003, ADV VIRUS RES, V59, P1, DOI 10.1016/S0065-3527(03)59001-7
   CALISHER CH, 1989, J GEN VIROL, V70, P37, DOI 10.1099/0022-1317-70-1-37
   CALISHER CH, 1980, INTERVIROLOGY, V14, P229, DOI 10.1159/000149190
   Calisher CH, 2001, EMERG INFECT DIS, V7, P756
   Calvet G, 2016, LANCET INFECT DIS, V16, P653, DOI 10.1016/S1473-3099(16)00095-5
   Calvet GA, 2016, J CLIN VIROL, V74, P1, DOI 10.1016/j.jcv.2015.11.014
   Calvez E, 2016, PLOS NEGLECT TROP D, V10, DOI 10.1371/journal.pntd.0004374
   Camacho E., 2016, Emerging Infectious Diseases, V22, P927, DOI 10.3201/eid2205.160023
   Campos GS, 2015, EMERG INFECT DIS, V21, P1885, DOI 10.3201/eid2110.150847
   Canals M, 2012, REV CHIL INFECTOL, V29, P388, DOI 10.4067/S0716-10182012000400004
   Cao-Lormeau V-M, 2016, EMERG INFECT DIS
   Cao-Lormeau VM, 2014, LANCET, V384, P1571, DOI 10.1016/S0140-6736(14)61977-2
   Cao-Lormeau VM, 2014, EMERG INFECT DIS, V20, P1034, DOI 10.3201/eid2006.131413
   Cao-Lormeau VM, 2014, EMERG INFECT DIS, V20, P1085, DOI [10.3201/eid2011.141380, 10.3201/eid2006.140138]
   Cao-Lormeau VM, 2011, PLOS ONE, V6, DOI 10.1371/journal.pone.0029555
   Cao-Lormeau VM, 2009, VIROL J, V6, DOI 10.1186/1743-422X-6-35
   Cardoso CW, 2015, EMERG INFECT DIS, V21, P2274, DOI 10.3201/eid2112.151167
   CAREY D E, 1971, Journal of the History of Medicine and Allied Sciences, V26, P243
   CAREY DE, 1972, B WORLD HEALTH ORGAN, V46, P645
   Carvalho RG, 2014, MEM I OSWALDO CRUZ, V109, P787, DOI 10.1590/0074-0276140304
   CASALS J, 1963, AM J TROP MED HYG, V12, P587, DOI 10.4269/ajtmh.1963.12.587
   Casals J., 1966, 9 P S INT C MICR MOS, P441
   CASALS JORDI, 1957, TRANS NEW YORK ACAD SCI, V19, P219
   Centers for Disease Control and Prevention (CDC), 2002, MMWR Morb Mortal Wkly Rep, V51, P877
   Chambers T., 2008, ENCY VIROLOGY, P241
   Champion SR, 2014, ENVIRON HEALTH INSIG, V8, P35, DOI 10.4137/EHI.S16004
   Chandak NH, 2009, NEUROL INDIA, V57, P177, DOI 10.4103/0028-3886.51289
   CHANG GJJ, 1994, J CLIN MICROBIOL, V32, P477, DOI 10.1128/JCM.32.2.477-483.1994
   Charrel RN, 2007, NEW ENGL J MED, V356, P769, DOI 10.1056/NEJMp078013
   Chen LH, 2016, ANN INTERN MED, V164, P613, DOI 10.7326/M16-0150
   CHIPPAUX.C, 1966, B WORLD HEALTH ORGAN, V34, P105
   Chippaux-Hyppolite C, 1965, Bull Soc Pathol Exot Filiales, V58, P812
   Chiu CY, 2015, EMERG INFECT DIS, V21, P1409, DOI 10.3201/eid2108.150458
   CHOW VTK, 1993, ARCH VIROL, V133, P157, DOI 10.1007/BF01309751
   Chretien JP, 2007, AM J TROP MED HYG, V76, P405, DOI 10.4269/ajtmh.2007.76.405
   Clark BM, 2012, J CLIN VIROL, V54, P376, DOI 10.1016/j.jcv.2012.04.012
   CLARKE DH, 1958, AM J TROP MED HYG, V7, P561, DOI 10.4269/ajtmh.1958.7.561
   Coelho GE, 2012, REV INST MED TROP SP, V54, pS13, DOI 10.1590/S0036-46652012000700006
   Coffey LL, 2014, VIRUSES-BASEL, V6, P4628, DOI 10.3390/v6114628
   Collantes F, 2015, PARASITE VECTOR, V8, DOI 10.1186/s13071-015-1262-y
   CORNET M, 1979, Cahiers O.R.S.T.O.M. (Office de la Recherche Scientifique et Technique Outre-Mer) Serie Entomologie Medicale et Parasitologie, V17, P47
   CORNET M, 1979, Cahiers O.R.S.T.O.M. (Office de la Recherche Scientifique et Technique Outre-Mer) Serie Entomologie Medicale et Parasitologie, V17, P149
   DARWISH MA, 1983, T ROY SOC TROP MED H, V77, P442, DOI 10.1016/0035-9203(83)90106-2
   Delaunay P, 2009, ARCH PEDIATRIE, V16, pS66, DOI 10.1016/S0929-693X(09)75304-7
   Delbue S, 2014, J NEUROVIROL, V20, P437, DOI 10.1007/s13365-014-0276-0
   Derraik JG, 2015, AUST NZ J PUBL HEAL, V39, P5, DOI 10.1111/1753-6405.12302
   Di Sabatino D, 2014, BIOMED RES INT, V2014, DOI 10.1155/2014/907852
   Diagne CT, 2015, BMC INFECT DIS, V15, DOI 10.1186/s12879-015-1231-2
   Diallo D, 2014, PLOS ONE, V9, DOI 10.1371/journal.pone.0109442
   DICK GWA, 1952, T ROY SOC TROP MED H, V46, P509, DOI 10.1016/0035-9203(52)90042-4
   DICK GWA, 1952, T ROY SOC TROP MED H, V46, P600, DOI 10.1016/0035-9203(52)90021-7
   DICK GWA, 1952, T ROY SOC TROP MED H, V46, P521, DOI 10.1016/0035-9203(52)90043-6
   DICK GWA, 1953, T ROY SOC TROP MED H, V47, P13, DOI 10.1016/0035-9203(53)90021-2
   Dickinson D B, 1965, S Afr J Med Sci, V30, P11
   DIGOUTTE JP, 1992, RES VIROLOGY, V143, P417, DOI 10.1016/S0923-2516(06)80135-4
   Donadieu E, 2013, VIRUSES-BASEL, V5, P2856, DOI 10.3390/v5112856
   Duffy MR, 2009, NEW ENGL J MED, V360, P2536, DOI 10.1056/NEJMoa0805715
   Dupont-Rouzeyrol M, 2015, EMERG INFECT DIS, V21, P381, DOI 10.3201/eid2102.141553
   Dupont-Rouzeyrol M, 2012, VECTOR-BORNE ZOONOT, V12, P1036, DOI 10.1089/vbz.2011.0937
   Durand Mark A, 2005, Pac Health Dialog, V12, P99
   Dussart P, 2008, PLOS NEGLECT TROP D, V2, DOI 10.1371/journal.pntd.0000280
   Dyer O, 2015, BMJ-BRIT MED J, V351, DOI 10.1136/bmj.h6983
   Economopoulou A, 2009, EPIDEMIOL INFECT, V137, P534, DOI 10.1017/S0950268808001167
   Effler PV, 2005, EMERG INFECT DIS, V11, P742
   Enfissi A, 2016, LANCET, V387, P227, DOI 10.1016/S0140-6736(16)00003-9
   Erlanger TE, 2009, EMERG INFECT DIS, V15, P1, DOI 10.3201/eid1501.080311
   Espy MJ, 2006, CLIN MICROBIOL REV, V19, P165, DOI 10.1128/CMR.19.1.165-256.2006
   European Centre for Disease Prevention and Control, 2014, ZIK VIR INF OUTBR FR
   European Centre for Disease Prevention and Control, 2015, RAP RISK ASS MICR BR
   European Centre for Disease Prevention and Control, 2016, RAP RISK ASS ZIK VIR
   European Centre for Disease Prevention and Control, 2014, MON CURR THREATS ECD
   European Centre for Disease Prevention and Control Rapid Risk Assessment, 2015, ZIK VIR EP AM POT AS
   European Centre for Disease Prevention and Control. Rapid Risk Assessment, 2016, ZIK VIR DIS EP POT A
   FAGBAMI A, 1977, TROP GEOGR MED, V29, P187
   FAGBAMI AH, 1979, J HYG-CAMBRIDGE, V83, P213, DOI 10.1017/S0022172400025997
   FAGBAMI AH, 1977, T ROY SOC TROP MED H, V71, P60, DOI 10.1016/0035-9203(77)90210-3
   Fang MY, 1997, MICROBIOL IMMUNOL, V41, P209, DOI 10.1111/j.1348-0421.1997.tb01192.x
   Fauci AS, 2016, NEW ENGL J MED, V374, P601, DOI 10.1056/NEJMp1600297
   Faye O, 2008, J CLIN VIROL, V43, P96, DOI 10.1016/j.jcv.2008.05.005
   Faye O, 2014, PLOS NEGLECT TROP D, V8, DOI 10.1371/journal.pntd.0002636
   Faye O, 2013, VIROL J, V10, DOI 10.1186/1743-422X-10-311
   FILIPE AR, 1973, ARCH GES VIRUSFORSCH, V43, P315, DOI 10.1007/BF01556147
   FILIPE AR, 1975, AM J TROP MED HYG, V24, P516, DOI 10.4269/ajtmh.1975.24.516
   Fokam E B, 2010, East Afr Med J, V87, P262
   Fonseca K, 2014, AM J TROP MED HYG, V91, P1035, DOI 10.4269/ajtmh.14-0151
   Fontes BM, 2016, ARQ BRAS OFTALMOL, V79, P63, DOI 10.5935/0004-2749.20160020
   Foy BD, 2011, EMERG INFECT DIS, V17, P880, DOI 10.3201/eid1705.101939
   Franchini M, 2015, BLOOD TRANSFUS, V1, DOI DOI 10.1136/BJSPORTS-2014-094015
   Franco L, 2010, EUROSURVEILLANCE, V15, P5
   Fritel X, 2010, EMERG INFECT DIS, V16, P418, DOI 10.3201/eid1603.091403
   Fry SR, 2011, PLOS NEGLECT TROP D, V5, DOI 10.1371/journal.pntd.0001199
   FULOP L, 1993, J VIROL METHODS, V44, P179, DOI 10.1016/0166-0934(93)90053-T
   Gatherer D, 2016, J GEN VIROL, V97, P269, DOI 10.1099/jgv.0.000381
   Gaunt MW, 2005, J VIROL METHODS, V128, P113, DOI 10.1016/j.jviromet.2005.04.006
   Gaunt MW, 2001, J GEN VIROL, V82, P1867, DOI 10.1099/0022-1317-82-8-1867
   Gautret P, 2016, TRAVEL MED INFECT DI, V14, P7, DOI 10.1016/j.tmaid.2015.12.004
   Gérardin P, 2008, PLOS MED, V5, P413, DOI 10.1371/journal.pmed.0050060
   GESER A, 1970, Bulletin of the World Health Organization, V43, P539
   Giordano BV, 2015, J AM MOSQUITO CONTR, V31, P101, DOI 10.2987/14-6456R.1
   Mourao MPG, 2015, REV SOC BRAS MED TRO, V48, P20, DOI 10.1590/0037-8682-0133-2013
   GONZALEZ JP, 1979, B SOC PATHOL EXOT, V72, P416
   Gould EA, 2009, T ROY SOC TROP MED H, V103, P109, DOI 10.1016/j.trstmh.2008.07.025
   Gourinat AC, 2015, EMERG INFECT DIS, V21, P84, DOI 10.3201/eid2101.140894
   Grandadam M, 2011, EMERG INFECT DIS, V17, P910, DOI 10.3201/eid1705.101873
   Grard G, 2014, PLOS NEGLECT TROP D, V8, DOI 10.1371/journal.pntd.0002681
   Gubler D.J., 2007, FIELDS VIROLOGY, V5th, P1153
   GUBLER DJ, 1976, AM J TROP MED HYG, V25, P318, DOI 10.4269/ajtmh.1976.25.318
   GUBLER DJ, 1979, AM J TROP MED HYG, V28, P1045, DOI 10.4269/ajtmh.1979.28.1045
   Gubler DJ, 1998, EMERG INFECT DIS, V4, P442, DOI 10.3201/eid0403.980326
   Gubler DJ, 1998, CLIN MICROBIOL REV, V11, P480, DOI 10.1128/CMR.11.3.480
   Gubler DJ, 2004, COMP IMMUNOL MICROB, V27, P319, DOI 10.1016/j.cimid.2004.03.013
   Gubler DJ, 2002, ARCH MED RES, V33, P330, DOI 10.1016/S0188-4409(02)00378-8
   Gubler DJ, 2012, HUNTERS TROPICAL MED, P1012
   Gubler DJ, 2007, CLIN INFECT DIS, V45, P1039, DOI 10.1086/521911
   Gubler DJ, 2014, DENGUE AND DENGUE HEMORRHAGIC FEVER, 2ND EDITION, P1, DOI 10.1079/9781845939649.0001
   Gubler Duane J, 2011, Trop Med Health, V39, P3, DOI 10.2149/tmh.2011-S05
   Guillaumot Laurent, 2005, Pac Health Dialog, V12, P45
   Gulland A, 2016, BMJ-BRIT MED J, V352, DOI 10.1136/bmj.i657
   HADDOW A. J., 1961, BULL ENTOMOL RES, V52, P317, DOI 10.1017/S0007485300055449
   HADDOW AJ, 1948, ANN TROP MED PARASIT, V42, P271, DOI 10.1080/00034983.1948.11685376
   HADDOW AJ, 1964, B WORLD HEALTH ORGAN, V31, P57
   Haddow AD, 2012, PLOS NEGLECT TROP D, V6, DOI 10.1371/journal.pntd.0001477
   Halstead SB, 2015, EMERG INFECT DIS, V21, P557, DOI 10.3201/eid2104.141723
   Hamel R, 2015, J VIROL, V89, P8880, DOI 10.1128/JVI.00354-15
   HAMMON WM, 1956, P SOC EXP BIOL MED, V91, P521
   HAMMON WM, 1958, AM J TROP MED HYG, V7, P323, DOI 10.4269/ajtmh.1958.7.323
   Hanley KA, 2008, ORIGIN AND EVOLUTION OF VIRUSES, 2ND EDITION, P351, DOI 10.1016/B978-0-12-374153-0.00016-3
   Hayes EB, 2009, EMERG INFECT DIS, V15, P1347, DOI 10.3201/eid1509.090442
   Heang V, 2012, EMERG INFECT DIS, V18, P349, DOI 10.3201/eid1802.111224
   Henderson B.E., 1968, Virus Research Institute Annual Report, P48
   HENDERSON BE, 1970, B WORLD HEALTH ORGAN, V42, P797
   HENDERSON BE, 1968, B WORLD HEALTH ORGAN, V38, P229
   HENDERSON BE, 1970, AM J TROP MED HYG, V19, P110, DOI 10.4269/ajtmh.1970.19.110
   HENDERSON BE, 1970, B WORLD HEALTH ORGAN, V42, P787
   Hennessey M, 2016, MMWR-MORBID MORTAL W, V65, P55, DOI 10.15585/mmwr.mm6503e1
   Himeidan YE, 2014, FRONT PUBLIC HEALTH, V2, DOI 10.3389/fpubh.2014.00169
   Hirayama T, 2012, J CLIN MICROBIOL, V50, P2047, DOI 10.1128/JCM.06557-11
   Hoad VC, 2015, MED J AUSTRALIA, V202, P267, DOI 10.5694/mja14.01522
   Holder P, 2010, J MED ENTOMOL, V47, P600, DOI 10.1603/ME09111
   Ioos S, 2014, MED MALADIES INFECT, V44, P302, DOI 10.1016/j.medmal.2014.04.008
   JAN C, 1978, B SOC PATHOL EXOT, V71, P140
   Carod-Artal FJ, 2013, LANCET NEUROL, V12, P906, DOI 10.1016/S1474-4422(13)70150-9
   Johnson AJ, 2000, J CLIN MICROBIOL, V38, P1827, DOI 10.1128/JCM.38.5.1827-1831.2000
   Johnson BW, 2009, CLIN VACCINE IMMUNOL, V16, P1052, DOI 10.1128/CVI.00095-09
   Keighley CL, 2015, CURR OPIN INFECT DIS, V28, P139, DOI 10.1097/QCO.0000000000000145
   Kenney JL, 2014, ADV VIRUS RES, V89, P39, DOI 10.1016/B978-0-12-800172-1.00002-1
   KERR JA, 1952, J IMMUNOL, V68, P461
   Kiedrzynski T., 1998, Pacific Health Dialog, V5, P129
   Kilbourn AM, 2003, J WILDLIFE DIS, V39, P73, DOI 10.7589/0090-3558-39.1.73
   Kilpatrick AM, 2012, LANCET, V380, P1946, DOI 10.1016/S0140-6736(12)61151-9
   Kimura R., 1944, Nippom Igaku, P629
   King AMQ., 2011, VIRUS TAXONOMY, P1003
   KIRYA BG, 1977, T ROY SOC TROP MED H, V71, P300, DOI 10.1016/0035-9203(77)90104-3
   Knudsen AB, 1996, J AM MOSQUITO CONTR, V12, P177
   Kojima G, 2015, EMERG INFECT DIS, V21, P182, DOI 10.3201/eid2101.141581
   KOKERNOT R. H., 1960, AN INST MED TROP, V17, P201
   KOKERNOT RH, 1965, T ROY SOC TROP MED H, V59, P563, DOI 10.1016/0035-9203(65)90159-8
   Korhonen EM, 2016, EUROSURVEILLANCE, V21, P2, DOI 10.2807/1560-7917.ES.2016.21.2.30107
   Kraemer MUG, 2015, ELIFE, V4, DOI 10.7554/eLife.08347
   Kraemer MUG, 2015, SCI DATA, V2, DOI 10.1038/sdata.2015.35
   Kuno G, 2007, ARCH VIROL, V152, P687, DOI 10.1007/s00705-006-0903-z
   Kuno G, 2005, CLIN MICROBIOL REV, V18, P608, DOI 10.1128/CMR.18.4.608-637.2005
   Kuno G, 1998, J VIROL, V72, P73, DOI 10.1128/JVI.72.1.73-83.1998
   Kuno G, 2001, ACTA VIROL, V45, P139
   Kuno Goro, 2003, Adv Virus Res, V61, P3, DOI 10.1016/S0065-3527(03)61001-8
   Kutsuna S, 2014, EUROSURVEILLANCE, V19, P8, DOI 10.2807/1560-7917.ES2014.19.4.20683
   Kwong JC, 2013, AM J TROP MED HYG, V89, P516, DOI 10.4269/ajtmh.13-0029
   La Ruche G, 2010, EUROSURVEILLANCE, V15, P2
   Laigret J, 1964, B SOC PATHOL EXOT, V60, P339
   Laird Marshall, 1994, New Zealand Entomologist, V17, P14
   Lanciotti RS, 2008, EMERG INFECT DIS, V14, P1232, DOI 10.3201/eid1408.080287
   Lanciotti Robert S, 2003, Adv Virus Res, V61, P67, DOI 10.1016/S0065-3527(03)61002-X
   Lanciotti RS, 2016, EMERG INFECT DIS, V22, P933, DOI 10.3201/eid2205.160065
   Lanciotti RS, 2014, EMERG INFECT DIS, V20, P1400, DOI 10.3201/eid2008.140268
   LANCIOTTI RS, 1992, J CLIN MICROBIOL, V30, P545, DOI 10.1128/JCM.30.3.545-551.1992
   Lanciotti RS, 1999, SCIENCE, V286, P2333, DOI 10.1126/science.286.5448.2333
   Lardeux F, 2002, ANN TROP MED PARASIT, V96, pS105, DOI 10.1179/000349802125002455
   LaSala PR, 2010, CLIN LAB MED, V30, P221, DOI 10.1016/j.cll.2010.01.002
   Lebrun G, 2009, EMERG INFECT DIS, V15, P495, DOI 10.3201/eid1503.071482
   Ledermann JP, 2014, PLOS NEGLECT TROP D, V8, DOI 10.1371/journal.pntd.0003188
   LEE VH, 1972, B WORLD HEALTH ORGAN, V46, P669
   Leparc-Goffart I, 2014, LANCET, V383, P514, DOI 10.1016/S0140-6736(14)60185-9
   Leung GHY, 2015, SE ASIAN J TROP MED, V46, P460
   Li MI, 2012, PLOS NEGLECT TROP D, V6, DOI 10.1371/journal.pntd.0001792
   Linthicum KJ, 1999, SCIENCE, V285, P397, DOI 10.1126/science.285.5426.397
   Lucey DR, 2016, JAMA-J AM MED ASSOC, V315, P865, DOI 10.1001/jama.2016.0904
   Macesis N, 2015, CLIN INFECT DIS, V61, P1485
   MACNAMARA F. N., 1959, TRANS ROY SOC TROP MED AND HYG, V53, P202, DOI 10.1016/0035-9203(59)90072-0
   MACNAMARA FN, 1954, T ROY SOC TROP MED H, V48, P139, DOI 10.1016/0035-9203(54)90006-1
   Maeda A, 2013, VET J, V195, P33, DOI 10.1016/j.tvjl.2012.08.019
   Maher-Sturgess SL, 2008, VIROL J, V5, DOI 10.1186/1743-422X-5-16
   Malkinson M, 2002, EMERG INFECT DIS, V8, P392, DOI 10.3201/eid0804.010217
   Mallet H., 2014, 15 JOURN NAT INF BOR, P28
   Mallet HP, 2015, BISES B INFORM SANIT, V13, P1
   Marano G, 2015, BLOOD TRANSFUS
   Marchand E, 2013, EUROSURVEILLANCE, V18, P3, DOI 10.2807/1560-7917.ES2013.18.50.20661
   MARCHETTE NJ, 1969, AM J TROP MED HYG, V18, P411, DOI 10.4269/ajtmh.1969.18.411
   Marcondes CB, 2016, REV SOC BRAS MED TRO, V49, P4, DOI 10.1590/0037-8682-0220-2015
   Marfin AA, 2001, CLIN INFECT DIS, V33, P1713, DOI 10.1086/322700
   Martin DA, 2000, J CLIN MICROBIOL, V38, P1823, DOI 10.1128/JCM.38.5.1823-1826.2000
   Martinez-Pulgarin DF, 2016, TRAVEL MED INFECT DI, V14, P55, DOI 10.1016/j.tmaid.2015.07.005
   McCarthy M, 2016, BMJ-BRIT MED J, V352, DOI 10.1136/bmj.i720
   McCarthy M, 2016, BMJ-BRIT MED J, V352, DOI 10.1136/bmj.i212
   McCarthy M, 2016, BMJ-BRIT MED J, V352, DOI 10.1136/bmj.i306
   MCCRAE AWR, 1982, T ROY SOC TROP MED H, V76, P552, DOI 10.1016/0035-9203(82)90161-4
   Medlock JM, 2012, VECTOR-BORNE ZOONOT, V12, P435, DOI 10.1089/vbz.2011.0814
   Melo ASO, 2016, ULTRASOUND OBST GYN, V47, P6, DOI 10.1002/uog.15831
   Messer WB, 2003, EMERG INFECT DIS, V9, P800
   METTLER NE, 1971, APPL MICROBIOL, V22, P377, DOI 10.1128/AEM.22.3.377-379.1971
   MILLER BR, 1989, TROP MED PARASITOL, V40, P396
   MONATH TP, 1973, B WORLD HEALTH ORGAN, V49, P235
   MONLUN E, 1993, B SOC PATHOL EXOT, V86, P21
   Moore CG, 1997, EMERG INFECT DIS, V3, P329, DOI 10.3201/eid0303.970309
   Moudy RM, 2007, AM J TROP MED HYG, V77, P365, DOI 10.4269/ajtmh.2007.77.365
   Murray KO, 2013, VECTOR-BORNE ZOONOT, V13, P835, DOI 10.1089/vbz.2013.1413
   Musso D, 2014, CLIN MICROBIOL INFEC, V20, pO595, DOI 10.1111/1469-0691.12707
   Musso D, 2014, EUROSURVEILLANCE, V19, P6, DOI 10.2807/1560-7917.ES2014.19.14.20761
   Musso D, 2015, C BRAS HEM HEM TER C
   Musso D, 2016, LANCET INFECT DIS, V16, P620, DOI 10.1016/S1473-3099(16)00096-7
   Musso D, 2015, EMERG INFECT DIS, V21, P1887, DOI 10.3201/eid2110.151125
   Musso D, 2015, LANCET, V386, P243, DOI 10.1016/S0140-6736(15)61273-9
   Musso D, 2015, J CLIN VIROL, V68, P53, DOI 10.1016/j.jcv.2015.04.021
   Musso D, 2015, EMERG INFECT DIS, V21, P359, DOI 10.3201/eid2102.141363
   Musso D, 2014, TRANSFUSION, V54, P2924, DOI 10.1111/trf.12713
   Musso D, 2014, INT J INFECT DIS, V20, P74, DOI 10.1016/j.ijid.2013.12.002
   Nash D, 2001, NEW ENGL J MED, V344, P1807, DOI 10.1056/NEJM200106143442401
   Nemes Z, 2004, EMERG INFECT DIS, V10, P1880, DOI 10.3201/eid1010.040464
   Nhan TX, 2015, CLIN MICROBIOL INFEC, V21, pE47, DOI 10.1016/j.cmi.2015.02.018
   Nhan T-X, 2014, REV FRANCOPH LAB, V467, P45
   Nhan TX, 2015, VIROLOGIE, V19, P225, DOI 10.1684/vir.2015.0622
   Nicholson J, 2014, J MED ENTOMOL, V51, P661, DOI 10.1603/ME13204
   Noel Martine, 2005, Pac Health Dialog, V12, P39
   Novella IS, 2011, J MOL MICROB BIOTECH, V21, P71, DOI 10.1159/000332752
   Oduyebo T, 2016, MMWR-MORBID MORTAL W, V65, P122, DOI 10.15585/mmwr.mm6505e2
   Oehler E, 2015, EUROSURVEILLANCE, V20, P13, DOI 10.2807/1560-7917.ES.2015.20.48.30079
   Oehler E, 2013, EUROSURVEILLANCE, V19, P20720, DOI DOI 10.2807/1560-7917.ES2014.19.9.20720
   Oki M, 2013, EPIDEMIOL INFECT, V141, P2612, DOI 10.1017/S0950268813000447
   OLSON JG, 1983, ANN TROP MED PARASIT, V77, P131, DOI 10.1080/00034983.1983.11811687
   OLSON JG, 1981, T ROY SOC TROP MED H, V75, P389, DOI 10.1016/0035-9203(81)90100-0
   Oster AM, 2016, MMWR-MORBID MORTAL W, V65, P120, DOI 10.15585/mmwr.mm6505e1
   PAHO, 2016, Epidemiological Update: Neurological Syndrome, Congenital Anomalies, and Zika Virus Infection
   Pan American Health Organisation, 2015, EP AL NEUR SYNDR CON
   Pan American Health Organization, 2015, ZIK VIR ZIKV SURV LA
   Pan American Health Organization, 2015, EPIDEMIOLOGICAL ALER
   Paquet C., 2006, EUROSURVEILLANCE, V11, pE060202.060203, DOI DOI 10.2807/ESW.11.05.02891-EN
   Patiño-Barbosa AM, 2015, SEX TRANSM INFECT, V91, P359, DOI 10.1136/sextrans-2015-052189
   Paupy C, 2009, MICROBES INFECT, V11, P1177, DOI 10.1016/j.micinf.2009.05.005
   Paz S, 2016, LANCET, V387, P745, DOI 10.1016/S0140-6736(16)00256-7
   Pealer LN, 2003, NEW ENGL J MED, V349, P1236, DOI 10.1056/NEJMoa030969
   Perret C, 2003, EMERG INFECT DIS, V9, P1465, DOI 10.3201/eid0911.020788
   Petersen EE, 2016, MMWR-MORBID MORTAL W, V65, P30, DOI 10.15585/mmwr.mm6502e1
   Petersen LR, 2001, EMERG INFECT DIS, V7, P611
   Petersen LR, 2004, NEW ENGL J MED, V351, P2257, DOI 10.1056/NEJMp048261
   Petersen LR, 2013, JAMA-J AM MED ASSOC, V310, P308, DOI 10.1001/jama.2013.8042
   PIERRE V, 1994, RES VIROLOGY, V145, P93, DOI 10.1016/S0923-2516(07)80011-2
   PINTO MR, 1967, B WORLD HEALTH ORGAN, V37, P101
   Platonov AE, 2001, EMERG INFECT DIS, V7, P128, DOI 10.3201/eid0701.010118
   POND WILLIAM L., 1963, TRANS ROY SOC TROP MED AND HYG, V57, P364, DOI 10.1016/0035-9203(63)90100-7
   Porter KR, 2005, AM J TROP MED HYG, V72, P60, DOI 10.4269/ajtmh.2005.72.60
   PORTERFIELD JS, 1978, INTERVIROLOGY, V9, P129, DOI 10.1159/000148930
   Powers AM, 2001, J VIROL, V75, P10118, DOI 10.1128/JVI.75.21.10118-10131.2001
   Powers AM, 2009, FUTURE VIROL, V4, P391, DOI 10.2217/FVL.09.19
   Prado I, 2005, J VIROL METHODS, V125, P75, DOI 10.1016/j.jviromet.2005.01.001
   ProMED-mail, 2015, ZIK VIR PAC VAN
   ProMED-mail, 2014, ZIK VIR PAC 03 NEW C
   ProMED-mail, 2015, ZIK VIR SUR
   ProMED-mail, 2015, UND ILLN BRAZ 02 ZIK
   ProMED-mail, 2014, ZIK VIR PAC 07 CHIL
   ProMED-mail, 2015, UND ILLN BRAZ NE RIO
   Pulmanausahakul R, 2011, INT J INFECT DIS, V15, pE671, DOI 10.1016/j.ijid.2011.06.002
   Pyke Alyssa T, 2014, PLoS Curr, V6, DOI 10.1371/currents.outbreaks.4635a54dbffba2156fb2fd76dc49f65e
   Radke EG, 2012, EMERG INFECT DIS, V18, P135, DOI 10.3201/eid1801.110130
   Reed LJ., 1938, Am. J. Hyg., V27, DOI DOI 10.1093/OXFORDJOURNALS.AJE.A118408
   Reiter P, 2014, DENGUE AND DENGUE HEMORRHAGIC FEVER, 2ND EDITION, P481, DOI 10.1079/9781845939649.0481
   RENAUDET J, 1978, B SOC PATHOL EXOT, V71, P131
   Renault P, 2007, AM J TROP MED HYG, V77, P727
   Rezza G, 2007, LANCET, V370, P1840, DOI 10.1016/S0140-6736(07)61779-6
   Nogueira RMR, 2007, REV PANAM SALUD PUBL, V22, P358, DOI 10.1590/S1020-49892007001000009
   Richard V, 2015, 64 ANN M AM SOC TROP
   Rigau-Perez Jose G., 2001, American Journal of Tropical Medicine and Hygiene, V64, P67
   Ritchie SA, 2014, DENGUE AND DENGUE HEMORRHAGIC FEVER, 2ND EDITION, P455, DOI 10.1079/9781845939649.0455
   ROBIN Y, 1968, Bulletin de la Societe de Pathologie Exotique, V61, P833
   Robin Y., 1975, Bulletin Soc Path Exot, V68, P249
   Robin Y, 1967, 7 C TECHN ORG COORD
   ROBINSON M C, 1955, Trans R Soc Trop Med Hyg, V49, P28, DOI [10.1016/0035-9203(55)90080-8, 10.1016/0035-9203(57)90022-6]
   RODHAIN F, 1989, T ROY SOC TROP MED H, V83, P851, DOI 10.1016/0035-9203(89)90352-0
   Rodriguez-Morales AJ, 2015, J INFECT DEV COUNTR, V9, P684, DOI 10.3855/jidc.7230
   Roehrig JT, 2013, VIRUSES-BASEL, V5, P3088, DOI 10.3390/v5123088
   Rossi SL, 2010, CLIN LAB MED, V30, P47, DOI 10.1016/j.cll.2009.10.006
   Roth A, 2014, EUROSURVEILLANCE, V19, P2, DOI 10.2807/1560-7917.ES2014.19.41.20929
   Sabogal-Roman JA, 2016, TRAVEL MED INFECT DI, V14, P52, DOI 10.1016/j.tmaid.2015.12.003
   SALAUN JJ, 1967, B WORLD HEALTH ORGAN, V37, P343
   SALUZZO JF, 1981, B SOC PATHOL EXOT, V74, P490
   SALUZZO JF, 1982, B SOC PATHOL EXOT, V75, P262
   Salvador FS, 2016, TRAVEL MED INFECT DI, V14, P49, DOI 10.1016/j.tmaid.2015.10.004
   Samarasekera U, 2016, LANCET, V387, P521, DOI 10.1016/S0140-6736(16)00257-9
   Sambiri V, 2008, NEW MICROBIOL, V31, P303
   Savage HM, 1998, AM J TROP MED HYG, V58, P519, DOI 10.4269/ajtmh.1998.58.519
   Scaramozzino N, 2001, J CLIN MICROBIOL, V39, P1922, DOI 10.1128/JCM.39.5.1922-1927.2001
   Schuler-Faccini L, 2016, MMWR-MORBID MORTAL W, V65, P59, DOI 10.15585/mmwr.mm6503e2
   Sejvar JJ, 2011, NEUROEPIDEMIOLOGY, V36, P123, DOI 10.1159/000324710
   SERIE C, 1968, B WORLD HEALTH ORGAN, V38, P843
   Shinohara K, 2016, J TRAVEL MED, V23, DOI 10.1093/jtm/tav011
   SIMPSON D. I. H., 1964, TRANS ROY SOC TROP MED HYG, V58, P335, DOI 10.1016/0035-9203(64)90201-9
   SMITHBURN K. C, 1941, AMER JOUR TROP MED, V21, P75
   SMITHBURN K. C, 1940, AMER JOUR TROP MED, V20, P471
   SMITHBURN K. C, 1959, S AFRICAN MED JOUR, V33, P555
   SMITHBURN KC, 1954, J IMMUNOL, V72, P248
   SMITHBURN KC, 1949, ANN TROP MED PARASIT, V43, P74, DOI 10.1080/00034983.1949.11685396
   SMITHBURN KC, 1946, AM J TROP MED, V26, P189
   SMITHBURN KC, 1951, P SOC EXP BIOL MED, V77, P130, DOI 10.3181/00379727-77-18700
   SMITHBURN KC, 1954, AM J HYG, V59, P157, DOI 10.1093/oxfordjournals.aje.a119630
   SMITHBURN KC, 1952, J IMMUNOL, V69, P223
   Smithburn KC, 1944, J IMMUNOL, V49, P141
   SMITHBURN KC, 1954, AM J TROP MED HYG, V3, P9, DOI 10.4269/ajtmh.1954.3.9
   Sow A, 2016, MALARIA J, V15, DOI 10.1186/s12936-016-1100-5
   Staples JE, 2016, MMWR-MORBID MORTAL W, V65, P63, DOI 10.15585/mmwr.mm6503e3
   Steel A, 2010, VIROLOGY, V405, P505, DOI 10.1016/j.virol.2010.05.033
   Stewart RD, 2013, CASE REP INFECT DIS, V2013, DOI 10.1155/2013/351872
   Stramer SL, 2005, NEW ENGL J MED, V353, P451, DOI 10.1056/NEJMoa044333
   Summers DJ, 2015, J TRAVEL MED, V22, P338, DOI 10.1111/jtm.12208
   Tambyah PA, 2008, NEW ENGL J MED, V359, P1526, DOI 10.1056/NEJMc0708673
   Tan FLS, 2005, NEPHROL DIAL TRANSPL, V20, P447, DOI 10.1093/ndt/gfh601
   Tappe D, 2014, EUROSURVEILLANCE, V19, P12, DOI 10.2807/1560-7917.ES2014.19.4.20685
   Tappe D, 2016, MED MICROBIOL IMMUN, V205, P269, DOI 10.1007/s00430-015-0445-7
   Tappe D, 2015, EMERG INFECT DIS, V21, P911, DOI 10.3201/eid2105.141960
   TAYLOR RM, 1952, J IMMUNOL, V68, P473
   Teixeira MG, 2015, EMERG INFECT DIS, V21, P906, DOI 10.3201/eid2105.141727
   Nunes MRT, 2015, BMC MED, V13, DOI 10.1186/s12916-015-0348-x
   Tetro JA, 2016, MICROBES INFECT, V18, P167, DOI 10.1016/j.micinf.2015.12.010
   THEILER M, 1958, AM J TROP MED HYG, V7, P585, DOI 10.4269/ajtmh.1958.7.585
   Tognarelli J, 2016, ARCH VIROL, V161, P665, DOI 10.1007/s00705-015-2695-5
   Tomashek KM, 2011, TRANSFUSION, V51, P1654, DOI 10.1111/j.1537-2995.2011.03269.x
   Tournebize P, 2009, REV NEUROL-FRANCE, V165, P48, DOI 10.1016/j.neurol.2008.06.009
   Triunfol M, 2016, LANCET INFECT DIS, V16, P156, DOI 10.1016/S1473-3099(15)00548-4
   Tsai TF, 1998, LANCET, V352, P767, DOI 10.1016/S0140-6736(98)03538-7
   Tsetsarkin KA, 2007, PLOS PATHOG, V3, P1895, DOI 10.1371/journal.ppat.0030201
   Tsetsarkin KA, 2014, NAT COMMUN, V5, DOI 10.1038/ncomms5084
   Tsetsarkin KA, 2011, PLOS PATHOG, V7, DOI 10.1371/journal.ppat.1002412
   Tukei P., 1974, YELLOW FEVER INFECT
   van den Hurk AF, 2010, VECTOR-BORNE ZOONOT, V10, P489, DOI 10.1089/vbz.2009.0106
   Vandenbogaert M, 2014, 63 AM SOC TROP MED H
   Vasilakis N, 2007, J VIROL, V81, P9591, DOI 10.1128/JVI.02776-06
   Vasilakis N, 2007, VIROLOGY, V358, P402, DOI 10.1016/j.virol.2006.08.049
   Vasilakis N, 2011, NAT REV MICROBIOL, V9, P532, DOI 10.1038/nrmicro2595
   Vasilakis V, 2016, ARBOVIRUSES MOL BIOL
   Vazeille M, 2007, PLOS ONE, V2, DOI 10.1371/journal.pone.0001168
   Vega-Rúa A, 2014, J VIROL, V88, P6294, DOI 10.1128/JVI.00370-14
   Ventura CV, 2016, LANCET, V387, P228, DOI 10.1016/S0140-6736(16)00006-4
   Viennet E, 2014, PARASITE VECTOR, V7, DOI 10.1186/1756-3305-7-379
   Villabona-Arenas CJ, 2014, PLOS NEGLECT TROP D, V8, DOI 10.1371/journal.pntd.0002620
   Villamil-Gómez WE, 2016, J INFECT PUBLIC HEAL, V9, P684, DOI 10.1016/j.jiph.2015.12.002
   Ville Y, 2014, CURR OPIN INFECT DIS, V27, P251, DOI 10.1097/QCO.0000000000000066
   Volk SM, 2010, J VIROL, V84, P6497, DOI 10.1128/JVI.01603-09
   Vouga M, 2016, LANCET, V387, P843, DOI 10.1016/S0140-6736(16)00383-4
   Wæhre T, 2014, EMERG INFECT DIS, V20, P1412, DOI 10.3201/eid2008.140302
   Wagner D, 2004, EMERG INFECT DIS, V10, P1872, DOI 10.3201/eid1010.031037
   Waldorf KMA, 2013, REPRODUCTION, V146, pR151, DOI 10.1530/REP-13-0232
   WAY HJ, 1976, J GEN VIROL, V30, P123, DOI 10.1099/0022-1317-30-1-123
   Weaver SC, 2005, ARCH VIROL, P33
   Weaver SC, 2015, NEW ENGL J MED, V372, P1231, DOI 10.1056/NEJMra1406035
   Weaver SC, 2014, PLOS NEGLECT TROP D, V8, DOI 10.1371/journal.pntd.0002921
   Weaver SC, 2010, ANTIVIR RES, V85, P328, DOI 10.1016/j.antiviral.2009.10.008
   Weaver SC, 2009, INFECT GENET EVOL, V9, P523, DOI 10.1016/j.meegid.2009.02.003
   WEINBREN M. P., 1958, TRANS ROY SOC TROP MED AND HYG, V52, P263, DOI 10.1016/0035-9203(58)90085-3
   WESTAWAY EG, 1985, INTERVIROLOGY, V24, P183, DOI 10.1159/000149642
   WHO, 2009, WHO TECH REP SER, V958, P1
   WHO Scientific Group, 1967, WHO TECH REP SER, V369, P1
   WHO-World Health Organization, 2007, GUID PLAQ RED NEUTR
   Wolfe ND, 2001, AM J TROP MED HYG, V64, P310, DOI 10.4269/ajtmh.2001.64.310
   Wong PSJ, 2013, PLOS NEGLECT TROP D, V7, DOI 10.1371/journal.pntd.0002348
   World Health Organization, 2014, GUID REG TRANSP INF
   World Health Organization, 2014, PAC SYNDR SURV REP W
   World Health Organization, 2014, DENG PAC SIT UPD 26
   Yakob L, 2016, LANCET GLOB HEALTH, V4, pE148, DOI 10.1016/S2214-109X(16)00048-6
   Zammarchi L, 2015, EUROSURVEILLANCE, V20, P14
   Zammarchi L, 2015, J CLIN VIROL, V63, P32, DOI 10.1016/j.jcv.2014.12.005
   Zanluca C, 2015, MEM I OSWALDO CRUZ, V110, P569, DOI 10.1590/0074-02760150192
   Zanotto PMD, 1996, P NATL ACAD SCI USA, V93, P548, DOI 10.1073/pnas.93.2.54
NR 436
TC 1104
Z9 1250
U1 11
U2 629
PU AMER SOC MICROBIOLOGY
PI WASHINGTON
PA 1752 N ST NW, WASHINGTON, DC 20036-2904 USA
SN 0893-8512
EI 1098-6618
J9 CLIN MICROBIOL REV
JI Clin. Microbiol. Rev.
PD JUL
PY 2016
VL 29
IS 3
BP 487
EP 524
DI 10.1128/CMR.00072-15
PG 38
WC Microbiology
WE Science Citation Index Expanded (SCI-EXPANDED)
SC Microbiology
GA DK6TI
UT WOS:000375057900003
PM 27029595
OA Green Published
DA 2025-07-26
ER

PT J
AU Nawas, ZY
   Tong, Y
   Kollipara, R
   Peranteau, AJ
   Woc-Colburn, L
   Yan, AC
   Lupi, O
   Tyring, SK
AF Nawas, Zeena Y.
   Tong, Yun
   Kollipara, Ramya
   Peranteau, Andrew J.
   Woc-Colburn, Laila
   Yan, Albert C.
   Lupi, Omar
   Tyring, Stephen K.
TI Emerging infectious diseases with cutaneous manifestations Viral and
   bacterial infections
SO JOURNAL OF THE AMERICAN ACADEMY OF DERMATOLOGY
LA English
DT Article
DE Acinetobacter baumannii; Chikungunya; dengue; Ebola; emerging
   infections; HFMD; Lyme; measles; melioidosis; rickettsia;
   trichodysplasia spinulosa; Zika
ID MOUNTAIN-SPOTTED-FEVER; ZIKA VIRUS OUTBREAK; TICK-BORNE LYMPHADENOPATHY;
   RICKETTSIA-FELIS INFECTION; UPDATE INTERIM GUIDANCE; UNITED-STATES;
   TRICHODYSPLASIA-SPINULOSA; MOUTH-DISEASE; ACINETOBACTER-BAUMANNII;
   HEALTH-CARE
AB Given increased international travel, immigration, and climate change, bacterial and viral infections that were once unrecognized or uncommon are being seen more frequently in the Western Hemisphere. A delay in diagnosis and treatment of these diseases can lead to significant patient morbidity and mortality. However, the diagnosis and management of these infections is fraught with a lack of consistency because there is a dearth of dermatology literature on the cutaneous manifestations of these infections. We review the epidemiology, cutaneous manifestations, diagnosis, and management of these emerging bacterial and viral diseases.
C1 [Nawas, Zeena Y.; Tong, Yun; Peranteau, Andrew J.; Tyring, Stephen K.] Ctr Clin Studies, Houston, TX USA.
   [Kollipara, Ramya] Texas Tech Hlth Sci Ctr, Dept Dermatol, Lubbock, TX USA.
   [Woc-Colburn, Laila] Baylor Coll Med, Natl Sch Trop Med, Dept Med, Houston, TX 77030 USA.
   [Yan, Albert C.] Childrens Hosp Philadelphia, Dermatol Sect, Philadelphia, PA USA.
   [Lupi, Omar] Fed Univ State Rio de Janeiro, Rio De Janeiro, Brazil.
   [Lupi, Omar] Policlin Geral Rio Janeiro, Rio De Janeiro, Brazil.
   [Tyring, Stephen K.] Univ Texas Hlth Sci Ctr Houston, Dept Dermatol, Houston, TX 77030 USA.
C3 Texas Tech University System; Texas Tech University Health Sciences
   Center Lubbock; Baylor College of Medicine; University of Pennsylvania;
   Pennsylvania Medicine; Childrens Hospital of Philadelphia; University of
   Texas System; University of Texas Health Science Center Houston
RP Nawas, ZY (corresponding author), Dermatol Assoc, 1401 Binz St,Ste 200, Houston, TX 77030 USA.
EM znawas@ccstexas.com
RI ; Lupi, Omar/AAA-3653-2019; Woc-Colburn, Laila/U-7357-2019
OI Woc-Colburn, Laila/0000-0003-2888-7806; Yan, Albert/0000-0002-8403-8780;
   Tong, Yun/0000-0003-2003-1843; Lupi, Omar/0000-0002-2628-2312
CR Abarca K, 2014, REV CHIL INFECTOL, V31, P569, DOI 10.4067/S0716-10182014000500009
   Abdullah S, 2015, EUR REV MED PHARMACO, V19, P2983
   Abrao EP, 2015, REV SAUDE PUBL, V49, DOI 10.1590/S0034-8910.2015049006146
   Adler BL, 2014, JAMA DERMATOL, V150, P905, DOI 10.1001/jamadermatol.2013.8855
   Allegue F, 2009, CLIN EXP DERMATOL, V34, pe246, DOI 10.1111/j.1365-2230.2008.03115.x
   [Anonymous], CHIK VIR US CHIK VIR
   [Anonymous], MEL C
   [Anonymous], 2014 FIN DAT US CHIK
   [Anonymous], GEOGR DISTR ZIK VIR
   [Anonymous], LAT EB OUTBR LIB W A
   [Anonymous], CLIN EV DIS ZIK VIR
   [Anonymous], 2009, WKLY EPIDEMIOL REC, V84, P351
   [Anonymous], 2015 PROV DAT US CHI
   [Anonymous], 2008, MEL CAS SEL REP OCC
   [Anonymous], ZIK VIR CAR AL LEV 2
   [Anonymous], ZIK VIR S AM AL LEV
   [Anonymous], ROCK MOUNT SPOTT FEV
   [Anonymous], 2016, Ebola Situation Report
   [Anonymous], ZI9K VIR US ZIK VIR
   [Anonymous], EB HEM FEV
   [Anonymous], TRANSM MEL
   [Anonymous], REP CAS LYM DIS STAT
   [Anonymous], AR ZIK ZIK VIR
   [Anonymous], TRENDS TUB US
   [Anonymous], ZIK VIR PUERT RIC AL
   [Anonymous], MEASL HEALTHC PROF
   [Anonymous], 2015, ABCS BACT SURV 2012
   [Anonymous], STAT EHRL
   [Anonymous], SIGNS SYMPT MEL
   [Anonymous], ZIK VIR MEX AL LEV 2
   [Anonymous], SYMPT DIAGN TREATM Z
   [Anonymous], HAND FOOT MOUTH DIS
   Arroyo-Avila M, 2015, P R HEALTH SCI J, V34, P71
   Atkinson B, 2016, EMERG INFECT DIS, V22, P940, DOI 10.3201/eid2205.160107
   Bachmeyer C, 2005, CLIN EXP DERMATOL, V30, P256, DOI 10.1111/j.1365-2230.2005.01743.x
   Bandyopadhyay Debabrata, 2010, Indian J Dermatol, V55, P64, DOI 10.4103/0019-5154.60356
   Benoit TJ, 2015, AM J TROP MED HYG, V93, P1134, DOI 10.4269/ajtmh.15-0405
   Bhatt S, 2013, NATURE, V496, P504, DOI 10.1038/nature12060
   Bitam I, 2010, INT J INFECT DIS, V14, pE667, DOI 10.1016/j.ijid.2009.11.011
   Blattner Collin M, 2015, Dermatol Online J, V21
   Campbell Ross M, 2006, Arch Dermatol, V142, P1643, DOI 10.1001/archderm.142.12.1643-d
   Campos GS, 2015, EMERG INFECT DIS, V21, P1885, DOI 10.3201/eid2110.150847
   Cao-Lormeau VM, 2014, EMERG INFECT DIS, V20, P1085, DOI [10.3201/eid2011.141380, 10.3201/eid2006.140138]
   Cauchemez S, 2016, LANCET, V387, P2125, DOI 10.1016/S0140-6736(16)00651-6
   CDC, How many people get Lyme disease?, 2023
   CDC, SIGNS SYMPT LYM DIS
   CDC, INT MAPS LYM DIS
   Centers for Disease Control and Prevention, DENGUE
   Centers for Disease Control and Prevention website, CAS DEF DENG
   Centers for Disease Control and Prevention website, DENG CHAPT 3 2016 YE
   Centers for Disease Control and Prevention website, DIAGN EB HEM FEV
   Chen SM, 2015, ASIA-PAC J PUBLIC HE, V27, P715, DOI 10.1177/1010539515579123
   Chopra A, 2014, ARTHRITIS RHEUMATOL, V66, P319, DOI 10.1002/art.38221
   Currie Bart J, 2008, Trans R Soc Trop Med Hyg, V102 Suppl 1, pS1, DOI 10.1016/S0035-9203(08)70002-6
   Currie BJ, 2010, PLOS NEGLECT TROP D, V4, DOI 10.1371/journal.pntd.0000900
   David MZ, 2010, CLIN MICROBIOL REV, V23, P616, DOI 10.1128/CMR.00081-09
   Demma LJ, 2005, NEW ENGL J MED, V353, P587, DOI 10.1056/NEJMoa050043
   Downing C, 2014, J CLIN VIROL, V60, P381, DOI 10.1016/j.jcv.2014.04.023
   Duffy MR, 2009, NEW ENGL J MED, V360, P2536, DOI 10.1056/NEJMoa0805715
   Edouard S, 2014, EMERG INFECT DIS, V20, P1780, DOI 10.3201/eid2010.140905
   Elston D, WHATS EATING YOUR 1
   Essackjee K, 2013, POSTGRAD MED J, V89, P440, DOI 10.1136/postgradmedj-2012-131477
   European Centre for Disease Prevention and Control (ECDC), 2014, ZIK VIR INF OUTBR FR
   Fischer MK, 2012, ARCH DERMATOL, V148, P726, DOI 10.1001/archdermatol.2011.3298
   Fleming-Dutra KE, 2016, MMWR-MORBID MORTAL W, V65, P182, DOI 10.15585/mmwr.mm6507e1
   Földvári G, 2013, DIAGN MICR INFEC DIS, V76, P387, DOI 10.1016/j.diagmicrobio.2013.03.005
   Fournier PE, 2006, CLIN INFECT DIS, V42, P692, DOI 10.1086/500202
   Gan ZK, 2015, HUM VACC IMMUNOTHER, V11, P2400, DOI 10.1080/21645515.2015.1059980
   Garnacho-Montero J, 2015, INTENS CARE MED, V41, P2057, DOI 10.1007/s00134-015-4079-4
   Gérardin P, 2013, ARTHRITIS RES THER, V15, DOI 10.1186/ar4137
   Gourinat AC, 2015, EMERG INFECT DIS, V21, P84, DOI 10.3201/eid2101.140894
   HALSTEAD SB, 1984, REV INFECT DIS, V6, P251
   Haycox CL, 1999, J INVEST DERM SYMP P, V4, P268, DOI 10.1038/sj.jidsp.5640227
   Hayes EB, 2009, EMERG INFECT DIS, V15, P1347, DOI 10.3201/eid1509.090442
   HELMICK CG, 1984, J INFECT DIS, V150, P480, DOI 10.1093/infdis/150.4.480
   Holzer AM, 2009, J AM ACAD DERMATOL, V60, P169, DOI 10.1016/j.jaad.2008.07.051
   Ibarra V, 2006, ANN NY ACAD SCI, V1078, P206, DOI 10.1196/annals.1374.040
   Ibarra V, 2005, ANN NY ACAD SCI, V1063, P257, DOI 10.1196/annals.1355.040
   Inamadar AC, 2008, INT J DERMATOL, V47, P154, DOI 10.1111/j.1365-4632.2008.03478.x
   Javelle E, 2015, PLOS NEGLECT TROP D, V9, DOI 10.1371/journal.pntd.0003603
   Jawad A, 1996, J CLIN MICROBIOL, V34, P2881, DOI 10.1128/JCM.34.12.2881-2887.1996
   KAPLAN JE, 1986, AM J TROP MED HYG, V35, P840, DOI 10.4269/ajtmh.1986.35.840
   Kazem S, 2013, APMIS, V121, P770, DOI 10.1111/apm.12092
   KIRKLAND KB, 1995, CLIN INFECT DIS, V20, P1118, DOI 10.1093/clinids/20.5.1118
   Kumsa B, 2014, AM J TROP MED HYG, V90, P457, DOI 10.4269/ajtmh.13-0010
   Lambrechts L, 2010, PLOS NEGLECT TROP D, V4, DOI 10.1371/journal.pntd.0000646
   Limmathurotsakul D, 2011, BRIT MED BULL, V99, P125, DOI 10.1093/bmb/ldr007
   Lupi O, 2011, DERMATOL CLIN, V29, P33, DOI 10.1016/j.det.2010.09.009
   Maragakis LL, 2008, CLIN INFECT DIS, V46, P1254, DOI 10.1086/529198
   Marano G, 2016, BLOOD TRANSFUS-ITALY, V14, P95, DOI 10.2450/2015.0066-15
   Marimoutou C, 2012, MEDICINE, V91, P212, DOI 10.1097/MD.0b013e318260b604
   Mathes EF, 2013, PEDIATRICS, V132, pE149, DOI 10.1542/peds.2012-3175
   Mediannikov O, 2014, AM J TROP MED HYG, V91, P1015, DOI 10.4269/ajtmh.13-0629
   Munoz-Price LS, 2008, NEW ENGL J MED, V358, P1271, DOI 10.1056/NEJMra070741
   Musso D, 2014, EUROSURVEILLANCE, V19, P6, DOI 10.2807/1560-7917.ES2014.19.14.20761
   Musso D, 2015, EMERG INFECT DIS, V21, P359, DOI 10.3201/eid2102.141363
   Mustafa M S, 2015, Med J Armed Forces India, V71, P67, DOI 10.1016/j.mjafi.2014.09.011
   Nassef C, 2015, CURR OPIN PEDIATR, V27, P486, DOI 10.1097/MOP.0000000000000246
   Ng Geraldine, 2004, J Perinatol, V24, P526, DOI 10.1038/sj.jp.7211133
   Nkoghe D, 2012, INFECT DIS REP, V4, P11, DOI 10.4081/idr.2012.e5
   Nkoghe D, 2012, INT J DERMATOL, V51, P1037, DOI 10.1111/j.1365-4632.2011.05379.x
   Olano JP, 2006, TROPICAL DERMATOLOGY, P297
   Openshaw JJ, 2010, AM J TROP MED HYG, V83, P174, DOI 10.4269/ajtmh.2010.09-0752
   Organization W. H, 2015, 2015 GLOB TUB REP
   Osswald SS, 2007, J CUTAN PATHOL, V34, P721, DOI 10.1111/j.1600-0560.2006.00693.x
   Oster AM, 2016, MMWR-MORBID MORTAL W, V65, P323, DOI 10.15585/mmwr.mm6512e3
   Oster AM, 2016, MMWR-MORBID MORTAL W, V65, P120, DOI 10.15585/mmwr.mm6505e1
   Oteo JA, 2012, TICKS TICK-BORNE DIS, V3, P270, DOI 10.1016/j.ttbdis.2012.10.035
   PAHO WHO, EP AL NEUR SYNDR CON
   Pal Gautam, 2011, J Indian Med Assoc, V109, P666
   Parola P, 2013, CLIN MICROBIOL REV, V26, P657, DOI 10.1128/CMR.00032-13
   Passi D, 2015, J CLIN DIAGN RES, V9, pLE1, DOI 10.7860/JCDR/2015/13062.6100
   Petersen EE, 2016, MMWR-MORBID MORTAL W, V65, P315, DOI 10.15585/mmwr.mm6512e2
   Petersen EE, 2016, MMWR-MORBID MORTAL W, V65, P30, DOI 10.15585/mmwr.mm6502e1
   Portillo A, 2015, MICROBES INFECT, V17, P834, DOI 10.1016/j.micinf.2015.09.009
   Prashant Soma, 2009, Indian J Dermatol, V54, P128, DOI 10.4103/0019-5154.53186
   Pritt BS, 2016, LANCET INFECT DIS, V16, P556, DOI 10.1016/S1473-3099(15)00464-8
   Procop GW, 1997, ARCH PATHOL LAB MED, V121, P894
   Raoult D, 1997, CLIN MICROBIOL REV, V10, P694, DOI 10.1128/CMR.10.4.694
   Rieg S, 2011, BMC INFECT DIS, V11, DOI 10.1186/1471-2334-11-167
   Rodriguez-Morales AJ, 2015, J INFECT DEV COUNTR, V9, P684, DOI 10.3855/jidc.7230
   Sadler GM, 2007, AUSTRALAS J DERMATOL, V48, P110, DOI 10.1111/j.1440-0960.2007.00348.x
   Saïdani N, 2015, TRAVEL MED INFECT DI, V13, P367, DOI 10.1016/j.tmaid.2015.08.007
   Sarma N, 2013, INDIAN J DERMATOL VE, V79, P165, DOI 10.4103/0378-6323.107631
   Schweizer Herbert P, 2014, Emerg Infect Dis, V20, DOI 10.3201/eid2007.131737
   Schwieger-Briel A, 2010, PEDIATR DERMATOL, V27, P509, DOI 10.1111/j.1525-1470.2010.01278.x
   Sebeny PJ, 2008, CLIN INFECT DIS, V47, P444, DOI 10.1086/590568
   Silva-Pinto A, 2014, TICKS TICK-BORNE DIS, V5, P656, DOI 10.1016/j.ttbdis.2014.04.016
   Sinha N, 2014, CASE REP INFECT DIS, V2014, DOI 10.1155/2014/705279
   Sperling LC, 2004, J AM ACAD DERMATOL, V50, P318, DOI 10.1016/S0190-9622(03)01490-7
   Stewart CL, 2013, JAMA DERMATOL, V149, P1419, DOI 10.1001/jamadermatol.2013.6777
   Sueblinvong V, 2015, CRIT CARE MED, V43, P2066, DOI 10.1097/CCM.0000000000001197
   Sulis G, 2015, J TRAVEL MED, V22, P276, DOI 10.1111/jtm.12207
   Tay ST, 2014, MED VET ENTOMOL, V28, P104, DOI 10.1111/mve.12075
   van der Meijden E, 2010, PLOS PATHOG, V6, DOI 10.1371/journal.ppat.1001024
   Ventarola D, 2015, CLIN DERMATOL, V33, P340, DOI 10.1016/j.clindermatol.2014.12.011
   WALKER DH, 1995, CLIN INFECT DIS, V20, P1111, DOI 10.1093/clinids/20.5.1111
   Wanat KA, 2012, ARCH DERMATOL, V148, P219, DOI 10.1001/archdermatol.2011.1413
   World Health Organization, Ebola Virus Disease
   World Health Organization, EB VACC THER DIAGN
   Wormser GP, 2015, INFECT DIS CLIN N AM, V29, P371, DOI 10.1016/j.idc.2015.02.009
   Yao X, 2015, J MED VIROL, V87, P2009, DOI 10.1002/jmv.24275
   Zhao YY, 2015, EPIDEMIOL INFECT, V143, P3094, DOI 10.1017/S095026881500028X
   Zika in the state of Maharashtra, 2024, India-level 2-level 2-practice enhanced precautions-travel health notices | travelers' health | CDC. Cdc.gov
NR 144
TC 22
Z9 26
U1 0
U2 88
PU MOSBY-ELSEVIER
PI NEW YORK
PA 360 PARK AVENUE SOUTH, NEW YORK, NY 10010-1710 USA
SN 0190-9622
EI 1097-6787
J9 J AM ACAD DERMATOL
JI J. Am. Acad. Dermatol.
PD JUL
PY 2016
VL 75
IS 1
BP 1
EP +
DI 10.1016/j.jaad.2016.04.033
PG 19
WC Dermatology
WE Science Citation Index Expanded (SCI-EXPANDED)
SC Dermatology
GA DO9GN
UT WOS:000378093300018
PM 27317512
DA 2025-07-26
ER

PT J
AU Neave, PE
   Heywood, AE
   Gibney, KB
   Leder, K
AF Neave, Penny E.
   Heywood, Anita E.
   Gibney, Katherine B.
   Leder, Karin
TI Imported infections: What information should be collected by
   surveillance systems to inform public health policy?
SO TRAVEL MEDICINE AND INFECTIOUS DISEASE
LA English
DT Article
DE Surveillance; Imported infections; Public health; Policy
ID AFRICANS VISITING FRIENDS; CHIKUNGUNYA FEVER; MIGRANT HEALTH;
   DENGUE-FEVER; MALARIA RISK; RELATIVES; TRAVELERS; DISEASES; DEFINITION;
   ETHNICITY
AB Background: International travel carries the risk of imported diseases, which are an increasingly significant public health problem. There is little guidance about which variables should be collected by surveillance systems for strategy-based surveillance.
   Methods: Surveillance forms for dengue, malaria, hepatitis A, typhoid and measles were collected from Australia and New Zealand and information on these compared with national surveillance forms from the UK and Canada by travel health experts. Variables were categorised by information relating to recent travel, demographics and disease severity.
   Results: Travel-related information most commonly requested included country of travel, vaccination status and travel dates. In Australia, ethnicity information requested related to indigenous status, whilst in New Zealand it could be linked to census categories. Severity of disease information most frequently collected were hospitalisation and death.
   Conclusions: Reviewing the usefulness of variables collected resulted in the recommendation that those included should be: overseas travel, reason for travel, entry and departure dates during the incubation period, vaccination details, traveller's and/or parents' country of birth, country of usual residence, time resident in current country, postcode, hospitalisation and death details. There was no agreement about whether ethnicity details should be collected. The inclusion of these variables on surveillance forms could enable imported infection-related policy to be formulated nationally and internationally. (C) 2016 Elsevier Ltd. All rights reserved.
C1 [Neave, Penny E.] Auckland Univ Technol, Sch Publ Hlth & Psychosocial Studies, 90 Akoranga Dr, Auckland, New Zealand.
   [Heywood, Anita E.] Univ New South Wales, Sch Publ Hlth & Community Med, Kensington, NSW, Australia.
   [Gibney, Katherine B.; Leder, Karin] Monash Univ, Alfred Ctr, Sch Publ Hlth & Prevent Med, Commercial Rd, Melbourne, Vic, Australia.
C3 Auckland University of Technology; University of New South Wales Sydney;
   Monash University
RP Neave, PE (corresponding author), Auckland Univ Technol, Sch Publ Hlth & Psychosocial Studies, 90 Akoranga Dr, Auckland, New Zealand.
EM pneave@aut.ac.nz; a.heywood@unsw.ac.au; Katherine.gibney@monash.edu;
   Karin.leder@monash.edu
RI ; Heywood, Anita/D-4196-2011; Leder, Karin/AAD-2388-2019
OI Heywood, Anita/0000-0003-4400-7960; 
CR Altizer S, 2013, SCIENCE, V341, P514, DOI 10.1126/science.1239401
   [Anonymous], EURO SURVEILL
   [Anonymous], 2012, International travel and health
   [Anonymous], 2016, Zika Situation Report
   Arguin PM, 2010, J TRAVEL MED, V17, P147, DOI 10.1111/j.1708-8305.2010.00412.x
   Baggett HC, 2009, J TRAVEL MED, V16, P112, DOI 10.1111/j.1708-8305.2008.00284.x
   Baker MG, 2010, BMC PUBLIC HEALTH, V10, DOI 10.1186/1471-2458-10-332
   Barnett ED, 2010, J TRAVEL MED, V17, P163, DOI 10.1111/j.1708-8305.2010.00411.x
   Bisoffi Z, 2008, EUROSURVEILL B EUR M, V13
   Butler D, 2006, NATURE, V440, P6, DOI 10.1038/440006a
   Doolan DL, 2009, CLIN MICROBIOL REV, V22, P13, DOI 10.1128/CMR.00025-08
   Fidler DP, 2004, J CLIN INVEST, V113, P799, DOI 10.1172/JCI200421328
   Gould EA, 2010, CLIN MICROBIOL INFEC, V16, P1702, DOI 10.1111/j.1469-0691.2010.03386.x
   Gubler Duane J., 2002, Trends in Microbiology, V10, P100, DOI 10.1016/S0966-842X(01)02288-0
   Gunaratnam Praveena, 2013, N S W Public Health Bull, V24, P87, DOI 10.1071/NB12125
   Hales S, 2002, LANCET, V360, P830, DOI 10.1016/S0140-6736(02)09964-6
   Jajosky RA, 2004, BMC PUBLIC HEALTH, V4, DOI 10.1186/1471-2458-4-29
   Khan K, 2013, PLOS CURR, V5
   Khan K, 2009, NEW ENGL J MED, V361, P212, DOI 10.1056/NEJMc0904559
   Knope K, 2013, COMMUN DIS INTELL, V37, pE55, DOI 10.33321/cdi.2013.37.6
   Lau CL, 2013, EPIDEMIOL INFECT, V141, P2328, DOI 10.1017/S0950268813000058
   Leder K, 2006, CLIN INFECT DIS, V43, P1185, DOI 10.1086/507893
   Luck P, 2008, EUROSURVEILL B EUR M, V13, P717
   Matteelli A, 2010, J TRAVEL MED, V17, P430, DOI 10.1111/j.1708-8305.2010.00468_1.x
   Mixer RE, 2007, J EPIDEMIOL COMMUN H, V61, P797, DOI 10.1136/jech.2005.045633
   Neave PE., 2013, BURDEN IMPORTED MALA
   Neave PE, 2014, MALARIA J, V13, DOI 10.1186/1475-2875-13-287
   Neave PE, 2014, MALARIA J, V13, DOI 10.1186/1475-2875-13-17
   Paixao ES, 2016, AM J PUBLIC HEALTH, V106, P606, DOI 10.2105/AJPH.2016.303112
   PHILLIPSHOWARD PA, 1990, J EPIDEMIOL COMMUN H, V44, P155, DOI 10.1136/jech.44.2.155
   Pillsbury A, 2015, WEST PAC SURVEILL RE, V6, P43, DOI [10.5365/WPSAR.2015.6.2.007, 10.5365/wpsar.2015.6.2.007]
   Pistone T, 2007, T ROY SOC TROP MED H, V101, P990, DOI 10.1016/j.trstmh.2007.05.009
   Quinn E, 2014, WEST PAC SURVEILL RE, V5, P1, DOI [10.5365/wpsar.2014.5.1.011, 10.5365/WPSAR.2014.5.1.011]
   Rechel B, 2012, HEALTH POLICY, V105, P10, DOI 10.1016/j.healthpol.2012.01.003
   Smith AD, 2008, BRIT MED J, V337, P103
   Staples JE, 2014, NEW ENGL J MED, V371, P887, DOI 10.1056/NEJMp1407698
   Staples JE, 2009, CLIN INFECT DIS, V49, P942, DOI 10.1086/605496
   Statistics New Zealand, 2013, CENS INF VAR
   Viennet E, 2013, COMMUN DIS INTELL, V37, pE136, DOI 10.33321/cdi.2013.37.19
   Wagner KS, 2014, J PUBLIC HEALTH-UK, V36, P28, DOI 10.1093/pubmed/fdt021
   Woolhouse MEJ, 2005, EMERG INFECT DIS, V11, P1842, DOI 10.3201/eid1112.050997
NR 41
TC 8
Z9 9
U1 0
U2 9
PU ELSEVIER SCI LTD
PI OXFORD
PA THE BOULEVARD, LANGFORD LANE, KIDLINGTON, OXFORD OX5 1GB, OXON, ENGLAND
SN 1477-8939
EI 1873-0442
J9 TRAVEL MED INFECT DI
JI Travel Med. Infect. Dis.
PD JUL-AUG
PY 2016
VL 14
IS 4
BP 350
EP 359
DI 10.1016/j.tmaid.2016.05.007
PG 10
WC Public, Environmental & Occupational Health; Infectious Diseases
WE Science Citation Index Expanded (SCI-EXPANDED); Social Science Citation Index (SSCI)
SC Public, Environmental & Occupational Health; Infectious Diseases
GA DU5EM
UT WOS:000382235000006
PM 27235839
OA Green Published
DA 2025-07-26
ER

PT J
AU Porrino, P
AF Porrino, Pedro
TI Zika virus infection and once again the risk from other neglected
   diseases
SO TROPICAL DOCTOR
LA English
DT Article
DE Zika; neglected diseases; dengue; uutbreaks; epidemiological
   surveillance
ID DENGUE
AB Since the first cases of Zika were identified and reported in Brazil, the magnitude and consequences of the outbreak in the Americas have increased tremendously, leading the World Health Organization to consider Zika and its link with clusters of microcephaly a Public Health Emergency of International Concern. Only a previous large outbreak in French Polynesia was known and no neurological anomalies have been reported. Differences in African and Asian lineage and differences in genetic evolution of the Zika virus may possibly provide an explanation for the development of the recent outbreaks and their variable presentation. However, the similar clinical presentation between Zika and other diseases like Dengue and Chikungunya can support that Zika has been circulating and spreading inadvertently. This hypothesis gains strength when rates of laboratory confirmation diagnosis for Dengue are observed in Brazil and Colombia, two of the most affected countries by Zika virus (ZIKV) infection. The lack of attention and resources on neglected diseases supposes a huge risk that new lethal pathogens camouflage themselves to spread into large areas and populations.
C1 [Porrino, Pedro] The World, Trop Med, London, England.
   [Porrino, Pedro] The World, Mission, London, England.
RP Porrino, P (corresponding author), The World, Trop Med, London, England.; Porrino, P (corresponding author), The World, Mission, London, England.
EM pedro.porrino@gmail.com
OI Porrino, Pedro/0000-0003-2648-056X
CR Amarasinghe A, 2011, EMERG INFECT DIS, V17, P1349, DOI 10.3201/eid1708.101515
   [Anonymous], 2015, DENG VIR INF 2015 CA
   [Anonymous], 2016, CHIK FACT SHEET
   Cauchemez S, 2016, LANCET, V387, P2125, DOI 10.1016/S0140-6736(16)00651-6
   Centers for Disease Control and Prevention, 2024, Arboviral diseases, neuroinvasive and nonneuroinvasive: 2015 case definition cited
   Duffy MR, 2009, NEW ENGL J MED, V360, P2536, DOI 10.1056/NEJMoa0805715
   Franco L, 2015, TROP MED INT HEALTH, V20, P107
   Instituto Nacional de Salud de Colombia Direccion de Vigilancia y Analisis del Riesgo en Salud Publica, 2015, B EP SEM SEM EP
   Jaenisch Thomas, 2014, Emerg Infect Dis, V20, DOI 10.3201/eid2010.140487
   Johansson MA, RISK ESTIMATES MICRO
   Kindhauser MK, 2016, B WORLD HEALTH ORGAN, V94, P675, DOI 10.2471/BLT.16.171082
   Ministerio da Saude (Brazil), 2015, CONF ZIK VIR BRAS
   Mlakar J, 2016, NEW ENGL J MED, V374, P951, DOI 10.1056/NEJMoa1600651
   Pan American Health Organization World Health Organization Regional Office for the Americas, 2015, ZIK VIR INF
   Rasmussen SA, 2016, NEW ENGL J MED, V374, P1981, DOI 10.1056/NEJMsr1604338
   Tang HL, 2016, CELL STEM CELL, V18, P587, DOI 10.1016/j.stem.2016.02.016
   Victora CG, 2016, LANCET, V387, P621, DOI 10.1016/S0140-6736(16)00273-7
   Wang L, 2016, CELL HOST MICROBE, V19, P561, DOI 10.1016/j.chom.2016.04.006
   WHO, 2009, WHO TECH REP SER, V958, P1
   World Health Organization, 2016, WHO DIR GEN SUMM OUT
NR 20
TC 1
Z9 3
U1 0
U2 23
PU SAGE PUBLICATIONS INC
PI THOUSAND OAKS
PA 2455 TELLER RD, THOUSAND OAKS, CA 91320 USA
SN 0049-4755
EI 1758-1133
J9 TROP DOCT
JI Trop. Dr.
PD JUL
PY 2016
VL 46
IS 3
BP 159
EP 165
DI 10.1177/0049475516656101
PG 7
WC Public, Environmental & Occupational Health; Tropical Medicine
WE Science Citation Index Expanded (SCI-EXPANDED)
SC Public, Environmental & Occupational Health; Tropical Medicine
GA DS0LO
UT WOS:000380287300012
PM 27390166
DA 2025-07-26
ER

PT J
AU Rocklöv, J
   Quam, MB
   Sudre, B
   German, M
   Kraemer, MUG
   Brady, O
   Bogoch, II
   Liu-Helmersson, J
   Wilder-Smith, A
   Semenza, JC
   Ong, M
   Aaslav, KK
   Khan, K
AF Rocklov, Joacim
   Quam, Mikkel Brandon
   Sudre, Bertrand
   German, Matthew
   Kraemer, Moritz U. G.
   Brady, Oliver
   Bogoch, Isaac I.
   Liu-Helmersson, Jing
   Wilder-Smith, Annelies
   Semenza, Jan C.
   Ong, Mark
   Aaslav, Kaja Kaasik
   Khan, Kamran
TI Assessing Seasonal Risks for the Introduction and Mosquito-borne Spread
   of Zika Virus in Europe
SO EBIOMEDICINE
LA English
DT Article
DE ZIKV; Zika; Air travel; Globalization, mosquito; Climate; Aedes
ID UPDATE INTERIM GUIDANCE; AEDES-ALBOPICTUS; UNITED-STATES; DENGUE;
   TRANSMISSION; SUSCEPTIBILITY; AEGYPTI; TEXAS
AB The explosive Zika virus epidemic in the Americas is amplifying spread of this emerging pathogen into previously unaffected regions of the world, including Europe (Gulland, 2016), where local populations are immunologically naive. As summertime approaches in the northern hemisphere, Aedes mosquitoes in Europe may find suitable climatic conditions to acquire and subsequently transmit Zika virus from viremic travellers to local populations. While Aedes albopictus has proven to be a vector for the transmission of dengue and chikungunya viruses in Europe (Delisle et al., 2015; ECDC, n.d.) there is growing experimental and ecological evidence to suggest that it may also be competent for Zika virus(Chouin-Carneiro et al., 2016; Grard et al., 2014; Li et al., 2012; Wong et al., 2013). Here we analyze and overlay the monthly flows of airline travellers arriving into European cities from Zika affected areas across the Americas, the predicted monthly estimates of the basic reproduction number of Zika virus in areas where Aedes mosquito populations reside in Europe (Aedes aegypti in Madeira, Portugal and Ae. albopictus in continental Europe), and human populations living within areas where mosquito-borne transmission of Zika virus may be possible. We highlight specific geographic areas and timing of risk for Zika virus introduction and possible spread within Europe to inform the efficient use of human disease surveillance, vector surveillance and control, and public education resources. (C) 2016 The Authors. Published by Elsevier B.V.
C1 [Rocklov, Joacim; Quam, Mikkel Brandon; Liu-Helmersson, Jing; Wilder-Smith, Annelies] Umea Univ, Dept Publ Hlth & Clin Med, Epidemiol & Global Hlth, S-90187 Umea, Sweden.
   [Sudre, Bertrand; Semenza, Jan C.; Aaslav, Kaja Kaasik] European Ctr Dis Prevent & Control ECDC, Stockholm, Sweden.
   [German, Matthew; Khan, Kamran] St Michaels Hosp, Li Ka Shing Knowledge Inst, Toronto, ON, Canada.
   [Kraemer, Moritz U. G.] Univ Oxford, Dept Zool, Spatial Ecol & Epidemiol Grp, Oxford, England.
   [Brady, Oliver] Univ Oxford, Wellcome Trust Ctr Human Genet, Oxford, England.
   [Bogoch, Isaac I.] Univ Toronto, Dept Med, Div Infect Dis, Toronto, ON, Canada.
   [Bogoch, Isaac I.] Univ Hlth Network, Div Internal Med, Toronto, ON, Canada.
   [Bogoch, Isaac I.] Univ Hlth Network, Div Infect Dis, Toronto, ON, Canada.
   [Wilder-Smith, Annelies] Nanyang Technol Univ, Lee Kong Chian Sch Med, Singapore, Singapore.
   [Ong, Mark] Univ Waterloo, Geomat Program, Waterloo, ON, Canada.
C3 Umea University; European Centre for Disease Prevention & Control;
   University of Toronto; Li Ka Shing Knowledge Institute; Saint Michaels
   Hospital Toronto; University of Oxford; University of Oxford; Wellcome
   Centre for Human Genetics; University of Toronto; University of Toronto;
   University Health Network Toronto; University of Toronto; University
   Health Network Toronto; Nanyang Technological University; University of
   Waterloo
RP Rocklöv, J (corresponding author), Umea Univ, Dept Publ Hlth & Clin Med, Epidemiol & Global Hlth, S-90187 Umea, Sweden.
EM joacim.rocklov@umu.se
RI Brady, Oliver/P-9421-2019; Khan, Kamran/JFJ-9362-2023; Wilder-Smith,
   Annelies/F-8751-2015; Bogoch, Isaac/AAS-9631-2020
OI Helmersson, Jing/0000-0001-9647-1015; Rocklov,
   Joacim/0000-0003-4030-0449; Brady, Oliver/0000-0002-3235-2129
FU European Union [282589]; epidemic intelligence department at the
   European Centre for Disease Prevention and Control (ECDC)
FX This study is part of the DengueTools project funded by the European
   Union Seventh Framework Program FP7/2007-2013 under grant agreement no.
   282589. We acknowledge the support from the epidemic intelligence
   department at the European Centre for Disease Prevention and Control
   (ECDC).
CR [Anonymous], EURO SURVEILL
   [Anonymous], MOSQ MAPS
   [Anonymous], ZIK VIR DIS EP PREP
   [Anonymous], PHOTOGRAMM ENG REMOT
   [Anonymous], B WHO
   [Anonymous], EURO SURVEILL
   [Anonymous], 2016, SCIENCE
   [Anonymous], P R SOC B
   [Anonymous], EURO SURVEILL
   [Anonymous], ZIK VIR TECHN REP IN
   [Anonymous], B WHO UNPUB
   [Anonymous], AED ALB
   [Anonymous], BIORXIV
   [Anonymous], ZIKA VIR BRAZIL CONF
   [Anonymous], N ENGL J MED
   [Anonymous], 2015, EURO SURVEILL
   [Anonymous], LANCET
   [Anonymous], BIORXIV
   [Anonymous], PLOS NEGL TROP DIS
   [Anonymous], INFECT DIS HUMANS DY
   Attar N., 2016, Nature Reviews Microbiology, V14, P62, DOI [DOI 10.1038/NRMICR0.2015.28, 10.1038/nrmicro.2015.28, DOI 10.1038/NRMICRO.2015.28]
   Ayres CFJ, 2016, LANCET INFECT DIS, V16, P278, DOI 10.1016/S1473-3099(16)00073-6
   Bellini R, 1996, J AM MOSQUITO CONTR, V12, P632
   Bogoch II, 2016, LANCET, V387, P335, DOI 10.1016/S0140-6736(16)00080-5
   Brady OJ, 2014, PARASITE VECTOR, V7, DOI 10.1186/1756-3305-7-338
   Calvet G, 2016, LANCET INFECT DIS, V16, P653, DOI 10.1016/S1473-3099(16)00095-5
   Chouin-Carneiro T, 2016, PLOS NEGLECT TROP D, V10, DOI 10.1371/journal.pntd.0004543
   Christofferson RC, 2016, AM J TROP MED HYG, V95, P15, DOI 10.4269/ajtmh.15-0866
   Clark GG, 2008, AM J TROP MED HYG, V78, P361, DOI 10.4269/ajtmh.2008.78.361
   Di Luca M, 2016, EUROSURVEILLANCE, V21, P6, DOI 10.2807/1560-7917.ES.2016.21.18.30223
   Foy BD, 2011, EMERG INFECT DIS, V17, P880, DOI 10.3201/eid1705.101939
   Gil JF, 2016, ACTA TROP, V158, P24, DOI 10.1016/j.actatropica.2016.02.003
   Grard G, 2014, PLOS NEGLECT TROP D, V8, DOI 10.1371/journal.pntd.0002681
   Gulland A, 2016, BMJ-BRIT MED J, V352, DOI 10.1136/bmj.i753
   Kraemer MUG, 2015, ELIFE, V4, DOI 10.7554/eLife.08347
   Lambrechts L, 2011, P NATL ACAD SCI USA, V108, P7460, DOI 10.1073/pnas.1101377108
   Li MI, 2012, PLOS NEGLECT TROP D, V6, DOI 10.1371/journal.pntd.0001792
   Liu-Helmersson J, 2016, EBIOMEDICINE, V7, P267, DOI 10.1016/j.ebiom.2016.03.046
   Liu-Helmersson J, 2014, PLOS ONE, V9, DOI 10.1371/journal.pone.0089783
   Mansuy JM, 2016, LANCET INFECT DIS, V16, P405, DOI 10.1016/S1473-3099(16)00138-9
   Mlakar J, 2016, NEW ENGL J MED, V374, P951, DOI 10.1056/NEJMoa1600651
   Musso D, 2015, LANCET, V386, P243, DOI 10.1016/S0140-6736(15)61273-9
   Musso D, 2015, J CLIN VIROL, V68, P53, DOI 10.1016/j.jcv.2015.04.021
   Oster AM, 2016, MMWR-MORBID MORTAL W, V65, P323, DOI 10.15585/mmwr.mm6512e3
   Petersen EE, 2016, MMWR-MORBID MORTAL W, V65, P315, DOI 10.15585/mmwr.mm6512e2
   Reiter P, 2003, EMERG INFECT DIS, V9, P86
   Rodrigues LC, 2016, LANCET, V387, P2070, DOI 10.1016/S0140-6736(16)00742-X
   Stephenson TS, 2008, J GEOPHYS RES-ATMOS, V113, DOI 10.1029/2007JD009127
   Tran A, 2013, INT J ENV RES PUB HE, V10, P1698, DOI 10.3390/ijerph10051698
   Wilder-Smith A, 2014, EUROSURVEILLANCE, V19, P6, DOI 10.2807/1560-7917.ES2014.19.8.20718
   Wong PSJ, 2013, PLOS NEGLECT TROP D, V7, DOI 10.1371/journal.pntd.0002348
   Zammarchi L, 2015, J CLIN VIROL, V63, P32, DOI 10.1016/j.jcv.2014.12.005
NR 52
TC 83
Z9 92
U1 1
U2 36
PU ELSEVIER
PI AMSTERDAM
PA RADARWEG 29, 1043 NX AMSTERDAM, NETHERLANDS
SN 2352-3964
J9 EBIOMEDICINE
JI EBioMedicine
PD JUL
PY 2016
VL 9
BP 250
EP 256
DI 10.1016/j.ebiom.2016.06.009
PG 7
WC Medicine, General & Internal; Medicine, Research & Experimental
WE Science Citation Index Expanded (SCI-EXPANDED)
SC General & Internal Medicine; Research & Experimental Medicine
GA DT6VL
UT WOS:000381622500036
PM 27344225
OA Green Published, gold
DA 2025-07-26
ER

PT J
AU Rossini, G
   Gaibani, P
   Vocale, C
   Finarelli, AC
   Landini, MP
AF Rossini, G.
   Gaibani, P.
   Vocale, C.
   Finarelli, A. C.
   Landini, M. P.
TI Increased number of cases of Chikungunya virus (CHIKV) infection
   imported from the Caribbean and Central America to northern Italy, 2014
SO EPIDEMIOLOGY AND INFECTION
LA English
DT Article
DE Arbovirus; Chikungunya virus; epidemiology; Italy; phylogeny
AB This report describes an increased number of cases of Chikungunya virus (CHIKV) infection imported in northern Italy (Emilia-Romagna region) during the period May-September 2014, indicating that the recent spread of CHIKV and its establishment in the Caribbean and in central America, resulted in a high number of imported cases in Europe, thus representing a threat to public health. From May to September 2014, 14 imported cases of CHIKV infection were diagnosed; the patients were returning to Italy from Dominican Republic (n = 6), Haiti (n = 3), Guadeloupe (n = 2), Martinique (n = 1), Puerto Rico (n = 1) and Venezuela (n = 1). Phylogenetic analysis performed on the envelope protein (E1) gene sequences, obtained from plasma samples from two patients, indicated that the virus strain belongs to the Caribbean clade of the Asian genotype currently circulating in the Caribbean and Americas. The rise in the number of imported cases of CHIKV infection should increase healthcare professionals' awareness of the epidemiological situation and clinical presentation of CHIKV infection in order to enhance surveillance and early diagnosis in the forthcoming season of vector activity in Europe and North America.
C1 [Rossini, G.; Gaibani, P.; Vocale, C.; Landini, M. P.] St Orsola Malpighi Hosp, Reg Reference Ctr Microbiol Emergencies CRREM, Microbiol Unit, Via Massarenti 9, I-40138 Bologna, Italy.
   [Finarelli, A. C.] Reg Hlth Author, Bologna, Italy.
C3 IRCCS Azienda Ospedaliero-Universitaria di Bologna
RP Rossini, G (corresponding author), St Orsola Malpighi Hosp, Reg Reference Ctr Microbiol Emergencies CRREM, Microbiol Unit, Via Massarenti 9, I-40138 Bologna, Italy.
EM giada.rossini@unibo.it
RI Vocale, Caterina/AAK-9921-2020; Rossini, Giada/K-8815-2016; gaibani,
   paolo/K-7690-2016
OI Vocale, Caterina/0000-0001-7470-1713; Rossini,
   Giada/0000-0002-8917-6680; gaibani, paolo/0000-0003-3791-8635
FU 'Fondi Finalizzati LABP3' from Regione Emilia-Romagna
FX This study was supported by 'Fondi Finalizzati LABP3' from Regione
   Emilia-Romagna.
CR Angelini R, 2007, Euro Surveill, V12
   Edwards CJ, 2007, J CLIN VIROL, V39, P271, DOI 10.1016/j.jcv.2007.05.008
   Gallian P, 2014, BLOOD, V123, P3679, DOI 10.1182/blood-2014-03-564880
   Kong YY, 2006, J VIROL METHODS, V138, P123, DOI 10.1016/j.jviromet.2006.08.003
   Leparc-Goffart I, 2014, LANCET, V383, P514, DOI 10.1016/S0140-6736(14)60185-9
   Morrison TE, 2014, J VIROL, V88, P11644, DOI 10.1128/JVI.01432-14
   Noël H, 2014, EUROSURVEILLANCE, V19, P2, DOI 10.2807/1560-7917.ES2014.19.28.20855
   Pan American Health Organization (PAHO), 2015, EPIDEMIOLOGICAL WEEK
   Paty MC, 2014, EUROSURVEILLANCE, V19, P10, DOI 10.2807/1560-7917.ES2014.19.28.20856
   Requena-Méndez A, 2014, EUROSURVEILLANCE, V19, P5, DOI 10.2807/1560-7917.ES2014.19.28.20853
   Sam IC, 2012, PLOS ONE, V7
   Van Bortel W, 2014, EUROSURVEILLANCE, V19, P17, DOI 10.2807/1560-7917.ES2014.19.13.20759
   Vega-Rúa A, 2015, PLOS NEGLECT TROP D, V9, DOI 10.1371/journal.pntd.0003780
   Weaver SC, 2014, PLOS NEGLECT TROP D, V8, DOI 10.1371/journal.pntd.0002921
NR 14
TC 6
Z9 6
U1 0
U2 3
PU CAMBRIDGE UNIV PRESS
PI NEW YORK
PA 32 AVENUE OF THE AMERICAS, NEW YORK, NY 10013-2473 USA
SN 0950-2688
EI 1469-4409
J9 EPIDEMIOL INFECT
JI Epidemiol. Infect.
PD JUL
PY 2016
VL 144
IS 9
BP 1912
EP 1916
DI 10.1017/S0950268815002940
PG 5
WC Public, Environmental & Occupational Health; Infectious Diseases
WE Science Citation Index Expanded (SCI-EXPANDED)
SC Public, Environmental & Occupational Health; Infectious Diseases
GA DO5JV
UT WOS:000377820300015
PM 26751121
OA Green Published, Bronze
DA 2025-07-26
ER

PT J
AU Rozilawati, H
   Masri, SM
   Tanaselvi, K
   Zairi, J
   Nazni, WA
   Lee, HL
AF Rozilawati, H.
   Masri, S. Mohd
   Tanaselvi, K.
   Zairi, J.
   Nazni, W. A.
   Lee, H. L.
TI EFFECT OF TEMPERATURE ON THE IMMATURE DEVELOPMENT OF AEDES
   ALBOPICTUS SKUSE
SO SOUTHEAST ASIAN JOURNAL OF TROPICAL MEDICINE AND PUBLIC HEALTH
LA English
DT Article
DE Aedes albopictus; temperature; development period
ID KUALA-LUMPUR; AEGYPTI L.; DIPTERA; CULICIDAE; SURVIVAL; DENGUE;
   CHIKUNGUNYA; VECTOR; SURVEILLANCE; COMPETITION
AB Temperature is often identified as the main environmental factor affecting the growth of mosquito population. It is important to study the effect of temperature on the life parameters of Aedes albopictus in the local environment using the local strain, in order to understand more on the biology of the mosquito which will directly affect the transmission of viruses such as dengue to human. In this study, we examined the effect of constant temperatures (15 degrees C to 40 degrees C) on the developmental period of two local Ae. albopictus strains using environmental chambers. Based on the developmental data it was determined that increase in temperature reduced the developmental period of the mosquito except for the 1st instar. In addition, the mosquito was able to survive at a higher temperature, which at 40 degrees C the mosquito was able to complete development up to the 3rd in star, indicating ability to survive at the high temperature. This finding provided valuable baseline information on the effects of global warming in Malaysia due to climate change on the bionomics of Ae. albopictus.
C1 [Rozilawati, H.; Tanaselvi, K.; Nazni, W. A.; Lee, H. L.] Inst Med Res, Med Entomol Unit, Jalan Pahang, Kuala Lumpur 50588, Malaysia.
   [Rozilawati, H.; Zairi, J.] Univ Sains Malaysia, Sch Biol Sci, Vector Control Res Unit, George Town, Malaysia.
   [Masri, S. Mohd] Malaysian Agr Res Dev Inst, Strateg Resource Res Ctr, Kuala Lumpur, Malaysia.
C3 Kementerian Kesihatan Malaysia; Universiti Sains Malaysia; Institute
   Penyelidikan Dan Kemajuan Pertanian
RP Rozilawati, H (corresponding author), Inst Med Res, Med Entomol Unit, Jalan Pahang, Kuala Lumpur 50588, Malaysia.
EM rozilawati@imr.gov.my
RI Ahmad, Nazni/AAN-2498-2021
FU National Institutes of Health, Ministry of Health Malaysia [NMRR
   -10-704-6570, JPP- IMR: 10-012]
FX We would like to thank the Director General of Health, Malaysia for his
   permission to publish this paper, the Director of Institute for Medical
   Research Kuala Lumpur and staff of Medical Entomology Unit of IMR, for
   assistance and support in the study. This study was financially
   supported by the National Institutes of Health, Ministry of Health
   Malaysia Grant; (NMRR -10-704-6570, JPP- IMR: 10-012).
CR Alto BW, 2001, J MED ENTOMOL, V38, P548, DOI 10.1603/0022-2585-38.4.548
   [Anonymous], 2014, The Physical Science Ba- sis: Working Group I Contribution to the Fifth Assessment Re- port of the Intergovernmental Panel on Climate Change, DOI DOI 10.1017/CBO9781107415324
   [Anonymous], 1973, MOSQ NEWS
   ATKINSON D, 1994, ADV ECOL RES, V25, P1, DOI 10.1016/s0065-2504(08)60212-3
   Briegel H, 2001, J MED ENTOMOL, V38, P566, DOI 10.1603/0022-2585-38.4.566
   Carrington LB, 2013, PLOS ONE, V8, DOI 10.1371/journal.pone.0058824
   Chen CD, 2006, TROP BIOMED, V23, P224
   CHRISTOPHERS SR, 1960, SHIPS HARBORS AEDES
   Clements A.N, 1992, BIOL MOSQUITOES DEV
   Delatte H, 2009, J MED ENTOMOL, V46, P33, DOI 10.1603/033.046.0105
   Farjana T, 2012, MED VET ENTOMOL, V26, P210, DOI 10.1111/j.1365-2915.2011.00971.x
   Galliard H., 1957, Annales de Parasitologie Humaine et Comparee, V32, P563
   Gratz NG, 2004, MED VET ENTOMOL, V18, P215, DOI 10.1111/j.0269-283X.2004.00513.x
   Hawley W.A., 1988, Journal of the American Mosquito Control Association, V4, P1
   Ho Chau-Mei, 2005, Formosan Entomologist, V25, P159
   Impoinvil DE, 2007, J AM MOSQUITO CONTR, V23, P124, DOI 10.2987/8756-971X(2007)23[124:CTATPE]2.0.CO;2
   Kamimura Kiyoshi, 2002, Medical Entomology and Zoology, V53, P53
   Lau KW, 2013, TROP BIOMED, V30, P36
   Lopes TF, 2014, REV INST MED TROP SP, V56, P369, DOI 10.1590/S0036-46652014000500001
   LYIMO EO, 1992, ENTOMOL EXP APPL, V63, P265, DOI 10.1007/BF00192775
   Mohammed A, 2011, ACTA TROP, V119, P38, DOI 10.1016/j.actatropica.2011.04.004
   Monteiro LCC, 2007, NEOTROP ENTOMOL, V36, P966, DOI 10.1590/S1519-566X2007000600021
   Mourya DT, 2004, AM J TROP MED HYG, V70, P346, DOI 10.4269/ajtmh.2004.70.346
   PARKER BM, 1986, ANN ENTOMOL SOC AM, V79, P925, DOI 10.1093/aesa/79.6.925
   RAE DJ, 1990, J MED ENTOMOL, V27, P756, DOI 10.1093/jmedent/27.5.756
   Rozilawati H, 2005, Trop Biomed, V22, P143
   Rozilawati H, 2007, TROP BIOMED, V24, P83
   Rozilawati H, 2015, TROP BIOMED, V32, P49
   Rozilawati H, 2011, INDIAN J MED RES, V133, P670
   RUEDA LM, 1990, J MED ENTOMOL, V27, P892, DOI 10.1093/jmedent/27.5.892
   Southwood T.R.E., 1980, Ecological Methods: with particular reference to the study of insect populations
   Suman DS, 2011, MED VET ENTOMOL, V25, P276, DOI 10.1111/j.1365-2915.2010.00939.x
   Teng HJ, 2000, J MED ENTOMOL, V37, P40, DOI 10.1603/0022-2585-37.1.40
   Tun-Lin W, 2000, MED VET ENTOMOL, V14, P31, DOI 10.1046/j.1365-2915.2000.00207.x
   Udaka M., 1959, Kontyu Tokyo, V27, P202
   Waldock J, 2013, PATHOG GLOB HEALTH, V107, P224, DOI 10.1179/2047773213Y.0000000100
   Yadav P., 2005, Southeast Asian Journal of Tropical Medicine and Public Health, V36, P1139
   Yang HM, 2009, EPIDEMIOL INFECT, V137, P1188, DOI 10.1017/S0950268809002040
   YAP H H, 1975, Southeast Asian Journal of Tropical Medicine and Public Health, V6, P519
   Yusoff AF, 2013, BMC INFECT DIS, V13, DOI 10.1186/1471-2334-13-211
NR 40
TC 7
Z9 8
U1 0
U2 18
PU SOUTHEAST ASIAN MINISTERS EDUC ORGANIZATION
PI BANGKOK
PA SEAMEO-TROPMED, 420-6 RAJVITHI RD,, BANGKOK 10400, THAILAND
SN 0125-1562
J9 SE ASIAN J TROP MED
JI Southeast Asian J. Trop. Med. Public Health
PD JUL
PY 2016
VL 47
IS 4
BP 731
EP 746
PG 16
WC Public, Environmental & Occupational Health; Infectious Diseases;
   Tropical Medicine
WE Science Citation Index Expanded (SCI-EXPANDED)
SC Public, Environmental & Occupational Health; Infectious Diseases;
   Tropical Medicine
GA DV0IT
UT WOS:000382601900018
DA 2025-07-26
ER

PT J
AU Saraswat, S
   Athmaram, TN
   Parida, M
   Agarwal, A
   Saha, A
   Dash, PK
AF Saraswat, Shweta
   Athmaram, T. N.
   Parida, Manmohan
   Agarwal, Ankita
   Saha, Amrita
   Dash, Paban Kumar
TI Expression and Characterization of Yeast Derived Chikungunya Virus Like
   Particles (CHIK-VLPs) and Its Evaluation as a Potential Vaccine
   Candidate
SO PLOS NEGLECTED TROPICAL DISEASES
LA English
DT Article
ID PICHIA-PASTORIS; PROTEIN EXPRESSION; ECSA GENOTYPE; MOUSE MODEL; MICE;
   DISEASE; IMMUNOGENICITY; IMMUNITY
AB Chikungunya virus (CHIKV) has emerged as a global health concern due to its recent spread in both old and new world. So far, no CHIKV specific drug or vaccine is licensed for human use. In this study, we report production of Chikungunya virus like particles (CHIK-VLPs) using novel yeast expression system (Pichia pastoris) and its evaluation as vaccine candidate. The gene encoding structural polyprotein of CHIKV from a recent epidemic strain was cloned into yeast expression system. The multicopy integrants were processed for expression of CHIK-VLPs. The VLPs were purified and confirmed through electron microscopic analysis for their morphological identity with CHIKV. The in vitro and in vivo evaluation of CHIK-VLPs as vaccine candidate was determined in Balb/c mice. Induction of both humoral and cellular immune response was observed with different doses of CHIK-VLPs. The humoral immune response was studied through different techniques like enzyme linked immunosorbent assay, IgG Isotyping and plaque reduction neutralization test. CHIK-VLPs were found to elicit high titer of antibodies that are able to recognize native CHIKV. Higher level of IgG2a and IgG1 subtypes was identified suggestive of balanced Th1/Th2 response. Both in vitro and in vivo neutralization activity of CHIK-VLPs antibodies was observed even with low concentration, which shows its high specificity and neutralizing activity against two different CHIKV strains. Neonatal mice receiving anti-CHIK-VLPs antibodies were protected from CHIKV challenge. Induction of cellular immune response was confirmed through higher level of TNF-alpha, IL-10 and substantial level of IL-2, IL-4 and IFN-gamma indicating a balanced response. This is the first report, where CHIK-VLPs has been expressed by Pichia pastoris and evaluated for neutralizing activity against CHIKV. These promising results indicate the utility of CHIK-VLPs as a promising vaccine candidate against emerging CHIKV.
C1 [Saraswat, Shweta; Athmaram, T. N.; Parida, Manmohan; Agarwal, Ankita; Saha, Amrita; Dash, Paban Kumar] Def Res & Dev Estab, Div Virol, Gwalior, India.
   [Athmaram, T. N.] Virginia Polytech Inst & State Univ, Virginia Maryland Reg Coll Vet Med, Blacksburg, VA 24061 USA.
C3 Defence Research & Development Organisation (DRDO); Defence Research &
   Development Establishment (DRDE); Virginia Polytechnic Institute & State
   University
RP Dash, PK (corresponding author), Def Res & Dev Estab, Div Virol, Gwalior, India.
EM pabandash@drde.drdo.in
RI Saha, Amrita/IQW-6902-2023; Agarwal, Ankita/AIE-2953-2022; Saraswat,
   Shweta/AAU-3538-2021
OI Agarwal, Ankita/0000-0002-7356-4507; Vadher, Amrita
   Saha/0000-0002-6472-4679; Saraswat, Shweta/0000-0001-6847-2774; 
FU Defence Research Development Organization, Ministry of Defence, Govt of
   India
FX This work was funded by Defence Research Development Organization,
   Ministry of Defence, Govt of India. The authors are thankful to the
   Director, Defence Research Development Establishment (DRDE), Gwalior for
   his keen interest and support in this study. The funders had no role in
   study design, data collection and analysis, decision to publish, or
   preparation of the manuscript.
CR Agarwal A, 2013, J VIROL METHODS, V193, P419, DOI 10.1016/j.jviromet.2013.07.004
   Ahola T, 2015, VECTOR-BORNE ZOONOT, V15, P250, DOI 10.1089/vbz.2014.1681
   Akahata W, 2010, NAT MED, V16, P334, DOI 10.1038/nm.2105
   Athmaram T. N., 2013, Journal of Virology Research, V2, P18
   Bazan SB, 2009, ARCH VIROL, V154, P1609, DOI 10.1007/s00705-009-0484-8
   Byme B, 2015, CURR OPIN STRUC BIOL, V32, P9, DOI 10.1016/j.sbi.2015.01.005
   Cekinovic D, 2008, J VIROL, V82, P12172, DOI 10.1128/JVI.01214-08
   Cereghino JL, 2000, FEMS MICROBIOL REV, V24, P45, DOI 10.1016/S0168-6445(99)00029-7
   Chang LJ, 2014, LANCET, V384, P2046, DOI 10.1016/S0140-6736(14)61185-5
   Chu HY, 2013, VACCINE, V31, P3353, DOI 10.1016/j.vaccine.2013.05.059
   Cregg JM, 2000, MOL BIOTECHNOL, V16, P23, DOI 10.1385/MB:16:1:23
   CREGG JM, 1993, BIO-TECHNOL, V11, P905, DOI 10.1038/nbt0893-905
   Edelman R, 2000, AM J TROP MED HYG, V62, P681, DOI 10.4269/ajtmh.2000.62.681
   Enserink M, 2007, SCIENCE, V318, P1860, DOI 10.1126/science.318.5858.1860
   Foo DGW, 2007, MICROBES INFECT, V9, P1299, DOI 10.1016/j.micinf.2007.06.002
   Gardner J, 2010, J VIROL, V84, P8021, DOI 10.1128/JVI.02603-09
   Grgacic EVL, 2006, METHODS, V40, P60, DOI 10.1016/j.ymeth.2006.07.018
   Hervas-Stubbs S, 2007, J IMMUNOL, V178, P2361, DOI 10.4049/jimmunol.178.4.2361
   Higgs S, 2015, VECTOR-BORNE ZOONOT, V15, P231, DOI 10.1089/vbz.2014.1745
   Hoke CH, 2012, VACCINE, V30, P6713, DOI 10.1016/j.vaccine.2012.08.025
   Khan AH, 2002, J GEN VIROL, V83, P3075, DOI 10.1099/0022-1317-83-12-3075
   Khan M, 2012, VIRUS RES, V167, P236, DOI 10.1016/j.virusres.2012.05.004
   Kumar M, 2012, VACCINE, V30, P6142, DOI 10.1016/j.vaccine.2012.07.072
   LAEMMLI UK, 1970, NATURE, V227, P680, DOI 10.1038/227680a0
   Leroux-Roels G, 2015, MED MICROBIOL IMMUN, V204, P69, DOI 10.1007/s00430-014-0375-9
   Lo Presti A, 2014, ASIAN PAC J TROP MED, V7, P925, DOI 10.1016/S1995-7645(14)60164-4
   Mani S, 2013, PLOS ONE, V8, DOI 10.1371/journal.pone.0064595
   McClain DJ, 1998, J INFECT DIS, V177, P634, DOI 10.1086/514240
   Metz SW, 2013, VACCINE, V31, P6092, DOI 10.1016/j.vaccine.2013.09.045
   Metz SW, 2013, PLOS NEGLECT TROP D, V7, DOI 10.1371/journal.pntd.0002124
   Noad R, 2003, TRENDS MICROBIOL, V11, P438, DOI 10.1016/S0966-842X(03)00208-7
   Powers AM, 2001, J VIROL, V75, P10118, DOI 10.1128/JVI.75.21.10118-10131.2001
   Raemaekers RJM, 1999, EUR J BIOCHEM, V265, P394, DOI 10.1046/j.1432-1327.1999.00749.x
   ROBINSON M C, 1955, Trans R Soc Trop Med Hyg, V49, P28, DOI [10.1016/0035-9203(55)90080-8, 10.1016/0035-9203(57)90022-6]
   Roldao A, 2010, EXPERT REV VACCINES, V9, P1149, DOI [10.1586/erv.10.115, 10.1586/ERV.10.115]
   Rueda P, 2000, VACCINE, V19, P726, DOI 10.1016/S0264-410X(00)00259-0
   Schneider BS, 2008, T ROY SOC TROP MED H, V102, P400, DOI 10.1016/j.trstmh.2008.01.024
   Schwarz B, 2015, WIRES NANOMED NANOBI, V7, P722, DOI 10.1002/wnan.1336
   Simon F, 2007, MEDICINE, V86, P123, DOI 10.1097/MD/0b013e31806010a5
   Sissoko D, 2009, PLOS NEGLECT TROP D, V3, DOI 10.1371/journal.pntd.0000389
   Tiwari M, 2009, VACCINE, V27, P2513, DOI 10.1016/j.vaccine.2009.02.062
   Vogl T, 2013, CURR OPIN BIOTECH, V24, P1094, DOI 10.1016/j.copbio.2013.02.024
   Wagner JM, 2014, PLOS ONE, V9, DOI 10.1371/journal.pone.0094401
   Weaver SC, 2012, EXPERT REV VACCINES, V11, P1087, DOI [10.1586/erv.12.84, 10.1586/ERV.12.84]
   Xia M, 2007, J MED VIROL, V79, P74, DOI 10.1002/jmv.20762
NR 45
TC 51
Z9 60
U1 1
U2 9
PU PUBLIC LIBRARY SCIENCE
PI SAN FRANCISCO
PA 1160 BATTERY STREET, STE 100, SAN FRANCISCO, CA 94111 USA
SN 1935-2735
J9 PLOS NEGLECT TROP D
JI Plos Neglect. Trop. Dis.
PD JUL
PY 2016
VL 10
IS 7
AR e0004782
DI 10.1371/journal.pntd.0004782
PG 19
WC Infectious Diseases; Parasitology; Tropical Medicine
WE Science Citation Index Expanded (SCI-EXPANDED)
SC Infectious Diseases; Parasitology; Tropical Medicine
GA DS8FC
UT WOS:000381017800013
PM 27399001
OA Green Published, Green Submitted, gold
DA 2025-07-26
ER

PT J
AU Sarmento, UC
   Miguita, CH
   Almeida, LHD
   Gaban, CRG
   da Silva, LMGE
   de Souza, AS
   Garcez, WS
   Garcez, FR
AF Sarmento, Ulana Chaves
   Miguita, Carlos Henrique
   de Oliveira Almeida, Luis Henrique
   Garcia Gaban, Cleusa Rocha
   Grespan Estodutto da Silva, Lilliam May
   de Souza, Albert Schiaveto
   Garcez, Walmir Silva
   Garcez, Fernanda Rodrigues
TI Larvicidal efficacies of plants from Midwestern Brazil: melianodiol from
   Guarea kunthiana as a potential biopesticide against Aedes
   aegypti
SO MEMORIAS DO INSTITUTO OSWALDO CRUZ
LA English
DT Article
DE Guarea kunthiana; mosquito control; dengue; Zika; chikungunya;
   protolimonoid
ID DIPTERA-CULICIDAE; VECTOR; DENGUE; RESISTANCE; LIMONOIDS; FRUITS
AB A total of 36 ethanol extracts from different anatomical parts of 27 plant species (18 families), native to the Pantanal and Cerrado biomes in Midwest Brazil, was assessed for their effect against Aedes aegypti larvae, the vector of dengue, hemorrhagic dengue, Zika and chikungunya fevers. Only the extract obtained from seeds of Guarea kunthiana (Meliaceae) proved active (LC50 = 169.93 mu g/mL). A bioassay-guided investigation of this extract led to the isolation and identification of melianodiol, a protolimonoid, as the active constituent (LC50 = 14.44 mu g/mL). Meliantriol, which was also obtained from the bioactive fraction, was nevertheless devoid of any larval toxicity, even at the highest concentration tested (LC50 > 100.0 mu g/mL). These results indicate that the larvicidal activity of melianodiol stems from the presence of the carbonyl moiety at C-3 in the 21,23-epoxy-21,24,25-trihydroxy-tirucall-7-ene-type skeleton. The structures of both protolimonoids were established on the basis of spectral methods (H-1 and C-13 NMR and MS). This is the first report on the toxicity of melianodiol against Ae. aegypti larvae. Based on the results, melianodiol can be regarded as a potential candidate for use as an ecologically sound biocontrol agent for reducing the larval population of this vector.
C1 [Sarmento, Ulana Chaves; Miguita, Carlos Henrique; de Oliveira Almeida, Luis Henrique; Garcia Gaban, Cleusa Rocha; Grespan Estodutto da Silva, Lilliam May; Garcez, Walmir Silva; Garcez, Fernanda Rodrigues] Univ Fed Mato Grosso do Sul, Inst Quim, Campo Grande, MS, Brazil.
   [de Souza, Albert Schiaveto] Univ Fed Mato Grosso do Sul, Ctr Ciencias Biol & Saude, Campo Grande, MS, Brazil.
C3 Universidade Federal de Mato Grosso do Sul; Universidade Federal de Mato
   Grosso do Sul
RP Garcez, FR (corresponding author), Univ Fed Mato Grosso do Sul, Inst Quim, Campo Grande, MS, Brazil.
EM fernandargarcez@gmail.com
RI Schiaveto de Souza, Albert/GRF-1569-2022; GARCEZ, FERNANDA/H-1081-2013
OI de Oliveira Almeida, Luis Henrique/0000-0002-8322-1372; Schiaveto de
   Souza, Albert/0000-0003-0017-672X
FU FUNDECT-MS; PROPP-UFMS; CNPq
FX FUNDECT-MS, PROPP-UFMS, CNPq.
CR Anholeti MC, 2015, MEM I OSWALDO CRUZ, V110, P629, DOI 10.1590/0074-02760150103
   [Anonymous], 2016, CHIK
   [Anonymous], 2016, DENG SEV DENG
   [Anonymous], 2016, CHIK
   [Anonymous], 2016, WHO Director-General summarizes the outcome of the Emergency Committee regarding clusters of microcephaly and Guillain-Barre syndrome
   [Anonymous], 2016, Zika Virus Disease, Microcephaly, and Guillain-Barre Syndrome
   Bezerra-Silva PC, 2015, EXP PARASITOL, V153, P160, DOI 10.1016/j.exppara.2015.03.018
   CNN-Cable News Network, 2016, CNN CABLE NEWS NETWO
   Góis RWD, 2013, PARASITOL RES, V112, P2753, DOI 10.1007/s00436-013-3407-2
   de Noronha L, 2016, MEM I OSWALDO CRUZ, V111, P287, DOI 10.1590/0074-02760160085
   Dusfour I, 2011, MEM I OSWALDO CRUZ, V106, P346, DOI 10.1590/S0074-02762011000300015
   Garcez FR, 2004, J BRAZIL CHEM SOC, V15, P767, DOI 10.1590/S0103-50532004000500025
   Garcez WS, 2013, REV VIRTUAL QUIM, V5, P363, DOI 10.5935/1984-6835.20130034
   Garcez WS, 2009, BIORESOURCE TECHNOL, V100, P6647, DOI 10.1016/j.biortech.2009.06.092
   Geris R, 2012, STUD NAT PROD CHEM, V37, P277, DOI 10.1016/B978-0-444-59514-0.00010-9
   Koou SY, 2014, J MED ENTOMOL, V51, P170, DOI 10.1603/ME13113
   Kurimoto SI, 2014, FITOTERAPIA, V92, P200, DOI 10.1016/j.fitote.2013.11.004
   Miguita CH, 2015, MOLECULES, V20, P111, DOI 10.3390/molecules20010111
   Miguita CH, 2014, REC NAT PROD, V8, P290
   PAHO-Pan American Health Organization, 2016, ZIK VIR SPREADS PAHO
   PAHO - Pan American Health Organization, 2016, ZIK EP UPD 24 MARCH
   Pan American Health Organization (PAHO), 2016, DENGUE
   Puripattanavong J, 2000, PLANTA MED, V66, P740, DOI 10.1055/s-2000-9901
   Reegan AD, 2014, ACTA TROP, V139, P67, DOI 10.1016/j.actatropica.2014.07.002
   Chaves TDS, 2012, EMERG INFECT DIS, V18, P529, DOI 10.3201/eid1803.110838
   Stappen I, 2014, PLANTA MED, V80, P1079, DOI 10.1055/s-0034-1382957
   Tan QG, 2011, CHEM REV, V111, P7437, DOI 10.1021/cr9004023
   Taylor D. A. H., 1984, PROG CHEM ORG NAT PR, V45, P1
   Wheeler MW, 2006, ENVIRON TOXICOL CHEM, V25, P1441, DOI 10.1897/05-320R.1
   World Health Organization, 2016, WHO REP GLOB SURV EP
   World Health Organization. Division of Vector Biology and Control, 1981, INSTR DET SUSC RES M
NR 31
TC 10
Z9 10
U1 0
U2 13
PU FUNDACO OSWALDO CRUZ
PI RIO DE JANEIRO, RJ
PA AV BRASIL 4365, 21045-900 RIO DE JANEIRO, RJ, BRAZIL
SN 0074-0276
EI 1678-8060
J9 MEM I OSWALDO CRUZ
JI Mem. Inst. Oswaldo Cruz
PD JUL
PY 2016
VL 111
IS 7
BP 469
EP 474
DI 10.1590/0074-02760160134
PG 6
WC Parasitology; Tropical Medicine
WE Science Citation Index Expanded (SCI-EXPANDED)
SC Parasitology; Tropical Medicine
GA DR7XH
UT WOS:000380112500008
PM 27333366
OA gold, Green Published, Green Submitted
DA 2025-07-26
ER

PT J
AU Schulte, T
   Liu, LF
   Panas, MD
   Thaa, B
   Dickson, N
   Götte, B
   Achour, A
   McInerney, GM
AF Schulte, Tim
   Liu, Lifeng
   Panas, Marc D.
   Thaa, Bastian
   Dickson, Nicole
   Gotte, Benjamin
   Achour, Adnane
   McInerney, Gerald M.
TI Combined structural, biochemical and cellular evidence demonstrates that
   both FGDF motifs in alphavirus nsP3 are required for efficient
   replication
SO OPEN BIOLOGY
LA English
DT Article
DE stress response; protein structure-function; virus-host interaction;
   innate immunity
ID CHIKUNGUNYA VIRUS NSP3; SEMLIKI-FOREST; STRESS GRANULES; PROTEIN
   COMPLEXES; UCSF CHIMERA; SEQUENCE; G3BP; ELECTROSTATICS; VISUALIZATION;
   SOFTWARE
AB Recent findings have highlighted the role of the Old World alphavirus nonstructural protein 3 (nsP3) as a host defence modulator that functions by disrupting stress granules, subcellular phase-dense RNA/protein structures formed upon environmental stress. This disruption mechanism was largely explained through nsP3-mediated recruitment of the host G3BP protein via two tandem FGDF motifs. Here, we present the 1.9 angstrom resolution crystal structure of the NTF2-like domain of G3BP-1 in complex with a 25-residue peptide derived from Semliki Forest virus nsP3 (nsP3-25). The structure reveals a poly-complex of G3BP-1 dimers interconnected through the FGDF motifs in nsP3-25. Although in vitro and in vivo binding studies revealed a hierarchical interaction of the two FGDF motifs with G3BP-1, viral growth curves clearly demonstrated that two intact FGDF motifs are required for efficient viral replication. Chikungunya virus nsP3 also binds G3BP dimers via a hierarchical interaction, which was found to be critical for viral replication. These results highlight a conserved molecular mechanism in host cell modulation.
C1 [Schulte, Tim; Dickson, Nicole; Achour, Adnane] Karolinska Inst, Dept Med Solna, Sci Life Lab, Stockholm, Sweden.
   [Schulte, Tim; Dickson, Nicole; Achour, Adnane] Karolinska Univ Hosp, Dept Infect Dis, Stockholm, Sweden.
   [Liu, Lifeng; Thaa, Bastian; Gotte, Benjamin; McInerney, Gerald M.] Karolinska Inst, Dept Microbiol Tumor & Cell Biol, Stockholm, Sweden.
   [Panas, Marc D.] Harvard Med Sch, Div Rheumatol Immunol & Allergy, Smith 652,1 Jimmy Fund Way, Boston, MA 02115 USA.
   [Panas, Marc D.] Brigham & Womens Hosp, Smith 652,1 Jimmy Fund Way, Boston, MA 02115 USA.
C3 Karolinska Institutet; Karolinska Institutet; Karolinska University
   Hospital; Karolinska Institutet; Harvard University; Harvard Medical
   School; Harvard University; Harvard University Medical Affiliates;
   Brigham & Women's Hospital
RP Achour, A (corresponding author), Karolinska Inst, Dept Med Solna, Sci Life Lab, Stockholm, Sweden.; Achour, A (corresponding author), Karolinska Univ Hosp, Dept Infect Dis, Stockholm, Sweden.; McInerney, GM (corresponding author), Karolinska Inst, Dept Microbiol Tumor & Cell Biol, Stockholm, Sweden.
EM adnane.achour@ki.se; gerald.mcinerney@ki.se
RI ; Panas, Marc/HQY-5483-2023; McInerney, Gerald/G-5344-2012
OI Liu, Lifeng/0000-0003-2187-8202; Achour, Adnane/0000-0003-0432-710X;
   McInerney, Gerald/0000-0003-2257-7241; Gotte,
   Benjamin/0000-0003-4796-0423
FU China Scholarship Council [201406760034]; Swedish Cancer Foundation [CAN
   2012/789]; Swedish Research Council [621-2014-4718]; Swedish Cancer
   Society [CAN 2015-653, 521-2013-3559]; European Community [283570]
FX Funding was provided by China Scholarship Council (File No.
   201406760034) to L.L., the Swedish Cancer Foundation (CAN 2012/789) and
   the Swedish Research Council (621-2014-4718) to G.M.M., as well as the
   Swedish Cancer Society (CAN 2015-653) and the Swedish Research Council
   (521-2013-3559) to A. A. The research leading to these results has
   received funding from the European Community's Seventh Framework
   Programme (FP7/2007-2013) under BioStruct-X (grant agreement no.
   283570).
CR Adams PD, 2002, ACTA CRYSTALLOGR D, V58, P1948, DOI 10.1107/S0907444902016657
   Akhrymuk I, 2016, VIROLOGY, V487, P230, DOI 10.1016/j.virol.2015.09.023
   Anderson P, 2009, CURR BIOL, V19, pR397, DOI 10.1016/j.cub.2009.03.013
   BAILEY S, 1994, ACTA CRYSTALLOGR D, V50, P760, DOI 10.1107/s0907444994003112
   Baker NA, 2001, P NATL ACAD SCI USA, V98, P10037, DOI 10.1073/pnas.181342398
   Buchan DWA, 2013, NUCLEIC ACIDS RES, V41, pW349, DOI 10.1093/nar/gkt381
   Calabretta S, 2015, TRENDS BIOCHEM SCI, V40, P662, DOI 10.1016/j.tibs.2015.08.012
   Cristea IM, 2006, J BIOL CHEM, V281, P30269, DOI 10.1074/jbc.M603980200
   Davis IW, 2007, NUCLEIC ACIDS RES, V35, pW375, DOI 10.1093/nar/gkm216
   Dolinsky TJ, 2004, NUCLEIC ACIDS RES, V32, pW665, DOI 10.1093/nar/gkh381
   Drozdetskiy A, 2015, NUCLEIC ACIDS RES, V43, pW389, DOI 10.1093/nar/gkv332
   Duhr S, 2006, P NATL ACAD SCI USA, V103, P19678, DOI 10.1073/pnas.0603873103
   Emsley P, 2004, ACTA CRYSTALLOGR D, V60, P2126, DOI 10.1107/S0907444904019158
   Frolova E, 2006, J VIROL, V80, P4122, DOI 10.1128/JVI.80.8.4122-4134.2006
   Fros JJ, 2015, PARASITE VECTOR, V8, DOI 10.1186/s13071-015-1070-4
   Fros JJ, 2012, J VIROL, V86, P10873, DOI 10.1128/JVI.01506-12
   Gorchakov R, 2008, J VIROL, V82, P10088, DOI 10.1128/JVI.01011-08
   Gouet P, 1999, BIOINFORMATICS, V15, P305, DOI 10.1093/bioinformatics/15.4.305
   Irvine K, 2004, INT J DEV BIOL, V48, P1065, DOI 10.1387/ijdb.041893ki
   KABSCH W, 1993, J APPL CRYSTALLOGR, V26, P795, DOI 10.1107/S0021889893005588
   Kato M, 2012, CELL, V149, P753, DOI 10.1016/j.cell.2012.04.017
   Kedersha N, 2016, J CELL BIOL, V212, P845, DOI 10.1083/jcb.201508028
   Kedersha N, 2013, TRENDS BIOCHEM SCI, V38, P494, DOI 10.1016/j.tibs.2013.07.004
   Kedersha NL, 1999, J CELL BIOL, V147, P1431, DOI 10.1083/jcb.147.7.1431
   Kristensen O, 2015, BIOCHEM BIOPH RES CO, V467, P53, DOI 10.1016/j.bbrc.2015.09.123
   Krug M, 2012, J APPL CRYSTALLOGR, V45, P568, DOI 10.1107/S0021889812011715
   Langer G, 2008, NAT PROTOC, V3, P1171, DOI 10.1038/nprot.2008.91
   Laskowski RA, 2011, J CHEM INF MODEL, V51, P2778, DOI 10.1021/ci200227u
   Laskowski RA, 2009, NUCLEIC ACIDS RES, V37, pD355, DOI 10.1093/nar/gkn860
   McInerney GM, 2015, DNA CELL BIOL, V34, P557, DOI 10.1089/dna.2015.2957
   McInerney GM, 2005, MOL BIOL CELL, V16, P3753, DOI 10.1091/mbc.E05-02-0124
   Nikonov A, 2013, PLOS PATHOG, V9, DOI 10.1371/journal.ppat.1003610
   Panas MD, 2015, METHODS, V90, P57, DOI 10.1016/j.ymeth.2015.04.009
   Panas MD, 2015, PLOS PATHOG, V11, DOI 10.1371/journal.ppat.1004659
   Panas MD, 2014, J VIROL, V88, P5888, DOI 10.1128/JVI.00439-14
   Panas MD, 2012, MOL BIOL CELL, V23, P4701, DOI 10.1091/mbc.E12-08-0619
   Pei JM, 2008, NUCLEIC ACIDS RES, V36, pW30, DOI 10.1093/nar/gkn322
   Pettersen EF, 2004, J COMPUT CHEM, V25, P1605, DOI 10.1002/jcc.20084
   Rice P, 2000, TRENDS GENET, V16, P276, DOI 10.1016/S0168-9525(00)02024-2
   Rupp JC, 2015, J GEN VIROL, V96, P2483, DOI 10.1099/jgv.0.000249
   Salonen A, 2003, J VIROL, V77, P1691, DOI 10.1128/JVI.77.3.1691-1702.2003
   Scholte FEM, 2015, J VIROL, V89, P4457, DOI 10.1128/JVI.03612-14
   Seidel SAI, 2013, METHODS, V59, P301, DOI 10.1016/j.ymeth.2012.12.005
   Shin G, 2012, P NATL ACAD SCI USA, V109, P16534, DOI 10.1073/pnas.1210418109
   Spuul P, 2010, J VIROL, V84, P7543, DOI 10.1128/JVI.00477-10
   Steinkellner G, 2009, BMC BIOINFORMATICS, V10, DOI 10.1186/1471-2105-10-32
   STRAUSS JH, 1994, MICROBIOL REV, V58, P491, DOI 10.1128/MMBR.58.3.491-562.1994
   Tamberg N, 2007, J GEN VIROL, V88, P1225, DOI 10.1099/vir.0.82436-0
   Thaa B, 2015, J VIROL, V89, P11420, DOI 10.1128/JVI.01579-15
   Tina KG, 2007, NUCLEIC ACIDS RES, V35, pW473, DOI 10.1093/nar/gkm423
   Tourrière H, 2003, J CELL BIOL, V160, P823, DOI 10.1083/jcb.200212128
   Vagin A, 1997, J APPL CRYSTALLOGR, V30, P1022, DOI 10.1107/S0021889897006766
   Varjak M, 2010, J VIROL, V84, P2352, DOI 10.1128/JVI.01540-09
   Vognsen T, 2013, PLOS ONE, V8, DOI 10.1371/journal.pone.0080947
   Webb Benjamin, 2014, Curr Protoc Bioinformatics, V47, DOI [10.1002/cpps.20, 10.1002/cpbi.3, 10.1002/0471250953.bi0506s15, 10.1002/0471140864.ps0209s50, 10.1002/0471250953.bi0506s47]
   White JP, 2012, TRENDS MICROBIOL, V20, P175, DOI 10.1016/j.tim.2012.02.001
   Wienken CJ, 2010, NAT COMMUN, V1, DOI 10.1038/ncomms1093
   Yang Z, 2012, J STRUCT BIOL, V179, P269, DOI 10.1016/j.jsb.2011.09.006
NR 58
TC 55
Z9 66
U1 1
U2 4
PU ROYAL SOC
PI LONDON
PA 6-9 CARLTON HOUSE TERRACE, LONDON SW1Y 5AG, ENGLAND
SN 2046-2441
J9 OPEN BIOL
JI Open Biol
PD JUL
PY 2016
VL 6
IS 7
AR 160078
DI 10.1098/rsob.160078
PG 15
WC Biochemistry & Molecular Biology
WE Science Citation Index Expanded (SCI-EXPANDED)
SC Biochemistry & Molecular Biology
GA DV5BX
UT WOS:000382941700009
PM 27383630
OA Green Published, gold
DA 2025-07-26
ER

PT J
AU Simmons, G
   Brès, V
   Lu, K
   Liss, NM
   Brambilla, DJ
   Ryff, KR
   Bruhn, R
   Velez, E
   Ocampo, D
   Linnen, JM
   Latoni, G
   Petersen, LR
   Williamson, PC
   Busch, MP
AF Simmons, Graham
   Bres, Vanessa
   Lu, Kai
   Liss, Nathan M.
   Brambilla, Donald J.
   Ryff, Kyle R.
   Bruhn, Roberta
   Velez, Edwin
   Ocampo, Derrek
   Linnen, Jeffrey M.
   Latoni, Gerardo
   Petersen, Lyle R.
   Williamson, Phillip C.
   Busch, Michael P.
TI High Incidence of Chikungunya Virus and Frequency of Viremic Blood
   Donations during Epidemic, Puerto Rico, USA, 2014
SO EMERGING INFECTIOUS DISEASES
LA English
DT Article
ID UNITED-STATES; INFECTION; TRANSFUSION; AMERICA; FEVER; RISK; EMERGENCE;
   DONORS
AB Chikungunya virus (CHIKV) caused large epidemics throughout the Caribbean in 2014. We conducted nucleic acid amplification testing (NAAT) for CHIKV RNA (n = 29,695) and serologic testing for IgG against CHIKV (n = 1,232) in archived blood donor samples collected during and after an epidemic in Puerto Rico in 2014. NAAT yields peaked in October with 2.1% of donations positive for CHIKV RNA. A total of 14% of NAAT-reactive donations posed a high risk for virus transmission by transfusion because of high virus RNA copy numbers (10(4)-10(9) RNA copies/mL) and a lack of specific IgM and IgG responses. Testing of minipools of 16 donations would not have detected 62.5% of RNA-positive donations detectable by individual donor testing, including individual donations without IgM and IgG. Serosurveys before and after the epidemic demonstrated that nearly 25% of blood donors in Puerto Rico acquired CHIKV infections and seroconverted during the epidemic.
C1 [Simmons, Graham; Lu, Kai; Liss, Nathan M.; Bruhn, Roberta; Busch, Michael P.] Blood Syst Res Inst, 270 Mason Ave, San Francisco, CA 94118 USA.
   [Simmons, Graham; Busch, Michael P.] Univ Calif San Francisco, San Francisco, CA 94143 USA.
   [Bres, Vanessa; Ocampo, Derrek; Linnen, Jeffrey M.] Holog Inc, San Diego, CA USA.
   [Brambilla, Donald J.] RTI Int, Rockville, MD USA.
   [Ryff, Kyle R.] Puerto Rico Dept Hlth, San Juan, PR USA.
   [Velez, Edwin; Latoni, Gerardo] Banco Sangre Serv Mutuos, San Juan, PR USA.
   [Petersen, Lyle R.] Ctr Dis Control & Prevent, Ft Collins, CO USA.
   [Williamson, Phillip C.] Creat Testing Solut, Tempe, AZ USA.
C3 Vitalant; Vitalant Research Institute; University of California System;
   University of California San Francisco; Research Triangle Institute;
   Centers for Disease Control & Prevention - USA
RP Simmons, G (corresponding author), Blood Syst Res Inst, 270 Mason Ave, San Francisco, CA 94118 USA.
EM gsimmons@bloodsystems.org
RI ; Simmons, Graham/G-3523-2012; Bruhn, Roberta/GPS-4534-2022
OI Brambilla, Donald/0000-0002-7276-4689; Bruhn,
   Roberta/0000-0002-5898-8168; Simmons, Graham/0000-0002-9615-7023; 
FU Centers for Disease Control and Prevention [200-2014-M-59495,
   200-2015-M-81883]
FX This study was supported in part by contracts 200-2014-M-59495 and
   200-2015-M-81883 from the Centers for Disease Control and Prevention.
CR Appassakij H, 2014, TRANSFUSION, V54, P1945, DOI 10.1111/trf.12575
   Appassakij H, 2013, TRANSFUSION, V53, P2567, DOI 10.1111/j.1537-2995.2012.03960.x
   Biggerstaff BJ, 2008, J AGR BIOL ENVIR ST, V13, P478, DOI 10.1198/108571108X379055
   Busch MP, 2008, J INFECT DIS, V198, P984, DOI 10.1086/591467
   Busch MP, 2006, EMERG INFECT DIS, V12, P395, DOI 10.3201/eid1203.051287
   Cassadou S, 2014, EUROSURVEILLANCE, V19, P6, DOI 10.2807/1560-7917.ES2014.19.13.20752
   Charrel RN, 2007, NEW ENGL J MED, V356, P769, DOI 10.1056/NEJMp078013
   Chiu CY, 2015, EMERG INFECT DIS, V21, P1409, DOI 10.3201/eid2108.150458
   Chow A, 2011, J INFECT DIS, V203, P149, DOI 10.1093/infdis/jiq042
   Chursi S, 2014, AM J TROP MED HYG, V90, P410, DOI 10.4269/ajtmh.12-0681
   CORDEL H, 2006, EURO SURVEILL, V11, P3
   Couderc T, 2009, J INFECT DIS, V200, P516, DOI 10.1086/600381
   Gallian P, 2014, BLOOD, V123, P3679, DOI 10.1182/blood-2014-03-564880
   Halstead SB, 2015, EMERG INFECT DIS, V21, P557, DOI 10.3201/eid2104.141723
   Hoad VC, 2015, MED J AUSTRALIA, V202, P267, DOI 10.5694/mja14.01522
   Kendrick K, 2014, MMWR-MORBID MORTAL W, V63, P1137
   Lanciotti RS, 2007, EMERG INFECT DIS, V13, P764, DOI 10.3201/eid1305.070015
   Messaoudi I, 2013, PLOS NEGLECT TROP D, V7, DOI 10.1371/journal.pntd.0002343
   Moro ML, 2010, AM J TROP MED HYG, V82, P508, DOI 10.4269/ajtmh.2010.09-0322
   Nakkhara P, 2013, T ROY SOC TROP MED H, V107, P789, DOI 10.1093/trstmh/trt083
   Pan American Health Organization, 2015, NUMBER OF REPORTED C
   Petersen LR, 2014, TRANSFUSION, V54, P1911, DOI 10.1111/trf.12790
   Pialoux G, 2007, LANCET INFECT DIS, V7, P319, DOI 10.1016/S1473-3099(07)70107-X
   Powers AM, 2007, J GEN VIROL, V88, P2363, DOI 10.1099/vir.0.82858-0
   Prat CM, 2014, EMERG INFECT DIS, V20, P2129, DOI 10.3201/eid2012.141269
   Prince HE, 2015, CLIN VACCINE IMMUNOL, V22, P291, DOI 10.1128/CVI.00720-14
   Queyriaux B, 2008, LANCET INFECT DIS, V8, P2, DOI 10.1016/S1473-3099(07)70294-3
   Rampal, 2007, J Assoc Physicians India, V55, P765
   Rasonglès P, 2009, TRANSFUSION, V49, P1083, DOI 10.1111/j.1537-2995.2009.02111.x
   Rolph MS, 2015, LANCET INFECT DIS, V15, P1007, DOI 10.1016/S1473-3099(15)00231-5
   Schwartz O, 2010, NAT REV MICROBIOL, V8, P491, DOI 10.1038/nrmicro2368
   Sharp TM, 2014, MMWR-MORBID MORTAL W, V63, P1121
   Sissoko D, 2008, PLOS ONE, V3, DOI 10.1371/journal.pone.0003066
   Yoon IK, 2015, PLOS NEGLECT TROP D, V9, DOI 10.1371/journal.pntd.0003764
NR 34
TC 79
Z9 83
U1 0
U2 7
PU CENTERS  DISEASE CONTROL
PI ATLANTA
PA 1600 CLIFTON RD, ATLANTA, GA 30333 USA
SN 1080-6040
EI 1080-6059
J9 EMERG INFECT DIS
JI Emerg. Infect. Dis
PD JUL
PY 2016
VL 22
IS 7
BP 1221
EP 1228
DI 10.3201/eid2207.160116
PG 8
WC Immunology; Infectious Diseases
WE Science Citation Index Expanded (SCI-EXPANDED)
SC Immunology; Infectious Diseases
GA DP5UR
UT WOS:000378563900011
PM 27070192
OA Green Submitted, gold, Green Published
DA 2025-07-26
ER

PT J
AU Simmons, M
   Myers, T
   Guevara, C
   Jungkind, D
   Williams, M
   Houng, HS
AF Simmons, Monika
   Myers, Todd
   Guevara, Carolina
   Jungkind, Donald
   Williams, Maya
   Houng, Huo-Shu
TI Development and Validation of a Quantitative, One-Step, Multiplex,
   Real-Time Reverse Transcriptase PCR Assay for Detection of Dengue and
   Chikungunya Viruses
SO JOURNAL OF CLINICAL MICROBIOLOGY
LA English
DT Article
ID POLYMERASE CHAIN-REACTION; RT-PCR; MOLECULAR DIAGNOSIS;
   HEMORRHAGIC-FEVER; RAPID DETECTION; INFECTION; INDIA; QUANTIFICATION;
   EPIDEMIC; AMERICA
AB Dengue virus (DENV) and chikungunya virus (CHIKV) are important human pathogens with common transmission vectors and similar clinical presentations. Patient care may be impacted by the misdiagnosis of DENV and CHIKV in areas where both viruses cocirculate. In this study, we have developed and validated a one-step multiplex reverse transcriptase PCR (RT-PCR) to simultaneously detect, quantify, and differentiate between four DENV serotypes (pan-DENV) and chikungunya virus. The assay uses TaqMan technology, employing two forward primers, three reverse primers, and four fluorophore-labeled probes in a single- reaction format. Coextracted and coamplified RNA was used as an internal control (IC), and in vitro-transcribed DENV and CHIKV RNAs were used to generate standard curves for absolute quantification. The diagnostic 95% limits of detection (LOD) within the linear range were 50 and 60 RNA copies/ reaction for DENV (serotypes 1 to 4) and CHIKV, respectively. Our assay was able to detect 53 different strains of DENV, representing four serotypes, and six strains of CHIKV. No cross-reactivity was observed with related flaviviruses and alphaviruses, To evaluate diagnostic sensitivity and specificity, 89 clinical samples positive or negative for DENV (serotypes 1 to 4) and CHIKV by the standard virus isolation method were tested in our assay. The multiplex RT-PCR assay showed 95% sensitivity and 100% specificity for DENV and 100% sensitivity and specificity for CHIKV. With an assay turnaround time of less than 2 h, including extraction of RNA, the multiplex quantitative RT-PCR assay provides rapid diagnosis for the differential detection of two clinically indistinguishable diseases, whose geographical occurrence is increasingly overlapping.
C1 [Simmons, Monika; Myers, Todd; Williams, Maya] Naval Med Res Ctr, Viral & Rickettsial Dis Dept, Silver Spring, MD USA.
   [Guevara, Carolina] US Naval Med Res Unit 6, Virol & Emerging Infect Dept, Lima, Peru.
   [Jungkind, Donald] St Georges Univ, Sch Med, St Georges, Grenada.
   [Houng, Huo-Shu] Walter Reed Army Inst Res, Div Viral Dis, Silver Spring, MD USA.
C3 Naval Medical Research Center (NMRC); Naval Medical Research Center
   (NMRC); Naval Medical Research Unit No. 6 (NAMRU-6); Walter Reed Army
   Institute of Research (WRAIR); United States Department of Defense;
   United States Army
RP Simmons, M (corresponding author), Naval Med Res Ctr, Viral & Rickettsial Dis Dept, Silver Spring, MD USA.
EM monika.simmons.civ@mail.mil
RI Guevara Rosero, Grace/HPH-2113-2023
FU Armed Forces Health Surveillance Branch (AFHSB) Global Emerging
   Infections Surveillance and Response (GEIS) work unit [P0085-14-NM]
FX This work was funded by a grant from the Armed Forces Health
   Surveillance Branch (AFHSB) Global Emerging Infections Surveillance and
   Response (GEIS) work unit number P0085-14-NM. The funders had no role in
   study design, data collection and interpretation, or the decision to
   submit the work for publication.
CR Alm E, 2014, PLOS NEGLECT TROP D, V8, DOI 10.1371/journal.pntd.0003416
   Bhatt S, 2013, NATURE, V496, P504, DOI 10.1038/nature12060
   Blacksell SD, 2012, CLIN VACCINE IMMUNOL, V19, P804, DOI 10.1128/CVI.05717-11
   CAREY DE, 1969, T ROY SOC TROP MED H, V63, P434, DOI 10.1016/0035-9203(69)90030-3
   Carey DE, 1971, HIST MED ALLIED SCI, V26, P243
   Carletti F, 2007, AM J TROP MED HYG, V77, P521, DOI 10.4269/ajtmh.2007.77.521
   Cecilia D, 2015, ARCH VIROL, V160, P323, DOI 10.1007/s00705-014-2217-x
   Chien LJ, 2006, J CLIN MICROBIOL, V44, P1295, DOI 10.1128/JCM.44.4.1295-1304.2006
   Christensen DR, 2006, CLIN CHEM, V52, P141, DOI 10.1373/clinchem.2005.052522
   Domingo C, 2010, PLOS NEGLECT TROP D, V4, DOI 10.1371/journal.pntd.0000833
   Edwards CJ, 2007, J CLIN VIROL, V39, P271, DOI 10.1016/j.jcv.2007.05.008
   Fischer M, 2014, MMWR-MORBID MORTAL W, V63, P500
   Gérardin P, 2011, BMC MED, V9, DOI 10.1186/1741-7015-9-5
   dos Santos HWG, 2008, J MED VIROL, V80, P1426, DOI 10.1002/jmv.21203
   Grivard P, 2007, PATHOL BIOL, V55, P490, DOI 10.1016/j.patbio.2007.07.002
   GUBLER DJ, 1995, EMERG INFECT DIS, V1, P55
   Gurukumar KR, 2009, VIROL J, V6, DOI 10.1186/1743-422X-6-10
   Halstead SB, 1988, J CHALL MOL BIO, V239, P476, DOI DOI 10.1126/SCIENCE.3277268
   Houng HSH, 2000, J VIROL METHODS, V86, P1, DOI 10.1016/S0166-0934(99)00166-4
   Houng HSH, 2001, J VIROL METHODS, V95, P19, DOI 10.1016/S0166-0934(01)00280-4
   Ito M, 2004, J CLIN MICROBIOL, V42, P5935, DOI 10.1128/JCM.42.12.5935-5937.2004
   Jupp PG, 1988, ARBOVIRUSES EPIDEMIO, P137
   Karabatsos N., 1985, International catalogue of arthropod-borne viruses
   Kumar CVMN, 2007, INDIAN J MED RES, V126, P534
   LANCIOTTI RS, 1992, J CLIN MICROBIOL, V30, P545, DOI 10.1128/JCM.30.3.545-551.1992
   Laurent P, 2007, CLIN CHEM, V53, P1408, DOI 10.1373/clinchem.2007.086595
   Mackay IM, 2002, NUCLEIC ACIDS RES, V30, P1292, DOI 10.1093/nar/30.6.1292
   Mavalankar D, 2008, EMERG INFECT DIS, V14, P412, DOI 10.3201/eid1403.070720
   NIMMANNITYA S, 1969, AM J TROP MED HYG, V18, P954, DOI 10.4269/ajtmh.1969.18.954
   Pan American Health Organization, 2015, CHIK NUMB REP CAS CH
   Pastorino B, 2005, J VIROL METHODS, V124, P65, DOI 10.1016/j.jviromet.2004.11.002
   Powers AM, 2015, J GEN VIROL, V96, P1, DOI 10.1099/vir.0.070136-0
   Ranjit S, 2011, PEDIATR CRIT CARE ME, V12, P90, DOI 10.1097/PCC.0b013e3181e911a7
   Rao T. R., 1966, Science and Culture, V32, P215
   RICOHESSE R, 1990, VIROLOGY, V174, P479, DOI 10.1016/0042-6822(90)90102-W
   ROBINSON M C, 1956, Cent Afr J Med, V2, P394
   Rodríguez-Morales AJ, 2015, J CLIN VIROL, V66, P60, DOI 10.1016/j.jcv.2015.02.020
   Shu PY, 2003, J CLIN MICROBIOL, V41, P2408, DOI 10.1128/JCM.41.6.2408-2416.2003
   Waggoner JJ, 2013, J CLIN MICROBIOL, V51, P3418, DOI 10.1128/JCM.01359-13
   Waggoner JJ, 2013, J CLIN MICROBIOL, V51, P2172, DOI 10.1128/JCM.00548-13
NR 40
TC 34
Z9 37
U1 0
U2 16
PU AMER SOC MICROBIOLOGY
PI WASHINGTON
PA 1752 N ST NW, WASHINGTON, DC 20036-2904 USA
SN 0095-1137
EI 1098-660X
J9 J CLIN MICROBIOL
JI J. Clin. Microbiol.
PD JUL
PY 2016
VL 54
IS 7
BP 1766
EP 1773
DI 10.1128/JCM.00299-16
PG 8
WC Microbiology
WE Science Citation Index Expanded (SCI-EXPANDED)
SC Microbiology
GA DP6WZ
UT WOS:000378641600017
PM 27098955
OA Green Published, Bronze
DA 2025-07-26
ER

PT J
AU Sumruayphol, S
   Apiwathnasorn, C
   Ruangsittichai, J
   Sriwichai, P
   Attrapadung, S
   Samung, Y
   Dujardin, JP
AF Sumruayphol, Suchada
   Apiwathnasorn, Chamnarn
   Ruangsittichai, Jiraporn
   Sriwichai, Patchara
   Attrapadung, Siriluck
   Samung, Yudthana
   Dujardin, Jean-Pierre
TI DNA barcoding and wing morphometrics to distinguish three Aedes vectors
   in Thailand
SO ACTA TROPICA
LA English
DT Article
DE Aedes scutellaris; Ae. aegypti; Ae. albopictus; Landmarks; Outlines;
   Geometric morphometrics
ID GEOMETRIC MORPHOMETRICS; AEDINI DIPTERA; ALBOPICTUS; MOSQUITOS; AEGYPTI;
   SHAPE; IDENTIFICATION; CULICIDAE; CLASSIFICATION; SCUTELLARIS
AB Aedes aegypti (Diptera: Culicidae) (L.), Ae. albopictus (Skuse), and Ae. scutellaris (Walker) are important mosquito vectors of dengue and chikungunya viruses. They are morphologically similar and sympatric in some parts of their distribution; therefore, there is a risk of incorrect morphological identification. Any confusion could have a negative impact on epidemiological studies or control strategies. Therefore, we explored two modern tools to supplement current morphological identification: DNA barcoding and geometric morphometric analyses. Field larvae were reared to adults and carefully classified based on morphological traits. The genetic analysis was based on the 658 bp each of 30COI sequences. Some Culex spp., Mansonia bonneae, were included as outgroups, and inclusion of a few other Aedes spp. facilitated phylogenetic inference of the relationship between Ae. albopictus and Ae. scutellaris. The two species were separated by an average interspecific divergence of 0.123 (0.119-0.127). Morphometric examination included landmark- (392 specimens) and outline-based (317 specimens) techniques. The shape of the wing showed different discriminating power based on sex and digitizing technique. This is the first time that Ae. scutellaris and Ae. albopictus have been compared using these two techniques. We confirm that these morphologically close species are valid, and that geometric morphometrics can considerably increase the reliability of morphological identification. (C) 2016 Elsevier B.V. All rights reserved.
C1 [Sumruayphol, Suchada; Apiwathnasorn, Chamnarn; Ruangsittichai, Jiraporn; Sriwichai, Patchara; Attrapadung, Siriluck; Samung, Yudthana] Mahidol Univ, Fac Trop Med, Dept Med Entomol, Bangkok, Thailand.
   [Dujardin, Jean-Pierre] IRD, CIRAD, Unite Mixte Rech Interact Hote Vecteur Parasite E, Campus Int Baillarguet, Montpellier, France.
C3 Mahidol University; Institut de Recherche pour le Developpement (IRD);
   CIRAD
RP Dujardin, JP (corresponding author), IRD, CIRAD, Unite Mixte Rech Interact Hote Vecteur Parasite E, Campus Int Baillarguet, Montpellier, France.
EM dujjepi@gmail.com
RI ; Sriwichai, Patchara/HGA-8991-2022
OI Sumruayphol, Suchada/0000-0002-2665-4657; 
FU Faculty of Tropical Medicine, Mahidol University, Thailand
FX We thank all staff members of the Department of Medical Entomology for
   rearing mosquitoes in this study. This work was supported by a grant
   from the Faculty of Tropical Medicine, Mahidol University, Thailand in
   fiscal year 2011.
CR [Anonymous], MIN PUBL HLTH ANN RE
   [Anonymous], 1969, B WORLD HEALTH ORGAN
   [Anonymous], SE ASIAN J TROP MED
   [Anonymous], JOINT INT TROP MED M
   [Anonymous], USDA HDB
   Bookstein F. L., 1997, Morphometric tools for landmark data: Geometry and biology
   Chan A, 2014, PARASITE VECTOR, V7, DOI 10.1186/s13071-014-0569-4
   Chursi S, 2014, AM J TROP MED HYG, V90, P410, DOI 10.4269/ajtmh.12-0681
   De la Riva J, 2001, MEM I OSWALDO CRUZ, V96, P1089, DOI 10.1590/S0074-02762001000800011
   Dujardin JP, 2014, INFECT GENET EVOL, V28, P704, DOI 10.1016/j.meegid.2014.07.035
   Dujardin Jean-Pierre Al, 2010, BMC Res Notes, V3, P266, DOI 10.1186/1756-0500-3-266
   Dujardin JP, 2007, ENCY INFECT DIS, P435
   Francoy TM, 2012, APIDOLOGIE, V43, P609, DOI 10.1007/s13592-012-0132-2
   Garros C, 2013, ANOPHELES MOSQUITOES - NEW INSIGHTS INTO MALARIA VECTORS, P81, DOI 10.5772/56090
   Hebert PDN, 2004, P NATL ACAD SCI USA, V101, P14812, DOI 10.1073/pnas.0406166101
   Hebert PDN, 2003, P ROY SOC B-BIOL SCI, V270, pS96, DOI [10.1098/rspb.2002.2218, 10.1098/rsbl.2003.0025]
   Henry A, 2010, INFECT GENET EVOL, V10, P207, DOI 10.1016/j.meegid.2009.12.001
   Higa Y, 2010, JPN J INFECT DIS, V63, P312
   Hill LA, 2008, AM J TROP MED HYG, V79, P866, DOI 10.4269/ajtmh.2008.79.866
   Huang Y.-M., 1979, Contributions of the American Entomological Institute, V15, P1
   HUANG Y-M, 1972, Contributions of the American Entomological Institute, V9, P1
   Jaramillo N, 2015, MED VET ENTOMOL, V29, P26, DOI 10.1111/mve.12091
   Jeanmougin F, 1998, TRENDS BIOCHEM SCI, V23, P403, DOI 10.1016/S0968-0004(98)01285-7
   Jirakanjanakit N, 2007, TROP MED INT HEALTH, V12, P1354, DOI 10.1111/j.1365-3156.2007.01919.x
   Jirakanjanakit N, 2008, INFECT GENET EVOL, V8, P414, DOI 10.1016/j.meegid.2007.05.004
   Kaba D, 2012, PARASITE VECTOR, V5, DOI 10.1186/1756-3305-5-153
   KUHL FP, 1982, COMPUT VISION GRAPH, V18, P236, DOI 10.1016/0146-664X(82)90034-X
   Lamche Gisela D, 2003, Commun Dis Intell Q Rep, V27, P105, DOI 10.33321/cdi.2003.27.7
   MACKERRAS IM, 1946, T ROY SOC TROP MED H, V40, P295, DOI 10.1016/0035-9203(46)90070-3
   Manly B.F. J., 2004, MULTIVARIATE STAT ME, Vthird
   MARKS ELIZABETH N., 1954, BULL BRIT MUS [NAT HIST] ENT, V3, P347
   MCLAIN DK, 1986, EVOLUTION, V40, P1346, DOI [10.2307/2408961, 10.1111/j.1558-5646.1986.tb05759.x]
   Moore PR, 2007, J AM MOSQUITO CONTR, V23, P383, DOI 10.2987/5598.1
   Muñoz-Muñoz F, 2011, J MED ENTOMOL, V48, P129, DOI 10.1603/ME10110
   Patsoula E, 2006, J MED ENTOMOL, V43, P40, DOI 10.1603/0022-2585(2006)043[0040:MAMCOA]2.0.CO;2
   Perrard A, 2014, J EVOLUTION BIOL, V27, P2665, DOI 10.1111/jeb.12523
   Pulmanausahakul R, 2011, INT J INFECT DIS, V15, pE671, DOI 10.1016/j.ijid.2011.06.002
   Ratnasingham S, 2007, MOL ECOL NOTES, V7, P355, DOI 10.1111/j.1471-8286.2007.01678.x
   Rattanarithikul Rampa, 2010, Southeast Asian J Trop Med Public Health, V41 Suppl 1, P1
   Reinert JF, 2004, ZOOL J LINN SOC-LOND, V142, P289, DOI 10.1111/j.1096-3642.2004.00144.x
   Reiskind MH, 2008, AM J TROP MED HYG, V78, P422, DOI 10.4269/ajtmh.2008.78.422
   Rohlf F.J., 1990, SPECIAL PUBLICATION, P227
   ROHLF FJ, 1990, SYST ZOOL, V39, P40, DOI 10.2307/2992207
   ROHLF FJ, 1984, SYST ZOOL, V33, P302, DOI 10.2307/2413076
   Ruangsittichai J, 2011, INFECT GENET EVOL, V11, P2089, DOI 10.1016/j.meegid.2011.10.002
   Savage HM, 2005, J MED ENTOMOL, V42, P923, DOI 10.1603/0022-2585(2005)042[0923:COMITA]2.0.CO;2
   Song H, 2008, P NATL ACAD SCI USA, V105, P13486, DOI 10.1073/pnas.0803076105
   Tamura K, 2013, MOL BIOL EVOL, V30, P2725, DOI [10.1093/molbev/msr121, 10.1093/molbev/mst197]
   Thavara U, 2009, SE ASIAN J TROP MED, V40, P951
   Vargas REM, 2013, INFECT GENET EVOL, V13, P242, DOI 10.1016/j.meegid.2012.08.008
   Vidal PO, 2012, MEM I OSWALDO CRUZ, V107, P1030, DOI 10.1590/S0074-02762012000800011
NR 51
TC 46
Z9 50
U1 0
U2 30
PU ELSEVIER
PI AMSTERDAM
PA RADARWEG 29, 1043 NX AMSTERDAM, NETHERLANDS
SN 0001-706X
EI 1873-6254
J9 ACTA TROP
JI Acta Trop.
PD JUL
PY 2016
VL 159
BP 1
EP 10
DI 10.1016/j.actatropica.2016.03.010
PG 10
WC Parasitology; Tropical Medicine
WE Science Citation Index Expanded (SCI-EXPANDED)
SC Parasitology; Tropical Medicine
GA DN8DM
UT WOS:000377309400001
PM 26987285
DA 2025-07-26
ER

PT J
AU Unlu, I
   Faraji, A
   Indelicato, N
   Rochlin, I
AF Unlu, Isik
   Faraji, Ary
   Indelicato, Nicholas
   Rochlin, Ilia
TI TrapTech R-Octenol Lure Does Not Improve the Capture Rates of Aedes
   albopictus (Diptera: Culicidae) and Other Container-Inhabiting
   Species in Biogents Sentinel Traps
SO JOURNAL OF MEDICAL ENTOMOLOGY
LA English
DT Article
DE mosquito surveillance; trap evaluation; BGS trap; olfactory kairomone;
   New Jersey
ID CARBON-DIOXIDE; LACTIC-ACID; MOSQUITO; FIELD; SURVEILLANCE;
   1-OCTEN-3-OL; ATTRACTANTS; CHIKUNGUNYA; JAPONICUS; FLORIDA
AB Aedes albopictus (Skuse) and other container-inhabiting species have become important public health concerns due to the transmission of dengue, chikungunya, and Zika viruses. Effective surveillance is dependent on the ability to collect a sufficient number of mosquitoes for population monitoring and pathogen isolation. The Biogents Sentinel (BGS) trap supplied with a proprietary human skin lure has become the standard tool for container-inhabiting Aedes species collections worldwide. Recently, R-octenol, a single isomer of the well characterized mosquito attractant octenol, was shown to greatly improve the capture rate of some Aedes species when utilized with the Center for Disease Control and Prevention (CDC) light traps and Mosquito Magnet traps. This study evaluated the effectiveness of the TrapTech lure (TT lure), containing R-octenol, alone or in combination with the human skin lure in a BGS trap to capture Ae. albopictus and other species. BGS traps with human skin lures or a combination of the two lures collected approximately twice as many Ae. albopictus females compared to those with TT lures. Unlike previous studies, baiting BGS traps with TT lures did not result in increased diversity of mosquito species, or in higher numbers of other container-inhabiting Aedes species. Although human skin lures were clearly superior to TT R-octenol lures in BGS traps, R-octenol lures are more widely available and might still be used as an alternative lure, especially when Ae. albopictus populations are high.
C1 [Unlu, Isik; Faraji, Ary; Rochlin, Ilia] Rutgers State Univ, Ctr Vector Biol, 180 Jones Ave, New Brunswick, NJ 08901 USA.
   [Unlu, Isik; Indelicato, Nicholas] Mercer Cty Mosquito Control, 300 Scotch Rd, West Trenton, NJ 08628 USA.
   [Faraji, Ary] Salt Lake City Mosquito Abatement Dist, Salt Lake City, UT 84116 USA.
   [Rochlin, Ilia] Suffolk Cty Vector Control, 335 Yaphank Ave, Yaphank, NY 11980 USA.
C3 Rutgers University System; Rutgers University New Brunswick
RP Unlu, I (corresponding author), Rutgers State Univ, Ctr Vector Biol, 180 Jones Ave, New Brunswick, NJ 08901 USA.; Unlu, I (corresponding author), Mercer Cty Mosquito Control, 300 Scotch Rd, West Trenton, NJ 08628 USA.
EM iunlu@mercercounty.org; ary@slcmad.org; nindelicato@mercercounty.org;
   ilia.rochlin@suffolkcountyny.gov
CR Anderson JF, 2012, J AM MOSQUITO CONTR, V28, P184, DOI 10.2987/12-6260R.1
   [Anonymous], ADV ECOLOGICAL RES
   Auguie B., 2017, "gridExtra: Miscellaneous Functions for "Grid" Graphics"
   Bonizzoni M, 2013, TRENDS PARASITOL, V29, P460, DOI 10.1016/j.pt.2013.07.003
   Crepeau TN, 2013, PLOS ONE, V8, DOI 10.1371/journal.pone.0060524
   de Lamballerie X, 2008, VIROL J, V5, DOI 10.1186/1743-422X-5-33
   Farajollahi A, 2009, J MED ENTOMOL, V46, P919, DOI 10.1603/033.046.0426
   Gratz NG, 2004, MED VET ENTOMOL, V18, P215, DOI 10.1111/j.0269-283X.2004.00513.x
   Halasa YA, 2014, PLOS ONE, V9, DOI 10.1371/journal.pone.0089221
   Hoel DF, 2007, J AM MOSQUITO CONTR, V23, P11, DOI 10.2987/8756-971X(2007)23[11:EOCDOA]2.0.CO;2
   HURLBERT SH, 1984, ECOL MONOGR, V54, P187, DOI 10.2307/1942661
   Kline DL, 2007, MED VET ENTOMOL, V21, P323, DOI 10.1111/j.1365-2915.2007.00697.x
   KLINE DL, 1990, MED VET ENTOMOL, V4, P383, DOI 10.1111/j.1365-2915.1990.tb00455.x
   Kline DL, 2002, J VECTOR ECOL, V27, P1
   Kröckel U, 2006, J AM MOSQUITO CONTR, V22, P229, DOI 10.2987/8756-971X(2006)22[229:NTFSOA]2.0.CO;2
   Lambrechts L, 2010, PLOS NEGLECT TROP D, V4, DOI 10.1371/journal.pntd.0000646
   Lühken R, 2014, PARASITE VECTOR, V7, DOI 10.1186/1756-3305-7-268
   Meeraus WH, 2008, J AM MOSQUITO CONTR, V24, P244, DOI 10.2987/5676.1
   Obenauer PJ, 2010, ENVIRON ENTOMOL, V39, P1608, DOI 10.1603/EN09322
   Okumu FO, 2010, PLOS ONE, V5, DOI 10.1371/journal.pone.0008951
   Paupy C, 2010, VECTOR-BORNE ZOONOT, V10, P259, DOI 10.1089/vbz.2009.0005
   Rochlin I, 2016, J MED ENTOMOL, V53, P454, DOI 10.1093/jme/tjv171
   Unlu I, 2014, J AM MOSQUITO CONTR, V30, P122, DOI 10.2987/14-6401.1
   Unlu I, 2013, PLOS ONE, V8, DOI 10.1371/journal.pone.0077999
   Unlu Isik, 2012, HACETTEPE JOURNAL OF BIOLOGY AND CHEMISTRY, V40, P23
NR 25
TC 4
Z9 4
U1 1
U2 17
PU OXFORD UNIV PRESS INC
PI CARY
PA JOURNALS DEPT, 2001 EVANS RD, CARY, NC 27513 USA
SN 0022-2585
EI 1938-2928
J9 J MED ENTOMOL
JI J. Med. Entomol.
PD JUL
PY 2016
VL 53
IS 4
BP 982
EP 985
DI 10.1093/jme/tjw068
PG 4
WC Entomology; Veterinary Sciences
WE Science Citation Index Expanded (SCI-EXPANDED)
SC Entomology; Veterinary Sciences
GA DQ4WL
UT WOS:000379204800035
PM 27273239
DA 2025-07-26
ER

PT J
AU Vorou, R
AF Vorou, Rengina
TI Zika virus, vectors, reservoirs, amplifying hosts, and their potential
   to spread worldwide: what we know and what we should investigate
   urgently
SO INTERNATIONAL JOURNAL OF INFECTIOUS DISEASES
LA English
DT Review
DE Zika virus infection; Vector; Animal; Aedes; Anopheles; Migrants
ID DIPTERA-CULICIDAE; TRANSMISSION; INFECTIONS; MOSQUITOS; ARBOVIRUSES;
   CHIKUNGUNYA; EPIDEMIC; OUTBREAK; AFRICA; DENGUE
AB Objectives: The widespread epidemic of Zika virus infection in South and Central America and the Caribbean in 2015, along with the increased incidence of microcephaly in fetuses born to mothers infected with Zika virus and the potential for worldwide spread, indicate the need to review the current literature regarding vectors, reservoirs, and amplification hosts.
   Vectors: The virus has been isolated in Africa in mosquitoes of the genera Aedes, Anopheles, and Mansonia, and in Southeast Asia and the Pacific area in mosquitoes of the genus Aedes. Aedes albopictus has invaded several countries in Central Africa and all Mediterranean countries, and continues to spread throughout Central and Northern Europe. The wide distribution of the virus in animal hosts and vectors favors the emergence of recombinants.
   Animal hosts: The virus has been isolated in monkeys, and antibodies have been detected in domestic sheep, goats, horses, cows, ducks, rodents, bats, orangutans, and carabaos.
   Conclusions: It is a public health imperative to define the domestic and wild animal reservoirs, amplification hosts, and vector capacity of the genera Aedes, Anopheles, and Mansonia. These variables will define the geographic distribution of Zika virus along with the indicated timing and scale of the environmental public health interventions worldwide. (C) 2016 The Author. Published by Elsevier Ltd on behalf of International Society for Infectious Diseases.
C1 [Vorou, Rengina] Hellen Ctr Dis Control & Prevent, 3-5 Agrafon Str, Athens 15123, Greece.
RP Vorou, R (corresponding author), Hellen Ctr Dis Control & Prevent, 3-5 Agrafon Str, Athens 15123, Greece.
EM vorou@keelpno.gr
OI Vorou, Rengina/0000-0003-4176-8086
CR Althouse BM, 2015, AM J TROP MED HYG, V92, P88, DOI 10.4269/ajtmh.13-0617
   Berthet N, 2014, VECTOR-BORNE ZOONOT, V14, P862, DOI 10.1089/vbz.2014.1607
   Boukraa S, 2015, J VECTOR ECOL, V40, P398, DOI 10.1111/jvec.12180
   BRES P, 1970, B WORLD HEALTH ORGAN, V43, P223
   Buathong R, 2015, AM J TROP MED HYG, V93, P380, DOI 10.4269/ajtmh.15-0022
   Calvez E, 2016, PLOS NEGLECT TROP D, V10, DOI 10.1371/journal.pntd.0004374
   Cao-Lormeau VM, 2016, LANCET, V387, P1531, DOI 10.1016/S0140-6736(16)00562-6
   Cao-Lormeau VM, 2014, EMERG INFECT DIS, V20, P1085, DOI [10.3201/eid2011.141380, 10.3201/eid2006.140138]
   Centers for Disease Control and Prevention, 2016, REV DIAGN TEST ZIK C
   DARWISH MA, 1983, T ROY SOC TROP MED H, V77, P442, DOI 10.1016/0035-9203(83)90106-2
   Diallo D, 2014, PLOS ONE, V9, DOI 10.1371/journal.pone.0109442
   DICK GWA, 1952, T ROY SOC TROP MED H, V46, P509, DOI 10.1016/0035-9203(52)90042-4
   DICK GWA, 1952, T ROY SOC TROP MED H, V46, P521, DOI 10.1016/0035-9203(52)90043-6
   Duffy MR, 2009, NEW ENGL J MED, V360, P2536, DOI 10.1056/NEJMoa0805715
   Erguler K, 2016, PLOS ONE, V11, DOI 10.1371/journal.pone.0149282
   FAGBAMI AH, 1979, J HYG-CAMBRIDGE, V83, P213, DOI 10.1017/S0022172400025997
   Faye O, 2014, PLOS NEGLECT TROP D, V8, DOI 10.1371/journal.pntd.0002636
   Faye O, 2013, VIROL J, V10, DOI 10.1186/1743-422X-10-311
   Foy BD, 2011, EMERG INFECT DIS, V17, P880, DOI 10.3201/eid1705.101939
   Grard G, 2014, PLOS NEGLECT TROP D, V8, DOI 10.1371/journal.pntd.0002681
   HADDOW AJ, 1964, B WORLD HEALTH ORGAN, V31, P57
   Heang V, 2012, EMERG INFECT DIS, V18, P349, DOI 10.3201/eid1802.111224
   Ioos S, 2014, MED MALADIES INFECT, V44, P302, DOI 10.1016/j.medmal.2014.04.008
   Kampango A, 2016, PARASITE VECTOR, V9, DOI 10.1186/s13071-016-1361-4
   Kuno G, 2007, ARCH VIROL, V152, P687, DOI 10.1007/s00705-006-0903-z
   Kuno G, 2005, CLIN MICROBIOL REV, V18, P608, DOI 10.1128/CMR.18.4.608-637.2005
   Kuno G, 1998, J VIROL, V72, P73, DOI 10.1128/JVI.72.1.73-83.1998
   Kwong JC, 2013, AM J TROP MED HYG, V89, P516, DOI 10.4269/ajtmh.13-0029
   Lanciotti RS, 2008, EMERG INFECT DIS, V14, P1232, DOI 10.3201/eid1408.080287
   Ledermann JP, 2014, PLOS NEGLECT TROP D, V8, DOI 10.1371/journal.pntd.0003188
   MACNAMARA FN, 1954, T ROY SOC TROP MED H, V48, P139, DOI 10.1016/0035-9203(54)90006-1
   Marano G, 2016, BLOOD TRANSFUS-ITALY, V14, P95, DOI 10.2450/2015.0066-15
   MARCHETTE NJ, 1969, AM J TROP MED HYG, V18, P411, DOI 10.4269/ajtmh.1969.18.411
   Marcondes CB, 2016, REV SOC BRAS MED TRO, V49, P4, DOI 10.1590/0037-8682-0220-2015
   MCCRAE AWR, 1982, T ROY SOC TROP MED H, V76, P552, DOI 10.1016/0035-9203(82)90161-4
   Mlakar J, 2016, NEW ENGL J MED, V374, P951, DOI 10.1056/NEJMoa1600651
   Musso D, 2014, CLIN MICROBIOL INFEC, V20, pO595, DOI 10.1111/1469-0691.12707
   Musso D, 2015, EMERG INFECT DIS, V21, P1887, DOI 10.3201/eid2110.151125
   Musso D, 2015, LANCET, V386, P243, DOI 10.1016/S0140-6736(15)61273-9
   Musso D, 2015, J CLIN VIROL, V68, P53, DOI 10.1016/j.jcv.2015.04.021
   Ngoagouni C, 2015, PARASITE VECTOR, V8, DOI 10.1186/s13071-015-0808-3
   Oehler E, 2013, EUROSURVEILLANCE, V19, P20720, DOI DOI 10.2807/1560-7917.ES2014.19.9.20720
   OLSON JG, 1983, ANN TROP MED PARASIT, V77, P131, DOI 10.1080/00034983.1983.11811687
   OLSON JG, 1981, T ROY SOC TROP MED H, V75, P389, DOI 10.1016/0035-9203(81)90100-0
   Petersen EE, 2016, MMWR-MORBID MORTAL W, V65, P30, DOI 10.15585/mmwr.mm6502e1
   Petersen E, 2016, INT J INFECT DIS, V44, P11, DOI 10.1016/j.ijid.2016.02.001
   Prata A, 2000, MEM I OSWALDO CRUZ, V95, P183, DOI 10.1590/S0074-02762000000700031
   Roth A, 2014, EUROSURVEILLANCE, V19, P2, DOI 10.2807/1560-7917.ES2014.19.41.20929
   Roze B, 2016, EUROSURVEILLANCE, V21, P5, DOI 10.2807/1560-7917.ES.2016.21.16.30205
   Rubin EJ, 2016, NEW ENGL J MED, V374, P984, DOI 10.1056/NEJMe1601862
   SALUZZO JF, 1982, B SOC PATHOL EXOT, V75, P262
   Schaffner F, 2013, CLIN MICROBIOL INFEC, V19, P685, DOI 10.1111/1469-0691.12189
   Schuler-Faccini L, 2016, MMWR-MORBID MORTAL W, V65, P59, DOI 10.15585/mmwr.mm6503e2
   Valerio L, 2015, TRAVEL MED INFECT DI, V13, P415, DOI 10.1016/j.tmaid.2015.06.008
   Ventura CV, 2016, ARQ BRAS OFTALMOL, V79, P1, DOI 10.5935/0004-2749.20160002
   Vorou R, 2016, EURO SURVEILL, V21
   WEINBREN M. P., 1958, TRANS ROY SOC TROP MED AND HYG, V52, P263, DOI 10.1016/0035-9203(58)90085-3
   Werner D, 2015, PARASITOL RES, V114, P831, DOI 10.1007/s00436-014-4244-7
   Wolfe ND, 2001, AM J TROP MED HYG, V64, P310, DOI 10.4269/ajtmh.2001.64.310
   Wong PSJ, 2013, PLOS NEGLECT TROP D, V7, DOI 10.1371/journal.pntd.0002348
   Zammarchi L, 2015, EUROSURVEILLANCE, V20, P14
   Zanluca C, 2015, MEM I OSWALDO CRUZ, V110, P569, DOI 10.1590/0074-02760150192
NR 62
TC 117
Z9 134
U1 1
U2 99
PU ELSEVIER SCI LTD
PI OXFORD
PA THE BOULEVARD, LANGFORD LANE, KIDLINGTON, OXFORD OX5 1GB, OXON, ENGLAND
SN 1201-9712
EI 1878-3511
J9 INT J INFECT DIS
JI Int. J. Infect. Dis.
PD JUL
PY 2016
VL 48
BP 85
EP 90
DI 10.1016/j.ijid.2016.05.014
PG 6
WC Infectious Diseases
WE Science Citation Index Expanded (SCI-EXPANDED)
SC Infectious Diseases
GA DO8PW
UT WOS:000378046700022
PM 27208633
DA 2025-07-26
ER

PT J
AU Waggoner, JJ
   Gresh, L
   Mohamed-Hadley, A
   Ballesteros, G
   Davila, MJV
   Tellez, Y
   Sahoo, MK
   Balmaseda, A
   Harris, E
   Pinsky, BA
AF Waggoner, Jesse J.
   Gresh, Lionel
   Mohamed-Hadley, Alisha
   Ballesteros, Gabriela
   Vargas Davila, Maria Jose
   Tellez, Yolanda
   Sahoo, Malaya K.
   Balmaseda, Angel
   Harris, Eva
   Pinsky, Benjamin A.
TI Single-Reaction Multiplex Reverse Transcription PCR for Detection of
   Zika, Chikungunya, and Dengue Viruses
SO EMERGING INFECTIOUS DISEASES
LA English
DT Article
ID TIME RT-PCR; PAN-DENGUE; MICRONESIA; ASSAYS
AB Clinical manifestations of Zika virus, chikungunya virus, and dengue virus infections can be similar. To improve virus detection, streamline molecular workflow, and decrease test costs, we developed and evaluated a multiplex real-time reverse transcription PCR for these viruses.
C1 [Waggoner, Jesse J.] Stanford Univ, Sch Med, Div Infect Dis & Geog Med, Stanford, CA 94305 USA.
   [Mohamed-Hadley, Alisha; Sahoo, Malaya K.; Pinsky, Benjamin A.] Stanford Univ, Sch Med, Stanford, CA 94305 USA.
   [Gresh, Lionel] Sustainable Sci Inst, Managua, Nicaragua.
   [Ballesteros, Gabriela; Vargas Davila, Maria Jose; Tellez, Yolanda; Balmaseda, Angel] Minist Hlth, Lab Ctr Nacl Diagnost & Referencia, Managua, Nicaragua.
   [Harris, Eva] Univ Calif Berkeley, Sch Publ Hlth, Berkeley, CA 94720 USA.
C3 Stanford University; Stanford University; University of California
   System; University of California Berkeley
RP Pinsky, BA (corresponding author), 3375 Hillview Ave,Room 2913, Palo Alto, CA 94304 USA.
EM bpinsky@stanford.edu
RI ; Harris, Eva/ABF-8016-2022; Sahoo, Malaya/AAS-6907-2020
OI Pinsky, Benjamin/0000-0001-8751-4810; Gresh, Lionel/0000-0002-2333-1748;
   Sahoo, Malaya/0000-0001-9837-4032; 
FU National Institute of Allergy and Infectious Diseases of the National
   Institutes of Health (NIH) [K08AI110528]; American Society of Tropical
   Medicine and Hygiene; NIH [R01AI099631, U54AI65359, HHSN2722001000026C];
   Pediatric Dengue Vaccine Initiative [VE-1]
FX This research was supported by National Institute of Allergy and
   Infectious Diseases of the National Institutes of Health (NIH) grant
   K08AI110528 (to J.J.W.) and the Robert E. Shope International Fellowship
   in Infectious Diseases from the American Society of Tropical Medicine
   and Hygiene. Studies in Nicaragua were supported by NIH grants
   R01AI099631 (to A.B.) and U54AI65359 (to A.B.), NIH contract
   HHSN2722001000026C (to E.H. and A.B.), and VE-1 (to E.H.) from the
   Pediatric Dengue Vaccine Initiative. The funders had no role in study
   design, data collection and analysis, decision to publish, or
   preparation of the manuscript.
CR Burd EM, 2010, CLIN MICROBIOL REV, V23, P550, DOI 10.1128/CMR.00074-09
   Diario El Nuevo, CONF CAS POS ZIK NIC
   Duffy MR, 2009, NEW ENGL J MED, V360, P2536, DOI 10.1056/NEJMoa0805715
   Faye O, 2008, J CLIN VIROL, V43, P96, DOI 10.1016/j.jcv.2008.05.005
   Fonseca K, 2014, AM J TROP MED HYG, V91, P1035, DOI 10.4269/ajtmh.14-0151
   Gyurech D, 2016, SWISS MED WKLY, V146, DOI 10.4414/smw.2016.14296
   Lanciotti RS, 2008, EMERG INFECT DIS, V14, P1232, DOI 10.3201/eid1408.080287
   Lanciotti RS, 2007, EMERG INFECT DIS, V13, P764, DOI 10.3201/eid1305.070015
   LANCIOTTI RS, 1992, J CLIN MICROBIOL, V30, P545, DOI 10.1128/JCM.30.3.545-551.1992
   Musso D, 2015, J CLIN VIROL, V68, P53, DOI 10.1016/j.jcv.2015.04.021
   Waggoner JJ, 2016, J CLIN VIROL, V78, P57, DOI 10.1016/j.jcv.2016.01.007
   Waggoner JJ, 2016, J CLIN MICROBIOL, V54, P860, DOI 10.1128/JCM.00279-16
   Waggoner JJ, 2013, J CLIN MICROBIOL, V51, P2172, DOI 10.1128/JCM.00548-13
   Waggoner JJ, 2013, PLOS NEGLECT TROP D, V7, DOI 10.1371/journal.pntd.0002116
   Zanluca C, 2015, MEM I OSWALDO CRUZ, V110, P569, DOI 10.1590/0074-02760150192
NR 15
TC 146
Z9 154
U1 0
U2 55
PU CENTERS  DISEASE CONTROL
PI ATLANTA
PA 1600 CLIFTON RD, ATLANTA, GA 30333 USA
SN 1080-6040
EI 1080-6059
J9 EMERG INFECT DIS
JI Emerg. Infect. Dis
PD JUL
PY 2016
VL 22
IS 7
BP 1295
EP 1297
DI 10.3201/eid2207.160326
PG 3
WC Immunology; Infectious Diseases
WE Science Citation Index Expanded (SCI-EXPANDED)
SC Immunology; Infectious Diseases
GA DP5UR
UT WOS:000378563900030
PM 27184629
OA Green Published, gold
DA 2025-07-26
ER

PT J
AU Wasserman, S
   Tambyah, PA
   Lim, PL
AF Wasserman, Sean
   Tambyah, Paul Anantharajah
   Lim, Poh Lian
TI Yellow fever cases in Asia: primed for an epidemic
SO INTERNATIONAL JOURNAL OF INFECTIOUS DISEASES
LA English
DT Review
DE Yellow fever; Aedes aegypti; Arboviruses; Flaviviruses; Emerging
   infectious diseases
ID CHANGING EPIDEMIOLOGY; DENGUE; VIRUS; SPREAD; RISK; CHIKUNGUNYA;
   VACCINATION; OUTBREAK; DISEASES; CHINA
AB There is currently an emerging outbreak of yellow fever in Angola. Cases in infected travellers have been reported in a number of other African countries, as well as in China, representing the first ever documented cases of yellow fever in Asia. There is a large Chinese workforce in Angola, many of whom may be unvaccinated, increasing the risk of ongoing importation of yellow fever into Asia via busy commercial airline routes. Large parts of the region are hyperendemic for the related Flavivirus dengue and are widely infested by Aedes aegypti, the primary mosquito vector of urban yellow fever transmission. The combination of sustained introduction of viraemic travellers, an ecology conducive to local transmission, and an unimmunized population raises the possibility of a yellow fever epidemic in Asia. This represents a major global health threat, particularly in the context of a depleted emergency vaccine stockpile and untested surveillance systems in the region. In this review, the potential for a yellow fever outbreak in Asia is discussed with reference to the ecological and historical forces that have shaped global yellow fever epidemiology. The limitations of surveillance and vector control in the region are highlighted, and priorities for outbreak preparedness and response are suggested. (C) 2016 The Author(s). Published by Elsevier Ltd on behalf of International Society for Infectious Diseases.
C1 [Wasserman, Sean] Univ Cape Town, Dept Med, Div Infect Dis, ZA-7925 Cape Town, South Africa.
   [Wasserman, Sean] Univ Cape Town, Dept Med, HIV Med, ZA-7925 Cape Town, South Africa.
   [Tambyah, Paul Anantharajah] Natl Univ Singapore, Div Infect Dis, Singapore 117548, Singapore.
   [Lim, Poh Lian] Tan Tock Seng Hosp, Inst Infect Dis & Epidemiol, Dept Infect Dis, Singapore, Singapore.
   [Lim, Poh Lian] Nanyang Technol Univ, Lee Kong Chian Sch Med, Singapore 639798, Singapore.
C3 University of Cape Town; University of Cape Town; National University of
   Singapore; Tan Tock Seng Hospital; Nanyang Technological University
RP Wasserman, S (corresponding author), Univ Cape Town, Dept Med, Div Infect Dis, ZA-7925 Cape Town, South Africa.; Wasserman, S (corresponding author), Univ Cape Town, Dept Med, HIV Med, ZA-7925 Cape Town, South Africa.
EM sean.wasserman@gmail.com
RI ; Wasserman, Sean/AAR-1752-2021
OI Tambyah, Paul Anantharajah/0000-0003-0405-771X; Wasserman,
   Sean/0000-0002-3508-6719
CR Abrao E, 2006, VIRUS REV RES, V2006, P130
   Abrao E.P., 2007, 26 ANN M AM SOC VIR, V1, P273
   Amaku M, 2011, BIOSYSTEMS, V106, P111, DOI 10.1016/j.biosystems.2011.07.004
   [Anonymous], 2008, Wkly Epidemiol Rec, V83, P105
   Arankalle VA, 2007, J GEN VIROL, V88, P1967, DOI 10.1099/vir.0.82714-0
   Barrett ADT, 2007, ANNU REV ENTOMOL, V52, P209, DOI 10.1146/annurev.ento.52.110405.091454
   BEATY BJ, 1979, MOSQ NEWS, V39, P232
   Black WC, 2002, ARCH MED RES, V33, P379, DOI 10.1016/S0188-4409(02)00373-9
   BRES PLJ, 1986, B WORLD HEALTH ORGAN, V64, P775
   Bryant JE, 2007, PLOS PATHOG, V3, P668, DOI 10.1371/journal.ppat.0030075
   Burt FJ, 2012, LANCET, V379, P662, DOI 10.1016/S0140-6736(11)60281-X
   Carrington CVF, 2013, INFECT GENET EVOL, V13, P198, DOI 10.1016/j.meegid.2012.08.015
   Cathey JT, 2014, T ROY SOC TROP MED H, V108, P252, DOI 10.1093/trstmh/tru043
   Garske T, 2014, PLOS MED, V11, DOI 10.1371/journal.pmed.1001638
   Gubler DJ, 1998, EMERG INFECT DIS, V4, P442, DOI 10.3201/eid0403.980326
   Gubler DJ, 2004, COMP IMMUNOL MICROB, V27, P319, DOI 10.1016/j.cimid.2004.03.013
   Gubler DJ, 2002, ARCH MED RES, V33, P330, DOI 10.1016/S0188-4409(02)00378-8
   Jentes ES, 2011, LANCET INFECT DIS, V11, P622, DOI 10.1016/S1473-3099(11)70147-5
   Johansson MA, 2012, AM J TROP MED HYG, V86, P349, DOI 10.4269/ajtmh.2012.11-0432
   Kraemer MUG, 2015, ELIFE, V4, DOI 10.7554/eLife.08347
   Lai SJ, 2015, BMC MED, V13, DOI 10.1186/s12916-015-0336-1
   Lim PL, 2013, J TRAVEL MED, V20, P211, DOI 10.1111/jtm.12031
   MAHAFFY A. F., 1941, ANN TROP MED AND PARASITOL, V35, P141
   Martins RM, 2013, HUM VACC IMMUNOTHER, V9, P879, DOI 10.4161/hv.22982
   Massad E, 2001, T ROY SOC TROP MED H, V95, P370, DOI 10.1016/S0035-9203(01)90184-1
   MILLER BR, 1989, TROP MED PARASITOL, V40, P396
   Monath T P, 2006, Bull Soc Pathol Exot, V99, P341
   Monath T P, 2001, Lancet Infect Dis, V1, P11, DOI 10.1016/S1473-3099(01)00016-0
   Monath TP, 2016, LANCET, V387, P1599, DOI 10.1016/S0140-6736(16)30195-7
   MONATH TP, 1991, AM J TROP MED HYG, V45, P1
   Monath TP, 2002, CLIN INFECT DIS, V34, P1369, DOI 10.1086/340104
   Monath TP, 1999, LANCET, V353, P1541, DOI 10.1016/S0140-6736(99)00155-5
   Morrison AC, 2008, PLOS MED, V5, P362, DOI 10.1371/journal.pmed.0050068
   Mutebi JP, 2001, J VIROL, V75, P6999, DOI 10.1128/JVI.75.15.6999-7008.2001
   Mutebi JP, 2002, MICROBES INFECT, V4, P1459, DOI 10.1016/S1286-4579(02)00028-X
   NASIDI A, 1993, T ROY SOC TROP MED H, V87, P337, DOI 10.1016/0035-9203(93)90156-K
   Pan American Health Organization, 2013, TECHN REP REC SCI EV
   Petersen E, 2016, INT J INFECT DIS, V44, P11, DOI 10.1016/j.ijid.2016.02.001
   Petersen LR, 2016, NEW ENGL J MED, V374, P1552, DOI [10.1056/NEJMra1602113, 10.1056/NEJMc1606769]
   Powell JR, 2013, MEM I OSWALDO CRUZ, V108, P11, DOI 10.1590/0074-0276130395
   ProMED, 2016, YELL FEV AFR 02 ANG
   Reiter P, 2010, EUROSURVEILLANCE, V15, P11
   Robertson SE, 1996, JAMA-J AM MED ASSOC, V276, P1157, DOI 10.1001/jama.276.14.1157
   Rogers DJ, 2006, ADV PARASIT, V62, P181, DOI 10.1016/S0065-308X(05)62006-4
   Sanders EJ, 1998, AM J TROP MED HYG, V59, P644, DOI 10.4269/ajtmh.1998.59.644
   SERIE C, 1968, B WORLD HEALTH ORGAN, V38, P879
   SOPER FL, 1963, AM J PUBLIC HEALTH N, V53, P7, DOI 10.2105/AJPH.53.1.7
   TABACHNICK W J, 1991, American Entomologist, V37, P14
   THEILER M, 1975, AM J TROP MED HYG, V24, P115, DOI 10.4269/ajtmh.1975.24.115
   Tomori O, 2004, CRIT REV CL LAB SCI, V41, P391, DOI 10.1080/10408360490497474
   Tomori Oyewale, 2002, Biomedica, V22, P178
   Van der Stuyft P, 1999, LANCET, V353, P1558, DOI 10.1016/S0140-6736(99)03291-2
   WHO, 2009, WHO TECH REP SER, V958, P1
   World Health Organization, 2016, YELL FEV KEN 6 APR 2
   World Health Organization, 2014, RISK ASS YELL FEV VI
   World Health Organization, 2016, YELL FEV DEM REP CON
   World Health Organization, 2015, GLOB REG IMM PROF AF
   Xiao SY, 2003, AM J TROP MED HYG, V68, P695, DOI 10.4269/ajtmh.2003.68.695
NR 58
TC 81
Z9 90
U1 1
U2 44
PU ELSEVIER SCI LTD
PI OXFORD
PA THE BOULEVARD, LANGFORD LANE, KIDLINGTON, OXFORD OX5 1GB, OXON, ENGLAND
SN 1201-9712
EI 1878-3511
J9 INT J INFECT DIS
JI Int. J. Infect. Dis.
PD JUL
PY 2016
VL 48
BP 98
EP 103
DI 10.1016/j.ijid.2016.04.025
PG 6
WC Infectious Diseases
WE Science Citation Index Expanded (SCI-EXPANDED)
SC Infectious Diseases
GA DO8PW
UT WOS:000378046700025
PM 27156836
OA Green Published, gold
DA 2025-07-26
ER

PT J
AU Pagliusi, S
   Ting, CC
   Khomvilai, S
   Homma, A
   Meng, L
   Suhardono, M
   Tippoo, P
   Jadhav, S
   Gao, S
   Prasad, R
   Sur, RK
   Thai, PH
   Vonghangool, V
AF Pagliusi, Sonia
   Ting, Ching-Chia
   Khomvilai, Sumana
   Homma, Akira
   Meng, Li
   Suhardono, Mahendra
   Tippoo, Patrick
   Jadhav, Suresh
   Gao, Steven
   Prasad, Ray
   Sur, Rajinder K.
   Pan Hong Thai
   Vonghangool, Vitoon
CA DCVMN Executive Organising Comm Gr
TI Quality vaccines for all people Report on the 16th annual general
   meeting of the Developing Countries Vaccine Manufacturers' Network,
   05-07th October 2015, Bangkok, Thailand
SO VACCINE
LA English
DT Article
DE Vaccine markets; Immunisation; Developing countries; Quality; Technology
   innovation
ID BCG MOREAU; WHOLE-CELL; IMMUNOGENICITY; SHANCHOL; STRAINS; SAFETY
AB The Developing Countries Vaccine Manufacturers Network (DCVMN) assembled high-profile leaders from global health organisations and vaccine manufactures for its 16th Annual General Meeting to work towards a common goal: providing quality vaccines for all people.
   Vaccines contribute to a healthy community and robust health system; the Ebola outbreak has raised awareness of the threat and damage one single infectious disease can make, and it is clear that the world was not prepared. However, more research to better understand emerging infectious agents might lead to suitable vaccines which help prevent future outbreaks.
   DCVMN members presented their progress in developing novel vaccines against Dengue, HPV, Chikungunya, Cholera, cell-based influenza and other vaccines, demonstrating the commitment towards eliminating and eradicating preventable diseases worldwide through global collaboration and technology transfer. The successful introduction of novel Sabin-IPV and Oral Cholera vaccine in China and Korea respectively in 2015 was highlighted.
   In order to achieve global immunisation, local authorities and community leaders play an important role in the decision-making in vaccine introduction and uptake, based on the ability of vaccines to protect vaccinated people and protect non-vaccinated in the community through herd immunity. Reducing the risk of vaccine shortages can also be achieved by increasing regulatory convergence at regional and international levels. Combatting preventable diseases remains challenging, and collective efforts for improving multi-centre clinical trials, creating regional vaccine security strategies, fostering developing vaccine markets and procurement, and building trust in vaccines were discussed. (C) 2016 The Authors. Published by Elsevier Ltd.
C1 [Pagliusi, Sonia; Ting, Ching-Chia] DCVMN Int, Route Crassier 7, CH-1262 Nyon, Switzerland.
   [Khomvilai, Sumana] Queen Saovabha Mem Inst, Thai Red Cross Soc, 1871 Rama 4 Rd, Bangkok, Thailand.
C3 Thai Red Cross Society
RP Pagliusi, S (corresponding author), DCVMN Int, Route Crassier 7, CH-1262 Nyon, Switzerland.
EM s.pagliusi@dcvmn.org; c.ting@dcvmn.net; sumanaredcross@gmail.com
FU Merck Group; Temptime Corporation; GE Healthcare; GEA; Bosch; OMPI
   (Stevanato Group); Alfa Wasserman; PALL; Bill & Melinda Gates Foundation
   [OPP1135968]; Bioengineering; Bill and Melinda Gates Foundation
   [OPP1135968] Funding Source: Bill and Melinda Gates Foundation
FX We are grateful to all speakers and moderators whose contribution made
   the conference possible. We thank corporate partners for supporting
   DCVMN with unrestricted educational grants: The Merck Group, Temptime
   Corporation, GE Healthcare, Bioengineering, GEA, Bosch, OMPI (Stevanato
   Group), Alfa Wasserman, PALL. This conference was partly supported by a
   grant from the Bill & Melinda Gates Foundation, Grant no. OPP1135968. We
   are grateful to M. Dennehy for editorial support.
CR [Anonymous], 2015, Wkly Epidemiol Rec, V90, P185
   [Anonymous], 2015, WORLD PREVIEW2015 OU, P37
   [Anonymous], 2013, Foreign Policy.
   [Anonymous], 2010, YELLOW FEVER INITIAT
   Baik YO, 2015, VACCINE, V33, P6360, DOI 10.1016/j.vaccine.2015.08.075
   Benévolo-de-Andrade TC, 2005, MEM I OSWALDO CRUZ, V100, P459, DOI 10.1590/S0074-02762005000500002
   Bhan MK, 2014, LANCET, V383, P2180, DOI 10.1016/S0140-6736(14)60191-4
   Buasri W, 2012, BMC MICROBIOL, V12, DOI 10.1186/1471-2180-12-61
   Gan C, 2013, NAT REV UROL, V10, P580, DOI 10.1038/nrurol.2013.194
   Gavi The Vaccine Alliance, GAV GAV BUS MOD WORK
   Gavillet BM, 2015, VACCINE, V33, P3450, DOI 10.1016/j.vaccine.2015.05.089
   Gomes LHF, 2011, J BACTERIOL, V193, P5600, DOI 10.1128/JB.05827-11
   Liao GY, 2012, J INFECT DIS, V205, P237, DOI 10.1093/infdis/jir723
   Martin S, 2012, B WORLD HEALTH ORGAN, V90, P714, DOI 10.2471/BLT.12.112433
   Media centre of World Health Organisation, 2015, IMM LEAD CALL INCR P
   Novak RT, 2012, LANCET INFECT DIS, V12, P757, DOI 10.1016/S1473-3099(12)70168-8
   Nyenswah TG, 2016, EMERG INFECT DIS, V22, P169, DOI 10.3201/eid2202.151456
   Pagliusi S, 2015, VACCINE, V33, P2197, DOI 10.1016/j.vaccine.2015.02.065
   Precioso AR, 2015, VACCINE, V33, P7121, DOI 10.1016/j.vaccine.2015.09.105
   Saha A, 2011, VACCINE, V29, P8285, DOI 10.1016/j.vaccine.2011.08.108
   Weaver SC, 2012, EXPERT REV VACCINES, V11, P1087, DOI [10.1586/erv.12.84, 10.1586/ERV.12.84]
   Wechsler J, 2013, BIOPHARM INT, V26
NR 22
TC 4
Z9 5
U1 0
U2 11
PU ELSEVIER SCI LTD
PI OXFORD
PA THE BOULEVARD, LANGFORD LANE, KIDLINGTON, OXFORD OX5 1GB, OXON, ENGLAND
SN 0264-410X
EI 1873-2518
J9 VACCINE
JI Vaccine
PD JUN 30
PY 2016
VL 34
IS 31
BP 3562
EP 3567
DI 10.1016/j.vaccine.2016.02.067
PG 6
WC Immunology; Medicine, Research & Experimental
WE Science Citation Index Expanded (SCI-EXPANDED)
SC Immunology; Research & Experimental Medicine
GA DQ1IV
UT WOS:000378955600002
PM 26947496
OA hybrid, Green Published
DA 2025-07-26
ER

PT J
AU Mbaika, S
   Lutomiah, J
   Chepkorir, E
   Mulwa, F
   Khayeka-Wandabwa, C
   Tigoi, C
   Oyoo-Okoth, E
   Mutisya, J
   Ng'ang'a, Z
   Sang, R
AF Mbaika, Sophiah
   Lutomiah, Joel
   Chepkorir, Edith
   Mulwa, Francis
   Khayeka-Wandabwa, Christopher
   Tigoi, Caroline
   Oyoo-Okoth, Elijah
   Mutisya, James
   Ng'ang'a, Zipporah
   Sang, Rosemary
TI Vector competence of Aedes aegypti in transmitting
   Chikungunya virus: effects and implications of extrinsic incubation
   temperature on dissemination and infection rates
SO VIROLOGY JOURNAL
LA English
DT Article
DE Infection rates; Dissemination rates; Aedes aegypti; Chikungunya virus;
   Extrinsic incubation temperature; Extrinsic incubation period
ID WESTERN EQUINE ENCEPHALOMYELITIS; LARVAL ENVIRONMENTAL-TEMPERATURE;
   QUINQUEFASCIATUS SAY DIPTERA; RIFT-VALLEY FEVER; ENCEPHALITIS-VIRUS;
   REARING TEMPERATURE; ALBOPICTUS DIPTERA; CULEX-TARSALIS; CLIMATE-CHANGE;
   INDIAN-OCEAN
AB Background: Aedes aegypti is a competent arthropod vector of chikungunya virus (CHIKV). The rate at which the virus disseminate in the vector is limited by temperature of their environment which can be an important determinant of geographical and seasonal limits to transmission by the arthropods in the tropics. This study investigated the vector competence of Ae. aegypti for CHIKV at ambient temperature of 32 and 26 degrees C (Coastal and Western Kenya respectively) reared at Extrinsic Incubation Temperature (EIT) of 32 and 26 degrees C that resembles those in the two regions.
   Methods: Ae. aegypti eggs were collected from coastal and Western Kenya, hatched in the insectary and reared to F-1 generation. Four-day old mosquitoes were exposed to CHIKV through a membrane feeding. They were then incubated in temperatures mimicking the mean annual temperatures for Trans-Nzoia (26 degrees C) and Lamu (32 degrees C). After every 7, 10 and 13 days post infection (DPI); one third of exposed mosquitoes were sampled and assayed for virus infection and dissemination.
   Results: The midgut infection rates (MIR) of Ae. aegypti sampled from Coastal Region was significantly (p < 0.05) higher than those sampled from Western Kenya, with no statistical differences observed for the coastal Ae. aegypti at EIT 26 and at 32 degrees C. The MIR of Ae. aegypti from the Western Region was significantly (p < 0.05) affected by the EIT, with mosquito reared at EIT 32 degrees C exhibiting higher MIR than those reared at EIT 26 degrees C. There was a significant (p < 0.05) interactive effects of the region, EIT and DPI on MIR. The disseminated infection rates for the CHIKV in Ae. aegypti in the legs (DIR-L) was higher in mosquitoes sampled from Coast regardless of the EIT while those from Western Kenya, dissemination rates were significantly higher at higher EIT of 32 degrees C.
   Conclusions: Vector competence was higher in mosquito populations reared under high temperatures which weakens the midgut infection barrier. Hence, suggesting Lamu population is more susceptible to CHIKV therefore having a weaker mid gut infection barrier than the Trans Nzoia population. These underscores importance of examining the course of infection at various ambient temperatures and EIT between regions mosquito populations.
C1 [Mbaika, Sophiah; Ng'ang'a, Zipporah] Jomo Kenyatta Univ Agr & Technol, Inst Trop Med & Infect Dis ITROMID, POB 62000-00200, Nairobi, Kenya.
   [Lutomiah, Joel; Mutisya, James; Sang, Rosemary] Kenya Med Res Inst KEMRI, CVR, POB 54628-00200, Nairobi, Kenya.
   [Chepkorir, Edith; Mulwa, Francis; Tigoi, Caroline; Sang, Rosemary] ICIPE, POB 30772-00100, Nairobi, Kenya.
   [Khayeka-Wandabwa, Christopher] APHRC, POB 10787-00100, Nairobi, Kenya.
   [Oyoo-Okoth, Elijah] Karatina Univ, Sch Nat Resources & Environm Studies, Dept Nat Resource, POB 1957-10101, Karatina, Kenya.
C3 Jomo Kenyatta University of Agriculture & Technology; Kenya Medical
   Research Institute; International Centre of Insect Physiology & Ecology
   (ICIPE); African Population & Health Research Centre
RP Mbaika, S (corresponding author), Jomo Kenyatta Univ Agr & Technol, Inst Trop Med & Infect Dis ITROMID, POB 62000-00200, Nairobi, Kenya.
EM sophiambaika@yahoo.com
OI Tigoi, Caroline/0000-0003-2750-7533
CR Anderson SL, 2010, J AM MOSQUITO CONTR, V26, P103, DOI 10.2987/09-5926.1
   [Anonymous], 2007, Wkly Epidemiol Rec, V82, P409
   [Anonymous], DENG GUID DIAGN TREA
   [Anonymous], 1963, International series of monographs on pure and applied biology: Zoology
   Anyamba A, 2014, PLOS ONE, V9, DOI 10.1371/journal.pone.0092538
   CHAMBERLAIN RW, 1955, AM J HYG, V62, P295, DOI 10.1093/oxfordjournals.aje.a119780
   Charrel RN, 2007, NEW ENGL J MED, V356, P769, DOI 10.1056/NEJMp078013
   Chepkorir E, 2014, PARASITE VECTOR, V7, DOI 10.1186/1756-3305-7-435
   COSGROVE JB, 1994, J AM MOSQUITO CONTR, V10, P434
   Cui J, 2011, INFECT GENET EVOL, V11, P1957, DOI 10.1016/j.meegid.2011.08.026
   Davis NC, 1932, AM J HYG, V16, P163, DOI 10.1093/oxfordjournals.aje.a117853
   Diallo M, 1999, AM J TROP MED HYG, V60, P281, DOI 10.4269/ajtmh.1999.60.281
   Dohm DJ, 2002, J MED ENTOMOL, V39, P221, DOI 10.1603/0022-2585-39.1.221
   Dubrulle M, 2009, PLOS ONE, V4, DOI 10.1371/journal.pone.0005895
   Dupont-Rouzeyrol M, 2012, VECTOR-BORNE ZOONOT, V12, P1036, DOI 10.1089/vbz.2011.0937
   Edwards FW., 1941, MOSQUITOES ETHIOPIAN
   Foggie T, 2009, STANDARD OPERATING P
   Gérardin P, 2011, BMC MED, V9, DOI 10.1186/1741-7015-9-5
   Gerberg E.J., 1994, MANUAL MOSQUITO REAR
   HAGEN HE, 1990, J AM MOSQUITO CONTR, V6, P535
   HARDY JL, 1983, ANNU REV ENTOMOL, V28, P229, DOI 10.1146/annurev.en.28.010183.001305
   HARDY JL, 1990, AM J TROP MED HYG, V42, P500, DOI 10.4269/ajtmh.1990.42.500
   HARDY JL, 1980, AM J TROP MED HYG, V29, P963, DOI 10.4269/ajtmh.1980.29.963
   Harrington LC, 2001, J MED ENTOMOL, V38, P411, DOI 10.1603/0022-2585-38.3.411
   JUPP PG, 1990, J AM MOSQUITO CONTR, V6, P415
   Jupp PG, 1988, ARBOVIRUSES EPIDEMIO, P137
   KAY BH, 1989, MED VET ENTOMOL, V3, P415, DOI 10.1111/j.1365-2915.1989.tb00249.x
   KAY BH, 1989, MED VET ENTOMOL, V3, P107, DOI 10.1111/j.1365-2915.1989.tb00484.x
   Kilpatrick AM, 2008, TEMPERATURE VIRAL GE
   KRAMER LD, 1983, AM J TROP MED HYG, V32, P1130, DOI 10.4269/ajtmh.1983.32.1130
   Lambrechts L, 2011, P NATL ACAD SCI USA, V108, P7460, DOI 10.1073/pnas.1101377108
   Lambrechts L, 2010, PLOS NEGLECT TROP D, V4, DOI 10.1371/journal.pntd.0000646
   Lefèvre T, 2013, PLOS PATHOG, V9, DOI 10.1371/journal.ppat.1003365
   LUMSDEN W. H. R., 1955, TANGANYIKA TERRITORY IN 1952 53 II TRANS ROY SOC TROP MED AND HYG, V49, P33, DOI 10.1016/0035-9203(55)90081-X
   Lutomiah J, 2013, J VECTOR ECOL, V38, P134, DOI 10.1111/j.1948-7134.2013.12019.x
   Lutomiah JL, 2011, J MED ENTOMOL, V48, P1197, DOI 10.1603/ME11062
   MCCRAE AWR, 1971, T ROY SOC TROP MED H, V65, P152, DOI 10.1016/0035-9203(71)90212-4
   McFarlane M, 2014, CHARACTERIZATION AED
   Mease LE, 2011, VIROL J, V8, DOI 10.1186/1743-422X-8-371
   Mercado-Curiel RF, 2008, BMC MICROBIOL, V8, DOI 10.1186/1471-2180-8-118
   Mohan Alladi, 2010, Indian J Dermatol, V55, P54, DOI 10.4103/0019-5154.60355
   Moro ML, 2012, J INFECTION, V65, P165, DOI 10.1016/j.jinf.2012.04.005
   Mourya DT, 2001, ACTA VIROL, V45, P305
   Murdock CC, 2012, NAT REV MICROBIOL, V10, P869, DOI 10.1038/nrmicro2900
   Muturi EJ, 2011, VECTOR-BORNE ZOONOT, V11, P1157, DOI 10.1089/vbz.2010.0209
   Muturi EJ, 2011, J MED ENTOMOL, V48, P243, DOI 10.1603/ME10017
   MYERS RM, 1965, INDIAN J MED RES, V53, P694
   Njenga MK, 2008, J GEN VIROL, V89, P2754, DOI 10.1099/vir.0.2008/005413-0
   NOVAK MG, 1991, J AM MOSQUITO CONTR, V7, P327
   Nur YA, 1999, AM J TROP MED HYG, V61, P885, DOI 10.4269/ajtmh.1999.61.885
   Pastorino B, 2004, J MED VIROL, V74, P277, DOI 10.1002/jmv.20168
   Patz JA, 1996, JAMA-J AM MED ASSOC, V275, P217, DOI 10.1001/jama.275.3.217
   Pialoux G, 2007, LANCET INFECT DIS, V7, P319, DOI 10.1016/S1473-3099(07)70107-X
   Powers AM, 2007, J GEN VIROL, V88, P2363, DOI 10.1099/vir.0.82858-0
   Purse BV, 2005, NAT REV MICROBIOL, V3, P171, DOI 10.1038/nrmicro1090
   Ravi V, 2006, Indian J Med Microbiol, V24, P83
   Reiskind MH, 2008, AM J TROP MED HYG, V78, P422, DOI 10.4269/ajtmh.2008.78.422
   Reiter P, 2010, EUROSURVEILLANCE, V15, P11
   Richards SL, 2007, VECTOR-BORNE ZOONOT, V7, P629, DOI 10.1089/vbz.2007.0101
   Richards SL, 2009, AM J TROP MED HYG, V81, P264, DOI 10.4269/ajtmh.2009.81.264
   ROBINSON M C, 1955, Trans R Soc Trop Med Hyg, V49, P28, DOI [10.1016/0035-9203(55)90080-8, 10.1016/0035-9203(57)90022-6]
   Rohani A, 2009, SE ASIAN J TROP MED, V40, P942
   ROSS R. W., 1956, JOUR HYG, V54, P177
   Rudolph KE, 2014, AM J TROP MED HYG, V90, P882, DOI 10.4269/ajtmh.13-0403
   Samuel PP, 2009, INDIAN J MED RES, V129, P442
   Sang RC, 2008, AM J TROP MED HYG, V78, P77
   Schilte C, 2013, PLOS NEGLECT TROP D, V7, DOI 10.1371/journal.pntd.0002137
   SCOTT TW, 1984, AM J TROP MED HYG, V33, P961, DOI 10.4269/ajtmh.1984.33.961
   Sergon K, 2008, AM J TROP MED HYG, V78, P333, DOI 10.4269/ajtmh.2008.78.333
   Shang CS, 2010, PLOS NEGLECT TROP D, V4, DOI 10.1371/journal.pntd.0000775
   Staples JE, 2009, CLIN INFECT DIS, V49, P942, DOI 10.1086/605496
   STEINLY BA, 1991, J AM MOSQUITO CONTR, V7, P649
   Talbalaghi A, 2010, MED VET ENTOMOL, V24, P83, DOI 10.1111/j.1365-2915.2009.00853.x
   Nunes MRT, 2015, BMC MED, V13, DOI 10.1186/s12916-015-0348-x
   TURELL MJ, 1984, AM J TROP MED HYG, V33, P176, DOI 10.4269/ajtmh.1984.33.176
   TURELL MJ, 1992, J MED ENTOMOL, V29, P49, DOI 10.1093/jmedent/29.1.49
   TURELL MJ, 1993, AM J TROP MED HYG, V49, P672, DOI 10.4269/ajtmh.1993.49.672
   Vanlandingham DL, 2005, AM J TROP MED HYG, V72, P616, DOI 10.4269/ajtmh.2005.72.616
   Vazeille M, 2007, PLOS ONE, V2, DOI 10.1371/journal.pone.0001168
   Volk SM, 2010, J VIROL, V84, P6497, DOI 10.1128/JVI.01603-09
   Watts DM, 1986, DTIC DOCUMENT
   Westbrook CJ, 2010, VECTOR-BORNE ZOONOT, V10, P241, DOI 10.1089/vbz.2009.0035
   Wikan N, 2012, PLOS ONE, V7, DOI 10.1371/journal.pone.0031102
   Xiao FZ, 2014, ARCH VIROL, V159, P3053, DOI 10.1007/s00705-014-2051-1
   Zouache K, 2014, P ROY SOC B-BIOL SCI, V281, DOI 10.1098/rspb.2014.1078
NR 85
TC 31
Z9 34
U1 0
U2 21
PU BMC
PI LONDON
PA CAMPUS, 4 CRINAN ST, LONDON N1 9XW, ENGLAND
SN 1743-422X
J9 VIROL J
JI Virol. J.
PD JUN 29
PY 2016
VL 13
AR 114
DI 10.1186/s12985-016-0566-7
PG 9
WC Virology
WE Science Citation Index Expanded (SCI-EXPANDED)
SC Virology
GA DQ6BT
UT WOS:000379289700001
PM 27357190
OA gold, Green Published
DA 2025-07-26
ER

PT J
AU Liu, HM
   Liu, T
   Xie, LH
   Wang, XM
   Deng, YH
   Chen, CH
   James, AA
   Chen, XG
AF Liu, Hongmei
   Liu, Tong
   Xie, Lihua
   Wang, Xiaoming
   Deng, Yuhua
   Chen, Chun-Hong
   James, Anthony A.
   Chen, Xiao-Guang
TI Functional analysis of Orco and odorant receptors in odor recognition in
   Aedes albopictus
SO PARASITES & VECTORS
LA English
DT Article
DE Mosquito; Olfactory; Heterologous expression; HEK293 cells
ID ANTENNAL TRANSCRIPTOME PROFILES; SOUTHERN HOUSE MOSQUITO; OLFACTORY
   SYSTEM; HUMAN-SWEAT; INSIGHTS; VECTOR; IDENTIFICATION; PREFERENCE;
   BEHAVIOR; REVEALS
AB Background: Aedes albopictus is a globally invasive mosquito and a major vector of arboviruses, including dengue, Zika and Chikungunya. Olfactory-related behaviors, particularly host-seeking, offer opportunities to disrupt the disease-transmission process. A better understanding of odorant receptors (ORs) may assist in explaining host selection and location, and contribute to novel strategy of vector control.
   Methods: Based on previous prediction of 158 putative odorant receptors by Ae. albopictus genome analysis, 29 AalORs were selected for tissue-specific expression profiles in the present study. AalOrco (AalOR7), AalOR10 and AalOR88, highly expressed in female olfactory tissues, were chosen for further structure predictions as well as functional validation including calcium imaging assay in human embryonic kidney (HEK293) cells and RNA interference assay in Ae. albopictus. We also conducted electrophysiological and behavioral assays in mosquitoes after RNA interference of the three genes to determine their roles in host-seeking.
   Results: The results support previous conclusions that individual conventional (ORXs) and Orco can form heteromeric complexes to recognize odorants and respond to components of human volatiles in HEK293 cells. The reduction of AalOrco transcript levels led to a significant decrease in host-seeking and confusion in host preference. In contrast, AalOR10 and AalOR88 knockdown mosquitoes showed no significant behavioral differences compared with controls. The functions of conventional ORs at least AalOR10 and AalOR88 are abolished with inhibited expression of the Orco gene orthologs, along with the concomitant relevant olfactory behavior.
   Conclusions: Combining structural and functional data, we conclude that the product of the Orco gene in this mosquito is crucial for transmitting olfactory signaling and conventional ORs contribute directly to odorant recognition. Our results provide insight into the linkage between odorant receptors and host-seeking in this important vector species.
C1 [Liu, Hongmei; Liu, Tong; Xie, Lihua; Wang, Xiaoming; Deng, Yuhua; Chen, Xiao-Guang] Southern Med Univ, Key Lab Prevent & Control Emerging Infect Dis, Dept Pathogen Biol, Guangdong Higher Educ Inst,Sch Publ Hlth, Guangzhou, Guangdong, Peoples R China.
   [Chen, Chun-Hong] Natl Hlth Res Inst, Inst Mol & Genom Med, Miaoli, Taiwan.
   [James, Anthony A.] Univ Calif Irvine, Dept Microbiol & Mol Genet, 3205 McGaugh Hall, Irvine, CA 92697 USA.
   [James, Anthony A.] Univ Calif Irvine, Dept Mol Biol & Biochem, 3205 McGaugh Hall, Irvine, CA 92697 USA.
C3 Southern Medical University - China; National Health Research Institutes
   - Taiwan; University of California System; University of California
   Irvine; University of California System; University of California Irvine
RP Chen, XG (corresponding author), Southern Med Univ, Key Lab Prevent & Control Emerging Infect Dis, Dept Pathogen Biol, Guangdong Higher Educ Inst,Sch Publ Hlth, Guangzhou, Guangdong, Peoples R China.
EM xgchen2001@hotmail.com
RI ; Deng, Yuhua/KYZ-7843-2024; Wang, Chloe/E-3583-2018; Chen,
   Chun-Hong/E-3990-2010
OI James, Anthony/0000-0002-2742-8328; Liu, Tong/0000-0001-9134-1860; CHEN,
   CHUN-HONG/0000-0002-3028-5508; James, Anthony/0000-0001-5577-3308; 
FU National Natural Science Foundation of China [81371845, 81420108024];
   Natural Scientific Foundation of Guangdong Province [2013B051000052,
   2014A030312016]; Scientific and Technological Programme of Guangzhou
   [201508020263]; National Institute of Allergy and Infectious Diseases
   (USA) [AI083202, R37AI029746]
FX This work was supported by grants from the National Natural Science
   Foundation of China (81371845, 81420108024), Natural Scientific
   Foundation of Guangdong Province (2013B051000052, 2014A030312016),
   Scientific and Technological Programme of Guangzhou (201508020263), and
   the National Institute of Allergy and Infectious Diseases (USA)
   (AI083202) to XGC. AAJ was supported in part by an award from the
   National Institute of Allergy and Infectious Diseases (USA)
   (R37AI029746).
CR Benton R, 2006, PLOS BIOL, V4, P240, DOI 10.1371/journal.pbio.0040020
   Bhatt S, 2013, NATURE, V496, P504, DOI 10.1038/nature12060
   Bohbot JD, 2011, CHEM SENSES, V36, P149, DOI 10.1093/chemse/bjq105
   Bonizzoni M, 2013, TRENDS PARASITOL, V29, P460, DOI 10.1016/j.pt.2013.07.003
   Braks MAH, 1999, J CHEM ECOL, V25, P663, DOI 10.1023/A:1020970307748
   Cai CQ, 2013, BIOCHEM BIOPH RES CO, V430, P816, DOI 10.1016/j.bbrc.2012.11.063
   Carey AF, 2010, NATURE, V464, P66, DOI 10.1038/nature08834
   Carraher C, 2015, INSECT BIOCHEM MOLEC, V66, P31, DOI 10.1016/j.ibmb.2015.09.010
   Chen XG, 2015, P NATL ACAD SCI USA, V112, pE5907, DOI 10.1073/pnas.1516410112
   Corcoran JA, 2014, INSECT BIOCHEM MOLEC, V54, P22, DOI 10.1016/j.ibmb.2014.08.005
   DeGennaro M, 2013, NATURE, V498, P487, DOI 10.1038/nature12206
   Delatte H, 2010, VECTOR-BORNE ZOONOT, V10, P249, DOI 10.1089/vbz.2009.0026
   Deng YH, 2013, PLOS ONE, V8, DOI 10.1371/journal.pone.0068836
   Ditzen M, 2008, SCIENCE, V319, P1838, DOI 10.1126/science.1153121
   Gardner LM, 2016, LANCET INFECT DIS, V16, P522, DOI 10.1016/S1473-3099(16)00176-6
   German PF, 2013, INSECT BIOCHEM MOLEC, V43, P138, DOI 10.1016/j.ibmb.2012.11.002
   Hallem EA, 2004, NATURE, V427, P212, DOI 10.1038/427212a
   Hughes DT, 2014, CHEM SENSES, V39, P761, DOI 10.1093/chemse/bju048
   Hughes DT, 2010, J CHEM ECOL, V36, P797, DOI 10.1007/s10886-010-9828-9
   Jones PL, 2011, P NATL ACAD SCI USA, V108, P8821, DOI 10.1073/pnas.1102425108
   Jung JW, 2015, SCI REP-UK, V5, DOI 10.1038/srep13444
   Kain P, 2013, NATURE, V502, P507, DOI 10.1038/nature12594
   Kumar BN, 2013, PLOS ONE, V8, DOI 10.1371/journal.pone.0070218
   Larsson MC, 2004, NEURON, V43, P703, DOI 10.1016/j.neuron.2004.08.019
   Leal WS, 2013, P NATL ACAD SCI USA, V110, P18704, DOI 10.1073/pnas.1316059110
   Li YJ, 2014, PLOS NEGLECT TROP D, V8, DOI 10.1371/journal.pntd.0003301
   Lin W, 2015, INT J BIOL SCI, V11, P772, DOI 10.7150/ijbs.11898
   Logan JG, 2010, MALARIA J, V9, DOI 10.1186/1475-2875-9-239
   Matthews BJ, 2016, BMC GENOMICS, V17, DOI 10.1186/s12864-015-2239-0
   McBride CS, 2014, NATURE, V515, P222, DOI 10.1038/nature13964
   Mukunda L, 2014, CELL CALCIUM, V55, P191, DOI 10.1016/j.ceca.2014.02.013
   Neuhaus EM, 2005, NAT NEUROSCI, V8, P15, DOI 10.1038/nn1371
   Paupy C, 2009, MICROBES INFECT, V11, P1177, DOI 10.1016/j.micinf.2009.05.005
   Pozzetto Bruno, 2015, World J Virol, V4, P113, DOI 10.5501/wjv.v4.i2.113
   Qin CF, 2014, SCI CHINA LIFE SCI, V57, P1230, DOI 10.1007/s11427-014-4783-2
   Qiu YT, 2013, J INSECT PHYSIOL, V59, P1111, DOI 10.1016/j.jinsphys.2013.09.001
   Rezza G, 2012, BMC PUBLIC HEALTH, V12, DOI 10.1186/1471-2458-12-72
   Rinker DC, 2013, BMC GENOMICS, V14, DOI 10.1186/1471-2164-14-749
   Rinker DC, 2013, P NATL ACAD SCI USA, V110, P8260, DOI 10.1073/pnas.1302562110
   Sang SW, 2015, PLOS NEGLECT TROP D, V9, DOI 10.1371/journal.pntd.0003808
   Sato K, 2008, NATURE, V452, P1002, DOI 10.1038/nature06850
   Scialò F, 2012, PLOS ONE, V7, DOI 10.1371/journal.pone.0036538
   Takken W, 1999, ANNU REV ENTOMOL, V44, P131, DOI 10.1146/annurev.ento.44.1.131
   Tamura K, 2011, MOL BIOL EVOL, V28, P2731, DOI 10.1093/molbev/msr121
   Turner RM, 2014, J BIOL CHEM, V289, P31837, DOI 10.1074/jbc.M114.603993
   Valerio L, 2010, VECTOR-BORNE ZOONOT, V10, P291, DOI 10.1089/vbz.2009.0007
   Wang GR, 2010, P NATL ACAD SCI USA, V107, P4418, DOI 10.1073/pnas.0913392107
   Wang ZF, 2015, CELL MOL LIFE SCI, V72, P4429, DOI 10.1007/s00018-015-2009-9
   Wicher D, 2008, NATURE, V452, P1007, DOI 10.1038/nature06861
   Wicher D, 2013, FRONT CELL NEUROSCI, V7, DOI 10.3389/fncel.2013.00001
   Xu PX, 2014, P NATL ACAD SCI USA, V111, P16592, DOI 10.1073/pnas.1417244111
   Xu PX, 2013, BIOCHEM BIOPH RES CO, V435, P477, DOI 10.1016/j.bbrc.2013.05.015
   Zhou HX, 2010, TRENDS BIOCHEM SCI, V35, P179, DOI 10.1016/j.tibs.2009.10.007
NR 53
TC 21
Z9 26
U1 1
U2 57
PU BMC
PI LONDON
PA CAMPUS, 4 CRINAN ST, LONDON N1 9XW, ENGLAND
SN 1756-3305
J9 PARASITE VECTOR
JI Parasites Vectors
PD JUN 27
PY 2016
VL 9
AR 363
DI 10.1186/s13071-016-1644-9
PG 10
WC Parasitology; Tropical Medicine
WE Science Citation Index Expanded (SCI-EXPANDED)
SC Parasitology; Tropical Medicine
GA DP9RH
UT WOS:000378834000001
PM 27350348
OA gold, Green Published
DA 2025-07-26
ER

PT J
AU Meepagala, KM
   Estep, AS
   Becnel, JJ
AF Meepagala, Kumudini M.
   Estep, Alden S.
   Becnel, James J.
TI Larvicidal and Adulticidal Activity of Chroman and Chromene Analogues
   against Susceptible and Permethrin-Resistant Mosquito Strains
SO JOURNAL OF AGRICULTURAL AND FOOD CHEMISTRY
LA English
DT Article
DE mosquitoes; larvicide; repellents; chromenes; chromans; insecticide
   resistance
ID BTI RESISTANCE; FEVER MOSQUITO; PESTICIDES; TOXICITY
AB Mosquitoes play a major role as vectors that transmit parasitic and viral diseases worldwide, especially in tropical and subtropical countries. Mosquito borne diseases not only affect humans but they also affect livestock in many parts of the world. They carry diseases that are lethal to dogs and horses. Dog heartworm disease (Dirofilaria immitis) is a parasitic disease spread through mosquitoes. This disease is not limited to dogs, but it can affect other animals and humans as well. Eastern equine encephalitis (EEE) and West Nile virus (WNV) are also mosquito borne diseases that affect the central nervous system of horses and cause severe complications and death. Emergence of resistance among mosquitoes to current pesticides has increased the importance of the search for alternate compounds that are effective and environmentally benign with diverse modes of actions than those that are commercially available. Aedes aegypti mosquitoes are the primary vector for transmission of Zika viral fever, yellow fever, dengue fever, and chikungunya. Mosquito control is currently the best strategy to prevent mosquito borne diseases. There are numerous approaches for control of potentially dangerous mosquito populations. These approaches include the use of adulticides (insecticides), larvicides, and, to a limited extent, the use of repellents. Our previous studies have shown the mosquito repellent activity of chromenes. In the present study, we demonstrate larvicidal and adulticidal activity of chroman and chromene analogues against a permethrin susceptible laboratory strain as well as activity against a permethrin-resistant strain of Aedes aegypti.
C1 [Meepagala, Kumudini M.] ARS, NPURU, USDA, POB 8048, University, MS 38677 USA.
   [Estep, Alden S.; Becnel, James J.] ARS, CMAVE, USDA, MFRU1600-1700 SW 23rd Dr, Gainesville, FL 32608 USA.
   [Estep, Alden S.] NASJAX, Navy Entomol Ctr Excellence NECE, 937 Child St, Jacksonville, FL 32212 USA.
C3 United States Department of Agriculture (USDA); United States Department
   of Agriculture (USDA)
RP Meepagala, KM (corresponding author), ARS, NPURU, USDA, POB 8048, University, MS 38677 USA.
EM kmeepaga@olemiss.edu
RI ; Estep, Alden/JEP-5133-2023
OI Estep, Alden/0000-0002-8281-3229; Becnel, James/0000-0003-2464-0005
FU Deployed War Fighter Protection (DWFP) Research Program of the U.S.
   Department of Defense through the Armed Forces Pest Management Board
FX This study was partly supported by the Deployed War Fighter Protection
   (DWFP) Research Program of the U.S. Department of Defense through the
   Armed Forces Pest Management Board.
CR Balkhy HH, 2003, INT J ANTIMICROB AG, V21, P153, DOI 10.1016/S0924-8579(02)00295-9
   Chuaycharoensuk T, 2012, PARASITE, V19, P427, DOI 10.1051/parasite/2012194427
   Cupp EW, 2003, AM J TROP MED HYG, V68, P495, DOI 10.4269/ajtmh.2003.68.495
   FAGOONEE I, 1981, INSECT SCI APPL, V1, P373, DOI 10.1017/S1742758400000692
   Ghosh A, 2012, INDIAN J MED RES, V135, P581
   ISMAN MB, 1986, NATURWISSENSCHAFTEN, V73, P500, DOI 10.1007/BF00367198
   ISMAN MB, 1986, PLANTA MED, P558
   Kitchen LW, 2009, J VECTOR ECOL, V34, P50, DOI [10.1111/j.1948-7134.2009.00007.x, 10.3376/038.034.0107]
   Manguin S, 2011, IMPORTANCE OF BIOLOGICAL INTERACTIONS IN THE STUDY OF BIODIVERSITY, P27
   Meepagala KM, 2013, J AGR FOOD CHEM, V61, P9293, DOI 10.1021/jf402635z
   Meepagala KM, 2011, PEST MANAG SCI, V67, P1446, DOI 10.1002/ps.2196
   Meepagala KM, 2010, J AGR FOOD CHEM, V58, P9476, DOI 10.1021/jf101626g
   Pridgeon JW, 2008, J MED ENTOMOL, V45, P82, DOI 10.1603/0022-2585(2008)45[82:SOAACQ]2.0.CO;2
   Pridgeon JW, 2009, J MED ENTOMOL, V46, P335, DOI 10.1603/033.046.0219
   PROKSCH P, 1983, J NAT PROD, V46, P331, DOI 10.1021/np50027a006
   Rowland M, 2001, LANCET, V357, P1837, DOI 10.1016/S0140-6736(00)04955-2
   Tetreau G, 2012, BMC GENOMICS, V13, DOI 10.1186/1471-2164-13-248
   Tetreau G, 2013, ARCH INSECT BIOCHEM, V82, P71, DOI 10.1002/arch.21076
   WISDOM CS, 1983, J ECON ENTOMOL, V76, P993, DOI 10.1093/jee/76.5.993
   Yang YY, 2010, J INSECT PHYSIOL, V56, P1219, DOI 10.1016/j.jinsphys.2010.03.028
NR 20
TC 10
Z9 11
U1 0
U2 21
PU AMER CHEMICAL SOC
PI WASHINGTON
PA 1155 16TH ST, NW, WASHINGTON, DC 20036 USA
SN 0021-8561
EI 1520-5118
J9 J AGR FOOD CHEM
JI J. Agric. Food Chem.
PD JUN 22
PY 2016
VL 64
IS 24
BP 4914
EP 4920
DI 10.1021/acs.jafc.6b01299
PG 7
WC Agriculture, Multidisciplinary; Chemistry, Applied; Food Science &
   Technology
WE Science Citation Index Expanded (SCI-EXPANDED); Index Chemicus (IC)
SC Agriculture; Chemistry; Food Science & Technology
GA DP6CK
UT WOS:000378584300012
PM 27249182
DA 2025-07-26
ER

PT J
AU Camara, DCP
   Codeo, CT
   Juliano, SA
   Lounibos, LP
   Riback, TIS
   Pereira, GR
   Honorio, NA
AF Portela Camara, Daniel Cardoso
   Codeo, Claudia Torres
   Juliano, Steven A.
   Lounibos, L. Philip
   Souza Riback, Thais Irene
   Pereira, Glaucio Rocha
   Honorio, Nildimar Alves
TI Seasonal Differences in Density But Similar Competitive Impact of
   Aedes albopictus (Skuse) on Aedes aegypti (L.) in Rio de
   Janeiro, Brazil
SO PLOS ONE
LA English
DT Article
ID LARVAL COMPETITION; CONTAINER MOSQUITOS; INTERSPECIFIC COMPETITION;
   DENGUE VECTORS; SOUTH FLORIDA; URBAN FOREST; DIPTERA; CULICIDAE;
   COEXISTENCE; POPULATIONS
AB Previous studies have shown that the negative effects of density of Ae. albopictus on Ae. aegypti exceed those of Ae. aegypti on Ae. albopictus for population growth, adult size, survivorship, and developmental rate. This competitive superiority has been invoked to explain the displacement of Ae. aegypti by Ae. albopictus in the southeastern USA. In Brazil, these species coexist in many vegetated suburban and rural areas. We investigated a related, but less-well-studied question: do effects of Ae. albopictus on Ae. aegypti larval development and survival occur under field conditions at realistic densities across multiple seasons in Brazil? We conducted additive competition experiments in a vegetated area of Rio de Janeiro where these species coexist. We tested the hypothesis that Ae. aegypti (the focal species, at a fixed density) suffers negative effects on development and survivorship across a gradient of increasing densities of Ae. albopictus (the associate species) in three seasons. The results showed statistically significant effects of both season and larval density on Ae. aegypti survivorship, and significant effects of season on development rate, with no significant season-density interactions. Densities of Aedes larvae in these habitats differed among seasons by a factor of up to 7x. Overall, Spring was the most favorable season for Ae. aegypti survivorship and development. Results showed that under natural conditions the negative competitive effects of Ae. albopictus on Ae. aegypti were expressed primarily as lower survivorship. Coexistence between Ae. aegypti and Ae. albopictus in vegetated areas is likely affected by seasonal environmental differences, such as detrital resource levels or egg desiccation, which can influence competition between these species. Interactions between these Aedes are important in Brazil, where both species are well established and widely distributed and vector dengue, Zika and chikungunya viruses.
C1 [Portela Camara, Daniel Cardoso; Honorio, Nildimar Alves] Fundacao Oswaldo Cruz, Inst Oswaldo Cruz, Lab Transmissores Hematozoarios LATHEMA, Rio De Janeiro, Brazil.
   [Portela Camara, Daniel Cardoso; Pereira, Glaucio Rocha; Honorio, Nildimar Alves] Fundacao Oswaldo Cruz, DIRAC IOC VPAAPS, Nucleo Operac Sentinela Mosquitos Vetores NOSMOVE, Rio De Janeiro, Brazil.
   [Codeo, Claudia Torres; Souza Riback, Thais Irene] Fundacao Oswaldo Cruz, Programa Comp Cient, Rio De Janeiro, Brazil.
   [Juliano, Steven A.] Illinois State Univ, Sch Biol Sci, Behav Ecol Evolut & Systemat Sect, Normal, IL 61761 USA.
   [Lounibos, L. Philip] Univ Florida, Florida Med Entomol Lab, Vero Beach, FL USA.
C3 Fundacao Oswaldo Cruz; Fundacao Oswaldo Cruz; Fundacao Oswaldo Cruz;
   Illinois State University; State University System of Florida;
   University of Florida
RP Camara, DCP (corresponding author), Fundacao Oswaldo Cruz, Inst Oswaldo Cruz, Lab Transmissores Hematozoarios LATHEMA, Rio De Janeiro, Brazil.; Camara, DCP (corresponding author), Fundacao Oswaldo Cruz, DIRAC IOC VPAAPS, Nucleo Operac Sentinela Mosquitos Vetores NOSMOVE, Rio De Janeiro, Brazil.
EM dcpcamara.ioc@gmail.com
RI Camara, Daniel Cardoso Portela/S-3504-2018; Honorio, Nildimar
   A./I-9401-2018; Câmara, Daniel/S-3504-2018; Honório,
   Nildimar/JWP-1565-2024
OI Camara, Daniel Cardoso Portela/0000-0002-5439-4477; Honorio, Nildimar
   A./0000-0002-2535-3844; codeco, claudia torres/0000-0003-1174-178X;
   Juliano, Steven/0000-0002-6178-4553; 
FU US National Institutes of Health Fogarty International Center FIRCA
   grant [R03TW007446-01A1]; INCT-EM/CNPq - PAPES V grant, Rede Dengue
   FIOCRUZ [407744/2012-6]; Instituto Oswaldo Cruz, Brazil
FX This research was funded by US National Institutes of Health Fogarty
   International Center FIRCA grant R03TW007446-01A1 - received by LPL and
   SAJ, by INCT-EM/CNPq - PAPES V grant 407744/2012-6, Rede Dengue FIOCRUZ
   and funds from Instituto Oswaldo Cruz, Brazil, received by NAH. The
   funders had no role in study design, data collection and analysis,
   decision to publish, or preparation of the manuscript.
CR Aguiar Ducineia Barros, 2008, Acta Amaz., V38, P357, DOI 10.1590/S0044-59672008000200021
   Alto BW, 2008, P ROY SOC B-BIOL SCI, V275, P463, DOI 10.1098/rspb.2007.1497
   Alto BW, 2005, ECOLOGY, V86, P3279, DOI 10.1890/05-0209
   [Anonymous], PLOS NEGL TROP DIS
   [Anonymous], WATER RESOURCES ATLA
   [Anonymous], 2012, RStudio: integrated development for R
   [Anonymous], EMERG INFEC IN PRESS
   [Anonymous], 1960, AEDES AEGYPTI YELLOW
   [Anonymous], 1996, Biological Invasions
   Bargielowski IE, 2015, INFECT GENET EVOL, V36, P456, DOI 10.1016/j.meegid.2015.08.016
   Bargielowski IE, 2013, P NATL ACAD SCI USA, V110, P2888, DOI 10.1073/pnas.1219599110
   Barrera R, 1996, ECOL ENTOMOL, V21, P117, DOI 10.1111/j.1365-2311.1996.tb01178.x
   Benedict MQ, 2007, VECTOR-BORNE ZOONOT, V7, P76, DOI 10.1089/vbz.2006.0562
   Birungi J, 2002, ANN ENTOMOL SOC AM, V95, P125, DOI 10.1603/0013-8746(2002)095[0125:GSOAAD]2.0.CO;2
   Braks M.A.H., 2004, Annals of the Entomological Society of America, V97, P130, DOI DOI 10.1603/0013-8746(2004)097[0130:ICBTIS]2.0.CO;2
   Braks MAH, 2003, J MED ENTOMOL, V40, P785, DOI 10.1603/0022-2585-40.6.785
   Carvalho RG, 2014, MEM I OSWALDO CRUZ, V109, P787, DOI 10.1590/0074-0276140304
   Chave J, 2010, BIOGEOSCIENCES, V7, P43, DOI 10.5194/bg-7-43-2010
   Chouin-Carneiro T, 2016, PLOS NEGLECT TROP D, V10, DOI 10.1371/journal.pntd.0004543
   Costanzo KS, 2005, ECOLOGY, V86, P3289, DOI 10.1890/05-0583
   Daugherty MP, 2000, J MED ENTOMOL, V37, P364, DOI 10.1603/0022-2585(2000)037[0364:ICAARF]2.0.CO;2
   Lima-Camara Tamara Nunes de, 2006, Cad. Saúde Pública, V22, P2079, DOI 10.1590/S0102-311X2006001000013
   De Moraes RM., 1999, Rev Bras Bot, V22, P9, DOI [DOI 10.1590/S0100-84041999000100002, 10.1590/S0100-84041999000100002]
   Fox R., 2019, An R Companion to Applied Regression
   GILOTRA SK, 1967, B WORLD HEALTH ORGAN, V37, P437
   Goldberg D.E., 2001, DESIGN ANAL ECOLOGIC, V2nd, P77
   Hawley W.A., 1988, Journal of the American Mosquito Control Association, V4, P1
   Honório NA, 2006, MEM I OSWALDO CRUZ, V101, P225, DOI 10.1590/S0074-02762006000200017
   Honório NA, 2001, REV SAUDE PUBL, V35, P385, DOI 10.1590/S0034-89102001000400009
   Honório NA, 2009, CAD SAUDE PUBLICA, V25, P1203, DOI 10.1590/S0102-311X2009000600003
   HORNBY JA, 1994, J AM MOSQUITO CONTR, V10, P397
   Juliano S.A., 2014, Mem Inst Oswaldo Cruz, V109, P96
   Juliano SA, 2005, ECOL LETT, V8, P558, DOI 10.1111/j.1461-0248.2005.00755.x
   Juliano SA, 2002, OECOLOGIA, V130, P458, DOI 10.1007/s004420100811
   Juliano SA, 2004, OECOLOGIA, V139, P583, DOI 10.1007/s00442-004-1532-4
   Juliano SA, 1998, ECOLOGY, V79, P255, DOI 10.1890/0012-9658(1998)079[0255:SIARAM]2.0.CO;2
   Juliano SA, 2010, ISR J ECOL EVOL, V56, P325, DOI 10.1560/IJEE.55.3-4.325
   Juliano SA, 2009, ANNU REV ENTOMOL, V54, P37, DOI 10.1146/annurev.ento.54.110807.090611
   Lima-Camara TN, 2013, MEM I OSWALDO CRUZ, V108, P18, DOI 10.1590/0074-0276130381
   Lounibos LP, 2010, ANN ENTOMOL SOC AM, V103, P757, DOI 10.1603/AN09142
   Lounibos LP, 2002, J VECTOR ECOL, V27, P86
   Lounibos LP, 2002, ANNU REV ENTOMOL, V47, P233, DOI 10.1146/annurev.ento.47.091201.145206
   Lourenço-de-Oliveira R, 2004, J VECTOR ECOL, V29, P94
   Maciel-De-Freitas R, 2007, MEM I OSWALDO CRUZ, V102, P489, DOI 10.1590/S0074-02762007005000056
   Maciel-De-Freitas R, 2006, J MED ENTOMOL, V43, P1112, DOI 10.1603/0022-2585(2006)43[1112:MODVBT]2.0.CO;2
   Pancetti FGM, 2015, REV SOC BRAS MED TRO, V48, P87, DOI 10.1590/0037-8682-0155-2014
   Moore CG, 1999, J AM MOSQUITO CONTR, V15, P221
   Morellato LPC, 2000, BIOTROPICA, V32, P786, DOI 10.1111/j.1744-7429.2000.tb00618.x
   MORELLATO LPC, 1992, J TROP ECOL, V8, P205, DOI 10.1017/S0266467400006362
   Murrell EG, 2008, J MED ENTOMOL, V45, P375, DOI 10.1603/0022-2585(2008)45[375:DTATOO]2.0.CO;2
   Murrell EG, 2011, ANN ENTOMOL SOC AM, V104, P688, DOI 10.1603/AN10158
   Nazni WA, 2009, SE ASIAN J TROP MED, V40, P40
   O'Neal PA, 2013, J ANIM ECOL, V82, P256, DOI 10.1111/j.1365-2656.2012.02017.x
   OMEARA GF, 1995, J MED ENTOMOL, V32, P554, DOI 10.1093/jmedent/32.4.554
   Reiskind MH, 2009, MED VET ENTOMOL, V23, P62, DOI 10.1111/j.1365-2915.2008.00782.x
   Nogueira RMR, 2007, REV PANAM SALUD PUBL, V22, P358, DOI 10.1590/S1020-49892007001000009
   SOTA T, 1992, ENTOMOL EXP APPL, V63, P155, DOI 10.1007/BF00343575
   TABACHNICK W J, 1991, American Entomologist, V37, P14
   Team RC, 2013, R: A language and environment for statistical computing
   Teixeira MG, 2015, EMERG INFECT DIS, V21, P906, DOI 10.3201/eid2105.141727
   Tripet F, 2011, AM J TROP MED HYG, V85, P265, DOI 10.4269/ajtmh.2011.10-0677
   Vega-Rúa A, 2014, J VIROL, V88, P6294, DOI 10.1128/JVI.00370-14
NR 62
TC 37
Z9 39
U1 0
U2 31
PU PUBLIC LIBRARY SCIENCE
PI SAN FRANCISCO
PA 1160 BATTERY STREET, STE 100, SAN FRANCISCO, CA 94111 USA
SN 1932-6203
J9 PLOS ONE
JI PLoS One
PD JUN 20
PY 2016
VL 11
IS 6
AR e0157120
DI 10.1371/journal.pone.0157120
PG 15
WC Multidisciplinary Sciences
WE Science Citation Index Expanded (SCI-EXPANDED)
SC Science & Technology - Other Topics
GA DP0WR
UT WOS:000378212000009
PM 27322537
OA Green Published, gold, Green Submitted
DA 2025-07-26
ER

PT J
AU Musso, D
   Teissier, A
   Rouault, E
   Teururai, S
   de Pina, JJ
   Nhan, TX
AF Musso, Didier
   Teissier, Anita
   Rouault, Eline
   Teururai, Sylviane
   de Pina, Jean-Jacques
   Tu-Xuan Nhan
TI Detection of chikungunya virus in saliva and urine
SO VIROLOGY JOURNAL
LA English
DT Article
DE Chikungunya; CHIKV; PCR; Saliva; French Polynesia; Arbovirus; Urine
ID WEST-NILE-VIRUS; ZIKA VIRUS; FRENCH-POLYNESIA; DENGUE; TRANSMISSION;
   INFECTION; GENOME; PCR
AB Background: Saliva and urine have been used for arthropod-borne viruses molecular detection but not yet for chikungunya virus (CHIKV). We investigated the use of saliva and urine for molecular detection of CHIKV during the French Polynesian outbreak.
   Methods: During the French Polynesian chikungunya outbreak (2014-2015), we collected the same day blood and saliva samples from 60 patients with probable chikungunya (47 during the 1st week post symptoms onset and 13 after), urine was available for 39 of them. All samples were tested using a CHIKV reverse-transcription PCR.
   Results: Forty eight patients had confirmed chikungunya. For confirmed chikungunya presenting during the 1st week post symptoms onset, CHIKV RNA was detected from 86.1 % (31/36) of blood, 58.3 % (21/36) of saliva and 8. 3 % (2/24) of urine. Detection rate of CHIKV RNA was significantly higher in blood compared to saliva. For confirmed chikungunya presenting after the 1st week post symptoms onset, CHIKV RNA was detected from 8.3 % (1/12) of blood, 8.3 % (1/12) of saliva and 0 % (0/8) of urine.
   Conclusions: In contrast to Zika virus (ZIKV), saliva did not increased the detection rate of CHIKV RNA during the 1st week post symptoms onset. In contrast to ZIKV, dengue virus and West Nile virus, urine did not enlarged the window of detection of CHIKV RNA after the 1st week post symptoms onset. Saliva can be used for molecular detection of CHIKV during the 1st week post symptoms onset only if blood is impossible to collect but with a lower sensitivity compared to blood.
C1 [Musso, Didier; Rouault, Eline; Teururai, Sylviane; de Pina, Jean-Jacques; Tu-Xuan Nhan] Inst Louis Malarde, Med Biol Lab, POB 3098713, Papeete, Tahiti, France.
   [Musso, Didier; Teissier, Anita] Inst Louis Malarde, Pole Rech & Veille Malad Infect Emergentes, Tahiti, France.
RP Musso, D (corresponding author), Inst Louis Malarde, Med Biol Lab, POB 3098713, Papeete, Tahiti, France.; Musso, D (corresponding author), Inst Louis Malarde, Pole Rech & Veille Malad Infect Emergentes, Tahiti, France.
EM dmusso@ilm.pf
RI Musso, Didier/P-7809-2016
OI Musso, Didier/0000-0002-9226-0971; Nhan, Tuxuan/0000-0003-3957-0521; DE
   PINA, Jean Jacques/0000-0002-2081-3936
CR [Anonymous], 2008, GUIDELINES CLIN MANA
   Aubry M, 2015, EMERG INFECT DIS, V21, P724, DOI 10.3201/eid2104.141741
   Barzon L, 2013, J INFECT DIS, V208, P1086, DOI 10.1093/infdis/jit290
   Besnard M, 2014, EUROSURVEILLANCE, V19, P13, DOI 10.2807/1560-7917.ES2014.19.13.20751
   Campos RD, 2016, J CLIN VIROL, V77, P69, DOI 10.1016/j.jcv.2016.02.009
   Cao-Lormeau VM, 2014, LANCET, V384, P1571, DOI 10.1016/S0140-6736(14)61977-2
   Domingo C, 2011, J CLIN MICROBIOL, V49, P760, DOI 10.1128/JCM.01775-10
   European Centre for Disease Prevention and Control, 2007, INF HLTH PRACT
   Gardner J, 2015, PLOS ONE, V10, DOI 10.1371/journal.pone.0139481
   Gourinat AC, 2015, EMERG INFECT DIS, V21, P84, DOI 10.3201/eid2101.140894
   Haute Autorite de la Sante, 2013, DIAGN BIOL DIR PREC, V95
   Hirayama T, 2012, J CLIN MICROBIOL, V50, P2047, DOI 10.1128/JCM.06557-11
   Jones PH, 2015, J INFECT DIS THER, V3, DOI [10.4172/2332-0877.1000226, DOI 10.4172/2332-0877.1000226]
   Kondo M, 2016, J DERMATOL, V43, P697, DOI 10.1111/1346-8138.13253
   Kutsuna S, 2014, EUROSURVEILLANCE, V19, P8, DOI 10.2807/1560-7917.ES2014.19.4.20683
   Laigret J, 1967, Bull Soc Pathol Exot Filiales, V60, P339
   Leung GHY, 2015, SE ASIAN J TROP MED, V46, P460
   Mardekian SK, 2015, BIOMED RES INT, V2015, DOI 10.1155/2015/834371
   MATHUR A, 1995, INT J EXP PATHOL, V76, P103
   Mizuno Y, 2007, T ROY SOC TROP MED H, V101, P738, DOI 10.1016/j.trstmh.2007.02.007
   Musso D, 2014, CLIN MICROBIOL INFEC, V20, pO595, DOI 10.1111/1469-0691.12707
   Musso D, 2015, LANCET, V386, P243, DOI 10.1016/S0140-6736(15)61273-9
   Musso D, 2015, J CLIN VIROL, V68, P53, DOI 10.1016/j.jcv.2015.04.021
   Musso D, 2015, EMERG INFECT DIS, V21, P359, DOI 10.3201/eid2102.141363
   Nhan TX, 2015, CLIN MICROBIOL INFEC, V21, pE47, DOI 10.1016/j.cmi.2015.02.018
   Pastorino B, 2005, J VIROL METHODS, V124, P65, DOI 10.1016/j.jviromet.2004.11.002
   Poloni TR, 2010, VIROL J, V7, DOI 10.1186/1743-422X-7-22
   Powers AM, 2001, J VIROL, V75, P10118, DOI 10.1128/JVI.75.21.10118-10131.2001
   Tonry JH, 2005, EMERG INFECT DIS, V11, P1294, DOI 10.3201/eid1108.0238
NR 29
TC 44
Z9 48
U1 0
U2 19
PU BMC
PI LONDON
PA CAMPUS, 4 CRINAN ST, LONDON N1 9XW, ENGLAND
EI 1743-422X
J9 VIROL J
JI Virol. J.
PD JUN 16
PY 2016
VL 13
AR 102
DI 10.1186/s12985-016-0556-9
PG 4
WC Virology
WE Science Citation Index Expanded (SCI-EXPANDED)
SC Virology
GA DO7DN
UT WOS:000377942500001
PM 27306056
OA Green Published, gold
DA 2025-07-26
ER

PT J
AU Dutra, HLC
   Rocha, MN
   Dias, FBS
   Mansur, SB
   Caragata, EP
   Moreira, LA
AF Carneiro Dutra, Heverton Leandro
   Neves Rocha, Marcele
   Stehling Dias, Fernando Braga
   Mansur, Simone Brutman
   Caragata, Eric Pearce
   Moreira, Luciano Andrade
TI Wolbachia Blocks Currently Circulating Zika Virus Isolates in
   Brazilian Aedes aegypti Mosquitoes
SO CELL HOST & MICROBE
LA English
DT Article
ID DENGUE VIRUS; INFECTION; DISEASE; POPULATIONS; CHIKUNGUNYA
AB The recent association of Zika virus with cases of microcephaly has sparked a global health crisis and highlighted the need for mechanisms to combat the Zika vector, Aedes aegypti mosquitoes. Wolbachia pipientis, a bacterial endosymbiont of insect, has recently garnered attention as a mechanism for arbovirus control. Here we report that Aedes aegypti harboring Wolbachia are highly resistant to infection with two currently circulating Zika virus isolates from the recent Brazilian epidemic. Wolbachia-harboring mosquitoes displayed lower viral prevalence and intensity and decreased disseminated infection and, critically, did not carry infectious virus in the saliva, suggesting that viral transmission was blocked. Our data indicate that the use of Wolbachia-harboring mosquitoes could represent an effective mechanism to reduce Zika virus transmission and should be included as part of Zika control strategies.
C1 [Carneiro Dutra, Heverton Leandro; Neves Rocha, Marcele; Stehling Dias, Fernando Braga; Mansur, Simone Brutman; Caragata, Eric Pearce; Moreira, Luciano Andrade] Ctr Pesquisas Rene Rachou Fiocruz, Mosquitos Vetores Endossimbiontes & Interacao Pat, BR-30190002 Belo Horizonte, MG, Brazil.
   [Stehling Dias, Fernando Braga] Plataforma Vetores Doencas Fiocruz, BR-60190800 Fortaleza, Ceara, Brazil.
C3 Fundacao Oswaldo Cruz; Fiocruz - Research Center Rene Rachou; Fundacao
   Oswaldo Cruz
RP Moreira, LA (corresponding author), Ctr Pesquisas Rene Rachou Fiocruz, Mosquitos Vetores Endossimbiontes & Interacao Pat, BR-30190002 Belo Horizonte, MG, Brazil.
EM luciano@cpqrr.fiocruz.br
RI ; Dias, Fernando/A-9232-2013; Dutra, Heverton/V-7517-2019
OI Carneiro Dutra, Heverton Leandro/0000-0002-0917-4512; Braga Stehling
   Dias, Fernando/0000-0001-7747-6136; Rocha, Marcele/0000-0001-7130-6961
FU FAPEMIG; CNPq; CAPES; Brazilian Ministry of Health (DECIT/SVS);
   Foundation for National Institutes of Health through Vector-Based
   Transmission of Control: Discovery Research (VCTR) program of Grand
   Challenges in Global Health Initiatives of Bill and Melinda Gates
   Foundation
FX We are grateful to all members of the Mosquitos Vetores Group
   (MV-CPqRR/FIOCRUZ), particularly Jessica Silva, who helped to develop
   the salivation assay. We thank Dr. Luis Villegas for helpful discussion
   on statistics and Dr. Alexandre Machado for assistance with viral
   cultures. The Zika virus isolates were kindly provided by the Department
   of Virology and Experimental Therapy (Aggeu Magalhaes Research
   Center/FIOCRUZ) and by the Laboratory of Viral Isolation (Evandro Chagas
   Institute). We thank INCT-EM for the Real-Time PCR machine, and the
   Brazilian and Australian teams of the Eliminate Dengue program,
   particularly Prof. Scott L. O'Neill for donating the original wMel line
   and the Entomology team for providing field mosquito eggs. This work was
   supported by FAPEMIG, CNPq, CAPES, the Brazilian Ministry of Health
   (DECIT/SVS), and a grant to Monash University from the Foundation for
   the National Institutes of Health through the Vector-Based Transmission
   of Control: Discovery Research (VCTR) program of the Grand Challenges in
   Global Health Initiatives of the Bill and Melinda Gates Foundation.
CR [Anonymous], 2012, P NATL ACAD SCI US, DOI DOI 10.1073/PNAS.1204327109
   Araujo LM, 2016, ARQ NEURO-PSIQUIAT, V74, P253
   Bian GW, 2013, SCIENCE, V340, P748, DOI 10.1126/science.1236192
   Bourtzis K, 2014, ACTA TROP, V132, pS150, DOI 10.1016/j.actatropica.2013.11.004
   Caragata EP, 2016, TRENDS PARASITOL, V32, P207, DOI 10.1016/j.pt.2015.10.011
   Caragata EP, 2013, PLOS PATHOG, V9, DOI 10.1371/journal.ppat.1003459
   Enserink M, 2015, SCIENCE, V350, P1012, DOI 10.1126/science.350.6264.1012
   Faria NR, 2016, SCIENCE, V352, P345, DOI 10.1126/science.aaf5036
   Ferguson NM, 2015, SCI TRANSL MED, V7, DOI 10.1126/scitranslmed.3010370
   Heintze C, 2007, T ROY SOC TROP MED H, V101, P317, DOI 10.1016/j.trstmh.2006.08.007
   Hoffmann AA, 2011, NATURE, V476, P454, DOI 10.1038/nature10356
   Hoffmann AA, 2014, PLOS NEGLECT TROP D, V8, DOI 10.1371/journal.pntd.0003115
   Joubert DA, 2016, PLOS PATHOG, V12, DOI 10.1371/journal.ppat.1005434
   Kyle JL, 2008, ANNU REV MICROBIOL, V62, P71, DOI 10.1146/annurev.micro.62.081307.163005
   Li MI, 2012, PLOS NEGLECT TROP D, V6, DOI 10.1371/journal.pntd.0001792
   Maciel-de-Freitas R, 2014, PLOS ONE, V9, DOI 10.1371/journal.pone.0092424
   de Salazar PM, 2016, ENFERM INFEC MICR CL, V34, P247, DOI 10.1016/j.eimc.2016.02.016
   Martinez J, 2014, PLOS PATHOG, V10, DOI 10.1371/journal.ppat.1004369
   Melo ASO, 2016, ULTRASOUND OBST GYN, V47, P6, DOI 10.1002/uog.15831
   Mlakar J, 2016, NEW ENGL J MED, V374, P951, DOI 10.1056/NEJMoa1600651
   Moreira LA, 2009, CELL, V139, P1268, DOI 10.1016/j.cell.2009.11.042
   Morrison TE, 2014, J VIROL, V88, P11644, DOI 10.1128/JVI.01432-14
   Nam VS, 2005, AM J TROP MED HYG, V72, P67, DOI 10.4269/ajtmh.2005.72.67
   Rancès E, 2012, PLOS PATHOG, V8, DOI 10.1371/journal.ppat.1002548
   Walker T, 2011, NATURE, V476, P450, DOI 10.1038/nature10355
   Werren John H, 2008, Nat Rev Microbiol, V6, P741, DOI 10.1038/nrmicro1969
   Ye YXH, 2015, PLOS NEGLECT TROP D, V9, DOI 10.1371/journal.pntd.0003894
   Zug R, 2012, PLOS ONE, V7, DOI 10.1371/journal.pone.0038544
NR 28
TC 366
Z9 424
U1 2
U2 146
PU CELL PRESS
PI CAMBRIDGE
PA 50 HAMPSHIRE ST, FLOOR 5, CAMBRIDGE, MA 02139 USA
SN 1931-3128
EI 1934-6069
J9 CELL HOST MICROBE
JI Cell Host Microbe
PD JUN 8
PY 2016
VL 19
IS 6
BP 771
EP 774
DI 10.1016/j.chom.2016.04.021
PG 4
WC Microbiology; Parasitology; Virology
WE Science Citation Index Expanded (SCI-EXPANDED)
SC Microbiology; Parasitology; Virology
GA DO0CM
UT WOS:000377447000008
PM 27156023
OA hybrid, Green Published
DA 2025-07-26
ER

PT J
AU Smalley, C
   Erasmus, JH
   Chesson, CB
   Beasley, DWC
AF Smalley, Claire
   Erasmus, Jesse H.
   Chesson, Charles B.
   Beasley, David W. C.
TI Status of research and development of vaccines for chikungunya
SO VACCINE
LA English
DT Article
DE Chikungunya; Alphavirus; Polyarthralgia; Vaccine; Emerging disease
ID VIRUS
AB Chikungunya virus (CHIKV) is an arthritogenic alphavirus that during the last decade has significantly expanded its geographical range and caused large outbreaks of human disease around the world. Although mortality rates associated with CHIKV outbreaks are low, acute and chronic illnesses caused by CHIKV represent a significant burden of disease largely affecting low and middle income countries. This report summarizes the current status of vaccine development for CHIKV. (C) 2016 World Health Organization; licensee Elsevier Ltd. This is an open access article under the CC BY license (http://creativecommons.orgilicenses/by/3.0/).
C1 [Smalley, Claire] Univ Texas Med Branch, Expt Pathol Grad Program, Galveston, TX 77555 USA.
   [Erasmus, Jesse H.; Chesson, Charles B.] Univ Texas Med Branch, Human Pathophysiol & Translat Med Grad Program, Galveston, TX 77555 USA.
   [Beasley, David W. C.] Univ Texas Med Branch, Dept Microbiol & Immunol, Galveston, TX 77555 USA.
   [Chesson, Charles B.; Beasley, David W. C.] Univ Texas Med Branch, Sealy Ctr Vaccine Dev, Galveston, TX 77555 USA.
   [Beasley, David W. C.] Univ Texas Med Branch, WHO, Collaborating Ctr Vaccine Res Evaluat & Training, Galveston, TX 77555 USA.
C3 University of Texas System; University of Texas Medical Branch
   Galveston; University of Texas System; University of Texas Medical
   Branch Galveston; University of Texas System; University of Texas
   Medical Branch Galveston; University of Texas System; University of
   Texas Medical Branch Galveston; World Health Organization; University of
   Texas System; University of Texas Medical Branch Galveston
RP Beasley, DWC (corresponding author), Univ Texas Med Branch, Dept Microbiol & Immunol, Galveston, TX 77555 USA.; Beasley, DWC (corresponding author), Univ Texas Med Branch, Sealy Ctr Vaccine Dev, Galveston, TX 77555 USA.; Beasley, DWC (corresponding author), Univ Texas Med Branch, WHO, Collaborating Ctr Vaccine Res Evaluat & Training, Galveston, TX 77555 USA.
EM dwbeasle@utmb.edu
RI ; Erasmus, Jesse/J-8792-2019
OI Erasmus, Jesse H./0000-0003-1612-2697; 
FU US federal research funding
FX JHE is a graduate student with Dr. Scott Weaver whose laboratory is
   supported by US federal research funding, holds intellectual property,
   and has industry partnerships related to CHIK vaccine development.
CR Ahola T, 2015, VECTOR-BORNE ZOONOT, V15, P250, DOI 10.1089/vbz.2014.1681
   [Anonymous], 2015, Pan American Health Organization program - Chikungunya
   Capeding MR, 2013, PLOS NEGLECT TROP D, V7, DOI 10.1371/journal.pntd.0002331
   Chang LJ, 2014, LANCET, V384, P2046, DOI 10.1016/S0140-6736(14)61185-5
   Chu HY, 2013, VACCINE, V31, P3353, DOI 10.1016/j.vaccine.2013.05.059
   Hoen B., 2015, COMMUNICATION
   Kam YW, 2012, J INFECT DIS, V205, P1147, DOI 10.1093/infdis/jis033
   Morrison TE, 2014, J VIROL, V88, P11644, DOI 10.1128/JVI.01432-14
   Petitdemange C, 2015, J ALLERGY CLIN IMMUN, V135, P846, DOI 10.1016/j.jaci.2015.01.039
   Poo YS, 2014, PLOS NEGLECT TROP D, V8, DOI 10.1371/journal.pntd.0003354
   Ramsauer K, 2015, LANCET INFECT DIS, V15, P519, DOI 10.1016/S1473-3099(15)70043-5
   Ray P, 2012, PLOS ONE, V7, DOI 10.1371/journal.pone.0030025
   Rezza G, 2015, PATHOG GLOB HEALTH, V109, P170, DOI 10.1179/2047773215Y.0000000017
   Schwartz O, 2010, NAT REV MICROBIOL, V8, P491, DOI 10.1038/nrmicro2368
   Soumahoro MK, 2011, PLOS NEGLECT TROP D, V5, DOI 10.1371/journal.pntd.0001197
   Weaver SC, 2015, NEW ENGL J MED, V373, P94, DOI 10.1056/NEJMc1505501
   Weaver SC, 2012, EXPERT REV VACCINES, V11, P1087, DOI [10.1586/erv.12.84, 10.1586/ERV.12.84]
   YASEEN HM, 2012, EPIDEMIOLOGY OPEN AC, V2, P1
   Yoon IK, 2015, PLOS NEGLECT TROP D, V9, DOI 10.1371/journal.pntd.0003764
NR 19
TC 46
Z9 53
U1 0
U2 10
PU ELSEVIER SCI LTD
PI OXFORD
PA THE BOULEVARD, LANGFORD LANE, KIDLINGTON, OXFORD OX5 1GB, OXON, ENGLAND
SN 0264-410X
EI 1873-2518
J9 VACCINE
JI Vaccine
PD JUN 3
PY 2016
VL 34
IS 26
SI SI
BP 2976
EP 2981
DI 10.1016/j.vaccine.2016.03.076
PG 6
WC Immunology; Medicine, Research & Experimental
WE Science Citation Index Expanded (SCI-EXPANDED)
SC Immunology; Research & Experimental Medicine
GA DP3AQ
UT WOS:000378365200023
PM 27026149
OA hybrid
DA 2025-07-26
ER

PT J
AU Jain, J
   Mathur, K
   Shrinet, J
   Bhatnagar, RK
   Sunil, S
AF Jain, Jaspreet
   Mathur, Kalika
   Shrinet, Jatin
   Bhatnagar, Raj K.
   Sunil, Sujatha
TI Analysis of coevolution in nonstructural proteins of chikungunya virus
SO VIROLOGY JOURNAL
LA English
DT Article
DE Chikungunya virus; Coevolution; Nonstructural proteins; Eukaryotic
   linear motifs
ID WEST-NILE-VIRUS; FITNESS; ARBOVIRUS; MOSQUITOS; INSIGHTS; DOMAINS;
   CONFERS
AB Background: RNA viruses are characterized by high rate of mutations mainly due to the lack of proofreading repair activities associated with its RNA-dependent RNA-polymerase (RdRp). In case of arboviruses, this phenomenon has lead to the existence of mixed population of genomic variants within the host called quasi-species. The stability of strains within the quasi-species lies on mutations that are positively selected which in turn depend on whether these mutations are beneficial in either or both hosts. Coevolution of amino acids (aa) is one phenomenon that leads to establishment of favorable traits in viruses and leading to their fitness.
   Results: Fourteen CHIKV clinical samples collected over three years were subjected to RT-PCR, the four non-structural genes amplified and subjected to various genetic analyses. Coevolution analysis showed 30 aa pairs coevolving in nsP1, 23 aa pairs coevolving in nsP2, 239 in nsP3 and 46 aa coevolving pairs in nsP4 when each non-structural protein was considered independently. Further analysis showed that 705 amino acids pairs of the non-structural polyproteins coevolved together with a correlation coefficient of >= 0.5. Functional relevance of these coevolving amino acids in all the nonstructural proteins of CHIKV were predicted using Eukaryotic Linear Motifs (ELMs) of human.
   Conclusions: The present study was undertaken to study co-evolving amino acids in the non-structural proteins of chikungunya virus (CHIKV), an important arbovirus. It was observed that several amino acids residues were coevolving and shared common functions.
C1 [Jain, Jaspreet; Mathur, Kalika; Shrinet, Jatin; Bhatnagar, Raj K.; Sunil, Sujatha] Int Ctr Genet Engn & Biotechnol, Insect Resistance Grp, New Delhi 110067, India.
C3 Department of Biotechnology (DBT) India; International Center for
   Genetic Engineering & Biotechnology (ICGEB); International Center for
   Genetic Engineering & Biotechnology (ICGEB), New Delhi
RP Sunil, S (corresponding author), Int Ctr Genet Engn & Biotechnol, Insect Resistance Grp, New Delhi 110067, India.
EM sujatha@icgeb.res.in
RI Bhatnagar, Raj/AAP-2311-2021; SHRINET, JATIN/P-9088-2014
OI SHRINET, JATIN/0000-0002-4274-613X; Sunil, Sujatha/0000-0002-6531-7768
FU Department of Biotechnology, Ministry of Science and Technology, India
   [BT/PR14725/AGR/36/672/2010, DBT/CTEP/02/201500843]
FX Financial support for this study was received from the Department of
   Biotechnology, Ministry of Science and Technology
   (BT/PR14725/AGR/36/672/2010), India. JJ received financial support from
   Department of Biotechnology, Ministry of Science and Technology, India
   (DBT/CTEP/02/201500843) to attend VEME workshop, 2015 and their support
   is duly acknowledged.
CR Areal H, 2011, BMC EVOL BIOL, V11, DOI 10.1186/1471-2148-11-368
   Barreiro LB, 2010, NAT REV GENET, V11, P17, DOI 10.1038/nrg2698
   Brault AC, 2007, NAT GENET, V39, P1162, DOI 10.1038/ng2097
   Brault AC, 2002, J VIROL, V76, P1718, DOI 10.1128/JVI.76.4.1718-1730.2002
   Burton RS, 1999, AM ZOOL, V39, P451
   Callebaut I, 2002, FEBS LETT, V519, P178, DOI 10.1016/S0014-5793(02)02751-5
   Casal PE, 2015, MOL PHYLOGENET EVOL, V85, P68, DOI 10.1016/j.ympev.2015.01.016
   Coffey LL, 2011, P NATL ACAD SCI USA, V108, P16038, DOI 10.1073/pnas.1111650108
   Davey NE, 2011, TRENDS BIOCHEM SCI, V36, P159, DOI 10.1016/j.tibs.2010.10.002
   de Juan D, 2013, NAT REV GENET, V14, P249, DOI 10.1038/nrg3414
   Dinkel H, 2015, NUCLEIC ACIDS RES
   Drummond DA, 2005, P NATL ACAD SCI USA, V102, P5380, DOI 10.1073/pnas.0500729102
   Fares MA, 2006, BIOINFORMATICS, V22, P2821, DOI 10.1093/bioinformatics/btl493
   Fitzpatrick KA, 2010, VIROLOGY, V404, P89, DOI 10.1016/j.virol.2010.04.029
   Jerzak G, 2005, J GEN VIROL, V86, P2175, DOI 10.1099/vir.0.81015-0
   Jerzak GVS, 2007, VIROLOGY, V360, P469, DOI 10.1016/j.virol.2006.10.029
   JONES DT, 1992, COMPUT APPL BIOSCI, V8, P275, DOI 10.1093/bioinformatics/8.3.275
   Jothi R, 2006, J MOL BIOL, V362, P861, DOI 10.1016/j.jmb.2006.07.072
   Kutoh E, 2014, DIABETES METAB, V40, P82, DOI 10.1016/j.diabet.2013.09.009
   Lee H, 1999, J VIROL, V73, P3913, DOI 10.1128/JVI.73.5.3913-3919.1999
   Liu CM, 2002, CELL, V108, P837, DOI 10.1016/S0092-8674(02)00685-2
   Ma TL, 1999, P NATL ACAD SCI USA, V96, P382, DOI 10.1073/pnas.96.2.382
   Pfeiffer JK, 2005, PLOS PATHOG, V1, P102, DOI 10.1371/journal.ppat.0010011
   Rhee SY, 2007, PLOS COMPUT BIOL, V3, P836, DOI 10.1371/journal.pcbi.0030087
   Shannon P, 2003, GENOME RES, V13, P2498, DOI 10.1101/gr.1239303
   Sharrocks AD, 2000, TRENDS BIOCHEM SCI, V25, P448, DOI 10.1016/S0968-0004(00)01627-3
   Sironi M, 2015, NAT REV GENET, V16, P224, DOI 10.1038/nrg3905
   TAJIMA F, 1989, GENETICS, V123, P585
   Tamura K, 2013, MOL BIOL EVOL, V30, P2725, DOI [10.1093/molbev/msr121, 10.1093/molbev/mst197]
   Theys K, 2010, J GEN VIROL, V91, P1898, DOI 10.1099/vir.0.022657-0
   Thompson J.N., 1994, The Coevolutionary Process, V15
   Weaver SC, 1999, J VIROL, V73, P4316, DOI 10.1128/JVI.73.5.4316-4326.1999
   Welcker M, 2003, MOL CELL, V12, P381, DOI 10.1016/S1097-2765(03)00287-9
   Zhang C, 1997, VACCINE, V15, P1291, DOI 10.1016/S0264-410X(97)00040-6
NR 34
TC 8
Z9 8
U1 0
U2 9
PU BMC
PI LONDON
PA CAMPUS, 4 CRINAN ST, LONDON N1 9XW, ENGLAND
EI 1743-422X
J9 VIROL J
JI Virol. J.
PD JUN 2
PY 2016
VL 13
AR 86
DI 10.1186/s12985-016-0543-1
PG 13
WC Virology
WE Science Citation Index Expanded (SCI-EXPANDED)
SC Virology
GA DN3PX
UT WOS:000376976300002
PM 27251040
OA gold, Green Published
DA 2025-07-26
ER

PT J
AU Mercado, M
   Acosta-Reyes, J
   Parra, E
   Pardo, L
   Rico, A
   Campo, A
   Navarro, E
   Viasus, D
AF Mercado, M.
   Acosta-Reyes, J.
   Parra, E.
   Pardo, L.
   Rico, A.
   Campo, A.
   Navarro, E.
   Viasus, D.
TI Clinical and histopathological features of fatal cases with dengue and
   chikungunya virus co-infection in Colombia, 2014 to 2015
SO EUROSURVEILLANCE
LA English
DT Article
ID FEVER; PATHOGENESIS; INFECTIONS; GABON; INDIA
AB We report clinical features and histopathological findings in fatal cases with dengue (DENV) and chikungunya (CHIKV) co-infection identified at the Colombian National Institute of Health between September 2014 and October 2015. Seven such cases were documented. Dengue serotype 2 virus was identified in six cases. All patients were adults and comorbidities were present in four. Fever, arthralgia or myalgia was present in all cases. The frequency of rash, haemorrhage, oedema, and gastrointestinal symptoms was variable. Laboratory findings such as thrombocytopenia, renal failure, and leukocyte count were also inconsistent between cases. Post-mortem tissue examination documented focal hepatocellular coagulative necrosis in three cases, incipient acute pericarditis in one and tubulointerstitial nephritis in one. This study provides evidence of mortality in patients with DENV and CHIKV co-infection. Fatal cases were characterised by variable clinical and laboratory features. Evaluation of histopathology of autopsy tissues provided evidence of the pathological consequences of the disease.
C1 [Mercado, M.] Natl Inst Hlth Colombia, Div Res Publ Hlth, Bogota, Colombia.
   [Acosta-Reyes, J.; Navarro, E.] Univ Norte, Div Hlth Sci, Fac Publ Hlth, Barranquilla, Colombia.
   [Acosta-Reyes, J.; Navarro, E.; Viasus, D.] Hosp Univ Norte, Barranquilla, Colombia.
   [Parra, E.; Pardo, L.; Rico, A.] Natl Inst Hlth Colombia, Direct Publ Hlth Networks, Virol & Pathol Labs, Bogota, Colombia.
   [Campo, A.] Natl Inst Hlth Colombia, Div Surveillance Publ Hlth, Bogota, Colombia.
   [Viasus, D.] Univ Norte, Div Hlth Sci, Fac Med, Barranquilla, Colombia.
C3 Universidad del Norte Colombia; Universidad del Norte Colombia;
   Universidad del Norte Colombia
RP Viasus, D (corresponding author), Hosp Univ Norte, Barranquilla, Colombia.; Viasus, D (corresponding author), Univ Norte, Div Hlth Sci, Fac Med, Barranquilla, Colombia.
EM dviasus@uninorte.edu.co
RI ; Viasus, Diego/HDN-6634-2022; Lechuga, Edgar/ABB-2780-2021;
   Acosta-Reyes, Jorge/D-1906-2011
OI Viasus, Diego/0000-0001-8408-3947; Acosta-Reyes,
   Jorge/0000-0003-4303-3243; Mercado-Reyes, Marcela/0000-0003-3721-3176
FU Universidad del Norte [PE0031/2014DViasus]
FX This work was supported by Universidad del Norte (PE0031/2014DViasus).
CR [Anonymous], 2015, Wkly Epidemiol Rec, V90, P571
   [Anonymous], DENG GUID DIAGN TREA
   [Anonymous], 2015, ENCUESTA NACL SALUD
   [Anonymous], PROT VIG SAL PUBL
   [Anonymous], INF HEALTHC PROV CHI
   [Anonymous], J INFECT PUBLIC HLTH
   [Anonymous], PROTOCOLO VIGILANCIA
   Caron M, 2012, CLIN INFECT DIS, V55, pE45, DOI 10.1093/cid/cis530
   Chahar HS, 2009, EMERG INFECT DIS, V15, P1077, DOI 10.3201/eid1507.080638
   Das T, 2010, PROG NEUROBIOL, V91, P121, DOI 10.1016/j.pneurobio.2009.12.006
   de la Hoz JM, 2015, J CLIN VIROL, V69, P27, DOI 10.1016/j.jcv.2015.05.021
   Economopoulou A, 2009, EPIDEMIOL INFECT, V137, P534, DOI 10.1017/S0950268808001167
   Gubler DJ, 2002, ARCH MED RES, V33, P330, DOI 10.1016/S0188-4409(02)00378-8
   Huerre MR, 2001, VIRCHOWS ARCH, V438, P107
   Lanciotti RS, 2007, EMERG INFECT DIS, V13, P764, DOI 10.3201/eid1305.070015
   Lanciotti RS, 2014, EMERG INFECT DIS, V20, P1400, DOI 10.3201/eid2008.140268
   Leparc-Goffart I, 2014, LANCET, V383, P514, DOI 10.1016/S0140-6736(14)60185-9
   Leroy EM, 2009, EMERG INFECT DIS, V15, P591, DOI 10.3201/eid1504.080664
   Martina BEE, 2009, CLIN MICROBIOL REV, V22, P564, DOI 10.1128/CMR.00035-09
   Murray Natasha Evelyn Anne, 2013, Clin Epidemiol, V5, P299, DOI 10.2147/CLEP.S34440
   Nkoghe D, 2012, INFECT DIS REP, V4, P11, DOI 10.4081/idr.2012.e5
   Omarjee R, 2014, EUROSURVEILLANCE, V19, P10, DOI 10.2807/1560-7917.ES2014.19.13.20753
   Parreira R, 2014, EUROSURVEILLANCE, V19, P7
   Pialoux G, 2007, LANCET INFECT DIS, V7, P319, DOI 10.1016/S1473-3099(07)70107-X
   Raut CG, 2015, EMERG INFECT DIS, V21, P908, DOI 10.3201/eid2105.141804
   Saswat T, 2015, INFECT GENET EVOL, V35, P134, DOI 10.1016/j.meegid.2015.08.006
   Simmons CP, 2012, NEW ENGL J MED, V366, P1423, DOI 10.1056/NEJMra1110265
   Taraphdar D, 2012, AM J TROP MED HYG, V86, P720, DOI 10.4269/ajtmh.2012.11-0704
   Teixeira MG, 2015, EMERG INFECT DIS, V21, P906, DOI 10.3201/eid2105.141727
   Thiberville SD, 2013, ANTIVIR RES, V99, P345, DOI 10.1016/j.antiviral.2013.06.009
   Torres JR, 2015, IDCases, V2, P6, DOI 10.1016/j.idcr.2014.12.002
   Usme-Ciro José A., 2012, Salud, Barranquilla, V28, P1
   Weaver SC, 2014, PLOS NEGLECT TROP D, V8, DOI 10.1371/journal.pntd.0002921
   Weaver SC, 2010, ANTIVIR RES, V85, P328, DOI 10.1016/j.antiviral.2009.10.008
NR 34
TC 31
Z9 32
U1 0
U2 8
PU EUR CENTRE DIS PREVENTION & CONTROL
PI STOCKHOLM
PA TOMTEBODAVAGEN 11A, STOCKHOLM, 171 83, SWEDEN
SN 1025-496X
EI 1560-7917
J9 EUROSURVEILLANCE
JI Eurosurveillance
PD JUN 2
PY 2016
VL 21
IS 22
BP 33
EP 38
AR 30244
DI 10.2807/1560-7917.ES.2016.21.22.30244
PG 6
WC Infectious Diseases
WE Science Citation Index Expanded (SCI-EXPANDED)
SC Infectious Diseases
GA DO0PN
UT WOS:000377480900004
PM 27277216
OA gold, Green Submitted
DA 2025-07-26
ER

PT J
AU Mwangungulu, SP
   Sumaye, RD
   Limwagu, AJ
   Siria, DJ
   Kaindoa, EW
   Okumu, FO
AF Mwangungulu, Stephen Peter
   Sumaye, Robert David
   Limwagu, Alex Julius
   Siria, Doreen Josen
   Kaindoa, Emmanuel Wilson
   Okumu, Fredros Oketch
TI Crowdsourcing Vector Surveillance: Using Community Knowledge and
   Experiences to Predict Densities and Distribution of Outdoor-Biting
   Mosquitoes in Rural Tanzania
SO PLOS ONE
LA English
DT Article
ID DAR-ES-SALAAM; RIFT-VALLEY FEVER; PARTICIPATORY-GIS; CARBON-DIOXIDE;
   MALARIA; TRANSMISSION; MANAGEMENT; DESIGN; DENGUE; CHIKUNGUNYA
AB Lack of reliable techniques for large-scale monitoring of disease-transmitting mosquitoes is a major public health challenge, especially where advanced geo-information systems are not regularly applicable. We tested an innovative crowd-sourcing approach, which relies simply on knowledge and experiences of residents to rapidly predict areas where disease-transmitting mosquitoes are most abundant. Guided by community-based resource persons, we mapped boundaries and major physical features in three rural Tanzanian villages. We then selected 60 community members, taught them basic map-reading skills, and offered them gridded maps of their own villages (grid size: 200mx200m) so they could identify locations where they believed mosquitoes were most abundant, by ranking the grids from one (highest density) to five (lowest density). The ranks were interpolated in ArcGIS-10 (ESRI-USA) using inverse distance weighting (IDW) method, and re-classified to depict areas people believed had high, medium and low mosquito densities. Finally, we used odor-baited mosquito traps to compare and verify actual outdoor mosquito densities in the same areas. We repeated this process for 12 months, each time with a different group of 60 residents. All entomological surveys depicted similar geographical stratification of mosquito densities in areas classified by community members as having high, medium and low vector abundance. These similarities were observed when all mosquito species were combined, and also when only malaria vectors were considered. Of the 12,412 mosquitoes caught, 60.9% (7,555) were from areas considered by community members as having high mosquito densities, 28% (3,470) from medium density areas, and 11.2% (1,387) from low density areas. This study provides evidence that we can rely on community knowledge and experiences to identify areas where mosquitoes are most abundant or least abundant, even without entomological surveys. This crowd-sourcing method could be further refined and validated to improve community-based planning of mosquito control operations at low-cost.
C1 [Mwangungulu, Stephen Peter; Sumaye, Robert David; Limwagu, Alex Julius; Siria, Doreen Josen; Kaindoa, Emmanuel Wilson; Okumu, Fredros Oketch] Ifakara Hlth Inst, Environm Hlth & Ecol Sci Themat Grp, Ifakara, Tanzania.
   [Mwangungulu, Stephen Peter] Ardhi Univ, Sch Geospatial Sci & Technol, Dar Es Salaam, Tanzania.
   [Sumaye, Robert David] Inst Trop Med, B-2000 Antwerp, Belgium.
   [Kaindoa, Emmanuel Wilson; Okumu, Fredros Oketch] Univ Witwatersrand, Fac Hlth Sci, Sch Publ Hlth, Parktown, South Africa.
C3 Ifakara Health Institute; Institute of Tropical Medicine (ITM);
   University of Witwatersrand
RP Okumu, FO (corresponding author), Ifakara Hlth Inst, Environm Hlth & Ecol Sci Themat Grp, Ifakara, Tanzania.; Okumu, FO (corresponding author), Univ Witwatersrand, Fac Hlth Sci, Sch Publ Hlth, Parktown, South Africa.
EM fredros@ihi.or.tz
OI Kaindoa, Dr. Emmanuel W/0000-0001-6170-5694; Sumaye,
   Robert/0000-0001-9734-3226
FU Global Health Discovery Program of the Bill & Melinda Gates Foundation
   [53214, OPP103574]; Low and Middle Income Countries Stars in Global
   Health Program by Grand Challenges Canada(TM) [0012-01-01-01-01];
   Wellcome Trust Fellowships in Public Health and Tropical Medicine
   [WT102350/Z/13/Z, 100540/Z/12/Z]; Grand Challenges Explorations Award;
   Wellcome Trust [102350/Z/13/Z] Funding Source: researchfish; Wellcome
   Trust [100540/Z/12/Z] Funding Source: Wellcome Trust
FX This work was funded by a Grand Challenges Explorations Award, from the
   Global Health Discovery Program of the Bill & Melinda Gates Foundation
   (Grant Numbers: 53214 and OPP103574), the Low and Middle Income
   Countries Stars in Global Health Program by Grand Challenges Canada (TM)
   (Grant Number: 0012-01-01-01-01). Fredros Okumu and Emmanuel Kaindoa
   were also supported by Wellcome Trust Fellowships in Public Health and
   Tropical Medicine (Grant numbers: WT102350/Z/13/Z and 100540/Z/12/Z
   respectively). We would like to thank all community members who
   participated in community participatory mapping exercises, and all
   volunteers for their participation in sampling mosquitoes during the
   entire study period. This work was funded by a Grand Challenges
   Explorations Award, from the Global Health Discovery Program of the Bill
   & Melinda Gates Foundation (Grant Numbers: 53214 and OPP103574), the Low
   and Middle Income Countries Stars in Global Health Program by Grand
   Challenges Canada (TM) (Grant Number: 0012-01-01-01-01). Fredros Okumu
   and Emmanuel Kaindoa were also supported by Wellcome Trust Fellowships
   in Public Health and Tropical Medicine (Grant numbers: WT102350/Z/13/Z
   and 100540/Z/12/Z respectively). We thank Lina Finda and Paul Kaefer for
   conducting rigorous grammar and language checks in the manuscript
CR Ahorlu CK, 1997, TROP MED INT HEALTH, V2, P488, DOI 10.1046/j.1365-3156.1997.d01-298.x
   Alonso PL, 2011, PLOS MED, V8, DOI 10.1371/journal.pmed.1000401
   [Anonymous], MALARIAWORLD J
   [Anonymous], J MED INTERNET RES
   [Anonymous], WROKSH UB CROWDS
   [Anonymous], URISA J
   [Anonymous], DENG OUTBR UN REP TA
   [Anonymous], CONT MANAGEMENT RES
   [Anonymous], INT J EPIDEMIOLOGY
   [Anonymous], 2004, J AM MOSQUITO CONTR J AM MOSQUITO CONTR
   [Anonymous], INT J SCI ENG RES
   Bhatt S, 2015, NATURE, V526, P207, DOI 10.1038/nature15535
   Bousema T, 2012, PLOS MED, V9, DOI 10.1371/journal.pmed.1001165
   Carter R, 2002, INT J PARASITOL, V32, P1617, DOI 10.1016/S0020-7519(02)00190-X
   Chaki PP, 2011, HUM RESOUR HEALTH, V9, DOI 10.1186/1478-4491-9-21
   Chipwaza B, 2014, PLOS NEGLECT TROP D, V8, DOI 10.1371/journal.pntd.0003335
   Cinderby S, 2005, APPL GEOGR, V25, P143, DOI 10.1016/j.apgeog.2005.03.003
   Cotter C, 2013, LANCET, V382, P900, DOI 10.1016/S0140-6736(13)60310-4
   Dongus S, 2007, INT J HEALTH GEOGR, V6, DOI 10.1186/1476-072X-6-37
   Driedger SM, 2007, INT J HEALTH GEOGR, V6, DOI 10.1186/1476-072X-6-53
   Dunn CE, 2007, PROG HUM GEOG, V31, P616, DOI 10.1177/0309132507081493
   Duval-Diop D, 2010, COMMUNITY DEV, V41, P32, DOI 10.1080/15575330903288854
   Elwood S., 1998, Cartography and Geographic Information Systems, V25, P77, DOI [10.1559/152304098782594553, DOI 10.1559/152304098782594553]
   Estellés-Arolas E, 2012, J INF SCI, V38, P189, DOI 10.1177/0165551512437638
   Ferguson HM, 2010, PLOS MED, V7, DOI 10.1371/journal.pmed.1000303
   Freifeld CC, 2010, PLOS MED, V7, DOI 10.1371/journal.pmed.1000376
   Gao H, 2011, IEEE INTELL SYST, V26, P10, DOI 10.1109/MIS.2011.52
   Goodchild MF, 2010, INT J DIGIT EARTH, V3, P231, DOI 10.1080/17538941003759255
   Gutierrez J, 2008, ENVIRON PLANN B, V35, P480, DOI 10.1068/b33043
   Hanafi-Bojd AA, 2012, ACTA TROP, V122, P132, DOI 10.1016/j.actatropica.2012.01.003
   Hertz JT, 2012, AM J TROP MED HYG, V86, P171, DOI 10.4269/ajtmh.2012.11-0393
   Hudson-Smith A, 2009, SOC SCI COMPUT REV, V27, P524, DOI 10.1177/0894439309332299
   Maman S, 2009, FIELD METHOD, V21, P368, DOI 10.1177/1525822X09341718
   McCall MK, 2005, GEOGR J, V171, P340, DOI 10.1111/j.1475-4959.2005.00173.x
   McCall MK, 2003, HABITAT INT, V27, P549, DOI 10.1016/S0197-3975(03)00005-5
   Mohamed M, 2010, AM J TROP MED HYG, V83, P22, DOI 10.4269/ajtmh.2010.09-0318
   Moi ML, 2010, EMERG INFECT DIS, V16, P1770, DOI 10.3201/eid1611.101061
   Mount GA, 1996, J AM MOSQUITO CONTR, V12, P601
   Mukabana WR, 2012, J CHEM ECOL, V38, P235, DOI 10.1007/s10886-012-0088-8
   Okolloh O., 2009, Participatory Learning and Action, V59, P65
   Okumu F, 2010, J MED ENTOMOL, V47, P274, DOI 10.1603/ME09114
   Okumu FO, 2010, PLOS ONE, V5, DOI 10.1371/journal.pone.0011573
   Okumu FO, 2010, PARASITE VECTOR, V3, DOI 10.1186/1756-3305-3-12
   Okumu FO, 2010, PLOS ONE, V5, DOI 10.1371/journal.pone.0008951
   Qiu YT, 2007, J MED ENTOMOL, V44, P970, DOI 10.1603/0022-2585(2007)44[970:AOMTBW]2.0.CO;2
   R Development Core Team, 2011, R: A language and environment for statistical computing
   Ranard BL, 2014, J GEN INTERN MED, V29, P187, DOI 10.1007/s11606-013-2536-8
   Renggli S, 2013, MALARIA J, V12, DOI 10.1186/1475-2875-12-85
   Sandström P, 2003, AMBIO, V32, P557, DOI 10.1639/0044-7447(2003)032[0557:CRBPMR]2.0.CO;2
   Schellenberg JRMA, 1999, T ROY SOC TROP MED H, V93, P225, DOI 10.1016/S0035-9203(99)90001-9
   Simonsen PE, 2014, PARASITE VECTOR, V7, DOI 10.1186/s13071-014-0507-5
   Sims MH, 2014, J HOSP MED, V9, P451, DOI 10.1002/jhm.2204
   Smallegange RC, 2010, MALARIA J, V9, DOI 10.1186/1475-2875-9-292
   Smith DL, 2004, PLOS BIOL, V2, P1957, DOI 10.1371/journal.pbio.0020368
   STEPHENS C, 1995, B WORLD HEALTH ORGAN, V73, P97
   Sumaye RD, 2013, PLOS NEGLECT TROP D, V7, DOI 10.1371/journal.pntd.0002356
   Sumaye RD, 2015, PLOS NEGLECT TROP D, V9, DOI 10.1371/journal.pntd.0003536
   Woolhouse MEJ, 1997, P NATL ACAD SCI USA, V94, P338, DOI 10.1073/pnas.94.1.338
   Worrall E, 2011, MALARIA J, V10, DOI 10.1186/1475-2875-10-338
   Zimmerman J, 2011, 29TH ANNUAL CHI CONFERENCE ON HUMAN FACTORS IN COMPUTING SYSTEMS, P1677
NR 60
TC 30
Z9 31
U1 0
U2 20
PU PUBLIC LIBRARY SCIENCE
PI SAN FRANCISCO
PA 1160 BATTERY STREET, STE 100, SAN FRANCISCO, CA 94111 USA
SN 1932-6203
J9 PLOS ONE
JI PLoS One
PD JUN 2
PY 2016
VL 11
IS 6
AR e0156388
DI 10.1371/journal.pone.0156388
PG 24
WC Multidisciplinary Sciences
WE Science Citation Index Expanded (SCI-EXPANDED); Social Science Citation Index (SSCI)
SC Science & Technology - Other Topics
GA DN6XB
UT WOS:000377218700023
PM 27253869
OA gold, Green Submitted, Green Published
DA 2025-07-26
ER

PT J
AU Agarwal, A
   Joshi, G
   Nagar, DP
   Sharma, AK
   Sukumaran, D
   Pant, SC
   Parida, MM
   Dash, PK
AF Agarwal, Ankita
   Joshi, Gaurav
   Nagar, Durga P.
   Sharma, Ajay K.
   Sukumaran, D.
   Pant, Satish C.
   Parida, Man Mohan
   Dasha, Paban Kumar
TI Mosquito saliva induced cutaneous events augment Chikungunya virus
   replication and disease progression
SO INFECTION GENETICS AND EVOLUTION
LA English
DT Article
DE Chikungunya; Mosquito saliva; Cutaneous immune response; Pathogenesis
ID YELLOW-FEVER MOSQUITO; DENGUE VIRUS; AEDES-AEGYPTI; IMMUNE-RESPONSE;
   INFECTION; MICE; PATHOGENESIS; REEMERGENCE; GENOTYPE; OUTBREAK
AB Chikungunya virus (CHIKV) is transmitted when infected mosquito probes the host skin. While probing, mosquito saliva is expectorated into host skin along with virus which contains cocktail of molecules having anti-hemostatic and immunomodulatory properties. As mosquito saliva is a critical factor during natural arboviral infection, therefore we investigated mosquito saliva induced cutaneous events that modulate CHIKV infection. The effect of mosquito saliva on CHIKV infection was examined through inoculation of suckling mice subcutaneously with either CHIKV alone or uninfected mosquito bite followed by CHIKV. Histopathological evaluation of skin revealed infiltration of transmigrated inflammatory cells. Dermal blood vessels were hyperemic and adnexa showed degenerating lesions. Severe hemorrhage was observed in dermis and hypodermis in mosquito bite + CHIKV group compared to CHIKV group. Analysis of cytokines in skin showed significant downregulation of inflammatory genes like TLR-3, IL-2, IFN-gamma, TNF-alpha and IFN-beta in mosquito bite+CHIKV group compared to CHIKV group. In contrast, significant upregulation of anti-inflammatory genes like IL-4 and IL-10 was observed. These early events might have been responsible for increased dissemination of CHIKV to serum and peripheral organs as demonstrated through >10-fold higher viremia, antigen localization, cellular infiltration and degenerative changes. Thus mosquito saliva induced early cellular infiltration and associated cytokines augment CHIKV pathogenesis in a mouse model. This mosquito improved CHIKV mouse model simulates the realistic conditions that occur naturally during infected mosquito bite to a host. It will lead to better understanding of CHIKV pathobiology and promote the evaluation of novel medical countermeasures against emerging CHIKV. (c) 2016 Elsevier B.V. All rights reserved.
C1 [Agarwal, Ankita; Joshi, Gaurav; Parida, Man Mohan; Dasha, Paban Kumar] Def R&D Estab, Div Virol, Jhansi Rd, Gwalior 474002, MP, India.
   [Nagar, Durga P.; Pant, Satish C.] Def R&D Estab, Div Pharmacol & Toxicol, Jhansi Rd, Gwalior 474002, MP, India.
   [Sharma, Ajay K.; Sukumaran, D.] Def R&D Estab, Vector Management Div, Jhansi Rd, Gwalior 474002, MP, India.
C3 Defence Research & Development Organisation (DRDO); Defence Research &
   Development Establishment (DRDE); Defence Research & Development
   Organisation (DRDO); Defence Research & Development Establishment
   (DRDE); Defence Research & Development Organisation (DRDO); Defence
   Research & Development Establishment (DRDE)
RP Dash, PK (corresponding author), Def R&D Estab, Div Virol, Jhansi Rd, Gwalior 474002, MP, India.
EM pabandash@drde.drdo.in
RI Nagar, DP/AAD-4539-2021; JOSHI, GAURAV/AAD-6135-2022; Sharma, Ajay
   Kumar/HHC-1334-2022; Agarwal, Ankita/AIE-2953-2022; SUKUMARAN,
   DEVANATHAN/L-6343-2019; JOSHI, GAURAV/E-9634-2013; Dash,
   Paban/E-9935-2013
OI Agarwal, Ankita/0000-0002-7356-4507; Dash, Pramod
   Kumar/0000-0001-6746-1002; SHARMA, AJAY KUMAR/0000-0002-2878-2273;
   JOSHI, GAURAV/0000-0002-5028-4350; 
FU Defence Research Development Organization, Ministry of Defence, Govt. of
   India; Department of Biotechnology (DBT), Govt. of India
FX This work was funded by Defence Research Development Organization,
   Ministry of Defence, Govt. of India. We thank Dr. Lokendra Singh,
   Director, DRDE for his keen interest and support in this study. Ankita
   Agarwal thanks Department of Biotechnology (DBT), Govt. of India for
   providing Fellowship and Contingency grants.
CR Agarwal A, 2013, J VIROL METHODS, V193, P419, DOI 10.1016/j.jviromet.2013.07.004
   [Anonymous], N ENGL J MED
   BISSONNETTE EY, 1993, PARASITE IMMUNOL, V15, P27, DOI 10.1111/j.1365-3024.1993.tb00569.x
   Briant L, 2014, VIROLOGY, V464, P26, DOI 10.1016/j.virol.2014.06.023
   Calvo E, 2007, J BIOL CHEM, V282, P26928, DOI 10.1074/jbc.M705669200
   CHAMPAGNE DE, 1994, P NATL ACAD SCI USA, V91, P138, DOI 10.1073/pnas.91.1.138
   CHAMPAGNE DE, 1995, P NATL ACAD SCI USA, V92, P694, DOI 10.1073/pnas.92.3.694
   Chiam CW, 2015, J GEN VIROL, V96, P3243, DOI 10.1099/jgv.0.000263
   Conway MJ, 2014, J VIROL, V88, P164, DOI 10.1128/JVI.02235-13
   Couderc T, 2008, PLOS PATHOG, V4, DOI 10.1371/journal.ppat.0040029
   Cox J, 2012, J VIROL, V86, P7637, DOI 10.1128/JVI.00534-12
   Dash PK, 2007, VECTOR-BORNE ZOONOT, V7, P519, DOI [10.1089/vbz.2006.0648, 10.1089/vbz.2007.7272]
   Dhanwani R, 2014, PLOS ONE, V9, DOI 10.1371/journal.pone.0092813
   Dhanwani R, 2011, PROTEOMICS, V11, P1936, DOI 10.1002/pmic.201000500
   ERICHSEN JT, 1982, NATURE, V295, P407, DOI 10.1038/295407a0
   Flint S.J., 2004, PRINCIPLES VIROLOGY, V2nd, P31
   Fontaine A, 2011, PARASITE VECTOR, V4, DOI 10.1186/1756-3305-4-187
   Gardner J, 2010, J VIROL, V84, P8021, DOI 10.1128/JVI.02603-09
   Hapuarachchi HC, 2010, J GEN VIROL, V91, P1067, DOI 10.1099/vir.0.015743-0
   Heath WR, 2013, NAT IMMUNOL, V14, P978, DOI 10.1038/ni.2680
   Her ZS, 2015, EMBO MOL MED, V7, P24, DOI 10.15252/emmm.201404459
   Jupp PG, 1988, ARBOVIRUSES EPIDEMIO, P137
   Le Coupanec A, 2013, PLOS NEGLECT TROP D, V7, DOI 10.1371/journal.pntd.0002237
   Livak KJ, 2001, METHODS, V25, P402, DOI 10.1006/meth.2001.1262
   McCracken MK, 2014, J VIROL, V88, P1881, DOI 10.1128/JVI.01218-13
   McMannus J.F.A., 1965, STAINING METHODS HIS, P73
   Monath T. P., 1996, FIELDS VIROLOGY, P843
   Mores CN, 2014, J INFECT DIS, V209, P571, DOI 10.1093/infdis/jiu110
   Priya R, 2014, VIRUS RES, V189, P194, DOI 10.1016/j.virusres.2014.05.010
   Rezza G, 2007, LANCET, V370, P1840, DOI 10.1016/S0140-6736(07)61779-6
   Ribeiro JMC, 2003, ANNU REV ENTOMOL, V48, P73, DOI 10.1146/annurev.ento.48.060402.102812
   Rohousová I, 2006, FOLIA PARASIT, V53, P161, DOI 10.14411/fp.2006.022
   Schaeffer E, 2015, J INVEST DERMATOL, V135, P1743, DOI 10.1038/jid.2014.525
   Schneider BS, 2008, T ROY SOC TROP MED H, V102, P400, DOI 10.1016/j.trstmh.2008.01.024
   Schneider BS, 2007, PLOS ONE, V2, DOI 10.1371/journal.pone.0001171
   Schneider BS, 2010, PLOS ONE, V5, DOI 10.1371/journal.pone.0011704
   Schneider BS, 2006, VIRAL IMMUNOL, V19, P74, DOI 10.1089/vim.2006.19.74
   Schuffenecker I, 2006, PLOS MED, V3, P1058, DOI 10.1371/journal.pmed.0030263
   Sergon K, 2008, AM J TROP MED HYG, V78, P333, DOI 10.4269/ajtmh.2008.78.333
   Styer LM, 2011, J VIROL, V85, P1517, DOI 10.1128/JVI.01112-10
   Teo TH, 2012, IMMUNOL RES, V53, P136, DOI 10.1007/s12026-012-8266-x
   Thangamani S, 2010, PLOS ONE, V5, DOI 10.1371/journal.pone.0012137
   Van Bortel W, 2014, EUROSURVEILLANCE, V19, P17, DOI 10.2807/1560-7917.ES2014.19.13.20759
   Wasserman HA, 2004, PARASITE IMMUNOL, V26, P295, DOI 10.1111/j.0141-9838.2004.00712.x
   Zeidner NS, 1999, PARASITE IMMUNOL, V21, P35, DOI 10.1046/j.1365-3024.1999.00199.x
   Ziegler SA, 2008, AM J TROP MED HYG, V79, P133, DOI 10.4269/ajtmh.2008.79.133
NR 46
TC 27
Z9 32
U1 2
U2 17
PU ELSEVIER SCIENCE BV
PI AMSTERDAM
PA PO BOX 211, 1000 AE AMSTERDAM, NETHERLANDS
SN 1567-1348
EI 1567-7257
J9 INFECT GENET EVOL
JI Infect. Genet. Evol.
PD JUN
PY 2016
VL 40
BP 126
EP 135
DI 10.1016/j.meegid.2016.02.033
PG 10
WC Infectious Diseases
WE Science Citation Index Expanded (SCI-EXPANDED)
SC Infectious Diseases
GA DK2TT
UT WOS:000374768000018
PM 26925703
DA 2025-07-26
ER

PT J
AU Atkins, GJ
   Sheahan, BJ
AF Atkins, Gregory J.
   Sheahan, Brian J.
TI Molecular determinants of alphavirus neuropathogenesis in mice
SO JOURNAL OF GENERAL VIROLOGY
LA English
DT Review
ID SEMLIKI-FOREST-VIRUS; EQUINE-ENCEPHALITIS-VIRUS; AMINO-ACID CHANGE;
   CENTRAL-NERVOUS-SYSTEM; HEPARAN-SULFATE BINDING; BLOOD-BRAIN-BARRIER;
   LENGTH CDNA-CLONE; SINDBIS-VIRUS; E2 GLYCOPROTEIN; CHIKUNGUNYA VIRUS
AB Alphaviruses are enveloped viruses with a positive-stranded RNA genome, of the family Togaviridae. In mammals and birds they are mosquito-transmitted and are of veterinary and medical importance. They cause primarily two types of disease: encephalitis and polyarthritis. Here we review attempts to understand the molecular basis of encephalitis and virulence for the central nervous system (CNS) in mouse models. Sindbis virus (SINV) was the first virus to be studied in this way. Other viruses analysed are Semliki Forest virus (SFV), Venezuelan equine encephalitis virus, Eastern equine encephalitis virus and Western equine encephalitis virus. Neurovirulence was found to be associated with damage to neurons in the CNS. It mapped mainly to the E2 region of the genome, and to the nsP3 gene. Also, avirulent natural isolates of both SINV and SFV have been found to have more rapid cleavage of nonstructural proteins due to mutations in the nsP1-nsP2 cleavage site. Immune-mediated demyelination for avirulent SFV has been shown to be associated with infection of oligodendrocytes. For Chikungunya virus, an emerging alphavirus that uncommonly causes encephalitis, analysis of the molecular basis of CNS pathogenicity is beginning. Experiments on SINV and SFV have indicated that virulence may be related to the resistance of virulent virus to interferon action. Although the E2 protein may be involved in tropism for neurons and passage across the blood-brain barrier, the role of the nsP3 protein during infection of neurons is unknown. More information in these areas may help to further explain the neurovirulence of alphaviruses.
C1 [Atkins, Gregory J.] Univ Dublin Trinity Coll, Moyne Inst, Dept Microbiol, Dublin 2, Ireland.
   [Sheahan, Brian J.] Univ Coll Dublin, Sch Vet Med, Dublin 4, Ireland.
C3 Trinity College Dublin; University College Dublin
RP Atkins, GJ (corresponding author), Univ Dublin Trinity Coll, Moyne Inst, Dept Microbiol, Dublin 2, Ireland.
EM gatkins@tcd.ie
FU Wellcome Trust; Science Foundation Ireland; European Union; Health
   Research Board; Multiple Sclerosis Society of Ireland
FX Work on alphaviruses was supported in our laboratories by the Wellcome
   Trust, Science Foundation Ireland, the European Union Frame-work
   Programmes, the Health Research Board and the Multiple Sclerosis Society
   of Ireland. We thank the graduate students and post-docs who carried out
   much of the work. We also thank Dorothy Mooney for excellent technical
   assistance throughout.
CR Aguilar PV, 2008, J VIROL, V82, P6972, DOI 10.1128/JVI.01283-07
   Aguilar PV, 2008, J VIROL, V82, P4920, DOI 10.1128/JVI.02514-07
   Ahola T, 2015, VECTOR-BORNE ZOONOT, V15, P250, DOI 10.1089/vbz.2014.1681
   Aronson JF, 2000, VIROLOGY, V270, P111, DOI 10.1006/viro.2000.0241
   Arpino C, 2009, REV MED VIROL, V19, P121, DOI 10.1002/rmv.606
   ATKINS GJ, 1983, J GEN VIROL, V64, P1401, DOI 10.1099/0022-1317-64-6-1401
   Atkins GJ, 1999, J GEN VIROL, V80, P2287, DOI 10.1099/0022-1317-80-9-2287
   ATKINS GJ, 1995, REV MED VIROL, V5, P75, DOI 10.1002/rmv.1980050203
   ATKINS GJ, 1990, NEUROPATH APPL NEURO, V16, P57, DOI 10.1111/j.1365-2990.1990.tb00932.x
   ATKINS GJ, 1985, J GEN VIROL, V66, P395, DOI 10.1099/0022-1317-66-3-395
   ATKINS GJ, 1982, INFECT IMMUN, V36, P333, DOI 10.1128/IAI.36.1.333-341.1982
   Atkins Gregory J., 2008, Expert Reviews in Molecular Medicine, V10, P1, DOI 10.1017/S1462399408000859
   BALLUZ IM, 1993, NEUROPATH APPL NEURO, V19, P233, DOI 10.1111/j.1365-2990.1993.tb00433.x
   BARRETT PN, 1980, J GEN VIROL, V49, P141, DOI 10.1099/0022-1317-49-1-141
   Barry G, 2010, J VIROL, V84, P7369, DOI 10.1128/JVI.02310-09
   Bernard KA, 2000, VIROLOGY, V276, P93, DOI 10.1006/viro.2000.0546
   BIANCHI TI, 1993, AM J TROP MED HYG, V49, P322, DOI 10.4269/ajtmh.1993.49.322
   BRADISH CJ, 1971, J GEN VIROL, V12, P114, DOI 10.1099/0022-1317-12-2-141
   Britton Philip N., 2014, Infectious Disorders - Drug Targets, V14, P78
   Burdeinick-Kerr R, 2005, J VIROL, V79, P5374, DOI 10.1128/JVI.79.9.5374-5385.2005
   Burdeinick-Kerr R, 2009, J VIROL, V83, P3429, DOI 10.1128/JVI.02381-08
   Castorena KM, 2008, VIROLOGY, V372, P208, DOI 10.1016/j.virol.2007.10.025
   CHARLES PC, 1995, VIROLOGY, V208, P662, DOI 10.1006/viro.1995.1197
   Das T, 2015, J GEN VIROL, V96, P294, DOI 10.1099/vir.0.071175-0
   Das T, 2010, PROG NEUROBIOL, V91, P121, DOI 10.1016/j.pneurobio.2009.12.006
   DAVIS NL, 1989, VIROLOGY, V171, P189, DOI 10.1016/0042-6822(89)90526-6
   DAVIS NL, 1991, VIROLOGY, V183, P20, DOI 10.1016/0042-6822(91)90114-Q
   DAVIS NL, 1994, ARCH VIROL, P99
   Del Piero F, 2001, VET PATHOL, V38, P451, DOI 10.1354/vp.38-4-451
   Derlet R. W., 2014, VENEZUELAN EQUINE EN
   Deuber SA, 2007, J GEN VIROL, V88, P1952, DOI 10.1099/vir.0.82264-0
   Dropulic LK, 1997, J VIROL, V71, P6100, DOI 10.1128/JVI.71.8.6100-6105.1997
   Dubuisson J, 1997, J VIROL, V71, P2636, DOI 10.1128/JVI.71.4.2636-2646.1997
   Fazakerley JK, 2006, NEUROPATH APPL NEURO, V32, P397, DOI 10.1111/j.1365-2990.2006.00739.x
   Fazakerley JK, 2004, ARCH VIROL, P179
   FAZAKERLEY JK, 1993, VIROLOGY, V195, P627, DOI 10.1006/viro.1993.1414
   FAZAKERLEY JK, 1987, J GEN VIROL, V68, P377, DOI 10.1099/0022-1317-68-2-377
   Fazakerley JK, 2002, J NEUROVIROL, V8, P66, DOI 10.1080/135502802901068000
   Fazakerley JK, 2002, J VIROL, V76, P392, DOI 10.1128/JVI.76.1.392-396.2002
   Ferguson MC, 2015, J VIROL, V89, P7536, DOI 10.1128/JVI.03645-14
   Fragkoudis R, 2007, J GEN VIROL, V88, P3373, DOI 10.1099/vir.0.83191-0
   Fragkoudis R, 2009, J NEUROVIROL, V15, P57, DOI 10.1080/13550280802482583
   Galbraith SE, 2006, J GEN VIROL, V87, P937, DOI 10.1099/vir.0.81406-0
   Gardner CL, 2013, J VIROL, V87, P8582, DOI 10.1128/JVI.00937-13
   Gardner CL, 2011, P NATL ACAD SCI USA, V108, P16026, DOI 10.1073/pnas.1110617108
   Gardner CL, 2009, VIROLOGY, V390, P338, DOI 10.1016/j.virol.2009.05.030
   GATES MC, 1984, J GEN VIROL, V65, P73, DOI 10.1099/0022-1317-65-1-73
   GATES MC, 1985, J GEN VIROL, V66, P2365, DOI 10.1099/0022-1317-66-11-2365
   GLASGOW GM, 1991, VIROLOGY, V185, P741, DOI 10.1016/0042-6822(91)90545-M
   Glasgow GM, 1998, J GEN VIROL, V79, P2405, DOI 10.1099/0022-1317-79-10-2405
   Glasgow GM, 1997, J GEN VIROL, V78, P1559, DOI 10.1099/0022-1317-78-7-1559
   GLASGOW GM, 1994, J GEN VIROL, V75, P663, DOI 10.1099/0022-1317-75-3-663
   Grandgirard D, 1998, EMBO J, V17, P1268, DOI 10.1093/emboj/17.5.1268
   Greene IP, 2005, J VIROL, V79, P9128, DOI 10.1128/JVI.79.14.9128-9133.2005
   GRIEDER FB, 1995, VIROLOGY, V206, P994, DOI 10.1006/viro.1995.1022
   Griffin D.E., 2001, FIELDS VIROLOGY, P917
   HAHN CS, 1988, P NATL ACAD SCI USA, V85, P5997, DOI 10.1073/pnas.85.16.5997
   Heise MT, 2000, J VIROL, V74, P4207, DOI 10.1128/JVI.74.9.4207-4213.2000
   Heise MT, 2003, J VIROL, V77, P1149, DOI 10.1128/JVI.77.2.1149-1156.2003
   Inglis FM, 2016, J NEUROVIROL, V22, P140, DOI 10.1007/s13365-015-0378-3
   Jackson AC, 1997, ACTA NEUROPATHOL, V93, P349, DOI 10.1007/s004010050626
   Jan JT, 1999, J VIROL, V73, P10296, DOI 10.1128/JVI.73.12.10296-10302.1999
   JOHNSON BJB, 1986, J GEN VIROL, V67, P1951, DOI 10.1099/0022-1317-67-9-1951
   Julander JG, 2007, VIROLOGY, V360, P454, DOI 10.1016/j.virol.2006.10.031
   Kerr DA, 2002, J VIROL, V76, P10393, DOI 10.1128/JVI.76.20.10393-10400.2002
   Kümmerer BM, 2012, J GEN VIROL, V93, P1991, DOI 10.1099/vir.0.043752-0
   Kulcsar KA, 2015, J VIROL, V89, P8280, DOI 10.1128/JVI.00173-15
   Lee PY, 2002, J VIROL, V76, P6302, DOI 10.1128/JVI.76.12.6302-631-.2002
   LEVINE B, 1993, NATURE, V361, P739, DOI 10.1038/361739a0
   LEVINE B, 1991, SCIENCE, V254, P856, DOI 10.1126/science.1658936
   Lewis J, 1999, NAT MED, V5, P832, DOI 10.1038/10556
   Lewis J, 1996, J VIROL, V70, P1828, DOI 10.1128/JVI.70.3.1828-1835.1996
   Li L, 2010, NATURE, V468, P705, DOI 10.1038/nature09546
   LILJESTROM P, 1991, J VIROL, V65, P4107
   Logue CH, 2008, VIRUS GENES, V36, P313, DOI 10.1007/s11262-008-0209-1
   Logue CH, 2009, J GEN VIROL, V90, P1848, DOI 10.1099/vir.0.008656-0
   Lundstrom K, 1997, APOPTOSIS, V2, P189, DOI 10.1023/A:1026416515575
   LUSTIG S, 1988, J VIROL, V62, P2329, DOI 10.1128/JVI.62.7.2329-2336.1988
   MacDonald GH, 2000, J VIROL, V74, P914, DOI 10.1128/JVI.74.2.914-922.2000
   Martikainen M, 2015, J VIROL, V89, P10637, DOI 10.1128/JVI.01868-15
   MATHIOT CC, 1990, AM J TROP MED HYG, V42, P386, DOI 10.4269/ajtmh.1990.42.386
   Mossel EC, 2013, PLOS ONE, V8, DOI 10.1371/journal.pone.0060427
   Murphy AM, 2001, INT J CANCER, V94, P572, DOI 10.1002/ijc.1495
   Nagata LP, 2006, J GEN VIROL, V87, P2353, DOI 10.1099/vir.0.81815-0
   Nava VE, 1998, J VIROL, V72, P452, DOI 10.1128/JVI.72.1.452-459.1998
   Netolitzky DJ, 2000, J GEN VIROL, V81, P151, DOI 10.1099/0022-1317-81-1-151
   Oliver KR, 1997, J NEUROVIROL, V3, P38, DOI 10.3109/13550289709015791
   Peltier DC, 2013, J VIROL, V87, P1821, DOI 10.1128/JVI.02858-12
   POLO JM, 1988, J VIROL, V62, P2124, DOI 10.1128/JVI.62.6.2124-2133.1988
   Powers AM, 2007, J GEN VIROL, V88, P2363, DOI 10.1099/vir.0.82858-0
   Rupp JC, 2015, J GEN VIROL, V96, P2483, DOI 10.1099/jgv.0.000249
   Ryman KD, 2007, J VIROL, V81, P3563, DOI 10.1128/JVI.02494-06
   Sammin DJ, 1999, NEUROPATH APPL NEURO, V25, P236, DOI 10.1046/j.1365-2990.1999.00170.x
   SANTAGATI MG, 1995, J GEN VIROL, V76, P47, DOI 10.1099/0022-1317-76-1-47
   Santagati MG, 1998, VIROLOGY, V243, P66, DOI 10.1006/viro.1998.9031
   Saul S, 2015, J VIROL, V89, P11030, DOI 10.1128/JVI.01186-15
   Scallan MF, 1997, J VIROL, V71, P1583, DOI 10.1128/JVI.71.2.1583-1590.1997
   Schäfer A, 2011, J VIROL, V85, P10682, DOI 10.1128/JVI.05032-11
   Schultz KLW, 2015, J VIROL, V89, P48, DOI 10.1128/JVI.02394-14
   Shaikh NJ, 2015, INDIAN J MED MICROBI, V33, P454, DOI 10.4103/0255-0857.158600
   SHEAHAN BJ, 1983, ACTA NEUROPATHOL, V60, P257, DOI 10.1007/BF00691874
   Sheahan BJ., 1996, Eur J Vet Pathol, V2, P117
   Simmons JD, 2010, J VIROL, V84, P11429, DOI 10.1128/JVI.00577-10
   SMITHBURN KC, 1946, AM J TROP MED, V26, P189
   Smithburn KC, 1944, J IMMUNOL, V49, P141
   SUBAKSHARPE I, 1993, J VIROL, V67, P7629, DOI 10.1128/JVI.67.12.7629-7633.1993
   Suthar MS, 2005, J VIROL, V79, P4219, DOI 10.1128/JVI.79.7.4219-4228.2005
   Taraphdar D, 2015, INDIAN J MED MICROBI, V33, pS153, DOI 10.4103/0255-0857.150946
   Tarbatt CJ, 1997, J GEN VIROL, V78, P1551, DOI 10.1099/0022-1317-78-7-1551
   Taylor A, 2015, J GEN VIROL, V96, P221, DOI 10.1099/vir.0.071282-0
   Tucker PC, 1997, J VIROL, V71, P6106, DOI 10.1128/JVI.71.8.6106-6112.1997
   TUCKER PC, 1993, J VIROL, V67, P4605, DOI 10.1128/JVI.67.8.4605-4610.1993
   Tuittila M, 2003, J GEN VIROL, V84, P1525, DOI 10.1099/vir.0.18936-0
   Tuittila MT, 2000, J VIROL, V74, P4579, DOI 10.1128/JVI.74.10.4579-4589.2000
   UBOL S, 1994, P NATL ACAD SCI USA, V91, P5202, DOI 10.1073/pnas.91.11.5202
   Vernon PS, 2005, J VIROL, V79, P3438, DOI 10.1128/JVI.79.6.3438-3447.2005
   Voss JE, 2010, NATURE, V468, P709, DOI 10.1038/nature09555
   Wang E, 2008, VACCINE, V26, P5030, DOI 10.1016/j.vaccine.2008.07.054
   Weaver SC, 2004, ANNU REV ENTOMOL, V49, P141, DOI 10.1146/annurev.ento.49.061802.123422
   Weaver SC, 1997, J VIROL, V71, P613, DOI 10.1128/JVI.71.1.613-623.1997
   WEAVER SC, 1993, VIROLOGY, V197, P375, DOI 10.1006/viro.1993.1599
   Weaver SC, 2010, ANTIVIR RES, V85, P328, DOI 10.1016/j.antiviral.2009.10.008
   Weger-Lucarelli J, 2016, J VIROL, V90, P2418, DOI 10.1128/JVI.02792-15
   White LJ, 2001, J VIROL, V75, P3706, DOI 10.1128/JVI.75.8.3706-3718.2001
   WILLEMS WR, 1979, SCIENCE, V203, P1127, DOI 10.1126/science.424742
   Williams SM, 2000, AVIAN DIS, V44, P1012, DOI 10.2307/1593081
   Wollish AC, 2013, VIROLOGY, V435, P269, DOI 10.1016/j.virol.2012.09.008
   Ylösmäki E, 2013, J VIROL, V87, P335, DOI 10.1128/JVI.01940-12
   Zacks MA, 2010, VET MICROBIOL, V140, P281, DOI 10.1016/j.vetmic.2009.08.023
   Zhu WY, 2015, VIRUS RES, V196, P1, DOI 10.1016/j.virusres.2014.10.027
NR 130
TC 14
Z9 18
U1 0
U2 14
PU MICROBIOLOGY SOC
PI LONDON
PA CHARLES DARWIN HOUSE, 12 ROGER ST, LONDON WC1N 2JU, ERKS, ENGLAND
SN 0022-1317
EI 1465-2099
J9 J GEN VIROL
JI J. Gen. Virol.
PD JUN
PY 2016
VL 97
BP 1283
EP 1296
DI 10.1099/jgv.0.000467
PN 6
PG 14
WC Biotechnology & Applied Microbiology; Virology
WE Science Citation Index Expanded (SCI-EXPANDED)
SC Biotechnology & Applied Microbiology; Virology
GA DQ0LV
UT WOS:000378891700001
PM 27028153
OA Bronze
DA 2025-07-26
ER

PT J
AU Benelli, G
AF Benelli, Giovanni
TI Spread of Zika virus: The key role of mosquito vector control
SO ASIAN PACIFIC JOURNAL OF TROPICAL BIOMEDICINE
LA English
DT Review
ID STERILE INSECT TECHNIQUE; SILVER NANOPARTICLES; ESSENTIAL OILS;
   VETERINARY IMPORTANCE; PREDATION EFFICIENCY; AEDES-AEGYPTI; MALARIA;
   ANOPHELES; DENGUE; GENOTOXICITY
AB Mosquitoes (Diptera: Culicidae) represent a key threat for millions of humans and animals worldwide, since they act as vectors for important parasites and pathogens, including malaria, filariasis and a wide number of arboviruses. The recent outbreaks of Zika virus infections occurring in South America, Central America, and the Caribbean, represent the most recent four arrivals of important arboviruses in the western hemisphere, over the last 20 years, namely dengue, West Nile virus, and chikungunya. Since there are no specific treatments for Zika virus and the other arboviruses mentioned above, it should be highlighted that the eco-friendly and effective control of mosquito vectors is of pivotal importance. Besides radiation, transgenic and symbiont-based mosquito control approaches, an effective option may be the employ of biological control agents of mosquito young instars, in presence of ultra-low quantities of green-synthesized nanoparticles, which magnify their predation efficiency. Furthermore, behaviour-based control tools relying on the employ of swarming behaviour manipulation (i.e. the "lure and kill" approach), pheromone traps, sound traps need further research attention. In particular, detailed basic information on the physical and chemical cues routing mosquito swarming and mating dynamics is urgently required.
C1 [Benelli, Giovanni] Univ Pisa, Dept Agr Food & Environm, Insect Behav Grp, Via Borghetto 80, I-56124 Pisa, Italy.
C3 University of Pisa
RP Benelli, G (corresponding author), Univ Pisa, Dept Agr Food & Environm, Insect Behav Grp, Via Borghetto 80, I-56124 Pisa, Italy.
EM g.benelli@sssup.it
RI Benelli, Giovanni/A-9100-2013
CR Abdel-Ghaffar F, 2015, PARASITOL RES, V114, P3041, DOI 10.1007/s00436-015-4506-z
   Amer A, 2006, PARASITOL RES, V99, P466, DOI 10.1007/s00436-006-0182-3
   Amer A, 2006, PARASITOL RES, V99, P491, DOI 10.1007/s00436-006-0185-0
   Amer A, 2006, PARASITOL RES, V99, P473, DOI 10.1007/s00436-006-0183-2
   [Anonymous], 2014, Malaria
   Attar N., 2016, Nature Reviews Microbiology, V14, P62, DOI [DOI 10.1038/NRMICR0.2015.28, 10.1038/nrmicro.2015.28, DOI 10.1038/NRMICRO.2015.28]
   Becker Norbert, 2012, P31
   Benelli G., 2016, PARASITOL RES
   Benelli G, 2016, ASIAN PAC J TROP BIO, V6, P353, DOI 10.1016/j.apjtb.2015.10.015
   Benelli G, 2016, PARASITOL RES, V115, P23, DOI 10.1007/s00436-015-4800-9
   Benelli G, 2015, PARASITOL RES, V114, P1613, DOI 10.1007/s00436-015-4351-0
   Bourtzis K, 2016, ACTA TROP, V157, P115, DOI 10.1016/j.actatropica.2016.01.009
   Bouyer J, 2014, TRENDS PARASITOL, V30, P271, DOI 10.1016/j.pt.2014.04.002
   Bowatte G, 2013, BIOL CONTROL, V67, P469, DOI 10.1016/j.biocontrol.2013.10.005
   Chandramohan B, 2016, PARASITOL RES, V115, P1015, DOI 10.1007/s00436-015-4829-9
   Diabate A, 2015, PARASITE VECTOR, V8, DOI 10.1186/s13071-015-0961-8
   DICK GWA, 1952, T ROY SOC TROP MED H, V46, P509, DOI 10.1016/0035-9203(52)90042-4
   European Centre for Disease Prevention and Control, 2015, MICR BRAZ POT LINK Z
   Fauci AS, 2016, NEW ENGL J MED, V374, P601, DOI 10.1056/NEJMp1600297
   Hemingway J, 2000, ANNU REV ENTOMOL, V45, P371, DOI 10.1146/annurev.ento.45.1.371
   Lees RS, 2015, CURR OPIN INSECT SCI, V10, P156, DOI 10.1016/j.cois.2015.05.011
   Lees RS, 2014, ACTA TROP, V132, pS2, DOI 10.1016/j.actatropica.2013.11.005
   Marcondes CB, 2016, REV SOC BRAS MED TRO, V49, P4, DOI 10.1590/0037-8682-0220-2015
   Melaun C, 2015, PARASITOL RES, V114, P1051, DOI 10.1007/s00436-014-4274-1
   Morens DM, 2014, NEW ENGL J MED, V371, P885, DOI 10.1056/NEJMp1408509
   Murugan K, 2016, PARASITOL RES, V115, P1071, DOI 10.1007/s00436-015-4837-9
   Murugan K, 2015, PARASITOL RES, V114, P4645, DOI 10.1007/s00436-015-4710-x
   Murugan K, 2015, PARASITOL RES, V114, P3657, DOI 10.1007/s00436-015-4593-x
   Murugan K, 2015, EXP PARASITOL, V153, P129, DOI 10.1016/j.exppara.2015.03.017
   Naqqash MN, 2016, PARASITOL RES, V115, P1363, DOI 10.1007/s00436-015-4898-9
   Oehler E, 2014, Euro Surveill, V19
   Paupy C, 2009, MICROBES INFECT, V11, P1177, DOI 10.1016/j.micinf.2009.05.005
   Pavela R, 2015, IND CROP PROD, V76, P174, DOI 10.1016/j.indcrop.2015.06.050
   Petersen E, 2016, INT J INFECT DIS, V44, P11, DOI 10.1016/j.ijid.2016.02.001
   Semmler M, 2009, PARASITOL RES, V105, P1483, DOI 10.1007/s00436-009-1634-3
   Subramaniam J, 2016, ENVIRON SCI POLLUT R, V23, P7543, DOI 10.1007/s11356-015-6007-0
   WHO, 2016, ZIK VIR
NR 37
TC 33
Z9 36
U1 0
U2 10
PU WOLTERS KLUWER MEDKNOW PUBLICATIONS
PI MUMBAI
PA WOLTERS KLUWER INDIA PVT LTD , A-202, 2ND FLR, QUBE, C T S  NO 1498A-2
   VILLAGE MAROL, ANDHERI EAST, MUMBAI, 400059, INDIA
SN 2221-1691
EI 2588-9222
J9 ASIAN PAC J TROP BIO
JI Asian Pac. Trop. Biomed.
PD JUN
PY 2016
VL 6
IS 6
BP 468
EP 471
DI 10.1016/j.apjtb.2016.03.012
PG 4
WC Tropical Medicine
WE Science Citation Index Expanded (SCI-EXPANDED)
SC Tropical Medicine
GA DN3EU
UT WOS:000376946000002
OA gold, Green Published
DA 2025-07-26
ER

PT J
AU Calvet, G
   Aguiar, RS
   Melo, ASO
   Sampaio, SA
   de Filippis, I
   Fabri, A
   Araujo, ESM
   de Sequeira, PC
   de Mendonça, MCL
   de Oliveira, L
   Tschoeke, DA
   Schrago, CG
   Thompson, FL
   Brasil, P
   dos Santos, FB
   Nogueira, RMR
   Tanurit, A
   Filippis, AMB
AF Calvet, Guilherme
   Aguiar, Renato S.
   Melo, Adriana S. O.
   Sampaio, Simone A.
   de Filippis, Ivano
   Fabri, Allison
   Araujo, Eliane S. M.
   de Sequeira, Patricia C.
   de Mendonca, Marcos C. L.
   de Oliveira, Louisi
   Tschoeke, Diogo A.
   Schrago, Carlos G.
   Thompson, Fabiano L.
   Brasil, Patricia
   dos Santos, Flavia B.
   Nogueira, Rita M. R.
   Tanurit, Amilcar
   de Filippis, Ana M. B.
TI Detection and sequencing of Zika virus from amniotic fluid of fetuses
   with microcephaly in Brazil: a case study
SO LANCET INFECTIOUS DISEASES
LA English
DT Article
ID CHIKUNGUNYA-VIRUS; INFECTION; OUTBREAK; FEVER
AB Background The incidence of microcephaly in Brazil in 2015 was 20 times higher than in previous years. Congenital microcephaly is associated with genetic factors and several causative agents. Epidemiological data suggest that microcephaly cases in Brazil might be associated with the introduction of Zika virus. We aimed to detect and sequence the Zika virus genome in amniotic fluid samples of two pregnant women in Brazil whose fetuses were diagnosed with microcephaly.
   Methods In this case study, amniotic fluid samples from two pregnant women from the state of Paraiba in Brazil whose fetuses had been diagnosed with microcephaly were obtained, on the recommendation of the Brazilian health authorities, by ultrasound-guided transabdominal amniocentesis at 28 weeks' gestation. The women had presented at 18 weeks' and 10 weeks' gestation, respectively, with clinical manifestations that could have been symptoms of Zika virus infection, including fever, myalgia, and rash. After the amniotic fluid samples were centrifuged, DNA and RNA were extracted from the purified virus particles before the viral genome was identified by quantitative reverse transcription PCR and viral metagenomic next-generation sequencing. Phylogenetic reconstruction and investigation of recombination events were done by comparing the Brazilian Zika virus genome with sequences from other Zika strains and from flaviviruses that occur in similar regions in Brazil.
   Findings We detected the Zika virus genome in the amniotic fluid of both pregnant women. The virus was not detected in their urine or serum. Tests for dengue virus, chikungunya virus, Toxoplasma gondii, rubella virus, cytomegalovirus, herpes simplex virus, HIV, Treponema pallidum, and parvovirus B19 were all negative. After sequencing of the complete genome of the Brazilian Zika virus isolated from patient 1, phylogenetic analyses showed that the virus shares 97-100% of its genomic identity with lineages isolated during an outbreak in French Polynesia in 2013, and that in both envelope and NS 5 genomic regions, it clustered with sequences from North and South America, southeast Asia, and the Pacific. After assessing the possibility of recombination events between the Zika virus and other flaviviruses, we ruled out the hypothesis that the Brazilian Zika virus genome is a recombinant strain with other mosquito-borne flaviviruses.
   Interpretation These findings strengthen the putative association between Zika virus and cases of microcephaly in neonates in Brazil. Moreover, our results suggest that the virus can cross the placental barrier. As a result, Zika virus should be considered as a potential infectious agent for human fetuses. Pathogenesis studies that confirm the tropism of Zika virus for neuronal cells are warranted.
C1 [Calvet, Guilherme; Brasil, Patricia] Fundacao Oswaldo Cruz, Inst Nacl Infectol Evandro Chagas, Lab Pesquisa Clin Doencas Febris Agudas, BR-21040900 Rio De Janeiro, Brazil.
   [Sampaio, Simone A.; Fabri, Allison; Araujo, Eliane S. M.; de Sequeira, Patricia C.; de Mendonca, Marcos C. L.; dos Santos, Flavia B.; Nogueira, Rita M. R.; de Filippis, Ana M. B.] Fundacao Oswaldo Cruz, Inst Oswaldo Cruz, Lab Flavivirus, BR-21040900 Rio De Janeiro, Brazil.
   [de Filippis, Ana M. B.] Fundacao Oswaldo Cruz, Inst Nacl Controle & Qualidade, BR-21040900 Rio De Janeiro, Brazil.
   [Aguiar, Renato S.; de Oliveira, Louisi; Schrago, Carlos G.; Tanurit, Amilcar] Univ Fed Rio de Janeiro, Dept Genet, Rio De Janeiro, Brazil.
   [Tschoeke, Diogo A.; Thompson, Fabiano L.] Univ Fed Rio de Janeiro, Inst Biol, Rio De Janeiro, Brazil.
   [Melo, Adriana S. O.] Inst Pesquisa Prof Joaquim Amorim Neto IPESQ, Campina Grande, Brazil.
   [Thompson, Fabiano L.] Univ Fed Rio de Janeiro, Lab Sistemas Avancados Gestao Prod SAGE COPPE, Ctr Gestaotecnol CT2, Rio de Janeiro, Brazil.
C3 Fundacao Oswaldo Cruz; Fundacao Oswaldo Cruz; Fundacao Oswaldo Cruz;
   Universidade Federal do Rio de Janeiro; Universidade Federal do Rio de
   Janeiro; Universidade Federal do Rio de Janeiro
RP Filippis, AMB (corresponding author), Fundacao Oswaldo Cruz, Inst Oswaldo Cruz, Lab Flavivirus, BR-21040900 Rio De Janeiro, Brazil.
EM abispo@ioc.fiocruz.br
RI ; Schrago, Carlos/E-4612-2012; Nogueira, Rita/F-3044-2016; Brasil,
   Patricia/P-3536-2014; Calvet, Guilherme/G-6959-2013; Oliveira,
   Louisi/MBH-0589-2025; Melo, Adriana/H-5650-2016; Aguiar,
   Renato/G-3542-2015; de Filippis, Ivano/X-8759-2019; Tschoeke,
   Diogo/F-9913-2019; Santos, Flavia/AAI-8292-2021
OI Thompson, Fabiano/0000-0002-7562-1683; Schrago,
   Carlos/0000-0001-6257-8906; Calvet, Guilherme/0000-0002-3545-5238;
   Brasil, Patricia/0000-0001-9555-7976; de Oliveira,
   Louisi/0000-0002-4344-8986; Tschoeke, Diogo Antonio/0000-0001-8134-4259;
   Aguiar, Renato/0000-0001-5180-3717; Santos, Flavia/0000-0002-1309-5366; 
FU Consellho Nacional de Desenvolvimento e Pesquisa (CNPq); Fundacao de
   Amparo a Pesquisa do Estado do Rio de Janeiro (FAPERJ)
FX Consellho Nacional de Desenvolvimento e Pesquisa (CNPq), Fundacao de
   Amparo a Pesquisa do Estado do Rio de Janeiro (FAPERJ).
CR Besnard M, 2014, EUROSURVEILLANCE, V19, P13, DOI 10.2807/1560-7917.ES2014.19.13.20751
   BOORMAN J. P. T., 1956, TRANS ROY SOC TROP MED AND HYG, V50, P238, DOI 10.1016/0035-9203(56)90029-3
   Brazilian Ministry of Health, 2016, MINIST SAFICLE INVES
   Buathong R, 2015, AM J TROP MED HYG, V93, P380, DOI 10.4269/ajtmh.15-0022
   Campos GS, 2015, EMERG INFECT DIS, V21, P1885, DOI 10.3201/eid2110.150847
   de Onis M, 2008, LANCET, V371, P204, DOI 10.1016/S0140-6736(08)60131-2
   De Vries LS, 2004, NEUROPEDIATRICS, V35, P113, DOI 10.1055/s-2004-815833
   Duffy MR, 2009, NEW ENGL J MED, V360, P2536, DOI 10.1056/NEJMoa0805715
   FAGBAMI AH, 1979, J HYG-CAMBRIDGE, V83, P213, DOI 10.1017/S0022172400025997
   Faye O, 2014, PLOS NEGLECT TROP D, V8, DOI 10.1371/journal.pntd.0002636
   Gérardin P, 2014, PLOS NEGLECT TROP D, V8, DOI 10.1371/journal.pntd.0002996
   Griffiths P, 2015, J PATHOL, V235, P288, DOI 10.1002/path.4437
   Harris SR, 2013, DEV NEUROREHABIL, V16, P129, DOI 10.3109/17518423.2012.737040
   Heang V, 2012, EMERG INFECT DIS, V18, P349, DOI 10.3201/eid1802.111224
   Johnson BW, 2005, J CLIN MICROBIOL, V43, P4977, DOI 10.1128/JCM.43.10.4977-4983.2005
   Kaddumukasa MA, 2014, J MED ENTOMOL, V51, P104, DOI 10.1603/ME12269
   Lanari M, 2012, EARLY HUM DEV, V88, pS3, DOI 10.1016/S0378-3782(12)70003-8
   Lanciotti RS, 2008, EMERG INFECT DIS, V14, P1232, DOI 10.3201/eid1408.080287
   Lanciotti RS, 2007, EMERG INFECT DIS, V13, P764, DOI 10.3201/eid1305.070015
   MCCRAE AWR, 1982, T ROY SOC TROP MED H, V76, P552, DOI 10.1016/0035-9203(82)90161-4
   Melo ASO, 2016, ULTRASOUND OBST GYN, V47, P6, DOI 10.1002/uog.15831
   Oehler E, 2014, EUROSURVEILLANCE, V19, P4
   OLSON JG, 1981, T ROY SOC TROP MED H, V75, P389, DOI 10.1016/0035-9203(81)90100-0
   Robin Y., 1975, Bulletin Soc Path Exot, V68, P249
   Sibley SD, 2014, PLOS ONE, V9, DOI 10.1371/journal.pone.0098569
   Sips GJ, 2012, REV MED VIROL, V22, P69, DOI 10.1002/rmv.712
   Swanson EC, 2013, PEDIATR CLIN N AM, V60, P335, DOI 10.1016/j.pcl.2012.12.008
   Von der Hagen M, 2014, DEV MED CHILD NEUROL, V56, P732, DOI 10.1111/dmcn.12425
   Woods CG, 2013, ARCH DIS CHILD, V98, P707, DOI 10.1136/archdischild-2012-302882
   Zanluca C, 2015, MEM I OSWALDO CRUZ, V110, P569, DOI 10.1590/0074-02760150192
NR 30
TC 790
Z9 887
U1 2
U2 72
PU ELSEVIER SCI LTD
PI OXFORD
PA THE BOULEVARD, LANGFORD LANE, KIDLINGTON, OXFORD OX5 1GB, OXON, ENGLAND
SN 1473-3099
EI 1474-4457
J9 LANCET INFECT DIS
JI Lancet Infect. Dis.
PD JUN
PY 2016
VL 16
IS 6
BP 653
EP 660
DI 10.1016/S1473-3099(16)00095-5
PG 8
WC Infectious Diseases
WE Science Citation Index Expanded (SCI-EXPANDED)
SC Infectious Diseases
GA DM6QC
UT WOS:000376476500044
PM 26897108
OA Bronze, Green Published
DA 2025-07-26
ER

PT J
AU Damle, RG
   Jayaram, N
   Kulkarni, SM
   Nigade, K
   Khutwad, K
   Gosavi, S
   Parashar, D
AF Damle, R. G.
   Jayaram, N.
   Kulkarni, S. M.
   Nigade, K.
   Khutwad, K.
   Gosavi, S.
   Parashar, D.
TI Diagnostic potential of monoclonal antibodies against the capsid protein
   of chikungunya virus for detection of recent infection
SO ARCHIVES OF VIROLOGY
LA English
DT Article
ID ANTIGEN-CAPTURE ELISA; SEMLIKI-FOREST-VIRUS; MAHARASHTRA STATE; JAPANESE
   ENCEPHALITIS; CLINICAL-DIAGNOSIS; REUNION ISLAND; ADULT PATIENTS; IGM
   ELISA; REAL-TIME; WEST NILE
AB Chikungunya fever is self-limiting. However, neurological and hemorrhagic complications have been seen in recent outbreaks. The clinical manifestations of this disease are similar to those of dengue virus infection, indicating the need for differential diagnosis in areas such as India, which are endemic for both viruses. The aim of the present study was to develop monoclonal antibodies (MAbs) against Chikungunya virus (CHIKV) and assess their use in MAb-based IgM capture ELISA (MAC ELISA). The ELISA detects CHIKV-specific IgM antibodies, a marker of recent infection, in a patient's serum. One IgG1 and two IgM isotype hybrids were obtained. All of the subclones derived from the IgG1 hybrid recognized the C protein of CHIKV. The anti-C MAb ClVE4/D9 was the most promising as a detector antibody in MAC ELISA (C-MAb ELISA) yielding higher positive-to-negative (P/N) ratios. When compared with the CHIKV MAC ELISA kit developed by the National Institute of Virology (NIV), Pune (NIV MAC ELISA), the sensitivity of the test was 87.01 % with 100 % specificity. The positive and negative predictive values (PPV and NPV) were 100 % and 94.47 %, respectively. In precision testing, standard deviation (SD) and coefficient of variation (% CV) values of the C-MAb ELISA were within acceptable limits. The C-MAb ELISA detected anti-CHIKV IgM in serum of patients up to five months after the onset of infection, indicating that anti-C MAbs have strong potential for use in MAC ELISA to detect recent CHIKV infection.
C1 [Damle, R. G.; Jayaram, N.; Kulkarni, S. M.; Nigade, K.; Khutwad, K.; Gosavi, S.; Parashar, D.] Natl Inst Virol, Microbial Containment Complex,130-1 Sus Rd, Pune 411021, Maharashtra, India.
C3 Indian Council of Medical Research (ICMR); ICMR - National Institute of
   Virology (NIV)
RP Damle, RG (corresponding author), Natl Inst Virol, Microbial Containment Complex,130-1 Sus Rd, Pune 411021, Maharashtra, India.
EM rgdamle2000@gmail.com
RI Parashar, Dr. Deepti/K-3441-2019; Kulkarni, Satyabodh/AAU-8692-2021
FU NIV, Pune
FX The present study was supported by institutional funding of NIV, Pune.
   We thank Dr. DT Mourya, Director, National Institute of Virology, Pune,
   for extending necessary support during the study. We thank Dr. AC
   Mishra, Ex-Director, NIV, Pune, for entrusting the responsibility of the
   project, and Dr, VA Arankalle for providing us the clinical specimens
   from the Latur outbreak. We would like to thank Dr. PS Sathe, Group
   Leader, Entomology, Dr. VP Bondre, OIC, NIV, Gorakhpur Unit, Dr. PS
   Shah, Group Leader, DRF, and GN Sapkal, Group Leader, Virus Research and
   Diagnostic Laboratory, for the backup given by them. We thank Dr. MM
   Gore, Group Leader, Encephalitis, and Prof. VS Ghole, Coordinator
   Academic cell, for their suggestions. Our thanks are also due to Mr. AM
   Walimbe for his help in reviewing the data, and the staff of
   Encephalitis Group from NIV, Pune, for their technical and logistic
   support during the study.
CR Abraham AM, 2007, INDIAN J MED RES, V126, P502
   ACHESON NH, 1967, VIROLOGY, V32, P128, DOI 10.1016/0042-6822(67)90261-9
   [Anonymous], 2008, GUIDELINES CLIN MANA
   [Anonymous], 2009, GUID PREV CONTR CHIK
   Blacksell SD, 2011, CLIN VACCINE IMMUNOL, V18, P1773, DOI 10.1128/CVI.05288-11
   Bodenmann P, 2006, LANCET, V368, P258, DOI 10.1016/S0140-6736(06)69046-6
   Borgherini G, 2008, CLIN INFECT DIS, V47, P469, DOI 10.1086/590003
   Borgherini G, 2007, CLIN INFECT DIS, V44, P1401, DOI 10.1086/517537
   Botuș D., 2009, Lucrari Stiintifice - Universitatea de Stiinte Agricole a Banatului Timisoara, Medicina Veterinara, V42, P241
   Bréhin AC, 2008, VIROLOGY, V371, P185, DOI 10.1016/j.virol.2007.09.028
   CAREY D E, 1971, Journal of the History of Medicine and Allied Sciences, V26, P243
   CECILIA D, 1988, J GEN VIROL, V69, P2741, DOI 10.1099/0022-1317-69-11-2741
   Centers for Disease Control and Prevention, 2015, 2015 PROV DAT US STA
   Centers for Disease Control and Prevention, 2015, CHIK INF HEALTHC PRO
   Cho B, 2008, YONSEI MED J, V49, P828, DOI 10.3349/ymj.2008.49.5.828
   Cho B, 2008, J VIROL METHODS, V154, P154, DOI 10.1016/j.jviromet.2008.07.031
   CHOI HK, 1991, NATURE, V354, P37, DOI 10.1038/354037a0
   Chursi S, 2014, AM J TROP MED HYG, V90, P410, DOI 10.4269/ajtmh.12-0681
   Corper AL, 1997, NAT STRUCT BIOL, V4, P374, DOI 10.1038/nsb0597-374
   Damle RG, 1998, ACTA VIROL, V42, P389
   GADKARI DA, 1984, INDIAN J MED RES, V80, P613
   Garoff H, 2004, VIRUS RES, V106, P103, DOI 10.1016/j.virusres.2004.08.008
   GAROFF H, 1974, P NATL ACAD SCI USA, V71, P3988, DOI 10.1073/pnas.71.10.3988
   Gerhard W, 1980, MONOCLONAL ANTIBODIE, P317
   Goding JW., 1983, MONOCLONAL ANTIBODIE
   Goh LYH, 2015, J GEN VIROL, V96, P507, DOI 10.1099/jgv.0.000002
   Grivard P, 2007, PATHOL BIOL, V55, P490, DOI 10.1016/j.patbio.2007.07.002
   JADHAV M, 1965, INDIAN J MED RES, V53, P764
   Jupp PG, 1988, ARBOVIRUSES EPIDEMIO, P137
   Kam YW, 2014, PLOS ONE, V9, DOI 10.1371/journal.pone.0095647
   Kam YW, 2012, J VIROL, V86, P13005, DOI 10.1128/JVI.01780-12
   Kashyap RS, 2010, CLIN VACCINE IMMUNOL, V17, P291, DOI 10.1128/CVI.00326-09
   Khan M, 2014, J MED VIROL, V86, P1169, DOI 10.1002/jmv.23752
   Kielian M, 2010, VIRUSES-BASEL, V2, P796, DOI 10.3390/v2040796
   Kumar JS, 2012, VIRAL IMMUNOL, V25, P153, DOI 10.1089/vim.2011.0068
   Laine M, 2004, J INTERN MED, V256, P457, DOI 10.1111/j.1365-2796.2004.01413.x
   Lennette EH, 1992, IMMUNOFLUORESCENCE R, P127
   Lewthwaite P, 2009, EMERG INFECT DIS, V15, P329, DOI 10.3201/eid1502.080902
   Lo Presti A, 2014, ASIAN PAC J TROP MED, V7, P925, DOI 10.1016/S1995-7645(14)60164-4
   LOWRY OH, 1951, J BIOL CHEM, V193, P265
   MANNIK M, 1988, SPRINGER SEMIN IMMUN, V10, P215, DOI 10.1007/BF01857226
   Martinez MG, 2014, J VIROL, V88, P6922, DOI 10.1128/JVI.00592-14
   Mavalankar D, 2008, EMERG INFECT DIS, V14, P412, DOI 10.3201/eid1403.070720
   Mourya DT, 2001, ACTA VIROL, V45, P305
   Niedrig M, 2009, CLIN MICROBIOL INFEC, V15, P880, DOI 10.1111/j.1469-0691.2009.02851.x
   Okabayashi T, 2015, J CLIN MICROBIOL, V53, P382, DOI 10.1128/JCM.02033-14
   PADBIDRI VS, 1979, J HYG EPID MICROB IM, V23, P445
   Pialoux G, 2007, LANCET INFECT DIS, V7, P319, DOI 10.1016/S1473-3099(07)70107-X
   Powers AM, 2007, J GEN VIROL, V88, P2363, DOI 10.1099/vir.0.82858-0
   Prat CM, 2014, EMERG INFECT DIS, V20, P2129, DOI 10.3201/eid2012.141269
   Prince HE, 2015, CLIN VACCINE IMMUNOL, V22, P291, DOI 10.1128/CVI.00720-14
   Priya R, 2014, J VIROL METHODS, V203, P15, DOI 10.1016/j.jviromet.2014.03.005
   Ravi V, 2006, Indian J Med Microbiol, V24, P83
   Reddy V, 2012, J MED VIROL, V84, P1771, DOI 10.1002/jmv.23406
   Rianthavorn P, 2010, SE ASIAN J TROP MED, V41, P92
   ROBINSON M C, 1955, Trans R Soc Trop Med Hyg, V49, P28, DOI [10.1016/0035-9203(55)90080-8, 10.1016/0035-9203(57)90022-6]
   RODRIGUE.FM, 1972, B WORLD HEALTH ORGAN, V46, P173
   ROSS R. W., 1956, JOUR HYG, V54, P177
   SARKAR JK, 1964, INDIAN J MED RES, V52, P684
   Shukla J, 2009, DIAGN MICR INFEC DIS, V65, P142, DOI 10.1016/j.diagmicrobio.2009.06.017
   Sourisseau M, 2007, PLOS PATHOG, V3, P804, DOI 10.1371/journal.ppat.0030089
   Staples JE, 2009, CLIN INFECT DIS, V49, P942, DOI 10.1086/605496
   STRAUSS JH, 1994, MICROBIOL REV, V58, P491, DOI 10.1128/MMBR.58.3.491-562.1994
   Taraphdar D, 2015, INDIAN J MED MICROBI, V33, pS153, DOI 10.4103/0255-0857.150946
   THIRUVENGADAM KV, 1965, INDIAN J MED RES, V53, P729
   TOWBIN H, 1979, P NATL ACAD SCI USA, V76, P4350, DOI 10.1073/pnas.76.9.4350
   Yap G, 2010, PLOS NEGLECT TROP D, V4, DOI 10.1371/journal.pntd.0000753
   Yergolkar PN, 2006, EMERG INFECT DIS, V12, P1580, DOI 10.3201/eid1210.060529
NR 69
TC 14
Z9 15
U1 0
U2 8
PU SPRINGER WIEN
PI WIEN
PA SACHSENPLATZ 4-6, PO BOX 89, A-1201 WIEN, AUSTRIA
SN 0304-8608
EI 1432-8798
J9 ARCH VIROL
JI Arch. Virol.
PD JUN
PY 2016
VL 161
IS 6
BP 1611
EP 1622
DI 10.1007/s00705-016-2829-4
PG 12
WC Virology
WE Science Citation Index Expanded (SCI-EXPANDED)
SC Virology
GA DM5QQ
UT WOS:000376405500019
PM 27016930
DA 2025-07-26
ER

PT J
AU Durán, N
   Islan, GA
   Durán, M
   Castro, GR
AF Duran, Nelson
   Islan, German A.
   Duran, Marcela
   Castro, Guillermo R.
TI Nanobiotechnology Solutions against Aedes aegypti
SO JOURNAL OF THE BRAZILIAN CHEMICAL SOCIETY
LA English
DT Review
DE Aedes aegypti; mosquitoes; nanostructures; nanobiotechnology; antiviral;
   nanobiosensors; nanoinsecticides
ID STEPHENSI LISTON DIPTERA; SILVER NANOPARTICLES; ANOPHELES-STEPHENSI;
   GREEN SYNTHESIS; LEAF EXTRACT; LARVICIDAL ACTIVITY; POLYMERIC
   NANOPARTICLES; INTRACELLULAR DELIVERY; CULEX-QUINQUEFASCIATUS; GOLD
   NANOPARTICLES
AB United Nations Children's Fund (UNICEF)/United Nations Development Programme (UNDP)/World Bank/ World Health Organization (WHO) implemented the Training in Tropical Diseases (TDR) program with excellent results; however, due to current challenges, this active program requires new and innovative solutions. Nowadays, Aedes aegyptis-borne diseases can be added among neglected diseases. Surveillance and control must be considered owing to a great risk of infection with dengue, chikungunya and zika viruses. Although investigations on several vaccines are in progress, new insights in term of development of drugs that evade from resistance are of paramount importance. Nanobiotechnology appears as one of the most innovative strategy in the search of new uses for old pharmaceuticals or in the development of innovative and intelligent nanomedicines for neglected diseases. Liposomes, solid lipid nanoparticles, nanoemulsions, polymeric nanoparticles, metallic nanoparticles, quantum dots, carbon dots and carbon nanotubes were the focus of the current advances. In this direction, we have focused this overview on new advances in diagnostic assays as nanobiosensors, antivirus and nanoinsecticides on Aedes aegyptis control.
C1 [Duran, Nelson] Univ Estadual Campinas Unicamp, Inst Quim, Lab Quim Biol, BR-13083970 Campinas, SP, Brazil.
   [Duran, Nelson] Univ Estadual Campinas Unicamp, Inst Quim, Lab NanoBioss, BR-13083970 Campinas, SP, Brazil.
   [Duran, Nelson; Duran, Marcela] LNNano CNPEM, BR-13083100 Campinas, SP, Brazil.
   [Islan, German A.; Castro, Guillermo R.] Univ Nacl La Plata, Sch Sci, UNLP CONICET CCT La Plata, Appl Biotechnol Inst CINDEFI,Nanobiomat Lab, La Plata, Buenos Aires, Argentina.
   [Duran, Marcela] Univ Estadual Campinas Unicamp, Inst Biol, Lab Carcinogenese Urogenital & Imunoterapia, BR-13083970 Campinas, SP, Brazil.
C3 Universidade Estadual de Campinas; Universidade Estadual de Campinas;
   National University of La Plata; Consejo Nacional de Investigaciones
   Cientificas y Tecnicas (CONICET); Universidade Estadual de Campinas
RP Durán, N (corresponding author), Univ Estadual Campinas Unicamp, Inst Quim, Lab Quim Biol, BR-13083970 Campinas, SP, Brazil.; Durán, N (corresponding author), Univ Estadual Campinas Unicamp, Inst Quim, Lab NanoBioss, BR-13083970 Campinas, SP, Brazil.; Durán, N; Durán, M (corresponding author), LNNano CNPEM, BR-13083100 Campinas, SP, Brazil.; Durán, M (corresponding author), Univ Estadual Campinas Unicamp, Inst Biol, Lab Carcinogenese Urogenital & Imunoterapia, BR-13083970 Campinas, SP, Brazil.
EM duran@iqm.unicamp.br; marceladuranduran@gmail.com
RI Castro, Guillermo/D-1199-2013; Castro, Guillermo Raul/E-9982-2014
OI Islan, German Abel/0000-0002-3275-1349; Castro, Guillermo
   Raul/0000-0002-6187-7805; Duran, Nelson/0000-0001-8372-5143
FU INOMAT (CNPq); Brazilian Network on Nanotechnology (MCTI/CNPq);
   NanoBioss (MCTI); FAPESP
FX Support from INOMAT (CNPq), Brazilian Network on Nanotechnology
   (MCTI/CNPq), NanoBioss (MCTI) and FAPESP are acknowledged. The authors
   also thank Mauricio Ramalho Custodio for the design art photography of
   the cover image.
CR Alex MRA, 2011, EUR J PHARM SCI, V42, P11, DOI 10.1016/j.ejps.2010.10.002
   Araújo HRC, 2015, INSECTS, V6, P576, DOI 10.3390/insects6020576
   Arjunan NK, 2012, VECTOR-BORNE ZOONOT, V12, P262, DOI 10.1089/vbz.2011.0661
   Baeumner AJ, 2002, ANAL CHEM, V74, P1442, DOI 10.1021/ac015675e
   Banu AN, 2014, PARASITOL RES, V113, P311, DOI 10.1007/s00436-013-3656-0
   Beatty ME, 2010, PLOS NEGLECT TROP D, V4, DOI 10.1371/journal.pntd.0000890
   Bender AR, 1996, ANTIMICROB AGENTS CH, V40, P1467, DOI 10.1128/AAC.40.6.1467
   Bhattacharya R, 2008, ADV DRUG DELIVER REV, V60, P1289, DOI 10.1016/j.addr.2008.03.013
   Borase P. H., 2013, NANOMED BIOTHER DISC, V3, P111
   Bowman MC, 2008, J AM CHEM SOC, V130, P6896, DOI 10.1021/ja710321g
   Carvalho DO, 2014, JOVE-J VIS EXP, DOI 10.3791/3579
   Center of Diseases Control and Prevention (CDC), SURV CONTR AED AEG A
   Clayton R, 2009, ANTIVIR RES, V84, P142, DOI 10.1016/j.antiviral.2009.08.003
   Das S, 2015, ACS APPL MATER INTER, V7, P19530, DOI 10.1021/acsami.5b05232
   De Jaeghere F, 2000, J CONTROL RELEASE, V68, P291, DOI 10.1016/S0168-3659(00)00272-8
   de Mareuil J, 2002, ANTIVIR RES, V54, P175, DOI 10.1016/S0166-3542(02)00002-5
   Deda DK, 2015, J BRAZIL CHEM SOC, V26, P2448, DOI 10.5935/0103-5053.20150316
   Dembri A, 2001, PHARM RES-DORDR, V18, P467, DOI 10.1023/A:1011050209986
   Demento SL, 2010, J IMMUNOL, V185, P2989, DOI 10.4049/jimmunol.1000768
   Dias ACMS, 2013, BIOSENS BIOELECTRON, V44, P216, DOI 10.1016/j.bios.2012.12.033
   Duarte JL, 2015, REV BRAS FARMACOGN, V25, P189, DOI [10.1016/j.bjp.2015.02.010, 10.1016/j.bjp.2015.02.2010]
   Durán N, 2016, NANOMED-NANOTECHNOL, V12, P789, DOI 10.1016/j.nano.2015.11.016
   Durán N, 2010, J BRAZIL CHEM SOC, V21, P949, DOI 10.1590/S0103-50532010000600002
   Durán N, 2010, QUIM NOVA, V33, P151, DOI 10.1590/S0100-40422010000100028
   Durán N, 2009, CURR NANOSCI, V5, P396, DOI 10.2174/157341309789378069
   Elechiguerra Jose Luis, 2005, J Nanobiotechnology, V3, P6
   Gaikwad SC, 2013, J BRAZIL CHEM SOC, V24, P1974, DOI 10.5935/0103-5053.20130247
   Ghosh V, 2013, ASIAN J CHEM, V25, pS321
   Gnanadesigan M, 2011, ASIAN PAC J TROP MED, V4, P799, DOI 10.1016/S1995-7645(11)60197-1
   Gong TT, 2014, AIDS RES HUM RETROV, V30, pA143, DOI 10.1089/aid.2014.5288.abstract
   Gunaseelan S, 2010, ADV DRUG DELIVER REV, V62, P518, DOI 10.1016/j.addr.2009.11.021
   Hajra A., 2015, INT J SCI RES ENV SC, V3, P47
   Ham AS, 2009, PHARM RES-DORDR, V26, P502, DOI 10.1007/s11095-008-9765-2
   Hunsawong T, 2015, VACCINE, V33, P1702, DOI 10.1016/j.vaccine.2015.02.016
   Hussain A, 2014, J ANIM PLANT SCI, V24, P1110
   Idrees Sobia, 2013, Asian Pacific Journal of Tropical Biomedicine, V3, P232, DOI 10.1016/S2221-1691(13)60057-X
   Jahanshahi P, 2014, SCI REP-UK, V4, DOI 10.1038/srep03851
   Jhaveri A, 2016, EXPERT OPIN DRUG DEL, V13, P49, DOI 10.1517/17425247.2015.1086745
   Kalimuthu K., 2013, Journal of Entomological and Acarological Research, V45, P57, DOI 10.4081/jear.2013.e11
   Kuo YC, 2006, INT J PHARMACEUT, V327, P160, DOI 10.1016/j.ijpharm.2006.07.044
   Lembo David, 2010, Antiviral Chemistry & Chemotherapy, V21, P53, DOI 10.3851/IMP1684
   LEROUX JC, 1995, J PHARM SCI, V84, P1387, DOI 10.1002/jps.2600841202
   Lobenberg R, 1998, J CONTROL RELEASE, V50, P21, DOI 10.1016/S0168-3659(97)00105-3
   Mashwani ZUR, 2015, APPL MICROBIOL BIOT, V99, P9923, DOI 10.1007/s00253-015-6987-1
   Miller JL, 2012, ANTIMICROB AGENTS CH, V56, P6379, DOI 10.1128/AAC.01554-12
   Mungrue K., 2014, ADV LAB MED INT, V4, P1
   Olliaro PL, 2015, PLOS NEGLECT TROP D, V9, DOI 10.1371/journal.pntd.0003379
   Patil CD, 2012, PARASITOL RES, V110, P1815, DOI 10.1007/s00436-011-2704-x
   Peh A. E., 2010, FRONT BIOSCI SCHOLAR, V3, P806
   Pollock S, 2010, P NATL ACAD SCI USA, V107, P17176, DOI 10.1073/pnas.1009445107
   Poopathi S, 2015, ENVIRON SCI POLLUT R, V22, P2956, DOI 10.1007/s11356-014-3560-x
   Prabhu RH, 2015, INT J NANOMED, V10, P1001, DOI 10.2147/IJN.S56932
   Priyadarshini KA, 2012, PARASITOL RES, V111, P997, DOI 10.1007/s00436-012-2924-8
   Rai M., 2015, NANOTECHNOLOGY DIAGN
   Rai M, 2012, J BRAZIL CHEM SOC, V23, P14
   Rossi-Bergmann B, 2012, J NANO RES-SW, V20, P89, DOI 10.4028/www.scientific.net/JNanoR.20.89
   Salunkhe RB, 2011, PARASITOL RES, V109, P823, DOI 10.1007/s00436-011-2328-1
   Sareen Sarah J, 2012, RES J RECENT SCI, V1, P52
   Sathishkumar M, 2009, COLLOID SURFACE B, V73, P332, DOI 10.1016/j.colsurfb.2009.06.005
   Saxena M, 2013, RSC ADV, V3, P22504, DOI 10.1039/c3ra44100h
   Sayce AC, 2010, TRENDS MICROBIOL, V18, P323, DOI 10.1016/j.tim.2010.04.003
   Serizawa T, 2013, BIOMACROMOLECULES, V14, P613, DOI 10.1021/bm4000822
   Shah LK, 2006, PHARM RES, V23, P2638, DOI 10.1007/s11095-006-9101-7
   Shegokar R, 2010, INT J PHARMACEUT, V399, P129, DOI 10.1016/j.ijpharm.2010.07.044
   Silva EF, 2012, J NANOBIOTECHNOL, V10, DOI 10.1186/1477-3155-10-13
   Silva MMS, 2015, J CHEM TECHNOL BIOT, V90, P194, DOI 10.1002/jctb.4305
   Silveira CP, 2015, RSC ADV, V5, P81348, DOI 10.1039/c5ra15006j
   Smith AJ, 2011, MOL PHARMACEUT, V8, P1867, DOI 10.1021/mp200209j
   Soni N., 2012, Asian Pacific Journal of Tropical Disease, pS356
   SONI N, 2012, REP PARASITOL, V2, P1, DOI [DOI 10.2147/RIP.S29033, 10.2147/rip.s29033]
   Soni N., 2013, Advances, V2, P125, DOI [DOI 10.4236/ANP.2013.22021, 10.4236/anp.2013.22021]
   Soni N, 2012, PARASITOL RES, V111, P2091, DOI 10.1007/s00436-012-3056-x
   Soni N, 2012, PARASITOL RES, V110, P175, DOI 10.1007/s00436-011-2467-4
   Suganya A, 2013, PARASITOL RES, V112, P1385, DOI 10.1007/s00436-012-3269-z
   Sundaravadivelan C, 2013, PARASITOL RES, V112, P303, DOI [10.1007/s00436-012-3138-9, 10.100]
   Teles FRR, 2005, REV MED VIROL, V15, P287, DOI 10.1002/rmv.461
   Tsai MJ, 2012, INT J PHARMACEUT, V423, P461, DOI 10.1016/j.ijpharm.2011.12.009
   Veerakumar K, 2014, PARASITOL RES, V113, P4567, DOI 10.1007/s00436-014-4147-7
   Veerakumar K, 2014, PARASITOL RES, V113, P2363, DOI 10.1007/s00436-014-3895-8
   Veerakumar K, 2014, PARASITOL RES, V113, P1775, DOI 10.1007/s00436-014-3823-y
   Veerakumar K, 2013, PARASITOL RES, V112, P4073, DOI 10.1007/s00436-013-3598-6
   Yumei L., 2009, PRACT PHARM CLIN REM, V12, P104
   Zandi K, 2012, BMC COMPLEM ALTERN M, V12, DOI 10.1186/1472-6882-12-214
   Zandi K, 2011, VIROL J, V8, DOI 10.1186/1743-422X-8-560
   Zhang GJ, 2010, SENSOR ACTUAT B-CHEM, V146, P138, DOI 10.1016/j.snb.2010.02.021
   Zhang Y, 2015, LAB CHIP, V15, P1465, DOI 10.1039/c4lc01127a
   Zoppe JO, 2014, BIOMACROMOLECULES, V15, P1534, DOI 10.1021/bm500229d
NR 87
TC 13
Z9 13
U1 1
U2 45
PU SOC BRASILEIRA QUIMICA
PI SAO PAULO
PA CAIXA POSTAL 26037, 05599-970 SAO PAULO, BRAZIL
SN 0103-5053
EI 1678-4790
J9 J BRAZIL CHEM SOC
JI J. Braz. Chem. Soc.
PD JUN
PY 2016
VL 27
IS 7
BP 1139
EP 1149
DI 10.5935/0103-5053.20160122
PG 11
WC Chemistry, Multidisciplinary
WE Science Citation Index Expanded (SCI-EXPANDED)
SC Chemistry
GA DV7FF
UT WOS:000383101000002
OA Green Published, Green Submitted, gold
DA 2025-07-26
ER

PT J
AU Faddy, HM
   Fryk, JJ
   Prow, NA
   Watterson, D
   Young, PR
   Hall, RA
   Tolksdorf, F
   Sumian, C
   Gravemann, U
   Seltsam, A
   Marks, DC
AF Faddy, Helen M.
   Fryk, Jesse J.
   Prow, Natalie A.
   Watterson, Daniel
   Young, Paul R.
   Hall, Roy A.
   Tolksdorf, Frank
   Sumian, Chryslain
   Gravemann, Ute
   Seltsam, Axel
   Marks, Denese C.
TI Inactivation of dengue, chikungunya, and Ross River viruses in platelet
   concentrates after treatment with ultraviolet C light
SO TRANSFUSION
LA English
DT Article
ID PATHOGEN REDUCTION TECHNOLOGY; BLOOD-DONORS; TRANSFUSION; RISK;
   TRANSMISSION; IRRADIATION; ARBOVIRUS; EPIDEMIC; OUTBREAK; DISEASE
AB BACKGROUND: Arboviruses, including dengue (DENV 1-4), chikungunya (CHIKV), and Ross River (RRV), are emerging viruses that are a risk for transfusion safety globally. An approach for managing this risk is pathogen inactivation, such as the THERAFLEX UV-Platelets system. We investigated the ability of this system to inactivate the above mentioned arboviruses.
   STUDY DESIGN AND METHODS: DENV 1-4, CHIKV, or RRV were spiked into buffy coat (BC)-derived platelet (PLT) concentrates in additive solution and treated with the THERAFLEX UV-Platelets system at the following doses: 0.05, 0.1, 0.15, and 0.2 J/cm(2) (standard dose). Pre-and posttreatment samples were taken for each dose, and the level of viral infectivity was determined.
   RESULTS: At the standard ultraviolet C (UVC) dose (0.2 J/cm(2)), viral inactivation of at least 4.43, 6.34, and 5.13 log or more, was observed for DENV 1-4, CHIKV, and RRV, respectively. A dose dependency in viral inactivation was observed with increasing UVC doses.
   CONCLUSIONS: Our study has shown that DENV, CHIKV, and RRV, spiked into BC-derived PLT concentrates, were inactivated by the THERAFLEX UV-Platelets system to the limit of detection of our assay, suggesting that this system could contribute to the safety of PLT concentrates with respect to these emerging arboviruses.
C1 [Faddy, Helen M.; Fryk, Jesse J.; Marks, Denese C.] Australian Red Cross Blood Serv, Res & Dev, 44 Musk Ave, Brisbane, Qld 4059, Australia.
   [Faddy, Helen M.] Univ Queensland, Sch Med, Brisbane, Qld, Australia.
   [Prow, Natalie A.; Watterson, Daniel; Young, Paul R.; Hall, Roy A.] Univ Queensland, Australian Infect Dis Res Ctr, Sch Chem & Mol Biosci, Brisbane, Qld, Australia.
   [Prow, Natalie A.] QIMR Berghofer Med Res Inst, Brisbane, Qld, Australia.
   [Tolksdorf, Frank] MacoPharma Int GmbH, Langen, Germany.
   [Sumian, Chryslain] MacoPharma, Tourcoing, France.
   [Gravemann, Ute; Seltsam, Axel] German Red Cross Blood Serv NSTOB, Springe, Germany.
C3 Australian Red Cross Blood Service; University of Queensland; University
   of Queensland; QIMR Berghofer Medical Research Institute
RP Faddy, HM (corresponding author), Australian Red Cross Blood Serv, Res & Dev, 44 Musk Ave, Brisbane, Qld 4059, Australia.
EM hfaddy@redcrossblood.org.au
RI Faddy, Helen/A-6541-2015; Young, Paul/A-6176-2010; Marks,
   Denese/A-5267-2018
OI Young, Paul/0000-0002-2040-5190; Faddy, Helen/0000-0002-3446-8248; Prow,
   Natalie/0000-0001-7312-8767; Marks, Denese Carol/0000-0002-3674-6934;
   Fryk, Jesse/0000-0001-9080-2223; Watterson, Daniel/0000-0001-5957-2853
FU MacoPharma
FX This work was partly supported by MacoPharma, in the form of reagents,
   equipment, and grants.
CR [Anonymous], 1998, GUID IND Q5A VIR SAF, P28
   Aubry M, 2015, INT J INFECT DIS, V37, P19, DOI 10.1016/j.ijid.2015.06.005
   Bashir S, 2013, TRANSFUSION, V53, P990, DOI 10.1111/j.1537-2995.2012.03854.x
   Bertolini F, 2000, TRANSFUSION, V40, P121
   Bhatt S, 2013, NATURE, V496, P504, DOI 10.1038/nature12060
   Chuang Vivien W. M., 2008, Hong Kong Medical Journal, V14, P170
   Custer B, 2010, TRANSFUSION, V50, P2461, DOI 10.1111/j.1537-2995.2010.02704.x
   DOHERTY R. L., 1963, AUSTRALIAN J SCI, V26, P183
   *EUR MED AG, 1997, ICH TOP Q5A R1 VIR S, P29
   Faddy H, 2015, ECOHEALTH, V12, P347, DOI 10.1007/s10393-014-1005-0
   Faddy HM, 2015, TRANSFUSION, V55, P824, DOI 10.1111/trf.12899
   Faddy HM, 2013, EMERG INFECT DIS, V19, P787, DOI 10.3201/eid1905.121664
   Frentiu FD, 2010, PLOS ONE, V5, DOI 10.1371/journal.pone.0013398
   Gallian P, 2014, BLOOD, V123, P3679, DOI 10.1182/blood-2014-03-564880
   Hayden MH, 2015, AM J TROP MED HYG, V93, P397, DOI 10.4269/ajtmh.15-0128
   Hoad VC, 2015, MED J AUSTRALIA, V202, P267, DOI 10.5694/mja14.01522
   Johnson L, 2011, VOX SANG, V101, P208, DOI 10.1111/j.1423-0410.2011.01477.x
   Johnson L, 2016, TRANSFUS MED HEMOTH, V43, P190, DOI 10.1159/000441830
   Kendrick K, 2014, MMWR-MORBID MORTAL W, V63, P1137
   Klapsing P, 2005, EMERG INFECT DIS, V11, P613, DOI 10.3201/eid1104.041070
   Knope KE, 2014, COMMUN DIS INTELL, V38, pE122, DOI 10.33321/cdi.2014.38.21
   Levi JE, 2015, TRANSFUSION, V55, P961, DOI 10.1111/trf.12944
   Marks DC, 2014, ISBT SCI SER, V9, P44, DOI 10.1111/voxs.12085
   Marrocco C, 2013, TRANSFUSION, V53, P1808, DOI 10.1111/trf.12060
   Mohr H, 2009, TRANSFUSION, V49, P2612, DOI 10.1111/j.1537-2995.2009.02334.x
   Oh HB, 2015, TRANSFUSION, V55, P1655, DOI 10.1111/trf.13054
   Petersen LR, 2010, VOX SANG, V98, P495, DOI 10.1111/j.1423-0410.2009.01286.x
   Petersen LR, 2010, TRANSFUS MED REV, V24, P15, DOI 10.1016/j.tmrv.2009.09.002
   Pohler P, 2012, TRANSFUSION, V52, P2414, DOI 10.1111/j.1537-2995.2012.03583.x
   Rasonglès P, 2009, TRANSFUSION, V49, P1083, DOI 10.1111/j.1537-2995.2009.02111.x
   Roth A, 2014, EMERG INFECT DIS, V20
   Sabino EC, 2016, J INFECT DIS, V213, P694, DOI 10.1093/infdis/jiv326
   Sandgren P, 2011, VOX SANG, V101, P35, DOI 10.1111/j.1423-0410.2010.01454.x
   Seltsam A, 2011, TRANSFUS MED HEMOTH, V38, P43, DOI 10.1159/000323845
   Solheim BG, 2008, TRANSFUS APHER SCI, V39, P75, DOI 10.1016/j.transci.2008.05.003
   Steinmann E, 2013, TRANSFUSION, V53, P1010, DOI 10.1111/j.1537-2995.2012.03858.x
   Stramer SL, 2012, TRANSFUSION, V52, P1657, DOI 10.1111/j.1537-2995.2012.03566.x
   Tambyah PA, 2008, NEW ENGL J MED, V359, P1526, DOI 10.1056/NEJMc0708673
   Nunes MRT, 2015, BMC MED, V13, DOI 10.1186/s12916-015-0348-x
   TESH RB, 1981, T ROY SOC TROP MED H, V75, P426, DOI 10.1016/0035-9203(81)90112-7
   TESH RB, 1975, AM J TROP MED HYG, V24, P664, DOI 10.4269/ajtmh.1975.24.664
   Thiele T, 2015, VOX SANG, V109, P44, DOI 10.1111/vox.12247
   Viennet E, 2014, PARASITE VECTOR, V7, DOI 10.1186/1756-3305-7-379
   Watterson D, 2012, J GEN VIROL, V93, P72, DOI 10.1099/vir.0.037317-0
   Weaver SC, 2015, NEW ENGL J MED, V372, P1231, DOI 10.1056/NEJMra1406035
   Yung CF, 2015, AM J TROP MED HYG, V92, P999, DOI 10.4269/ajtmh.14-0628
NR 46
TC 34
Z9 35
U1 0
U2 8
PU WILEY
PI HOBOKEN
PA 111 RIVER ST, HOBOKEN 07030-5774, NJ USA
SN 0041-1132
EI 1537-2995
J9 TRANSFUSION
JI Transfusion
PD JUN
PY 2016
VL 56
IS 6
SI SI
BP 1548
EP 1555
DI 10.1111/trf.13519
PN 2
PG 8
WC Hematology
WE Science Citation Index Expanded (SCI-EXPANDED)
SC Hematology
GA DS1NC
UT WOS:000380361600009
PM 26926832
DA 2025-07-26
ER

PT J
AU Fros, JJ
   Pijlman, GP
AF Fros, Jelke J.
   Pijlman, Gorben P.
TI Alphavirus Infection: Host Cell Shut-Off and Inhibition of Antiviral
   Responses
SO VIRUSES-BASEL
LA English
DT Review
DE alphavirus; chikungunya; Sindbis; Semliki Forest; host shut-off;
   transcription; translation; antiviral response; stress granules;
   interferon; unfolded protein response
ID SEMLIKI-FOREST-VIRUS; UNFOLDED PROTEIN RESPONSE; ENDOPLASMIC-RETICULUM
   STRESS; CHIKUNGUNYA VIRUS; SINDBIS VIRUS; NONSTRUCTURAL PROTEIN-2;
   MESSENGER-RNA; EIF2-ALPHA PHOSPHORYLATION; TRANSLATION INITIATION;
   NUCLEAR-LOCALIZATION
AB Alphaviruses cause debilitating disease in humans and animals and are transmitted by blood-feeding arthropods, typically mosquitoes. With a traditional focus on two models, Sindbis virus and Semliki Forest virus, alphavirus research has significantly intensified in the last decade partly due to the re-emergence and dramatic expansion of chikungunya virus in Asia, Europe, and the Americas. As a consequence, alphavirus-host interactions are now understood in much more molecular detail, and important novel mechanisms have been elucidated. It has become clear that alphaviruses not only cause a general host shut-off in infected vertebrate cells, but also specifically suppress different host antiviral pathways using their viral nonstructural proteins, nsP2 and nsP3. Here we review the current state of the art of alphavirus host cell shut-off of viral transcription and translation, and describe recent insights in viral subversion of interferon induction and signaling, the unfolded protein response, and stress granule assembly.
C1 [Fros, Jelke J.] Univ Oxford, Nuffield Dept Med, Peter Medawar Bldg Pathogen Res, Oxford OX1 3SY, England.
   [Fros, Jelke J.; Pijlman, Gorben P.] Wageningen Univ, Virol Lab, Droevendaalsesteeg 1,6708 PB, NL-6700 AB Wageningen, Netherlands.
C3 University of Oxford; Wageningen University & Research
RP Pijlman, GP (corresponding author), Wageningen Univ, Virol Lab, Droevendaalsesteeg 1,6708 PB, NL-6700 AB Wageningen, Netherlands.
EM jelke.fros@ndm.ox.ac.uk; gorben.pijlman@wur.nl
RI ; Fros, Jelke/AAN-5110-2020
OI Fros, Jelke/0000-0002-3291-8401; Pijlman, Gorben/0000-0001-9301-0408; 
FU European 195 Community's Seventh Framework Program (FP7 VECTORIE
   project) [261466]
FX This work is supported by the European 195 Community's Seventh Framework
   Program (FP7 VECTORIE project number 261466).
CR AHOLA T, 1995, P NATL ACAD SCI USA, V92, P507, DOI 10.1073/pnas.92.2.507
   Akhrymuk I, 2012, J VIROL, V86, P7180, DOI 10.1128/JVI.00541-12
   Albulescu IC, 2015, ANTIVIR RES, V121, P39, DOI 10.1016/j.antiviral.2015.06.013
   Albulescu IC, 2014, J GEN VIROL, V95, P2683, DOI 10.1099/vir.0.069690-0
   Ambrose RL, 2011, J VIROL, V85, P2723, DOI 10.1128/JVI.02050-10
   Atasheva S, 2010, J VIROL, V84, P4158, DOI 10.1128/JVI.02554-09
   Barry G, 2010, J VIROL, V84, P7369, DOI 10.1128/JVI.02310-09
   Berglund P, 2007, J VIROL, V81, P7220, DOI 10.1128/JVI.00137-07
   Bidet K, 2014, PLOS PATHOG, V10, DOI 10.1371/journal.ppat.1004242
   Billecocq A, 2004, J VIROL, V78, P9798, DOI 10.1128/JVI.78.18.9798-9806.2004
   Blair CD, 2011, FUTURE MICROBIOL, V6, P265, DOI [10.2217/FMB.11.11, 10.2217/fmb.11.11]
   Boyd AM, 2001, AM J TROP MED HYG, V65, P777, DOI 10.4269/ajtmh.2001.65.777
   Breakwell L, 2007, J VIROL, V81, P8677, DOI 10.1128/JVI.02411-06
   Burnett HF, 2012, CELL STRESS CHAPERON, V17, P473, DOI 10.1007/s12192-012-0324-8
   Carissimo G, 2015, P NATL ACAD SCI USA, V112, pE176, DOI 10.1073/pnas.1412984112
   Costa A, 2013, PLOS ONE, V8, DOI 10.1371/journal.pone.0072864
   Couderc T, 2008, PLOS PATHOG, V4, DOI 10.1371/journal.ppat.0040029
   CRAWFORD N, 1981, CELL, V27, P555, DOI 10.1016/0092-8674(81)90397-4
   Cristea IM, 2006, J BIOL CHEM, V281, P30269, DOI 10.1074/jbc.M603980200
   Cristea IM, 2010, J VIROL, V84, P6720, DOI 10.1128/JVI.01983-09
   Das PK, 2014, J BIOL CHEM, V289, P5635, DOI 10.1074/jbc.M113.503433
   Delisle E, 2015, EUROSURVEILLANCE, V20, P8, DOI 10.2807/1560-7917.ES2015.20.17.21108
   Dryga SA, 1997, VIROLOGY, V228, P74, DOI 10.1006/viro.1996.8364
   Fazakerley JK, 2002, J VIROL, V76, P392, DOI 10.1128/JVI.76.1.392-396.2002
   FINTER NB, 1991, DRUGS, V42, P749, DOI 10.2165/00003495-199142050-00003
   Fragkoudis R, 2008, INSECT MOL BIOL, V17, P647, DOI 10.1111/j.1365-2583.2008.00834.x
   Frolov I, 1996, J VIROL, V70, P1182, DOI 10.1128/JVI.70.2.1182-1190.1996
   Frolova EI, 2002, J VIROL, V76, P11254, DOI 10.1128/JVI.76.22.11254-11264.2002
   Fros JJ, 2015, PARASITE VECTOR, V8, DOI 10.1186/s13071-015-1070-4
   Fros JJ, 2015, J GEN VIROL, V96, P580, DOI 10.1099/vir.0.071845-0
   Fros JJ, 2013, J VIROL, V87, P10394, DOI 10.1128/JVI.00884-13
   Fros JJ, 2012, J VIROL, V86, P10873, DOI 10.1128/JVI.01506-12
   Fros JJ, 2010, J VIROL, V84, P10877, DOI 10.1128/JVI.00949-10
   Gardner J, 2010, J VIROL, V84, P8021, DOI 10.1128/JVI.02603-09
   Garmashova N, 2007, J VIROL, V81, P13552, DOI 10.1128/JVI.01576-07
   Gonzalez-Hernandez MJ, 2014, PLOS ONE, V9, DOI 10.1371/journal.pone.0094491
   Gorchakov R, 2005, J VIROL, V79, P9397, DOI 10.1128/JVI.79.15.9397-9409.2005
   Gorchakov R, 2004, J VIROL, V78, P8455, DOI 10.1128/JVI.78.16.8455-8467.2004
   Gorchakov R, 2008, J VIROL, V82, P10088, DOI 10.1128/JVI.01011-08
   Grandadam M, 2011, EMERG INFECT DIS, V17, P910, DOI 10.3201/eid1705.101873
   Groskreutz DJ, 2010, J BIOL CHEM, V285, P24023, DOI 10.1074/jbc.M109.077321
   Gunnery S, 1998, METHODS, V15, P189, DOI 10.1006/meth.1998.0623
   Harding HP, 2000, MOL CELL, V6, P1099, DOI 10.1016/S1097-2765(00)00108-8
   HARDY WR, 1989, J VIROL, V63, P4653, DOI 10.1128/JVI.63.11.4653-4664.1989
   He B, 2006, CELL DEATH DIFFER, V13, P393, DOI 10.1038/sj.cdd.4401833
   Hikke MC, 2014, MICROB BIOTECHNOL, V7, P480, DOI 10.1111/1751-7915.12100
   Hubálek Z, 2014, ADV VIRUS RES, V89, P201, DOI 10.1016/B978-0-12-800172-1.00005-7
   Joubert PE, 2012, AUTOPHAGY, V8, P1261, DOI 10.4161/auto.20751
   Joubert PE, 2012, J EXP MED, V209, P1029, DOI 10.1084/jem.20110996
   Judith D, 2013, EMBO REP, V14, P534, DOI 10.1038/embor.2013.51
   KAARIAINEN L, 1984, ANNU REV MICROBIOL, V38, P91, DOI 10.1146/annurev.mi.38.100184.000515
   KAMER G, 1984, NUCLEIC ACIDS RES, V12, P7269, DOI 10.1093/nar/12.18.7269
   Kaufman RJ, 1999, GENE DEV, V13, P1211, DOI 10.1101/gad.13.10.1211
   Kaur P, 2013, ANTIMICROB AGENTS CH, V57, P155, DOI 10.1128/AAC.01467-12
   Khong A, 2011, J VIROL, V85, P1439, DOI 10.1128/JVI.02220-10
   Kristensen O, 2015, BIOCHEM BIOPH RES CO, V467, P53, DOI 10.1016/j.bbrc.2015.09.123
   Kuhn R.J., 2007, Field's Virology, V5th
   Kurkela S, 2008, EMERG INFECT DIS, V14, P41, DOI 10.3201/eid1401.070510
   Lam S K, 2001, Southeast Asian J Trop Med Public Health, V32, P447
   Langereis MA, 2013, J VIROL, V87, P6314, DOI 10.1128/JVI.03213-12
   Lani R, 2015, SCI REP-UK, V5, DOI 10.1038/srep11421
   Léonard VHJ, 2006, J VIROL, V80, P9667, DOI 10.1128/JVI.00822-06
   Leparc-Goffart I, 2014, LANCET, V383, P514, DOI 10.1016/S0140-6736(14)60185-9
   Linn ML, 2001, J VIROL, V75, P4103, DOI 10.1128/JVI.75.9.4103-4109.2001
   MANCHE L, 1992, MOL CELL BIOL, V12, P5238, DOI 10.1128/MCB.12.11.5238
   McFarlane M, 2014, PLOS NEGLECT TROP D, V8, DOI 10.1371/journal.pntd.0002994
   McInerney GM, 2005, MOL BIOL CELL, V16, P3753, DOI 10.1091/mbc.E05-02-0124
   MEURS E, 1990, CELL, V62, P379, DOI 10.1016/0092-8674(90)90374-N
   Montgomery SA, 2006, J VIROL, V80, P7729, DOI 10.1128/JVI.00425-06
   Nasar F, 2012, P NATL ACAD SCI USA, V109, P14622, DOI 10.1073/pnas.1204787109
   Nivitchanyong T, 2009, VIRUS RES, V141, P1, DOI 10.1016/j.virusres.2008.12.019
   Old JM, 2005, J WILDLIFE DIS, V41, P611, DOI 10.7589/0090-3558-41.3.611
   Onomoto K, 2012, PLOS ONE, V7, DOI 10.1371/journal.pone.0043031
   Panas MD, 2015, PLOS PATHOG, V11, DOI 10.1371/journal.ppat.1004659
   Panas MD, 2014, J VIROL, V88, P5888, DOI 10.1128/JVI.00439-14
   Pare JM, 2009, MOL BIOL CELL, V20, P3273, DOI 10.1091/mbc.E09-01-0082
   PERANEN J, 1990, J VIROL, V64, P1888
   PERANEN J, 1988, J GEN VIROL, V69, P2165, DOI 10.1099/0022-1317-69-9-2165
   Perri S, 2000, J VIROL, V74, P9802, DOI 10.1128/JVI.74.20.9802-9807.2000
   Perry JW, 2012, PLOS PATHOG, V8, DOI 10.1371/journal.ppat.1002783
   Pfeffer M, 2006, APPL ENVIRON MICROB, V72, P6886, DOI 10.1128/AEM.00868-06
   Pohjala L, 2011, PLOS ONE, V6, DOI 10.1371/journal.pone.0028923
   Powers AM, 2001, J VIROL, V75, P10118, DOI 10.1128/JVI.75.21.10118-10131.2001
   Powers AM, 2015, J GEN VIROL, V96, P1, DOI 10.1099/vir.0.070136-0
   Randall RE, 2008, J GEN VIROL, V89, P1, DOI 10.1099/vir.0.83391-0
   Rathore APS, 2013, VIROL J, V10, DOI 10.1186/1743-422X-10-36
   Reineke LC, 2015, J VIROL, V89, P2575, DOI 10.1128/JVI.02791-14
   Rezza G, 2007, LANCET, V370, P1840, DOI 10.1016/S0140-6736(07)61779-6
   RIKKONEN M, 1994, ARCH VIROL, P369
   Rupp JC, 2015, J GEN VIROL, V96, P2483, DOI 10.1099/jgv.0.000249
[truncated: 3,322,174 more chars]
