# Supplementary material for: Resurgent threat in a changing climate: A 20-year bibliometric analysis of global Chikungunya research evolution and pandemic preparedness
Source: PLoS Negl Trop Dis. 2026 Feb 23;20(2):e0013959. doi: 10.1371/journal.pntd.0013959 (PMC12945310; doi:10.1371/journal.pntd.0013959)
Supplement: S1 Appendix — (ZIP) [file pntd.0013959.s001.zip › S1_Zip/S14_Text..txt]

FN Clarivate Analytics Web of Science
VR 1.0
PT J
AU Phillips, JA
AF Phillips, Jennan A.
TI Chikungunya Virus
SO WORKPLACE HEALTH & SAFETY
LA English
DT Article
DE disease prevention; global occupational health; health surveillance;
   occupational health and safety programs; occupational hazards; health
   education
AB A mosquito-borne viral disease that is creating increased concern globally is Chikungunya virus (CHIKV). Occupational and environmental health nurses should educate workers about this emerging viral infection.
C1 [Phillips, Jennan A.] Univ Alabama Birmingham, Birmingham, AL 35294 USA.
C3 University of Alabama System; University of Alabama Birmingham
RP Phillips, JA (corresponding author), Univ Alabama Birmingham, Occupat Hlth Nursing Program, NB 316 1720 2nd Ave South, Birmingham, AL 35294 USA.
EM japhil@uab.edu
CR World Health Organization, 2015, CHIK FACT SHEET
NR 1
TC 0
Z9 0
U1 0
U2 7
PU SAGE PUBLICATIONS INC
PI THOUSAND OAKS
PA 2455 TELLER RD, THOUSAND OAKS, CA 91320 USA
SN 2165-0799
EI 2165-0969
J9 WORKPLACE HEALTH SAF
JI Workplace Health Saf.
PD JUN
PY 2015
VL 63
IS 6
BP 280
EP 280
DI 10.1177/2165079915591290
PG 1
WC Nursing
WE Science Citation Index Expanded (SCI-EXPANDED); Social Science Citation Index (SSCI)
SC Nursing
GA CL9JR
UT WOS:000357294800007
PM 26135602
DA 2025-07-26
ER

PT J
AU Rezza, G
AF Rezza, Giovanni
TI Do we need a vaccine against chikungunya?
SO PATHOGENS AND GLOBAL HEALTH
LA English
DT Review
DE Chikungunya virus; Vaccine; R&D
ID VIRUS; OUTBREAKS; LIVE; IMMUNOGENICITY; CANDIDATES; INFECTION; MOSQUITO;
   STRAIN
AB During the last decade, the chikungunya (CHIKV) virus has expanded its range of activity, conquering new territories and becoming an important global health threat. In particular, the challenge represented by the recent emergence of CHIKV in the Americas has strengthened the need of a safe and effective vaccine. Although research on vaccines against CHIKV has been slow, a few vaccine candidates have been tested over the years. Inactivated and attenuated vaccine candidates have shown promising results in phase I/II trials, and engineered vaccines have proven to be safe and immunogenic in mouse and/or non-human primate models. Recently, a vaccine based on virus-like particles (VLP) has been successfully tested in a phase I trial. However, large phase I/II controlled trials, which are needed in order to provide evidence of vaccine efficacy, may be planned only under certain conditions. First, they should be conducted during epidemic periods, when a large number of cases occur, in order to ensure an adequate study power. Second, they are expensive and investments returns are not always guaranteed. To overcome this problem, public/private partnership and government support, the identification of target population groups for vaccination and the commitment of donor agencies are key factors for supporting both the development and the availability of vaccines against neglected tropical diseases like chikungunya.
C1 Ist Super Sanita, Dept Infect Parasit & Immunomediated Dis, I-00161 Rome, Italy.
C3 Istituto Superiore di Sanita (ISS)
RP Rezza, G (corresponding author), Ist Super Sanita, Dept Infect Parasit & Immunomediated Dis, Viale Regina Elena 299, I-00161 Rome, Italy.
EM giovanni.rezza@iss.it
RI rezza, giovanni/D-4393-2016
CR Akahata W, 2010, NAT MED, V16, P334, DOI 10.1038/nm.2105
   Andre F E, 2002, Dev Biol (Basel), V110, P25
   [Anonymous], 2006, Weekly Epidemiological Records, V81, P105
   Butler D, 2007, NATURE, V449, P158, DOI 10.1038/449158a
   Cassadou S., 2014, EURO SURVEILL, V19
   Chang LJ, 2014, LANCET, V384, P2046, DOI 10.1016/S0140-6736(14)61185-5
   Charrel RN, 2007, NEW ENGL J MED, V356, P769, DOI 10.1056/NEJMp078013
   Chitradevi STS, 2013, VACCINE, V31, P2035, DOI 10.1016/j.vaccine.2013.02.045
   Edelman R, 2000, AM J TROP MED HYG, V62, P681, DOI 10.4269/ajtmh.2000.62.681
   Gorchakov R, 2012, J VIROL, V86, P6084, DOI 10.1128/JVI.06449-11
   Hallengärd D, 2014, J VIROL, V88, P2858, DOI 10.1128/JVI.03453-13
   HARRISON VR, 1971, J IMMUNOL, V107, P643
   Hoke CH, 2012, VACCINE, V30, P6713, DOI 10.1016/j.vaccine.2012.08.025
   Kumar NP, 2008, J GEN VIROL, V89, P1945, DOI 10.1099/vir.0.83628-0
   Leparc-Goffart I, 2014, LANCET, V383, P514, DOI 10.1016/S0140-6736(14)60185-9
   Mallilankaraman K, 2011, PLOS NEGLECT TROP D, V5, DOI 10.1371/journal.pntd.0000928
   McClain DJ, 1998, J INFECT DIS, V177, P634, DOI 10.1086/514240
   Muthumani K, 2008, VACCINE, V26, P5128, DOI 10.1016/j.vaccine.2008.03.060
   Parola P, 2006, EMERG INFECT DIS, V12, P1493, DOI 10.3201/eid1210.060610
   PEDERSEN CE, 1972, AM J EPIDEMIOL, V95, P490, DOI 10.1093/oxfordjournals.aje.a121416
   Pialoux G, 2007, LANCET INFECT DIS, V7, P319, DOI 10.1016/S1473-3099(07)70107-X
   Plante K, 2011, PLOS PATHOG, V7, DOI 10.1371/journal.ppat.1002142
   Powers AM, 2014, LANCET, V384, P2008, DOI 10.1016/S0140-6736(14)61290-3
   Pronker ES, 2013, PLOS ONE, V8, DOI 10.1371/journal.pone.0057755
   Rezza G, 2007, LANCET, V370, P1840, DOI 10.1016/S0140-6736(07)61779-6
   Rezza G, 2014, PATHOG GLOB HEALTH, V108, P349, DOI 10.1179/2047773214Y.0000000163
   ROSS R. W., 1956, JOUR HYG, V54, P177
   Roy CJ, 2014, J INFECT DIS, V209, P1891, DOI 10.1093/infdis/jiu014
   Tsetsarkin KA, 2007, PLOS PATHOG, V3, P1895, DOI 10.1371/journal.ppat.0030201
   TURELL MJ, 1992, AM J TROP MED HYG, V47, P98, DOI 10.4269/ajtmh.1992.47.98
   Van Bortel W, 2014, EURO SURVEILL, V19
   Vazeille M, 2007, PLOS ONE, V2, DOI 10.1371/journal.pone.0001168
   Wang E, 2008, VACCINE, V26, P5030, DOI 10.1016/j.vaccine.2008.07.054
   Weaver SC, 2012, EXPERT REV VACCINES, V11, P1087, DOI [10.1586/erv.12.84, 10.1586/ERV.12.84]
   Yergolkar PN, 2006, EMERG INFECT DIS, V12, P1580, DOI 10.3201/eid1210.060529
   Zuckerman AJ, 2005, PRINCIPLE PRACTICE C, V5th
NR 36
TC 15
Z9 17
U1 0
U2 15
PU TAYLOR & FRANCIS LTD
PI ABINGDON
PA 2-4 PARK SQUARE, MILTON PARK, ABINGDON OR14 4RN, OXON, ENGLAND
SN 2047-7724
EI 2047-7732
J9 PATHOG GLOB HEALTH
JI Pathog. Glob. Health
PD JUN
PY 2015
VL 109
IS 4
BP 170
EP 173
DI 10.1179/2047773215Y.0000000017
PG 4
WC Public, Environmental & Occupational Health; Parasitology; Tropical
   Medicine
WE Science Citation Index Expanded (SCI-EXPANDED)
SC Public, Environmental & Occupational Health; Parasitology; Tropical
   Medicine
GA CN2KF
UT WOS:000358249100006
PM 25971340
OA Green Published
DA 2025-07-26
ER

PT J
AU Roiz, D
   Bousses, P
   Simard, F
   Paupy, C
   Fontenille, D
AF Roiz, David
   Bousses, Philippe
   Simard, Frederic
   Paupy, Christophe
   Fontenille, Didier
TI Autochthonous Chikungunya Transmission and Extreme Climate Events in
   Southern France
SO PLOS NEGLECTED TROPICAL DISEASES
LA English
DT Article
ID AEDES-ALBOPICTUS; VIRUS-INFECTION; RISK-FACTORS; CULICIDAE; DIPTERA
AB Background Extreme precipitation events are increasing as a result of ongoing global warming, but controversy surrounds the relationship between flooding and mosquito-borne diseases. A common view among the scientific community and public health officers is that heavy rainfalls have a flushing effect on breeding sites, which negatively affects vector populations, thereby diminishing disease transmission. During 2014 in Montpellier, France, there were at least 11 autochthonous cases of chikungunya caused by the invasive tiger mosquito Aedes albopictus in the vicinity of an imported case. We show that an extreme rainfall event increased and extended the abundance of the disease vector Ae. albopictus, hence the period of autochthonous transmission of chikungunya.
   Methodology/Principal Findings We report results from close monitoring of the adult and egg population of the chikungunya vector Ae. albopictus through weekly sampling over the entire mosquito breeding season, which revealed an unexpected pattern. Statistical analysis of the seasonal dynamics of female abundance in relation to climatic factors showed that these relationships changed after the heavy rainfall event. Before the inundations, accumulated temperatures are the most important variable predicting Ae. albopictus seasonal dynamics. However, after the inundations, accumulated rainfall over the 4 weeks prior to capture predicts the seasonal dynamics of this species and extension of the transmission period.
   Conclusions/Significance Our empirical data suggests that heavy rainfall events did increase the risk of arbovirus transmission in Southern France in 2014 by favouring a rapid rise in abundance of vector mosquitoes. Further studies should now confirm these results in different ecologicalcontexts, so that the impact of global change and extreme climatic events on mosquito population dynamics and the risk of disease transmission can be adequately understood.
C1 [Roiz, David; Bousses, Philippe; Simard, Frederic; Paupy, Christophe; Fontenille, Didier] MIVEGEC Infect Dis & Vectors Ecol Genet Evolut &, Inst Rech Dev, UMR UM IRD224 CNRS5290, Montpellier, France.
   [Fontenille, Didier] Inst Pasteur Cambodge, Phnom Penh, Cambodia.
C3 Institut de Recherche pour le Developpement (IRD); Universite de
   Montpellier; Pasteur Network; Institut Pasteur Cambodia
RP Roiz, D (corresponding author), MIVEGEC Infect Dis & Vectors Ecol Genet Evolut &, Inst Rech Dev, UMR UM IRD224 CNRS5290, BP 64501, Montpellier, France.
EM davidroiz@gmail.com
RI FONTENILLE, didier/G-4091-2013; Roiz, David/F-2082-2011; SIMARD,
   Frederic/J-9489-2016; Paupy, Christophe/I-4847-2017
OI Roiz, David/0000-0002-5819-3648; SIMARD, Frederic/0000-0002-2871-5329;
   Paupy, Christophe/0000-0002-7122-2079; FONTENILLE,
   didier/0000-0002-0544-3885
FU ERA-Net BiodivERsA, France [ANR-13-EBID-0007-01]; FWF, Austria [I-1434];
   DFG,Germany [KL2087/6-1]; BiodivERsA
FX This work was funded by the ERA-Net BiodivERsA, project CG-INVAMOFECT
   with the national funders ANR-13-EBID-0007-01 France, FWF I-1434
   Austria, and DFG KL2087/6-1 Germany as part of the 2012-2013 BiodivERsA
   call for research proposals. The funders had no role in study design,
   data collection and analysis, decision to publish, or preparation of the
   manuscript.
CR [Anonymous], SURV MOUST AED ALB F
   [Anonymous], 2013, MuMIn: Multi-Model Inference
   Brown Lisa, 2013, Disaster Health, V1, P117, DOI 10.4161/dish.25216
   Carrieri M, 2003, ENVIRON ENTOMOL, V32, P1313, DOI 10.1603/0046-225X-32.6.1313
   Abramides GC, 2013, T ROY SOC TROP MED H, V107, P706, DOI 10.1093/trstmh/trt093
   Delisle E, 2015, EUROSURVEILLANCE, V20, P8, DOI 10.2807/1560-7917.ES2015.20.17.21108
   Dieng H, 2012, INT J BIOMETEOROL, V56, P113, DOI 10.1007/s00484-011-0402-0
   Fyodorova MV, 2006, J MED ENTOMOL, V43, P552, DOI 10.1603/0022-2585(2006)43[552:EOPWNV]2.0.CO;2
   Han LL, 1999, J INFECT DIS, V179, P230, DOI 10.1086/314566
   Hubálek Z, 1999, EMERG INFECT DIS, V5, P643, DOI 10.3201/eid0505.990505
   Ivers LC, 2006, CURR OPIN INFECT DIS, V19, P408, DOI 10.1097/01.qco.0000244044.85393.9e
   Min SK, 2011, NATURE, V470, P378, DOI 10.1038/nature09763
   Morin CW, 2013, ENVIRON HEALTH PERSP, V121, P1264, DOI 10.1289/ehp.1306556
   Neteler M, 2011, INT J HEALTH GEOGR, V10, DOI 10.1186/1476-072X-10-49
   Relman D A., 2008, Global climate change and extreme weather events: understanding the contributions to infectious disease emergence In Global climate change and extreme weather events: understanding the contributions to infectious disease emergence
   Roiz D, 2011, PLOS ONE, V6, DOI 10.1371/journal.pone.0014800
   Schaffner F, 2001, MOUSTIQUES EUROPE
   Schaffner F, 2014, LANCET INFECT DIS, V14, P1044, DOI 10.1016/S1473-3099(14)70925-9
   Septfons A., 2015, Bulletin Epidemiologique Hebdomadaire, P204
   Venables WN, 2002, Modern Applied Statistics with S. Statistics and Computing, V4th, DOI DOI 10.1007/978-0-387-21706-2
   Zhang BC, 2016, J BASIC MICROB, V56, P670, DOI 10.1002/jobm.201500751
NR 21
TC 63
Z9 65
U1 0
U2 33
PU PUBLIC LIBRARY SCIENCE
PI SAN FRANCISCO
PA 1160 BATTERY STREET, STE 100, SAN FRANCISCO, CA 94111 USA
SN 1935-2735
J9 PLOS NEGLECT TROP D
JI Plos Neglect. Trop. Dis.
PD JUN
PY 2015
VL 9
IS 6
AR e0003854
DI 10.1371/journal.pntd.0003854
PG 8
WC Infectious Diseases; Parasitology; Tropical Medicine
WE Science Citation Index Expanded (SCI-EXPANDED)
SC Infectious Diseases; Parasitology; Tropical Medicine
GA CM0VX
UT WOS:000357398100047
PM 26079620
OA Green Published, Green Submitted, gold
DA 2025-07-26
ER

PT J
AU Saisawang, C
   Sillapee, P
   Sinsirimongkol, K
   Ubol, S
   Smith, DR
   Ketterman, AJ
AF Saisawang, Chonticha
   Sillapee, Pornpan
   Sinsirimongkol, Kwanhathai
   Ubol, Sukathida
   Smith, Duncan R.
   Ketterman, Albert J.
TI Full length and protease domain activity of chikungunya virus nsP2
   differ from other alphavirus nsP2 proteases in recognition of small
   peptide substrates
SO BIOSCIENCE REPORTS
LA English
DT Article
DE alphavirus; chikungunya virus; cysteine protease; non-structural protein
   2 (nsP2)
ID SINDBIS VIRUS; BIOCHEMICAL-CHARACTERIZATION; NONSTRUCTURAL PROTEINASE;
   CYSTEINE PROTEASE; CLEAVAGE-SITE; POLYPROTEIN; PURIFICATION;
   REPLICATION; SOLUBILITY; EXPRESSION
AB Alphavirus nsP2 proteins are multifunctional and essential for viral replication. The protease role of nsP2 is critical for virus replication as only the virus protease activity is used for processing of the viral non-structural polypeptide. Chikungunya virus is an emerging disease problem that is becoming a world-wide health issue. We have generated purified recombinant chikungunya virus nsP2 proteins, both full length and a truncated protease domain from the C-terminus of the nsP2 protein. Enzyme characterization shows that the protease domain alone has different properties compared with the full length nsP2 protease. We also show chikungunya nsP2 protease possesses different substrate specificity to the canonical alphavirus nsP2 polyprotein cleavage specificity. Moreover, the chikungunya nsP2 also appears to differ from other alphavirus nsP2 in its distinctive ability to recognize small peptide substrates.
C1 [Saisawang, Chonticha; Sillapee, Pornpan; Sinsirimongkol, Kwanhathai; Smith, Duncan R.; Ketterman, Albert J.] Mahidol Univ, Inst Mol Biosci, Bangkok 10700, Thailand.
   [Ubol, Sukathida; Smith, Duncan R.] Mahidol Univ, Ctr Emerging & Neglected Infect Dis, Bangkok 10700, Thailand.
   [Ubol, Sukathida] Mahidol Univ, Fac Sci, Dept Microbiol, Bangkok 10400, Thailand.
C3 Mahidol University; Mahidol University; Mahidol University
RP Ketterman, AJ (corresponding author), Mahidol Univ, Inst Mol Biosci, Salaya Campus, Bangkok 10700, Thailand.
EM albertketterman@yahoo.com
RI Smith, Duncan/C-6891-2011
FU Office of Higher Education Commission; Mahidol University under the
   National Research Universities Initiative; Mahidol University
FX This work was supported by grants from the Office of Higher Education
   Commission and Mahidol University under the National Research
   Universities Initiative and Mahidol University.
CR de Cedrón MG, 1999, FEBS LETT, V448, P19, DOI 10.1016/S0014-5793(99)00321-X
   DEGROOT RJ, 1990, EMBO J, V9, P2631, DOI 10.1002/j.1460-2075.1990.tb07445.x
   Golubtsov A, 2006, FEBS LETT, V580, P1502, DOI 10.1016/j.febslet.2006.01.071
   Hammarström M, 2002, PROTEIN SCI, V11, P313, DOI 10.1110/ps.22102
   HARDY WR, 1989, J VIROL, V63, P4653, DOI 10.1128/JVI.63.11.4653-4664.1989
   Johansson MA, 2015, TRENDS PARASITOL, V31, P43, DOI 10.1016/j.pt.2014.12.008
   Jose J, 2009, FUTURE MICROBIOL, V4, P837, DOI [10.2217/fmb.09.59, 10.2217/FMB.09.59]
   Jupp PG, 1996, S AFR MED J, V86, P35
   Karpe YA, 2011, PLOS ONE, V6, DOI 10.1371/journal.pone.0022336
   Khan AH, 2002, J GEN VIROL, V83, P3075, DOI 10.1099/0022-1317-83-12-3075
   Kuzmic P, 1996, ANAL BIOCHEM, V237, P260, DOI 10.1006/abio.1996.0238
   Kuzmic P, 2009, ANAL BIOCHEM, V394, P287, DOI 10.1016/j.ab.2009.06.040
   Kuzmic P, 2009, METHOD ENZYMOL, V467, P247, DOI 10.1016/S0076-6879(09)67010-5
   Lulla A, 2006, J VIROL, V80, P5413, DOI 10.1128/JVI.00229-06
   Lulla A, 2012, J VIROL, V86, P553, DOI 10.1128/JVI.05195-11
   Merits A, 2001, J GEN VIROL, V82, P765, DOI 10.1099/0022-1317-82-4-765
   Palmier MO, 2007, ANAL BIOCHEM, V371, P43, DOI 10.1016/j.ab.2007.07.008
   Pastorino BAM, 2008, VIRUS RES, V131, P293, DOI 10.1016/j.virusres.2007.09.009
   Pettersen EF, 2004, J COMPUT CHEM, V25, P1605, DOI 10.1002/jcc.20084
   RIKKONEN M, 1992, VIROLOGY, V189, P462, DOI 10.1016/0042-6822(92)90570-F
   RIKKONEN M, 1994, J VIROL, V68, P5804, DOI 10.1128/JVI.68.9.5804-5810.1994
   ROSS R. W., 1956, JOUR HYG, V54, P177
   Russo AT, 2006, STRUCTURE, V14, P1449, DOI 10.1016/j.str.2006.07.010
   Russo AT, 2006, ACTA CRYSTALLOGR F, V62, P514, DOI 10.1107/S1744309106014667
   Russo AT, 2010, J MOL GRAPH MODEL, V29, P46, DOI 10.1016/j.jmgm.2010.04.005
   SCHECHTER I, 1967, BIOCHEM BIOPH RES CO, V27, P157, DOI 10.1016/S0006-291X(67)80055-X
   Schwartz O, 2010, NAT REV MICROBIOL, V8, P491, DOI 10.1038/nrmicro2368
   SHIRAKO Y, 1990, VIROLOGY, V177, P54, DOI 10.1016/0042-6822(90)90459-5
   Shukla D, 2011, J PHYS CHEM B, V115, P11831, DOI 10.1021/jp204462t
   Singh SK, 2011, REV MED VIROL, V21, P78, DOI 10.1002/rmv.681
   Solignat M, 2009, VIROLOGY, V393, P183, DOI 10.1016/j.virol.2009.07.024
   Sourisseau M, 2007, PLOS PATHOG, V3, P804, DOI 10.1371/journal.ppat.0030089
   STRAUSS EG, 1992, VIROLOGY, V191, P932, DOI 10.1016/0042-6822(92)90268-T
   STRAUSS JH, 1994, MICROBIOL REV, V58, P491, DOI 10.1128/MMBR.58.3.491-562.1994
   ten Dam E, 1999, J GEN VIROL, V80, P1879, DOI 10.1099/0022-1317-80-8-1879
   Tsetsarkin KA, 2007, PLOS PATHOG, V3, P1895, DOI 10.1371/journal.ppat.0030201
   Vasiljeva L, 2001, J BIOL CHEM, V276, P30786, DOI 10.1074/jbc.M104786200
   Vazeille M, 2007, PLOS ONE, V2, DOI 10.1371/journal.pone.0001168
   Wikan N, 2012, PLOS ONE, V7, DOI 10.1371/journal.pone.0031102
   Zhang D, 2009, PROTEIN EXPRES PURIF, V64, P89, DOI 10.1016/j.pep.2008.10.013
NR 40
TC 26
Z9 26
U1 0
U2 11
PU PORTLAND PRESS LTD
PI LONDON
PA CHARLES DARWIN HOUSE, 12 ROGER STREET, LONDON WC1N 2JU, ENGLAND
SN 0144-8463
EI 1573-4935
J9 BIOSCIENCE REP
JI Biosci. Rep.
PD JUN 1
PY 2015
VL 35
AR e00196
DI 10.1042/BSR20150086
PN 3
PG 9
WC Biochemistry & Molecular Biology; Cell Biology
WE Science Citation Index Expanded (SCI-EXPANDED)
SC Biochemistry & Molecular Biology; Cell Biology
GA CL6VM
UT WOS:000357105800005
PM 26182358
OA Green Published, gold, Green Submitted
DA 2025-07-26
ER

PT J
AU Seymour, RL
   Adams, AP
   Leal, G
   Alcorn, MDH
   Weaver, SC
AF Seymour, Robert L.
   Adams, A. Paige
   Leal, Grace
   Alcorn, Maria D. H.
   Weaver, Scott C.
TI A Rodent Model of Chikungunya Virus Infection in RAG1 <SUP>-/-</SUP>
   Mice, with Features of Persistence, for Vaccine Safety Evaluation
SO PLOS NEGLECTED TROPICAL DISEASES
LA English
DT Article
ID WEST-NILE-VIRUS; MOUSE MODEL; NONHUMAN-PRIMATES; ARTHRITIS; DISEASE;
   EPIDEMIC; MYOSITIS; INDIA
AB Chikungunya virus (CHIKV) is a positive sense, single stranded RNA virus in the genus Alphavirus, and the etiologic agent of epidemics of severe arthralgia in Africa, Asia, Europe and, most recently, the Americas. CHIKV causes chikungunya fever (CHIK), a syndrome characterized by rash, fever, and debilitating, often chronic arthritis. In recent outbreaks, CHIKV has been recognized to manifest more neurologic signs of illness in the elderly and those with co-morbidities. The syndrome caused by CHIKV is often self-limited; however, many patients develop persistent arthralgia that can last for months or years. These characteristics make CHIKV not only important from a human health standpoint, but also from an economic standpoint. Despite its importance as a reemerging disease, there is no licensed vaccine or specific treatment to prevent CHIK. Many studies have begun to elucidate the pathogenesis of CHIKF and the mechanism of persistent arthralgia, including the role of the adaptive immune response, which is still poorly understood. In addition, the lack of an animal model for chronic infection has limited studies of CHIKV pathogenesis as well as the ability to assess the safety of vaccine candidates currently under development. To address this deficiency, we used recombination activating gene 1 (RAG1(-/-)) knockout mice, which are deficient in both T and B lymphocytes, to develop a chronic CHIKV infection model. Here, we describe this model as well as its use in evaluating the safety of a live-attenuated vaccine candidate.
C1 [Seymour, Robert L.; Adams, A. Paige; Leal, Grace; Alcorn, Maria D. H.; Weaver, Scott C.] Univ Texas Med Branch, Dept Pathol, Sealy Ctr Vaccine Dev, Inst Human Infect & Immun, Galveston, TX 77555 USA.
C3 University of Texas System; University of Texas Medical Branch Galveston
RP Weaver, SC (corresponding author), Univ Texas Med Branch, Dept Pathol, Sealy Ctr Vaccine Dev, Inst Human Infect & Immun, Galveston, TX 77555 USA.
EM sweaver@utmb.edu
RI Weaver, Scott/D-6490-2011
OI Weaver, Scott/0000-0001-8016-8556
FU NIAID, NIH [AI057156, AI082202, R01AI093491]; NIH K08 [AI077796,
   AI106958]; NIH T32 [AI007536]
FX This work was supported by grants from the NIAID, including NIH grant
   nos. AI057156, AI082202 and R01AI093491. APA was supported by NIH K08
   grant no. AI077796, and RLS was supported by NIH T32 grant no. AI007536
   and K08 grant no. AI106958. The funders had no role in study design,
   data collection and analysis, decision to publish, or preparation of the
   manuscript.
CR Arankalle VA, 2007, J GEN VIROL, V88, P1967, DOI 10.1099/vir.0.82714-0
   Beaty BJ., 1989, Diagnostic procedures for viral, rickettsial and chlamydial infections, P797
   Chaaitanya IK, 2011, VIRAL IMMUNOL, V24, P265, DOI 10.1089/vim.2010.0123
   Charrel RN, 2007, NEW ENGL J MED, V356, P769, DOI 10.1056/NEJMp078013
   Chow A, 2011, J INFECT DIS, V203, P149, DOI 10.1093/infdis/jiq042
   Couderc T, 2008, PLOS PATHOG, V4, DOI 10.1371/journal.ppat.0040029
   Edelman R, 2000, AM J TROP MED HYG, V62, P681, DOI 10.4269/ajtmh.2000.62.681
   Gardner J, 2010, J VIROL, V84, P8021, DOI 10.1128/JVI.02603-09
   Hapuarachchi HC, 2010, J GEN VIROL, V91, P1067, DOI 10.1099/vir.0.015743-0
   Hawman DW, 2013, J VIROL, V87, P13878, DOI 10.1128/JVI.02666-13
   Herrero LJ, 2011, P NATL ACAD SCI USA, V108, P12048, DOI 10.1073/pnas.1101089108
   Hoarau JJ, 2010, J IMMUNOL, V184, P5914, DOI 10.4049/jimmunol.0900255
   Labadie K, 2010, J CLIN INVEST, V120, P894, DOI 10.1172/JCI40104
   Leparc-Goffart I, 2014, LANCET, V383, P514, DOI 10.1016/S0140-6736(14)60185-9
   LEVITT NH, 1986, VACCINE, V4, P157, DOI 10.1016/0264-410X(86)90003-4
   Mathew AJ, 2011, INT J CLIN PRACT, V65, P1306, DOI 10.1111/j.1742-1241.2011.02792.x
   Morrison TE, 2011, AM J PATHOL, V178, P32, DOI 10.1016/j.ajpath.2010.11.018
   Murray K, 2010, J INFECT DIS, V201, P2, DOI 10.1086/648731
   Nakaya HI, 2012, ARTHRITIS RHEUM-US, V64, P3553, DOI 10.1002/art.34631
   Partidos CD, 2011, VACCINE, V29, P3067, DOI 10.1016/j.vaccine.2011.01.076
   Pialoux G, 2007, LANCET INFECT DIS, V7, P319, DOI 10.1016/S1473-3099(07)70107-X
   Plante K, 2011, PLOS PATHOG, V7, DOI 10.1371/journal.ppat.1002142
   Robin S, 2008, J CHILD NEUROL, V23, P1028, DOI 10.1177/0883073808314151
   Roy CJ, 2014, J INFECT DIS, V209, P1891, DOI 10.1093/infdis/jiu014
   Rulli NE, 2011, J INFECT DIS, V204, P1026, DOI 10.1093/infdis/jir470
   Teo TH, 2013, J IMMUNOL, V190, P259, DOI 10.4049/jimmunol.1202177
   Tesh RB, 2005, J INFECT DIS, V192, P287, DOI 10.1086/431153
   Tonry JH, 2005, AM J TROP MED HYG, V72, P320, DOI 10.4269/ajtmh.2005.72.320
   Tsetsarkin K, 2006, VECTOR-BORNE ZOONOT, V6, P325, DOI 10.1089/vbz.2006.6.325
   Weaver SC, 2014, PLOS NEGLECT TROP D, V8, DOI 10.1371/journal.pntd.0002921
   Ziegler SA, 2008, AM J TROP MED HYG, V79, P133, DOI 10.4269/ajtmh.2008.79.133
NR 31
TC 25
Z9 34
U1 0
U2 5
PU PUBLIC LIBRARY SCIENCE
PI SAN FRANCISCO
PA 1160 BATTERY STREET, STE 100, SAN FRANCISCO, CA 94111 USA
SN 1935-2735
J9 PLOS NEGLECT TROP D
JI Plos Neglect. Trop. Dis.
PD JUN
PY 2015
VL 9
IS 6
AR e0003800
DI 10.1371/journal.pntd.0003800
PG 14
WC Infectious Diseases; Parasitology; Tropical Medicine
WE Science Citation Index Expanded (SCI-EXPANDED)
SC Infectious Diseases; Parasitology; Tropical Medicine
GA CM0VX
UT WOS:000357398100016
PM 26115459
OA Green Published, gold, Green Submitted
DA 2025-07-26
ER

PT J
AU Sudeep, AB
   Ghodke, YS
   George, RP
   Ingale, VS
   Dhaigude, SD
   Gokhale, MD
AF Sudeep, A. B.
   Ghodke, Y. S.
   George, R. P.
   Ingale, V. S.
   Dhaigude, S. D.
   Gokhale, M. D.
TI Vectorial capacity of Culex gelidus (Theobald) mosquitoes to
   certain viruses of public health importance in India
SO JOURNAL OF VECTOR BORNE DISEASES
LA English
DT Article
DE Chikungunya virus; Chittoor virus; Culex gelidus; replication; Japanese
   encephalitis virus; vector competence
ID JAPANESE ENCEPHALITIS-VIRUS; WEST NILE VIRUS; DIPTERA-CULICIDAE; KURNOOL
   DISTRICT; ANDHRA-PRADESH; INFECTIONS; COMPETENCE; TRANSMISSION;
   ABUNDANCE; MALAYSIA
AB Background & objectives: Culex gelidus, a widely prevalent mosquito in India and Southeast Asia region, is an important vector of Japanese encephalitis virus (JEV). Experimental studies have shown its potential to transmit West Nile, Kunjin, Murray Valley encephalitis and Ross River viruses. An attempt was therefore made to study its susceptibility and vector competence to some of the arboviruses of public health importance in India.
   Methods: Mosquitoes were infected with six viruses, viz. JEV, chikungunya (CHIKV), Chandipura (CHPV), Chittoor (CHITV), Ingwavuma (INGV) and Umbre (UMBV) by intra thoracic inoculation to determine virus susceptibility and vector competence. Growth kinetics of the viruses were studied by determining the titres of inoculated mosquitoes on different days post-infection by titration in Vero E6 cells. Vector competence was studied by detecting the presence of the viruses in saliva of infected mosquitoes.
   Results: All the six viruses were replicated in Cx. gelidus. JEV, CHPV, CHIKV and CHITV yielded > 5 log(10) TCID50/ml virus while UMBV and INGV yielded approx 4 log(10)TCID(50)/ml virus. JEV, CHIKV and CHITV could be detected in the saliva of the infected mosquitoes, while CHPV, INGV and UMBV could not be detected in the saliva of the infected mosquitoes.
   Interpretation & conclusion: Replication potential and vector competence of Cx. gelidus to some of the viruses of public health importance in India, viz. JEV, CHIKV, CHITV etc, pose a serious threat to general population, especially in the wake of spurt in its population in certain parts of India.
C1 [Sudeep, A. B.; Ghodke, Y. S.; George, R. P.; Ingale, V. S.; Dhaigude, S. D.; Gokhale, M. D.] Natl Inst Virol ICMR, Pune 411021, Maharashtra, India.
C3 Indian Council of Medical Research (ICMR); ICMR - National Institute of
   Virology (NIV)
RP Sudeep, AB (corresponding author), Natl Inst Virol ICMR, Microbial Containment Complex,Sus Rd, Pune 411021, Maharashtra, India.
EM sudeepmcc@yahoo.co.in
CR Abu Hassan A, 2010, TROP BIOMED, V27, P404
   Arunachalam N, 2009, J MED ENTOMOL, V46, P633, DOI 10.1603/033.046.0331
   CONVERSE JD, 1985, J MED ENTOMOL, V22, P339, DOI 10.1093/jmedent/22.3.339
   Gajanana A, 1997, J MED ENTOMOL, V34, P651, DOI 10.1093/jmedent/34.6.651
   GINGRICH JB, 1992, J MED ENTOMOL, V29, P436, DOI 10.1093/jmedent/29.3.436
   GOULD DOUGLAS J., 1962, TRANS ROY SOC TROP MED AND HYG, V56, P429, DOI 10.1016/0035-9203(62)90018-4
   Jansen CC, 2008, VECTOR-BORNE ZOONOT, V8, P805, DOI 10.1089/vbz.2008.0037
   Johnson PH, 2009, AUST J ENTOMOL, V48, P234, DOI 10.1111/j.1440-6055.2009.00711.x
   Mishra AC., 2004, NIV COMMEMORATIVE CO, P1
   MOURYA DT, 1989, T ROY SOC TROP MED H, V83, P550, DOI 10.1016/0035-9203(89)90288-5
   Murty US, 2010, J VECTOR DIS, V47, P26
   Odhiambo C, 2014, PLOS ONE, V9, DOI 10.1371/journal.pone.0105446
   PEIRIS JSM, 1992, T ROY SOC TROP MED H, V86, P307, DOI 10.1016/0035-9203(92)90325-7
   PLATT GS, 1975, ANN TROP MED PARASIT, V69, P65, DOI 10.1080/00034983.1975.11686984
   REED L. J., 1938, AMER JOUR HYG, V27, P493
   ROSEN L, 1974, AM J TROP MED HYG, V23, P1153, DOI 10.4269/ajtmh.1974.23.1153
   Sudeep AB, 2014, J VECTOR DIS, V51, P333
   Sudeep AB, 2014, J VECTOR DIS, V51, P251
   Sudeep AB, 2013, INDIAN J MED RES, V138, P257
   van den Hurk AF, 2011, AM J TROP MED HYG, V85, P446, DOI 10.4269/ajtmh.2011.11-0061
   VYTHILINGAM I, 1993, J AM MOSQUITO CONTR, V9, P467
   Vythilingam I., 1994, Southeast Asian Journal of Tropical Medicine and Public Health, V25, P383
   Williams CR, 2005, AUST J ENTOMOL, V44, P425, DOI 10.1111/j.1440-6055.2005.00502.x
   Yadav PD, 2012, INDIAN J MED RES, V136, P792
NR 24
TC 17
Z9 19
U1 0
U2 13
PU WOLTERS KLUWER MEDKNOW PUBLICATIONS
PI MUMBAI
PA WOLTERS KLUWER INDIA PVT LTD , A-202, 2ND FLR, QUBE, C T S  NO 1498A-2
   VILLAGE MAROL, ANDHERI EAST, MUMBAI, 400059, INDIA
SN 0972-9062
J9 J VECTOR DIS
JI J. Vector Borne Dis.
PD JUN
PY 2015
VL 52
IS 2
BP 153
EP 158
PG 6
WC Infectious Diseases; Parasitology; Tropical Medicine
WE Science Citation Index Expanded (SCI-EXPANDED)
SC Infectious Diseases; Parasitology; Tropical Medicine
GA CM2BD
UT WOS:000357483700008
PM 26119548
DA 2025-07-26
ER

PT J
AU Techer, S
   Girard-Valenciennes, E
   Retailleau, P
   Neyts, J
   Guéritte, F
   Leyssen, P
   Litaudon, M
   Smadja, J
   Grondin, I
AF Techer, S.
   Girard-Valenciennes, E.
   Retailleau, P.
   Neyts, J.
   Gueritte, F.
   Leyssen, P.
   Litaudon, M.
   Smadja, J.
   Grondin, I.
TI Tonantzitlolones from Stillingia lineata ssp lineata as
   potential inhibitors of chikungunya virus
SO PHYTOCHEMISTRY LETTERS
LA English
DT Article
DE Stillingia lineata; Flexibilane; Pimarane; Chikungunya virus
ID ENT-PIMARANE; DITERPENES; CONSTITUENTS; PLANTS
AB With the purpose of discovering new chemical classes of molecules, in particular those with selective antiviral activity, extracts from plants growing in Reunion Island were systematically evaluated in a chikungunya virus-cell-based assay. The entire ethyl acetate extract obtained from the stem bark of Stillingia lineata ssp. lineata (Euphorbiaceae) exhibited selective antiviral activity against the chikungunya virus with an EC50 < 0.8 mu g/mL, whereas only a weak cytotoxic effect was observed on the host cells. A phytochemical investigation of this extract led to the isolation of tonantzitlolone A and tonantzitlolone B (1 and 2), together with the new 4'-hydroxytonantzitlolone, named tonantzitlolone C (3), which has an uncommon C15-flexibilane skeleton, as well as in the new ent-12 alpha-hydroxy-3,7-dioxoisopimara-8,15-diene (4). Subsequent evaluation for inhibition of chikungunya virus replication in cellulo demonstrated that the 4'-acetoxytonantzitlolone (2) was endowed with antiviral activity against CHIKV. (C) 2015 Phytochemical Society of Europe. Published by Elsevier B.V. All rights reserved.
C1 [Techer, S.; Girard-Valenciennes, E.; Smadja, J.; Grondin, I.] Univ La Reunion, Lab Chim Subst Nat & Sci Aliments, F-97744 St Denis, Reunion, France.
   [Neyts, J.] Katholieke Univ Leuven, Rega Inst Med Res, Lab Virol & Chemotherapy, B-3000 Louvain, Belgium.
   [Retailleau, P.; Gueritte, F.; Litaudon, M.] Univ Paris 11, CNRS ICSN UPR2301, Inst Chim Subst Nat, F-91198 Gif Sur Yvette, France.
C3 University of La Reunion; KU Leuven; Centre National de la Recherche
   Scientifique (CNRS); CNRS - Institute of Chemistry (INC); Universite
   Paris Saclay
RP Grondin, I (corresponding author), Univ La Reunion, Lab Chim Subst Nat & Sci Aliments, 15,Ave Rene Cassin CS 92003, F-97744 St Denis, Reunion, France.
EM isabelle.grondin@univ-reunion.fr
RI Neyts, Johan/U-8267-2017; NEYTS, Johan/U-8267-2017
OI NEYTS, Johan/0000-0002-0033-7514
FU Centre de Recherche et de Veille des maladies emergentes dans l'Ocean
   Indien (CRVOI); Regional Council of La Reunion; European Regional
   Development Fund (ERDF)
FX This work was supported by the Centre de Recherche et de Veille des
   maladies emergentes dans l'Ocean Indien (CRVOI), by the Regional Council
   of La Reunion and by the European Regional Development Fund (ERDF). The
   authors are very grateful to E. Boyer and D. Strasberg (UMR C_53 PVBMT)
   for their contribution to plant material identification and species
   collection, to M.-T. Martin for her help and advice in NMR studies, to
   A. Marvilliers and B. Illien for their helpul discussions. We would like
   to acknowledge C. Collard, S. Delmotte and T. Bellon for their
   assistance with the collection of the biological data.
CR ADOLF W, 1980, TETRAHEDRON LETT, V21, P2887, DOI 10.1016/S0040-4039(00)78635-7
   Allard PM, 2012, PHYTOCHEMISTRY, V84, P160, DOI 10.1016/j.phytochem.2012.07.023
   Allard PM, 2012, ORG LETT, V14, P342, DOI 10.1021/ol2030907
   Bourjot M, 2014, MOLECULES, V19, P3617, DOI 10.3390/molecules19033617
   Bourjot M, 2012, J NAT PROD, V75, P2183, DOI 10.1021/np300637t
   Busch T, 2008, TETRAHEDRON LETT, V49, P5273, DOI 10.1016/j.tetlet.2008.06.105
   CHAPUIS JC, 1988, J ETHNOPHARMACOL, V23, P273, DOI 10.1016/0378-8741(88)90006-2
   Corlay N, 2014, FITOTERAPIA, V97, P87, DOI 10.1016/j.fitote.2014.05.015
   Cota BB, 2011, REV BRAS FARMACOGN, V21, P70, DOI 10.1590/S0102-695X2011005000016
   Dräger G, 2007, EUR J ORG CHEM, V2007, P5020, DOI 10.1002/ejoc.200700184
   Flack HD, 2007, ACTA CRYSTALLOGR A, V63, P257, DOI 10.1107/S0108767307002802
   FLACK HD, 1983, ACTA CRYSTALLOGR A, V39, P876, DOI 10.1107/S0108767383001762
   HERIN M, 1976, B SOC CHIM BELG, V85, P801
   Hooft RWW, 2008, J APPL CRYSTALLOGR, V41, P96, DOI 10.1107/S0021889807059870
   Kaur P, 2013, DRUG DISCOV TODAY, V18, P969, DOI 10.1016/j.drudis.2013.05.002
   KAZLAUSKAS R, 1978, AUST J CHEM, V31, P1817, DOI 10.1071/CH9781817
   Leyssen P, 2014, NOVEL PLANT BIORESOURCES: APPLICATIONS IN FOOD, MEDICINE AND COSMETICS, P151
   Lima MAA, 2009, QUIM NOVA, V32, P348, DOI 10.1590/S0100-40422009000200015
   Luo XD, 2001, PHYTOCHEMISTRY, V57, P131, DOI 10.1016/S0031-9422(00)00482-9
   MCMURRY J, 1982, TETRAHEDRON LETT, V23, P1777, DOI 10.1016/S0040-4039(00)86739-8
   Nothias-Scaglia LF, 2014, J NAT PROD, V77, P1505, DOI 10.1021/np500271u
   Parsons S, 2013, ACTA CRYSTALLOGR B, V69, P249, DOI 10.1107/S2052519213010014
   Pflugrath JW, 1999, ACTA CRYSTALLOGR D, V55, P1718, DOI 10.1107/S090744499900935X
   Picot M. C. N., 2014, Pharmacologia, V5, P42
   Rayanil KO, 2013, PHYTOCHEMISTRY, V89, P125, DOI 10.1016/j.phytochem.2013.01.012
   Renault P, 2007, AM J TROP MED HYG, V77, P727
   Sequeiros C, 2003, FITOTERAPIA, V74, P570, DOI 10.1016/S0367-326X(03)00146-1
   Sheldrick GM, 2015, ACTA CRYSTALLOGR C, V71, P3, DOI [10.1107/S2053273314026370, 10.1107/S2053229614024218, 10.1107/S0108767307043930]
   Thiberville SD, 2013, ANTIVIR RES, V99, P345, DOI 10.1016/j.antiviral.2013.06.009
   Wittenberg R, 2004, TETRAHEDRON LETT, V45, P4457, DOI 10.1016/j.tetlet.2004.04.056
NR 30
TC 16
Z9 16
U1 0
U2 13
PU ELSEVIER
PI AMSTERDAM
PA RADARWEG 29, 1043 NX AMSTERDAM, NETHERLANDS
SN 1874-3900
EI 1876-7486
J9 PHYTOCHEM LETT
JI Phytochem. Lett.
PD JUN
PY 2015
VL 12
BP 313
EP 319
DI 10.1016/j.phytol.2015.04.023
PG 7
WC Plant Sciences; Chemistry, Medicinal
WE Science Citation Index Expanded (SCI-EXPANDED)
SC Plant Sciences; Pharmacology & Pharmacy
GA CK6KG
UT WOS:000356336400061
OA Green Published
DA 2025-07-26
ER

PT J
AU Vilibic-Cavlek, T
   Pem-Novosel, I
   Kaic, B
   Babic-Erceg, A
   Kucinar, J
   Klobucar, A
   Medic, A
   Pahor, D
   Barac-Juretic, K
   Gjenero-Margan, I
AF Vilibic-Cavlek, Tatjana
   Pem-Novosel, Iva
   Kaic, Bernard
   Babic-Erceg, Andrea
   Kucinar, Jasmina
   Klobucar, Ana
   Medic, Alan
   Pahor, Djana
   Barac-Juretic, Katija
   Gjenero-Margan, Ira
TI SEROPREVALENCE AND ENTOMOLOGICAL STUDY ON CHIKUNGUNYA VIRUS AT THE
   CROATIAN LITTORAL
SO ACTA MICROBIOLOGICA ET IMMUNOLOGICA HUNGARICA
LA English
DT Article
DE Chikungunya virus; seroprevalence; Croatia; entomology
ID WEST NILE VIRUS; AEDES-ALBOPICTUS; NEUROINVASIVE DISEASE; OUTBREAK;
   INFECTION; DENGUE; HUMANS; INDIA
AB During 2011-2012, a total of 1008 serum samples from randomly selected inhabitants of seven Croatian counties located on the Adriatic Coast were tested for the presence of chikungunya virus (CHIKV) IgG antibodies using indirect immunofluorescence assay.
   Nine participants (0.9%) from four counties were found to be seropositive to CHIKV. Seroprevalence varied from 0.5% to 1.8% between counties. Additionally, a total of 3,699 mosquitoes were captured in 126 localities from August 16 to September 24, 2011. Three mosquito species were found: Ae. albopictus (3010/81.4%), Cx. pipiens (688/18.6%) and only one specimen of the Cs. longiareolata. Female mosquitoes (N = 1,748) were pooled. All pools tested negative for CHIKV RNA using a real-time RT-PCR.
C1 [Vilibic-Cavlek, Tatjana] Univ Zagreb, Croatian Natl Inst Publ Hlth, Dept Virol, Zagreb, Croatia.
   [Vilibic-Cavlek, Tatjana] Univ Zagreb, Sch Med, Zagreb, Croatia.
   [Pem-Novosel, Iva; Kaic, Bernard] Croatian Natl Inst Publ Hlth, Dept Epidemiol, Zagreb, Croatia.
   [Babic-Erceg, Andrea] Croatian Natl Inst Publ Hlth, Dept Mol Diagnost, Zagreb, Croatia.
   [Kucinar, Jasmina] Istria Cty Inst Publ Hlth, Dept Microbiol, Pula, Croatia.
   [Klobucar, Ana] Inst Publ Hlth Dr Andrija Stampar, Dept Epidemiol, Zagreb, Croatia.
   [Medic, Alan] Zadar Cty Inst Publ Hlth, Dept Epidemiol, Zadar, Croatia.
   [Pahor, Djana] Primorje Gorski Kotar Cty Inst Publ Hlth, Dept Epidemiol, Rijeka, Croatia.
   [Barac-Juretic, Katija] Split Dalmatia Cty Inst Publ Hlth, Dept Epidemiol, Split, Croatia.
   [Gjenero-Margan, Ira] Univ Appl Hlth Studies, Dept Epidemiol, Zagreb, Croatia.
C3 University of Zagreb; University of Zagreb; University of Rijeka;
   University of Applied Health Sciences
RP Vilibic-Cavlek, T (corresponding author), Univ Zagreb, Croatian Natl Inst Publ Hlth, Dept Virol, Zagreb, Croatia.
EM tatjana.vilibic-cavlek@hzjz.hr
RI Medic, Alan/HDN-8776-2022; Vilibić-Čavlek, Tatjana/AAI-2010-2019;
   Klobucar, Ana/AAB-4938-2022
OI Medic, Alan/0000-0003-2637-8418; Kaic, Bernard/0009-0008-9377-1395;
   Klobucar, Ana/0000-0003-3464-6830
CR Angelini R, 2007, Euro Surveill, V12
   Barbic L, 2013, VECTOR-BORNE ZOONOT, V13, P772, DOI 10.1089/vbz.2012.1236
   Boca Ivana, 2006, Entomologia Croatica, V10, P23
   Bonilauri P, 2008, EMERG INFECT DIS, V14, P852, DOI 10.3201/eid1405.071144
   Caglioti C, 2013, NEW MICROBIOL, V36, P211
   Charrel RN, 2007, NEW ENGL J MED, V356, P769, DOI 10.1056/NEJMp078013
   Depoortere E, 2006, EUROSURVEILLANCE, V11
   Eisenhut M, 1999, INFECTION, V27, P82, DOI 10.1007/BF02560502
   Ferencic N., 2010, MED JAD, V40, P5
   Fontenille D, 2007, ECOL CONT VECTOR-BOR, V1, P169
   Gjenero-Margan I, 2011, EUROSURVEILLANCE, V169, P19805, DOI 10. 2807/ese. 16. 09. 19805-en
   Grandadam M, 2011, EMERG INFECT DIS, V17, P910, DOI 10.3201/eid1705.101873
   Josseran L, 2006, EMERG INFECT DIS, V12, P1994
   Klobucar A, 2006, J AM MOSQUITO CONTR, V22, P147, DOI 10.2987/8756-971X(2006)22[147:FROAAI]2.0.CO;2
   Kumar NP, 2011, MEM I OSWALDO CRUZ, V106, P912, DOI 10.1590/S0074-02762011000800003
   Kurolt IC, 2013, CLIN MICROBIOL INFEC, V19, pE163, DOI 10.1111/1469-0691.12104
   Kurolt IC, 2014, VIRUS RES, V189, P63, DOI 10.1016/j.virusres.2014.04.017
   Lambrechts L, 2010, PLOS NEGLECT TROP D, V4, DOI 10.1371/journal.pntd.0000646
   Mavalankar D, 2007, LANCET INFECT DIS, V7, P306, DOI 10.1016/S1473-3099(07)70091-9
   Mombouli JV, 2013, EMERG INFECT DIS, V19, P1542, DOI 10.3201/eid1909.130451
   Moro ML, 2010, AM J TROP MED HYG, V82, P508, DOI 10.4269/ajtmh.2010.09-0322
   Odolini S, 2012, CLIN MICROBIOL INFEC, V18, P468, DOI 10.1111/j.1469-0691.2011.03596.x
   Pem-Novosel I, 2015, NEW MICROBIOL, V38, P97
   Pem-Novosel I, 2014, VECTOR-BORNE ZOONOT, V14, P82, DOI 10.1089/vbz.2012.1295
   Rezza G, 2007, LANCET, V370, P1840, DOI 10.1016/S0140-6736(07)61779-6
   Romi R, 1999, J AM MOSQUITO CONTR, V15, P425
   Sergon K, 2008, AM J TROP MED HYG, V78, P333, DOI 10.4269/ajtmh.2008.78.333
   Thiboutot MM, 2010, PLOS NEGLECT TROP D, V4, DOI 10.1371/journal.pntd.0000623
   Van Bortel W, 2014, EUROSURVEILLANCE, V19, P17, DOI 10.2807/1560-7917.ES2014.19.13.20759
   Vilibic-Cavlek T, 2014, INFECTION, V42, P689, DOI 10.1007/s15010-014-0625-1
   Waldock J, 2013, PATHOG GLOB HEALTH, V107, P224, DOI 10.1179/2047773213Y.0000000100
   Wangchuk S, 2013, EMERG INFECT DIS, V19, P1681, DOI 10.3201/eid1910.130453
   Weaver SC, 2012, EXPERT REV VACCINES, V11, P1087, DOI [10.1586/erv.12.84, 10.1586/ERV.12.84]
NR 33
TC 8
Z9 8
U1 1
U2 9
PU AKADEMIAI KIADO ZRT
PI BUDAPEST
PA BUDAFOKI UT 187-189-A-3, H-1117 BUDAPEST, HUNGARY
SN 1217-8950
EI 1588-2640
J9 ACTA MICROBIOL IMM H
JI Acta Microbiol. Immunol. Hung.
PD JUN
PY 2015
VL 62
IS 2
BP 199
EP 206
DI 10.1556/030.62.2015.2.9
PG 8
WC Immunology; Microbiology
WE Science Citation Index Expanded (SCI-EXPANDED)
SC Immunology; Microbiology
GA CM1QT
UT WOS:000357456100009
PM 26132839
OA Green Accepted
DA 2025-07-26
ER

PT J
AU Zanluca, C
   de Melo, VCA
   Mosimann, ALP
   dos Santos, GIV
   dos Santos, CND
   Luz, K
AF Zanluca, Camila
   Andrade de Melo, Vanessa Campos
   Pamplona Mosimann, Ana Luiza
   Viana dos Santos, Glauco Igor
   Duarte dos Santos, Claudia Nunes
   Luz, Kleber
TI First report of autochthonous transmission of Zika virus in Brazil
SO MEMORIAS DO INSTITUTO OSWALDO CRUZ
LA English
DT Article
DE Zika virus; "dengue-like syndrome"; Brazil
ID CHIKUNGUNYA-VIRUS; FRENCH-POLYNESIA; DENGUE VIRUSES; PACIFIC
AB In the early 2015, several cases of patients presenting symptoms of mild fever, rash, conjunctivitis and arthralgia were reported in the northeastern Brazil. Although all patients lived in a dengue endemic area, molecular and serological diagnosis for dengue resulted negative. Chikungunya virus infection was also discarded. Subsequently, Zika virus (ZIKV) was detected by reverse transcription-polymerase chain reaction from the sera of eight patients and the result was confirmed by DNA sequencing. Phylogenetic analysis suggests that the ZIKV identified belongs to the Asian clade. This is the first report of ZIKV infection in Brazil.
C1 [Zanluca, Camila; Pamplona Mosimann, Ana Luiza; Duarte dos Santos, Claudia Nunes] Fundacao Oswaldo Cruz, Inst Carlos Chagas, Lab Virol Mol, Curitiba, Parana, Brazil.
   [Andrade de Melo, Vanessa Campos; Viana dos Santos, Glauco Igor] Secretaria Estadual Saude Rio Grande Norte, Natal, RN, Brazil.
   [Luz, Kleber] Univ Fed Rio Grande do Norte, Inst Med Trop, BR-59072970 Natal, RN, Brazil.
C3 Fundacao Oswaldo Cruz; Universidade Federal do Rio Grande do Norte
RP dos Santos, CND (corresponding author), Fundacao Oswaldo Cruz, Inst Carlos Chagas, Lab Virol Mol, Curitiba, Parana, Brazil.
EM clsantos@fiocruz.br; klebergluz@gmail.com
RI ; Duarte dos Santos, Claudia/E-1857-2018; dos Santos,
   Claudia/P-4868-2019; Mosimann, Ana/AAB-4714-2019; Zanluca,
   Camila/IYJ-1553-2023
OI Pamplona Mosimann, Ana Luiza/0000-0002-3504-5562; Zanluca,
   Camila/0000-0001-7350-9105; Duarte dos Santos,
   Claudia/0000-0001-8707-6638; 
CR Besnard M, 2014, EUROSURVEILLANCE, V19, P13, DOI 10.2807/1560-7917.ES2014.19.13.20751
   Cao-Lormeau VM, 2014, EMERG INFECT DIS, V20, P1085, DOI [10.3201/eid2011.141380, 10.3201/eid2006.140138]
   Caron M, 2012, CLIN INFECT DIS, V55, pE45, DOI 10.1093/cid/cis530
   DICK GWA, 1952, T ROY SOC TROP MED H, V46, P509, DOI 10.1016/0035-9203(52)90042-4
   Duffy MR, 2009, NEW ENGL J MED, V360, P2536, DOI 10.1056/NEJMoa0805715
   Dupont-Rouzeyrol M, 2015, EMERG INFECT DIS, V21, P381, DOI 10.3201/eid2102.141553
   Faye O, 2008, J CLIN VIROL, V43, P96, DOI 10.1016/j.jcv.2008.05.005
   Faye O, 2014, PLOS NEGLECT TROP D, V8, DOI 10.1371/journal.pntd.0002636
   Foy BD, 2011, EMERG INFECT DIS, V17, P880, DOI 10.3201/eid1705.101939
   Gourinat AC, 2015, EMERG INFECT DIS, V21, P84, DOI 10.3201/eid2101.140894
   Ioos S, 2014, MED MALADIES INFECT, V44, P302, DOI 10.1016/j.medmal.2014.04.008
   Lanciotti RS, 2007, EMERG INFECT DIS, V13, P764, DOI 10.3201/eid1305.070015
   LANCIOTTI RS, 1992, J CLIN MICROBIOL, V30, P545, DOI 10.1128/JCM.30.3.545-551.1992
   Musso D, 2014, CLIN MICROBIOL INFEC, V20, pO595, DOI 10.1111/1469-0691.12707
   Musso D, 2015, EMERG INFECT DIS, V21, P359, DOI 10.3201/eid2102.141363
   Pierson T. C., 2013, Fields Virology, V6, P747
   Roth A, 2014, EUROSURVEILLANCE, V19, P2, DOI 10.2807/1560-7917.ES2014.19.41.20929
NR 17
TC 899
Z9 1021
U1 9
U2 456
PU FUNDACO OSWALDO CRUZ
PI RIO DE JANEIRO, RJ
PA AV BRASIL 4365, 21045-900 RIO DE JANEIRO, RJ, BRAZIL
SN 0074-0276
EI 1678-8060
J9 MEM I OSWALDO CRUZ
JI Mem. Inst. Oswaldo Cruz
PD JUN
PY 2015
VL 110
IS 4
BP 569
EP 572
DI 10.1590/0074-02760150192
PG 4
WC Parasitology; Tropical Medicine
WE Science Citation Index Expanded (SCI-EXPANDED)
SC Parasitology; Tropical Medicine
GA CL0DT
UT WOS:000356610000017
PM 26061233
OA Green Published, gold, Green Submitted
DA 2025-07-26
ER

PT J
AU Rothan, HA
   Bahrani, H
   Mohamed, Z
   Teoh, TC
   Shankar, EM
   Rahman, NA
   Yusof, R
AF Rothan, Hussin A.
   Bahrani, Hirbod
   Mohamed, Zulqarnain
   Teoh, Teow Chong
   Shankar, Esaki M.
   Rahman, Noorsaadah A.
   Yusof, Rohana
TI A Combination of Doxycycline and Ribavirin Alleviated Chikungunya
   Infection
SO PLOS ONE
LA English
DT Article
ID ANTIVIRAL ACTIVITY; IN-VITRO; HEPATITIS-C; VIRUS; DISEASE; MICE;
   ANTIBIOTICS; VIVO; TETRACYCLINE; ENCEPHALITIS
AB Lack of vaccine and effective antiviral drugs against chikungunya virus (CHIKV) outbreaks have led to significant impact on health care in the developing world. Here, we evaluated the antiviral effects of tetracycline (TETRA) derivatives and other common antiviral agents against CHIKV. Our results showed that within the TETRA derivatives group, Doxycycline (DOXY) exhibited the highest inhibitory effect against CHIKV replication in Vero cells. On the other hand, in the antiviral group Ribavirin (RIBA) showed higher inhibitory effects against CHIKV replication compared to Aciclovir (ACIC). Interestingly, RIBA inhibitory effects were also higher than all but DOXY within the TETRA derivatives group. Docking studies of DOXY to viral cysteine protease and E2 envelope protein showed non-competitive interaction with docking energy of -6.6 +/- 0.1 and -6.4 +/- 0.1 kcal/mol respectively. The 50% effective concentration (EC50) of DOXY and RIBA was determined to be 10.95 +/- 2.12 mu M and 15.51 +/- 1.62 mu M respectively, while DOXY+RIBA (1:1 combination) showed an EC50 of 4.52 +/- 1.42 mu M. When compared, DOXY showed higher inhibition of viral infectivity and entry than RIBA. In contrast however, RIBA showed higher inhibition against viral replication in target cells compared to DOXY. Assays using mice as animal models revealed that DOXY+RIBA effectively inhibited CHIKV replication and attenuated its infectivity in vivo. Further experimental and clinical studies are warranted to investigate their potential application for clinical intervention of CHIKV disease.
C1 [Rothan, Hussin A.; Bahrani, Hirbod; Yusof, Rohana] Univ Malaya, Fac Med, Dept Mol Med, Kuala Lumpur 50603, Malaysia.
   [Mohamed, Zulqarnain; Teoh, Teow Chong] Univ Malaya, Inst Biol Sci, Fac Sci, Kuala Lumpur 50603, Malaysia.
   [Shankar, Esaki M.] Univ Malaya, Dept Med Microbiol, Fac Med, Kuala Lumpur 50603, Malaysia.
   [Rahman, Noorsaadah A.] Univ Malaya, Dept Chem, Fac Sci, Kuala Lumpur 50603, Malaysia.
C3 Universiti Malaya; Universiti Malaya; Universiti Malaya; Universiti
   Malaya
RP Rothan, HA (corresponding author), Univ Malaya, Fac Med, Dept Mol Med, Kuala Lumpur 50603, Malaysia.
EM rothan@um.edu.my
RI ; Muthu, Shankar/B-3132-2019; Abd. Rahman, Noorsaadah/B-9291-2010;
   Rahman, Noorsaadah/B-9291-2010; YUSOF, ROHANA/B-9589-2010; MOHAMED,
   ZULQARNAIN/C-1158-2010; ROTHAN, HUSSIN/D-5490-2016; Mohamed,
   Zulqarnain/C-1158-2010; TEOH, TEOW/B-9950-2010
OI Shankar, Esaki Muthu/0000-0002-7866-9818; ROTHAN,
   HUSSIN/0000-0002-7300-6388; Abd. Rahman, Noorsaadah/0000-0001-5847-8961;
   Mohamed, Zulqarnain/0000-0001-7311-0356; 
FU University of Malaya, UMRG [RG309-14AFR, BK-0432014]
FX Support was provided by the University of Malaya, UMRG Grant RG309-14AFR
   AND BK-0432014.
CR Bajak A, 2014, NATURE, V512, P124, DOI 10.1038/512124a
   Bizollon T, 2005, TRANSPLANTATION, V79, P325, DOI 10.1097/01.TP.0000149499.78996.B3
   Braschi I, 2010, J HAZARD MATER, V178, P218, DOI 10.1016/j.jhazmat.2010.01.066
   Caminade C, 2012, J R SOC INTERFACE, V9, P2708, DOI 10.1098/rsif.2012.0138
   Chao Y, 2011, CHEM ENG J, V243, P60
   Crotty S, 2000, NAT MED, V6, P1375, DOI 10.1038/82191
   Darr S, 2008, CLIN INFECT DIS, V47, P731, DOI 10.1086/590970
   Fuster D, 2005, ANTIVIR THER, V10, P841
   Homem V, 2011, J ENVIRON MANAGE, V92, P2304, DOI 10.1016/j.jenvman.2011.05.023
   Jeulin H, 2008, INT J PHARMACEUT, V357, P148, DOI 10.1016/j.ijpharm.2008.01.043
   Ji LL, 2010, ENVIRON SCI TECHNOL, V44, P3116, DOI 10.1021/es903716s
   Kirchner JT, 2000, POSTGRAD MED, V107, P55, DOI 10.3810/pgm.2000.01.815
   Labadie K, 2010, J CLIN INVEST, V120, P894, DOI 10.1172/JCI40104
   Lawitz E, 2008, J HEPATOL, V49, P163, DOI 10.1016/j.jhep.2008.03.027
   Macdougall C, 2011, GOODMAN GILMANS PHAR, P1537
   Manning MW, 2003, ARTERIOSCL THROM VAS, V23, P483, DOI 10.1161/01.ATV.0000058404.92759.32
   Mary JA, 2013, J BIOMOL STRUCT DYN, V31, P1077, DOI 10.1080/07391102.2012.721496
   Morrison TE, 2011, AM J PATHOL, V178, P32, DOI 10.1016/j.ajpath.2010.11.018
   Ng HH, 2012, EXP MOL PATHOL, V92, P287, DOI 10.1016/j.yexmp.2012.03.003
   Panigrahi R, 2014, J VIROL, V22, DOI [10.1186/1687-9856-2014-22, DOI 10.1186/1687-9856-2014-22]
   Parashar D, 2013, PLOS NEGLECT TROP D, V7, DOI 10.1371/journal.pntd.0002405
   Pastorino BAM, 2008, VIRUS RES, V131, P293, DOI 10.1016/j.virusres.2007.09.009
   Pialoux G, 2007, LANCET INFECT DIS, V7, P319, DOI 10.1016/S1473-3099(07)70107-X
   Polat KY, 2012, TRANSPL INFECT DIS, V14, P326, DOI 10.1111/j.1399-3062.2011.00709.x
   Poo YS, 2014, J VIROL, V88, P6862, DOI 10.1128/JVI.03364-13
   Powers AM, 2007, J GEN VIROL, V88, P2363, DOI 10.1099/vir.0.82858-0
   QUISPELAIME AM, 2010, J INTENSIVE CARE MED, V36, P33
   Rothan HA, 2013, TROP BIOMED, V30, P681
   Rothan HA, 2014, ARCH VIROL, V159, P711, DOI 10.1007/s00705-013-1880-7
   Rowe T, 2010, J GEN VIROL, V91, P2898, DOI 10.1099/vir.0.024323-0
   Sanner MF, 1999, J MOL GRAPH MODEL, V17, P57
   Sebastian L, 2012, LETT APPL MICROBIOL, V55, P234, DOI 10.1111/j.1472-765X.2012.03282.x
   Skulason S, 2012, J ORAL PATHOL MED, V41, P61, DOI 10.1111/j.1600-0714.2011.01037.x
   Staples JE, 2009, CLIN INFECT DIS, V49, P942, DOI 10.1086/605496
   Sturtz FG, 1998, METHOD FIND EXP CLIN, V20, P643, DOI 10.1358/mf.1998.20.8.487489
   Tremblay P, 1998, P NATL ACAD SCI USA, V95, P12580, DOI 10.1073/pnas.95.21.12580
   Trott O, 2010, J COMPUT CHEM, V31, P455, DOI 10.1002/jcc.21334
   Tsetsarkin KA, 2007, PLOS PATHOG, V3, P1895, DOI 10.1371/journal.ppat.0030201
   Walter MS, 2014, DENT MATER, V30, P200, DOI 10.1016/j.dental.2013.11.006
   WYDE PR, 1986, ANTIMICROB AGENTS CH, V30, P942, DOI 10.1128/AAC.30.6.942
   Yang JM, 2007, PLOS ONE, V2, DOI 10.1371/journal.pone.0000428
   Yao HW, 2012, VIROLOGY, V433, P116, DOI 10.1016/j.virol.2012.07.018
   Zhu JH, 2014, SPECTROCHIM ACTA A, V124, P237, DOI 10.1016/j.saa.2013.12.114
NR 43
TC 63
Z9 63
U1 0
U2 5
PU PUBLIC LIBRARY SCIENCE
PI SAN FRANCISCO
PA 1160 BATTERY STREET, STE 100, SAN FRANCISCO, CA 94111 USA
SN 1932-6203
J9 PLOS ONE
JI PLoS One
PD MAY 13
PY 2015
VL 10
IS 5
AR e0126360
DI 10.1371/journal.pone.0126360
PG 15
WC Multidisciplinary Sciences
WE Science Citation Index Expanded (SCI-EXPANDED)
SC Science & Technology - Other Topics
GA CI1ZP
UT WOS:000354544200107
PM 25970853
OA Green Submitted, gold, Green Published
DA 2025-07-26
ER

PT J
AU Roche, B
   Léger, L
   L'Ambert, G
   Lacour, G
   Foussadier, R
   Besnard, G
   Barré-Cardi, H
   Simard, F
   Fontenille, D
AF Roche, Benjamin
   Leger, Lucas
   L'Ambert, Gregory
   Lacour, Guillaume
   Foussadier, Remi
   Besnard, Gilles
   Barre-Cardi, Helene
   Simard, Frederic
   Fontenille, Didier
TI The Spread of Aedes albopictus in Metropolitan France:
   Contribution of Environmental Drivers and Human Activities and
   Predictions for a Near Future
SO PLOS ONE
LA English
DT Article
ID DIPTERA-CULICIDAE; UNITED-STATES; WEST-NILE; INVASION; POPULATIONS;
   CHIKUNGUNYA; TEMPERATE; MOSQUITOS; EVOLUTION; DIAPAUSE
AB Invasion of new territories by insect vector species that can transmit pathogens is one of the most important threats for human health. The spread of the mosquito Aedes albopictus in Europe is emblematic, because of its major role in the emergence and transmission of arbo-viruses such as dengue or chikungunya. Here, we modeled the spread of this mosquito species in France through a statistical framework taking advantage of a long-term surveillance dataset going back to the first observation of Ae. albopictus in the Metropolitan area. After validating the model, we show that human activities are especially important for mosquito dispersion while land use is a major factor for mosquito establishment. More importantly, we show that Ae. albopictus invasion is accelerating through time in this area, resulting in a geographic range extending further and further year after year. We also show that sporadic "jump" of Ae. albopictus in a new location far from the colonized area did not succeed in starting a new invasion front so far. Finally, we discuss on a potential adaptation to cooler climate and the risk of invasion into Northern latitudes.
C1 [Roche, Benjamin] UMI IRD UPMC UMMISCO, Bondy, France.
   [Leger, Lucas; Simard, Frederic; Fontenille, Didier] UMR CNRS IRD UM1 UM2 MIVEGEC, Montpellier, France.
   [L'Ambert, Gregory; Lacour, Guillaume] EID Mediterranee, Montpellier, France.
   [Lacour, Guillaume] Ctr Rech Biodivers, Louvain, Belgium.
   [Foussadier, Remi; Besnard, Gilles] EID Rhone Alpes, Chindrieux, France.
   [Barre-Cardi, Helene] Off Environm Corse, Corte, France.
C3 Hanoi University of Science & Technology (HUST); Hanoi Advanced School
   of Science & Technology; Cadi Ayyad University of Marrakech; Institut de
   Recherche pour le Developpement (IRD); Sorbonne Universite; University
   Cheikh Anta Diop Dakar; University of Yaounde I; Universite de
   Montpellier
RP Roche, B (corresponding author), UMI IRD UPMC UMMISCO, Bondy, France.
EM benjamin.roche@ird.fr
RI FONTENILLE, didier/G-4091-2013; SIMARD, Frederic/J-9489-2016; Lacour,
   Guillaume/AAQ-5935-2021; Roche, Benjamin/AFL-0683-2022
OI FONTENILLE, didier/0000-0002-0544-3885; SIMARD,
   Frederic/0000-0002-2871-5329; Leger, Lucas/0009-0008-9554-2414; Lacour,
   Guillaume/0000-0002-9588-6064; Barre-Cardi, Helene/0000-0003-1029-9256
FU "Institut de Microbiologie des Maladies Infectieuses (IMMI)" (INSERM);
   Direction Generale de la Sante
FX This study has been funded by "Institut de Microbiologie des Maladies
   Infectieuses (IMMI)" (INSERM) and the "Direction Generale de la Sante".
   The funders had no role in study design, data collection and analysis,
   decision to publish, or preparation of the manuscript.
CR Alto BW, 2001, J MED ENTOMOL, V38, P548, DOI 10.1603/0022-2585-38.4.548
   ANDERSON R M, 1991
   [Anonymous], CORINE LAND COV TECH
   [Anonymous], 2011, EURO SURVEILL
   Arim M, 2006, P NATL ACAD SCI USA, V103, P374, DOI 10.1073/pnas.0504272102
   Benedict MQ, 2007, VECTOR-BORNE ZOONOT, V7, P76, DOI 10.1089/vbz.2006.0562
   Bonizzoni M, 2013, TRENDS PARASITOL, V29, P460, DOI 10.1016/j.pt.2013.07.003
   Caminade C, 2012, J R SOC INTERFACE, V9, P2708, DOI 10.1098/rsif.2012.0138
   Crooks JA, 2005, ECOSCIENCE, V12, P316, DOI 10.2980/i1195-6860-12-3-316.1
   Delatte H, 2010, VECTOR-BORNE ZOONOT, V10, P249, DOI 10.1089/vbz.2009.0026
   Eritja R, 2005, BIOL INVASIONS, V7, P87, DOI 10.1007/s10530-004-9637-6
   European Center for Disease Control and Prevention, 2013, ENV RISK MAPP AED AL
   Fischer D, 2011, GLOBAL PLANET CHANGE, V78, P54, DOI 10.1016/j.gloplacha.2011.05.008
   Fritts TH, 1998, ANNU REV ECOL SYST, V29, P113, DOI 10.1146/annurev.ecolsys.29.1.113
   Gratz NG, 2004, MED VET ENTOMOL, V18, P215, DOI 10.1111/j.0269-283X.2004.00513.x
   HANSON SM, 1994, J MED ENTOMOL, V31, P192, DOI 10.1093/jmedent/31.2.192
   Higa Yukiko, 2011, Tropical Medicine and Health, V39, P17, DOI 10.2149/tmh.2011-S04
   Hill MP, 2013, AUSTRAL ECOL
   Holder P, 2010, J MED ENTOMOL, V47, P600, DOI 10.1603/ME09111
   Keeling M, 2008, Modeling Infectious Diseases in Humans and Animals
   Kennedy TA, 2002, NATURE, V417, P636, DOI 10.1038/nature00776
   La Ruche G, 2010, EUROSURVEILLANCE, V15, P2
   Lounibos LP, 2003, ANN ENTOMOL SOC AM, V96, P512, DOI 10.1603/0013-8746(2003)096[0512:AEOPDI]2.0.CO;2
   Mackenzie JS, 2004, NAT MED, V10, pS98, DOI 10.1038/nm1144
   Marchand E, 2013, EUROSURVEILLANCE, V201, P18
   McGraw EA, 2013, NAT REV MICROBIOL, V11, P181, DOI 10.1038/nrmicro2968
   Moore CG, 1997, EMERG INFECT DIS, V3, P329, DOI 10.3201/eid0303.970309
   O'Leary DR, 2004, VECTOR-BORNE ZOONOT, V4, P61, DOI 10.1089/153036604773083004
   Paupy C, 2009, MICROBES INFECT, V11, P1177, DOI 10.1016/j.micinf.2009.05.005
   Rezza G, 2007, LANCET, V370, P1840, DOI 10.1016/S0140-6736(07)61779-6
   Rezza G, 2012, BMC PUBLIC HEALTH, V12, DOI 10.1186/1471-2458-12-72
   Rochlin I, 2013, PLOS ONE, V8, DOI 10.1371/journal.pone.0060874
   Roiz D, 2011, PLOS ONE, V6, DOI 10.1371/journal.pone.0014800
   Rovida F, 2011, J CLIN VIROL, V50, P76, DOI 10.1016/j.jcv.2010.09.015
   Sakai AK, 2001, ANNU REV ECOL SYST, V32, P305, DOI 10.1146/annurev.ecolsys.32.081501.114037
   Schaffner F, 2013, CLIN MICROBIOL INFEC, V19, P685, DOI 10.1111/1469-0691.12189
   Scholte J-E, 2007, EMERGING PESTS VECTO
   SHIGESADA N, 1995, AM NAT, V146, P229, DOI 10.1086/285796
   Strayer DL, 2006, TRENDS ECOL EVOL, V21, P645, DOI 10.1016/j.tree.2006.07.007
   Tran A, 2013, INT J ENV RES PUB HE, V10, P1698, DOI 10.3390/ijerph10051698
   Urbanski J, 2012, AM NAT, V179, P490, DOI 10.1086/664709
   Valerio L, 2010, VECTOR-BORNE ZOONOT, V10, P291, DOI 10.1089/vbz.2009.0007
NR 42
TC 81
Z9 85
U1 0
U2 38
PU PUBLIC LIBRARY SCIENCE
PI SAN FRANCISCO
PA 1160 BATTERY STREET, STE 100, SAN FRANCISCO, CA 94111 USA
SN 1932-6203
J9 PLOS ONE
JI PLoS One
PD MAY 11
PY 2015
VL 10
IS 5
AR e0125600
DI 10.1371/journal.pone.0125600
PG 13
WC Multidisciplinary Sciences
WE Science Citation Index Expanded (SCI-EXPANDED)
SC Science & Technology - Other Topics
GA CI1YY
UT WOS:000354542500037
PM 25962160
OA Green Published, gold, Green Submitted
DA 2025-07-26
ER

PT J
AU Bara, J
   Rapti, Z
   Cáceres, CE
   Muturi, EJ
AF Bara, Jeffrey
   Rapti, Zoi
   Caceres, Carla E.
   Muturi, Ephantus J.
TI Effect of Larval Competition on Extrinsic Incubation Period and
   Vectorial Capacity of Aedes albopictus for Dengue Virus
SO PLOS ONE
LA English
DT Article
ID WEST-NILE-VIRUS; BODY-SIZE; ENVIRONMENTAL-TEMPERATURE; ALTERS
   SUSCEPTIBILITY; NUTRITIONAL STRESS; AEGYPTI COMPETENCE;
   DIPTERA-CULICIDAE; CHIKUNGUNYA VIRUS; MOSQUITOS DIPTERA; CULEX-TARSALIS
AB Despite the growing awareness that larval competition can influence adult mosquito life history traits including susceptibility to pathogens, the net effect of larval competition on human risk of exposure to mosquito-borne pathogens remains poorly understood. We examined how intraspecific larval competition affects dengue-2 virus (DENV-2) extrinsic incubation period and vectorial capacity of its natural vector Aedes albopictus. Adult Ae. albopictus from low and high-larval density conditions were orally challenged with DENV-2 and then assayed for virus infection and dissemination rates following a 6, 9, or 12-day incubation period using real-time quantitative reverse transcription PCR. We then modeled the effect of larval competition on vectorial capacity using parameter estimates obtained from peer-reviewed field and laboratory studies. Larval competition resulted in significantly longer development times, lower emergence rates, and smaller adults, but did not significantly affect the extrinsic incubation period of DENV-2 in Ae. albopictus. Our vectorial capacity models suggest that the effect of larval competition on adult mosquito longevity likely has a greater influence on vectorial capacity relative to any competition-induced changes in vector competence. Furthermore, we found that large increases in the viral dissemination rate may be necessary to compensate for small competition-induced reductions in daily survivorship. Our results indicate that mosquito populations that experience stress from larval competition are likely to have a reduced vectorial capacity, even when susceptibility to pathogens is enhanced.
C1 [Bara, Jeffrey; Muturi, Ephantus J.] Univ Illinois, Illinois Nat Hist Survey, Champaign, IL 61820 USA.
   [Rapti, Zoi] Univ Illinois, Dept Math, Champaign, IL 61820 USA.
   [Caceres, Carla E.] Univ Illinois, Sch Integrat Biol, Champaign, IL 61820 USA.
C3 Illinois Natural History Survey; University of Illinois System;
   University of Illinois Urbana-Champaign; University of Illinois System;
   University of Illinois Urbana-Champaign; University of Illinois System;
   University of Illinois Urbana-Champaign
RP Bara, J (corresponding author), Univ Illinois, Illinois Nat Hist Survey, Champaign, IL 61820 USA.
EM jjbara@illinois.edu
OI Rapti, Zoi/0000-0003-3988-0888
FU Used Tire Fund from the State of Illinois; Emergency Public Health Fund
   from the State of Illinois; University of Illinois Research Board [RB
   14038]
FX This study was supported by the Used Tire Fund and Emergency Public
   Health Fund from the State of Illinois and the University of Illinois
   Research Board grant RB 14038 to Z. Rapti. The funders had no role in
   study design, data collection and analysis, decision to publish, or
   preparation of the manuscript.
CR AGUDELOSILVA F, 1984, AM J TROP MED HYG, V33, P1267, DOI 10.4269/ajtmh.1984.33.1267
   Alto BW, 2008, AM J TROP MED HYG, V79, P688, DOI 10.4269/ajtmh.2008.79.688
   Alto BW, 2008, P ROY SOC B-BIOL SCI, V275, P463, DOI 10.1098/rspb.2007.1497
   Alto BW, 2015, J MED ENTOMOL, V52, P163, DOI 10.1093/jme/tju062
   Alto BW, 2013, ECOL CONT VECTOR-BOR, V3, P81
   Alto BW, 2013, AM J TROP MED HYG, V88, P497, DOI 10.4269/ajtmh.12-0421
   Alto BW, 2005, ECOLOGY, V86, P3279, DOI 10.1890/05-0209
   Anderson JR, 2006, AM J TROP MED HYG, V75, P886, DOI 10.4269/ajtmh.2006.75.886
   [Anonymous], DENG GUID DIAGN TREA
   Araújo MD, 2012, MALARIA J, V11, DOI 10.1186/1475-2875-11-261
   Arrivillaga J, 2004, J VECTOR ECOL, V29, P11
   Bellan SE, 2010, PLOS ONE, V5, DOI 10.1371/journal.pone.0010165
   Bevins SN, 2008, BIOL INVASIONS, V10, P1109, DOI 10.1007/s10530-007-9188-8
   Bevins SN, 2007, J VECTOR ECOL, V32, P252, DOI 10.3376/1081-1710(2007)32[252:TORIAL]2.0.CO;2
   Breaux JA, 2014, P ROY SOC B-BIOL SCI, V281, DOI 10.1098/rspb.2014.0459
   Briegel H, 2001, J MED ENTOMOL, V38, P566, DOI 10.1603/0022-2585-38.4.566
   Chan M, 2012, PLOS ONE, V7, DOI 10.1371/journal.pone.0050972
   Chen RB, 2011, VIRUSES-BASEL, V3, P1562, DOI 10.3390/v3091562
   Christofferson RC, 2011, PLOS ONE, V6, DOI 10.1371/journal.pone.0016298
   Delatte H, 2013, PLOS NEGLECT TROP D, V7, DOI 10.1371/journal.pntd.0002111
   Dodson BL, 2011, VECTOR-BORNE ZOONOT, V11, P1493, DOI 10.1089/vbz.2011.0662
   Durbin AP, 2001, AM J TROP MED HYG, V65, P405, DOI 10.4269/ajtmh.2001.65.405
   DYE C, 1986, Parasitology Today, V2, P203
   Esteva L, 2000, MATH BIOSCI, V167, P51, DOI 10.1016/S0025-5564(00)00024-9
   Focks DA, 2000, AM J TROP MED HYG, V62, P11, DOI 10.4269/ajtmh.2000.62.11
   GARRETTJONES C, 1969, B WORLD HEALTH ORGAN, V40, P531
   GOULD DJ, 1970, J MED ENTOMOL, V7, P499, DOI 10.1093/jmedent/7.4.499
   GRIMSTAD PR, 1991, J MED ENTOMOL, V28, P378, DOI 10.1093/jmedent/28.3.378
   Guzman MG, 2010, NAT REV MICROBIOL, pS7, DOI 10.1038/nrmicro2460
   Hawley W.A., 1988, Journal of the American Mosquito Control Association, V4, P1
   Jeffery JAL, 2009, PLOS NEGLECT TROP D, V3, DOI 10.1371/journal.pntd.0000552
   Joy TK, 2012, PLOS ONE, V7, DOI 10.1371/journal.pone.0046946
   Juliano SA, 2014, MEM I OSWALDO CRUZ, V109, P1070, DOI 10.1590/0074-02760140455
   Juliano SA, 2009, ANNU REV ENTOMOL, V54, P37, DOI 10.1146/annurev.ento.54.110807.090611
   Kramer LD, 2003, ADV VIRUS RES, V60, P187, DOI 10.1016/S0065-3527(03)60006-0
   Kyle JL, 2008, ANNU REV MICROBIOL, V62, P71, DOI 10.1146/annurev.micro.62.081307.163005
   LAMBRECHT FL, 1971, B ENTOMOL RES, V60, P513, DOI 10.1017/S000748530004044X
   Lambrechts L, 2010, PLOS NEGLECT TROP D, V4, DOI 10.1371/journal.pntd.0000646
   Lambrechts L, 2009, BMC EVOL BIOL, V9, DOI 10.1186/1471-2148-9-160
   Lefèvre T, 2013, PLOS PATHOG, V9, DOI 10.1371/journal.ppat.1003365
   Liu-Helmersson J, 2014, PLOS ONE, V9, DOI 10.1371/journal.pone.0089783
   Lord CC, 1998, J MED ENTOMOL, V35, P825, DOI 10.1093/jmedent/35.5.825
   Maciel-De-Freitas R, 2007, MED VET ENTOMOL, V21, P284, DOI 10.1111/j.1365-2915.2007.00694.x
   Makiya K., 1974, Japanese Journal of Sanitary Zoology, V25, P41
   Moller-Jacobs LL, 2014, PARASITE VECTOR, V7, DOI 10.1186/s13071-014-0593-4
   MORI A, 1979, Tropical Medicine, V21, P85
   Morin CW, 2013, ENVIRON HEALTH PERSP, V121, P1264, DOI 10.1289/ehp.1306556
   Morrison AC, 2008, PLOS MED, V5, P362, DOI 10.1371/journal.pmed.0050068
   Murrell EG, 2008, J MED ENTOMOL, V45, P375, DOI 10.1603/0022-2585(2008)45[375:DTATOO]2.0.CO;2
   Muturi EJ, 2012, J VECTOR ECOL, V37, P154, DOI 10.1111/j.1948-7134.2012.00212.x
   Muturi EJ, 2011, VECTOR-BORNE ZOONOT, V11, P1157, DOI 10.1089/vbz.2010.0209
   NASCI RS, 1991, J MED ENTOMOL, V28, P522, DOI 10.1093/jmedent/28.4.522
   NASCI RS, 1986, J AM MOSQUITO CONTR, V2, P61
   Nidelet T, 2009, BMC EVOL BIOL, V9, DOI 10.1186/1471-2148-9-65
   NIEBYLSKI ML, 1994, J AM MOSQUITO CONTR, V10, P339
   Paupy C, 2009, MICROBES INFECT, V11, P1177, DOI 10.1016/j.micinf.2009.05.005
   Pesko K, 2009, J MED ENTOMOL, V46, P395, DOI 10.1603/033.046.0228
   REISEN WK, 1984, MOSQ NEWS, V44, P385
   Reiskind MH, 2009, MED VET ENTOMOL, V23, P62, DOI 10.1111/j.1365-2915.2008.00782.x
   Scott TW, 2000, J MED ENTOMOL, V37, P89, DOI 10.1603/0022-2585-37.1.89
   Styer LM, 2007, AM J TROP MED HYG, V76, P111, DOI 10.4269/ajtmh.2007.76.111
   Sumanochitrapon W, 1998, AM J TROP MED HYG, V58, P283, DOI 10.4269/ajtmh.1998.58.283
   Tabachnick WJ, 2013, INT J ENV RES PUB HE, V10, P249, DOI 10.3390/ijerph10010249
   Telang A, 2012, MED VET ENTOMOL, V26, P271, DOI 10.1111/j.1365-2915.2011.00993.x
   TOMA T, 1982, MOSQ NEWS, V42, P179
   Turell MJ, 2001, J MED ENTOMOL, V38, P130, DOI 10.1603/0022-2585-38.2.130
   Vasilakis N, 2009, PLOS PATHOG, V5, DOI 10.1371/journal.ppat.1000467
   WASHBURN JO, 1995, J AM MOSQUITO CONTR, V11, P279
   WATTS DM, 1987, AM J TROP MED HYG, V36, P143, DOI 10.4269/ajtmh.1987.36.143
   Westbrook CJ, 2010, VECTOR-BORNE ZOONOT, V10, P241, DOI 10.1089/vbz.2009.0035
   Wong J, 2012, PLOS NEGLECT TROP D, V6, DOI 10.1371/journal.pntd.0001632
   XUE RD, 1995, J AM MOSQUITO CONTR, V11, P50
   Xue RD, 2010, J MED ENTOMOL, V47, P778, DOI 10.1603/ME09222
   YASUNO M, 1970, B WORLD HEALTH ORGAN, V43, P319
   Yee DA, 2012, J MED ENTOMOL, V49, P482, DOI 10.1603/ME11227
NR 75
TC 48
Z9 56
U1 1
U2 35
PU PUBLIC LIBRARY SCIENCE
PI SAN FRANCISCO
PA 1160 BATTERY STREET, STE 100, SAN FRANCISCO, CA 94111 USA
SN 1932-6203
J9 PLOS ONE
JI PLoS One
PD MAY 7
PY 2015
VL 10
IS 5
AR e0126703
DI 10.1371/journal.pone.0126703
PG 18
WC Multidisciplinary Sciences
WE Science Citation Index Expanded (SCI-EXPANDED)
SC Science & Technology - Other Topics
GA CH7KF
UT WOS:000354214400105
PM 25951173
OA Green Published, Green Submitted, gold
DA 2025-07-26
ER

PT J
AU Gonzales, KK
   Tsujimoto, H
   Hansen, IA
AF Gonzales, Kristina K.
   Tsujimoto, Hitoshi
   Hansen, Immo A.
TI Blood serum and BSA, but neither red blood cells nor hemoglobin can
   support vitellogenesis and egg production in the dengue vector Aedes
   aegypti
SO PEERJ
LA English
DT Article
DE Artificial blood meal; Aedes aegypti; Vitellogenesis; Egg development;
   Mosquito culture; Mass rearing
ID MOSQUITOS; MEAL; CULICIDAE; DIPTERA; IRON
AB Aedes aegypti is the major vector of dengue, yellow fever and chikungunya viruses that put millions of people in endemic countries at risk. Mass rearing of this mosquito is crucial for strategies that use modified insects to reduce vector populations and transmission of pathogens, such as sterile insect technique or population replacement. A major problem for vector mosquito mass rearing is the requirement of vertebrate blood for egg production since it poses significant costs as well as potential health hazards. Also, regulations for human and animal use as blood source can pose a significant obstacle. A completely artificial diet that supports egg production in vector mosquitoes can solve this problem. In this study, we compared different blood fractions, serum and red blood cells, as dietary protein sources for mosquito egg production. We also tested artificial diets made from commercially available blood proteins (bovine serum albumin (BSA) and hemoglobin). We found that Ae. aegypti performed vitellogenesis and produced eggs when given whole bovine blood, serum, or an artificial diet containing BSA. Conversely, egg production was impaired after feeding of the red blood cell fraction or an artificial diet containing only hemoglobin. We also found that egg viability of serum-fed mosquitoes were comparable to that of whole blood and an iron supplemented BSA meal produced more viable eggs than a meal containing BSA alone. Our results indicate that serum proteins, not hemoglobin, may replace vertebrate blood in artificial diets for mass mosquito rearing.
C1 [Gonzales, Kristina K.; Tsujimoto, Hitoshi; Hansen, Immo A.] New Mexico State Univ, Dept Biol, Las Cruces, NM 88003 USA.
   [Hansen, Immo A.] New Mexico State Univ, Inst Appl Biosci, Las Cruces, NM 88003 USA.
   [Hansen, Immo A.] New Mexico State Univ, Program Mol Biol, Las Cruces, NM 88003 USA.
C3 New Mexico State University; New Mexico State University; New Mexico
   State University
RP Hansen, IA (corresponding author), New Mexico State Univ, Dept Biol, Las Cruces, NM 88003 USA.
EM immoh@nmsu.edu
FU NIH [5SC1AI109055]; NIH RISE grant [R25GM061222]
FX This work was funded through NIH grant 5SC1AI109055 to Immo A. Hansen
   and a fellowship awarded to Kristina K. Gonzales as part of the NIH RISE
   grant R25GM061222. The funders had no role in study design, data
   collection and analysis, decision to publish, or preparation of the
   manuscript.
CR Alphey L, 2002, INSECT BIOCHEM MOLEC, V32, P1243, DOI 10.1016/S0965-1748(02)00087-5
   Alphey LS, 2007, AREA WIDE CONTROL IN, p[i, 1]
   Anderson L., 2002, International Conference on Engineering Education, P1
   [Anonymous], 1992, BIOL MOSQUITOES DEV
   COLUZZI M, 1982, J INSECT PHYSIOL, V28, P885, DOI 10.1016/0022-1910(82)90103-2
   Drake LL, 2012, JOVE-J VIS EXP, DOI 10.3791/3479
   Drake LL, 2010, PLOS ONE, V5, DOI 10.1371/journal.pone.0015578
   Duarte RT, 1999, J AGR FOOD CHEM, V47, P231, DOI 10.1021/jf9806255
   Farley Alistair, 2012, Nurs Stand, V27, P35
   Go YY, 2014, CLIN EXP VACCINE RES, V3, P58, DOI 10.7774/cevr.2014.3.1.58
   Hansen IA, 2014, FRONT PHYSIOL, V5, DOI 10.3389/fphys.2014.00103
   Helinski MEH, 2009, MALARIA J, V8, DOI 10.1186/1475-2875-8-S2-S6
   Helmer OM, 1934, J BIOL CHEM, V104, P157
   KOGAN PH, 1990, J MED ENTOMOL, V27, P709, DOI 10.1093/jmedent/27.4.709
   Lima VLA, 2012, PLOS ONE, V7, DOI 10.1371/journal.pone.0038349
   Moreira LA, 2009, CELL, V139, P1268, DOI 10.1016/j.cell.2009.11.042
   Offori E, 1990, P FIN RES COORD M OR
   Oliveira JHM, 2011, PLOS PATHOG, V7, DOI 10.1371/journal.ppat.1001320
   Pacey EK, 2014, J INSECT PHYSIOL, V61, P42, DOI 10.1016/j.jinsphys.2013.12.008
   Pitts RJ, 2014, J INSECT PHYSIOL, V64, P1, DOI 10.1016/j.jinsphys.2014.02.012
   Powell JR, 2013, MEM I OSWALDO CRUZ, V108, P11, DOI 10.1590/0074-0276130395
   Rainey SM, 2014, J GEN VIROL, V95, P517, DOI 10.1099/vir.0.057422-0
   Rodriguez SD, 2013, PARASITE VECTOR, V6, DOI 10.1186/1756-3305-6-211
   Romero A, 2014, J EXP BIOL, V217, P552, DOI 10.1242/jeb.096727
   SAPPINGTON TW, 1995, INSECT BIOCHEM MOLEC, V25, P807, DOI 10.1016/0965-1748(95)00016-O
   Walker T, 2011, NATURE, V476, P450, DOI 10.1038/nature10355
   Zhou GL, 2007, J INSECT PHYSIOL, V53, P1169, DOI 10.1016/j.jinsphys.2007.06.009
NR 27
TC 39
Z9 49
U1 1
U2 16
PU PEERJ INC
PI LONDON
PA 341-345 OLD ST, THIRD FLR, LONDON, EC1V 9LL, ENGLAND
SN 2167-8359
J9 PEERJ
JI PeerJ
PD MAY 5
PY 2015
VL 3
AR e938
DI 10.7717/peerj.938
PG 14
WC Multidisciplinary Sciences
WE Science Citation Index Expanded (SCI-EXPANDED)
SC Science & Technology - Other Topics
GA CH7CE
UT WOS:000354192400005
PM 26020000
OA gold, Green Published, Green Submitted
DA 2025-07-26
ER

PT J
AU Pagliusi, S
   Jain, R
   Suri, RK
AF Pagliusi, Sonia
   Jain, Rishabh
   Suri, Rajinder Kumar
CA DCVMN Executive Comm Grp
TI Vaccines, our shared responsibility
SO VACCINE
LA English
DT Article
DE Vaccines; Immunization; Developing countries; Collaboration; Innovation
AB The Developing Countries Vaccine Manufacturers' Network (DCVMN) held its fifteenth annual meeting from October 27-29, 2014, New Delhi, India. The DCVMN, together with the co-organizing institution Panacea Biotec, welcomed over 240 delegates representing high-profile governmental and nongovernmental global health organizations from 36 countries.
   Over the three-day meeting, attendees exchanged information about their efforts to achieve their shared goal of preventing death and disability from known and emerging infectious diseases.
   Special praise was extended to all stakeholders involved in the success of polio eradication in South East Asia and highlighted challenges in vaccine supply for measles-rubella immunization over the coming decades. Innovative vaccines and vaccine delivery technologies indicated creative solutions for achieving global immunization goals.
   Discussions were focused on three major themes including regulatory challenges for developing countries that may be overcome with better communication; global collaborations and partnerships for leveraging investments and enable uninterrupted supply of affordable and suitable vaccines; and leading innovation in vaccines difficult to develop, such as dengue, Chikungunya, typhoid-conjugated and EV71, and needle-free technologies that may speed up vaccine delivery. Moving further into the Decade of Vaccines, participants renewed their commitment to shared responsibility toward a world free of vaccine-preventable diseases. (C) 2015 The Authors. Published by Elsevier Ltd.
C1 [Pagliusi, Sonia] DCVMN Int, CH-1262 Nyon, Switzerland.
   [Jain, Rishabh; Suri, Rajinder Kumar] Panacea Biotec Ltd, New Delhi 110044, India.
RP Pagliusi, S (corresponding author), DCVMN Int, Route Crassier 7, CH-1262 Nyon, Switzerland.
EM s.pagliusi@dcvmn.org; rishabhjain@panaceabiotec.com;
   rksuri@panaceabiotec.com
FU MerckMillipore; Temptime; Bioengineering; GEA; Bosch; Alfa Wassermann;
   OMPI (Stevanato Group); Applikon; PALL; BD; Bill and Melinda Gates
   Foundation [OPP1113282]; Bill and Melinda Gates Foundation [OPP1113282]
   Funding Source: Bill and Melinda Gates Foundation
FX We are indebted to all speakers and moderators whose valuable
   contribution made the conference possible. We are grateful to A.L. Kahn
   and A. Larsen for suggestions, review of the report and editorial
   support, respectively. We thank corporate partners for supporting the
   meeting with unrestricted educational grants: MerckMillipore, Temptime,
   Bioengineering, GEA, Bosch, Alfa Wassermann, OMPI (Stevanato Group),
   Applikon, PALL, and BD. This conference was partly supported by a grant
   from the Bill and Melinda Gates Foundation, Grant no. OPP1113282.
CR [Anonymous], ASS PROGR SUIT VACC
   Brearley L, 2013, VACCINE, V31, pB103, DOI 10.1016/j.vaccine.2012.11.088
   CDC, 2012, PAND FLU PREP TOOLS
   de Sanjosé S, 2007, LANCET INFECT DIS, V7, P453, DOI 10.1016/S1473-3099(07)70158-5
   Fonseca MGP, 2010, PLOS ONE, V5, DOI 10.1371/journal.pone.0011736
   Kaddar M, 2013, VACCINE, V31, pB81, DOI 10.1016/j.vaccine.2012.11.085
   Lin WH, 2011, P NATL ACAD SCI USA, V108, P2987, DOI 10.1073/pnas.1017334108
   Liu SL, 2014, HAND FOOT MOUTH DIS
   Medicine IO, 2013, RANK VACC PRIOR SOFT
   Medicine io, 2012, RANK VACC PRIOR FRAM
   Press TNA, 2014, STRATEGIC MULTIATTRI
   Statement given by Dr.T.S. Rao. Biospectrum, 2013, COMMUNICATION
   Thomassen YE, 2013, PLOS ONE, V8, DOI 10.1371/journal.pone.0083374
   WHO, EFF VACC MAN ASS 57
   World Health Organization, 2010, POL ER IN DEV SAB IN
   Zhu FC, 2014, NEW ENGL J MED, V370, P818, DOI 10.1056/NEJMoa1304923
NR 16
TC 3
Z9 3
U1 0
U2 14
PU ELSEVIER SCI LTD
PI OXFORD
PA THE BOULEVARD, LANGFORD LANE, KIDLINGTON, OXFORD OX5 1GB, OXON, ENGLAND
SN 0264-410X
EI 1873-2518
J9 VACCINE
JI Vaccine
PD MAY 5
PY 2015
VL 33
IS 19
BP 2197
EP 2202
DI 10.1016/j.vaccine.2015.02.065
PG 6
WC Immunology; Medicine, Research & Experimental
WE Science Citation Index Expanded (SCI-EXPANDED)
SC Immunology; Research & Experimental Medicine
GA CH0TI
UT WOS:000353734900001
PM 25749248
OA hybrid
DA 2025-07-26
ER

PT J
AU Cianci, D
   Hartemink, N
   Zeimes, CB
   Vanwambeke, SO
   Ienco, A
   Caputo, B
AF Cianci, Daniela
   Hartemink, Nienke
   Zeimes, Caroline B.
   Vanwambeke, Sophie O.
   Ienco, Annamaria
   Caputo, Beniamino
TI High Resolution Spatial Analysis of Habitat Preference of Aedes
   Albopictus (Diptera: Culicidae) in an Urban Environment
SO JOURNAL OF MEDICAL ENTOMOLOGY
LA English
DT Article
DE Asian tiger mosquito; urban habitat preference; ovitrap; spatial
   analysis; vector-borne disease
ID OCHLEROTATUS-TRISERIATUS; DENGUE VIRUS; AEGYPTI; VECTORS; RISK;
   OVIPOSITION; SEGREGATION; POPULATIONS; CHIKUNGUNYA; LANDSCAPE
AB Over the past decades, the Asian tiger mosquito (Aedes albopictus (Skuse, 1895)) has emerged in many countries, and it has colonized new environments, including urban areas. The species is a nuisance and a potential vector of several human pathogens, and a better understanding of the habitat preferences of the species is needed for help in successful prevention and control. So far, the habitat preference in urban environments has not been studied in Southern European cities. In this paper, spatial statistical models were used to evaluate the relationship between egg abundances and land cover types on the campus of Sapienza University in Rome, which is taken as an example of a European urban habitat. Predictor variables included land cover types, classified in detail on a high resolution image, as well as solar radiation and month of capture. The models account for repeated measures in the same trap and are adjusted for meteorological circumstances. Vegetation and solar radiation were found to be positively related to the number of eggs. More specifically, trees were positively related to the number of eggs and the relationship with grass was negative. These findings are consistent with the species' known preference for shaded areas. The unexpected positive relationship with solar radiation is amply discussed in the paper. This study represents a first step toward a better understanding of the spatial distribution of Ae. albopictus in urban environments.
C1 [Cianci, Daniela; Hartemink, Nienke] Univ Utrecht, Fac Vet Med, Utrecht, Netherlands.
   [Zeimes, Caroline B.; Vanwambeke, Sophie O.] Catholic Univ Louvain, Georges Lemaitre Ctr Earth & Climate Res, Earth & Life Inst, Louvain, Belgium.
   [Ienco, Annamaria; Caputo, Beniamino] Univ Roma La Sapienza, Dipartimento Sanita Pubbl & Malattie Infett, I-00185 Rome, Italy.
C3 Utrecht University; Universite Catholique Louvain; Sapienza University
   Rome
RP Cianci, D (corresponding author), Univ Utrecht, Fac Vet Med, Utrecht, Netherlands.
EM d.cianci@uu.nl
RI Caputo, Beniamino/I-2880-2015; hartemink, nienke/B-4304-2012
OI Caputo, Beniamino/0000-0002-5650-8773; hartemink,
   nienke/0000-0001-9820-7699; Ienco, Annamaria/0000-0001-8260-1528;
   Vanwambeke, Sophie/0000-0001-6620-6173
FU EU [FP7-261504]
FX We would like to thank Hans Heesterbeek and Alessandra della Torre for
   their constructive comments on the manuscript, Jan van den Broek for
   useful discussion on the statistics, and Neil Alexander for help with
   the digitization of the Google Earth map. This study was funded by EU
   grant FP7-261504 EDENext and is catalogued by the EDENext Steering
   Committee as EDENext173 (http://www.edenext.eu) (accessed 5 March 2015).
CR Adhami J, 1987, REV MJEKESORE, V1, P13
   Angelini R, 2007, Euro Surveill, V12
   [Anonymous], VIROL J
   [Anonymous], GOOGL EARTH BET VERS
   [Anonymous], 2001, R NEWS
   Barker CM, 2003, J AM MOSQUITO CONTR, V19, P382
   Barker CM, 2003, J MED ENTOMOL, V40, P403, DOI 10.1603/0022-2585-40.4.403
   Bartlett-Healy K, 2012, J MED ENTOMOL, V49, P813, DOI 10.1603/ME11031
   Becker N, 2010, MOSQUITOES AND THEIR CONTROL, SECOND EDITION, P3, DOI 10.1007/978-3-540-92874-4_1
   Benedict MQ, 2007, VECTOR-BORNE ZOONOT, V7, P76, DOI 10.1089/vbz.2006.0562
   BENTLEY MD, 1989, ANNU REV ENTOMOL, V34, P401, DOI 10.1146/annurev.en.34.010189.002153
   Braks MAH, 2003, J MED ENTOMOL, V40, P785, DOI 10.1603/0022-2585-40.6.785
   Burnham K.P., 2004, SOCIOL METHOD RES, V33, P261
   Cianci D, 2013, J MED ENTOMOL, V50, P533, DOI 10.1603/ME12126
   Deichmeister JM, 2011, J VECTOR ECOL, V36, P75, DOI 10.1111/j.1948-7134.2011.00143.x
   Della Torre A., 1992, Parassitologia (Rome), V34, P143
   Di Luca Marco, 2001, Annali dell'Istituto Superiore di Sanita, V37, P249
   E.S.R.I, 2011, ARCGIS 10 0
   Enserink M, 2006, SCIENCE, V311, P1085, DOI 10.1126/science.311.5764.1085a
   Facchinelli L, 2007, MED VET ENTOMOL, V21, P183, DOI 10.1111/j.1365-2915.2007.00680.x
   GILOTRA SK, 1967, B WORLD HEALTH ORGAN, V37, P437
   Gratz NG, 2004, MED VET ENTOMOL, V18, P215, DOI 10.1111/j.0269-283X.2004.00513.x
   Hartemink NA, 2009, EPIDEMICS-NETH, V1, P153, DOI 10.1016/j.epidem.2009.05.004
   Hartemink N, 2011, PLOS ONE, V6, DOI 10.1371/journal.pone.0020817
   Hawley W.A., 1988, Journal of the American Mosquito Control Association, V4, P1
   Honório NA, 2009, CAD SAUDE PUBLICA, V25, P1203, DOI 10.1590/S0102-311X2009000600003
   KNUDSEN AB, 1995, EUR J EPIDEMIOL, V11, P345, DOI 10.1007/BF01719441
   La Ruche G, 2010, EUROSURVEILLANCE, V15, P2
   Lounibos LP, 2002, ANNU REV ENTOMOL, V47, P233, DOI 10.1146/annurev.ento.47.091201.145206
   Madon MB, 2002, J VECTOR ECOL, V27, P149
   Paupy C, 2009, MICROBES INFECT, V11, P1177, DOI 10.1016/j.micinf.2009.05.005
   POZZA GD, 1992, J AM MOSQUITO CONTR, V8, P318
   QGIS Development Team, 2018, QGIS GEOGR INF SYST
   Raats M. M., 1992, Food Quality and Preference, V3, P89, DOI 10.1016/0950-3293(91)90028-D
   REITER P, 1987, J AM MOSQUITO CONTR, V3, P494
   Rey JR, 2006, J MED ENTOMOL, V43, P1134, DOI 10.1603/0022-2585(2006)43[1134:HSOMAV]2.0.CO;2
   Rezza G, 2007, LANCET, V370, P1840, DOI 10.1016/S0140-6736(07)61779-6
   Rich P.M., 1994, American Soceity for Photogrammetry and Remote Sensing Technical Papers, P524
   Rohani A, 2011, TROP BIOMED, V28, P237
   Romi R., 2008, Parassitologia (Rome), V50, P117
   Romi R, 1999, J AM MOSQUITO CONTR, V15, P425
   SABATANI A, 1990, Parassitologia (Rome), V32, P301
   Severini F., 2008, Parassitologia (Rome), V50, P121
   Tatem AJ, 2006, P NATL ACAD SCI USA, V103, P6242, DOI 10.1073/pnas.0508391103
   Thenmozhi V, 2007, JPN J INFECT DIS, V60, P245
   Toma L, 2003, J AM MOSQUITO CONTR, V19, P19
   Tsuda Y, 2006, J AM MOSQUITO CONTR, V22, P222, DOI 10.2987/8756-971X(2006)22[222:DSDOAA]2.0.CO;2
   Unlu I, 2013, PLOS ONE, V8, DOI 10.1371/journal.pone.0077999
   Vanwambeke SO, 2007, J MED ENTOMOL, V44, P133, DOI 10.1603/0022-2585(2007)44[133:LALCFI]2.0.CO;2
   Vanwambeke SO, 2011, TROP MED INT HEALTH, V16, P174, DOI 10.1111/j.1365-3156.2010.02671.x
   Vazeille M, 2008, ACTA TROP, V105, P200, DOI 10.1016/j.actatropica.2007.09.009
   Verbeke G, 2009, SPRINGER SER STAT, P1
   Wan-Norafikah O, 2009, TROP BIOMED, V26, P206
NR 53
TC 19
Z9 23
U1 0
U2 42
PU OXFORD UNIV PRESS INC
PI CARY
PA JOURNALS DEPT, 2001 EVANS RD, CARY, NC 27513 USA
SN 0022-2585
EI 1938-2928
J9 J MED ENTOMOL
JI J. Med. Entomol.
PD MAY
PY 2015
VL 52
IS 3
BP 329
EP 335
DI 10.1093/jme/tjv026
PG 7
WC Entomology; Veterinary Sciences
WE Science Citation Index Expanded (SCI-EXPANDED)
SC Entomology; Veterinary Sciences
GA CL1RC
UT WOS:000356720600006
PM 26334806
OA Green Published
DA 2025-07-26
ER

PT J
AU Dujardin, JP
   Lam, TX
   Khoa, PT
   Schofield, CJ
AF Dujardin, Jean-Pierre
   Truong Xuan Lam
   Pham Thi Khoa
   Schofield, Christopher John
TI The rising importance of Triatoma rubrofasciata
SO MEMORIAS DO INSTITUTO OSWALDO CRUZ
LA English
DT Article; Proceedings Paper
CT 13th International Congress of Parasitology
CY AUG 10-15, 2014
CL Mexico City, MEXICO
DE Vietnam; Triatoma rubrofasciata; Trypanosoma sp.
ID CHAGAS-DISEASE
AB The migration of invasive vector species has contributed to the worldwide extension of infectious diseases such as dengue (Aedes aegypti) and chikungunya (Aedes albopictus). It is probably a similar behaviour for certain vectors of Chagas disease which allowed it to become a continental burden in Latin America. One of them, Triatoma rubrofasciata has also been spreading throughout the tropical and subtropical world. Here, the recent and massive peridomestic presence of T. rubrofasciata in Vietnam cities is reported, and tentatively explained, highlighting the need for improved entomological surveillance.
C1 [Dujardin, Jean-Pierre] Inst Rech Dev, Ctr Int Rech Agron Dev, Interact Hote Vecteur Parasite Enrironnement Mala, Unite Mixte Rech 177, Montpellier, France.
   [Truong Xuan Lam] Vietnam Acad Sci & Technol, Inst Ecol & Biol Resources, Hanoi, Vietnam.
   [Pham Thi Khoa] Natl Inst Malariol Parasitol & Entomol, Hanoi, Vietnam.
   [Schofield, Christopher John] London Sch Hyg & Trop Med, London WC1, England.
C3 CIRAD; Institut de Recherche pour le Developpement (IRD); Universite de
   Montpellier; Vietnam Academy of Science & Technology (VAST); University
   of London; London School of Hygiene & Tropical Medicine
RP Dujardin, JP (corresponding author), Inst Rech Dev, Ctr Int Rech Agron Dev, Interact Hote Vecteur Parasite Enrironnement Mala, Unite Mixte Rech 177, Campus Int Baillarguet, Montpellier, France.
EM dujardinbe@gmail.com
FU IRD; NAFOSTED [106.15-2010.24]
FX IRD, NAFOSTED (106.15-2010.24)
CR Coura JR, 2010, NATURE, V465, pS6, DOI 10.1038/nature09221
   DEANE L M, 1986, Memorias do Instituto Oswaldo Cruz, V81, P127
   Dujardin J-P, 2013, LETT CNEV, V4, P7
   Dujardin Jean-Pierre, 1998, Memorias do Instituto Oswaldo Cruz, V93, P34
   Gascon J, 2010, ACTA TROP, V115, P22, DOI 10.1016/j.actatropica.2009.07.019
   Gorla DE, 1997, ACTA TROP, V63, P127, DOI 10.1016/S0001-706X(97)87188-4
   Hwang WS, 2012, PLOS ONE, V7, DOI 10.1371/journal.pone.0045523
   Hypsa V, 2002, MOL PHYLOGENET EVOL, V23, P447, DOI 10.1016/S1055-7903(02)00023-4
   KALSHOVEN L G E, 1970, Entomologische Berichten (Amsterdam), V30, P41
   Lo Vecchio F, 2004, AM J EMERG MED, V22, P631, DOI 10.1016/j.ajem.2004.09.020
   Martin L-A, 1820, VIE OEUVRE BERNARDIN
   Miles M, 2013, P EP STAT KISS BUGS, P70
   Morand S, 2013, P EP STAT KISS BUGS, P82
   Patterson JS, 2001, MED VET ENTOMOL, V15, P443, DOI 10.1046/j.0269-283x.2001.00333.x
   RYCKMAN R E, 1981, Bulletin of the Society of Vector Ecologists, V6, P143
   Schofield C, 1988, BIOSYSTEMATICS HAEMA, V37, P287
   Schofield CJ, 2009, ENFERM EMERG, V11, P20
   Schofield CJ, 2014, KISSING BUGS RISK TR
   Sherwin F, 1946, P HAWAII ENTOMOL SOC, V12, P651
   Tanowitz HB, 2011, PLOS NEGLECT TROP D, V5, DOI 10.1371/journal.pntd.0001136
   TEO SK, 1973, J TROP MED HYG, V76, P161
   Truong LX, 2004, BIOL J, V26, P73
   Truong LX, 2013, P EP STAT KISS BUGS, P28
   Van Chau N, 2013, P EP STAT KISS BUGS, P35
   Walter J, 2012, PLOS ONE, V7, DOI 10.1371/journal.pone.0044016
   Wang LY, 2006, Clinical Focus, V21, P1059
NR 26
TC 37
Z9 43
U1 0
U2 14
PU FUNDACO OSWALDO CRUZ
PI RIO DE JANEIRO, RJ
PA AV BRASIL 4365, 21045-900 RIO DE JANEIRO, RJ, BRAZIL
SN 0074-0276
EI 1678-8060
J9 MEM I OSWALDO CRUZ
JI Mem. Inst. Oswaldo Cruz
PD MAY
PY 2015
VL 110
IS 3
BP 319
EP 323
DI 10.1590/0074-02760140446
PG 5
WC Parasitology; Tropical Medicine
WE Science Citation Index Expanded (SCI-EXPANDED); Conference Proceedings Citation Index - Science (CPCI-S)
SC Parasitology; Tropical Medicine
GA CI7PJ
UT WOS:000354956000007
PM 25807471
OA Green Accepted, Green Submitted, gold, Green Published
DA 2025-07-26
ER

PT J
AU Govindarajan, M
   Rajeswary, M
AF Govindarajan, Marimuthu
   Rajeswary, Mohan
TI Ovicidal and adulticidal potential of leaf and seed extract of
   Albizia lebbeck (L.) Benth. (Family: Fabaceae) against Culex
   quinquefasciatus, Aedes aegypti, and Anopheles
   stephensi (Diptera: Culicidae)
SO PARASITOLOGY RESEARCH
LA English
DT Article
DE Albizia lebbeck; Leaf; Seed; Ovicide; Adulticide; Mosquitoes
ID MOSQUITO LARVICIDAL PROPERTIES; MEDICINAL-PLANT EXTRACTS;
   TRITAENIORHYNCHUS GILES; SUBPICTUS GRASSI; MALARIAL VECTOR; OVIPOSITION;
   REPELLENT; LARVAE; EFFICACY; SINENSIS
AB Several diseases are associated to the mosquito-human interaction. Mosquitoes are the carriers of severe and well-known illnesses such as malaria, arboviral encephalitis, dengue fever, chikungunya fever, West Nile virus, and yellow fever. These diseases produce significant morbidity and mortality in humans and livestock around the world. In the present study, hexane, benzene, chloroform, ethyl acetate, and methanol extracts of leaf and seed of Albizia lebbeck were assayed for their toxicity against three important vector mosquitoes, viz., Culex quinquefasciatus, Aedes aegypti, and Anopheles stephensi. The mean percent hatchability of the eggs was observed after 48 h post-treatment. The percent hatchability was inversely proportional to the concentration of extract and directly proportional to the eggs. All the five solvent extracts showed moderate ovicidal activity; however, the methanol extract showed the highest ovicidal activity. One hundred percent mortality was observed at 250, 200, and 150 ppm for leaf methanol extract and 375, 300, and 225 ppm for seed methanol extract of A. lebbeck against C. quinquefasciatus, Ae. aegypti, and An. stephensi, respectively. The adulticidal activity of plant leaf and seed extracts showed moderate toxic effect on the adult mosquitoes after 24 h of exposure period. However, the highest adulticidal activity was observed in the leaf methanol extract of A. lebbeck against An. stephensi where the LC50 and LC90 values were 65.12 and 117.70 ppm, respectively. Compared to leaf extracts, seeds have low potency against three mosquito species. No mortality was recorded in the control. Our data suggest that the crude hexane, benzene, chloroform, ethyl acetate, and methanol solvent extracts of A. lebbeck have the potential to be used as an eco-friendly approach for the control of the An. stephensi, Ae. aegypti, and C. quinquefasciatus. These results suggest that the leaf and seed extracts have the potential to be used as an ideal eco-friendly approach for the control of mosquitoes.
C1 [Govindarajan, Marimuthu; Rajeswary, Mohan] Annamalai Univ, Dept Zool, Unit Vector Control Phytochem & Nanotechnol, Annamalainagar 608002, Tamil Nadu, India.
C3 Annamalai University
RP Govindarajan, M (corresponding author), Annamalai Univ, Dept Zool, Unit Vector Control Phytochem & Nanotechnol, Annamalainagar 608002, Tamil Nadu, India.
EM drgovindzoo@yahoo.com
RI , Dr.A.Jebanesan/V-9095-2019
OI Govindarajan, Marimuthu/0000-0002-4662-8931
FU University Grants Commission, New Delhi, India [39-646/2010 (SR)]
FX The authors are thankful to the University Grants Commission (F. No.
   39-646/2010 (SR)), New Delhi, India, for providing financial assistance
   for the present investigation. The authors are grateful to Professor and
   Head, Department of Zoology, Annamalai University for the laboratory
   facilities provided. We acknowledge the staff members of the VCRC
   (ICMR), Pondicherry for their cooperation.
CR Amer A, 2006, PARASITOL RES, V99, P466, DOI 10.1007/s00436-006-0182-3
   Amerasan D, 2012, PARASITOL RES, V111, P1953, DOI 10.1007/s00436-012-3042-3
   Autran ES, 2009, BIORESOURCE TECHNOL, V100, P2284, DOI 10.1016/j.biortech.2008.10.055
   Bagavan A, 2008, PARASITOL RES, V103, P223, DOI 10.1007/s00436-008-0962-z
   Baruah C. C., 1997, Indian Veterinary Medical Journal, V21, P127
   Bernhard L., 2003, Physiotherapy, V89, P743, DOI [10.1016/S0031-9406(05)60500-7, DOI 10.1016/S0031-9406(05)60500-7]
   Besra SE, 2002, PHYTOTHER RES, V16, P529, DOI 10.1002/ptr.961
   Bowers William S., 1995, Insect Science and its Application, V16, P339
   Cheah SX, 2013, PARASITOL RES, V112, P3275, DOI 10.1007/s00436-013-3506-0
   Chintawar SD, 2002, J ETHNOPHARMACOL, V81, P299, DOI 10.1016/S0378-8741(02)00140-X
   Corbel V, 2004, J MED ENTOMOL, V41, P712, DOI 10.1603/0022-2585-41.4.712
   Dua VK, 2008, J AM MOSQUITO CONTR, V24, P315, DOI 10.2987/5642.1
   Dua VK, 2006, J AM MOSQUITO CONTR, V22, P155, DOI 10.2987/8756-971X(2006)22[155:LAOHAL]2.0.CO;2
   Effiom OE, 2012, GLOB J SCI FRON RES, V12
   Elimam Abdalla M., 2009, Saudi Journal of Biological Sciences, V16, P95, DOI 10.1016/j.sjbs.2009.10.007
   Georges K, 2008, BIORESOURCE TECHNOL, V99, P2037, DOI 10.1016/j.biortech.2007.02.049
   Govindarajan M, 2008, EUR REV MED PHARMACO, V12, P299
   Govindarajan M, 2005, Trop Biomed, V22, P1
   Govindarajan M, 2011, ASIAN PAC J TROP MED, V4, P505, DOI 10.1016/S1995-7645(11)60135-1
   Govindarajan M, 2009, EUR REV MED PHARMACO, V13, P99
   Govindarajan M, 2012, PARASITOL RES, V110, P1607, DOI 10.1007/s00436-011-2669-9
   Govindarajan M, 2011, PARASITOL RES, V109, P93, DOI 10.1007/s00436-010-2224-0
   Gutierrez P. M. Jr., 2014, International Research Journal of Biological Sciences, V3, P23
   Hales S, 2002, LANCET, V360, P830, DOI 10.1016/S0140-6736(02)09964-6
   Halim Azza S. Abdel, 2008, JOURNAL OF THE EGYPTIAN SOCIETY OF PARASITOLOGY, V38, P385
   Hidayatulfathi O., 2004, Tropical Biomedicine, V21, P61
   JAMES AA, 1992, SCIENCE, V257, P37, DOI 10.1126/science.1352413
   Jayanthi P, 2012, PARASITOL RES, V111, P2129, DOI 10.1007/s00436-012-3061-0
   Jayaprakasha GK, 1997, PHYTOCHEMISTRY, V44, P843, DOI 10.1016/S0031-9422(96)00589-4
   Kabaru JM., 2001, Afr J Sci Tech (AJST), V2, P44, DOI DOI 10.4314/AJST.V2I2.44668
   Kamaraj C, 2009, PARASITOL RES, V104, P1163, DOI 10.1007/s00436-008-1306-8
   Karthika Devi K, 2013, ASIAN J PLANT SCI RE, V3, P138
   Karunamoorthi K, 2008, PARASITOL RES, V103, P545, DOI 10.1007/s00436-008-1005-5
   Kovendan K., 2011, Advances in Environmental Biology, V5, P335
   Kovendan K, 2013, PARASITOL RES, V112, P1205, DOI 10.1007/s00436-012-3252-8
   Lalrotluanga, 2012, PARASITOL RES, V111, P1007, DOI 10.1007/s00436-012-2925-7
   Mathew N, 2009, PARASITOL RES, V104, P1017, DOI 10.1007/s00436-008-1284-x
   Mavundza EJ, 2014, MALARIA J, V13, DOI 10.1186/1475-2875-13-173
   Migahid A. M., 1989, Flora of Saudi Arabia: ALBIZIA; Albizia L, V3rd ed., P8
   Murugan K, 2012, PARASITOL RES, V111, P1757, DOI 10.1007/s00436-012-3021-8
   Nawaz R, 2011, IRAN J ARTHROPOD-BOR, V5, P2
   Ouda NA, 1998, PHARM BIOL, V36, P69, DOI 10.1076/phbi.36.1.69.4621
   Panneerselvam C, 2013, PARASITOL RES, V112, P679, DOI 10.1007/s00436-012-3185-2
   Peng ZK, 1999, INSECT BIOCHEM MOLEC, V29, P909, DOI 10.1016/S0965-1748(99)00066-1
   Prathibha KP, 2014, ENVIRON SCI POLLUT R, V21, P6736, DOI 10.1007/s11356-014-2591-7
   Rahuman AA, 2008, PARASITOL RES, V103, P133, DOI 10.1007/s00436-008-0940-5
   Reegan A.D., 2013, ISRN Entomol, V2013, P1, DOI [10.1155/2013/315389, DOI 10.1155/2013/315389]
   Resmi C R, 2006, Indian J Physiol Pharmacol, V50, P297
   Samidurani K, 2009, ACAD J ENTOMOL, V2, P62
   Senthilkumar N, 2009, PARASITOL RES, V104, P237, DOI 10.1007/s00436-008-1180-4
   Singh R. K., 2006, Journal of Vector Borne Diseases, V43, P88
   Singh YN, 1991, HIMAL J ENV ZOOL, V5, P94
   Sivakumar R, 2013, INT J CURR SCI TECH, V2
   Su TY, 1998, J AM MOSQUITO CONTR, V14, P204
   Sumroiphon Suchada, 2006, Southeast Asian J Trop Med Public Health, V37 Suppl 3, P123
   Taubitz W, 2007, CLIN INFECT DIS, V45, pE1, DOI 10.1086/518701
   Tawatsin A, 2001, J VECTOR ECOL, V26, P76
   Ravindran J., 2012, Asian Pacific Journal of Tropical Disease, V2, P177, DOI 10.1016/S2222-1808(12)60042-5
   Wernsdorfer G, 2003, WIEN KLIN WOCHENSCHR, V115, P2
   World Health Organization, 1981, WHOVBC81806
   Xue RD, 2006, J AM MOSQUITO CONTR, V22, P126, DOI 10.2987/8756-971X(2006)22[126:LEOIRA]2.0.CO;2
   Zahir AA, 2010, ASIAN PAC J TROP MED, V3, P878, DOI 10.1016/S1995-7645(10)60211-8
   Zahir AA, 2010, PARASITOL RES, V107, P585, DOI 10.1007/s00436-010-1898-7
   Zaridah MZ, 2001, J ETHNOPHARMACOL, V78, P79, DOI 10.1016/S0378-8741(01)00286-0
NR 64
TC 16
Z9 19
U1 1
U2 13
PU SPRINGER
PI NEW YORK
PA 233 SPRING ST, NEW YORK, NY 10013 USA
SN 0932-0113
EI 1432-1955
J9 PARASITOL RES
JI Parasitol. Res.
PD MAY
PY 2015
VL 114
IS 5
BP 1949
EP 1961
DI 10.1007/s00436-015-4384-4
PG 13
WC Parasitology
WE Science Citation Index Expanded (SCI-EXPANDED)
SC Parasitology
GA CF7GB
UT WOS:000352723200034
PM 25681143
DA 2025-07-26
ER

PT J
AU Grigoraki, L
   Lagnel, J
   Kioulos, I
   Kampouraki, A
   Morou, E
   Labbé, P
   Weill, M
   Vontas, J
AF Grigoraki, Linda
   Lagnel, Jacques
   Kioulos, Ilias
   Kampouraki, Anastasia
   Morou, Evangelia
   Labbe, Pierrick
   Weill, Mylene
   Vontas, John
TI Transcriptome Profiling and Genetic Study Reveal Amplified
   Carboxylesterase Genes Implicated in Temephos Resistance, in the Asian
   Tiger Mosquito Aedes albopictus
SO PLOS NEGLECTED TROPICAL DISEASES
LA English
DT Article
ID INSECTICIDE RESISTANCE; ESTERASE GENE; SMALL PORTIONS; AMPLIFICATION;
   MECHANISMS; EXPRESSION; MICROASSAY; CULICIDAE; DIPTERA
AB Background
   The control of Aedes albopictus, a major vector for viral diseases, such as dengue fever and chikungunya, has been largely reliant on the use of the larvicide temephos for many decades. This insecticide remains a primary control tool for several countries and it is a potential reliable reserve, for emergency epidemics or new invasion cases, in regions such as Europe which have banned its use. Resistance to temephos has been detected in some regions, but the mechanism responsible for the trait has not been investigated.
   Principal findings
   Temephos resistance was identified in an Aedes albopictus population isolated from Greece, and subsequently selected in the laboratory for a few generations. Biochemical assays suggested the association of elevated carboxylesterases (CCE), but not target site resistance (altered AChE), with this phenotype. Illumina transcriptomic analysis revealed the up-regulation of three transcripts encoding CCE genes in the temephos resistant strain. CCEae3a and CCEae6a showed the most striking up-regulation (27- and 12-folds respectively, compared to the reference susceptible strain); these genes have been previously shown to be involved in temephos resistance also in Ae. aegypti. Gene amplification was associated with elevated transcription levels of both CCEae6a and CCEae3a genes. Genetic crosses confirmed the genetic link between CCEae6a and CCEae3a amplification and temephos resistance, by demonstrating a strong association between survival to temephos exposure and gene copy numbers in the F2 generation. Other transcripts, encoding cytochrome P450s, UDP-glycosyltransferases (UGTs), cuticle and lipid biosynthesis proteins, were upregulated in resistant mosquitoes, indicating that the co-evolution of multiple mechanisms might contribute to resistance.
   Significance
   The identification of specific genes associated with insecticide resistance in Ae. albopictus for the first time is an important pre-requirement for insecticide resistance management. The genomic resources that were produced will be useful to the community, to study relevant aspects of Ae. albopictus biology.
C1 [Grigoraki, Linda; Kampouraki, Anastasia; Morou, Evangelia] Univ Crete, Dept Biol, Iraklion, Greece.
   [Grigoraki, Linda; Vontas, John] Fdn Res & Technol Hellas, Inst Mol Biol & Biotechnol, Iraklion, Greece.
   [Lagnel, Jacques] Hellen Ctr Marine Res, Iraklion, Greece.
   [Kioulos, Ilias; Vontas, John] Agr Univ Athens, Dept Crop Sci, Pesticide Sci Lab, GR-11855 Athens, Greece.
   [Labbe, Pierrick; Weill, Mylene] Univ Montpellier, CNRS, IRD, Inst Sci Evolut, F-34059 Montpellier, France.
C3 University of Crete; Foundation for Research & Technology - Hellas
   (FORTH); Hellenic Centre for Marine Research; Agricultural University of
   Athens; Centre National de la Recherche Scientifique (CNRS); Institut de
   Recherche pour le Developpement (IRD); Universite de Montpellier
RP Grigoraki, L (corresponding author), Univ Crete, Dept Biol, Iraklion, Greece.
EM vontas@imbb.forth.gr
RI ; Kioulos, Ilias/AAV-3562-2021; An, Kampouraki/HZJ-2730-2023; Labbé,
   Pïerrick/AAL-5806-2020; Vontas, John/X-5112-2018
OI Grigoraki, Linda/0000-0001-8997-0406; Labbe,
   Pierrick/0000-0003-0806-1919; Lagnel, Jacques/0000-0002-2967-1639;
   Vontas, John/0000-0002-8704-2574; Weill, Mylene/0000-0002-4043-1601;
   KIOULOS, ILIAS/0009-0001-3327-6383; Kampouraki,
   Anastasia/0000-0001-6702-2544
FU European Union [228421]; bilateral Greece-France Cooperation Program
   [1641]
FX The research received funding from the European Union FP7 (2013) under
   grant agreement no 228421 to INFRAVEC (http://www.infravec.eu/) and a
   bilateral Greece-France Cooperation Program (no 1641) (www.gsrt.gr). The
   funders had no role instudy design, data collection and analysis,
   decision to publish, or preparation of the manuscript.
CR Adhami J, 1998, J AM MOSQUITO CONTR, V14, P340
   Ahn SJ, 2014, INSECT BIOCHEM MOLEC, V50, P43, DOI 10.1016/j.ibmb.2014.04.003
   Bonizzoni M, 2013, TRENDS PARASITOL, V29, P460, DOI 10.1016/j.pt.2013.07.003
   Briegel H, 2001, J MED ENTOMOL, V38, P566, DOI 10.1603/0022-2585-38.4.566
   BROGDON WG, 1988, COMP BIOCHEM PHYS C, V90, P145, DOI 10.1016/0742-8413(88)90110-7
   BROGDON WG, 1984, COMP BIOCHEM PHYS B, V79, P457, DOI 10.1016/0305-0491(84)90405-X
   Callaghan A, 1998, INSECT MOL BIOL, V7, P295, DOI 10.1111/j.1365-2583.1998.00077.x
   David JP, 2013, PHILOS TRANS R SOC L
   Enserink M, 2006, SCIENCE, V311, P1085, DOI 10.1126/science.311.5764.1085a
   Field LM, 1997, BIOCHEM J, V322, P867, DOI 10.1042/bj3220867
   Flalconer D, 1964, INTRODUCTION TO QUAN
   Fort P, 2012, MOL BIOL EVOL, V29, P381, DOI 10.1093/molbev/msr226
   Grabherr MG, 2011, NAT BIOTECHNOL, V29, P644, DOI 10.1038/nbt.1883
   Gratz NG, 2004, MED VET ENTOMOL, V18, P215, DOI 10.1111/j.0269-283X.2004.00513.x
   Guillemaud T, 1997, INSECT MOL BIOL, V6, P319
   Hemingway J, 1998, MED VET ENTOMOL, V12, P1, DOI 10.1046/j.1365-2915.1998.00082.x
   Ishak I, 2015, PARASIT VECTORS IN P
   Kioulos I, 2014, PEST MANAG SCI, V70, P623, DOI 10.1002/ps.3595
   Lagnel J, 2009, BIOINFORMATICS, V25, P824, DOI 10.1093/bioinformatics/btp067
   Langmead B, 2012, NAT METHODS, V9, P357, DOI [10.1038/NMETH.1923, 10.1038/nmeth.1923]
   Li XC, 2007, ANNU REV ENTOMOL, V52, P231, DOI 10.1146/annurev.ento.51.110104.151104
   Linton KJ, 2007, PHYSIOLOGY, V22, P122, DOI 10.1152/physiol.00046.2006
   Milesi P, BIORSSAY A R SCRIPT
   MOUCHES C, 1986, SCIENCE, V233, P778, DOI 10.1126/science.3755546
   Navajas M, 1999, EXP APPL ACAROL, V23, P851, DOI 10.1023/A:1006251220052
   Parra G, 2007, BIOINFORMATICS, V23, P1061, DOI 10.1093/bioinformatics/btm071
   Paton MG, 2000, BIOCHEM J, V346, P17, DOI 10.1042/0264-6021:3460017
   Pfaffl MW, 2001, NUCLEIC ACIDS RES, V29, DOI 10.1093/nar/29.9.e45
   Poupardin R, 2014, PLOS NEGLECT TROP D, V8, DOI 10.1371/journal.pntd.0002743
   Ranson H, 2010, TROPIKA
   Reynolds JA, 2012, J INSECT PHYSIOL, V58, P966, DOI 10.1016/j.jinsphys.2012.04.013
   Robinson MD, 2010, BIOINFORMATICS, V26, P139, DOI 10.1093/bioinformatics/btp616
   Schmieder R, 2011, BIOINFORMATICS, V27, P863, DOI 10.1093/bioinformatics/btr026
   Strode C, 2012, PLOS ONE, V7, DOI [10.1371/journal.pone.0039439, 10.1371/journal.pone.0044578]
   Vontas J, 2012, PESTIC BIOCHEM PHYS, V104, P126, DOI 10.1016/j.pestbp.2012.05.008
   Vontas JG, 2000, INSECT MOL BIOL, V9, P655, DOI 10.1046/j.1365-2583.2000.00228.x
   Weill M, 2004, CURR BIOL, V14, pR552, DOI 10.1016/j.cub.2004.07.008
   Weill M, 2003, NATURE, V423, P136, DOI 10.1038/423136b
   WHO Division of Vector Biology and Control, 1981, INSTRUCTIONS FOR DET
   Zhou XB, 2014, NUCLEIC ACIDS RES, V42, DOI 10.1093/nar/gku310
NR 40
TC 49
Z9 57
U1 2
U2 42
PU PUBLIC LIBRARY SCIENCE
PI SAN FRANCISCO
PA 1160 BATTERY STREET, STE 100, SAN FRANCISCO, CA 94111 USA
SN 1935-2735
J9 PLOS NEGLECT TROP D
JI Plos Neglect. Trop. Dis.
PD MAY
PY 2015
VL 9
IS 5
AR e0003771
DI 10.1371/journal.pntd.0003771
PG 17
WC Infectious Diseases; Parasitology; Tropical Medicine
WE Science Citation Index Expanded (SCI-EXPANDED)
SC Infectious Diseases; Parasitology; Tropical Medicine
GA CJ2HA
UT WOS:000355303600037
PM 26000638
OA Green Submitted, Green Published, gold
DA 2025-07-26
ER

PT J
AU Hasan, MA
   Khan, MA
   Datta, A
   Mazumder, MHH
   Hossain, MU
AF Hasan, Md. Anayet
   Khan, Md. Arif
   Datta, Amit
   Mazumder, Md. Habibul Hasan
   Hossain, Mohammad Uzzal
TI A comprehensive immunoinformatics and target site study revealed the
   corner-stone toward Chikungunya virus treatment
SO MOLECULAR IMMUNOLOGY
LA English
DT Article
DE Chikungunya virus; Vaccine; Inhibitor; HLA; Pharmacophore study
ID PROTEIN MODEL QUALITY; DE-NOVO PEPTIDE; STRUCTURE PREDICTION; MOLECULAR
   CHARACTERIZATION; SECONDARY-STRUCTURE; SCORING FUNCTION; AUTODOCK VINA;
   PEP-FOLD; VACCINE; BINDING
AB Recent concerning facts of Chikungunya virus (CHIKV); a Togaviridae family alphavirus has proved this as a worldwide emerging threat which causes Chikungunya fever and devitalizing arthritis. Despite severe outbreaks and lack of antiviral drug, a mere progress has been made regarding to an epitope-based vaccine designed for CHIKV. In this study, we aimed to design an epitope-based vaccine that can trigger a significant immune response as well as to prognosticate inhibitor that can bind with potential drug target sites by using various immunoinformatics and docking simulation tools. Initially, whole proteome of CHIKV was retrieved from database and perused to identify the most immunogenic protein. Structural properties of the selected protein were analyzed. The capacity to induce both humoral and cell-mediated immunity by T cell and B cell were checked for the selected protein. The peptide region spanning 9 amino acids from 397 to 405 and the sequence YYYELYPTM were found as the most potential B cell and T cell epitopes respectively. This peptide could interact with as many as 19 HLAs and showed high population coverage ranging from 69.50% to 84.94%. By using in silico docking techniques the epitope was further assessed for binding against HLA molecules to verify the binding cleft interaction. In addition with this, the allergenicity of the epitopes was also evaluated. In the post therapeutic strategy, three dimensional structure was predicted along with validation and verification that resulted in molecular docking study to identify the potential drug binding sites and suitable therapeutic inhibitor against targeted protein. Finally, pharmacophore study was also performed in quest of seeing potent drug activity. However, this computational epitope-based peptide vaccine designing and target site prediction against CHIKV opens up a new horizon which may be the prospective way in Chikungunya virus research; the results require validation by in vitro and in vivo experiments. (C) 2014 Elsevier Ltd. All rights reserved.
C1 [Hasan, Md. Anayet; Datta, Amit; Mazumder, Md. Habibul Hasan] Univ Chittagong, Fac Biol Sci, Dept Genet Engn & Biotechnol, Chittagong 4331, Bangladesh.
   [Khan, Md. Arif; Hossain, Mohammad Uzzal] Mawlana Bhashani Sci & Technol Univ, Dept Biotechnol & Genet Engn, Santosh 1902, Tangail, Bangladesh.
C3 University of Chittagong; Mawlana Bhashani Science & Technology
   University
RP Hasan, MA (corresponding author), Univ Chittagong, Fac Biol Sci, Dept Genet Engn & Biotechnol, Chittagong 4331, Bangladesh.
EM anayet_johny@yahoo.com
RI Khan, Md. Arif/ABC-4514-2020
OI Khan, Md. Arif/0000-0002-7329-0366; Datta, Amit/0000-0001-5031-5607
CR Andersen PH, 2006, PROTEIN SCI, V15, P2558, DOI 10.1110/ps.062405906
   [Anonymous], 2001, Immunobiology
   [Anonymous], LANCET
   [Anonymous], EURO SURVEILL
   Apweiler R, 2004, NUCLEIC ACIDS RES, V32, pD115, DOI [10.1093/nar/gkw1099, 10.1093/nar/gkh131]
   Apweiler R, 2014, NUCLEIC ACIDS RES, V42, pD191, DOI 10.1093/nar/gkt1140
   Arnon R, 2006, FEBS J, V273, P33
   BARTON DJ, 1991, J VIROL, V65, P1496, DOI 10.1128/JVI.65.3.1496-1506.1991
   Benkert P, 2008, PROTEINS, V71, P261, DOI 10.1002/prot.21715
   Benkert P, 2011, BIOINFORMATICS, V27, P343, DOI 10.1093/bioinformatics/btq662
   Benkert P, 2009, NUCLEIC ACIDS RES, V37, pW510, DOI 10.1093/nar/gkp322
   Benkert P, 2009, BMC STRUCT BIOL, V9, DOI 10.1186/1472-6807-9-35
   Berman HM, 2000, NUCLEIC ACIDS RES, V28, P235, DOI 10.1093/nar/28.1.235
   BOWIE JU, 1991, SCIENCE, V253, P164, DOI 10.1126/science.1853201
   BRIGHTON SW, 1984, S AFR MED J, V66, P217
   Bui HH, 2007, BMC BIOINFORMATICS, V8, DOI 10.1186/1471-2105-8-361
   Burt FJ, 2012, LANCET, V379, P662, DOI 10.1016/S0140-6736(11)60281-X
   Buus S, 2003, TISSUE ANTIGENS, V62, P378, DOI 10.1034/j.1399-0039.2003.00112.x
   Caglioti C, 2013, NEW MICROBIOL, V36, P211
   Chakraborty Sajib, 2010, In Silico Biology, V10, P235, DOI 10.3233/ISB-2010-0435
   Cheng FX, 2012, J CHEM INF MODEL, V52, P3099, DOI 10.1021/ci300367a
   Chou P Y, 1978, Adv Enzymol Relat Areas Mol Biol, V47, P45
   COLOVOS C, 1993, PROTEIN SCI, V2, P1511, DOI 10.1002/pro.5560020916
   Couderc T, 2008, PLOS PATHOG, V4, DOI 10.1371/journal.ppat.0040029
   Couderc T, 2009, J INFECT DIS, V200, P516, DOI 10.1086/600381
   De Groot Anne S, 2004, Expert Rev Vaccines, V3, P59
   Doytchinova IA, 2007, BMC BIOINFORMATICS, V8, DOI 10.1186/1471-2105-8-4
   Dundas J, 2006, NUCLEIC ACIDS RES, V34, pW116, DOI 10.1093/nar/gkl282
   Eisenberg D, 1997, METHOD ENZYMOL, V277, P396, DOI 10.1016/S0076-6879(97)77022-8
   EMINI EA, 1985, J VIROL, V55, P836, DOI 10.1128/JVI.55.3.836-839.1985
   Enserink M, 2006, SCIENCE, V311, P1085, DOI 10.1126/science.311.5764.1085a
   Fauci AS, 2006, CELL, V124, P665, DOI 10.1016/j.cell.2006.02.010
   FIESER TM, 1987, P NATL ACAD SCI USA, V84, P8568, DOI 10.1073/pnas.84.23.8568
   Gardner CL, 2012, VIROLOGY, V425, P103, DOI 10.1016/j.virol.2011.12.020
   Gardner J, 2010, J VIROL, V84, P8021, DOI 10.1128/JVI.02603-09
   Gasteiger E., 2005, The Proteomics Protocols Handbook, DOI [10.1385/1-59259-890-0:571, DOI 10.1385/1-59259-890-0:571, 10.1385/1-59259-584-7:531]
   Geourjon C, 1995, COMPUT APPL BIOSCI, V11, P681
   GILL SC, 1989, ANAL BIOCHEM, V182, P319, DOI 10.1016/0003-2697(89)90602-7
   GRAKOUI A, 1989, J VIROL, V63, P5216, DOI 10.1128/JVI.63.12.5216-5227.1989
   Grandadam M, 2011, EMERG INFECT DIS, V17, P910, DOI 10.3201/eid1705.101873
   Gras S, 2010, P NATL ACAD SCI USA, V107, P12599, DOI 10.1073/pnas.1007270107
   Guex N, 1997, ELECTROPHORESIS, V18, P2714, DOI 10.1002/elps.1150181505
   GURUPRASAD K, 1990, PROTEIN ENG, V4, P155, DOI 10.1093/protein/4.2.155
   Hasan Md. Anayet, 2014, Genomics & Informatics, V12, P268, DOI 10.5808/GI.2014.12.4.268
   Hasan MA, 2014, DRUG TARGET INSIGHT, V8, P1, DOI 10.4137/DTI.S13529
   Hasan MA, 2013, BIOINFORM BIOL INSIG, V7, P347, DOI 10.4137/BBI.S13402
   Her ZS, 2010, J IMMUNOL, V184, P5903, DOI 10.4049/jimmunol.0904181
   Idrees S, 2013, VIROL J, V10, DOI 10.1186/1743-422X-10-113
   Judson R, 2008, TOXICOL APPL PHARM, V233, P7, DOI 10.1016/j.taap.2007.12.037
   KARPLUS PA, 1985, NATURWISSENSCHAFTEN, V72, P212, DOI 10.1007/BF01195768
   Kelley LA, 2009, NAT PROTOC, V4, P363, DOI 10.1038/nprot.2009.2
   KLAVINSKIS LS, 1989, J VIROL, V63, P4311, DOI 10.1128/JVI.63.10.4311-4316.1989
   Knudsen A. B., 1995, Parassitologia (Rome), V37, P91
   KOLASKAR AS, 1990, FEBS LETT, V276, P172, DOI 10.1016/0014-5793(90)80535-Q
   Korber B, 2006, PLOS COMPUT BIOL, V2, P484, DOI 10.1371/journal.pcbi.0020071
   Kumar NP, 2008, J GEN VIROL, V89, P1945, DOI 10.1099/vir.0.83628-0
   Labadie K, 2010, J CLIN INVEST, V120, P894, DOI 10.1172/JCI40104
   Lahariya Chandrakant, 2006, Journal of Vector Borne Diseases, V43, P151
   Lapelosa M, 2009, J MOL BIOL, V385, P675, DOI 10.1016/j.jmb.2008.10.089
   Larsen MV, 2007, BMC BIOINFORMATICS, V8, DOI 10.1186/1471-2105-8-424
   Laskowski RA, 1996, J BIOMOL NMR, V8, P477, DOI 10.1007/BF00228148
   Leparc-Goffart I, 2014, LANCET, V383, P514, DOI 10.1016/S0140-6736(14)60185-9
   Liao L, 2003, J COMPUT BIOL, V10, P857, DOI 10.1089/106652703322756113
   Marshall SJ, 2004, B WORLD HEALTH ORGAN, V82, P556
   Maupetit J, 2010, J COMPUT CHEM, V31, P726, DOI 10.1002/jcc.21365
   Maupetit J, 2009, NUCLEIC ACIDS RES, V37, pW498, DOI 10.1093/nar/gkp323
   Muh HC, 2009, PLOS ONE, V4, DOI 10.1371/journal.pone.0005861
   Nougairede A, 2013, PLOS PATHOG, V9, DOI 10.1371/journal.ppat.1003172
   Ozden S, 2008, J BIOL CHEM, V283, P21899, DOI 10.1074/jbc.M802444200
   PARKER JMR, 1986, BIOCHEMISTRY-US, V25, P5425, DOI 10.1021/bi00367a013
   Patronov A, 2013, OPEN BIOL, V3, DOI 10.1098/rsob.120139
   Perryman AL, 2014, J COMPUT AID MOL DES, V28, P429, DOI 10.1007/s10822-014-9709-3
   Peters B, 2005, BMC BIOINFORMATICS, V6, DOI 10.1186/1471-2105-6-132
   Pistone T, 2009, TRAVEL MED INFECT DI, V7, P52, DOI 10.1016/j.tmaid.2008.10.001
   Powers AM, 2007, J GEN VIROL, V88, P2363, DOI 10.1099/vir.0.82858-0
   Purcell AW, 2007, NAT REV DRUG DISCOV, V6, P404, DOI 10.1038/nrd2224
   Queyriaux B, 2008, LANCET INFECT DIS, V8, P2, DOI 10.1016/S1473-3099(07)70294-3
   RAMACHANDRAN GN, 1963, J MOL BIOL, V7, P95, DOI 10.1016/S0022-2836(63)80023-6
   Rashad AA, 2014, J MED CHEM, V57, P1147, DOI 10.1021/jm400460d
   Rashad AA, 2013, J MOL GRAPH MODEL, V44, P241, DOI 10.1016/j.jmgm.2013.07.001
   Rezza G, 2007, LANCET, V370, P1840, DOI 10.1016/S0140-6736(07)61779-6
   RINI JM, 1992, SCIENCE, V255, P959, DOI 10.1126/science.1546293
   ROBINSON M. C., 1955, TANGANYIKA TERRITORY IN 1952 53 I TRANS ROY SOC TROP MED AND HYG, V49, P28, DOI 10.1016/0035-9203(55)90080-8
   Schilte C, 2010, J EXP MED, V207, P429, DOI 10.1084/jem.20090851
   Schuffenecker I, 2006, PLOS MED, V3, P1058, DOI 10.1371/journal.pmed.0030263
   Seeliger Daniel, 2010, J Comput Aided Mol Des, V24, P417, DOI 10.1007/s10822-010-9352-6
   Sharmin R, 2014, BMC BIOINFORMATICS, V15, DOI 10.1186/1471-2105-15-161
   SHIRAKO Y, 1994, J VIROL, V68, P1874, DOI 10.1128/JVI.68.3.1874-1885.1994
   Tang BL, 2012, CELL MICROBIOL, V14, P1354, DOI 10.1111/j.1462-5822.2012.01825.x
   Tenzer S, 2005, CELL MOL LIFE SCI, V62, P1025, DOI 10.1007/s00018-005-4528-2
   Thévenet P, 2012, NUCLEIC ACIDS RES, V40, pW288, DOI 10.1093/nar/gks419
   Thiboutot MM, 2010, PLOS NEGLECT TROP D, V4, DOI 10.1371/journal.pntd.0000623
   Trainor NB, 2007, VIROLOGY, V360, P398, DOI 10.1016/j.virol.2006.10.033
   Trott O, 2010, J COMPUT CHEM, V31, P455, DOI 10.1002/jcc.21334
   van Joolingen WR, 2005, COMPUT HUM BEHAV, V21, P671, DOI 10.1016/j.chb.2004.10.039
   Vanlandingham DL, 2005, AM J TROP MED HYG, V72, P616, DOI 10.4269/ajtmh.2005.72.616
   Weaver SC, 2014, PLOS NEGLECT TROP D, V8, DOI 10.1371/journal.pntd.0002921
   Weaver SC, 2012, EXPERT REV VACCINES, V11, P1087, DOI [10.1586/erv.12.84, 10.1586/ERV.12.84]
   Werneke SW, 2011, PLOS PATHOG, V7, DOI 10.1371/journal.ppat.1002322
   Xu D, 2011, BIOPHYS J, V101, P2525, DOI 10.1016/j.bpj.2011.10.024
   Zhang EL, 2013, ORG LETT, V15, P2704, DOI 10.1021/ol4010118
NR 101
TC 31
Z9 35
U1 0
U2 26
PU PERGAMON-ELSEVIER SCIENCE LTD
PI OXFORD
PA THE BOULEVARD, LANGFORD LANE, KIDLINGTON, OXFORD OX5 1GB, ENGLAND
SN 0161-5890
EI 1872-9142
J9 MOL IMMUNOL
JI Mol. Immunol.
PD MAY
PY 2015
VL 65
IS 1
BP 189
EP 204
DI 10.1016/j.molimm.2014.12.013
PG 16
WC Biochemistry & Molecular Biology; Immunology
WE Science Citation Index Expanded (SCI-EXPANDED)
SC Biochemistry & Molecular Biology; Immunology
GA CD1MR
UT WOS:000350839500021
PM 25682054
OA Green Published
DA 2025-07-26
ER

PT J
AU Khan, SA
   Dutta, P
   Topno, R
   Borah, J
   Chowdhury, P
   Mahanta, J
AF Khan, Siraj Ahmed
   Dutta, Prafulla
   Topno, Rashmee
   Borah, Jani
   Chowdhury, Purvita
   Mahanta, Jagadish
TI Chikungunya outbreak in Garo Hills, Meghalaya: An epidemiological
   perspective
SO INDIAN JOURNAL OF MEDICAL RESEARCH
LA English
DT Article
DE Aedes albopictus; antibodies; CHIK; chikungunya; genotype; IgM;
   Meghalaya
ID SOUTH-INDIA; VIRUS; FEVER; INFECTION; AEDES
AB Background &objectives: Chikungunya (CHIK) fever is a mosquito-borne disease caused by chikungunya virus (CHIKV). Chikungunya infection was first reported from India in 1963 from Kolkata. We report the serological and molecular evidence of an outbreak of chikungunya in northeast India that occurred in Tura, a hilly and forested terrain in Garo Hills district of Meghalaya.
   Methods: Blood samples (3 ml) collected from hospitalized patients during the outbreak were tested for IgM antibodies against CHIKV and followed up four months later. A repeat survey was carried out in the same area after four months from where cases had been reported. Blood samples were also collected from people with history of fever and body ache in the last four months. Persons showing IgM positivity against CHIKV in the repeat survey were followed up one and a half years later. All samples were also processed by RT-PCR assay for CHIK Envelope (E) 1 gene. Immature mosquitoes were collected, link reared and identified with standard keys. Virus incrimination studies were done on Aedes aegypti and Ae. albopictus mosquitoes collected during the survey.
   Results: Fever, headache and joint pain were the primary clinical presentations. Twenty three (35.93 %) of 64 samples reported during the outbreak were IgM positive for CHIK. Three samples showed PCR amplification. All these were IgM positive. The sequenced E1 gene revealed that the strains belonged to East Central South African (ECSA) genotype.
   Interpretation & conclusions: Field survey done after four months revealed that some individuals still had joint pain associated with episodes of headache and fever. It could be inferred that these persons might have contracted infection during the CHIK outbreak four months ago or during the intervening period which caused persistence of sequelae. ECSA genotype was found to be involved in the outbreak. Aedes albopictus was the predominant mosquito species collected during the outbreak.
C1 [Khan, Siraj Ahmed; Dutta, Prafulla; Topno, Rashmee; Borah, Jani; Chowdhury, Purvita; Mahanta, Jagadish] ICMR, Reg Med Res Ctr, Dibrugarh 786001, Assam, India.
C3 Indian Council of Medical Research (ICMR); ICMR - Regional Medical
   Research Centre, North East Region (RMRC NE)
RP Khan, SA (corresponding author), ICMR, Reg Med Res Ctr, Entomol & Filariasis Div, Arbovirol Grp, POB 105, Dibrugarh 786001, Assam, India.
EM sirajkhanicmr@gmail.com
OI CHOWDHURY, PURVITA/0000-0002-8484-853X
FU Directorate of Health Services, Meghalaya state
FX The authors acknowledge the Directorate of Health Services, Meghalaya
   state and the District Medical Officer and District Malaria Officer,
   West Garo Hill District for their support and help during the study, and
   thank Dr Sujoy Hazarika of Tura Civil Hospital, West Garo Hills,
   Meghalaya, for initial clinical diagnosis of patients. Technical support
   provided by N.K. Baruah and P. Doloi in entomological surveys and follow
   up of cases is acknowledged.
CR [Anonymous], 2008, GUIDELINES CLIN MANA
   Barve S, 2013, J MED RES, V3, P159
   Chowdhury F. I., 2012, Journal of Medicine, V13, P60
   Dutta P, 2011, T ROY SOC TROP MED H, V105, P355, DOI 10.1016/j.trstmh.2011.02.004
   Dutta P, 2010, J AM MOSQUITO CONTR, V26, P135, DOI 10.2987/09-5913.1
   Hassan Rashedul, 2014, J Med Case Rep, V8, P67, DOI 10.1186/1752-1947-8-67
   Horwood P, 2013, WEST PAC SURVEILL RE, V4, DOI [10.5365/WPSAR.2013.4.2.003, 10.5365/wpsar.2013.4.2.003]
   Indian Council of Medical Research New Delhi, 2014, OUTBR INV CHECKL 10
   Kaur P, 2008, EMERG INFECT DIS, V14, P1623, DOI 10.3201/eid1410.070569
   Khan SA, 2013, TROP BIOMED, V30, P451
   Kosasih H, 2013, PLOS NEGLECT TROP D, V7, DOI 10.1371/journal.pntd.0002483
   Lahariya Chandrakant, 2006, Journal of Vector Borne Diseases, V43, P151
   Lakshmi V, 2008, CLIN INFECT DIS, V46, P1436, DOI 10.1086/529444
   Mohan Alladi, 2010, Indian J Dermatol, V55, P54, DOI 10.4103/0019-5154.60355
   PADBIDRI VS, 1979, J HYG EPID MICROB IM, V23, P445
   Rueda L. M., 2004, ZOOTAXA, V78, P239
   Sam IC, 2012, PLOS ONE, V7, DOI 10.1371/journal.pone.0050476
   SHAH KV, 1964, INDIAN J MED RES, V52, P676
   Soni M, 2013, SCI WORLD J, V2013, P1
   Staikowsky F, 2009, PLOS ONE, V4, DOI 10.1371/journal.pone.0007603
   Staples JE, 2009, CLIN INFECT DIS, V49, P942, DOI 10.1086/605496
   Vijayakumar K, 2014, J VECTOR DIS, V51, P27
   Wikan N, 2012, PLOS ONE, V7, DOI 10.1371/journal.pone.0031102
   World Health Organization, 2013, DENG CONTR CHIK
   Yergolkar PN, 2006, EMERG INFECT DIS, V12, P1580, DOI 10.3201/eid1210.060529
NR 25
TC 13
Z9 14
U1 0
U2 0
PU MEDKNOW PUBLICATIONS & MEDIA PVT LTD
PI MUMBAI
PA B-9, KANARA BUSINESS CENTRE, OFF LINK RD, GHAKTOPAR-E, MUMBAI, 400075,
   INDIA
SN 0971-5916
J9 INDIAN J MED RES
JI Indian J. Med. Res.
PD MAY
PY 2015
VL 141
BP 591
EP 597
PG 7
WC Immunology; Medicine, General & Internal; Medicine, Research &
   Experimental
WE Science Citation Index Expanded (SCI-EXPANDED)
SC Immunology; General & Internal Medicine; Research & Experimental
   Medicine
GA CM3RY
UT WOS:000357602500013
PM 26139776
DA 2025-07-26
ER

PT J
AU Lohachanakul, J
   Phuklia, W
   Thannagith, M
   Thongsakulprasert, T
   Smith, DR
   Ubol, S
AF Lohachanakul, Jindarat
   Phuklia, Weerawat
   Thannagith, Montri
   Thongsakulprasert, Tipparat
   Smith, Duncan R.
   Ubol, Sukathida
TI Differences in Response of Primary Human Myoblasts to Infection With
   Recent Epidemic Strains of Chikungunya Virus Isolated From Patients With
   and Without Myalgia
SO JOURNAL OF MEDICAL VIROLOGY
LA English
DT Article
DE chikungunya; myalgia; myoblast; CHIKVs
ID MONOCYTE CHEMOTACTIC PROTEIN-1; SKELETAL-MUSCLE CELLS; INFLAMMATORY
   RESPONSE; PATHOGENESIS; OUTBREAK; MYOSITIS; FEVER; PURIFICATION;
   CYTOKINES; TARGETS
AB In addition to fever, rash, and arthralgia/arthritis, myalgia is another dominant symptom in Chikungunya virus (CHIKV) infection. How CHIKV induces myalgia is unclear. To better understand the viral factors involved in CHIKV-induced myalgia, CHIKVs were isolated from patients with and without myalgia designated myalgia-CHIKV and mild-CHIKV, respectively. The response of myoblasts to infection by the two groups of clinical isolates of CHIKV was investigated. Both groups of CHIKV replicated well in primary human myoblasts. However, the myalgia-CHIKVs replicated to a higher titer and caused the death of infected myoblast more rapidly than the mild-CHIKVs. CHIKV-infected myoblasts increased production of four out of five inflammatory cytokines examined (MCP-1, IP-10, MIP-1, and IL-8) in comparison to mock-infected cells. Comparison between the myoblast inflammatory cytokine responses showed that myalgia-CHIKVs were stronger activators of cytokines than mild-CHIKVs. This means that recent epidemic strains of CHIKV exhibited different degrees of myoblast permissiveness as evidenced by differences in the ability to replicate and to stimulate inflammatory responses in myoblasts. This data suggest that the myopathic syndrome in recent epidemics is dependent upon the strain of CHIKV. J. Med. Virol. 87:733-739, 2015. (c) 2015 Wiley Periodicals, Inc.
C1 [Lohachanakul, Jindarat; Phuklia, Weerawat; Ubol, Sukathida] Mahidol Univ, Dept Microbiol, Fac Sci, Bangkok 10400, Thailand.
   [Thannagith, Montri; Thongsakulprasert, Tipparat] Pang Nga Hosp, Community Med Unit, Pang Nga, Thailand.
   [Smith, Duncan R.] Mahidol Univ, Inst Mol Biosci, Bangkok 10400, Thailand.
   [Smith, Duncan R.; Ubol, Sukathida] Mahidol Univ, Ctr Emerging & Neglected Infect Dis, Bangkok 10400, Thailand.
C3 Mahidol University; Mahidol University; Mahidol University
RP Ubol, S (corresponding author), Mahidol Univ, Dept Microbiol, Fac Sci, 272 Rama 6 Rd, Bangkok 10400, Thailand.
EM sukathida.ubo@mahidol.ac.th
RI Smith, Duncan/C-6891-2011
OI Phuklia, Weerawat/0000-0003-1468-5138
FU Office of the Higher Education Commission; Mahidol University under the
   National Research University Initiative; National Institute of Science
   and Technology Agency Thailand [P-09-00477]
FX Grant sponsor: Office of the Higher Education Commission and Mahidol
   University under the National Research University Initiative; Grant
   sponsor: National Institute of Science and Technology Agency Thailand
   (P-09-00477 for Ubol S).
CR Bello AD, 2012, J HEPATOL, V57, P1152
   BUTCHER EC, 1991, CELL, V67, P1033, DOI 10.1016/0092-8674(91)90279-8
   Crescioli C, 2012, EUR J CELL BIOL, V91, P139, DOI 10.1016/j.ejcb.2011.09.011
   De Rossi M, 2000, INT IMMUNOL, V12, P1329, DOI 10.1093/intimm/12.9.1329
   Dhanwani R, 2014, PLOS ONE, V9, DOI 10.1371/journal.pone.0092813
   Duong V, 2012, EMERG INFECT DIS, V18, P2066, DOI 10.3201/eid1812.120471
   Gérardin P, 2011, BMC MED, V9, DOI 10.1186/1741-7015-9-5
   GRAVES DT, 1991, BIOCHEM PHARMACOL, V41, P333, DOI 10.1016/0006-2952(91)90528-D
   Keller CW, 2011, J BIOL CHEM, V286, P3970, DOI 10.1074/jbc.M110.159392
   Labaeva AD, 2011, POPUL HEALTH METR, V9, P5
   Li L, 2010, NATURE, V468, P705, DOI 10.1038/nature09546
   Lohachanakul J, 2012, MICROBIOL IMMUNOL, V56, P134, DOI 10.1111/j.1348-0421.2011.00417.x
   Salgado DM, 2010, PEDIATR INFECT DIS J, V29, P238, DOI 10.1097/INF.0b013e3181bc3c5b
   MATSUSHIMA K, 1989, J EXP MED, V169, P1485, DOI 10.1084/jem.169.4.1485
   Ozden S, 2007, PLOS ONE, V2, DOI 10.1371/journal.pone.0000527
   Phuklia W, 2013, VIRUS RES, V177, P179, DOI 10.1016/j.virusres.2013.08.011
   Rohatgi A, 2014, J VIROL, V88, P2414, DOI 10.1128/JVI.02716-13
   Rulli NE, 2011, J INFECT DIS, V204, P1026, DOI 10.1093/infdis/jir470
   Schreiner B, 2005, FASEB J, V19, P118, DOI 10.1096/fj.05-4342fje
   Schwartz O, 2010, NAT REV MICROBIOL, V8, P491, DOI 10.1038/nrmicro2368
   Scuderi F, 2006, J NEUROIMMUNOL, V176, P9, DOI 10.1016/j.jneuroim.2006.03.026
   SPRINGER TA, 1995, ANNU REV PHYSIOL, V57, P827, DOI 10.1146/annurev.ph.57.030195.004143
   Sun Y, 2013, PLOS ONE, V8, DOI 10.1371/journal.pone.0083014
   Tam PE, 2003, J VIROL, V77, P11849, DOI 10.1128/JVI.77.21.11849-11854.2003
   TESH RB, 1982, ANNU REV MED, V33, P31, DOI 10.1146/annurev.me.33.020182.000335
   Thiberville SD, 2013, PLOS NEGLECT TROP D, V7, DOI 10.1371/journal.pntd.0002004
   Thiberville SD, 2013, ANTIVIR RES, V99, P345, DOI 10.1016/j.antiviral.2013.06.009
   Tippett E, 2013, EMERG MED AUSTRALAS, V25, P248, DOI 10.1111/1742-6723.12064
   Van Bortel W, 2014, EUROSURVEILLANCE, V19, P17, DOI 10.2807/1560-7917.ES2014.19.13.20759
   Wang W, 2011, MICROBES INFECT, V13, P862, DOI 10.1016/j.micinf.2011.04.004
   YOSHIMURA T, 1987, P NATL ACAD SCI USA, V84, P9233, DOI 10.1073/pnas.84.24.9233
   Zim MAM, 2013, J CLIN VIROL, V56, P141, DOI 10.1016/j.jcv.2012.10.019
NR 32
TC 19
Z9 21
U1 0
U2 3
PU WILEY
PI HOBOKEN
PA 111 RIVER ST, HOBOKEN 07030-5774, NJ USA
SN 0146-6615
EI 1096-9071
J9 J MED VIROL
JI J. Med. Virol.
PD MAY
PY 2015
VL 87
IS 5
BP 733
EP 739
DI 10.1002/jmv.24081
PG 7
WC Virology
WE Science Citation Index Expanded (SCI-EXPANDED)
SC Virology
GA CE0AW
UT WOS:000351465000003
PM 25656089
DA 2025-07-26
ER

PT J
AU Miner, JJ
   Yeang, HXA
   Fox, JM
   Taffner, S
   Malkova, ON
   Oh, ST
   Kim, AHJ
   Diamond, MS
   Lenschow, DJ
   Yokoyama, WM
AF Miner, Jonathan J.
   Yeang, Han Xian Aw
   Fox, Julie M.
   Taffner, Samantha
   Malkova, Olga N.
   Oh, Stephen T.
   Kim, Alfred H. J.
   Diamond, Michael S.
   Lenschow, Deborah J.
   Yokoyama, Wayne M.
TI Chikungunya Viral Arthritis in the United States A Mimic of Seronegative
   Rheumatoid Arthritis
SO ARTHRITIS & RHEUMATOLOGY
LA English
DT Article
ID WESTERN-HEMISPHERE; VIRUS; DISEASE; SPREAD
AB Objective. Chikungunya virus (CHIKV) is an arthritogenic mosquito-transmitted alphavirus that spread to the Caribbean in 2013 and to the US in 2014. CHIKV-infected patients develop inflammatory arthritis that can persist for months or years, but little is known about the rheumatologic and immunologic features of CHIKV-related arthritis in humans, particularly as compared to rheumatoid arthritis (RA). The purpose of this study was to describe these features in a group of 10 American travelers who were nearly simultaneously infected while visiting Haiti in June 2014.
   Methods. Patient history was obtained and physical examination and laboratory tests were performed. All patients with CHIKV-related arthritis had detectable levels of anti-CHIKV IgG. Using cytometry by time-of-flight (CyTOF), we analyzed peripheral blood mononuclear cells in CHIKV-infected patients, healthy controls, and patients with untreated, active RA.
   Results. Among 10 CHIKV-infected individuals, 8 developed persistent symmetric polyarthritis that met the American College of Rheumatology/European League Against Rheumatism 2010 criteria for (seronegative) RA. CyTOF analysis revealed that RA and CHIKV-infected patients had greater percentages of activated and effector CD4+ and CD8+ T cells than healthy controls.
   Conclusion. In addition to similar clinical features, patients with CHIKV infection and patients with RA develop very similar peripheral T cell phenotypes. These overlapping clinical and immunologic features highlight a need for rheumatologists to consider CHIKV infection when evaluating patients with new, symmetric polyarthritis.
C1 [Miner, Jonathan J.; Yeang, Han Xian Aw; Fox, Julie M.; Taffner, Samantha; Malkova, Olga N.; Oh, Stephen T.; Kim, Alfred H. J.; Diamond, Michael S.; Lenschow, Deborah J.; Yokoyama, Wayne M.] Washington Univ, Sch Med, St Louis, MO 63110 USA.
   [Yokoyama, Wayne M.] Howard Hughes Med Inst, Chevy Chase, MD USA.
C3 Washington University (WUSTL); Howard Hughes Medical Institute
RP Yokoyama, WM (corresponding author), Washington Univ, Sch Med, Div Rheumatol, Campus Box 8045, St Louis, MO 63110 USA.
EM yokoyama@wustl.edu
RI ; Kim, Alfred/F-5699-2013; Miner, Jonathan/AFV-8455-2022; Oh,
   Stephen/JSL-4758-2023; Fox, Julie/GLQ-8895-2022; Diamond,
   Michael/AAH-1733-2019
OI Fox, Julie/0000-0003-0567-738X; Kim, Alfred/0000-0003-4074-0516; 
FU Barnes-Jewish Hospital Foundation; Howard Hughes Medical Institute;
   Center for Human Immunology and Immunotherapy Programs at Washington
   University; NIH (Rhematic Diseases Core Center) [P30-AR-048335]; Pfizer;
   Janssen; Amgen; InBios; Merck
FX Supported by the Barnes-Jewish Hospital Foundation, the Howard Hughes
   Medical Institute, the Center for Human Immunology and Immunotherapy
   Programs at Washington University, and the NIH (Rhematic Diseases Core
   Center grant P30-AR-048335).Dr. Kim has received consulting fees,
   speaking fees, and/or honoraria from Pfizer, Janssen, and Amgen (less
   than $10,000 each). Dr. Diamond has received consulting fees from InBios
   and Merck (less than $10,000 each) and licensing fees and royalties from
   Merck for the use of monoclonal antibodies. Dr. Lenschow has received
   royalties from eBioscience and Santa Cruz Biotechnology for antibodies
   unrelated to this study.
CR Aletaha D, 2010, ARTHRITIS RHEUM-US, V62, P2569, DOI 10.1002/art.27584
   Chopra A, 2014, ARTHRITIS RHEUMATOL, V66, P319, DOI 10.1002/art.38221
   Enserink M, 2014, SCIENCE, V344, P678, DOI 10.1126/science.344.6185.678
   Fischer M, 2014, MMWR-MORBID MORTAL W, V63, P500
   Gubler DJ, 2007, CLIN INFECT DIS, V45, P1039, DOI 10.1086/521911
   Hoarau JJ, 2010, J IMMUNOL, V184, P5914, DOI 10.4049/jimmunol.0900255
   Kuehn BM, 2014, JAMA-J AM MED ASSOC, V312, P776, DOI 10.1001/jama.2014.9916
   Labadie K, 2010, J CLIN INVEST, V120, P894, DOI 10.1172/JCI40104
   Manimunda SP, 2010, T ROY SOC TROP MED H, V104, P392, DOI 10.1016/j.trstmh.2010.01.011
   Njenga MK, 2008, J GEN VIROL, V89, P2754, DOI 10.1099/vir.0.2008/005413-0
   Pal P, 2013, PLOS PATHOG, V9, DOI 10.1371/journal.ppat.1003312
   Ross R.W., 1956, EPIDEMIOL INFECT, V54, P177, DOI DOI 10.1017/S0022172400044442
   Schilte C, 2013, PLOS NEGLECT TROP D, V7, DOI 10.1371/journal.pntd.0002137
   Staples JE, 2009, CLIN INFECT DIS, V49, P942, DOI 10.1086/605496
   Tsetsarkin KA, 2007, PLOS PATHOG, V3, P1895, DOI 10.1371/journal.ppat.0030201
NR 15
TC 121
Z9 140
U1 0
U2 8
PU WILEY
PI HOBOKEN
PA 111 RIVER ST, HOBOKEN 07030-5774, NJ USA
SN 2326-5191
EI 2326-5205
J9 ARTHRITIS RHEUMATOL
JI Arthritis Rheumatol.
PD MAY
PY 2015
VL 67
IS 5
BP 1214
EP 1220
DI 10.1002/art.39027
PG 7
WC Rheumatology
WE Science Citation Index Expanded (SCI-EXPANDED)
SC Rheumatology
GA CH1IV
UT WOS:000353775900011
PM 25605621
OA Green Accepted
DA 2025-07-26
ER

PT J
AU Murali, KS
   Sivasubramanian, S
   Vincent, S
   Murugan, SB
   Giridaran, B
   Dinesh, S
   Gunasekaran, P
   Krishnasamy, K
   Sathishkumar, R
AF Murali, Krishnan Saravana
   Sivasubramanian, Srinivasan
   Vincent, Savariar
   Murugan, Shanmugaraj Bala
   Giridaran, Bupesh
   Dinesh, Sundaram
   Gunasekaran, Palani
   Krishnasamy, Kaveri
   Sathishkumar, Ramalingam
TI Anti-chikungunya activity of luteolin and apigenin rich fraction from
   Cynodon dactylon
SO ASIAN PACIFIC JOURNAL OF TROPICAL MEDICINE
LA English
DT Article
DE Antiviral activity; Chikungunya virus; Cynodon dactylon; Flavonoids;
   Luteolin; Apigenin
ID INFLUENZA-A VIRUS; ANTIVIRAL ACTIVITY; DENGUE VIRUS; IN-VITRO;
   FLAVONOIDS; INFECTION; REPLICATION; INHIBITION; EXTRACT; ARBIDOL
AB Objective: To obtain luteolin and apigenin rich fraction from the ethanolic extract of Cynodon dactylon (L.), (C. dactylon) Pers and evaluate the fraction's cytotoxicity and anti-Chikungunya potential using Vero cells. Methods: The ethanolic extract of C. dactylon was subjected to silica gel column chromatography to obtain anti-Chikungunya virus (CHIKV) fraction. Reverse phase-HPLC and CC-MS studies were carried out to identify the major phytochemicals in the fraction using phytochemical standards. Cytotoxicity and the potential of the fraction against CHIKV were evaluated in vitro using Vero cells. Reduction in viral replication was assessed by reverse transcriptase-polymerase chain reaction (RT-PCR) after treating the viral infected Vero cells with the fraction. Results: Reverse Phase-HPLC and GC-MS studies confirmed the presence of flavonoids, luteolin and apigenin as major phytochemicals in the anti-CHIKV ethanolic fraction of C. dactylon. The fraction was found to exhibit potent viral inhibitory activity (about 98%) at the concentration of 50 mu g/mL as observed by reduction in cytopathic effect, and the cytotoxic concentration of the fraction was found to be 250 mu g/mL. RT-PCR analyses indicated that the reduction in viral mRNA synthesis in fraction treated infected cells was Much higher than the viral infected control cells. Conclusions: Luteolin and apigenin rich ethanolic fraction from C. dactylon can be utilized as a potential therapeutic agent against CHIKV infection as the fraction does not show Cytotoxicity while inhibiting the virus.
C1 [Murali, Krishnan Saravana; Murugan, Shanmugaraj Bala; Sathishkumar, Ramalingam] Bharathiar Univ, Dept Biotechnol, Plant Genet Engn Lab, Coimbatore 641046, Tamil Nadu, India.
   [Murali, Krishnan Saravana; Giridaran, Bupesh; Gunasekaran, Palani; Krishnasamy, Kaveri] King Inst Prevent Med & Res, Dept Virol, Madras 600032, Tamil Nadu, India.
   [Sivasubramanian, Srinivasan; Vincent, Savariar] Loyola Coll, Ctr Environm Res & Dev, Madras 600034, Tamil Nadu, India.
   [Sivasubramanian, Srinivasan; Vincent, Savariar] Loyola Coll, Loyola Inst Frontier Energy, Madras 600034, Tamil Nadu, India.
   [Dinesh, Sundaram] Vellore Inst Technol, Vellore 632001, Tamil Nadu, India.
C3 Bharathiar University; Loyola College - Chennai; Loyola College -
   Chennai; Vellore Institute of Technology (VIT); VIT Vellore
RP Sathishkumar, R (corresponding author), Bharathiar Univ, Dept Biotechnol, Plant Genet Engn Lab, Coimbatore 641046, Tamil Nadu, India.
EM rsathish@bue.edu.in
RI Shanmugaraj, Balamurugan/IZE-1502-2023; Sathishkumar,
   Ramalingam/F-5506-2012
OI , Sathishkumar/0000-0002-3145-7324; Sundaram, Dinesh/0000-0002-0901-4156
CR Alla SAO, 2011, BEST PRACT RES CL RH, V25, P337, DOI 10.1016/j.berh.2011.03.005
   Annapurna HV, 2013, J MOL GRAPH MODEL, V39, P87, DOI 10.1016/j.jmgm.2012.10.009
   Balasubramanian G, 2008, FISH SHELLFISH IMMUN, V25, P820, DOI 10.1016/j.fsi.2008.09.002
   Bhangale J, 2014, INDIAN J EXP BIOL, V52, P215
   Bodenmann P, 2006, LANCET, V368, P258, DOI 10.1016/S0140-6736(06)69046-6
   Briolant S, 2004, ANTIVIR RES, V61, P111, DOI 10.1016/j.antiviral.2003.09.005
   Chiang LC, 2003, J ANTIMICROB CHEMOTH, V52, P194, DOI 10.1093/jac/dkg291
   Cruz DJM, 2013, PLOS NEGLECT TROP D, V7, DOI 10.1371/journal.pntd.0002471
   De Lamballerie X, 2008, VECTOR-BORNE ZOONOT, V8, P837, DOI 10.1089/vbz.2008.0049
   Delogu I, 2011, ANTIVIR RES, V90, P99, DOI 10.1016/j.antiviral.2011.03.182
   Edwards CJ, 2007, J CLIN VIROL, V39, P271, DOI 10.1016/j.jcv.2007.05.008
   Evers DL, 2005, ANTIVIR RES, V68, P124, DOI 10.1016/j.antiviral.2005.08.002
   Francisco V, 2014, J FUNCT FOODS, V10, P436, DOI 10.1016/j.jff.2014.07.003
   Griffin D.E., 2007, FIELDS VIROLOGY
   Jain M, 2008, PHYTOMEDICINE, V15, P793, DOI 10.1016/j.phymed.2008.04.017
   Jassim SAA, 2003, J APPL MICROBIOL, V95, P412, DOI 10.1046/j.1365-2672.2003.02026.x
   Kaur P, 2013, DRUG DISCOV TODAY, V18, P969, DOI 10.1016/j.drudis.2013.05.002
   Kaur P, 2013, ANTIMICROB AGENTS CH, V57, P155, DOI 10.1128/AAC.01467-12
   Knipping K, 2012, VIROL J, V9, DOI 10.1186/1743-422X-9-137
   Leparc-Goffart I, 2014, LANCET, V383, P514, DOI 10.1016/S0140-6736(14)60185-9
   Lyu SY, 2005, ARCH PHARM RES, V28, P1293, DOI 10.1007/BF02978215
   MOSMANN T, 1983, J IMMUNOL METHODS, V65, P55, DOI 10.1016/0022-1759(83)90303-4
   Naithani R, 2008, MINI-REV MED CHEM, V8, P1106, DOI 10.2174/138955708785909943
   Nasci RS, 2014, EMERG INFECT DIS, V20, P1394, DOI 10.3201/eid2008.140333
   Parida MM, 2002, J ETHNOPHARMACOL, V79, P273, DOI 10.1016/S0378-8741(01)00395-6
   Pohjala L, 2011, PLOS ONE, V6, DOI 10.1371/journal.pone.0028923
   Pringproa K., 2014, VET MED INT, V2014, DOI DOI 10.1155/2014/947589
   Queyriaux B, 2008, LANCET INFECT DIS, V8, P2, DOI 10.1016/S1473-3099(07)70294-3
   Rajapakse S, 2010, T ROY SOC TROP MED H, V104, P89, DOI 10.1016/j.trstmh.2009.07.031
   Sánchez I, 2000, PHYTOTHER RES, V14, P89, DOI 10.1002/(SICI)1099-1573(200003)14:2<89::AID-PTR569>3.0.CO;2-C
   Shi L, 2007, ARCH VIROL, V152, P1447, DOI 10.1007/s00705-007-0974-5
   Sithisarn P, 2013, ANTIVIR RES, V97, P41, DOI 10.1016/j.antiviral.2012.10.004
   Taraphdar D, 2012, AM J TROP MED HYG, V86, P720, DOI 10.4269/ajtmh.2012.11-0704
   Zandi K, 2011, VIROL J, V8, DOI 10.1186/1743-422X-8-560
   Zhang W, 2014, PLOS ONE, V9, DOI 10.1371/journal.pone.0110429
NR 35
TC 48
Z9 54
U1 1
U2 19
PU WOLTERS KLUWER MEDKNOW PUBLICATIONS
PI MUMBAI
PA WOLTERS KLUWER INDIA PVT LTD , A-202, 2ND FLR, QUBE, C T S  NO 1498A-2
   VILLAGE MAROL, ANDHERI EAST, MUMBAI, 400059, INDIA
SN 1995-7645
EI 2352-4146
J9 ASIAN PAC J TROP MED
JI Asian Pac. J. Trop. Med.
PD MAY
PY 2015
VL 8
IS 5
BP 352
EP 358
DI 10.1016/S1995-7645(14)60343-6
PG 7
WC Public, Environmental & Occupational Health; Tropical Medicine
WE Science Citation Index Expanded (SCI-EXPANDED)
SC Public, Environmental & Occupational Health; Tropical Medicine
GA CH6OF
UT WOS:000354155200002
PM 26003593
OA gold
DA 2025-07-26
ER

PT J
AU Nuckols, JT
   Huang, YJS
   Higgs, S
   Miller, AL
   Pyles, RB
   Spratt, HM
   Horne, KM
   Vanlandingham, DL
AF Nuckols, J. T.
   Huang, Y. -J. S.
   Higgs, S.
   Miller, A. L.
   Pyles, R. B.
   Spratt, H. M.
   Horne, K. M.
   Vanlandingham, D. L.
TI Evaluation of Simultaneous Transmission of Chikungunya Virus and Dengue
   Virus Type 2 in Infected Aedes aegypti and Aedes
   albopictus (Diptera: Culicidae)
SO JOURNAL OF MEDICAL ENTOMOLOGY
LA English
DT Article
DE Aedes aegypti; Aedes albopictus; chikungunya; dengue; transmission
ID CONCURRENT ISOLATION; REUNION ISLAND; CENTRAL-AFRICA; SINDBIS VIRUS;
   INDIAN-OCEAN; INTERFERENCE; ARBOVIRUSES; VECTORS; FEVER; ALPHAVIRUSES
AB The simultaneous transmission of chikungunya virus (CHIKV) and dengue viruses (DENV) has been a major public health concern because of their sympatric distribution and shared mosquito vectors. Groups of Aedes aegypti (L.) and Aedes albopictus (Skuse) were orally infected with 1.5 x 10(5) PFU/ml of CHIKV and 3.2 x 10(6) FFU/ml of DENV-2 simultaneously or separately in inverse orders and evaluated for dissemination and transmission by qRT-PCR. Simultaneous dissemination of both viruses was detected for all groups in Ae. aegypti and Ae. albopictus while cotransmission of CHIKV and DENV-2 only occurred at low rates after sequential but not simultaneous infection.
C1 [Nuckols, J. T.] US Army, Joint Vaccine Acquisit Program, Med Countermeasure Syst, Ft Detrick, MD 21702 USA.
   [Huang, Y. -J. S.; Higgs, S.; Horne, K. M.; Vanlandingham, D. L.] Kansas State Univ, Biosecur Res Inst, Manhattan, KS 66506 USA.
   [Huang, Y. -J. S.; Higgs, S.; Vanlandingham, D. L.] Kansas State Univ, Coll Vet Med, Dept Diagnost Med & Pathobiol, Manhattan, KS 66506 USA.
   [Miller, A. L.; Pyles, R. B.] Univ Texas Med Branch, Dept Pediat, Galveston, TX 77555 USA.
   [Miller, A. L.; Pyles, R. B.] Univ Texas Med Branch, Assay Dev Serv Div, Galveston Natl Lab, Galveston, TX 77555 USA.
   [Spratt, H. M.] Univ Texas Med Branch, Dept Preventat Med & Community Hlth, Galveston, TX 77555 USA.
C3 Kansas State University; Kansas State University; University of Texas
   System; University of Texas Medical Branch Galveston; University of
   Texas System; University of Texas Medical Branch Galveston; University
   of Texas System; University of Texas Medical Branch Galveston
RP Vanlandingham, DL (corresponding author), Kansas State Univ, Biosecur Res Inst, 1041 Pat Roberts Hall, Manhattan, KS 66506 USA.
EM dlvanlan@bri.ksu.edu
RI ; Huang, Yan-Jang/D-9999-2015
OI Huang, Yan-Jang/0000-0002-9687-9341; 
FU National Institutes of Health (NIH) [R21 A1073389]; U.S. Army Medical
   Department's Long Term Healthcare Education and Training program
FX We wish to thank Jing Huang for her invaluable knowledge of mosquito
   manipulation and her persistent efforts to assist in the administration
   of enemas to the mosquitoes. This work was in part supported by National
   Institutes of Health (NIH) grant R21 A1073389 (to S.H.) and J.T.N. was
   supported by the U.S. Army Medical Department's Long Term Healthcare
   Education and Training program.
CR Bagny L, 2009, J MED ENTOMOL, V46, P1541, DOI 10.1603/033.046.0644
   Bagny L, 2009, J MED ENTOMOL, V46, P198, DOI 10.1603/033.046.0204
   Braks MAH, 2003, J MED ENTOMOL, V40, P785, DOI 10.1603/0022-2585-40.6.785
   Chahar HS, 2009, EMERG INFECT DIS, V15, P1077, DOI 10.3201/eid1507.080638
   Chang SF, 2010, J CLIN MICROBIOL, V48, P4586, DOI 10.1128/JCM.01228-10
   EATON BT, 1979, J VIROL, V30, P45, DOI 10.1128/JVI.30.1.45-55.1979
   Hertz JT, 2012, AM J TROP MED HYG, V86, P171, DOI 10.4269/ajtmh.2012.11-0393
   Juliano SA, 2005, ECOL LETT, V8, P558, DOI 10.1111/j.1461-0248.2005.00755.x
   Kamgang B, 2010, MED VET ENTOMOL, V24, P132, DOI 10.1111/j.1365-2915.2010.00869.x
   Karpf AR, 1997, J VIROL, V71, P7119, DOI 10.1128/JVI.71.9.7119-7123.1997
   Leroy EM, 2009, EMERG INFECT DIS, V15, P591, DOI 10.3201/eid1504.080664
   Lounibos LP, 2002, ANNU REV ENTOMOL, V47, P233, DOI 10.1146/annurev.ento.47.091201.145206
   McElroy KL, 2006, J GEN VIROL, V87, P2993, DOI 10.1099/vir.0.82023-0
   Mourya DT, 2006, INDIAN J MED RES, V124, P475
   Mousson L, 2012, PLOS NEGLECT TROP D, V6, DOI 10.1371/journal.pntd.0001989
   Moutailler S, 2009, TROP MED INT HEALTH, V14, P1105, DOI 10.1111/j.1365-3156.2009.02320.x
   MYERS RM, 1967, SCIENCE, V157, P1307, DOI 10.1126/science.157.3794.1307
   Nuckols JT, 2013, VECTOR-BORNE ZOONOT, V13, P103, DOI 10.1089/vbz.2012.1013
   Paupy C, 2010, VECTOR-BORNE ZOONOT, V10, P259, DOI 10.1089/vbz.2009.0005
   Rohani A, 2009, SE ASIAN J TROP MED, V40, P443
   Schilling S, 2009, J CLIN VIROL, V45, P163, DOI 10.1016/j.jcv.2009.04.001
   Sim S, 2010, PLOS ONE, V5, DOI 10.1371/journal.pone.0010678
   Simard F, 2005, J MED ENTOMOL, V42, P726, DOI 10.1603/0022-2585(2005)042[0726:GDABSP]2.0.CO;2
   Singh P, 2012, EPIDEMIOL INFECT, V140, P1337, DOI 10.1017/S0950268811001671
   STOLLAR V, 1973, J VIROL, V11, P592, DOI 10.1128/JVI.11.4.592-595.1973
   Tsetsarkin K, 2006, VECTOR-BORNE ZOONOT, V6, P325, DOI 10.1089/vbz.2006.6.325
   Tsetsarkin KA, 2007, PLOS PATHOG, V3, P1895, DOI 10.1371/journal.ppat.0030201
   van den Hurk AF, 2012, PLOS NEGLECT TROP D, V6, DOI 10.1371/journal.pntd.0001892
   Vanlandingham DL, 2013, TRANSFUSION, V53, P284, DOI 10.1111/j.1537-2995.2012.03717.x
   Vanlandingham DL, 2006, AM J TROP MED HYG, V74, P663, DOI 10.4269/ajtmh.2006.74.663
   Vazeille M, 2010, PLOS NEGLECT TROP D, V4, DOI 10.1371/journal.pntd.0000706
   ZEBOVITZ E, 1968, J VIROL, V2, P1283, DOI 10.1128/JVI.2.11.1283-1289.1968
NR 32
TC 50
Z9 56
U1 1
U2 18
PU OXFORD UNIV PRESS INC
PI CARY
PA JOURNALS DEPT, 2001 EVANS RD, CARY, NC 27513 USA
SN 0022-2585
EI 1938-2928
J9 J MED ENTOMOL
JI J. Med. Entomol.
PD MAY
PY 2015
VL 52
IS 3
BP 447
EP 451
DI 10.1093/jme/tjv017
PG 5
WC Entomology; Veterinary Sciences
WE Science Citation Index Expanded (SCI-EXPANDED)
SC Entomology; Veterinary Sciences
GA CL1RC
UT WOS:000356720600020
PM 26334820
OA Green Published, Bronze
DA 2025-07-26
ER

PT J
AU Olivon, F
   Palenzuela, H
   Girard-Valenciennes, E
   Neyts, J
   Pannecouque, C
   Roussi, F
   Grondin, I
   Leyssen, P
   Litaudon, M
AF Olivon, Florent
   Palenzuela, Heliciane
   Girard-Valenciennes, Emmanuelle
   Neyts, Johan
   Pannecouque, Christophe
   Roussi, Fanny
   Grondin, Isabelle
   Leyssen, Pieter
   Litaudon, Marc
TI Antiviral Activity of Flexibilane and Tigliane Diterpenoids from
   Stillingia lineata
SO JOURNAL OF NATURAL PRODUCTS
LA English
DT Article
ID VIRUS; INHIBITORS; POTENT; TONANTZITLOLONE; JATROPHANE; ESTERS; PLANTS
AB In an effort to identify new potent and selective inhibitors of chikungunya virus and HIV-1 and HIV-2 virus replication, the endemic Mascarene species Stillingia lineata was investigated. LC/MS and bioassay-guided purification of the EtOAc leaf extract using a chikungunya virus-cell-based assay led to the isolation of six new (4-9) and three known (1-3) tonantzitlolones possessing the rare C-20-fledbilane skeleton, along with tonantzitloic acid (10), a new linear diterpenoid, and three new (11, 13, and 15) and two known (12 and 14) tigliane-type diterpenoids. The planar structures of the new compounds and their relative configurations were determined by spectroscopic analysis, and their absolute configurations were determined through comparison with literature data and from biogenetic considerations. These compounds were investigated for selective antiviral activity against chikungunya virus (CHIKV), Semliki Forest virus, Sindbis virus, and, for compounds 11-15, the HIV-1 and HIV-2 viruses. Compounds 12-15 were found to be the most potent and are selective inhibitors of CHIKV, HIV-1, and HIV-2 replication. In particular, compound 14 inhibited CHIKV replication with an EC50 value of 1.2 mu M on CHIKV and a selectivity index of >240, while compound 15 inhibited HIV-1 and HIV-2 with EC50 values of 0.043 and 0.018 mu M, respectively. It was demonstrated further that potency and selectivity are sensitive to the substitution pattern on the tigliane skeleton. The cytotoxic activities of compounds 1-10 were evaluated against the HCT-116, MCF-7, and PC3 cancer cell lines.
C1 [Olivon, Florent; Palenzuela, Heliciane; Roussi, Fanny; Litaudon, Marc] Univ Paris 11, UPR 2301, CNRS, ICSN, F-91198 Gif Sur Yvette, France.
   [Girard-Valenciennes, Emmanuelle; Grondin, Isabelle] Univ La Reunion, LCSNSA, F-97744 St Denis 9, France.
   [Neyts, Johan; Pannecouque, Christophe; Leyssen, Pieter] Katholieke Univ Leuven, Rega Inst Med Res, Lab Virol & Expt Chemotherapy, B-3000 Leuven, Belgium.
C3 Centre National de la Recherche Scientifique (CNRS); CNRS - Institute of
   Chemistry (INC); Universite Paris Saclay; University of La Reunion; KU
   Leuven
RP Litaudon, M (corresponding author), Univ Paris 11, UPR 2301, CNRS, ICSN, F-91198 Gif Sur Yvette, France.
EM marc.litaudon@cnrs.fr
RI Pannecouque, Christophe/C-2793-2018; NEYTS, Johan/U-8267-2017; Neyts,
   Johan/U-8267-2017; Olivon, Florent/KOC-0933-2024
OI Pannecouque, Christophe/0000-0002-1254-4473; NEYTS,
   Johan/0000-0002-0033-7514; Olivon, Florent/0000-0002-3662-5390; 
FU Centre de Recherche et de Veil le des Maladies Emergentes dans l'Ocean
   Indien (CRVOI); Regional Council of La Reunion; European Regional
   Development Fund (ERDF); "Investissement d'Avenir" grant
   [ANR-10-LABX-25-01]
FX This work was supported by the Centre de Recherche et de Veil le des
   Maladies Emergentes dans l'Ocean Indien (CRVOI), by the Regional Council
   of La Reunion, and by the European Regional Development Fund (ERDF). The
   authors are very grateful to E. Boyer and D. Strasberg (UMR C_53 PVBMT)
   for their contribution to plant material identification and species
   collection. This work has also benefited from an "Investissement
   d'Avenir" grant managed by Agence Nationale de la Recherche (CEBA, ref
   ANR-10-LABX-25-01). We also would like to acknowledge C. Collard, N.
   Verstraeten, and C. Vanderheydt for their excellent technical assistance
   in the acquisition of the antiviral data and Dr. J. Bignon and Mrs. H.
   Levaique, who performed the cytotoxic assays.
CR ADOLF W, 1980, TETRAHEDRON LETT, V21, P2887, DOI 10.1016/S0040-4039(00)78635-7
   Allard PM, 2012, PHYTOCHEMISTRY, V84, P160, DOI 10.1016/j.phytochem.2012.07.023
   Allard PM, 2012, ORG LETT, V14, P342, DOI 10.1021/ol2030907
   Bedoya LM, 2009, BIOCHEM PHARMACOL, V77, P965, DOI 10.1016/j.bcp.2008.11.025
   Bourjot M, 2014, MOLECULES, V19, P3617, DOI 10.3390/molecules19033617
   Bourjot M, 2012, J NAT PROD, V75, P2183, DOI 10.1021/np300637t
   Busch T, 2008, TETRAHEDRON LETT, V49, P5273, DOI 10.1016/j.tetlet.2008.06.105
   Caglioti C, 2013, NEW MICROBIOL, V36, P211
   CHAPUIS JC, 1988, J ETHNOPHARMACOL, V23, P273, DOI 10.1016/0378-8741(88)90006-2
   Corlay N, 2014, FITOTERAPIA, V97, P87, DOI 10.1016/j.fitote.2014.05.015
   Cota BB, 2011, REV BRAS FARMACOGN, V21, P70, DOI 10.1590/S0102-695X2011005000016
   Dräger G, 2007, EUR J ORG CHEM, V2007, P5020, DOI 10.1002/ejoc.200700184
   El-Mekkawy S, 2000, PHYTOCHEMISTRY, V53, P457, DOI 10.1016/S0031-9422(99)00556-7
   Ersvaer E, 2010, TOXINS, V2, P174, DOI 10.3390/toxins2010174
   Fischer D, 2013, INT J HEALTH GEOGR, V12, DOI 10.1186/1476-072X-12-51
   GSCHWENDT M, 1969, TETRAHEDRON LETT, P3509
   Huang SZ, 2014, FITOTERAPIA, V95, P34, DOI 10.1016/j.fitote.2014.02.018
   Durán-Peña MJ, 2014, NAT PROD REP, V31, P940, DOI 10.1039/c4np00008k
   Leyssen P, 2014, NOVEL PLANT BIORESOURCES: APPLICATIONS IN FOOD, MEDICINE AND COSMETICS, P151
   Lima MAA, 2009, QUIM NOVA, V32, P348, DOI 10.1590/S0100-40422009000200015
   Ma Y., 2011, Chinese Patent, Patent No. [CN20101533709 20101108, 20101533709]
   Marco JA, 1999, PHYTOCHEMISTRY, V52, P479, DOI 10.1016/S0031-9422(99)00166-1
   Márquez N, 2008, BIOCHEM PHARMACOL, V75, P1370, DOI 10.1016/j.bcp.2007.12.004
   Mwine JT, 2011, J MED PLANTS RES, V5, P652
   Nothias-Scaglia LF, 2014, J NAT PROD, V77, P1505, DOI 10.1021/np500271u
   Nriagu JNJ., 2011, ENCY ENV HLTH, DOI DOI 10.1016/B978-0-444-52272-6.00663-2
   PAUWELS R, 1988, J VIROL METHODS, V20, P309, DOI 10.1016/0166-0934(88)90134-6
   Rezza G., 2014, EMERG INFECT DIS, P163
   Sequeiros C, 2003, FITOTERAPIA, V74, P570, DOI 10.1016/S0367-326X(03)00146-1
   Techer S., 2013, THESIS U LA REUNION
   Vasas A, 2014, CHEM REV, V114, P8579, DOI 10.1021/cr400541j
   Vasas A, 2012, EUR J ORG CHEM, V2012, P5115, DOI 10.1002/ejoc.201200733
   Xu J, 2012, PHYTOCHEM LETT, V5, P713, DOI 10.1016/j.phytol.2012.07.009
NR 33
TC 39
Z9 41
U1 0
U2 25
PU AMER CHEMICAL SOC
PI WASHINGTON
PA 1155 16TH ST, NW, WASHINGTON, DC 20036 USA
SN 0163-3864
EI 1520-6025
J9 J NAT PROD
JI J. Nat. Prod.
PD MAY
PY 2015
VL 78
IS 5
BP 1119
EP 1128
DI 10.1021/acs.jnatprod.5b00116
PG 10
WC Plant Sciences; Chemistry, Medicinal; Pharmacology & Pharmacy
WE Science Citation Index Expanded (SCI-EXPANDED); Index Chemicus (IC)
SC Plant Sciences; Pharmacology & Pharmacy
GA CJ0IF
UT WOS:000355158300017
PM 25946116
OA Green Submitted
DA 2025-07-26
ER

PT J
AU Pijlman, GP
AF Pijlman, Gorben P.
TI Enveloped virus-like particles as vaccines against pathogenic
   arboviruses
SO BIOTECHNOLOGY JOURNAL
LA English
DT Review
DE Arbovirus; Baculovirus expression system; Chikungunya; Vaccine;
   Virus-like particle
ID JAPANESE ENCEPHALITIS-VIRUS; VALLEY FEVER VIRUS; WEST NILE VIRUS; DENGUE
   VIRUS; INSECT CELLS; STRUCTURAL PROTEINS; SUBVIRAL PARTICLES; FLAVIVIRUS
   VACCINES; IMMUNE-RESPONSES; SUBUNIT VACCINE
AB Arthropod-borne arboviruses form a continuous threat to human and animal health, but few arboviral vaccines are currently available. Advances in expression technology for complex, enveloped virus-like particles (eVLPs) create new opportunities to develop potent vaccines against pathogenic arboviruses. In this short review, I highlight the successes and challenges in eVLP production for members of the three major arbovirus families: Flaviviridae (e.g., dengue, West Nile, Japanese encephalitis); Bunyaviridae (e.g., Rift Valley fever); and Togaviridae (e.g., chikungunya). The results from pre-clinical testing will be discussed as well as specific constraints to the large-scale manufacture and purification of eVLPs, which are complex assemblies of membranes and viral glycoproteins. Insect cells emerge as ideal substrates for correct arboviral glycoprotein folding and posttranslational modification to yield high quality eVLPs. Furthermore, baculovirus expression in insect cell culture is scalable and has a proven safety record in industrial human and veterinary vaccine manufacturing. In conclusion, eVLPs produced in insect cells using modern biotechnology have a realistic potential to be used in novel vaccines against arboviral diseases.
C1 Wageningen Univ, Virol Lab, NL-6708 PB Wageningen, Netherlands.
C3 Wageningen University & Research
RP Pijlman, GP (corresponding author), Wageningen Univ, Virol Lab, Droevendaalsesteeg 1, NL-6708 PB Wageningen, Netherlands.
EM gorben.pijlman@wur.nl
OI Pijlman, Gorben/0000-0001-9301-0408
FU European 195 Community's Seventh Framework Programme (FP7 VECTORIE)
   [261466]; project "Development of recombinant live and subunit vaccines
   against chikungunya virus infections" [T4-301]; project "Chikungunya II"
   [T4-304]
FX I acknowledge Jelke J. Fros for valuable comments on the manuscript and
   Jeroen Kortekaas for filling in details on RVFV vaccines. This work is
   supported by the European 195 Community's Seventh Framework Programme
   (FP7 VECTORIE project number 261466) and falls within the framework of
   Dutch Top Institute Pharma, project "Development of recombinant live and
   subunit vaccines against chikungunya virus infections" (project nr
   T4-301) and "Chikungunya II" (project T4-304).
CR Acuña R, 2014, J VIROL, V88, P2344, DOI 10.1128/JVI.03118-13
   Akahata W, 2012, J VIROL, V86, P8879, DOI 10.1128/JVI.00370-12
   Akahata W, 2010, NAT MED, V16, P334, DOI 10.1038/nm.2105
   ALLISON SL, 1995, J VIROL, V69, P5816, DOI 10.1128/JVI.69.9.5816-5820.1995
   Beer M, 2013, EPIDEMIOL INFECT, V141, P1, DOI 10.1017/S0950268812002245
   BETENBAUGH M, 1995, VIRUS RES, V38, P111, DOI 10.1016/0168-1702(95)00053-S
   Bidaisee Satesh, 2014, Journal of Parasitology Research, P874345, DOI 10.1155/2014/874345
   BREDENBEEK PJ, 1993, J VIROL, V67, P6439, DOI 10.1128/JVI.67.11.6439-6446.1993
   Chackerian B, 2007, EXPERT REV VACCINES, V6, P381, DOI 10.1586/14760584.6.3.381
   Chamberlain R W, 1968, Curr Top Microbiol Immunol, V42, P38
   Chang LJ, 2014, LANCET, V384, P2046, DOI 10.1016/S0140-6736(14)61185-5
   Coffey LL, 2013, FUTURE MICROBIOL, V8, P155, DOI [10.2217/fmb.12.139, 10.2217/FMB.12.139]
   Cox MMJ, 2012, VACCINE, V30, P1759, DOI 10.1016/j.vaccine.2012.01.016
   de Boer SM, 2010, VACCINE, V28, P2330, DOI 10.1016/j.vaccine.2009.12.062
   ELLIOTT RM, 1990, J GEN VIROL, V71, P501, DOI 10.1099/0022-1317-71-3-501
   Elliott RM, 1997, MOL MED, V3, P572, DOI 10.1007/BF03401814
   Enserink M, 2014, SCIENCE, V344, P678, DOI 10.1126/science.344.6185.678
   Frolov I, 1997, J VIROL, V71, P2819, DOI 10.1128/JVI.71.4.2819-2829.1997
   Frolova E, 1997, J VIROL, V71, P248, DOI 10.1128/JVI.71.1.248-258.1997
   Gammon DB, 2014, ELIFE, V3, DOI 10.7554/eLife.02910
   Gardner J., 2010, J VIROL
   Gehrke R, 2003, J VIROL, V77, P8924, DOI 10.1128/JVI.77.16.8924-8933.2003
   Gillespie LK, 2010, J VIROL, V84, P10438, DOI 10.1128/JVI.00986-10
   Gotuzzo E, 2013, AM J TROP MED HYG, V89, P434, DOI 10.4269/ajtmh.13-0264
   Guzman M. G, 2014, DENGUE, DOI [10.1016/S0140-6736(14)60572-9, DOI 10.1016/S0140-6736(14)60572-9]
   Habjan M, 2009, VIROLOGY, V385, P400, DOI 10.1016/j.virol.2008.12.011
   Hanna SL, 2005, J VIROL, V79, P13262, DOI 10.1128/JVI.79.21.13262-13274.2005
   Hechinger S, 2014, VET RES, V45, DOI 10.1186/s13567-014-0079-6
   Heinz FX, 2012, VACCINE, V30, P4301, DOI 10.1016/j.vaccine.2011.09.114
   Hervas-Stubbs S, 2007, J IMMUNOL, V178, P2361, DOI 10.4049/jimmunol.178.4.2361
   Hikke MC, 2014, VACCINE, V32, P6206, DOI 10.1016/j.vaccine.2014.09.026
   Hikke MC, 2014, MICROB BIOTECHNOL, V7, P480, DOI 10.1111/1751-7915.12100
   Ishikawa T, 2014, VACCINE, V32, P1326, DOI 10.1016/j.vaccine.2014.01.040
   Kojima A, 2003, J VIROL, V77, P8745, DOI 10.1128/JVI.77.16.8745-8755.2003
   KONISHI E, 1992, VIROLOGY, V188, P714, DOI 10.1016/0042-6822(92)90526-U
   Konishi E, 2001, J VIROL, V75, P2204, DOI 10.1128/JVI.75.5.2204-2212.2001
   Kortekaas J, 2014, ANTIVIR RES, V106, P24, DOI 10.1016/j.antiviral.2014.03.008
   Kortekaas J, 2010, VECTOR-BORNE ZOONOT, V10, P709, DOI 10.1089/vbz.2010.0040
   Koukuntla R, 2012, ZOONOSES PUBLIC HLTH, V59, P142, DOI 10.1111/j.1863-2378.2012.01478.x
   Kuhn RJ., 2007, Fields Virology, VFifth, P1001
   Kuwahara M, 2010, CLIN VACCINE IMMUNOL, V17, P1560, DOI 10.1128/CVI.00087-10
   Latham T, 2001, J VIROL, V75, P6154, DOI 10.1128/JVI.75.13.6154-6165.2001
   Li L, 2008, SCIENCE, V319, P1830, DOI 10.1126/science.1153263
   Li L, 2010, NATURE, V468, P705, DOI 10.1038/nature09546
   Lindenbach B. D., 2007, FIELDS VIROLOGY
   Liu L, 2008, VIROL J, V5, DOI 10.1186/1743-422X-5-82
   Lua LHL, 2014, BIOTECHNOL BIOENG, V111, P425, DOI 10.1002/bit.25159
   Mandell RB, 2010, J VIROL METHODS, V169, P259, DOI 10.1016/j.jviromet.2010.07.015
   Mandell RB, 2010, VIROLOGY, V397, P187, DOI 10.1016/j.virol.2009.11.001
   Marek M, 2011, BIOTECHNOL BIOENG, V108, P1056, DOI 10.1002/bit.23028
   Merino-Ramos T, 2014, PLOS ONE, V9, DOI 10.1371/journal.pone.0108056
   Metz SW, 2013, VACCINE, V31, P6092, DOI 10.1016/j.vaccine.2013.09.045
   Metz SW, 2013, PLOS NEGLECT TROP D, V7, DOI 10.1371/journal.pntd.0002124
   Metz SW, 2011, PLOS ONE, V6, DOI 10.1371/journal.pone.0025816
   Metz SW, 2011, VIROL J, V8, DOI 10.1186/1743-422X-8-353
   Metz SW, 2011, J INVERTEBR PATHOL, V107, pS16, DOI 10.1016/j.jip.2011.05.002
   Morens DM, 2014, NEW ENGL J MED, V371, P885, DOI 10.1056/NEJMp1408509
   Mutoh E, 2004, VACCINE, V22, P2599, DOI 10.1016/j.vaccine.2003.12.008
   Nalca A, 2003, ANTIVIR RES, V60, P153, DOI 10.1016/j.antiviral.2003.08.001
   Näslund J, 2009, VIROLOGY, V385, P409, DOI 10.1016/j.virol.2008.12.012
   Ohtaki N, 2010, VACCINE, V28, P6588, DOI 10.1016/j.vaccine.2010.07.055
   Okamoto S, 2012, CLIN VACCINE IMMUNOL, V19, P17, DOI 10.1128/CVI.05412-11
   Överby AK, 2006, J VIROL, V80, P10428, DOI 10.1128/JVI.01362-06
   Paul David, 2013, World J Virol, V2, P32, DOI 10.5501/wjv.v2.i2.32
   Pushko P, 2013, INTERVIROLOGY, V56, P141, DOI 10.1159/000346773
   Qiao M, 2004, J INFECT DIS, V190, P2104, DOI 10.1086/425933
   Quattrocchi V, 2013, VACCINE, V31, P2713, DOI 10.1016/j.vaccine.2013.03.067
   Roehrig JT, 2013, VIRUSES-BASEL, V5, P3088, DOI 10.3390/v5123088
   Roldao A, 2010, EXPERT REV VACCINES, V9, P1149, DOI [10.1586/erv.10.115, 10.1586/ERV.10.115]
   Roy P, 2009, ADV EXP MED BIOL, V655, P145, DOI 10.1007/978-1-4419-1132-2_11
   Rusu M, 2012, FRONT MICROBIOL, V3, DOI 10.3389/fmicb.2012.00254
   Saegerman C, 2008, EMERG INFECT DIS, V14, P539, DOI 10.3201/eid1404.071441
   Schalich J, 1996, J VIROL, V70, P4549, DOI 10.1128/JVI.70.7.4549-4557.1996
   Scotti N, 2013, EXPERT REV VACCINES, V12, P211, DOI [10.1586/erv.12.147, 10.1586/ERV.12.147]
   Shi XH, 2006, J VIROL, V80, P8089, DOI 10.1128/JVI.00579-06
   Smith GE, 2013, VACCINE, V31, P4305, DOI 10.1016/j.vaccine.2013.07.043
   Sugrue RJ, 1997, J GEN VIROL, V78, P1861, DOI 10.1099/0022-1317-78-8-1861
   Sun SY, 2013, ELIFE, V2, DOI 10.7554/eLife.00435
   van Oers MM, 2006, ADV VIRUS RES, V68, P193, DOI 10.1016/S0065-3527(06)68006-8
   van Oers MM, 2015, J GEN VIROL, V96, P6, DOI 10.1099/vir.0.067108-0
   Vicente T, 2011, J INVERTEBR PATHOL, V107, pS42, DOI 10.1016/j.jip.2011.05.004
   von Teichman B, 2011, VACCINE, V29, P5771, DOI 10.1016/j.vaccine.2011.05.055
   Voss JE, 2010, NATURE, V468, P709, DOI 10.1038/nature09555
   Wagner JM, 2014, PLOS ONE, V9, DOI 10.1371/journal.pone.0094401
   Weaver SC, 2012, ANTIVIR RES, V94, P242, DOI 10.1016/j.antiviral.2012.04.002
   Weaver SC, 2010, ANTIVIR RES, V85, P328, DOI 10.1016/j.antiviral.2009.10.008
   Welsch S, 2009, CELL HOST MICROBE, V5, P365, DOI 10.1016/j.chom.2009.03.007
   Westaway EG, 2003, ADV VIRUS RES, V59, P99, DOI 10.1016/S0065-3527(03)59004-2
   Yamaji H, 2013, BIOENGINEERED, V4, P438, DOI 10.4161/bioe.24514
   Yamaji H, 2013, APPL MICROBIOL BIOT, V97, P1071, DOI 10.1007/s00253-012-4371-y
   Yamaji H, 2012, J BIOSCI BIOENG, V114, P657, DOI 10.1016/j.jbiosc.2012.06.012
   Yauch LE, 2008, ANTIVIR RES, V80, P87, DOI 10.1016/j.antiviral.2008.06.010
   Yildiz I, 2011, CURR OPIN BIOTECH, V22, P901, DOI 10.1016/j.copbio.2011.04.020
   Zhang S, 2011, VIROL J, V8, DOI 10.1186/1743-422X-8-333
   Zhang W, 2005, VIROLOGY, V332, P511, DOI 10.1016/j.virol.2004.11.043
   Zhang W, 2003, NAT STRUCT BIOL, V10, P907, DOI 10.1038/nsb990
   Zhao QJ, 2013, TRENDS BIOTECHNOL, V31, P654, DOI 10.1016/j.tibtech.2013.09.002
   Zheng WJ, 2013, P NATL ACAD SCI USA, V110, P8769, DOI 10.1073/pnas.1306838110
NR 98
TC 29
Z9 35
U1 2
U2 41
PU WILEY-V C H VERLAG GMBH
PI WEINHEIM
PA POSTFACH 101161, 69451 WEINHEIM, GERMANY
SN 1860-6768
EI 1860-7314
J9 BIOTECHNOL J
JI Biotechnol. J.
PD MAY
PY 2015
VL 10
IS 5
SI SI
BP 659
EP U33
DI 10.1002/biot.201400427
PG 14
WC Biochemical Research Methods; Biotechnology & Applied Microbiology
WE Science Citation Index Expanded (SCI-EXPANDED)
SC Biochemistry & Molecular Biology; Biotechnology & Applied Microbiology
GA CH7EZ
UT WOS:000354199700002
PM 25692281
DA 2025-07-26
ER

PT J
AU Quam, MB
   Khan, K
   Sears, J
   Hu, W
   Rocklöv, J
   Wilder-Smith, A
AF Quam, Mikkel B.
   Khan, Kamran
   Sears, Jennifer
   Hu, Wei
   Rocklov, Joacim
   Wilder-Smith, Annelies
TI Estimating Air Travel-Associated Importations of Dengue Virus Into Italy
SO JOURNAL OF TRAVEL MEDICINE
LA English
DT Article
ID CHIKUNGUNYA VIRUS; AEDES-ALBOPICTUS; INFECTIONS; DISSEMINATION;
   OUTBREAK; SPREAD; EUROPE; TRENDS; FEVER
AB BackgroundSouthern Europe is increasingly at risk for dengue emergence, given the seasonal presence of relevant mosquito vectors and suitable climatic conditions. For example, Aedes mosquitoes, the main vector for both dengue and chikungunya, are abundant in Italy, and Italy experienced the first ever outbreak of chikungunya in Europe in 2007. We set out to estimate the extent of dengue virus importations into Italy via air travelers.
   MethodsWe attempted to quantify the number of dengue virus importations based on modeling of published estimates on dengue incidence in the countries of disembarkation and analysis of data on comprehensive air travel from these countries into Italy's largest international airport in Rome.
   ResultsFrom 2005 to 2012, more than 7.3million air passengers departing from 100 dengue-endemic countries arrived in Rome. Our Importation Model, which included air traveler volume, estimated the incidence of dengue infections in the countries of disembarkation, and the probability of infection coinciding with travel accounted for an average of 2,320 (1,621-3,255) imported dengue virus infections per year, of which 572 (381-858) were apparent dengue infections and 1,747 (1,240-2,397) inapparent.
   ConclusionsBetween 2005 and 2012, we found an increasing trend of dengue virus infections imported into Rome via air travel, which may pose a potential threat for future emergence of dengue in Italy, given that the reoccurring pattern of peak importations corresponds seasonally with periods of relevant mosquito vector activity. The observed increasing annual trends of dengue importation and the consistent peaks in late summer underpin the urgency in determining the threshold levels for the vector and infected human populations that could facilitate novel autochthonous transmission of dengue in Europe.
C1 [Quam, Mikkel B.; Rocklov, Joacim; Wilder-Smith, Annelies] Umea Univ, Dept Publ Hlth & Clin Med, Epidemiol & Global Hlth Unit, SE-90187 Umea, Vasterbotten, Sweden.
   [Quam, Mikkel B.; Wilder-Smith, Annelies] Heidelberg Univ, Inst Publ Hlth, Heidelberg, Germany.
   [Khan, Kamran] Univ Toronto, Div Infect Dis, Toronto, ON, Canada.
   [Khan, Kamran; Sears, Jennifer; Hu, Wei] St Michaels Hosp, Keenan Res Ctr, Li Ka Shing Knowledge Inst, Toronto, ON M5B 1W8, Canada.
   [Rocklov, Joacim] Umea Ctr Global Hlth Res, Umea, Sweden.
   [Wilder-Smith, Annelies] Nanyang Technol Univ, Lee Kong Chian Sch Med, Singapore 639798, Singapore.
C3 Umea University; Ruprecht Karls University Heidelberg; University of
   Toronto; University of Toronto; Saint Michaels Hospital Toronto; Li Ka
   Shing Knowledge Institute; Nanyang Technological University
RP Quam, MB (corresponding author), Umea Univ, Dept Publ Hlth & Clin Med, Epidemiol & Global Hlth, SE-90187 Umea, Sweden.
EM mikkel.quam@gmail.com
RI ; Wilder-Smith, Annelies/F-8751-2015; Khan, Kamran/JFJ-9362-2023
OI Wilder-Smith, Annelies/0000-0003-0362-5375; Rocklov,
   Joacim/0000-0003-4030-0449; 
FU European Union [282589]; FAS, the Swedish Council for Working Life and
   Social Research [2006-1512]
FX The study was financially supported by the European Union's Seventh
   Framework Programme (FP7/2007-2013) under the grant agreement
   282589-DengueTools.<SUP>29</SUP> This work was undertaken within the
   Umea Centre for Global Health Research at Umea University, with support
   from FAS, the Swedish Council for Working Life and Social Research
   (Grant no. 2006-1512). The funders had no role in study design, data
   collection and analysis, decision to publish, or preparation of the
   manuscript.
CR Bhatt S, 2013, NATURE, V496, P504, DOI 10.1038/nature12060
   Brady OJ, 2012, PLOS NEGLECT TROP D, V6, DOI 10.1371/journal.pntd.0001760
   Bulugahapitiya U, 2007, EUR J INTERN MED, V18, P185, DOI 10.1016/j.ejim.2006.12.002
   Caminade C, 2012, J R SOC INTERFACE, V9, P2708, DOI 10.1098/rsif.2012.0138
   Caputo B, 2012, PLOS NEGLECT TROP D, V6, DOI 10.1371/journal.pntd.0001793
   Caron M, 2012, CLIN INFECT DIS, V55, pE45, DOI 10.1093/cid/cis530
   Chastel C, 2012, FRONT PHYSIOL, V3, DOI 10.3389/fphys.2012.00070
   Cheng K. Y., 2006, THESIS U SAINS MALAY
   Chernjavskij S.., 2013, DESJAT LET ISTORII A
   Cnops L, 2014, J TRAVEL MED, V21, P344, DOI 10.1111/jtm.12113
   European Centre for Disease Prevention and Control, 2012, DENG OUTBR MAD, P46
   European Centre for Disease Prevention and Control, 2013, ANN EP REP 2013
   Gardner L, 2013, PLOS ONE, V8, DOI 10.1371/journal.pone.0072129
   Gardner LM, 2012, J TROP MED-US, V2012, DOI 10.1155/2012/103679
   Gautret P, 2012, EURO SURVEILL, V17
   Gjenero-Margan I, 2011, EUROSURVEILLANCE, V169, P19805, DOI 10. 2807/ese. 16. 09. 19805-en
   Goubar A, 2009, EPIDEMIOL INFECT, V137, P1019, DOI 10.1017/S0950268808001635
   Halstead SB, 2007, LANCET, V370, P1644, DOI 10.1016/S0140-6736(07)61687-0
   Huang ZJ, 2012, INT J HEALTH GEOGR, V11, DOI 10.1186/1476-072X-11-33
   Huang ZJ, 2013, PLOS ONE, V8, DOI 10.1371/journal.pone.0064317
   La Ruche G, 2010, EUROSURVEILLANCE, V15, P2
   Lagi F, 2014, J TRAVEL MED, V21, P340, DOI 10.1111/jtm.12144
   Liu-Helmersson J, 2014, PLOS ONE, V9, DOI 10.1371/journal.pone.0089783
   Medlock JM, 2012, VECTOR-BORNE ZOONOT, V12, P435, DOI 10.1089/vbz.2011.0814
   Messina JP, 2014, SCI DATA, V1, DOI 10.1038/sdata.2014.4
   Murray Natasha Evelyn Anne, 2013, Clin Epidemiol, V5, P299, DOI 10.2147/CLEP.S34440
   Napoli C, 2012, J TRAVEL MED, V19, P294, DOI 10.1111/j.1708-8305.2012.00640.x
   Nishiura H, 2007, J INFECT DIS, V195, P1007, DOI 10.1086/511825
   Public Health Information and Geographic Information Systems (GIS), 2012, DENG COUNTR AR RISK
   Rezza G, 2007, LANCET, V370, P1840, DOI 10.1016/S0140-6736(07)61779-6
   Rogers DJ, 2014, ACTA TROP, V129, P1, DOI 10.1016/j.actatropica.2013.08.008
   Schwartz E, 2008, EMERG INFECT DIS, V14, P1081, DOI 10.3201/eid1407.071412
   Sessions OM, 2013, GLOBAL HEALTH ACTION, V6, DOI 10.3402/gha.v6i0.21822
   Seyler T, 2009, EPIDEMICS-NETH, V1, P175, DOI 10.1016/j.epidem.2009.06.003
   Tatem AJ, 2012, PARASITOLOGY, V139, P1816, DOI 10.1017/S0031182012000352
   Tatem AJ, 2007, P ROY SOC B-BIOL SCI, V274, P1489, DOI 10.1098/rspb.2007.0148
   Tatem AJ, 2009, ECOGRAPHY, V32, P94, DOI 10.1111/j.1600-0587.2008.05588.x
   Tomasello D, 2013, TRAVEL MED INFECT DI, V11, P274, DOI 10.1016/j.tmaid.2013.07.006
   Vega-Rua A, 2013, PLOS ONE, V8, DOI 10.1371/journal.pone.0059716
   Ward M A, 1993, J R Army Med Corps, V139, P109
   Wilder-Smith A, 2005, NEW ENGL J MED, V353, P924, DOI 10.1056/NEJMra041927
   Wilder-Smith A, 2014, EUROSURVEILLANCE, V19
   Wilder-Smith A, 2012, GLOBAL HEALTH ACTION, V5, P1, DOI 10.3402/gha.v5i0.17273
   Wilder-Smith Annelies, 2010, Curr Infect Dis Rep, V12, P157, DOI 10.1007/s11908-010-0102-7
   World Health Organization, 2011, REG OFF EUR CLIM CHA
   World Health Organization EMRO, 2013, DENG FEV CAS REP PAK
   World Health Organization PAHO, 2006, 2005 2012 NUMB REP C
   World Health Organization (WHO), 2020, Who global strategy on health, environment, and climate change
NR 48
TC 41
Z9 43
U1 0
U2 12
PU OXFORD UNIV PRESS INC
PI CARY
PA JOURNALS DEPT, 2001 EVANS RD, CARY, NC 27513 USA
SN 1195-1982
EI 1708-8305
J9 J TRAVEL MED
JI J. Travel Med.
PD MAY-JUN
PY 2015
VL 22
IS 3
BP 186
EP 193
DI 10.1111/jtm.12192
PG 8
WC Public, Environmental & Occupational Health; Infectious Diseases;
   Medicine, General & Internal
WE Science Citation Index Expanded (SCI-EXPANDED)
SC Public, Environmental & Occupational Health; Infectious Diseases;
   General & Internal Medicine
GA CG6CJ
UT WOS:000353382800008
PM 25756472
DA 2025-07-26
ER

PT J
AU Quintero-Herrera, LL
   Ramírez-Jaramillo, V
   Bernal-Gutiérrez, S
   Cárdenas-Giraldo, EV
   Guerrero-Matituy, EA
   Molina-Delgado, AH
   Montoya-Arias, CP
   Rico-Gallego, JA
   Herrera-Giraldo, AC
   Botero-Franco, S
   Rodríguez-Morales, AJ
AF Quintero-Herrera, Liseth L.
   Ramirez-Jaramillo, Valeria
   Bernal-Gutierrez, Sergio
   Cardenas-Giraldo, Erika V.
   Guerrero-Matituy, Edwin A.
   Molina-Delgado, Anderson H.
   Montoya-Arias, Cindy P.
   Rico-Gallego, Jhon A.
   Herrera-Giraldo, Albert C.
   Botero-Franco, Shirley
   Rodriguez-Morales, Alfonso J.
TI Potential impact of climatic variability on the epidemiology of dengue
   in Risaralda, Colombia, 2010-2011
SO JOURNAL OF INFECTION AND PUBLIC HEALTH
LA English
DT Article
DE Dengue; Ecoepidemiology; Climate change; Climate variability; Colombia
ID DISEASE; TRAVEL; LEISHMANIASIS; MUNICIPALITY; MODELS; POPULATIONS;
   CHIKUNGUNYA; VARIABLES; PEREIRA; BURDEN
AB Dengue continues to be the most important viral vector-borne disease in the world, particularly in Asia and Latin America, and is significantly affected by climate variability. The influence of climate in an endemic region of Colombia, from 2010 to 2011, was assessed. Epidemiological surveillance data (weekly cases) were collected, and incidence rates were calculated. Poisson regression models were used to assess the influence of the macroclimatic variable ONI (Oscillation Nino Index) and the microclimatic variable pluviometry (mm of rain for Risaralda) on the dengue incidence rate, adjusting by year and week. During the study period, 13,650 cases were reported. In 2010, the rates ranged from 8.6 cases/100,000 pop. up to a peak of 75.3 cases/100,000 pop. for a cumulative rate of 456.2 cases/100,000 pop. in that week. The climate variability in 2010 was higher (ONI 1.6, El Nino to 1.5, La Nina) than in 2011 (ONI -1.4, La Nina to 0.2, Neutral). The mean pluviometry was 248.45 mm (min 135.9-max 432.84). During El Nino, cases were significantly higher (mean 433.81) than during the climate neutral period (142.48) and during the La Nina (52.80) phases (ANOVA F= 66.59; p < 0.001). Regression models showed that the ONI (coefficient 0.329; 95%Cl 0.209-0.450) and pluviometry (coefficient 0.003; 95%Cl 0.002-0.004) were highly significant independent variables associated with dengue incidence rate, after adjusting by year and week (p < 0.001, pseudo r2 = 0.6913). El Nino significantly affected the incidence of dengue in Risaralda. This association with climate change and variability should be considered in the elements influencing disease epidemiology. In addition, predictive models should be developed further with more available data from disease surveillance. (C) 2014 King Saud Bin Abdulaziz University for Health Sciences. Published by Elsevier Limited. All rights reserved.
C1 [Quintero-Herrera, Liseth L.; Ramirez-Jaramillo, Valeria; Bernal-Gutierrez, Sergio; Cardenas-Giraldo, Erika V.; Guerrero-Matituy, Edwin A.; Molina-Delgado, Anderson H.; Montoya-Arias, Cindy P.; Rico-Gallego, Jhon A.] UTP, Fac Hlth Sci, Sch Med, Res Incubator Publ Hlth & Infect, Pereira, Risaralda, Colombia.
   [Herrera-Giraldo, Albert C.; Rodriguez-Morales, Alfonso J.] UTP, Fac Hlth Sci, Dept Community Med, Pereira, Risaralda, Colombia.
   [Herrera-Giraldo, Albert C.] Dept Hlth Secretary Risaralda, Publ Hlth Direct, Pereira, Risaralda, Colombia.
   [Botero-Franco, Shirley] Dept Hlth Secretary Risaralda, Publ Hlth Direct, Vector Borne Dis Control Program, Pereira, Risaralda, Colombia.
   [Rodriguez-Morales, Alfonso J.] UTP, Fac Hlth Sci, Res Grp Publ Hlth & Infect, Pereira, Risaralda, Colombia.
   [Rodriguez-Morales, Alfonso J.] ACIN, Asociac Colombiana Infectol, Colombian Assoc Infect Dis, Comm Zoonoses & Hemorrhag Fevers, Bogota, Colombia.
   [Rodriguez-Morales, Alfonso J.] Fdn Cenit Colombia, Pereira, Risaralda, Colombia.
RP Rodríguez-Morales, AJ (corresponding author), UTP, Fac Hlth Sci, Res Grp Publ Hlth & Infect, Pereira, Risaralda, Colombia.
EM arodriguezm@utp.edu.co
RI Rodriguez-Morales, Alfonso/R-9765-2016
OI Herrera Giraldo, Alberth Cristian/0000-0003-3521-5282;
   Rodriguez-Morales, Alfonso J./0000-0001-9773-2192
FU International Society for Chemotherapy (ISC, United Kingdom) [20130605]
FX Presentation at the congress was fully funded by the International
   Society for Chemotherapy (ISC, United Kingdom) (Grant no. 20130605). The
   travel expenses of A. J. Rodriguez-Morales were covered by being a
   speaker in the conference "Climate Changes and its Impact on Parasitic
   Zoonotic Diseases". A. J. Rodriguez-Morales is Co-Chair of the Working
   Group on Zoonoses, ISC.
CR Añez G, 2012, AM J TROP MED HYG, V87, P548, DOI 10.4269/ajtmh.2012.12-0091
   Ruesca RB, 2014, ENFERM INFEC MICR CL, V32, P403, DOI 10.1016/j.eimc.2014.03.003
   Bhatt S, 2013, NATURE, V496, P504, DOI 10.1038/nature12060
   Cardenas R, 2008, ANN NY ACAD SCI, V1149, P326, DOI 10.1196/annals.1428.094
   Cardenas R, 2006, AM J TROP MED HYG, V75, P273, DOI 10.4269/ajtmh.2006.75.273
   Cassab Alexander, 2011, Rev. salud pública, V13, P115, DOI 10.1590/S0124-00642011000100010
   Castañeda-Hernández DM, 2013, TUBERCULOSIS, V93, P275, DOI 10.1016/j.tube.2013.02.001
   Descloux E, 2012, PLOS NEGLECT TROP D, V6, DOI 10.1371/journal.pntd.0001470
   Díaz-Quijano Fredi, 2008, Rev. salud pública, V10, P250
   Eastin MD, 2014, AM J TROP MED HYG, V91, P598, DOI 10.4269/ajtmh.13-0303
   EPSTEIN PR, 1995, LANCET, V346, P1243, DOI 10.1016/S0140-6736(95)91856-6
   Escobedo AA, 2014, J INFECT PUBLIC HLTH
   Franco-Paredes C, 2007, BMC PUBLIC HEALTH, V7, DOI 10.1186/1471-2458-7-11
   Gallego V, 2014, TRAVEL MED INFECT DI, V12, P208, DOI 10.1016/j.tmaid.2014.04.004
   Gharbi M, 2011, BMC INFECT DIS, V11, DOI 10.1186/1471-2334-11-166
   Guzman MG, 2010, NAT REV MICROBIOL, pS7, DOI 10.1038/nrmicro2460
   Hanf M, 2014, TROP MED INT HEALTH, V19, P153, DOI 10.1111/tmi.12240
   Herrera-Martinez AD, 2010, TROP BIOMED, V27, P280
   Khan A, 2014, INFECT DIS POVERTY, V3, DOI 10.1186/2049-9957-3-12
   Larrieu S, 2014, ACTA TROP, V131, P37, DOI 10.1016/j.actatropica.2013.11.023
   Martinez-Pulgarin Dayron Fernando, 2014, Rev Peru Med Exp Salud Publica, V31, P397
   Mathers CD, 2007, PLOS NEGLECT TROP D, V1, DOI 10.1371/journal.pntd.0000114
   Mattar S, 2013, INT J INFECT DIS, V17, pE358, DOI 10.1016/j.ijid.2012.11.021
   Normile D, 2013, SCIENCE, V342, P415, DOI 10.1126/science.342.6157.415
   Nunes MRT, 2014, PLOS NEGLECT TROP D, V8, DOI 10.1371/journal.pntd.0002769
   Parreira R, 2014, EUR COMMUN DIS B, P19
   Ramirez-Jaramillo Valeria, 2014, Rev Peru Med Exp Salud Publica, V31, P394
   Rezza G, 2014, EMERG INFECT DIS, V20, P1351, DOI 10.3201/eid2008.131615
   Rifakis I Pedro, 2005, Rev. perú. med. exp. salud publica, V22, P183
   Rodríguez-Morales AJ, 2014, LANCET, V384, P663, DOI 10.1016/S0140-6736(14)61389-1
   Rua Uribe GL, 2012, LATREIA, V25, P314
   Rúa-Uribe GL, 2013, BIOMEDICA, V33, P142, DOI 10.7705/biomedica.v33i0.1444
   Ruiz D, 2014, AM J TROP MED HYG, V91, P27, DOI 10.4269/ajtmh.13-0363
   Saldarriaga-Arenas PA, 2013, J INFECT PUBLIC HEAL, V6, P496, DOI 10.1016/j.jiph.2013.07.003
   Sharma KD, 2014, PARASITE VECTOR, V7, DOI 10.1186/1756-3305-7-341
   Siraj AS, 2014, SCIENCE, V343, P1154, DOI 10.1126/science.1244325
   Tomasello D, 2013, TRAVEL MED INFECT DI, V11, P274, DOI 10.1016/j.tmaid.2013.07.006
   Valderrama-Ardila C, 2010, AM J TROP MED HYG, V82, P243, DOI 10.4269/ajtmh.2010.09-0218
   Zambrano LI, 2012, TROP BIOMED, V29, P499
NR 39
TC 29
Z9 32
U1 0
U2 16
PU ELSEVIER SCIENCE LONDON
PI LONDON
PA 84 THEOBALDS RD, LONDON WC1X 8RR, ENGLAND
SN 1876-0341
EI 1876-035X
J9 J INFECT PUBLIC HEAL
JI J. Infect. Public Health
PD MAY-JUN
PY 2015
VL 8
IS 3
BP 291
EP 297
DI 10.1016/j.jiph.2014.11.005
PG 7
WC Public, Environmental & Occupational Health; Infectious Diseases
WE Science Citation Index Expanded (SCI-EXPANDED)
SC Public, Environmental & Occupational Health; Infectious Diseases
GA CI7SR
UT WOS:000354965400011
PM 25564418
OA Bronze
DA 2025-07-26
ER

PT J
AU Ramsauer, K
   Schwameis, M
   Firbas, C
   Müllner, M
   Putnak, RJ
   Thomas, SJ
   Desprès, P
   Tauber, E
   Jilma, B
   Tangy, F
AF Ramsauer, Katrin
   Schwameis, Michael
   Firbas, Christa
   Muellner, Matthias
   Putnak, Robert J.
   Thomas, Stephen J.
   Despres, Philippe
   Tauber, Erich
   Jilma, Bernd
   Tangy, Frederic
TI Immunogenicity, safety, and tolerability of a recombinant
   measles-virus-based chikungunya vaccine: a randomised, double-blind,
   placebo-controlled, active-comparator, first-in-man trial
SO LANCET INFECTIOUS DISEASES
LA English
DT Article
ID NEUTRALIZING ANTIBODIES; ENVELOPE GLYCOPROTEIN; IMMUNE-RESPONSES;
   PROTECTS MICE; DNA VACCINE; INFECTION; STRAIN; MORBIDITY; EPIDEMIC;
   OUTBREAK
AB Background Chikungunya is an emerging arthropod-borne disease that has spread from tropical endemic areas to more temperate climates of the USA and Europe. However, no specific treatment or preventive measure is yet available. We aimed to investigate the immunogenicity and safety of a live recombinant measles-virus-based chikungunya vaccine.
   Methods We did a randomised, double-blind, placebo-controlled, active-comparator, phase 1, dose-escalation study at one centre in Vienna, Austria. Healthy men and women aged 18-45 years with no comorbidifies were randomly assigned, by computer-generated block randomisation (block size of 14), to receive either one of three escalating doses of the measles-virus-based candidate vaccine (low dose [1.5 x10(4) median tissue culture infection doses (TCID50) per 0.05 mL], medium dose [7.5 x 10(4) TCID50 per 0.25 mL], or high dose [3.0 x 10(5) TCID50 per 1.0 mL]), or the active comparator Priorix. Participants were additionally block-randomised to receive a booster injection on either day 28 or day 90 after the first vaccination. Participants and study investigators were masked to group allocation. The primary endpoint was the presence of neutralising anti-chikungunya antibodies on day 28, as assessed by 50% plaque reduction neutralisation test. Analysis was by intention to treat and per protocol. This trial is registered with EudraCT, number 2013-001084-23.
   Findings Between Nov 22, 2013, and Feb 25, 2014, we randomly assigned 42 participants to receive the low dose (n=12), the medium dose (n=12), or the high dose (n=12) of the measles-virus-based candidate vaccine, or Priorix (n=6), of whom 36 participants (86%; n=9, n=12, n=10, n=5, respectively) were included in the per-protocol population. The candidate vaccine raised neutralising antibodies in all dose cohorts after one immunisation, with seroconversion rates of 44% (n=4) in the low-dose group, 92% (n=11) in the medium-dose group, and 90% (n=10) in the high-dose group. The immunogenicity of the candidate vaccine was not affected by pre-existing anti-measles immunity. The second vaccination resulted in a 100% seroconversion for all participants in the candidate vaccine groups. The candidate vaccine had an overall good safety profile, and the rate of adverse events increased with vaccine dose and volume. No vaccination-related serious adverse events were recorded.
   Interpretation The live recombinant measles-virus-based chikungunya vaccine had good immunogenicity, even in the presence of anti-vector immunity, was safe, and had a generally acceptable tolerability profile. This vaccine is the first promising measles-virus-based candidate vaccine for use in human beings.
C1 [Schwameis, Michael; Firbas, Christa; Jilma, Bernd] Med Univ Vienna, Dept Clin Pharmacol, A-1090 Vienna, Austria.
   [Ramsauer, Katrin; Muellner, Matthias; Tauber, Erich] Themis Biosci GmbH, Vienna, Austria.
   [Tangy, Frederic] Inst Pasteur, Viral Genom & Vaccinat Unit, Paris, France.
   [Tangy, Frederic] CNRS, UMR 3569, F-75700 Paris, France.
   [Despres, Philippe] Inst Pasteur, Dept Infect & Epidemiol, Mayotte, Reunion, France.
   [Despres, Philippe] UMR U1187 PIMIT I2T, Paris, France.
   [Putnak, Robert J.; Thomas, Stephen J.] Walter Reed Army Inst Res, Viral Dis Branch, Silver Spring, MD USA.
C3 Medical University of Vienna; Pasteur Network; Universite Paris Cite;
   Institut Pasteur Paris; Centre National de la Recherche Scientifique
   (CNRS); CNRS - National Institute for Biology (INSB); United States
   Department of Defense; United States Army; Walter Reed Army Institute of
   Research (WRAIR)
RP Jilma, B (corresponding author), Med Univ Vienna, Dept Clin Pharmacol, A-1090 Vienna, Austria.
EM bernd.jilma@meduniwien.ac.at
OI Jilma, Bernd/0000-0001-5652-7977; Thomas, Stephen/0000-0002-8368-7682
FU Themis Bioscience GmBH
FX Themis Bioscience GmBH.
CR [Anonymous], 1952, PROBIT ANAL STAT TRE
   Brandler S, 2007, PLOS NEGLECT TROP D, V1, DOI 10.1371/journal.pntd.0000096
   Brandler S, 2013, VACCINE, V31, P3718, DOI 10.1016/j.vaccine.2013.05.086
   Brandler S, 2010, VACCINE, V28, P6730, DOI 10.1016/j.vaccine.2010.07.073
   Burt F, 2014, LANCET INFECT DIS, V14, P789, DOI 10.1016/S1473-3099(14)70869-2
   Chang LJ, 2014, LANCET, V384, P2046, DOI 10.1016/S0140-6736(14)61185-5
   CLARKE DH, 1958, AM J TROP MED HYG, V7, P561, DOI 10.4269/ajtmh.1958.7.561
   Combredet C, 2003, J VIROL, V77, P11546, DOI 10.1128/JVI.77.21.11546-11554.2003
   Desprès P, 2005, J INFECT DIS, V191, P207, DOI 10.1086/426824
   Economopoulou A, 2009, EPIDEMIOL INFECT, V137, P534, DOI 10.1017/S0950268808001167
   Edelman R, 2000, AM J TROP MED HYG, V62, P681, DOI 10.4269/ajtmh.2000.62.681
   Firbas C, 2006, VACCINE, V24, P4343, DOI 10.1016/j.vaccine.2006.03.009
   García-Arriaza J, 2014, J VIROL, V88, P3527, DOI 10.1128/JVI.03418-13
   Gérardin P, 2011, BMC MED, V9, DOI 10.1186/1741-7015-9-5
   Gorchakov R, 2012, J VIROL, V86, P6084, DOI 10.1128/JVI.06449-11
   Julious SA, 2005, STAT MED, V24, P3383, DOI 10.1002/sim.2164
   Kumar C Jairaj, 2007, Open Med, V1, pe150
   LEVITT NH, 1986, VACCINE, V4, P157, DOI 10.1016/0264-410X(86)90003-4
   Lindsey NP, 2015, AM J TROP MED HYG, V92, P82, DOI 10.4269/ajtmh.14-0442
   Lo Presti A, 2014, ASIAN PAC J TROP MED, V7, P925, DOI 10.1016/S1995-7645(14)60164-4
   Lorin C, 2004, J VIROL, V78, P146, DOI 10.1128/JVI.78.1.146-157.2004
   Mallilankaraman K, 2011, PLOS NEGLECT TROP D, V5, DOI 10.1371/journal.pntd.0000928
   Marimoutou C, 2012, MEDICINE, V91, P212, DOI 10.1097/MD.0b013e318260b604
   Morens DM, 2014, NEW ENGL J MED, V371, P885, DOI 10.1056/NEJMp1408509
   Muthumani K, 2008, VACCINE, V26, P5128, DOI 10.1016/j.vaccine.2008.03.060
   PAHO/WHO, 2015, NUMB REP CAS CHIK FE
   Pialoux G, 2007, LANCET INFECT DIS, V7, P319, DOI 10.1016/S1473-3099(07)70107-X
   Queyriaux B, 2008, LANCET, V371, P723, DOI 10.1016/S0140-6736(08)60337-2
   Queyriaux B, 2008, LANCET INFECT DIS, V8, P2, DOI 10.1016/S1473-3099(07)70294-3
   Roth Adam, 2014, Emerg Infect Dis, V20, DOI 10.3201/eid2008.130696
   Schilte C, 2013, PLOS NEGLECT TROP D, V7, DOI 10.1371/journal.pntd.0002137
   Seyler T, 2010, T ROY SOC TROP MED H, V104, P133, DOI 10.1016/j.trstmh.2009.07.014
   Simon F, 2008, MED CLIN N AM, V92, P1323, DOI 10.1016/j.mcna.2008.07.008
   Soumahoro MK, 2011, PLOS NEGLECT TROP D, V5, DOI 10.1371/journal.pntd.0001197
   Stebbings R, 2012, PLOS ONE, V7, DOI 10.1371/journal.pone.0050397
   Tretyakova I, 2014, J INFECT DIS, V209, P1882, DOI 10.1093/infdis/jiu114
   Vega-Rúa A, 2014, J VIROL, V88, P6294, DOI 10.1128/JVI.00370-14
   Vega-Rua A, 2013, PLOS ONE, V8, DOI 10.1371/journal.pone.0059716
   Volk SM, 2010, J VIROL, V84, P6497, DOI 10.1128/JVI.01603-09
   Wang D, 2011, VACCINE, V29, P2803, DOI 10.1016/j.vaccine.2011.01.108
   Weaver SC, 2012, EXPERT REV VACCINES, V11, P1087, DOI [10.1586/erv.12.84, 10.1586/ERV.12.84]
   Weger-Lucarelli J, 2014, PLOS NEGLECT TROP D, V8, DOI 10.1371/journal.pntd.0002970
   WHO, 2007, WHO WEEKLY EPIDEMIOL
NR 43
TC 174
Z9 205
U1 0
U2 25
PU ELSEVIER SCI LTD
PI OXFORD
PA THE BOULEVARD, LANGFORD LANE, KIDLINGTON, OXFORD OX5 1GB, OXON, ENGLAND
SN 1473-3099
EI 1474-4457
J9 LANCET INFECT DIS
JI Lancet Infect. Dis.
PD MAY
PY 2015
VL 15
IS 5
BP 519
EP 527
DI 10.1016/S1473-3099(15)70043-5
PG 9
WC Infectious Diseases
WE Science Citation Index Expanded (SCI-EXPANDED)
SC Infectious Diseases
GA CG9WK
UT WOS:000353670600037
PM 25739878
DA 2025-07-26
ER

PT J
AU Rupprecht, CE
   Burgess, GW
AF Rupprecht, C. E.
   Burgess, G. W.
TI Viral and vector zoonotic exploitation of a homo-sociome memetic complex
SO CLINICAL MICROBIOLOGY AND INFECTION
LA English
DT Review
DE Conservation medicine; ecohealth; emerging infectious diseases;
   neglected tropical infections; one health; viral zoonoses
ID ELIMINATING CANINE RABIES; CHIKUNGUNYA VIRUS; CURRENT KNOWLEDGE; DENGUE
   VIRUS; EMERGENCE; EVOLUTION; EPIDEMIOLOGY; SPILLOVER; ECONOMICS; ECOLOGY
AB As most newly characterized emerging infectious diseases are considered to be zoonotic, a modern pre-eminence ascribed within this classification lies clearly within the viral taxonomic realm. In particular, RNA viruses deserve special concern given their documented impact on conservation biology, veterinary medicine and public health, with an unprecedented ability to promote an evolutionary host pathogen arms race from the ultimate infection and immunity perspective. However, besides the requisite molecular/gross anatomical and physiological bases for infectious diseases to transmit from one host to another, both viral pathogens and their reservoirs/vectors exploit a complex anthropological, cultural, historical, psychological and social suite that specifically defines the phylodynamics within Homo sapiens, unlike any other species. Some of these variables include the ecological benefits of living in groups, decisions on hunting and foraging behaviours and dietary preferences, myths and religious doctrines, health economics, travel destinations, population planning, political decisions on agricultural product bans and many others, in a homo-sociome memetic complex. Taken to an extreme, such complexities elucidate the underpinnings of explanations as to why certain viral zoonoses reside in neglected people, places and things, whereas others are chosen selectively and prioritized for active mitigation. Canine-transmitted rabies serves as one prime example of how a neglected viral zoonosis may transition to greater attention on the basis of renewed advocacy, social media, local champions and vested international community engagement In contrast, certain bat-associated and arboviral diseases suffer from basic ignorance and perpetuated misunderstanding of fundamental reservoir and vector ecology tenets, translated into failed control policies that only exacerbate the underlying environmental conditions of concern. Beyond applied biomedical knowledge, epidemiological skills and biotechnical abilities alone, if a homo-sociome memetic complex approach is also entertained in a modern transdisciplinary context, neglected viral zoonosis may be better understood, controlled, prevented and possibly eliminated, in a more holistic One Health context. Clinical Microbiology and Infection (C) 2015 European Society of Clinical Microbiology and Infectious Diseases. Published by Elsevier Ltd. All rights reserved.
C1 [Rupprecht, C. E.] LYSSA LLC, Lawrenceville, GA 30044 USA.
   [Rupprecht, C. E.] Wistar Inst Anat & Biol, Philadelphia, PA 19104 USA.
   [Burgess, G. W.] James Cook Univ, Coll Publ Hlth Med & Vet Sci, Townsville, Qld 4811, Australia.
C3 The Wistar Institute; James Cook University
RP Rupprecht, CE (corresponding author), Wistar Inst Anat & Biol, 3601 Spruce St, Philadelphia, PA 19104 USA.
EM charleserupprechtii@gmail.com
RI Rupprecht, Charles/AAI-1544-2020
CR [Anonymous], 2012, WHO TECH REP SER, V971, P1
   [Anonymous], TRANSBOUND EMERG DIS
   [Anonymous], 2014, EURO SURVEILL
   Atran S, 1998, BEHAV BRAIN SCI, V21, P547, DOI 10.1017/S0140525X98001277
   Banyard AC, 2014, VIRUSES-BASEL, V6, P2974, DOI 10.3390/v6082974
   Barr JA, 2012, J GEN VIROL, V93, P2590, DOI 10.1099/vir.0.045385-0
   Barrera R, 2014, AM J TROP MED HYG, V91, P1269, DOI 10.4269/ajtmh.14-0426
   Beatty ME, 2011, AM J TROP MED HYG, V84, P473, DOI 10.4269/ajtmh.2011.10-0521
   Bonizzoni M, 2013, TRENDS PARASITOL, V29, P460, DOI 10.1016/j.pt.2013.07.003
   Cardoso GC, 2011, EVOLUTION, V65, P295, DOI 10.1111/j.1558-5646.2010.01102.x
   Cutler SJ, 2010, EMERG INFECT DIS, V16, P1, DOI 10.3201/eid1601.081467
   Daugherty MD, 2012, ANNU REV GENET, V46, P677, DOI 10.1146/annurev-genet-110711-155522
   Domingo E, 1996, FASEB J, V10, P859, DOI 10.1096/fasebj.10.8.8666162
   Elena Santiago F, 2009, Open Virol J, V3, P1, DOI 10.2174/1874357900903010001
   Faye O, 2014, PLOS NEGLECT TROP D, V8, DOI 10.1371/journal.pntd.0002636
   Grange L, 2014, FRONT IMMUNOL, V5, DOI 10.3389/fimmu.2014.00280
   Grard G, 2010, J GEN VIROL, V91, P87, DOI 10.1099/vir.0.014506-0
   Gubler DJ, 2004, COMP IMMUNOL MICROB, V27, P319, DOI 10.1016/j.cimid.2004.03.013
   Guzman MG, 2010, NAT REV MICROBIOL, pS7, DOI 10.1038/nrmicro2460
   Hahn MB, 2014, AM J TROP MED HYG, V90, P247, DOI 10.4269/ajtmh.13-0256
   Ioos S, 2014, MED MALADIES INFECT, V44, P302, DOI 10.1016/j.medmal.2014.04.008
   Johnson N, 2014, VIRUSES-BASEL, V6, P1911, DOI 10.3390/v6051911
   Kamhi AG, 2004, LANG SPEECH HEAR SER, V35, P105, DOI 10.1044/0161-1461(2004/012)
   Knobel DL, 2005, B WORLD HEALTH ORGAN, V83, P360
   Lam SK, 2011, VACCINE, V29, P9417, DOI 10.1016/j.vaccine.2011.08.047
   Lanciotti RS, 2014, EMERG INFECT DIS, V20, P1400, DOI 10.3201/eid2008.140268
   Lankester F, 2014, SCIENCE, V345, P1562, DOI 10.1126/science.1256306
   Lapiz SMD, 2012, PLOS NEGLECT TROP D, V6, DOI 10.1371/journal.pntd.0001891
   Lembo Tiziana, 2011, Vet Med Int, V2011, P923149, DOI 10.4061/2011/923149
   Luis AD, 2013, P ROY SOC B-BIOL SCI, V280, DOI 10.1098/rspb.2012.2753
   Mansuy JM, 2014, EMERG INFECT DIS, V20, P1423, DOI 10.3201/eid2008.140650
   McNamara Adam, 2011, Front Evol Neurosci, V3, P1, DOI 10.3389/fnevo.2011.00001
   Meslin FX, 2013, ANTIVIR RES, V98, P291, DOI 10.1016/j.antiviral.2013.03.011
   Messenger AM, 2014, PLOS ONE, V9, DOI 10.1371/journal.pone.0089055
   Morrison TE, 2014, J VIROL, V88, P11644, DOI 10.1128/JVI.01432-14
   Musso D, 2014, CLIN MICROBIOL INFEC, V20, pO595, DOI 10.1111/1469-0691.12707
   Vigilato MAN, 2013, PHILOS T R SOC B, V368, DOI 10.1098/rstb.2012.0143
   Olival KJ, 2014, VIRUSES-BASEL, V6, P1759, DOI 10.3390/v6041759
   Paupy C, 2009, MICROBES INFECT, V11, P1177, DOI 10.1016/j.micinf.2009.05.005
   Raj VS, 2014, CURR OPIN VIROL, V5, P58, DOI 10.1016/j.coviro.2014.01.010
   Rist CL, 2014, PLOS ONE, V9, DOI 10.1371/journal.pone.0109986
   Roth A, 2014, EMERG INFECT DIS, V20
   Seimenis A, 2012, VET ITAL, V48, P5
   Slate D, 2009, PLOS NEGLECT TROP D, V3, DOI 10.1371/journal.pntd.0000549
   Suhrbier A, 2012, NAT REV RHEUMATOL, V8, P420, DOI 10.1038/nrrheum.2012.64
   Thisyakorn Usa, 2014, Ther Adv Vaccines, V2, P3, DOI 10.1177/2051013613507862
   Townsend SE, 2013, PLOS NEGLECT TROP D, V7, DOI 10.1371/journal.pntd.0002372
   Townsend SE, 2013, COMP IMMUNOL MICROB, V36, P249, DOI 10.1016/j.cimid.2012.10.008
   Vasilakis N, 2011, NAT REV MICROBIOL, V9, P532, DOI 10.1038/nrmicro2595
   Volk SM, 2010, J VIROL, V84, P6497, DOI 10.1128/JVI.01603-09
   Wallace R, 1999, BIOSYSTEMS, V51, P101, DOI 10.1016/S0303-2647(99)00023-4
   Weaver SC, 2009, INFECT GENET EVOL, V9, P523, DOI 10.1016/j.meegid.2009.02.003
   Wood JLN, 2012, PHILOS T R SOC B, V367, P2881, DOI 10.1098/rstb.2012.0228
   Zhang YZ, 2008, VECTOR-BORNE ZOONOT, V8, P313, DOI 10.1089/vbz.2007.0209
   Zinsstag J, 2009, P NATL ACAD SCI USA, V106, P14996, DOI 10.1073/pnas.0904740106
NR 55
TC 2
Z9 3
U1 0
U2 31
PU ELSEVIER SCI LTD
PI OXFORD
PA THE BOULEVARD, LANGFORD LANE, KIDLINGTON, OXFORD OX5 1GB, OXON, ENGLAND
SN 1198-743X
EI 1469-0691
J9 CLIN MICROBIOL INFEC
JI Clin. Microbiol. Infect.
PD MAY
PY 2015
VL 21
IS 5
BP 394
EP 403
DI 10.1016/j.cmi.2015.02.032
PG 10
WC Infectious Diseases; Microbiology
WE Science Citation Index Expanded (SCI-EXPANDED)
SC Infectious Diseases; Microbiology
GA CM0EJ
UT WOS:000357350900004
PM 25769428
OA Green Published
DA 2025-07-26
ER

PT J
AU Vega-Rúa, A
   Lourenço-de-Oliveira, R
   Mousson, L
   Vazeille, M
   Fuchs, S
   Yébakima, A
   Gustave, J
   Girod, R
   Dusfour, I
   Leparc-Goffart, I
   Vanlandingham, DL
   Huang, YJS
   Lounibos, LP
   Ali, SM
   Nougairede, A
   de Lamballerie, X
   Failloux, AB
AF Vega-Rua, Anubis
   Lourenco-de-Oliveira, Ricardo
   Mousson, Laurence
   Vazeille, Marie
   Fuchs, Sappho
   Yebakima, Andre
   Gustave, Joel
   Girod, Romain
   Dusfour, Isabelle
   Leparc-Goffart, Isabelle
   Vanlandingham, Dana L.
   Huang, Yan-Jang S.
   Lounibos, L. Philip
   Ali, Souand Mohamed
   Nougairede, Antoine
   de Lamballerie, Xavier
   Failloux, Anna-Bella
TI Chikungunya Virus Transmission Potential by Local Aedes
   Mosquitoes in the Americas and Europe
SO PLOS NEGLECTED TROPICAL DISEASES
LA English
DT Article
ID ALBOPICTUS; OUTBREAK; AEGYPTI; SURVEILLANCE; REEMERGENCE; EMERGENCE;
   EVOLUTION; INFECTION; PATTERNS; IMPACT
AB Background
   Chikungunya virus (CHIKV), mainly transmitted in urban areas by the mosquitoes Aedes aegypti and Aedes albopictus, constitutes a major public health problem. In late 2013, CHIKV emerged on Saint-Martin Island in the Caribbean and spread throughout the region reaching more than 40 countries. Thus far, Ae. aegypti mosquitoes have been implicated as the sole vector in the outbreaks, leading to the hypothesis that CHIKV spread could be limited only to regions where this mosquito species is dominant.
   Methodology/Principal Findings
   We determined the ability of local populations of Ae. aegypti and Ae. albopictus from the Americas and Europe to transmit the CHIKV strain of the Asian genotype isolated from Saint-Martin Island (CHIKV_SM) during the recent epidemic, and an East-Central-South African (ECSA) genotype CHIKV strain isolated from La Reunion Island (CHIKV_LR) as a well-characterized control virus. We also evaluated the effect of temperature on transmission of CHIKV_SM by European Ae. albopictus. We found that (i) Aedes aegypti from Saint-Martin Island transmit CHIKV_SM and CHIKV_LR with similar efficiency, (ii) Ae. aegypti from the Americas display similar transmission efficiency for CHIKV_SM, (iii) American and European populations of the alternative vector species Ae. albopictus were as competent as Ae. aegypti populations with respect to transmission of CHIKV_SM and (iv) exposure of European Ae. albopictus to low temperatures (20 degrees C) significantly reduced the transmission potential for CHIKV_SM.
   Conclusions/Significance
   CHIKV strains belonging to the ECSA genotype could also have initiated local transmission in the new world. Additionally, the ongoing CHIKV outbreak in the Americas could potentially spread throughout Ae. aegypti-and Ae. albopictus-infested regions of the Americas with possible imported cases of CHIKV to Ae. albopictus-infested regions in Europe. Colder temperatures may decrease the local transmission of CHIKV_SM by European Ae. albopictus, potentially explaining the lack of autochthonous transmission of CHIKV_SM in Europe despite the hundreds of imported CHIKV cases returning from the Caribbean.
C1 [Vega-Rua, Anubis; Mousson, Laurence; Vazeille, Marie; Fuchs, Sappho; Failloux, Anna-Bella] Inst Pasteur, Dept Virol Arboviruses & Insect Vectors, Paris, France.
   [Vega-Rua, Anubis] Univ Paris 06, Sorbonne Univ, IFD, Paris, France.
   [Lourenco-de-Oliveira, Ricardo] Fiocruz MS, Inst Oswaldo Cruz, Lab Transmissores Hematozorios, BR-21045900 Rio De Janeiro, Brazil.
   [Yebakima, Andre] Ctr Demousticat Conseil Gen La Martinique, Fort De France, Martinique, France.
   [Gustave, Joel] Agence Reg Dante ARS Guadeloupe St Martin & St Ba, Pole Sante Publ, Gourbeyre, Guadeloupe, France.
   [Girod, Romain; Dusfour, Isabelle] Inst Pasteur Guyane, Unit Entomol Med, Cayenne, French Guiana, France.
   [Leparc-Goffart, Isabelle] Armees Hop Instruct Armees Laveran, Inst Rech Biomed, Ctr Natl Reference CNR Arbovirus, Marseille, France.
   [Vanlandingham, Dana L.] Kansas State Univ, Coll Vet Med, Dept Diagnost Med & Pathobiol, Manhattan, KS 66506 USA.
   [Vanlandingham, Dana L.; Huang, Yan-Jang S.] Kansas State Univ, Biosecur Res Inst, Manhattan, KS 66506 USA.
   [Lounibos, L. Philip] Univ Florida, Florida Med Entomol Lab, Vero Beach, FL USA.
   [Ali, Souand Mohamed; Nougairede, Antoine; de Lamballerie, Xavier] Aix Marseille Univ, EHESP French Sch Publ Hlth, IRD French Inst Res Dev, EPV UMR D Emergence Pathol Virales 190, Marseille, France.
   [Ali, Souand Mohamed; Nougairede, Antoine; de Lamballerie, Xavier] APHM Publ Hosp Marseille, IHU Mediterranee Infect, Marseille, France.
C3 Pasteur Network; Universite Paris Cite; Institut Pasteur Paris; Sorbonne
   Universite; Fundacao Oswaldo Cruz; Universite Paris Cite; Kansas State
   University; Kansas State University; State University System of Florida;
   University of Florida; Institut de Recherche pour le Developpement
   (IRD); Aix-Marseille Universite; Aix-Marseille Universite; Assistance
   Publique-Hopitaux de Marseille
RP Vega-Rúa, A (corresponding author), Inst Pasteur, Dept Virol Arboviruses & Insect Vectors, Paris, France.
EM anna-bella.failloux@pasteur.fr
RI ; Huang, Yan-Jang/D-9999-2015
OI Huang, Yan-Jang/0000-0002-9687-9341; Dusfour,
   Isabelle/0000-0002-5265-8432; NOUGAIREDE, Antoine/0000-0001-7729-2636
FU Institut Pasteur; French Government's Investissement d'Avenir program;
   Laboratoire d'Excellence "Integrative Biology of Emerging Infectious
   Diseases" [ANR-10-LABX-62-IBEID]; CAPES-COFECUB; French Ministry of
   Superior Education and Research
FX This study was funded by the Institut Pasteur, the French Government's
   Investissement d'Avenir program, Laboratoire d'Excellence "Integrative
   Biology of Emerging Infectious Diseases" (grant noANR-10-LABX-62-IBEID),
   and the CAPES-COFECUB. AVR was supported by the French Ministry of
   Superior Education and Research. The funders had no role in study
   design, data collection and analysis, decision to publish, or
   preparation of the manuscript.
CR [Anonymous], EURO SURVEILL
   Carvalho RG, 2014, MEM I OSWALDO CRUZ, V109, P787, DOI 10.1590/0074-0276140304
   Cassadou S., 2014, EURO SURVEILL, V19
   Das B, 2012, INFECT GENET EVOL, V12, P1094, DOI 10.1016/j.meegid.2012.03.012
   Dubrulle M, 2009, PLOS ONE, V4, DOI 10.1371/journal.pone.0005895
   Dupont-Rouzeyrol M, 2012, VECTOR-BORNE ZOONOT, V12, P1036, DOI 10.1089/vbz.2011.0937
   Gibney KB, 2011, CLIN INFECT DIS, V52, pE121, DOI 10.1093/cid/ciq214
   Girod R, 2011, TROP MED INT HEALTH, V16, P134, DOI 10.1111/j.1365-3156.2010.02613.x
   Grandadam M, 2011, EMERG INFECT DIS, V17, P910, DOI 10.3201/eid1705.101873
   Lambrechts L, 2011, P NATL ACAD SCI USA, V108, P7460, DOI 10.1073/pnas.1101377108
   Lambrechts L, 2009, BMC EVOL BIOL, V9, DOI 10.1186/1471-2148-9-160
   Lefèvre T, 2013, PLOS PATHOG, V9, DOI 10.1371/journal.ppat.1003365
   Leo YS, 2009, EMERG INFECT DIS, V15, P836, DOI 10.3201/eid1505.081390
   Leparc-Goffart I, 2014, LANCET, V383, P514, DOI 10.1016/S0140-6736(14)60185-9
   Medlock JM, 2012, VECTOR-BORNE ZOONOT, V12, P435, DOI 10.1089/vbz.2011.0814
   Morrison TE, 2014, J VIROL, V88, P11644, DOI 10.1128/JVI.01432-14
   (PAHO) PAHO, 2007, HLTH AM, P745
   (PAHO) PAHO, 2014, CHIK NUMB REP CAS CH
   Paty MC, 2014, EUROSURVEILLANCE, V19, P10, DOI 10.2807/1560-7917.ES2014.19.28.20856
   Powers AM, 2007, J GEN VIROL, V88, P2363, DOI 10.1099/vir.0.82858-0
   Rezza G, 2007, LANCET, V370, P1840, DOI 10.1016/S0140-6736(07)61779-6
   Rothberg JM, 2011, NATURE, V475, P348, DOI 10.1038/nature10242
   Schuffenecker I, 2006, PLOS MED, V3, P1058, DOI 10.1371/journal.pmed.0030263
   Stapleford KA, 2014, CELL HOST MICROBE, V15, P706, DOI 10.1016/j.chom.2014.05.008
   Tabachnick WJ, 2013, INT J ENV RES PUB HE, V10, P249, DOI 10.3390/ijerph10010249
   Tilston N, 2009, INT J HEALTH GEOGR, V8, DOI 10.1186/1476-072X-8-61
   Tsetsarkin KA, 2007, PLOS PATHOG, V3, P1895, DOI 10.1371/journal.ppat.0030201
   Tsetsarkin KA, 2014, NAT COMMUN, V5, DOI 10.1038/ncomms5084
   Tsetsarkin KA, 2011, P NATL ACAD SCI USA, V108, P7872, DOI 10.1073/pnas.1018344108
   Vazeille M, 2007, PLOS ONE, V2, DOI 10.1371/journal.pone.0001168
   Vega-Rúa A, 2014, J VIROL, V88, P6294, DOI 10.1128/JVI.00370-14
   Vega-Rua A, 2013, PLOS ONE, V8, DOI 10.1371/journal.pone.0059716
   Voss JE, 2010, NATURE, V468, P709, DOI 10.1038/nature09555
   Weaver SC, 2014, PLOS NEGLECT TROP D, V8, DOI 10.1371/journal.pntd.0002921
   Zouache K, 2014, P ROY SOC B-BIOL SCI, V281, DOI 10.1098/rspb.2014.1078
NR 35
TC 94
Z9 109
U1 1
U2 31
PU PUBLIC LIBRARY SCIENCE
PI SAN FRANCISCO
PA 1160 BATTERY STREET, STE 100, SAN FRANCISCO, CA 94111 USA
SN 1935-2735
J9 PLOS NEGLECT TROP D
JI Plos Neglect. Trop. Dis.
PD MAY
PY 2015
VL 9
IS 5
AR e0003780
DI 10.1371/journal.pntd.0003780
PG 18
WC Infectious Diseases; Parasitology; Tropical Medicine
WE Science Citation Index Expanded (SCI-EXPANDED)
SC Infectious Diseases; Parasitology; Tropical Medicine
GA CJ2HA
UT WOS:000355303600043
PM 25993633
OA Green Published, gold, Green Submitted
DA 2025-07-26
ER

PT J
AU Yoon, IK
   Alera, MT
   Lago, CB
   Tac-An, IA
   Villa, D
   Fernandez, S
   Thaisomboonsuk, B
   Klungthong, C
   Levy, JW
   Velasco, JM
   Roque, VG
   Salje, H
   Macareo, LR
   Hermann, LL
   Nisalak, A
   Srikiatkhachorn, A
AF Yoon, In-Kyu
   Alera, Maria Theresa
   Lago, Catherine B.
   Tac-An, Ilya A.
   Villa, Daisy
   Fernandez, Stefan
   Thaisomboonsuk, Butsaya
   Klungthong, Chonticha
   Levy, Jens W.
   Velasco, John Mark
   Roque, Vito G., Jr.
   Salje, Henrik
   Macareo, Louis R.
   Hermann, Laura L.
   Nisalak, Ananda
   Srikiatkhachorn, Anon
TI High Rate of Subclinical Chikungunya Virus Infection and Association of
   Neutralizing Antibody with Protection in a Prospective Cohort in The
   Philippines
SO PLOS NEGLECTED TROPICAL DISEASES
LA English
DT Article
ID AEDES-AEGYPTI; INDIAN-OCEAN; VACCINE; DENGUE; SEROPREVALENCE; OUTBREAK;
   FEVER; EPIDEMIC; DISEASE; SPREAD
AB Background
   Chikungunya virus (CHIKV) is a globally re-emerging arbovirus for which previous studies have indicated the majority of infections result in symptomatic febrile illness. We sought to characterize the proportion of subclinical and symptomatic CHIKV infections in a prospective cohort study in a country with known CHIKV circulation.
   Methods/Findings
   A prospective longitudinal cohort of subjects >= 6 months old underwent community-based active surveillance for acute febrile illness in Cebu City, Philippines from 2012-13. Subjects with fever history were clinically evaluated at acute, 2, 5, and 8 day visits, and at a 3-week convalescent visit. Blood was collected at the acute and 3-week convalescent visits. Symptomatic CHIKV infections were identified by positive CHIKV PCR in acute blood samples and/or CHIKV IgM/IgG ELISA seroconversion in paired acute/convalescent samples. Enrollment and 12-month blood samples underwent plaque reduction neutralization test (PRNT) using CHIKV attenuated strain 181/clone25. Subclinical CHIKV infections were identified by >= 8-fold rise from a baseline enrollment PRNT titer < 10 without symptomatic infection detected during the intervening surveillance period. Selected CHIKV PCR-positive samples underwent viral isolation and envelope protein-1 gene sequencing. Of 853 subjects who completed all study procedures at 12 months, 19 symptomatic infections (2.19 per 100 person-years) and 87 subclinical infections (10.03 per 100 person-years) occurred. The ratio of subclinical-to-symptomatic infections was 4.6:1 varying with age from 2: 1 in 6 month-5 year olds to 12: 1 in those >50 years old. Baseline CHIKV PRNT titer >= 10 was associated with 100% (95% CI: 46.1, 100.0) protection from symptomatic CHIKV infection. Phylogenetic analysis demonstrated Asian genotype closely related to strains from Asia and the Caribbean.
   Conclusions
   Subclinical infections accounted for a majority of total CHIKV infections. A positive baseline CHIKV PRNT titer was associated with protection from symptomatic CHIKV infection. These findings have implications for assessing disease burden, understanding virus transmission, and supporting vaccine development.
C1 [Yoon, In-Kyu; Fernandez, Stefan; Thaisomboonsuk, Butsaya; Klungthong, Chonticha; Levy, Jens W.; Macareo, Louis R.; Hermann, Laura L.; Nisalak, Ananda] Armed Forces Res Inst Med Sci, Dept Virol, Bangkok 10400, Thailand.
   [Alera, Maria Theresa; Lago, Catherine B.; Velasco, John Mark] Philippines AFRIMS Virol Res Unit, Cebu, Philippines.
   [Tac-An, Ilya A.; Villa, Daisy] Cebu City Hlth Dept, Cebu, Philippines.
   [Roque, Vito G., Jr.] Natl Epidemiol Ctr, Dept Hlth, Manila, Philippines.
   [Salje, Henrik] Johns Hopkins Sch Publ Hlth, Dept Epidemiol, Baltimore, MD USA.
   [Hermann, Laura L.] Univ Toronto, Dept Med, Toronto, ON, Canada.
   [Srikiatkhachorn, Anon] Univ Massachusetts, Sch Med, Dept Med, Div Infect Dis & Immunol, Worcester, MA USA.
C3 United States Department of Defense; United States Army; Walter Reed
   Army Institute of Research (WRAIR); Armed Forces Research Institute of
   Medical Science (AFRIMS); Philippine Department Health; Philippine
   Department Health; Johns Hopkins University; Johns Hopkins Bloomberg
   School of Public Health; University of Toronto; University of
   Massachusetts System; University of Massachusetts Worcester
RP Yoon, IK (corresponding author), Armed Forces Res Inst Med Sci, Dept Virol, Bangkok 10400, Thailand.
EM Yooni@afrims.org
RI Velasco, John/AAY-8550-2020
OI Salje, Henrik/0000-0003-3626-4254
FU Armed Forces Health Surveillance Center-Global Emerging Infections
   Surveillance and Response System [P0140 14 AF]; Canadian Institutes of
   Health Research
FX This research was funded by a grant from the Armed Forces Health
   Surveillance Center-Global Emerging Infections Surveillance and Response
   System (Grant #P0140 14 AF) and a Canadian Institutes of Health Research
   Fellowship for LH. The funders had no role in study design, data
   collection and analysis, decision to publish, or preparation of the
   manuscript.
CR Akahata W, 2010, NAT MED, V16, P334, DOI 10.1038/nm.2105
   Cauchemez S, 2014, EURO SURVEILL, V19
   Chang L-J, 2014, LANCET
   Chursi S, 2014, AM J TROP MED HYG, V90, P410, DOI 10.4269/ajtmh.12-0681
   Gallian P, 2014, BLOOD, V123, P3679, DOI 10.1182/blood-2014-03-564880
   Gay N, 2014, B VEILLE SANITAIRE S, P33
   Gérardin P, 2008, BMC INFECT DIS, V8, DOI 10.1186/1471-2334-8-99
   Gutierrez-rubio AK, 2014, Philipp J Intern Med, V52, P1
   HALSTEAD SB, 1969, AM J TROP MED HYG, V18, P997, DOI 10.4269/ajtmh.1969.18.997
   INNIS BL, 1989, AM J TROP MED HYG, V40, P418, DOI 10.4269/ajtmh.1989.40.418
   Jarman RG, 2011, AM J TROP MED HYG, V84, P218, DOI 10.4269/ajtmh.2011.09-0798
   Kam YW, 2012, J VIROL, V86, P13005, DOI 10.1128/JVI.01780-12
   Kam YW, 2012, J INFECT DIS, V205, P1147, DOI 10.1093/infdis/jis033
   Kendrick K, 2014, MMWR-MORBID MORTAL W, V63, P1137
   Kumar NP, 2011, MEM I OSWALDO CRUZ, V106, P912, DOI 10.1590/S0074-02762011000800003
   Lanciotti RS, 2014, EMERG INFECT DIS, V20, P1400, DOI 10.3201/eid2008.140268
   Laras K, 2005, T ROY SOC TROP MED H, V99, P128, DOI 10.1016/j.trstmh.2004.03.013
   LEVITT NH, 1986, VACCINE, V4, P157, DOI 10.1016/0264-410X(86)90003-4
   Liebman KA, 2014, PLOS NEGLECT TROP D, V8, DOI 10.1371/journal.pntd.0002702
   Moro ML, 2010, AM J TROP MED HYG, V82, P508, DOI 10.4269/ajtmh.2010.09-0322
   Nkoghe D, 2012, PLOS NEGLECT TROP D, V6, DOI 10.1371/journal.pntd.0001517
   Plante K, 2011, PLOS PATHOG, V7, DOI 10.1371/journal.ppat.1002142
   Porter Kevin R., 2004, Southeast Asian Journal of Tropical Medicine and Public Health, V35, P408
   Queyriaux B, 2008, LANCET INFECT DIS, V8, P2, DOI 10.1016/S1473-3099(07)70294-3
   Retuya TJ., 1998, PHILIPP J MICROBIOL, V27, P93
   REYES M P, 1968, Philippine Journal of Internal Medicine, V6, P74
   ROBINSON M C, 1955, Trans R Soc Trop Med Hyg, V49, P28, DOI [10.1016/0035-9203(55)90080-8, 10.1016/0035-9203(57)90022-6]
   Roy CJ, 2014, J INFECT DIS, V209, P1891, DOI 10.1093/infdis/jiu014
   RUSSELL PK, 1967, J IMMUNOL, V99, P285
   Schuffenecker I, 2006, PLOS MED, V3, P1058, DOI 10.1371/journal.pmed.0030263
   Sissoko D, 2008, PLOS ONE, V3, DOI 10.1371/journal.pone.0003066
   Staples JE, 2009, CLIN INFECT DIS, V49, P942, DOI 10.1086/605496
   Thiberville SD, 2013, ANTIVIR RES, V99, P345, DOI 10.1016/j.antiviral.2013.06.009
   Van Bortel W, 2014, EUROSURVEILLANCE, V19, P17, DOI 10.2807/1560-7917.ES2014.19.13.20759
   Vega-Rúa A, 2014, J VIROL, V88, P6294, DOI 10.1128/JVI.00370-14
   Wang EY, 2011, J VIROL, V85, P9249, DOI 10.1128/JVI.00844-11
   Weaver SC, 2014, PLOS NEGLECT TROP D, V8, DOI 10.1371/journal.pntd.0002921
   Weaver SC, 2012, EXPERT REV VACCINES, V11, P1087, DOI [10.1586/erv.12.84, 10.1586/ERV.12.84]
   Win MK, 2010, J CLIN VIROL, V49, P111, DOI 10.1016/j.jcv.2010.07.004
   Yoosuf AA, 2009, T ROY SOC TROP MED H, V103, P192, DOI 10.1016/j.trstmh.2008.09.006
NR 40
TC 127
Z9 133
U1 0
U2 11
PU PUBLIC LIBRARY SCIENCE
PI SAN FRANCISCO
PA 1160 BATTERY STREET, STE 100, SAN FRANCISCO, CA 94111 USA
SN 1935-2735
J9 PLOS NEGLECT TROP D
JI Plos Neglect. Trop. Dis.
PD MAY
PY 2015
VL 9
IS 5
AR e0003764
DI 10.1371/journal.pntd.0003764
PG 14
WC Infectious Diseases; Parasitology; Tropical Medicine
WE Science Citation Index Expanded (SCI-EXPANDED)
SC Infectious Diseases; Parasitology; Tropical Medicine
GA CJ2HA
UT WOS:000355303600031
PM 25951202
OA gold, Green Published, Green Submitted
DA 2025-07-26
ER

PT J
AU Delisle, E
   Rousseau, C
   Broche, B
   Leparc-Goffart, I
   L'Ambert, G
   Cochet, A
   Prat, C
   Foulongne, V
   Ferré, JB
   Catelinois, O
   Flusin, O
   Tchernonog, E
   Moussion, IE
   Wiegandt, A
   Septfons, A
   Mendy, A
   Moyano, MB
   Laporte, L
   Maurel, J
   Jourdain, F
   Reynes, J
   Paty, MC
   Golliot, F
AF Delisle, E.
   Rousseau, C.
   Broche, B.
   Leparc-Goffart, I.
   L'Ambert, G.
   Cochet, A.
   Prat, C.
   Foulongne, V.
   Ferre, J. B.
   Catelinois, O.
   Flusin, O.
   Tchernonog, E.
   Moussion, I. E.
   Wiegandt, A.
   Septfons, A.
   Mendy, A.
   Moyano, M. B.
   Laporte, L.
   Maurel, J.
   Jourdain, F.
   Reynes, J.
   Paty, M. C.
   Golliot, F.
TI Chikungunya outbreak in Montpellier, France, September to October 2014
SO EUROSURVEILLANCE
LA English
DT Article
ID VIRUS; DENGUE; SPREAD
AB In October 2014, an outbreak of 12 autochthonous chikungunya cases, 11 confirmed and 1 probable, was detected in a district of Montpellier, a town in the south of France colonised by the vector Aedes albopictus since 2010. A case returning from Cameroon living in the affected district was identified as the primary case. The epidemiological investigations and the repeated vector control treatments performed in the area and around places frequented by cases helped to contain the outbreak. In 2014, the chikungunya and dengue surveillance system in mainland France was challenged by numerous imported cases due to the chikungunya epidemic ongoing in the Caribbean Islands. This first significant outbreak of chikungunya in Europe since the 2007 Italian epidemic, however, was due to an East Central South African (ECSA) strain, imported by a traveller returning from West Africa. Important lessons were learned from this episode, which reminds us that the threat of a chikungunya epidemic in southern Europe is real.
C1 [Delisle, E.; Rousseau, C.; Cochet, A.; Catelinois, O.; Golliot, F.] French Inst Publ Hlth Surveillance, Cire Languedoc Roussillon, Reg Off, Montpellier, France.
   [Broche, B.; Moussion, I. E.; Wiegandt, A.; Mendy, A.; Moyano, M. B.; Laporte, L.; Maurel, J.] Reg Hlth Agcy Languedoc Roussillon, Montpellier, France.
   [Leparc-Goffart, I.; Prat, C.; Flusin, O.] Natl Reference Lab Arboviruses, Inst Rech Biomed Armees, Marseille, France.
   [L'Ambert, G.; Ferre, J. B.] Publ Mosquito Control Operator, Entente Interdept Demousticat Littoral Mediterran, Montpellier, France.
   [Foulongne, V.; Tchernonog, E.; Reynes, J.] Montpellier Univ Hosp, Montpellier, France.
   [Septfons, A.] French Inst Publ Hlth Surveillance, Inst Veille Sanit, InVS, St Maurice, France.
   [Jourdain, F.; Paty, M. C.] Natl Ctr Expertise Vectors, Montpellier, France.
C3 Sante publique France; Aix-Marseille Universite; Universite de
   Montpellier; CHU de Montpellier; Sante publique France
RP Delisle, E (corresponding author), French Inst Publ Hlth Surveillance, Cire Languedoc Roussillon, Reg Off, Montpellier, France.
EM delisle.elsa@gmail.com
OI FLUSIN, Olivier/0000-0003-0126-9581; Jourdain,
   Frederic/0000-0001-6485-8952
CR Burt FJ, 2012, LANCET, V379, P662, DOI 10.1016/S0140-6736(11)60281-X
   Christofferson RC, 2014, PLOS ONE, V9, DOI 10.1371/journal.pone.0110538
   European Centre for Disease Prevention and Control (ECDC), 2014, CHIK OUTBR CAR REG
   Fontenille D, 2007, EMERGING PESTS VECTO, V1
   Giron S., 2015, Bulletin Epidemiologique Hebdomadaire, P217
   Grandadam M, 2011, EMERG INFECT DIS, V17, P910, DOI 10.3201/eid1705.101873
   Hawley W.A., 1988, Journal of the American Mosquito Control Association, V4, P1
   La Ruche G, 2010, EUROSURVEILLANCE, V15, P2
   Ledrans M, 2014, B EPIDEMIOL HEBD, P368
   Leparc-Goffart I, 2014, LANCET, V383, P514, DOI 10.1016/S0140-6736(14)60185-9
   Marchand E, 2013, EUROSURVEILLANCE, V18, P3, DOI 10.2807/1560-7917.ES2013.18.50.20661
   Ministere des Affaires Sociales et de la Sante, 2014, GUID REL MOD MIS OEU
   Noël H, 2014, EUROSURVEILLANCE, V19, P2, DOI 10.2807/1560-7917.ES2014.19.28.20855
   Paty MC, 2014, EUROSURVEILLANCE, V19, P10, DOI 10.2807/1560-7917.ES2014.19.28.20856
   Rezza G, 2007, LANCET, V370, P1840, DOI 10.1016/S0140-6736(07)61779-6
   Tomasello D, 2013, TRAVEL MED INFECT DI, V11, P274, DOI 10.1016/j.tmaid.2013.07.006
   Weaver SC, 2014, PLOS NEGLECT TROP D, V8, DOI 10.1371/journal.pntd.0002921
NR 17
TC 186
Z9 195
U1 0
U2 11
PU EUR CENTRE DIS PREVENTION & CONTROL
PI STOCKHOLM
PA TOMTEBODAVAGEN 11A, STOCKHOLM, 171 83, SWEDEN
SN 1025-496X
EI 1560-7917
J9 EUROSURVEILLANCE
JI Eurosurveillance
PD APR 30
PY 2015
VL 20
IS 17
BP 8
EP 13
AR 21108
DI 10.2807/1560-7917.ES2015.20.17.21108
PG 6
WC Infectious Diseases
WE Science Citation Index Expanded (SCI-EXPANDED)
SC Infectious Diseases
GA CI0XW
UT WOS:000354464100002
PM 25955774
OA Green Submitted, gold
DA 2025-07-26
ER

PT J
AU Nunes, MRT
   Faria, NR
   de Vasconcelos, JM
   Golding, N
   Kraemer, MUG
   de Oliveira, LF
   Azevedo, RDD
   da Silva, DEA
   da Silva, EVP
   da Silva, SP
   Carvalho, VL
   Coelho, GE
   Cruz, ACR
   Rodrigues, SG
   Vianez, JLDG 
   Nunes, BTD
   Cardoso, JF
   Tesh, RB
   Hay, SI
   Pybus, OG
   Vasconcelos, PFD
AF Teixeira Nunes, Marcio Roberto
   Faria, Nuno Rodrigues
   de Vasconcelos, Janaina Mota
   Golding, Nick
   Kraemer, Moritz U. G.
   de Oliveira, Layanna Freitas
   da Silva Azevedo, Raimunda do Socorro
   Andrade da Silva, Daisy Elaine
   Pinto da Silva, Eliana Vieira
   da Silva, Sandro Patroca
   Carvalho, Valeria Lima
   Coelho, Giovanini Evelim
   Ribeiro Cruz, Ana Cecilia
   Rodrigues, Sueli Guerreiro
   da Silva Goncalves Vianez, Joao Lidio, Jr.
   Diniz Nunes, Bruno Tardelli
   Cardoso, Jedson Ferreira
   Tesh, Robert B.
   Hay, Simon I.
   Pybus, Oliver G.
   da Costa Vasconcelos, Pedro Fernando
TI Emergence and potential for spread of Chikungunya virus in Brazil
SO BMC MEDICINE
LA English
DT Article
DE Chikungunya virus; National surveillance; Public health; Spatial
   prediction; Statistical methods
ID AEDES-ALBOPICTUS; POPULATION-DYNAMICS; INFERENCE; IMPACT
AB Background: In December 2013, an outbreak of Chikungunya virus (CHIKV) caused by the Asian genotype was notified in the Caribbean. The outbreak has since spread to 38 regions in the Americas. By September 2014, the first autochthonous CHIKV infections were confirmed in Oiapoque, North Brazil, and in Feira de Santana, Northeast Brazil.
   Methods: We compiled epidemiological and clinical data on suspected CHIKV cases in Brazil and polymerase-chain-reaction-based diagnostic was conducted on 68 serum samples from patients with symptom onset between April and September 2014. Two imported and four autochthonous cases were selected for virus propagation, RNA isolation, full-length genome sequencing, and phylogenetic analysis. We then followed CDC/PAHO guidelines to estimate the risk of establishment of CHIKV in Brazilian municipalities.
   Results: We detected 41 CHIKV importations and 27 autochthonous cases in Brazil. Epidemiological and phylogenetic analyses indicated local transmission of the Asian CHIKV genotype in Oiapoque. Unexpectedly, we also discovered that the ECSA genotype is circulating in Feira de Santana. The presumed index case of the ECSA genotype was an individual who had recently returned from Angola and developed symptoms in Feira de Santana. We estimate that, if CHIKV becomes established in Brazil, transmission could occur in 94% of municipalities in the country and provide maps of the risk of importation of each strain of CHIKV in Brazil.
   Conclusions: The etiological strains associated with the early-phase CHIKV outbreaks in Brazil belong to the Asian and ECSA genotypes. Continued surveillance and vector mitigation strategies are needed to reduce the future public health impact of CHIKV in the Americas.
C1 [Teixeira Nunes, Marcio Roberto; de Vasconcelos, Janaina Mota; de Oliveira, Layanna Freitas; Andrade da Silva, Daisy Elaine; da Silva, Sandro Patroca; da Silva Goncalves Vianez, Joao Lidio, Jr.; Cardoso, Jedson Ferreira] Minist Hlth, Evandro Chagas Inst, Ctr Technol Innovat, BR-67030000 Ananindeua, PA, Brazil.
   [Faria, Nuno Rodrigues; Pybus, Oliver G.] Univ Oxford, Dept Zool, Oxford OX1 3PS, England.
   [Golding, Nick; Kraemer, Moritz U. G.] Univ Oxford, Dept Zool, Spatial Ecol & Epidemiol Grp, Oxford OX1 3PS, England.
   [da Silva Azevedo, Raimunda do Socorro; Pinto da Silva, Eliana Vieira; Carvalho, Valeria Lima; Ribeiro Cruz, Ana Cecilia; Rodrigues, Sueli Guerreiro; Diniz Nunes, Bruno Tardelli; da Costa Vasconcelos, Pedro Fernando] Minist Hlth, Evandro Chagas Inst, Dept Arbovirol & Hemorrhag Fevers, BR-67030000 Ananindeua, PA, Brazil.
   [Coelho, Giovanini Evelim] Brazilian Minist Hlth, Natl Dengue Control Program, BR-70058900 Brasilia, DF, Brazil.
   [Tesh, Robert B.] Univ Texas Med Branch, Dept Pathol, Galveston, TX 77555 USA.
   [Hay, Simon I.] NIH, Fogarty Int Ctr, Bethesda, MD 20892 USA.
   [da Costa Vasconcelos, Pedro Fernando] Para State Univ, Dept Pathol, BR-66087670 Belem, Para, Brazil.
C3 Instituto Evandro Chagas; University of Oxford; University of Oxford;
   Instituto Evandro Chagas; University of Texas System; University of
   Texas Medical Branch Galveston; National Institutes of Health (NIH) -
   USA; NIH Fogarty International Center (FIC); Universidade do Estado do
   Para (UEPA)
RP Nunes, MRT (corresponding author), Minist Hlth, Evandro Chagas Inst, Ctr Technol Innovat, BR-67030000 Ananindeua, PA, Brazil.
EM marcionunesbrasil@yahoo.com.br
RI Faria, Nuno/I-2975-2012; RIBEIRO CRUZ, ANA CECILIA/V-9276-2019; Teixera
   Nunes, Marcio Roberto/B-2238-2016; Ribeiro Cruz, Ana
   Cecilia/V-9276-2019; Azevedo, Raimunda/T-4656-2019; Golding,
   Nick/HOF-5185-2023; Oliveira, Layanna/I-6802-2012; Vianez Junior, Joao
   Lidio/I-9547-2016; CARVALHO, VALERIA/AAX-9296-2021; Faria, Nuno
   Rodrigues/JMC-7811-2023; Pybus, Oliver/B-2640-2012; Nunes,
   Marcio/B-2238-2016; Hay, Simon/F-8967-2015; Vasconcelos,
   Pedro/AAH-3142-2019
OI RIBEIRO CRUZ, ANA CECILIA/0000-0002-4607-9346; Teixera Nunes, Marcio
   Roberto/0000-0001-9739-5499; Golding, Nick/0000-0001-8916-5570; Vianez
   Junior, Joao Lidio/0000-0001-6226-9441; Faria, Nuno
   Rodrigues/0000-0001-8839-2798; Patroca da Silva,
   Sandro/0000-0001-7185-4538; Pybus, Oliver/0000-0002-8797-2667; Hay,
   Simon/0000-0002-0611-7272; 
FU Brazilian National Council of Scientific and Technological Development
   (CNPq) [302032/2011-8]; CNPq [573.739/2008-0, 240/2008/FAPESPA/INCT,
   142492/2011-6]; Bill & Melinda Gates Foundation [OPP1053338]; German
   Academic Exchange Service (DAAD); Wellcome Trust [095066]; Li Ka Shing
   Foundation; RAPIDD program of the Science & Technology Directorate,
   Department of Homeland Security; Fogarty International Center (FIC),
   National Institutes of Health (NIH); European Research Council under the
   European Union [614725]; European Research Council (ERC) [614725]
   Funding Source: European Research Council (ERC)
FX We are grateful to the Brazilian Dengue and Chikungunya network composed
   by 17 national laboratories for their assistance on preliminary
   screening diagnostics. We thank Oliver Brady for useful discussions and
   Thessika Hialla Araujo, Luiz Carlos Jr. Alcantara, and Daniele Barbosa
   Medeiros for providing epidemiological information. MRTN is supported by
   the Brazilian National Council of Scientific and Technological
   Development (CNPq) grant no. 302032/2011-8. PFCV is supported by CNPq
   grant no. 573.739/2008-0 and 240/2008/FAPESPA/INCT. JMV is a PhD student
   supported by CNPq grant no. 142492/2011-6. NG is funded by a grant from
   the Bill & Melinda Gates Foundation (#OPP1053338). MUGK is funded by the
   German Academic Exchange Service (DAAD) graduate scholarship. SIH is
   funded by a Senior Research Fellowship from the Wellcome Trust (#095066)
   and receives support from the Li Ka Shing Foundation and also
   acknowledges funding support from the RAPIDD program of the Science &
   Technology Directorate, Department of Homeland Security, and the Fogarty
   International Center (FIC), National Institutes of Health (NIH). This
   research has received funding from the European Research Council under
   the European Union's Seventh Framework Programme (FP7/2007-2013)/ERC
   grant agreement no. 614725.
CR [Anonymous], B EP
   [Anonymous], DENG NOT REG NO SIST
   [Anonymous], GRIDD POP WORLD VERS
   [Anonymous], EURO SURVEILLANCE
   [Anonymous], 2016, Chikungunya
   [Anonymous], AMJTROP MED HYG
   [Anonymous], 2011, PREPAREDNESS RESPONS
   [Anonymous], R A LANG ENV COMP
   Apandi Y., 2009, J. Gen. Mol. Virol, V1, P35
   Benson DA, 2014, NUCLEIC ACIDS RES, V42, pD32, DOI 10.1093/nar/gkt1030
   Carvalho RG, 2014, MEM I OSWALDO CRUZ, V109, P787, DOI 10.1590/0074-0276140304
   Chevreux B, 2004, GENOME RES, V14, P1147, DOI 10.1101/gr.1917404
   Codeço CT, 2015, PLOS NEGLECT TROP D, V9, DOI 10.1371/journal.pntd.0003475
   Coelho GE, 2012, REV INST MED TROP SP, V54, pS13, DOI 10.1590/S0036-46652012000700006
   Darriba D, 2012, NAT METHODS, V9, P772, DOI 10.1038/nmeth.2109
   Deville P, 2014, P NATL ACAD SCI USA, V111, P15888, DOI 10.1073/pnas.1408439111
   Drummond AJ, 2005, MOL BIOL EVOL, V22, P1185, DOI [10.1093/molbev/msi103, 10.1093/molbev/mss075]
   Drummond AJ, 2006, PLOS BIOL, V4, P699, DOI 10.1371/journal.pbio.0040088
   Drummond AJ, 2012, MOL BIOL EVOL, V29, P1969, DOI 10.1093/molbev/mss075
   FILIPE AR, 1973, B WORLD HEALTH ORGAN, V49, P37
   Gill MS, 2013, MOL BIOL EVOL, V30, P713, DOI 10.1093/molbev/mss265
   Guindon S, 2010, SYST BIOL, V59, P307, DOI 10.1093/sysbio/syq010
   Honório NA, 2003, MEM I OSWALDO CRUZ, V98, P191, DOI 10.1590/S0074-02762003000200005
   Katoh K, 2005, NUCLEIC ACIDS RES, V33, P511, DOI 10.1093/nar/gki198
   Leparc-Goffart I, 2014, LANCET, V383, P514, DOI 10.1016/S0140-6736(14)60185-9
   NELDER JA, 1965, COMPUT J, V7, P308, DOI 10.1093/comjnl/7.4.308
   Pialoux G, 2007, LANCET INFECT DIS, V7, P319, DOI 10.1016/S1473-3099(07)70107-X
   Powers AM, 2001, J VIROL, V75, P10118, DOI 10.1128/JVI.75.21.10118-10131.2001
   Roth A, 2014, EUROSURVEILLANCE, V19, P2, DOI 10.2807/1560-7917.ES2014.19.41.20929
   Rothberg JM, 2011, NATURE, V475, P348, DOI 10.1038/nature10242
   Sam IC, 2009, J CLIN VIROL, V46, P180, DOI 10.1016/j.jcv.2009.07.016
   Simini F, 2013, PLOS ONE, V8, DOI 10.1371/journal.pone.0060069
   Soumahoro MK, 2010, EMERG INFECT DIS, V16, P162, DOI 10.3201/eid1601.080776
   Staples JE, 2014, NEW ENGL J MED, V371, P887, DOI 10.1056/NEJMp1407698
   Tsetsarkin KA, 2014, NAT COMMUN, V5, DOI 10.1038/ncomms5084
   Tsetsarkin KA, 2011, PLOS PATHOG, V7, DOI 10.1371/journal.ppat.1002412
   Vasconcelos Pedro F. C., 1992, Ciencia e Cultura (Sao Paulo), V44, P117
   Vega-Rúa A, 2014, J VIROL, V88, P6294, DOI 10.1128/JVI.00370-14
   Villabona-Arenas CJ, 2014, PLOS NEGLECT TROP D, V8, DOI 10.1371/journal.pntd.0002620
   Volk SM, 2010, J VIROL, V84, P6497, DOI 10.1128/JVI.01603-09
   Weaver SC, 2014, PLOS NEGLECT TROP D, V8, DOI 10.1371/journal.pntd.0002921
   Wesolowski A, 2012, SCIENCE, V338, P267, DOI 10.1126/science.1223467
NR 42
TC 350
Z9 374
U1 4
U2 17
PU BMC
PI LONDON
PA CAMPUS, 4 CRINAN ST, LONDON N1 9XW, ENGLAND
SN 1741-7015
J9 BMC MED
JI BMC Med.
PD APR 30
PY 2015
VL 13
AR 102
DI 10.1186/s12916-015-0348-x
PG 10
WC Medicine, General & Internal
WE Science Citation Index Expanded (SCI-EXPANDED)
SC General & Internal Medicine
GA CI0KC
UT WOS:000354425000001
PM 25976325
OA Green Published, gold
DA 2025-07-26
ER

PT J
AU Abraham, R
   Mudaliar, P
   Jaleel, A
   Srikanth, J
   Sreekumar, E
AF Abraham, Rachy
   Mudaliar, Prashant
   Jaleel, Abdul
   Srikanth, Jandhyarn
   Sreekumar, Easwaran
TI High throughput proteomic analysis and a comparative review identify the
   nuclear chaperone, Nucleophosmin among the common set of proteins
   modulated in Chikungunya virus infection
SO JOURNAL OF PROTEOMICS
LA English
DT Article
DE Chikungunya virus; Shotgun proteomics; LC-MS/MS; Differential expression
ID UBIQUITIN-PROTEASOME PATHWAY; VIRAL-INFECTION; NUCLEOLIN;
   IDENTIFICATION; CYTOSKELETON; ACTIN; CELLS; CYCLOPHILIN; INTERACTS
AB Global re-emergence of Chikungunya virus (CHIKV) has renewed the interest in its cellular pathogenesis. We subjected CHIKV-infected Human Embryo Kidney cells (HEK293), a widely used cell-based system for CHIKV infection studies, to a high throughput expression proteomics analysis by Liquid Chromatography tandem mass spectrometry. A total of 1047 differentially expressed proteins were identified in infected cells, consistently in three biological replicates. Proteins involved in transcription, translation, apoptosis and stress response were the major ones among the 209 proteins that had significant up-regulation. In the set of 45 down-regulated proteins, those involved in carbohydrate and lipid metabolism predominated. A STRING network analysis revealed tight interaction of proteins within the apoptosis, stress response and protein synthesis pathways. We short-listed a common set of 30 proteins that can be implicated in cellular pathology of CHIKV infection by comparing our results and results of earlier CHIKV proteomics studies. Modulation of eight proteins selected from this set was re-confirmed at transcript level. One among them, Nucleophosmin, a nuclear chaperone, showed temporal modulation and cytoplasmic aggregation upon CHIKV infection in double immunofluorescence staining and confocal microscopy. The short-listed cellular proteins will be potential candidates for targeted study of the molecular interactions of CHIKV with host cells.
   Biological significance
   Chikungunya remained as a neglected tropical disease till its re-emergence in 2005 in the La ReUnion islands and subsequently, in India and many parts of South East Asia. These and the epidemics that followed in subsequent years ran an explosive course leading to extreme morbidity and attributed mortality to this originally benign virus infection. Apart from classical symptoms of acute fever and debilitating polyarthralgia lasting for several weeks, a number of complications were documented. These included aphthous-like ulcers and vesiculo-bullous eruptions on the skin, hepatic involvement, central nervous system complications such as encephalopathy and encephalitis, and transplacental transmission. The disease has recently spread to the Americas with its initial documentation in the Caribbean islands. The Asian genotype of this positive-stranded RNA virus of the Alphavirus genus has been attributed in these outbreaks. However, the disease ran a similar course as the one caused by the East, Central and South African (ECSA) genotype in the other parts of the world. Studies have documented a number of mutations in the re-emerging strains of the virus that enhances mosquito adaptability and modulates virus infectivity. This might support the occurrence of fiery outbreaks in the absence of herd immunity in affected population. Several research groups work to understand the pathogenesis of chikungunya and the mechanisms of complications using cellular and animal models. A few proteomics approaches have been employed earlier to understand the protein level changes in the infected cells. Our present study, which couples a high throughput proteomic analysis and a comparative review of these earlier studies, identifies a few critical molecules as hypothetical candidates that might be important in this infection and for future study. (C) 2015 Elsevier B.V. All rights reserved.
C1 [Abraham, Rachy; Mudaliar, Prashant; Sreekumar, Easwaran] Rajiv Gandhi Ctr Biotechnol, Mol Virol Lab, Thiruvananthapuram 695014, Kerala, India.
   [Jaleel, Abdul; Srikanth, Jandhyarn] Rajiv Gandhi Ctr Biotechnol, Cardiovasc & Diabet Dis Biol, Thiruvananthapuram 695014, Kerala, India.
C3 Department of Biotechnology (DBT) India; Rajiv Gandhi Centre for
   Biotechnology (RGCB); Department of Biotechnology (DBT) India; Rajiv
   Gandhi Centre for Biotechnology (RGCB)
RP Sreekumar, E (corresponding author), Rajiv Gandhi Ctr Biotechnol, Mol Virol Lab, Thiruvananthapuram 695014, Kerala, India.
EM esreekumar@rgcb.res.in
RI ; Abraham, Rachy/AAO-2298-2021
OI , ABDUL JALEEL/0000-0003-2536-9093; Abraham, Rachy/0000-0003-3180-2447
FU INSPIRE fellowship from Department of Science and Technology, Government
   of India; Department of Biotechnology, Ministry of Science and
   Technology, Government of India [BT/PR5315/MED/29/476/2012]
FX The authors are grateful to the Director, RGCB, for providing the
   infrastructure facilities and Mr. Pradip Fulmali for providing reagents
   for FACS studies. RA is supported by INSPIRE fellowship from Department
   of Science and Technology, Government of India. The authors acknowledge
   the financial support from the Department of Biotechnology, Ministry of
   Science and Technology, Government of India (grant no.
   BT/PR5315/MED/29/476/2012).
CR Abere B, 2012, PLOS ONE, V7, DOI 10.1371/journal.pone.0034800
   Abraham R, 2013, PLOS ONE, V8, DOI 10.1371/journal.pone.0075854
   [Anonymous], NUCLEIC ACIDS RES
   [Anonymous], 2014, EUROSURVEILLANCE
   [Anonymous], REV MED VIROL
   Antrobus R, 2009, PROTEOMICS, V9, P3913, DOI 10.1002/pmic.200900207
   Balinsky CA, 2013, J VIROL, V87, P13094, DOI 10.1128/JVI.00704-13
   Bose S, 2004, J VIROL, V78, P8146, DOI 10.1128/JVI.78.15.8146-8158.2004
   Bouraï M, 2012, J VIROL, V86, P3121, DOI 10.1128/JVI.06390-11
   Brunner JE, 2005, J VIROL, V79, P3254, DOI 10.1128/JVI.79.6.3254-3266.2005
   Castelló A, 2009, PLOS PATHOG, V5, DOI 10.1371/journal.ppat.1000562
   Choi AG, 2013, REV MED VIROL, V23, P85, DOI 10.1002/rmv.1725
   Clarke P, 2014, MBIO, V5, DOI 10.1128/mBio.00902-14
   Cudmore S, 1997, TRENDS MICROBIOL, V5, P142, DOI 10.1016/S0966-842X(97)01011-1
   da Costa LS, 2012, PLOS ONE, V7, DOI 10.1371/journal.pone.0033871
   Dhanwani R, 2014, PLOS ONE, V9, DOI 10.1371/journal.pone.0092813
   Dhanwani R, 2011, PROTEOMICS, V11, P1936, DOI 10.1002/pmic.201000500
   Döhner K, 2005, CURR TOP MICROBIOL, V285, P67
   Eden E, 2009, BMC BIOINFORMATICS, V10, DOI 10.1186/1471-2105-10-48
   Fraisier C, 2014, PLOS ONE, V9, DOI 10.1371/journal.pone.0091397
   Gadad SS, 2011, J MOL BIOL, V410, P997, DOI 10.1016/j.jmb.2011.04.009
   Gao G, 2006, CAN J PHYSIOL PHARM, V84, P5, DOI 10.1139/y05-144
   Grisendi S, 2006, NAT REV CANCER, V6, P493, DOI 10.1038/nrc1885
   Hirano M, 2003, J BIOL CHEM, V278, P5109, DOI 10.1074/jbc.M207629200
   Hiscox JA, 2002, ARCH VIROL, V147, P1077, DOI 10.1007/s00705-001-0792-0
   Issac THK, 2014, J PROTEOMICS, V108, P445, DOI 10.1016/j.jprot.2014.06.003
   Kanlaya R, 2010, J PROTEOME RES, V9, P4960, DOI 10.1021/pr100219y
   Kanlaya R, 2010, MOL BIOSYST, V6, P795, DOI 10.1039/b923864f
   Langley SR, 2013, CARDIOVASC RES, V97, P612, DOI 10.1093/cvr/cvs346
   Lee SJ, 2009, J MICROBIOL, V47, P746, DOI [10.1007/s12275-009-0272-x, 10.1007/s12275-009-2720-z]
   List E. O., 2008, Infectious Disorders - Drug Targets, V8, P31
   Lyles DS, 2000, MICROBIOL MOL BIOL R, V64, P709, DOI 10.1128/MMBR.64.4.709-724.2000
   Maxwell KL, 2007, MICROBIOL MOL BIOL R, V71, P398, DOI 10.1128/MMBR.00042-06
   Munger J, 2006, PLOS PATHOG, V2, P1165, DOI 10.1371/journal.ppat.0020132
   Nasci RS, 2014, EMERG INFECT DIS, V20, P1394, DOI 10.3201/eid2008.140333
   Nigro P, 2013, CELL DEATH DIS, V4, DOI 10.1038/cddis.2013.410
   Noisakran S, 2008, BIOCHEM BIOPH RES CO, V372, P67, DOI 10.1016/j.bbrc.2008.04.165
   Oliveros J, 2007, VENNY INTERACTIVE TO, DOI DOI 10.1017/S0266267108002022
   Pancholi V, 2001, CELL MOL LIFE SCI, V58, P902, DOI 10.1007/PL00000910
   Pastorino B, 2009, MOL CELL PROTEOMICS, V8, P1623, DOI 10.1074/mcp.M800565-MCP200
   Puttamallesh Vinuth N, 2013, Clin Proteomics, V10, P14, DOI 10.1186/1559-0275-10-14
   Radtke K, 2006, CELL MICROBIOL, V8, P387, DOI 10.1111/j.1462-5822.2005.00679.x
   Sagou K, 2010, J VIROL, V84, P2110, DOI 10.1128/JVI.02007-09
   Solignat M, 2009, VIROLOGY, V393, P183, DOI 10.1016/j.virol.2009.07.024
   Sreekumar E, 2010, VIRUS GENES, V40, P14, DOI 10.1007/s11262-009-0411-9
   Strauss EG., 1986, The Togaviridae and Flaviviridae, P35, DOI [10.1007/978-1-4757-0785-4_3, DOI 10.1007/978-1-4757-0785-4_3]
   Taylor MP, 2011, NAT REV MICROBIOL, V9, P427, DOI 10.1038/nrmicro2574
   Tayyari F, 2011, NAT MED, V17, P1132, DOI 10.1038/nm.2444
   Thio CLP, 2013, PLOS ONE, V8, DOI 10.1371/journal.pone.0061444
   Tong AP, 2008, PROTEOMICS, V8, P2012, DOI 10.1002/pmic.200700849
   Ulloa L, 1998, VIRUS RES, V53, P13, DOI 10.1016/S0168-1702(97)00121-4
   Vester D, 2009, PROTEOMICS, V9, P3316, DOI 10.1002/pmic.200800893
   Watashi K, 2007, DRUG TARGET INSIGHT, V2, P9
   White LK, 2011, J VIROL, V85, P606, DOI 10.1128/JVI.00767-10
   Wikan N, 2014, J TRANSL MED, V12, DOI 10.1186/1479-5876-12-96
   Yu YJ, 2011, TRENDS MICROBIOL, V19, P360, DOI 10.1016/j.tim.2011.04.002
   Zandi F, 2013, J MED VIROL, V85, P336, DOI 10.1002/jmv.23458
   Zhang LK, 2013, J PROTEOME RES, V12, P2666, DOI 10.1021/pr400011k
   Zheng J, 2012, FRONT MICROBIOL, V3, DOI 10.3389/fmicb.2012.00393
NR 59
TC 23
Z9 26
U1 0
U2 14
PU ELSEVIER
PI AMSTERDAM
PA RADARWEG 29, 1043 NX AMSTERDAM, NETHERLANDS
SN 1874-3919
EI 1876-7737
J9 J PROTEOMICS
JI J. Proteomics
PD APR 29
PY 2015
VL 120
BP 126
EP 141
DI 10.1016/j.jprot.2015.03.007
PG 16
WC Biochemical Research Methods
WE Science Citation Index Expanded (SCI-EXPANDED)
SC Biochemistry & Molecular Biology
GA CI1JY
UT WOS:000354501700010
PM 25782748
OA Green Published, Green Accepted
DA 2025-07-26
ER

PT J
AU Owino, EA
   Sang, R
   Sole, CL
   Pirk, C
   Mbogo, C
   Torto, B
AF Owino, Eunice A.
   Sang, Rosemary
   Sole, Catherine L.
   Pirk, Christian
   Mbogo, Charles
   Torto, Baldwyn
TI An improved odor bait for monitoring populations of Aedes
   aegypti-vectors of dengue and chikungunya viruses in Kenya
SO PARASITES & VECTORS
LA English
DT Article
DE Aedes aegypti; Dengue; Chikungunya; Attractant; Electrophysiology;
   Mosquito; Traps
ID CULEX-QUINQUEFASCIATUS DIPTERA; ANOPHELES-GAMBIAE; MOSQUITO; SKIN;
   ATTRACTION; IDENTIFICATION; TRANSMISSION; EMANATIONS; INFECTION;
   VOLATILES
AB Background: Effective surveillance and estimation of the biting fraction of Aedes aegypti is critical for accurate determination of the extent of virus transmission during outbreaks and inter-epidemic periods of dengue and chikungunya fever. Here, we describe the development and use of synthetic human odor baits for improved sampling of adult Ae. aegypti, in two dengue and chikungunya fevers endemic areas in Kenya; Kilifi and Busia counties.
   Methods: We collected volatiles from the feet and trunks of two female and two male volunteers aged between 25 and 45 years. We used coupled gas chromatography-electroantennographic detection (GC/EAD) analysis to screen for antennally-active components from the volatiles and coupled GC-mass spectrometry (GC/MS) to identify the EAD-active components. Using randomized replicated designs, we compared the efficacies of Biogents (BG) sentinel traps baited with carbon dioxide plus either single or blends of the identified compounds against the BG sentinel trap baited with carbon dioxide plus the BG commercial lure in trapping Ae. aegypti. The daily mosquito counts in the different traps were subjected to negative binomial regression following the generalized linear models procedures.
   Results: A total of ten major EAD-active components identified by GC/MS as mainly aldehydes and carboxylic acids, were consistently isolated from the human feet and trunk volatiles from at least two volunteers. Field assays with synthetic chemicals of the shared EAD-active components identified from the feet and trunk gave varying results. Ae. aegypti were more attracted to carbon dioxide baited BG sentinel traps combined with blends of aldehydes than to similar traps combined with blends of carboxylic acids. When we assessed the efficacy of hexanoic acid detected in odors of the BG commercial lure and volunteers plus carbon dioxide, trap captures of Ae. aegypti doubled over the trap baited with the commercial BG lure. However, dispensing aldehydes and carboxylic acids together in blends, reduced trap captures of Ae. aegypti by similar to 45%-50%.
   Conclusions: Our results provide evidence for roles of carboxylic acids and aldehydes in Ae. aegypti host attraction and also show that of the carboxylic acids, hexanoic acid is a more effective lure for the vector than the BG commercial lure.
C1 [Owino, Eunice A.; Sang, Rosemary; Torto, Baldwyn] Int Ctr Insect Physiol & Ecol, Nairobi, Kenya.
   [Owino, Eunice A.; Sole, Catherine L.; Pirk, Christian] Univ Pretoria, Dept Zool & Entomol, ZA-0002 Pretoria, South Africa.
   [Mbogo, Charles] KEMRI, Ctr Geog Med Res Coast, Kilifi, Kenya.
   [Mbogo, Charles] KEMRI, Wellcome Trust Res Programme, Kilifi, Kenya.
C3 International Centre of Insect Physiology & Ecology (ICIPE); University
   of Pretoria
RP Torto, B (corresponding author), Int Ctr Insect Physiol & Ecol, POB 30772-00100, Nairobi, Kenya.
EM btorto@icipe.org
RI Pirk, Christian/E-4180-2010; Sole, Catherine/AAB-3095-2020; Sole,
   Catherine/A-9200-2012
OI Pirk, Christian/0000-0001-6821-7044; OWINO, EUNICE/0000-0001-6079-1797;
   Sole, Catherine/0000-0002-1578-0973
FU Swedish International Development Cooperation Agency (Sida)
FX I would also like to express my gratitude to the Swedish International
   Development Cooperation Agency (Sida) for funding my studentship at
   icipe.
CR Allan BF, 2010, EMERG INFECT DIS, V16, P433, DOI 10.3201/eid1603.090911
   [Anonymous], TROP MED HLTH S
   [Anonymous], 2006, Weekly Epidemiological Records, V81, P105
   [Anonymous], LANG ENV STAT COMP
   Bernier UR, 2002, J AM MOSQUITO CONTR, V18, P186
   Bosch OJ, 2000, CHEM SENSES, V25, P323, DOI 10.1093/oxfordjournals.chemse.a014042
   Braks MAH, 1999, PARASITOL TODAY, V15, P409, DOI 10.1016/S0169-4758(99)01514-8
   Cork A, 1996, MED VET ENTOMOL, V10, P269, DOI 10.1111/j.1365-2915.1996.tb00742.x
   Curran AM, 2005, J CHEM ECOL, V31, P1607, DOI 10.1007/s10886-005-5801-4
   Dogan EB, 1999, MED VET ENTOMOL, V13, P97, DOI 10.1046/j.1365-2915.1999.00145.x
   Edwards FW., 1941, MOSQUITOES ETHIOPIAN
   Ganesan K, 2006, AUST J ENTOMOL, V45, P75, DOI 10.1111/j.1440-6055.2006.00513.x
   Geier M., 2006, International Pest Control, V48, P124
   Ghaninia M, 2008, J EXP BIOL, V211, P3020, DOI 10.1242/jeb.016360
   Gikonyo NK, 2002, J CHEM ECOL, V28, P969, DOI 10.1023/A:1015205716921
   Gillies M. T., 1968, The Anophelinae of Africa south of the Sahara (Ethiopian Zoogeographical Region).
   Gubler DJ, 2002, ARCH MED RES, V33, P330, DOI 10.1016/S0188-4409(02)00378-8
   Hao HL, 2013, J INSECT SCI, V13, DOI 10.1673/031.013.12701
   HUANG Y-M, 1981, Mosquito Systematics, V13, P138
   JOHNSON BK, 1982, E AFR MED J, V59, P781
   Kay BH, 2007, AM J TROP MED HYG, V76, P417, DOI 10.4269/ajtmh.2007.76.417
   Kline DL, 2003, J MED ENTOMOL, V40, P463, DOI 10.1603/0022-2585-40.4.463
   KUGEL M, 1977, J EXP BIOL, V71, P1
   Kyle JL, 2008, ANNU REV MICROBIOL, V62, P71, DOI 10.1146/annurev.micro.62.081307.163005
   Logan JG, 2008, J CHEM ECOL, V34, P308, DOI 10.1007/s10886-008-9436-0
   Logan JG, 2010, MALARIA J, V9, DOI 10.1186/1475-2875-9-239
   Mavale M, 2010, AM J TROP MED HYG, V83, P1242, DOI 10.4269/ajtmh.2010.09-0577
   Mease LE, 2011, VIROL J, V8, DOI 10.1186/1743-422X-8-371
   Nyasembe VO, 2012, PARASITE VECTOR, V5, DOI 10.1186/1756-3305-5-234
   Ong SQ, 2015, PARASITE VECTOR, V8, DOI 10.1186/s13071-015-0639-2
   Owino EA, 2014, PARASITE VECTOR, V7, DOI 10.1186/1756-3305-7-451
   Penn DJ, 2007, J R SOC INTERFACE, V4, P331, DOI 10.1098/rsif.2006.0182
   Puri SN, 2006, J MED ENTOMOL, V43, P207, DOI 10.1603/0022-2585(2006)043[0207:EABROC]2.0.CO;2
   REITER P, 1983, MOSQ NEWS, V43, P496
   Rezza G, 2007, LANCET, V370, P1840, DOI 10.1016/S0140-6736(07)61779-6
   Rueda LM, 2004, ZOOTAXA, P1, DOI 10.11646/zootaxa.589.1.1
   Sang RC, 2008, AM J TROP MED HYG, V78, P77
   SCHRECK CE, 1990, J AM MOSQUITO CONTR, V6, P406
   Sivakumar R, 2011, EUR REV MED PHARMACO, V15, P1172
   Syed Z, 2009, P NATL ACAD SCI USA, V106, P18803, DOI 10.1073/pnas.0906932106
   TAKKEN W, 1989, J AM MOSQUITO CONTR, V5, P311
   Tchouassi DP, 2013, PLOS NEGLECT TROP D, V7, DOI 10.1371/journal.pntd.0002007
   Thavara U, 2009, SE ASIAN J TROP MED, V40, P951
   Thenmozhi V, 2000, T ROY SOC TROP MED H, V94, P507, DOI 10.1016/S0035-9203(00)90067-1
   Verhulst NO, 2011, PLOS ONE, V6, DOI 10.1371/journal.pone.0028991
   Verhulst NO, 2009, MALARIA J, V8, DOI 10.1186/1475-2875-8-302
   WORLD HEALTH ORGANIZATION, 2009, DENGUE: GUIDELINES FOR DIAGNOSIS, TREATMENT, PREVENTION AND CONTROL, P3
   World Health Organization, 2012, DENG SEV DENG, P117
   World Health Organization, 2014, FACT SHEET DENG SEV
   World Health Organization, 2011, IMP OF DENG
   Zhang ZM, 2005, J CHROMATOGR B, V822, P244, DOI 10.1016/j.jchromb.2005.06.026
NR 51
TC 27
Z9 30
U1 1
U2 32
PU BMC
PI LONDON
PA CAMPUS, 4 CRINAN ST, LONDON N1 9XW, ENGLAND
SN 1756-3305
J9 PARASITE VECTOR
JI Parasites Vectors
PD APR 29
PY 2015
VL 8
AR 253
DI 10.1186/s13071-015-0866-6
PG 12
WC Parasitology; Tropical Medicine
WE Science Citation Index Expanded (SCI-EXPANDED)
SC Parasitology; Tropical Medicine
GA CH1DJ
UT WOS:000353761000001
PM 25924877
OA Green Published, gold
DA 2025-07-26
ER

PT J
AU Raquin, V
   Moro, CV
   Saucereau, Y
   Tran, FH
   Potier, P
   Mavingui, P
AF Raquin, Vincent
   Moro, Claire Valiente
   Saucereau, Yoann
   Tran, Florence-Helene
   Potier, Patrick
   Mavingui, Patrick
TI Native Wolbachia from Aedes albopictus Blocks Chikungunya
   Virus Infection In Cellulo
SO PLOS ONE
LA English
DT Article
ID DENGUE VIRUS; VECTOR COMPETENCE; AEGYPTI MOSQUITOS; HOST MICRORNAS;
   STRAIN WMEL; REPLICATION; PIPIENTIS; LINE; TRANSMISSION; TEMPERATURE
AB Wolbachia, a widespread endosymbiont of terrestrial arthropods, can protect its host against viral and parasitic infections, a phenotype called "pathogen blocking". However, in some cases Wolbachia may have no effect or even enhance pathogen infection, depending on the host-Wolbachia-pathogen combination. The tiger mosquito Aedes albopictus is naturally infected by two strains of Wolbachia, wAlbA and wAlbB, and is a competent vector for different arboviruses such as dengue virus (DENV) and chikungunya virus (CHIKV). Interestingly, it was shown in some cases that Ae. albopictus native Wolbachia strains are able to inhibit DENV transmission by limiting viral replication in salivary glands, but no such impact was measured on CHIKV replication in vivo. To better understand the Wolbachia/CHIKV/Ae. albopictus interaction, we generated a cellular model using Ae. albopictus derived C6/36 cells that we infected with the wAlbB strain. Our results indicate that CHIKV infection is negatively impacted at both RNA replication and virus assembly/secretion steps in presence of wAlbB. Using FISH, we observed CHIKV and wAlbB in the same mosquito cells, indicating that the virus is still able to enter the cell in the presence of the bacterium. Further work is needed to decipher molecular pathways involved in Wolbachia-CHIKV interaction at the cellular level, but this cellular model can be a useful tool to study the mechanism behind virus blocking phenotype induced by Wolbachia. More broadly, this put into question the ecological role of Wolbachia symbiont in Ae. albopictus, but also the ability of the CHIKV to counteract Wolbachia's antiviral potential in vivo.
C1 [Raquin, Vincent; Moro, Claire Valiente; Saucereau, Yoann; Tran, Florence-Helene; Potier, Patrick; Mavingui, Patrick] Univ Lyon 1, CNRS, INRA USC1190, UMR5557 Ecol Microbienne,VetAgro Sup, F-69622 Villeurbanne, France.
C3 INRAE; Centre National de la Recherche Scientifique (CNRS); Universite
   Claude Bernard Lyon 1; VetAgro Sup
RP Raquin, V (corresponding author), Inst Pasteur, Genomes & Genet Dept, Insects Viruses Interact Grp, Paris, France.
EM vincent.raquin@gmail.com; patrick.mavingui@univ-lyon1.fr
RI ; RAQUIN, Vincent/MGU-1531-2025
OI valiente moro, claire/0000-0002-7193-405X; RAQUIN,
   Vincent/0000-0001-6814-4199; 
FU Agence Nationale de la Recherche (ANR) [ANR-2010-BLAN-170101]; Fondation
   pour la Recherche et la Biodiversite (FRB) [FRBCD-AOOI-07-12]; Action
   Concertee InterPasteurienne (ACIP) [A-10-2009]; ERA-Net BiodivERsA
   network; ANR France [ANR-13-EBID-0007-01]; FWF Austria [FWF I-1437]; DFG
   Germany [DFG KL 2087/6-1]; Agence Nationale de la Recherche (ANR)
   [ANR-13-EBID-0007] Funding Source: Agence Nationale de la Recherche
   (ANR)
FX This work was partially funded by the Agence Nationale de la Recherche
   (ANR, http://www.agence-nationale-recherche.fr/) grant
   ANR-2010-BLAN-170101 (ImmunSymbArt), the Fondation pour la Recherche et
   la Biodiversite (FRB, http://www.fondationbiodiversite.fr/) grant
   FRBCD-AOOI-07-12, the Action Concertee InterPasteurienne (ACIP) grant
   A-10-2009 and the ERA-Net BiodivERsA network
   (http://www.biodiversa.org/) with the national funders ANR France
   (ANR-13-EBID-0007-01), FWF Austria (FWF I-1437), and DFG Germany (DFG KL
   2087/6-1), part of the 2012-2013 BiodivERsA call for research proposals.
CR Angelini R, 2007, Euro Surveill, V12
   Baldridge GD, 2014, MOL MICROBIOL, V94, P537, DOI 10.1111/mmi.12768
   Benedict MQ, 2007, VECTOR-BORNE ZOONOT, V7, P76, DOI 10.1089/vbz.2006.0562
   Bian GW, 2013, SCIENCE, V340, P748, DOI 10.1126/science.1236192
   Bian GW, 2010, PLOS PATHOG, V6, DOI 10.1371/journal.ppat.1000833
   Blagrove MSC, 2013, PLOS NEGLECT TROP D, V7, DOI 10.1371/journal.pntd.0002152
   Blagrove MSC, 2012, P NATL ACAD SCI USA, V109, P255, DOI 10.1073/pnas.1112021108
   Bonilauri P, 2008, EMERG INFECT DIS, V14, P852, DOI 10.3201/eid1405.071144
   Bonizzoni M, 2013, TRENDS PARASITOL, V29, P460, DOI 10.1016/j.pt.2013.07.003
   Brackney DE, 2010, PLOS NEGLECT TROP D, V4, DOI 10.1371/journal.pntd.0000856
   Brennan LJ, 2008, PLOS ONE, V3, DOI 10.1371/journal.pone.0002083
   Caragata EP, 2014, MICROB ECOL, V67, P205, DOI 10.1007/s00248-013-0339-4
   Caragata EP, 2013, PLOS PATHOG, V9, DOI 10.1371/journal.ppat.1003459
   Carrington LB, 2013, AM J TROP MED HYG, V88, P689, DOI 10.4269/ajtmh.12-0488
   Christodoulou M, 2011, LANCET INFECT DIS, V11, P84, DOI 10.1016/S1473-3099(11)70017-2
   Darby AC, 2014, ISME J, V8, P925, DOI 10.1038/ismej.2013.192
   David JP, 2010, BMC GENOMICS, V11, DOI 10.1186/1471-2164-11-216
   de Lamballerie X, 2008, VIROL J, V5, DOI 10.1186/1743-422X-5-33
   Delatte H, 2008, PARASITE, V15, P3, DOI 10.1051/parasite/2008151003
   Dubrulle M, 2009, PLOS ONE, V4, DOI 10.1371/journal.pone.0005895
   Fallon AM, 2013, IN VITRO CELL DEV-AN, V49, P66, DOI 10.1007/s11626-012-9571-3
   Fallon AM, 2009, IN VITRO CELL DEV-AN, V45, P460, DOI 10.1007/s11626-009-9193-6
   Fansiri T, 2013, PLOS GENET, V9, DOI 10.1371/journal.pgen.1003621
   Fenollar F, 2003, J CLIN MICROBIOL, V41, P5434, DOI 10.1128/JCM.41.12.5434-5441.2003
   Frentiu FD, 2014, PLOS NEGLECT TROP D, V8, DOI 10.1371/journal.pntd.0002688
   Frentiu FD, 2010, PLOS ONE, V5, DOI 10.1371/journal.pone.0013398
   Hughes GL, 2014, P NATL ACAD SCI USA, V111, P12498, DOI 10.1073/pnas.1408888111
   Hughes GL, 2011, PLOS PATHOG, V7, DOI 10.1371/journal.ppat.1001296
   Hussain M, 2013, RNA BIOL, V10, P1868, DOI 10.4161/rna.27392
   Hussain M, 2013, J VIROL, V87, P851, DOI 10.1128/JVI.01837-12
   Hussain M, 2011, P NATL ACAD SCI USA, V108, P9250, DOI 10.1073/pnas.1105469108
   Jupatanakul N, 2014, VIRUSES-BASEL, V6, P4294, DOI 10.3390/v6114294
   Kambris Z, 2010, PLOS PATHOG, V6, DOI 10.1371/journal.ppat.1001143
   Khoo CCH, 2013, B ENTOMOL RES, V103, P251, DOI 10.1017/S0007485312000648
   Kingsolver MB, 2013, J MOL BIOL, V425, P4921, DOI 10.1016/j.jmb.2013.10.006
   Krejbich-Trotot P, 2011, VIROL J, V8, DOI 10.1186/1743-422X-8-432
   Kremer N, 2009, PLOS PATHOG, V5, DOI 10.1371/journal.ppat.1000630
   La Ruche G, 2010, EUROSURVEILLANCE, V15, P2
   Leparc-Goffart I, 2014, LANCET, V383, P514, DOI 10.1016/S0140-6736(14)60185-9
   Lu P, 2012, PLOS NEGLECT TROP D, V6, DOI 10.1371/journal.pntd.0001754
   McMeniman CJ, 2008, APPL ENVIRON MICROB, V74, P6963, DOI 10.1128/AEM.01038-08
   Moreira LA, 2009, CELL, V139, P1268, DOI 10.1016/j.cell.2009.11.042
   Mousson L, 2010, MOL ECOL, V19, P1953, DOI 10.1111/j.1365-294X.2010.04606.x
   Mousson L, 2012, PLOS NEGLECT TROP D, V6, DOI 10.1371/journal.pntd.0001989
   Murdock CC, 2014, SCI REP-UK, V4, DOI 10.1038/srep03932
   ONeill SL, 1997, INSECT MOL BIOL, V6, P33, DOI 10.1046/j.1365-2583.1997.00157.x
   Osborne SE, 2012, APPL ENVIRON MICROB, V78, P6922, DOI 10.1128/AEM.01727-12
   Payne AF, 2006, J VIROL METHODS, V134, P183, DOI 10.1016/j.jviromet.2006.01.003
   Ponlawat A, 2005, J MED ENTOMOL, V42, P821, DOI 10.1603/0022-2585(2005)042[0821:ISOAAA]2.0.CO;2
   Ramirez JL, 2014, PLOS PATHOG, V10, DOI 10.1371/journal.ppat.1004398
   Rancès E, 2012, PLOS PATHOG, V8, DOI 10.1371/journal.ppat.1002548
   Raquin V, 2012, PARASITE VECTOR, V5, DOI 10.1186/1756-3305-5-243
   Richards SL, 2012, J MED ENTOMOL, V49, P1502, DOI 10.1603/ME12054
   Salazar MI, 2007, BMC MICROBIOL, V7, DOI 10.1186/1471-2180-7-9
   Schaible ME, 2004, NAT REV MICROBIOL, V2, P946, DOI 10.1038/nrmicro1046
   Schuffenecker I, 2006, PLOS MED, V3, P1058, DOI 10.1371/journal.pmed.0030263
   Slatko BE, 2014, MOL BIOCHEM PARASIT, V195, P88, DOI 10.1016/j.molbiopara.2014.07.004
   Tsetsarkin KA, 2007, PLOS PATHOG, V3, P1895, DOI 10.1371/journal.ppat.0030201
   Tsetsarkin KA, 2014, NAT COMMUN, V5, DOI 10.1038/ncomms5084
   Tsetsarkin KA, 2011, PLOS PATHOG, V7, DOI 10.1371/journal.ppat.1002412
   van den Hurk AF, 2012, PLOS NEGLECT TROP D, V6, DOI 10.1371/journal.pntd.0001892
   Venard CMP, 2011, LETT APPL MICROBIOL, V52, P168, DOI 10.1111/j.1472-765X.2010.02986.x
   Voronin D, 2010, J APPL MICROBIOL, V108, P2133, DOI 10.1111/j.1365-2672.2009.04621.x
   Voronin D, 2012, P NATL ACAD SCI USA, V109, pE1638, DOI 10.1073/pnas.1203519109
   Werren John H, 2008, Nat Rev Microbiol, V6, P741, DOI 10.1038/nrmicro1969
   [WHO WHO], WHO ABOUT VECTOR BOR
   WHO, WHO CHIKUNGUNYA FRAN
   Zélé F, 2014, P ROY SOC B-BIOL SCI, V281, DOI 10.1098/rspb.2013.2837
   Zhang GM, 2014, INSECT BIOCHEM MOLEC, V53, P81, DOI 10.1016/j.ibmb.2014.08.003
   Zhang GM, 2013, P NATL ACAD SCI USA, V110, P10276, DOI 10.1073/pnas.1303603110
   Zouache K, 2011, FEMS MICROBIOL ECOL, V75, P377, DOI 10.1111/j.1574-6941.2010.01012.x
   Zouache K, 2009, PLOS ONE, V4, DOI 10.1371/journal.pone.0006388
   Zug R, 2012, PLOS ONE, V7, DOI 10.1371/journal.pone.0038544
NR 73
TC 34
Z9 35
U1 1
U2 17
PU PUBLIC LIBRARY SCIENCE
PI SAN FRANCISCO
PA 1160 BATTERY STREET, STE 100, SAN FRANCISCO, CA 94111 USA
SN 1932-6203
J9 PLOS ONE
JI PLoS One
PD APR 29
PY 2015
VL 10
IS 4
AR e0125066
DI 10.1371/journal.pone.0125066
PG 17
WC Multidisciplinary Sciences
WE Science Citation Index Expanded (SCI-EXPANDED)
SC Science & Technology - Other Topics
GA CH0LO
UT WOS:000353711600121
PM 25923352
OA Green Published, gold
DA 2025-07-26
ER

PT J
AU Hyle, EP
   Alame, D
AF Hyle, Emily P.
   Alame, Diana
TI Case 13-2015: A 27-Year-Old Woman with Arthralgias and a Rash
SO NEW ENGLAND JOURNAL OF MEDICINE
LA English
DT Article
ID DENGUE CASE CLASSIFICATION; CLINICAL PRESENTATION; CHIKUNGUNYA FEVER;
   LABORATORY FEATURES; UNITED-STATES; OUTBREAK; INFECTION; ARTHRITIS;
   DISEASE; VIRUS
C1 [Hyle, Emily P.] Massachusetts Gen Hosp, Dept Med, Boston, MA 02114 USA.
   [Alame, Diana] Massachusetts Gen Hosp, Dept Pathol, Boston, MA 02114 USA.
   [Hyle, Emily P.] Harvard Univ, Sch Med, Dept Med, Boston, MA USA.
   [Alame, Diana] Harvard Univ, Sch Med, Dept Pathol, Boston, MA 02115 USA.
C3 Harvard University; Harvard University Medical Affiliates; Massachusetts
   General Hospital; Harvard University; Harvard University Medical
   Affiliates; Massachusetts General Hospital; Harvard University; Harvard
   Medical School; Harvard University; Harvard Medical School
RP Hyle, EP (corresponding author), Massachusetts Gen Hosp, Dept Med, Boston, MA 02114 USA.
CR [Anonymous], 2014, MANSONS TROPICAL DIS
   [Anonymous], 2014, MMWR MORB MORTAL WKL, V63, P500
   Bandyopadhyay D, 2008, INT J DERMATOL, V47, P1148, DOI 10.1111/j.1365-4632.2008.03817.x
   Borgherini G, 2007, CLIN INFECT DIS, V44, P1401, DOI 10.1086/517537
   Brunette GW., 2014, CDC health information for international travel 2014
   Burke RJ, 2014, AUTOIMMUN REV, V13, P503, DOI 10.1016/j.autrev.2014.01.036
   Centers for Disease Control and Prevention, CHIK VIR US
   Craig AS, 2007, AM J MED SCI, V334, P180, DOI 10.1097/MAJ.0b013e3181425411
   Dantas-Torres F, 2007, LANCET INFECT DIS, V7, P724, DOI 10.1016/S1473-3099(07)70261-X
   Elliott SP, 2007, CLIN MICROBIOL REV, V20, P13, DOI 10.1128/CMR.00016-06
   Gerfaud-Valentin M, 2014, AUTOIMMUN REV, V13, P708, DOI 10.1016/j.autrev.2014.01.058
   Gibney KB, 2011, CLIN INFECT DIS, V52, pE121, DOI 10.1093/cid/ciq214
   Halsey ES, 2013, AM J TROP MED HYG, V89, P99, DOI 10.4269/ajtmh.13-0103
   Horstick O, 2012, PATHOG GLOB HEALTH, V106, P94, DOI 10.1179/2047773212Y.0000000017
   Horstick O, 2014, AM J TROP MED HYG, V91, P621, DOI 10.4269/ajtmh.13-0676
   Hyde TB, 2006, CLIN INFECT DIS, V43, pS146, DOI 10.1086/505947
   Jauréguiberry S, 2005, CLIN MICROBIOL INFEC, V11, P391, DOI 10.1111/j.1469-0691.2005.01148.x
   Kasper D., 2004, HARRISONS PRINCIPLES
   Kularatne SAM, 2009, POSTGRAD MED J, V85, P342, DOI 10.1136/pgmj.2007.066746
   Lau C, 2010, TRAVEL MED INFECT DI, V8, P33, DOI 10.1016/j.tmaid.2009.12.002
   Leder K, 2013, ANN INTERN MED, V158, P456, DOI 10.7326/0003-4819-158-6-201303190-00005
   Neil KP, 2012, CLIN INFECT DIS, V54, P1091, DOI 10.1093/cid/cis025
   Papania MJ, 2014, JAMA PEDIATR, V168, P148, DOI 10.1001/jamapediatrics.2013.4342
   Powers AM, 2010, CLIN LAB MED, V30, P209, DOI 10.1016/j.cll.2009.10.003
   Puius YA, 2008, INFECT DIS CLIN N AM, V22, P289, DOI 10.1016/j.idc.2007.12.014
   Rice PA, 2005, INFECT DIS CLIN N AM, V19, P853, DOI 10.1016/j.idc.2005.07.003
   Richey LE, 2013, AM J MED SCI, V345, P136, DOI 10.1097/MAJ.0b013e31825d4b88
   Rougeron V, 2015, J CLIN VIROL, V64, P144, DOI 10.1016/j.jcv.2014.08.032
   Sabroe RA, 2014, IMMUNOL ALLERGY CLIN, V34, P11, DOI 10.1016/j.iac.2013.07.010
   Servey JT, 2007, AM FAM PHYSICIAN, V75, P373
   Simmons CP, 2012, NEW ENGL J MED, V366, P1423, DOI 10.1056/NEJMra1110265
   SMITH CA, 1987, RHEUM DIS CLIN N AM, V13, P265
   Taubitz W, 2007, CLIN INFECT DIS, V45, pE1, DOI 10.1086/518701
   Thiberville SD, 2013, ANTIVIR RES, V99, P345, DOI 10.1016/j.antiviral.2013.06.009
   Yu C, 2014, J AUTOIMMUN, V48-49, P10, DOI 10.1016/j.jaut.2014.01.004
NR 35
TC 2
Z9 2
U1 0
U2 1
PU MASSACHUSETTS MEDICAL SOC
PI WALTHAM
PA WALTHAM WOODS CENTER, 860 WINTER ST,, WALTHAM, MA 02451-1413 USA
SN 0028-4793
EI 1533-4406
J9 NEW ENGL J MED
JI N. Engl. J. Med.
PD APR 23
PY 2015
VL 372
IS 17
BP 1657
EP 1664
DI 10.1056/NEJMcpc1415172
PG 8
WC Medicine, General & Internal
WE Science Citation Index Expanded (SCI-EXPANDED)
SC General & Internal Medicine
GA CG4XX
UT WOS:000353294000013
PM 25901430
DA 2025-07-26
ER

PT J
AU Haac, ME
   Anderson, MAE
   Eggleston, H
   Myles, KM
   Adelman, ZN
AF Haac, Mary Etna
   Anderson, Michelle A. E.
   Eggleston, Heather
   Myles, Kevin M.
   Adelman, Zach N.
TI The hub protein loquacious connects the microRNA and short interfering
   RNA pathways in mosquitoes
SO NUCLEIC ACIDS RESEARCH
LA English
DT Article
ID DISEASE VECTOR MOSQUITOS; AEDES-AEGYPTI; INFECTIOUS-DISEASES;
   GENE-EXPRESSION; YELLOW-FEVER; DROSOPHILA; SEQUENCES; SIRNA;
   TRANSCRIPTION; MATURATION
AB Aedes aegypti mosquitoes vector several arboviruses of global health significance, including dengue viruses and chikungunya virus. RNA interference (RNAi) plays an important role in antiviral immunity, gene regulation and protection from transposable elements. Double-stranded RNA binding proteins (dsRBPs) are important for efficient RNAi; in Drosophila functional specialization of the miRNA, endo-siRNA and exo-siRNA pathway is aided by the dsRBPs Loquacious (Loqs-PB, Loqs-PD) and R2D2, respectively. However, this functional specialization has not been investigated in other dipterans. We were unable to detect Loqs-PD in Ae. aegypti; analysis of other dipteran genomes demonstrated that this isoform is not conserved outside of Drosophila. Overexpression experiments and small RNA sequencing following depletion of each dsRBP revealed that R2D2 and Loqs-PA cooperate non-redundantly in siRNA production, and that these proteins exhibit an inhibitory effect on miRNA levels. Conversely, Loqs-PB alone interacted with mosquito dicer-1 and was essential for full miRNA production. Mosquito Loqs interacted with both argonaute 1 and 2 in a manner independent of its interactions with dicer. We conclude that the functional specialization of Loqs-PD in Drosophila is a recently derived trait, and that in other dipterans, including the medically important mosquitoes, Loqs-PA participates in both the miRNA and endo-siRNA based pathways.
C1 [Adelman, Zach N.] Virginia Tech, Fralin Life Sci Inst, Blacksburg, VA 24061 USA.
   Virginia Tech, Dept Entomol, Blacksburg, VA 24061 USA.
C3 Virginia Polytechnic Institute & State University; Virginia Polytechnic
   Institute & State University
RP Adelman, ZN (corresponding author), Virginia Tech, Fralin Life Sci Inst, Blacksburg, VA 24061 USA.
EM zachadel@vt.edu
OI Anderson, Michelle A.E./0000-0003-1510-2942; Adelman,
   Zach/0000-0001-5901-7171
FU National Institutes of Health [AI085091, GM072767]; Fralin Life Science
   Institute at Virginia Tech
FX National Institutes of Health [AI085091 to Z.A., GM072767 to E.S.].
   Funding for open access charge: NIH [AI085091] and the Fralin Life
   Science Institute at Virginia Tech.
CR Adelman ZN, 2008, INSECT BIOCHEM MOLEC, V38, P705, DOI 10.1016/j.ibmb.2008.04.002
   Adelman ZN, 2013, PLOS NEGLECT TROP D, V7, DOI 10.1371/journal.pntd.0002239
   Akbari OS, 2013, G3-GENES GENOM GENET, V3, P1493, DOI 10.1534/g3.113.006742
   Anderson MAE, 2010, INSECT MOL BIOL, V19, P441, DOI 10.1111/j.1365-2583.2010.01005.x
   Aryan A, 2013, PLOS ONE, V8, DOI 10.1371/journal.pone.0060082
   Biedler JK, 2012, PLOS ONE, V7, DOI 10.1371/journal.pone.0033933
   Bonizzoni M, 2011, BMC GENOMICS, V12, DOI 10.1186/1471-2164-12-82
   Castel SE, 2013, NAT REV GENET, V14, P100, DOI 10.1038/nrg3355
   Cenik ES, 2011, MOL CELL, V42, P172, DOI 10.1016/j.molcel.2011.03.002
   Cernilogar FM, 2011, NATURE, V480, P391, DOI 10.1038/nature10492
   Czech B, 2008, NATURE, V453, P798, DOI 10.1038/nature07007
   Daniels SM, 2012, MICROBIOL MOL BIOL R, V76, P652, DOI 10.1128/MMBR.00012-12
   Elbashir SM, 2001, GENE DEV, V15, P188, DOI 10.1101/gad.862301
   Enserink M, 2007, SCIENCE, V318, P1860, DOI 10.1126/science.318.5858.1860
   Enserink M, 2014, SCIENCE, V344, P678, DOI 10.1126/science.344.6185.678
   Förstemann K, 2005, PLOS BIOL, V3, P1187, DOI 10.1371/journal.pbio.0030236
   Fukunaga R, 2012, CELL, V151, P533, DOI 10.1016/j.cell.2012.09.027
   Gibbons JG, 2009, MOL BIOL EVOL, V26, P2731, DOI 10.1093/molbev/msp188
   Gubler DJ, 2004, COMP IMMUNOL MICROB, V27, P319, DOI 10.1016/j.cimid.2004.03.013
   HAHN CS, 1992, P NATL ACAD SCI USA, V89, P2679, DOI 10.1073/pnas.89.7.2679
   Hartig JV, 2011, NUCLEIC ACIDS RES, V39, P3836, DOI 10.1093/nar/gkq1324
   Hartig JV, 2009, EMBO J, V28, P2932, DOI 10.1038/emboj.2009.220
   Jiang F, 2005, GENE DEV, V19, P1674, DOI 10.1101/gad.1334005
   Jinek M, 2009, NATURE, V457, P405, DOI 10.1038/nature07755
   Langmead B, 2009, GENOME BIOL, V10, DOI 10.1186/gb-2009-10-3-r25
   Laraki G, 2008, RNA BIOL, V5, P92, DOI 10.4161/rna.5.2.6069
   Li LD, 2011, METHODS MOL BIOL, V764, P169, DOI 10.1007/978-1-61779-188-8_11
   Liu X, 2006, RNA, V12, P1514, DOI 10.1261/rna.101606
   Marques J, 2013, INT J PHOTOENERGY, V2013, DOI 10.1155/2013/712603
   Marques JT, 2010, NAT STRUCT MOL BIOL, V17, P24, DOI 10.1038/nsmb.1735
   Miyoshi K, 2010, RNA, V16, P506, DOI 10.1261/rna.1952110
   Murali T, 2011, NUCLEIC ACIDS RES, V39, pD736, DOI 10.1093/nar/gkq1092
   Myles KM, 2006, J VIROL, V80, P4992, DOI 10.1128/JVI.80.10.4992-4997.2006
   Myles KM, 2008, P NATL ACAD SCI USA, V105, P19938, DOI 10.1073/pnas.0803408105
   Robinson MD, 2010, BIOINFORMATICS, V26, P139, DOI 10.1093/bioinformatics/btp616
   Sanchez-Vargas I, 2004, VIRUS RES, V102, P65, DOI 10.1016/j.virusres.2004.01.017
   Sanchez-Vargas I, 2009, PLOS PATHOG, V5, DOI 10.1371/journal.ppat.1000299
   Taliaferro JM, 2013, GENE DEV, V27, P378, DOI 10.1101/gad.210708.112
   Thévenet P, 2012, NUCLEIC ACIDS RES, V40, pW288, DOI 10.1093/nar/gks419
   Tomari Y, 2004, SCIENCE, V306, P1377, DOI 10.1126/science.1102755
   WHO, 2009, DENG DENG HAEM FIV F
   Wiegmann BM, 2011, P NATL ACAD SCI USA, V108, P5690, DOI 10.1073/pnas.1012675108
   Ye XC, 2007, J BIOL CHEM, V282, P28373, DOI 10.1074/jbc.M705208200
   Zhou R, 2009, RNA, V15, P1886, DOI 10.1261/rna.1611309
NR 44
TC 28
Z9 29
U1 0
U2 11
PU OXFORD UNIV PRESS
PI OXFORD
PA GREAT CLARENDON ST, OXFORD OX2 6DP, ENGLAND
SN 0305-1048
EI 1362-4962
J9 NUCLEIC ACIDS RES
JI Nucleic Acids Res.
PD APR 20
PY 2015
VL 43
IS 7
BP 3688
EP 3700
DI 10.1093/nar/gkv152
PG 13
WC Biochemistry & Molecular Biology
WE Science Citation Index Expanded (SCI-EXPANDED)
SC Biochemistry & Molecular Biology
GA CI4MD
UT WOS:000354722500030
PM 25765650
OA Green Published, Green Submitted, gold
DA 2025-07-26
ER

PT J
AU [Anonymous]
AF [Anonymous]
TI Ivermectin Cream (Soollantra) for Rosacea
SO MEDICAL LETTER ON DRUGS AND THERAPEUTICS
LA English
DT Article
ID ANOPHELES-GAMBIAE COMPLEX; ATOVAQUONE-PROGUANIL; DOUBLE-BLIND;
   PLASMODIUM-FALCIPARUM; TRAVELERS DIARRHEA; JET-LAG; MALARIA
   CHEMOPROPHYLAXIS; CHIKUNGUNYA VIRUS; INSECT REPELLENTS; FIELD-EVALUATION
CR Ajami NJ, 2014, J TRAVEL MED, V21, P6, DOI 10.1111/jtm.12092
   [Anonymous], 2014, Med Lett Drugs Ther, V56, P115
   [Anonymous], 2011, Med Lett Drugs Ther, V53, P17
   [Anonymous], 2012, MED LETT DRUGS THER, V54, P75
   Badolo A, 2004, TROP MED INT HEALTH, V9, P330, DOI 10.1111/j.1365-3156.2004.01206.x
   Bärtsch P, 2013, NEW ENGL J MED, V368, P2294, DOI 10.1056/NEJMcp1214870
   Cesarone MR, 2002, ANGIOLOGY, V53, P1, DOI 10.1177/000331970205300101
   Chandra D, 2009, ANN INTERN MED, V151, P180, DOI 10.7326/0003-4819-151-3-200908040-00129
   Chen LH, 2007, JAMA-J AM MED ASSOC, V297, P2251, DOI 10.1001/jama.297.20.2251
   Clarke M, 2006, COCHRANE DB SYST REV, DOI 10.1002/14651858.CD004002.pub2
   Costantini C, 2004, T ROY SOC TROP MED H, V98, P644, DOI 10.1016/j.trstmh.2003.12.015
   Fischer M, 2014, MMWR-MORBID MORTAL W, V63, P500
   Frances SP, 2005, AUST J ENTOMOL, V44, P431, DOI 10.1111/j.1440-6055.2005.00498.x
   Freedman DO, 2008, NEW ENGL J MED, V359, P603, DOI 10.1056/NEJMcp0803572
   Golding JF, 2005, CURR OPIN NEUROL, V18, P29, DOI 10.1097/00019052-200502000-00007
   Guzman MG, 2015, LANCET, V385, P453, DOI 10.1016/S0140-6736(14)60572-9
   Happi CT, 2006, MALARIA J, V5, DOI 10.1186/1475-2875-5-82
   Hill DR, 2006, AM J TROP MED HYG, V75, P402, DOI 10.4269/ajtmh.2006.75.402
   Hong Kyoung Sup, 2011, Therap Adv Gastroenterol, V4, P227, DOI 10.1177/1756283X11398734
   Irvine MH, 2011, CAN FAM PHYSICIAN, V57, P1279
   Jain D, 2005, T ROY SOC TROP MED H, V99, P207, DOI 10.1016/j.trstmh.2004.09.006
   Jamieson AO, 2001, SLEEP MED, V2, P423, DOI 10.1016/S1389-9457(00)00073-3
   Kahn Susan R, 2012, Chest, V141, pe195S, DOI 10.1378/chest.11-2296
   Kelly TE, 2010, HIGH ALT MED BIOL, V11, P319, DOI 10.1089/ham.2010.1051
   Legrand E, 2007, ANTIMICROB AGENTS CH, V51, P2280, DOI 10.1128/AAC.01532-06
   Leshem E, 2012, J TRAVEL MED, V19, P308, DOI 10.1111/j.1708-8305.2012.00636.x
   Ling J, 2002, CLIN INFECT DIS, V35, P825, DOI 10.1086/342578
   Low EV, 2012, BMJ-BRIT MED J, V345, DOI 10.1136/bmj.e6779
   McGready R, 2001, AM J TROP MED HYG, V65, P285, DOI 10.4269/ajtmh.2001.65.285
   Mirzaian E, 2010, PHARMACOTHERAPY, V30, P1031, DOI 10.1592/phco.30.10.1031
   Pasternak B, 2011, ARCH INTERN MED, V171, P259, DOI 10.1001/archinternmed.2010.521
   Riddle MS, 2008, CLIN INFECT DIS, V47, P1007, DOI 10.1086/591703
   Rosenberg RP, 2010, MAYO CLIN PROC, V85, P630, DOI 10.4065/mcp.2009.0778
   Sack RL, 2010, NEW ENGL J MED, V362, P440, DOI 10.1056/NEJMcp0909838
   Schlagenhauf P, 2012, CLIN INFECT DIS, V54, pe124, DOI 10.1093/cid/cis215
   Schlagenhauf P, 2011, MALARIA J, V10, DOI 10.1186/1475-2875-10-292
   Soto J, 2006, AM J TROP MED HYG, V75, P430, DOI 10.4269/ajtmh.2006.75.430
   Srinivasan V, 2010, ADV THER, V27, P796, DOI 10.1007/s12325-010-0065-y
   Steffen R, 2015, JAMA-J AM MED ASSOC, V313, P71, DOI 10.1001/jama.2014.17006
   Tribble DR, 2007, CLIN INFECT DIS, V44, P338, DOI 10.1086/510589
   van de Werve C, 2013, J TRAVEL MED, V20, P228, DOI 10.1111/jtm.12035
   van Genderen PJJ, 2007, J TRAVEL MED, V14, P92, DOI 10.1111/j.1708-8305.2007.00116.x
   Waterhouse J, 2007, LANCET, V369, P1117, DOI 10.1016/S0140-6736(07)60529-7
   Weaver SC, 2015, NEW ENGL J MED, V372, P1231, DOI 10.1056/NEJMra1406035
   Wurtz N, 2012, MALARIA J, V11, DOI 10.1186/1475-2875-11-146
   Zanger P, 2013, LANCET INFECT DIS, V13, P946, DOI 10.1016/S1473-3099(13)70221-4
   Zee PC, 2010, SLEEP MED, V11, P525, DOI 10.1016/j.sleep.2010.03.010
NR 47
TC 0
Z9 0
U1 0
U2 1
PU MED LETTER INC
PI NEW ROCHELLE
PA 145 HUGUENOT ST, SUITE 312, NEW ROCHELLE, NY 10801-7537 USA
SN 0025-732X
EI 1523-2859
J9 MED LETT DRUGS THER
JI Med. Lett. Drugs Ther.
PD APR 13
PY 2015
VL 57
IS 1466
BP COVER1
EP 58
PG 8
WC Pharmacology & Pharmacy
WE Science Citation Index Expanded (SCI-EXPANDED)
SC Pharmacology & Pharmacy
GA CF8RN
UT WOS:000352829700001
DA 2025-07-26
ER

PT J
AU Ahola, T
   Karlin, DG
AF Ahola, Tero
   Karlin, David G.
TI Sequence analysis reveals a conserved extension in the capping enzyme of
   the alphavirus supergroup, and a homologous domain in nodaviruses
SO BIOLOGY DIRECT
LA English
DT Article
DE Methyltransferase; Guanylyltransferase; Capping; Alphavirus; Bromovirus;
   Nodavirus; Homology detection; Protein sequence analysis; Amphipathic
   alpha-helix; Viral replication factory; Chikungunya virus; Sindbis
   virus; Hepatitis E virus
ID DEPENDENT RNA-POLYMERASE; REPLICASE PROTEIN NSP1; SINDBIS VIRUS NSP1;
   MOSAIC-VIRUS; NONSTRUCTURAL PROTEIN; MEMBRANE ASSOCIATION; MITOCHONDRIAL
   LOCALIZATION; METHYLTRANSFERASE ACTIVITY; PHYLOGENETIC ANALYSIS; GENOME
   ORGANIZATION
AB Background: Members of the alphavirus supergroup include human pathogens such as chikungunya virus, hepatitis E virus and rubella virus. They encode a capping enzyme with methyltransferase-guanylyltransferase (MTase-GTase) activity, which is an attractive drug target owing to its unique mechanism. However, its experimental study has proven very difficult.
   Results: We examined over 50 genera of viruses by sequence analyses. Earlier studies showed that the MTase-GTase contains a "Core" region conserved in sequence. We show that it is followed by a long extension, which we termed "Iceberg" region, whose secondary structure, but not sequence, is strikingly conserved throughout the alphavirus supergroup. Sequence analyses strongly suggest that the minimal capping domain corresponds to the Core and Iceberg regions combined, which is supported by earlier experimental data. The Iceberg region contains all known membrane association sites that contribute to the assembly of viral replication factories. We predict that it may also contain an overlooked, widely conserved membrane-binding amphipathic helix. Unexpectedly, we detected a sequence homolog of the alphavirus MTase-GTase in taxa related to nodaviruses and to chronic bee paralysis virus. The presence of a capping enzyme in nodaviruses is biologically consistent, since they have capped genomes but replicate in the cytoplasm, where no cellular capping enzyme is present. The putative MTase-GTase domain of nodaviruses also contains membrane-binding sites that may drive the assembly of viral replication factories, revealing an unsuspected parallel with the alphavirus supergroup.
   Conclusions: Our work will guide the functional analysis of the alphaviral MTase-GTase and the production of domains for structure determination. The identification of a homologous domain in a simple model system, nodaviruses, which replicate in numerous eukaryotic cell systems (yeast, flies, worms, mammals, and plants), can further help crack the function and structure of the enzyme.
C1 [Ahola, Tero] Univ Helsinki, Dept Food & Environm Sci, FIN-00014 Helsinki, Finland.
   [Karlin, David G.] Univ Oxford, Dept Zool, Oxford OX1 3PS, England.
   [Karlin, David G.] Div Struct Biol, Oxford OX3 7BN, England.
C3 University of Helsinki; University of Oxford; University of Oxford
RP Ahola, T (corresponding author), Univ Helsinki, Dept Food & Environm Sci, FIN-00014 Helsinki, Finland.
EM tero.ahola@helsinki.fi; davidgkarlin@gmail.com
OI Karlin, David/0000-0002-3033-7013
FU Wellcome Trust [090005]; Academy of Finland [265997]; Academy of Finland
   (AKA) [265997] Funding Source: Academy of Finland (AKA)
FX We thank D. Guo, A. Gellert, I. Jupin, B. Meng and S. Tomar for critical
   comments on the manuscript. We thank J. Derisi's team for generously
   releasing numerous viral sequences in Genbank without waiting for
   publication. This work was supported by the Wellcome Trust grant number
   [090005] to DK and Academy of Finland grant number 265997 to TA.
CR Abrescia NGA, 2012, ANNU REV BIOCHEM, V81, P795, DOI 10.1146/annurev-biochem-060910-095130
   Ahola T, 1999, EMBO J, V18, P3164, DOI 10.1093/emboj/18.11.3164
   Ahola T, 1997, J VIROL, V71, P392, DOI 10.1128/JVI.71.1.392-397.1997
   Ahola T, 2000, J VIROL, V74, P6725, DOI 10.1128/JVI.74.15.6725-6733.2000
   AHOLA T, 1995, P NATL ACAD SCI USA, V92, P507, DOI 10.1073/pnas.92.2.507
   Angermüller C, 2012, BIOINFORMATICS, V28, P3240, DOI 10.1093/bioinformatics/bts622
   Balistreri G, 2007, J VIROL, V81, P2849, DOI 10.1128/JVI.02078-06
   Ball LA, 1999, ADV VIRUS RES, V53, P229, DOI 10.1016/S0065-3527(08)60350-4
   Belov GA, 2012, CURR OPIN VIROL, V2, P740, DOI 10.1016/j.coviro.2012.09.006
   Bhardwaj G, 2012, PLOS ONE, V7, DOI 10.1371/journal.pone.0034261
   Biegert A, 2009, P NATL ACAD SCI USA, V106, P3770, DOI 10.1073/pnas.0810767106
   Biegert A, 2006, NUCLEIC ACIDS RES, V34, pW335, DOI 10.1093/nar/gkl217
   Cerny J, 2014, PLOS ONE, V9, DOI 10.1371/journal.pone.0096070
   Chang JM, 2012, BMC BIOINFORMATICS, V13, DOI 10.1186/1471-2105-13-S4-S1
   Cook S, 2013, PLOS ONE, V8, DOI 10.1371/journal.pone.0080720
   Cornell RB, 2006, CURR PROTEIN PEPT SC, V7, P539, DOI 10.2174/138920306779025675
   Das PK, 2014, J BIOL CHEM, V289, P5635, DOI 10.1074/jbc.M113.503433
   DASGUPTA R, 1984, NUCLEIC ACIDS RES, V12, P7215, DOI 10.1093/nar/12.18.7215
   DASMAHAPATRA B, 1985, J MOL BIOL, V182, P183, DOI 10.1016/0022-2836(85)90337-7
   Decroly E, 2012, NAT REV MICROBIOL, V10, P51, DOI 10.1038/nrmicro2675
   den Boon JA, 2001, J VIROL, V75, P12370, DOI 10.1128/JVI.75.24.12370-12381.2001
   Dereeper A, 2008, NUCLEIC ACIDS RES, V36, pW465, DOI 10.1093/nar/gkn180
   Tommaso P, 2011, NUCLEIC ACIDS RES, V39, pW13, DOI 10.1093/nar/gkr245
   Diaz A, 2012, J VIROL, V86, P821, DOI 10.1128/JVI.05684-11
   Drin G, 2010, FEBS LETT, V584, P1840, DOI 10.1016/j.febslet.2009.10.022
   Dunbrack RL, 2006, CURR OPIN STRUC BIOL, V16, P374, DOI 10.1016/j.sbi.2006.05.006
   Dye BT, 2005, J VIROL, V79, P8909, DOI 10.1128/JVI.79.14.8909-8919.2005
   EISENBERG D, 1982, NATURE, V299, P371, DOI 10.1038/299371a0
   Erokhina TN, 2001, J GEN VIROL, V82, P1983, DOI 10.1099/0022-1317-82-8-1983
   Félix MA, 2011, PLOS BIOL, V9, DOI 10.1371/journal.pbio.1000586
   Ferron F, 2006, PROTEINS, V65, P1, DOI 10.1002/prot.21075
   Ferron F, 2012, ANTIVIR RES, V96, P21, DOI 10.1016/j.antiviral.2012.07.007
   Firth AE, 2012, J GEN VIROL, V93, P1385, DOI 10.1099/vir.0.042499-0
   Fogg MJ, 2006, ACTA CRYSTALLOGR D, V62, P1196, DOI 10.1107/S0907444906030915
   Franz CJ, 2012, J VIROL, V86, P11940, DOI 10.1128/JVI.02025-12
   Gant VU, 2014, J VIROL, V88, P5912, DOI 10.1128/JVI.03032-13
   Gautier R, 2008, BIOINFORMATICS, V24, P2101, DOI 10.1093/bioinformatics/btn392
   GOLDBACH R, 1987, MICROBIOL SCI, V4, P197
   Guo YX, 2004, J VIROL, V78, P6498, DOI 10.1128/JVI.78.12.6498-6508.2004
   Heller-Dohmen M, 2011, VIROL J, V8, DOI 10.1186/1743-422X-8-123
   Hildebrand A, 2009, PROTEINS, V77, P128, DOI 10.1002/prot.22499
   Hu RH, 2011, VIROLOGY, V411, P15, DOI 10.1016/j.virol.2010.12.022
   Huang YL, 2005, J BIOL CHEM, V280, P13153, DOI 10.1074/jbc.M412619200
   Huang YL, 2004, J VIROL, V78, P1271, DOI 10.1128/JVI.78.3.1271-1280.2004
   Ishida T, 2008, BIOINFORMATICS, V24, P1344, DOI 10.1093/bioinformatics/btn195
   Jaroszewski L, 2011, NUCLEIC ACIDS RES, V39, pW38, DOI 10.1093/nar/gkr441
   Johnson KN, 2001, J GEN VIROL, V82, P1855, DOI 10.1099/0022-1317-82-8-1855
   Kallio K, 2013, J VIROL, V87, P9125, DOI 10.1128/JVI.00660-13
   Katoh K, 2012, BIOINFORMATICS, V28, P3144, DOI 10.1093/bioinformatics/bts578
   Koonin EV, 2008, NAT REV MICROBIOL, V6, P925, DOI 10.1038/nrmicro2030
   KOONIN EV, 1992, P NATL ACAD SCI USA, V89, P8259, DOI 10.1073/pnas.89.17.8259
   KOONIN EV, 1993, CRIT REV BIOCHEM MOL, V28, P375, DOI 10.3109/10409239309078440
   KOONIN EV, 1991, J GEN VIROL, V72, P2197, DOI 10.1099/0022-1317-72-9-2197
   Kopek BG, 2007, PLOS BIOL, V5, P2022, DOI 10.1371/journal.pbio.0050220
   Kuchibhatla DB, 2014, J VIROL, V88, P10, DOI 10.1128/JVI.02595-13
   LAAKKONEN P, 1994, J VIROL, V68, P7418, DOI 10.1128/JVI.68.11.7418-7425.1994
   Laakkonen P, 1996, J BIOL CHEM, V271, P28567, DOI 10.1074/jbc.271.45.28567
   Lampio A, 2000, J BIOL CHEM, V275, P37853, DOI 10.1074/jbc.M004865200
   Li ML, 1997, VIROLOGY, V227, P361, DOI 10.1006/viro.1996.8342
   Li YI, 2001, J VIROL, V75, P12114, DOI 10.1128/JVI.75.24.12114-12120.2001
   Li YI, 2001, J VIROL, V75, P782, DOI 10.1128/JVI.75.2.782-788.2001
   Lin HY, 2012, FEBS LETT, V586, P2326, DOI 10.1016/j.febslet.2012.05.024
   Liu L, 2009, PLOS PATHOG, V5, DOI 10.1371/journal.ppat.1000351
   Magden J, 2005, APPL MICROBIOL BIOT, V66, P612, DOI 10.1007/s00253-004-1783-3
   Magden J, 2001, J VIROL, V75, P6249, DOI 10.1128/JVI.75.14.6249-6255.2001
   Mezeth KB, 2007, VIRUS RES, V130, P43, DOI 10.1016/j.virusres.2007.05.014
   MI S, 1991, VIROLOGY, V184, P423, DOI 10.1016/0042-6822(91)90862-6
   MI S, 1989, VIROLOGY, V170, P385, DOI 10.1016/0042-6822(89)90429-7
   Miller DJ, 2002, J VIROL, V76, P9856, DOI 10.1128/JVI.76.19.9856-9867.2002
   Miller DJ, 2001, J VIROL, V75, P11664, DOI 10.1128/JVI.75.23.11664-11676.2001
   Monttinen HA, 2014, MOL BIOL EVOL
   Nishikiori M, 2012, VIROLOGY, V434, P118, DOI 10.1016/j.virol.2012.09.011
   O'Reilly EK, 1998, J VIROL, V72, P7160
   Olivier V, 2008, VIRUS RES, V132, P59, DOI 10.1016/j.virusres.2007.10.014
   Ooi HS, 2009, NUCLEIC ACIDS RES, V37, pW435, DOI 10.1093/nar/gkp254
   Pei JM, 2007, NUCLEIC ACIDS RES, V35, pW649, DOI 10.1093/nar/gkm227
   Procter JB, 2010, NAT METHODS, V7, pS16, DOI [10.1038/NMETH.1434, 10.1038/nmeth.1434]
   Qiu Y, 2014, PLOS ONE, V9, DOI 10.1371/journal.pone.0089628
   Qiu Y, 2013, VIROLOGY, V439, P140, DOI 10.1016/j.virol.2013.02.010
   Reichert E, 2009, BIOSECUR BIOTERROR, V7, P413, DOI 10.1089/bsp.2009.0032
   Remmert M, 2012, NAT METHODS, V9, P173, DOI [10.1038/NMETH.1818, 10.1038/nmeth.1818]
   ROSENBLUM CI, 1994, VIROLOGY, V198, P100, DOI 10.1006/viro.1994.1012
   ROZANOV MN, 1992, J GEN VIROL, V73, P2129, DOI 10.1099/0022-1317-73-8-2129
   Runckel C, 2011, PLOS ONE, V6, DOI 10.1371/journal.pone.0020656
   Salánki K, 2007, VIROLOGY, V358, P109, DOI 10.1016/j.virol.2006.08.014
   Salonen A, 2005, CURR TOP MICROBIOL, V285, P139
   Sapay N, 2006, BMC BIOINFORMATICS, V7, DOI 10.1186/1471-2105-7-255
   SCHEIDEL LM, 1991, VIROLOGY, V181, P490, DOI 10.1016/0042-6822(91)90881-B
   Schwartz M, 2002, MOL CELL, V9, P505, DOI 10.1016/S1097-2765(02)00474-4
   Söding J, 2005, NUCLEIC ACIDS RES, V33, pW244, DOI 10.1093/nar/gki408
   Söding J, 2011, CURR OPIN STRUC BIOL, V21, P404, DOI 10.1016/j.sbi.2011.03.005
   Spuul P, 2007, J VIROL, V81, P872, DOI 10.1128/JVI.01785-06
   Tomar S, 2011, PROTEIN EXPRES PURIF, V79, P277, DOI 10.1016/j.pep.2011.05.022
   Vasiljeva L, 2000, J BIOL CHEM, V275, P17281, DOI 10.1074/jbc.M910340199
   Venter PA, 2008, CELL MOL LIFE SCI, V65, P2675, DOI 10.1007/s00018-008-8037-y
   Vlot AC, 2002, J VIROL, V76, P11321, DOI 10.1128/JVI.76.22.11321-11328.2002
   Wang HL, 1996, VIROLOGY, V217, P527, DOI 10.1006/viro.1996.0147
   Wang ZW, 2013, J BIOL CHEM, V288, P30785, DOI 10.1074/jbc.M113.492728
   Waterhouse AM, 2009, BIOINFORMATICS, V25, P1189, DOI 10.1093/bioinformatics/btp033
   WOOTTON JC, 1994, COMPUT CHEM, V18, P269, DOI 10.1016/0097-8485(94)85023-2
   Yi GG, 2008, J VIROL, V82, P3045, DOI 10.1128/JVI.02390-07
   Yokoi T, 2003, VIROLOGY, V311, P394, DOI 10.1016/S0042-6822(03)00183-1
NR 102
TC 74
Z9 80
U1 1
U2 15
PU BMC
PI LONDON
PA CAMPUS, 4 CRINAN ST, LONDON N1 9XW, ENGLAND
EI 1745-6150
J9 BIOL DIRECT
JI Biol. Direct
PD APR 11
PY 2015
VL 10
AR 16
DI 10.1186/s13062-015-0050-0
PG 21
WC Biology
WE Science Citation Index Expanded (SCI-EXPANDED)
SC Life Sciences & Biomedicine - Other Topics
GA CG1HL
UT WOS:000353023600001
PM 25886938
OA gold, Green Published
DA 2025-07-26
ER

PT J
AU Kistler, KE
   Vosshall, LB
   Matthews, BJ
AF Kistler, Kathryn E.
   Vosshall, Leslie B.
   Matthews, Benjamin J.
TI Genome Engineering with CRISPR-Cas9 in the Mosquito Aedes aegypti
SO CELL REPORTS
LA English
DT Article
ID GERM-LINE TRANSFORMATION; YELLOW-FEVER MOSQUITO; ZINC-FINGER NUCLEASES;
   HOMING ENDONUCLEASES; DROSOPHILA; VECTOR; CAS9; SPECIFICITY; DISCOVERY;
   SEQUENCE
AB The mosquito Aedes aegypti is a potent vector of the chikungunya, yellow fever, and dengue viruses, responsible for hundreds of millions of infections and over 50,000 human deaths per year. Mutagenesis in Ae. aegypti has been established with TALENs, ZFNs, and homing endonucleases, which require the engineering of DNA-binding protein domains to provide genomic target sequence specificity. Here, we describe the use of the CRISPRCas9 system to generate site-specific mutations in Ae. aegypti. This system relies on RNA-DNA basepairing to generate targeting specificity, resulting in efficient and flexible genome-editing reagents. We investigate the efficiency of injection mix compositions, demonstrate the ability of CRISPR-Cas9 to generate different types of mutations via disparate repair mechanisms, and report stable germline mutations in several genomic loci. This work offers a detailed exploration into the use of CRISPR-Cas9 in Ae. aegypti that should be applicable to nonmodel organisms previously out of reach of genetic modification.
C1 [Kistler, Kathryn E.; Vosshall, Leslie B.; Matthews, Benjamin J.] Rockefeller Univ, Lab Neurogenet & Behav, New York, NY 10065 USA.
   [Vosshall, Leslie B.; Matthews, Benjamin J.] Howard Hughes Med Inst, New York, NY 10065 USA.
C3 Rockefeller University; Howard Hughes Medical Institute
RP Matthews, BJ (corresponding author), Rockefeller Univ, Lab Neurogenet & Behav, 1230 York Ave, New York, NY 10065 USA.
EM ben.matthews@rockefeller.edu
OI Kistler, Kathryn/0000-0002-3216-0020; Matthews,
   Benjamin/0000-0002-8697-699X; Vosshall, Leslie/0000-0002-6060-8099
FU National Institute of Allergy and Infectious Diseases
   [HHSN272200900039C]; National Center for Advancing Translational
   Sciences [UL1 TR000043]
FX We thank Rob Harrell and the Insect Transformation Facility/University
   of Maryland for expert mosquito embryo microinjection, Gloria Gordon and
   Libby Mejia for mosquito rearing, and members of the L.B.V. laboratory
   for helpful comments and critiques. We thank Roman Corfas and Conor
   McMeniman for feedback on an earlier version of this paper. This work
   was supported in part by contract HHSN272200900039C from the National
   Institute of Allergy and Infectious Diseases and grant UL1 TR000043 from
   the National Center for Advancing Translational Sciences (NCATS, NIH
   Clinical and Translational Science Award [CTSA] program). B.J.M. was a
   Jane Coffin Childs Postdoctoral Fellow and L.B.V is an investigator of
   the Howard Hughes Medical Institute.
CR Alphey L, 2014, ANNU REV ENTOMOL, V59, P205, DOI 10.1146/annurev-ento-011613-162002
   Aryan A, 2014, METHODS, V69, P38, DOI 10.1016/j.ymeth.2014.02.008
   Aryan A, 2013, PLOS ONE, V8, DOI 10.1371/journal.pone.0060082
   Aryan A, 2013, SCI REP-UK, V3, DOI 10.1038/srep01603
   Bassett AR, 2013, CELL REP, V4, P220, DOI 10.1016/j.celrep.2013.06.020
   Beumer KJ, 2013, G3-GENES GENOM GENET, V3, P1717, DOI 10.1534/g3.113.007260
   Beumer KJ, 2013, G3-GENES GENOM GENET, V3, P657, DOI 10.1534/g3.112.005439
   Bhatt S, 2013, NATURE, V496, P504, DOI 10.1038/nature12060
   Brinkman EK, 2014, NUCLEIC ACIDS RES, V42, DOI 10.1093/nar/gku936
   Carroll D, 2014, ANNU REV BIOCHEM, V83, P409, DOI 10.1146/annurev-biochem-060713-035418
   Coates CJ, 1998, P NATL ACAD SCI USA, V95, P3748, DOI 10.1073/pnas.95.7.3748
   Dahlem TJ, 2012, PLOS GENET, V8, DOI 10.1371/journal.pgen.1002861
   DeGennaro M, 2013, NATURE, V498, P487, DOI 10.1038/nature12206
   DePristo MA, 2011, NAT GENET, V43, P491, DOI 10.1038/ng.806
   Doudna JA, 2014, SCIENCE, V346, P1077, DOI 10.1126/science.1258096
   Fu YF, 2014, NAT BIOTECHNOL, V32, P279, DOI 10.1038/nbt.2808
   Gagnon JA, 2014, PLOS ONE, V9, DOI 10.1371/journal.pone.0098186
   Gratz SJ, 2014, GENETICS, V196, P961, DOI 10.1534/genetics.113.160713
   Holleley C., 2014, 2014 METHODS ANOPHEL
   Hsu PD, 2013, NAT BIOTECHNOL, V31, P827, DOI 10.1038/nbt.2647
   Hwang WY, 2013, NAT BIOTECHNOL, V31, P227, DOI 10.1038/nbt.2501
   Jinek M, 2014, SCIENCE, V343, P1215, DOI 10.1126/science.1247997
   Jinek M, 2012, SCIENCE, V337, P816, DOI 10.1126/science.1225829
   Juneja P, 2014, PLOS NEGLECT TROP D, V8, DOI 10.1371/journal.pntd.0002652
   Liesch J, 2013, PLOS NEGLECT TROP D, V7, DOI 10.1371/journal.pntd.0002486
   Lobo NF, 2006, NAT PROTOC, V1, P1312, DOI 10.1038/nprot.2006.221
   Lobo NF, 2002, INSECT MOL BIOL, V11, P133, DOI 10.1046/j.1365-2583.2002.00317.x
   McMeniman CJ, 2014, CELL, V156, P1060, DOI 10.1016/j.cell.2013.12.044
   Nene V, 2007, SCIENCE, V316, P1718, DOI 10.1126/science.1138878
   Peng Y, 2014, DEVELOPMENT, V141, P4042, DOI 10.1242/dev.102186
   Ren XJ, 2014, CELL REP, V9, P1151, DOI 10.1016/j.celrep.2014.09.044
   Ren XJ, 2013, P NATL ACAD SCI USA, V110, P19012, DOI 10.1073/pnas.1318481110
   Reyon D, 2012, NAT BIOTECHNOL, V30, P460, DOI 10.1038/nbt.2170
   Sander JD, 2010, NUCLEIC ACIDS RES, V38, pW462, DOI 10.1093/nar/gkq319
   Stoddard BL, 2014, MOBILE DNA-UK, V5, DOI 10.1186/1759-8753-5-7
   Timoshevskiy VA, 2014, BMC BIOL, V12, DOI 10.1186/1741-7007-12-27
   Wu TD, 2010, BIOINFORMATICS, V26, P873, DOI 10.1093/bioinformatics/btq057
   Wu XB, 2014, NAT BIOTECHNOL, V32, P670, DOI 10.1038/nbt.2889
NR 38
TC 279
Z9 325
U1 3
U2 153
PU CELL PRESS
PI CAMBRIDGE
PA 50 HAMPSHIRE ST, FLOOR 5, CAMBRIDGE, MA 02139 USA
SN 2211-1247
J9 CELL REP
JI Cell Reports
PD APR 7
PY 2015
VL 11
IS 1
BP 51
EP 60
DI 10.1016/j.celrep.2015.03.009
PG 10
WC Cell Biology
WE Science Citation Index Expanded (SCI-EXPANDED)
SC Cell Biology
GA CF1BY
UT WOS:000352279800006
PM 25818303
OA Green Accepted, gold, Green Submitted
DA 2025-07-26
ER

PT J
AU Zhang, DJ
   Zheng, XY
   Xi, ZY
   Bourtzis, K
   Gilles, JRL
AF Zhang, Dongjing
   Zheng, Xiaoying
   Xi, Zhiyong
   Bourtzis, Kostas
   Gilles, Jeremie R. L.
TI Combining the Sterile Insect Technique with the Incompatible Insect
   Technique: I-Impact of Wolbachia Infection on the Fitness of
   Triple- and Double-Infected Strains of Aedes albopictus
SO PLOS ONE
LA English
DT Article
ID INDUCED CYTOPLASMIC INCOMPATIBILITY; DIPTERA-CULICIDAE; DROSOPHILA;
   POPULATIONS; MOSQUITOS; VECTOR; ERADICATION; SYMBIOSIS; DENSITY
AB The mosquito species Aedes albopictus is a major vector of the human diseases dengue and chikungunya. Due to the lack of efficient and sustainable methods to control this mosquito species, there is an increasing interest in developing and applying the sterile insect technique (SIT) and the incompatible insect technique (IIT), separately or in combination, as population suppression approaches. Ae. albopictus is naturally double-infected with two Wolbachia strains, wAlbA and wAlbB. A new triple Wolbachia-infected strain (i.e., a strain infected with wAlbA, wAlbB, and wPip), known as HC and expressing strong cytoplasmic incompatibility (CI) in appropriate matings, was recently developed. In the present study, we compared several fitness traits of three Ae. albopictus strains (triple-infected, double-infected and uninfected), all of which were of the same genetic background ("Guangzhou City, China") and were reared under the same conditions. Investigation of egg-hatching rate, survival of pupae and adults, sex ratio, duration of larval stages (development time from L-1 to pupation), time to emergence (development time from L1 to adult emergence), wing length, female fecundity and adult longevity indicated that the presence of Wolbachia had only a minimal effect on host fitness. Based on this evidence, the HC strain is currently under consideration for mass rearing and application in a combined SIT-IIT strategy to control natural populations of Ae. albopictus in mainland China.
C1 [Zhang, Dongjing; Bourtzis, Kostas; Gilles, Jeremie R. L.] Joint FAO IAEA Div Nucl Tech Food & Agr, Insect Pest Control Lab, Vienna, Austria.
   [Zhang, Dongjing; Zheng, Xiaoying; Xi, Zhiyong] Zhongshan Sch Med, Sun Yat Sen Univ Michigan State Univ Joint Ctr Ve, Guangzhou, Guangdong, Peoples R China.
   [Xi, Zhiyong] Michigan State Univ, Dept Microbiol & Mol Genet, E Lansing, MI 48824 USA.
C3 International Atomic Energy Agency; Food & Agriculture Organization of
   the United Nations (FAO); Sun Yat Sen University; Michigan State
   University
RP Gilles, JRL (corresponding author), Joint FAO IAEA Div Nucl Tech Food & Agr, Insect Pest Control Lab, Vienna, Austria.
EM J.Gilles@iaea.org
RI ; Xi, Zhiyong/AAD-7936-2022
OI Zheng, Xiaoying/0000-0001-6264-8433; 
FU Key Project of Chinese Ministry of Education [311030]; Guangdong
   Innovative Research Team Program [2011S009]; Scientific and
   Technological Leading Talents of Guangzhou Development District
   [2013L-P116]; Foundation for the NIH through the Grand Challenges in
   Global Health Initiative of the Bill and Melinda Gates Foundation
FX Research in Prof. Zhiyong Xi's laboratory was supported by the Key
   Project of Chinese Ministry of Education (No. 311030), Guangdong
   Innovative Research Team Program (No. 2011S009), Scientific and
   Technological Leading Talents of Guangzhou Development District (No.
   2013L-P116) and a grant from the Foundation for the NIH through the
   Grand Challenges in Global Health Initiative of the Bill and Melinda
   Gates Foundation.
CR Agnew P, 2002, ECOL ENTOMOL, V27, P396, DOI 10.1046/j.1365-2311.2002.00430.x
   ARUNACHALAM N, 1985, J MED ENTOMOL, V22, P648, DOI 10.1093/jmedent/22.6.648
   Benedict MQ, 2007, VECTOR-BORNE ZOONOT, V7, P76, DOI 10.1089/vbz.2006.0562
   Bian GW, 2013, SCIENCE, V340, P748, DOI 10.1126/science.1236192
   Blagrove MSC, 2012, P NATL ACAD SCI USA, V109, P255, DOI 10.1073/pnas.1112021108
   Bourtzis K., 2007, P125, DOI 10.1007/978-1-4020-6059-5_11
   Bourtzis K, 1996, GENETICS, V144, P1063
   Bourtzis K, 2003, CONT T ENT, P217
   Bourtzis K., 2006, INSECT SYMBIOSIS VOL, P225
   Bourtzis K, 2014, ACTA TROP, V132, pS150, DOI 10.1016/j.actatropica.2013.11.004
   BOYLE L, 1993, SCIENCE, V260, P1796, DOI 10.1126/science.8511587
   Brelsfoard CL, 2009, PARASITE VECTOR, V2, DOI 10.1186/1756-3305-2-38
   Calvitti M, 2009, MED VET ENTOMOL, V23, P132, DOI 10.1111/j.1365-2915.2008.00791.x
   Calvitti M, 2012, PARASITE VECTOR, V5, DOI 10.1186/1756-3305-5-254
   Calvitti M, 2010, J MED ENTOMOL, V47, P179, DOI 10.1603/ME09140
   Chen L, 2013, PLOS NEGLECT TROP D, V7, DOI 10.1371/journal.pntd.0002030
   Dobson SL, 2004, EVOLUTION, V58, P2156, DOI 10.1111/j.0014-3820.2004.tb01594.x
   Dobson SL, 2004, HEREDITY, V93, P135, DOI 10.1038/sj.hdy.6800458
   Dobson SL, 2001, J MED ENTOMOL, V38, P844, DOI 10.1603/0022-2585-38.6.844
   Dobson SL, 2001, J MED ENTOMOL, V38, P382, DOI 10.1603/0022-2585-38.3.382
   Edwards C. A., 1970, CRC Critical Reviews in Environmental Control, V1, P7
   Fu YQ, 2010, APPL ENVIRON MICROB, V76, P5887, DOI 10.1128/AEM.00218-10
   Gilles JRL, 2011, J MED ENTOMOL, V48, P296, DOI 10.1603/ME09209
   Gilles JRL, 2014, ACTA TROP, V132, pS178, DOI 10.1016/j.actatropica.2013.08.015
   Gratz NG, 2004, MED VET ENTOMOL, V18, P215, DOI 10.1111/j.0269-283X.2004.00513.x
   Hedges LM, 2008, SCIENCE, V322, P702, DOI 10.1126/science.1162418
   HOFFMANN AA, 1990, GENETICS, V126, P933
   Hosokawa T, 2010, P NATL ACAD SCI USA, V107, P769, DOI 10.1073/pnas.0911476107
   Ioannidis Panagiotis, 2007, Entomological Research, V37, P125, DOI 10.1111/j.1748-5967.2007.00102.x
   Islam MS, 2006, J MED ENTOMOL, V43, P689, DOI 10.1603/0022-2585(2006)43[689:WEOAAD]2.0.CO;2
   Kamgang B, 2011, PARASITE VECTOR, V4, DOI 10.1186/1756-3305-4-79
   KNIPLING EF, 1960, SCI AM, V203, P54, DOI 10.1038/scientificamerican1060-54
   LAVEN H, 1967, NATURE, V216, P383, DOI 10.1038/216383a0
   Moretti R, 2013, MED VET ENTOMOL, V27, P377, DOI 10.1111/j.1365-2915.2012.01061.x
   Pannebakker BA, 2007, P NATL ACAD SCI USA, V104, P213, DOI 10.1073/pnas.0607845104
   Puggioli A, 2013, J MED ENTOMOL, V50, P819, DOI 10.1603/ME13011
   Ritter L, 1995, PERSISTANT ORGANIC P
   Ritter L., 1995, International Programme on Chemical Safety (IPCS), V65, P66
   Sarakatsanou A, 2011, J APPL ENTOMOL, V135, P554, DOI 10.1111/j.1439-0418.2011.01610.x
   Saridaki A, 2010, CURR OPIN MICROBIOL, V13, P67, DOI 10.1016/j.mib.2009.11.005
   Sinkins SP, 2004, INSECT BIOCHEM MOLEC, V34, P723, DOI 10.1016/j.ibmb.2004.03.025
   Stouthamer R, 1999, ANNU REV MICROBIOL, V53, P71, DOI 10.1146/annurev.micro.53.1.71
   Suh E, 2009, APPL ENVIRON MICROB, V75, P7783, DOI 10.1128/AEM.01331-09
   Teixeira L, 2008, PLOS BIOL, V6, P2753, DOI 10.1371/journal.pbio.1000002
   Vreysen MJB, 2000, J ECON ENTOMOL, V93, P123, DOI 10.1603/0022-0493-93.1.123
   Weeks AR, 2007, PLOS BIOL, V5, P997, DOI 10.1371/journal.pbio.0050114
   Werren John H, 2008, Nat Rev Microbiol, V6, P741, DOI 10.1038/nrmicro1969
   Xi ZY, 2006, P R SOC B, V273, P1317, DOI 10.1098/rspb.2005.3405
   Zabalou S, 2004, P NATL ACAD SCI USA, V101, P15042, DOI 10.1073/pnas.0403853101
   Zhou WG, 1998, P ROY SOC B-BIOL SCI, V265, P509, DOI 10.1098/rspb.1998.0324
   Zouache K, 2011, FEMS MICROBIOL ECOL, V75, P377, DOI 10.1111/j.1574-6941.2010.01012.x
NR 51
TC 129
Z9 142
U1 1
U2 60
PU PUBLIC LIBRARY SCIENCE
PI SAN FRANCISCO
PA 1160 BATTERY STREET, STE 100, SAN FRANCISCO, CA 94111 USA
SN 1932-6203
J9 PLOS ONE
JI PLoS One
PD APR 7
PY 2015
VL 10
IS 4
AR e0121126
DI 10.1371/journal.pone.0121126
PG 13
WC Multidisciplinary Sciences
WE Science Citation Index Expanded (SCI-EXPANDED)
SC Science & Technology - Other Topics
GA CF3VU
UT WOS:000352477800044
PM 25849812
OA gold, Green Submitted, Green Published
DA 2025-07-26
ER

PT J
AU Campbell, LP
   Luther, C
   Moo-Llanes, D
   Ramsey, JM
   Danis-Lozano, R
   Peterson, AT
AF Campbell, Lindsay P.
   Luther, Caylor
   Moo-Llanes, David
   Ramsey, Janine M.
   Danis-Lozano, Rogelio
   Peterson, A. Townsend
TI Climate change influences on global distributions of dengue and
   chikungunya virus vectors
SO PHILOSOPHICAL TRANSACTIONS OF THE ROYAL SOCIETY B-BIOLOGICAL SCIENCES
LA English
DT Article
DE mosquitoes; dengue; chikungunya; potential distribution; climate change
ID AEDES-ALBOPICTUS DIPTERA; YELLOW-FEVER; AEGYPTI DIPTERA; CULICIDAE;
   MOSQUITO; SUITABILITY; OUTBREAK; RISK; TRANSMISSION; POPULATIONS
AB Numerous recent studies have illuminated global distributions of human cases of dengue and other mosquito-transmitted diseases, yet the potential distributions of key vector species have not been incorporated integrally into those mapping efforts. Projections onto future conditions to illuminate potential distributional shifts in coming decades are similarly lacking, at least outside Europe. This study examined the global potential distributions of Aedes aegypti and Aedes albopictus in relation to climatic variation worldwide to develop ecological niche models that, in turn, allowed anticipation of possible changes in distributional patterns into the future. Results indicated complex global rearrangements of potential distributional areas, which-given the impressive dispersal abilities of these two species-are likely to translate into actual distributional shifts. This exercise also signalled a crucial priority: digitization and sharing of existing distributional data so that models of this sort can be developed more rigorously, as present availability of such data is fragmentary and woefully incomplete.
C1 [Campbell, Lindsay P.; Luther, Caylor; Peterson, A. Townsend] Univ Kansas, Biodivers Inst, Lawrence, KS 66045 USA.
   [Campbell, Lindsay P.; Luther, Caylor; Peterson, A. Townsend] Univ Kansas, Dept Ecol & Evolutionary Biol, Lawrence, KS 66045 USA.
   [Moo-Llanes, David; Ramsey, Janine M.; Danis-Lozano, Rogelio] Ctr Reg Invest Salud Publ INSP, Tapachula 30700, Chiapas, Mexico.
C3 University of Kansas; University of Kansas
RP Peterson, AT (corresponding author), Univ Kansas, Biodivers Inst, Lawrence, KS 66045 USA.
EM town@ku.edu
RI Ramsey, Janine/AAS-2220-2021; Peterson, A./I-5697-2013; Campbell,
   Lindsay/KYR-3074-2024; Peterson, A. Townsend/I-5697-2013
OI Ramsey, Janine/0000-0002-5950-0830; Peterson, A.
   Townsend/0000-0003-0243-2379; Campbell, Lindsay/0000-0001-6069-1198
CR [Anonymous], GLOB DOWNSC CLIM PRO
   Benedict MQ, 2007, VECTOR-BORNE ZOONOT, V7, P76, DOI 10.1089/vbz.2006.0562
   Bhatt S, 2013, NATURE, V496, P504, DOI 10.1038/nature12060
   Brady OJ, 2012, PLOS NEGLECT TROP D, V6, DOI 10.1371/journal.pntd.0001760
   Braks MAH, 2004, ANN ENTOMOL SOC AM, V97, P130, DOI 10.1603/0013-8746(2004)097[0130:ICBTIS]2.0.CO;2
   Caminade C, 2012, J R SOC INTERFACE, V9, P2708, DOI 10.1098/rsif.2012.0138
   Charrel RN, 2007, NEW ENGL J MED, V356, P769, DOI 10.1056/NEJMp078013
   Crans WJ, 2004, J VECTOR ECOL, V29, P1
   Depoortere E, 2008, LANCET, V371, P723, DOI 10.1016/S0140-6736(08)60336-0
   Derraik JGB, 2006, J MED ENTOMOL, V43, P1, DOI 10.1603/0022-2585(2006)043[0001:ASFIAD]2.0.CO;2
   Dias, 1997, Braz J Infect Dis, V1, P36
   Erickson RA, 2012, ENVIRON RES LETT, V7, DOI 10.1088/1748-9326/7/3/034003
   Fischer D, 2014, EUROSURVEILLANCE, V19, P34, DOI 10.2807/1560-7917.ES2014.19.6.20696
   Fischer D, 2013, INT J HEALTH GEOGR, V12, DOI 10.1186/1476-072X-12-51
   Fischer D, 2011, GLOBAL PLANET CHANGE, V78, P54, DOI 10.1016/j.gloplacha.2011.05.008
   Hijmans RJ, 2005, INT J CLIMATOL, V25, P1965, DOI 10.1002/joc.1276
   Holder P, 2010, J MED ENTOMOL, V47, P600, DOI 10.1603/ME09111
   Honório NA, 2003, MEM I OSWALDO CRUZ, V98, P191, DOI 10.1590/S0074-02762003000200005
   Huber K, 2002, HEREDITY, V89, P7, DOI 10.1038/sj.hdy.6800086
   Jansen CC, 2010, MICROBES INFECT, V12, P272, DOI 10.1016/j.micinf.2009.12.011
   Jentes ES, 2011, LANCET INFECT DIS, V11, P622, DOI 10.1016/S1473-3099(11)70147-5
   Juliano SA, 2004, OECOLOGIA, V139, P583, DOI 10.1007/s00442-004-1532-4
   Kalra N. L., 1997, Dengue Bulletin, V21, P84
   Kobayashi M, 2002, J MED ENTOMOL, V39, P4, DOI 10.1603/0022-2585-39.1.4
   LAIRD M, 1994, J AM MOSQUITO CONTR, V10, P14
   Lambrechts L, 2010, PLOS NEGLECT TROP D, V4, DOI 10.1371/journal.pntd.0000646
   Lobo JM, 2008, GLOBAL ECOL BIOGEOGR, V17, P145, DOI 10.1111/j.1466-8238.2007.00358.x
   Lounibos LP, 2002, J VECTOR ECOL, V27, P86
   MACDONAL.WW, 1972, B WORLD HEALTH ORGAN, V46, P203
   Martínez-Meyer E, 2013, BIOL LETTERS, V9, DOI 10.1098/rsbl.2012.0637
   Massad E, 2003, REV SAUDE PUBL, V37, P477, DOI 10.1590/S0034-89102003000400013
   Owens HL, 2013, ECOL MODEL, V263, P10, DOI 10.1016/j.ecolmodel.2013.04.011
   Pagès F, 2009, PLOS ONE, V4, DOI 10.1371/journal.pone.0004691
   Peterson A.T., 2011, Ecological Niches and Geographic Distributions (MPB- 49), V56
   Peterson AT, 2008, ECOL MODEL, V213, P63, DOI 10.1016/j.ecolmodel.2007.11.008
   Peterson AT, 2005, T ROY SOC TROP MED H, V99, P647, DOI 10.1016/j.trstmh.2005.02.004
   Phillips SJ, 2006, ECOL MODEL, V190, P231, DOI 10.1016/j.ecolmodel.2005.03.026
   Phillips SJ, 2009, ECOL APPL, V19, P181, DOI 10.1890/07-2153.1
   Radke EG, 2012, EMERG INFECT DIS, V18, P135, DOI 10.3201/eid1801.110130
   Ramos MM, 2008, AM J TROP MED HYG, V78, P364
   Rogers DJ, 2006, ADV PARASIT, V62, P181, DOI 10.1016/S0065-308X(05)62006-4
   Roiz D, 2011, PLOS ONE, V6, DOI 10.1371/journal.pone.0014800
   Ruiz-Moreno D, 2012, PLOS NEGLECT TROP D, V6, DOI 10.1371/journal.pntd.0001918
   SAVAGE HM, 1992, J AM MOSQUITO CONTR, V8, P101
   Schultz George W., 1993, Southeast Asian Journal of Tropical Medicine and Public Health, V24, P369
   Simard F, 2005, J MED ENTOMOL, V42, P726, DOI 10.1603/0022-2585(2005)042[0726:GDABSP]2.0.CO;2
   Tsetsarkin KA, 2011, CURR OPIN VIROL, V1, P310, DOI 10.1016/j.coviro.2011.07.004
   Tsuda Y, 2001, J MED ENTOMOL, V38, P93, DOI 10.1603/0022-2585-38.1.93
   Van Bortel W, 2014, EUROSURVEILLANCE, V19, P17, DOI 10.2807/1560-7917.ES2014.19.13.20759
   Van Kleef E., 2010, TropIKA.net
   Vasconcelos PFC, 2001, EMERG INFECT DIS, V7, P565, DOI 10.3201/eid0703.010338
   Warner E., 2006, Morbidity and Mortality Weekly Report, V55, P1040
   Wu JY, 2010, AM J TROP MED HYG, V83, P664, DOI 10.4269/ajtmh.2010.09-0755
   Zhong DB, 2013, PLOS ONE, V8, DOI 10.1371/journal.pone.0068586
NR 54
TC 286
Z9 320
U1 2
U2 141
PU ROYAL SOC
PI LONDON
PA 6-9 CARLTON HOUSE TERRACE, LONDON SW1Y 5AG, ENGLAND
SN 0962-8436
EI 1471-2970
J9 PHILOS T R SOC B
JI Philos. Trans. R. Soc. B-Biol. Sci.
PD APR 5
PY 2015
VL 370
IS 1665
AR 20140135
DI 10.1098/rstb.2014.0135
PG 9
WC Biology
WE Science Citation Index Expanded (SCI-EXPANDED)
SC Life Sciences & Biomedicine - Other Topics
GA CD1IY
UT WOS:000350829800012
PM 25688023
OA Green Published, Bronze
DA 2025-07-26
ER

PT J
AU Proestos, Y
   Christophides, GK
   Ergüler, K
   Tanarhte, M
   Waldock, J
   Lelieveld, J
AF Proestos, Y.
   Christophides, G. K.
   Erguler, K.
   Tanarhte, M.
   Waldock, J.
   Lelieveld, J.
TI Present and future projections of habitat suitability of the Asian tiger
   mosquito, a vector of viral pathogens, from global climate simulation
SO PHILOSOPHICAL TRANSACTIONS OF THE ROYAL SOCIETY B-BIOLOGICAL SCIENCES
LA English
DT Article
DE Aedes albopictus; global climate modelling; habitat suitability; climate
   change; vector distribution model; vector-borne diseases
ID AEDES-ALBOPICTUS DIPTERA; CULICIDAE; CHIKUNGUNYA; TEMPERATURE; DENGUE;
   POPULATIONS; LONGEVITY; SURVIVAL; INVASION; BIOLOGY
AB Climate change can influence the transmission of vector-borne diseases (VBDs) through altering the habitat suitability of insect vectors. Here we present global climate model simulations and evaluate the associated uncertainties in view of the main meteorological factors that may affect the distribution of the Asian tiger mosquito (Aedes albopictus), which can transmit pathogens that cause chikungunya, dengue fever, yellow fever and various encephalitides. Using a general circulation model at 50 km horizontal resolution to simulate mosquito survival variables including temperature, precipitation and relative humidity, we present both global and regional projections of the habitat suitability up to the middle of the twenty-first century. The model resolution of 50 km allows evaluation against previous projections for Europe and provides a basis for comparative analyses with other regions. Model uncertainties and performance are addressed in light of the recent CMIP5 ensemble climate model simulations for the RCP8.5 concentration pathway and using meteorological re-analysis data (ERA-Interim/ECMWF) for the recent past. Uncertainty ranges associated with the thresholds of meteorological variables that may affect the distribution of Ae. albopictus are diagnosed using fuzzy-logic methodology, notably to assess the influence of selected meteorological criteria and combinations of criteria that influence mosquito habitat suitability. From the climate projections for 2050, and adopting a habitat suitability index larger than 70%, we estimate that approximately 2.4 billion individuals in a land area of nearly 20 million km(2) will potentially be exposed to Ae. albopictus. The synthesis of fuzzy-logic based on mosquito biology and climate change analysis provides new insights into the regional and global spreading of VBDs to support disease control and policy making.
C1 [Proestos, Y.; Erguler, K.; Waldock, J.; Lelieveld, J.] Cyprus Inst, Computat Based Sci & Technol Res Ctr CaSToRC, CY-2121 Nicosia, Cyprus.
   [Christophides, G. K.; Waldock, J.] Univ London Imperial Coll Sci Technol & Med, Dept Life Sci, Fac Nat Sci, London SW7 2AZ, England.
   [Tanarhte, M.; Lelieveld, J.] Max Planck Inst Chem, Dept Atmospher Chem, D-55128 Mainz, Germany.
C3 Imperial College London; Max Planck Society
RP Proestos, Y (corresponding author), Cyprus Inst, Computat Based Sci & Technol Res Ctr CaSToRC, 20 Konstantinou Kavafi St, CY-2121 Nicosia, Cyprus.
EM y.proestos@cyi.ac.cy; jos.lelieveld@mpic.de
RI ; Lelieveld, Johannes (Jos)/A-1986-2013; Erguler, Kamil/Y-5990-2019;
   Lelieveld, Jos/A-1986-2013
OI Proestos, Yiannis/0000-0001-5991-0322; Lelieveld, Johannes
   (Jos)/0000-0001-6307-3846; Christophides, George/0000-0002-3323-1687;
   Erguler, Kamil/0000-0002-2674-592X; Tanarhte, Meryem/0000-0001-7347-2146
FU European Research Council under the European Union [226144]; Cy-Tera
   Project; European Regional Development Fund; Republic of Cyprus through
   the Research Promotion Foundation; European Research Council (ERC)
   [226144] Funding Source: European Research Council (ERC)
FX The research leading to these results has received funding from the
   European Research Council under the European Union's Seventh Framework
   Programme (FP7/2007-2013)/ERC grant agreement no. 226144. This work was
   supported by the Cy-Tera Project, co-funded by the European Regional
   Development Fund and the Republic of Cyprus through the Research
   Promotion Foundation.
CR Ahlström A, 2012, ENVIRON RES LETT, V7, DOI 10.1088/1748-9326/7/4/044008
   Alto BW, 2001, J MED ENTOMOL, V38, P646, DOI 10.1603/0022-2585-38.5.646
   Alto BW, 2001, J MED ENTOMOL, V38, P548, DOI 10.1603/0022-2585-38.4.548
   [Anonymous], SCIENCE
   [Anonymous], ECHAM MESSY ATM CHEM
   [Anonymous], ISSUES BIOINVASION S
   [Anonymous], 4D VAR RES
   [Anonymous], 2012, Reducing Urban Heat Islands: Compendium of Strategies
   [Anonymous], CLIM REAN
   [Anonymous], GRIDD POP WORLD VERS
   [Anonymous], 2009, TECHNICAL REPORT
   [Anonymous], WORLD POP PROSP 2012
   [Anonymous], REPORT EMISSIONS SCE
   [Anonymous], ESAPWP227 UN DEP EC
   [Anonymous], 2018, R LANG ENV STAT COMP
   [Anonymous], NCAR COMM LANG VERS
   Benedict MQ, 2007, VECTOR-BORNE ZOONOT, V7, P76, DOI 10.1089/vbz.2006.0562
   Bhatt S, 2013, NATURE, V496, P504, DOI 10.1038/nature12060
   Boko M, 2007, AR4 CLIMATE CHANGE 2007: IMPACTS, ADAPTATION, AND VULNERABILITY, P433
   Bornstein R.D., 1968, J APPL METEOR, V7, P575, DOI [DOI 10.1175/1520-0450(1968)0072.0.CO;2, 10.1175/1520-0450(1968)0070575:OOTUHI2.0.CO;2, 10.1175/1520- 0450(1968)007lt;0575:OOTUHIgt;2.0.CO;2., DOI 10.1175/1520-0450(1968)007LT;0575:OOTUHIGT;2.0.CO;2]
   Briegel H, 2001, J MED ENTOMOL, V38, P566, DOI 10.1603/0022-2585-38.4.566
   Brown Liang, 2007, [No title captured]
   Calado DC, 2002, REV SAUDE PUBL, V36, P173, DOI 10.1590/S0034-89102002000200009
   Caminade C, 2012, J R SOC INTERFACE, V9, P2708, DOI 10.1098/rsif.2012.0138
   Centre for Agricultural Bioscience International, 2014, INV SPEC COMP
   Dee DP, 2011, Q J ROY METEOR SOC, V137, P553, DOI 10.1002/qj.828
   Delatte H, 2008, PARASITE, V15, P3, DOI 10.1051/parasite/2008151003
   Delatte H, 2008, VECTOR-BORNE ZOONOT, V8, P25, DOI 10.1089/vbz.2007.0649
   Delatte H, 2009, J MED ENTOMOL, V46, P33, DOI 10.1603/033.046.0105
   Delmelle EM, 2014, APPL GEOGR, V52, P144, DOI 10.1016/j.apgeog.2014.05.007
   Eastin MD, 2014, AM J TROP MED HYG, V91, P598, DOI 10.4269/ajtmh.13-0303
   Fischer D, 2014, EUROSURVEILLANCE, V19, P34, DOI 10.2807/1560-7917.ES2014.19.6.20696
   Fischer D, 2013, INT J HEALTH GEOGR, V12, DOI 10.1186/1476-072X-12-51
   Fischer D, 2011, GLOBAL PLANET CHANGE, V78, P54, DOI 10.1016/j.gloplacha.2011.05.008
   Gratz NG, 2004, MED VET ENTOMOL, V18, P215, DOI 10.1111/j.0269-283X.2004.00513.x
   Hawley W.A., 1988, Journal of the American Mosquito Control Association, V4, P1
   Jöckel P, 2005, ATMOS CHEM PHYS, V5, P433
   Juliano SA, 2002, OECOLOGIA, V130, P458, DOI 10.1007/s004420100811
   Knutti R, 2008, PHILOS T R SOC A, V366, P4647, DOI 10.1098/rsta.2008.0169
   Knutti R, 2013, NAT CLIM CHANGE, V3, P369, DOI [10.1038/nclimate1716, 10.1038/NCLIMATE1716]
   Kobayashi M, 2002, J MED ENTOMOL, V39, P4, DOI 10.1603/0022-2585-39.1.4
   Lee SH, 2013, PLOS ONE, V8, DOI 10.1371/journal.pone.0068512
   Medlock JM, 2006, J VECTOR ECOL, V31, P292, DOI 10.3376/1081-1710(2006)31[292:AOTPFS]2.0.CO;2
   NAWROCKI SJ, 1987, J AM MOSQUITO CONTR, V3, P314
   Neteler M, 2013, PLOS ONE, V8, DOI 10.1371/journal.pone.0082090
   Neteler M, 2011, INT J HEALTH GEOGR, V10, DOI 10.1186/1476-072X-10-49
   Neto PL, 2004, NEOTROP ENTOMOL, V33, P29, DOI 10.1590/S1519-566X2004000100006
   OKE TR, 1982, Q J ROY METEOR SOC, V108, P1, DOI 10.1002/qj.49710845502
   Poletti P, 2011, PLOS ONE, V6, DOI 10.1371/journal.pone.0018860
   Riahi K, 2007, TECHNOL FORECAST SOC, V74, P887, DOI 10.1016/j.techfore.2006.05.026
   Riahi K, 2011, CLIMATIC CHANGE, V109, P33, DOI 10.1007/s10584-011-0149-y
   Rochlin I, 2013, PLOS ONE, V8, DOI 10.1371/journal.pone.0060874
   Roeckner E, 2006, J CLIMATE, V19, P3771, DOI 10.1175/JCLI3824.1
   Roiz D, 2011, PLOS ONE, V6, DOI 10.1371/journal.pone.0014800
   Saaty T.L., 2010, Principia mathematica decernendi: Mathematical principles of decision making
   Schulzweida U., 2013, CDO USERS GUIDE VERS
   Solomon S, 2007, AR4 CLIMATE CHANGE 2007: THE PHYSICAL SCIENCE BASIS, P1
   Taylor K. E., 2000, 60 PCMDI LAWR LIV NA
   Taylor KE, 2012, B AM METEOROL SOC, V93, P485, DOI 10.1175/BAMS-D-11-00094.1
   Tilston N, 2009, INT J HEALTH GEOGR, V8, DOI 10.1186/1476-072X-8-61
   Tran LT, 2002, ENVIRON MANAGE, V29, P845, DOI 10.1007/s00267-001-2587-1
   Waldock J, 2013, PATHOG GLOB HEALTH, V107, P224, DOI 10.1179/2047773213Y.0000000100
   Weigel AP, 2007, MON WEATHER REV, V135, P118, DOI 10.1175/MWR3280.1
   Wu F, 2011, VECTOR-BORNE ZOONOT, V11, P1181, DOI 10.1089/vbz.2010.0032
   Zender C.S., 2013, NCO USERS GUIDE VERS
   Zhu KJ, 1999, EUR J OPER RES, V116, P450, DOI 10.1016/S0377-2217(98)00331-2
NR 66
TC 67
Z9 71
U1 3
U2 73
PU ROYAL SOC
PI LONDON
PA 6-9 CARLTON HOUSE TERRACE, LONDON SW1Y 5AG, ENGLAND
SN 0962-8436
EI 1471-2970
J9 PHILOS T R SOC B
JI Philos. Trans. R. Soc. B-Biol. Sci.
PD APR 5
PY 2015
VL 370
IS 1665
AR 20130554
DI 10.1098/rstb.2013.0554
PG 16
WC Biology
WE Science Citation Index Expanded (SCI-EXPANDED)
SC Life Sciences & Biomedicine - Other Topics
GA CD1IY
UT WOS:000350829800004
PM 25688015
OA Green Published, hybrid
DA 2025-07-26
ER

PT J
AU Guillén, J
   Lichière, J
   Rabah, N
   Beitzel, BF
   Canard, B
   Coutard, B
AF Guillen, Jaime
   Lichiere, Julie
   Rabah, Nadia
   Beitzel, Brett F.
   Canard, Bruno
   Coutard, Bruno
TI Structural and biophysical analysis of sequence insertions in the
   Venezuelan Equine Encephalitis Virus macro domain
SO VIRUS RESEARCH
LA English
DT Article
DE Alphavirus; Non-structural protein; Macro domain; Sequence insertion;
   Structure; Biophysical studies
ID STRAND RNA-SYNTHESIS; REPLICASE PROTEIN NSP2; SINDBIS-VIRUS;
   MINUS-STRAND; NONSTRUCTURAL PROTEIN; IN-VITRO; IDENTIFICATION;
   MUTATIONS; CHIKUNGUNYA; PHOSPHORYLATION
AB Random transposon insertions in viral genomes can be used to reveal genomic regions important for virus replication. We used these genomic data to evaluate at the protein level the effect of such insertions on the Venezuelan Equine Encephalitis Virus nsP3 macro domain. The structural analysis showed that transposon insertions occur mainly in loops connecting the secondary structure elements. Some of the insertions leading to a temperature sensitive viral phenotype (ts) are close to the cleavage site between nsP2 and nsP3 or the ADP-ribose binding site, two important functions of the macro domain. Using four mutants mimicking the transposon insertions, we confirmed that these insertions can affect the macro domain properties without disrupting the overall structure of the protein. (C) 2015 Elsevier B.V. All rights reserved.
C1 [Guillen, Jaime; Lichiere, Julie; Rabah, Nadia; Canard, Bruno; Coutard, Bruno] CNRS, AFMB UMR 7257, F-13288 Marseille, France.
   [Guillen, Jaime; Lichiere, Julie; Rabah, Nadia; Canard, Bruno; Coutard, Bruno] Aix Marseille Univ, AFMB UMR 7257, F-13288 Marseille 09, France.
   [Beitzel, Brett F.] US Army, Ctr Genome Sci, Med Res Inst Infect Dis, Ft Detrick, MD 21702 USA.
C3 Centre National de la Recherche Scientifique (CNRS); CNRS - National
   Institute for Biology (INSB); Aix-Marseille Universite; Aix-Marseille
   Universite
RP Coutard, B (corresponding author), Aix Marseille Univ, AFMB UMR 7257, F-13288 Marseille 09, France.
EM bruno.coutard@afmb.univ-mrs.fr
RI Rabah, Nadia/KIJ-3528-2024; Canard, Bruno/KHC-8939-2024; Guillen,
   Jaime/K-6175-2019; Guillen, Jaime/K-2892-2014
OI Canard, Bruno/0000-0003-4924-1991; Beitzel, Brett/0000-0002-3798-6411;
   Guillen, Jaime/0000-0001-7415-1512
FU European Union [260644]; MEC [BFS-2010-1217]; Intra-European Marie Curie
   fellowship [299753]
FX This work was supported by the European Union Seventh Framework
   Programme FP7/2007-2013 [Project SILVER Grant 260644]. J.G. was
   recipient of a postdoctoral fellowship from MEC (BFS-2010-1217) and an
   Intra-European Marie Curie fellowship (FP7-PEOPLE-2011-IEF, no 299753).
CR AHOLA T, 1995, P NATL ACAD SCI USA, V92, P507, DOI 10.1073/pnas.92.2.507
   Beitzel BF, 2010, PLOS PATHOG, V6, DOI 10.1371/journal.ppat.1001146
   BOHM G, 1992, PROTEIN ENG, V5, P191, DOI 10.1093/protein/5.3.191
   Das PK, 2014, J BIOL CHEM, V289, P5635, DOI 10.1074/jbc.M113.503433
   de Cedrón MG, 1999, FEBS LETT, V448, P19, DOI 10.1016/S0014-5793(99)00321-X
   Dé I, 2003, J VIROL, V77, P13106, DOI 10.1128/JVI.77.24.13106-13116.2003
   Golubtsov A, 2006, FEBS LETT, V580, P1502, DOI 10.1016/j.febslet.2006.01.071
   GORBALENYA AE, 1991, FEBS LETT, V288, P201, DOI 10.1016/0014-5793(91)81034-6
   Gorchakov R, 2008, J VIROL, V82, P6218, DOI 10.1128/JVI.02624-07
   HAHN YS, 1989, J VIROL, V63, P1194, DOI 10.1128/JVI.63.3.1194-1202.1989
   Kelley LA, 2009, NAT PROTOC, V4, P363, DOI 10.1038/nprot.2009.2
   Kim KH, 2004, VIROLOGY, V323, P153, DOI 10.1016/j.virol.2004.03.009
   LASTARZA MW, 1994, J VIROL, V68, P5781, DOI 10.1128/JVI.68.9.5781-5791.1994
   LASTARZA MW, 1994, VIROLOGY, V202, P224, DOI 10.1006/viro.1994.1338
   LEMM JA, 1990, J VIROL, V64, P3001, DOI 10.1128/JVI.64.6.3001-3011.1990
   Lulla A, 2012, J VIROL, V86, P553, DOI 10.1128/JVI.05195-11
   Lulla V, 2006, J VIROL, V80, P3108, DOI 10.1128/JVI.80.6.3108-3111.2006
   Lulla V, 2008, J VIROL, V82, P9236, DOI 10.1128/JVI.00711-08
   Mai JB, 2009, J VIROL, V83, P8553, DOI 10.1128/JVI.00056-09
   Malet H, 2009, J VIROL, V83, P6534, DOI 10.1128/JVI.00189-09
   Mayuri, 2008, J VIROL, V82, P7284, DOI 10.1128/JVI.00224-08
   MI S, 1989, VIROLOGY, V170, P385, DOI 10.1016/0042-6822(89)90429-7
   Nan YC, 2014, J VIROL, V88, P11924, DOI 10.1128/JVI.01935-14
   Nargi-Aizenman JL, 2002, VIROLOGY, V293, P164, DOI 10.1006/viro.2001.1253
   Pace N.C., 1987, PROTEIN STRUCTURE PR, P311
   Park E, 2009, VIROLOGY, V388, P305, DOI 10.1016/j.virol.2009.03.031
   RIKKONEN M, 1994, J VIROL, V68, P5804, DOI 10.1128/JVI.68.9.5804-5810.1994
   Rivas F, 1997, J INFECT DIS, V175, P828, DOI 10.1086/513978
   Rubach JK, 2009, VIROLOGY, V384, P201, DOI 10.1016/j.virol.2008.10.030
   Rungrotmongkol T, 2010, J MOL GRAPH MODEL, V29, P347, DOI 10.1016/j.jmgm.2010.09.010
   SAWICKI DL, 1993, J VIROL, V67, P3605, DOI 10.1128/JVI.67.6.3605-3610.1993
   SAWICKI DL, 1990, VIROLOGY, V174, P43, DOI 10.1016/0042-6822(90)90052-S
   Sawicki DL, 2006, J VIROL, V80, P360, DOI 10.1128/JVI.80.1.360-371.2006
   SAWICKI DL, 1994, ARCH VIROL, P393
   Shin G, 2012, P NATL ACAD SCI USA, V109, P16534, DOI 10.1073/pnas.1210418109
   SHIRAKO Y, 1994, J VIROL, V68, P1874, DOI 10.1128/JVI.68.3.1874-1885.1994
   STRAUSS EG, 1992, VIROLOGY, V191, P932, DOI 10.1016/0042-6822(92)90268-T
   Suopanki J, 1998, J GEN VIROL, V79, P309, DOI 10.1099/0022-1317-79-2-309
   Tan JZ, 2009, PLOS PATHOG, V5, DOI 10.1371/journal.ppat.1000428
   Vasiljeva L, 2000, J BIOL CHEM, V275, P17281, DOI 10.1074/jbc.M910340199
   Vihinen H, 2000, J BIOL CHEM, V275, P27775
   WANG YF, 1994, J VIROL, V68, P6466, DOI 10.1128/JVI.68.10.6466-6475.1994
NR 42
TC 2
Z9 2
U1 0
U2 4
PU ELSEVIER SCIENCE BV
PI AMSTERDAM
PA PO BOX 211, 1000 AE AMSTERDAM, NETHERLANDS
SN 0168-1702
EI 1872-7492
J9 VIRUS RES
JI Virus Res.
PD APR 2
PY 2015
VL 201
BP 94
EP 100
DI 10.1016/j.virusres.2015.02.018
PG 7
WC Virology
WE Science Citation Index Expanded (SCI-EXPANDED)
SC Virology
GA CI8MP
UT WOS:000355026700013
PM 25725151
DA 2025-07-26
ER

PT J
AU Abad-Franch, F
   Zamora-Perea, E
   Ferraz, G
   Padilla-Torres, SD
   Luz, SLB
AF Abad-Franch, Fernando
   Zamora-Perea, Elvira
   Ferraz, Goncalo
   Padilla-Torres, Samael D.
   Luz, Sergio L. B.
TI Mosquito-Disseminated Pyriproxyfen Yields High Breeding-Site Coverage
   and Boosts Juvenile Mosquito Mortality at the Neighborhood Scale
SO PLOS NEGLECTED TROPICAL DISEASES
LA English
DT Article
ID GROWTH-REGULATOR PYRIPROXYFEN; AEDES-AEGYPTI DIPTERA; DENGUE;
   CHIKUNGUNYA; DISPERSAL; CULICIDAE; CONTAINERS; ALBOPICTUS; WOLBACHIA;
   OUTBREAKS
AB Background
   Mosquito-borne pathogens pose major public health challenges worldwide. With vaccines or effective drugs still unavailable for most such pathogens, disease prevention heavily relies on vector control. To date, however, mosquito control has proven difficult, with low breeding-site coverage during control campaigns identified as a major drawback. A novel tactic exploits the egg-laying behavior of mosquitoes to have them disseminate tiny particles of a potent larvicide, pyriproxyfen (PPF), from resting to breeding sites, thus improving coverage. This approach has yielded promising results at small spatial scales, but its wider applicability remains unclear.
   Methodology/Principal Findings
   We conducted a four-month trial within a 20-month study to investigate mosquito-driven dissemination of PPF dust-particles from 100 'dissemination stations' (DSs) deployed in a 7-ha sub-area to surveillance dwellings and sentinel breeding sites (SBSs) distributed over an urban neighborhood of about 50 ha. We assessed the impact of the trial by measuring juvenile mosquito mortality and adult mosquito emergence in each SBS-month. Using data from 1,075 dwelling-months, 2,988 SBS-months, and 29,922 individual mosquitoes, we show that mosquito-disseminated PPF yielded high coverage of dwellings (up to 100%) and SBSs (up to 94.3%). Juvenile mosquito mortality in SBSs (about 4% at baseline) increased by over one order of magnitude during PPF dissemination (about 75%). This led to a > 10-fold decrease of adult mosquito emergence from SBSs, from approximately 1,000-3,000 adults/month before to about 100 adults/month during PPF dissemination.
   Conclusions/Significance
   By expanding breeding-site coverage and boosting juvenile mosquito mortality, a strategy based on mosquito-disseminated PPF has potential to substantially enhance mosquito control. Sharp declines in adult mosquito emergence can lower vector/host ratios, reducing the risk of disease outbreaks. This approach is a very promising complement to current and novel mosquito control strategies; it will probably be especially relevant for the control of urban disease vectors, such as Aedes and Culex species, that often cause large epidemics.
C1 [Abad-Franch, Fernando; Zamora-Perea, Elvira; Padilla-Torres, Samael D.; Luz, Sergio L. B.] Inst Leonidas & Maria Deane Fiocruz Amazonia, Lab Ecol Doencas Transmissiveis Amazonia, Manaus, Amazonas, Brazil.
   [Ferraz, Goncalo] Univ Fed Rio Grande do Sul, Inst Biociencias, Dept Ecol, BR-90049 Porto Alegre, RS, Brazil.
   [Ferraz, Goncalo] Inst Nacl de Pesquisas da Amazonia, Smithsonian Trop Res Inst, Biol Dynam Forest Fragments Project, Manaus, Amazonas, Brazil.
C3 Fundacao Oswaldo Cruz; Universidade Federal do Rio Grande do Sul;
   Smithsonian Institution; Smithsonian Tropical Research Institute;
   Institute Nacional de Pesquisas da Amazonia
RP Abad-Franch, F (corresponding author), Inst Leonidas & Maria Deane Fiocruz Amazonia, Lab Ecol Doencas Transmissiveis Amazonia, Manaus, Amazonas, Brazil.
EM fernando.abad@cpqrr.fiocruz.br
RI ; Luz, Sergio/MEQ-1882-2025; Ferraz, Goncalo/C-3860-2008; Abad-Franch,
   Fernando/AAB-6729-2021; Ferraz, Gonçalo/C-3860-2008
OI Abad-Franch, Fernando/0000-0002-7715-0328; Luz, Sergio Luiz
   Bessa/0000-0001-5887-7372; Ferraz, Goncalo/0000-0001-8748-0462; 
FU Fiocruz PDTSP Program (Ministry of Health, Brazil); Instituto Leonidas e
   Maria Deane (Fiocruz, Brazil); Fiocruz-FAPEAM agreement (Brazil)
FX This study was funded by the Fiocruz PDTSP Program (Ministry of Health,
   Brazil), by intramural funds of the Instituto Leonidas e Maria Deane
   (Fiocruz, Brazil), and by the Fiocruz-FAPEAM agreement (Brazil). The
   funders had no role in study design, data collection and analysis,
   decision to publish, or preparation of the manuscript.
CR Agresti A., 2002, Categorical data analysis, V2nd Edition
   [Anonymous], DENG GUID DIAGN TREA
   [Anonymous], 2012, PLOS NEGLECT TROP D, DOI DOI 10.1371/journal.pntd.0001793
   [Anonymous], DIR NAC PREV CONTR E
   [Anonymous], TROP MED
   [Anonymous], PRINC MOSQ IMP SAN B
   [Anonymous], VECT BORN DIS UND EN
   Bonizzoni M, 2013, TRENDS PARASITOL, V29, P460, DOI 10.1016/j.pt.2013.07.003
   BRIEGEL H, 1973, GERONTOLOGY, V19, P240, DOI 10.1159/000211976
   Burnham K.P., 2002, Model Selection and Multimodel Inference: A Practical Information-Theoretic Approach, V2nd, DOI DOI 10.1007/B97636
   Campbell GL, 2002, LANCET INFECT DIS, V2, P519, DOI 10.1016/S1473-3099(02)00368-7
   Charrel RN, 2007, NEW ENGL J MED, V356, P769, DOI 10.1056/NEJMp078013
   Chism BD, 2003, MED VET ENTOMOL, V17, P211, DOI 10.1046/j.1365-2915.2003.00433.x
   Colton YM, 2003, MED VET ENTOMOL, V17, P195, DOI 10.1046/j.1365-2915.2003.00424.x
   de Valdez MRW, 2011, P NATL ACAD SCI USA, V108, P4772, DOI 10.1073/pnas.1019295108
   Devine GJ, 2009, P NATL ACAD SCI USA, V106, P11530, DOI 10.1073/pnas.0901369106
   FIRTH D, 1993, BIOMETRIKA, V80, P27, DOI 10.1093/biomet/80.1.27
   Gürtler RE, 2009, PLOS NEGLECT TROP D, V3, DOI 10.1371/journal.pntd.0000427
   Harrington LC, 2005, AM J TROP MED HYG, V72, P209, DOI 10.4269/ajtmh.2005.72.209
   Harris AF, 2011, NAT BIOTECHNOL, V29, P1034, DOI 10.1038/nbt.2019
   HAWLEY W A, 1988, Journal of the American Mosquito Control Association, V4, P2
   Hoffmann AA, 2011, NATURE, V476, P454, DOI 10.1038/nature10356
   Honório NA, 2003, MEM I OSWALDO CRUZ, V98, P191, DOI 10.1590/S0074-02762003000200005
   Maciel-de-Freitas R, 2010, MED VET ENTOMOL, V24, P74, DOI 10.1111/j.1365-2915.2009.00851.x
   MOGI M, 1980, Tropical Medicine, V22, P1
   Moreira LA, 2009, CELL, V139, P1268, DOI 10.1016/j.cell.2009.11.042
   Morrison AC, 2008, PLOS MED, V5, P362, DOI 10.1371/journal.pmed.0050068
   Padilla-Torres SD, 2013, PLOS ONE, V8, DOI 10.1371/journal.pone.0058420
   Pialoux G, 2007, LANCET INFECT DIS, V7, P319, DOI 10.1016/S1473-3099(07)70107-X
   Pilger D, 2011, TROP MED INT HEALTH, V16, P1143, DOI 10.1111/j.1365-3156.2011.02818.x
   Regis LN, 2013, PLOS ONE, V8, DOI 10.1371/journal.pone.0067682
   REITER P, 1995, AM J TROP MED HYG, V52, P177, DOI 10.4269/ajtmh.1995.52.177
   Ríos-Velásquez CM, 2007, MEM I OSWALDO CRUZ, V102, P617, DOI 10.1590/S0074-02762007005000076
   Ritchie SA, 2013, J MED ENTOMOL, V50, P1169, DOI 10.1603/ME13043
   Schmidt WP, 2011, PLOS MED, V8, DOI 10.1371/journal.pmed.1001082
   Sihuincha M, 2005, J MED ENTOMOL, V42, P620, DOI 10.1603/0022-2585(2005)042[0620:PUOPFC]2.0.CO;2
   Staples JE, 2009, CLIN INFECT DIS, V49, P942, DOI 10.1086/605496
   Suman DS, 2014, ACTA TROP, V135, P96, DOI 10.1016/j.actatropica.2014.03.026
   Vazquez-Prokopec GM, 2010, PLOS NEGLECT TROP D, V4, DOI 10.1371/journal.pntd.0000920
   Vega-Rua A, 2013, PLOS ONE, V8, DOI 10.1371/journal.pone.0059716
   Weaver SC, 2010, ANTIVIR RES, V85, P328, DOI 10.1016/j.antiviral.2009.10.008
   WHO-World Health Organization, 2008, Pyriproxyfen in Drinking-Water: Use for Vector Control in Drinking-Water Sources and Containers Background Document for Development of WHO Guidelines for Drinking-Water Quality
   Wilder-Smith A, 2012, GLOBAL HEALTH ACTION, V5, P1, DOI 10.3402/gha.v5i0.17273
NR 43
TC 53
Z9 56
U1 0
U2 20
PU PUBLIC LIBRARY SCIENCE
PI SAN FRANCISCO
PA 1160 BATTERY STREET, STE 100, SAN FRANCISCO, CA 94111 USA
SN 1935-2735
J9 PLOS NEGLECT TROP D
JI Plos Neglect. Trop. Dis.
PD APR
PY 2015
VL 9
IS 4
AR e0003702
DI 10.1371/journal.pntd.0003702
PG 17
WC Infectious Diseases; Parasitology; Tropical Medicine
WE Science Citation Index Expanded (SCI-EXPANDED)
SC Infectious Diseases; Parasitology; Tropical Medicine
GA CI7VF
UT WOS:000354972200047
PM 25849040
OA Green Published, Green Submitted, gold
DA 2025-07-26
ER

PT J
AU Ahola, T
   Courderc, T
   Ng, LFP
   Hallengärd, D
   Powers, A
   Lecuit, M
   Esteban, M
   Merits, A
   Roques, P
   Liljeström, P
AF Ahola, Tero
   Courderc, Therese
   Ng, Lisa F. P.
   Hallengard, David
   Powers, Ann
   Lecuit, Marc
   Esteban, Mariano
   Merits, Andres
   Roques, Pierre
   Liljestrom, Peter
TI Therapeutics and Vaccines Against Chikungunya Virus
SO VECTOR-BORNE AND ZOONOTIC DISEASES
LA English
DT Article
DE Chikungunya; Attenuated virus; Vaccine; Protease; Polymerase; Antiviral;
   Virus-like particles; Antibodies; DNA chimeric viruses
ID NEUTRALIZING MONOCLONAL-ANTIBODIES; PROTECTIVE IMMUNE-RESPONSE;
   SEMLIKI-FOREST-VIRUS; IN-VITRO; ALPHAVIRUS VACCINE; DNA VACCINE; MOUSE
   MODEL; E2 PROTEIN; ANTIVIRAL ACTIVITY; NONHUMAN-PRIMATES
AB Currently, there are no licensed vaccines or therapies available against chikungunya virus (CHIKV), and these were subjects discussed during a CHIKV meeting recently organized in Langkawi, Malaysia. In this review, we chart the approaches taken in both areas. Because of a sharp increase in new data in these fields, the present paper is complementary to previous reviews by Weaver et al. in 2012 and Kaur and Chu in 2013. The most promising antivirals so far discovered are reviewed, with a special focus on the virus-encoded replication proteins as potential targets. Within the vaccines in development, our review emphasizes the various strategies in parallel development that are unique in the vaccine field against a single disease.
C1 [Ahola, Tero] Univ Helsinki, Dept Food & Environm Sci, Helsinki, Finland.
   [Courderc, Therese; Lecuit, Marc] Inst Pasteur, Biol Infect Unit, Paris, France.
   [Courderc, Therese; Lecuit, Marc] INSERM, U1117, Paris, France.
   [Ng, Lisa F. P.] ASTAR, Singapore Immunol Network, Singapore, Singapore.
   [Hallengard, David; Liljestrom, Peter] Karolinska Inst, Dept Microbiol Tumor & Cell Biol, Stockholm, Sweden.
   [Powers, Ann] US Ctr Dis Control & Prevent, Div Vector Borne Dis, Ft Collins, CO USA.
   [Lecuit, Marc] Paris Descartes Univ, Sorbonne Paris Cite, Div Infect Dis & Trop Med, Necker Enfants Malades Univ Hosp,Inst Imagine, Paris, France.
   [Esteban, Mariano] CSIC, Dept Mol & Cellular Biol, Ctr Nacl Biotecnol, Madrid, Spain.
   [Merits, Andres] Univ Tartu, Inst Technol, EE-50090 Tartu, Estonia.
   [Roques, Pierre] CEA, Div Immunovirol, iMETI, Fontenay Aux Roses, France.
   [Roques, Pierre] Univ Paris 11, Orsay, France.
C3 University of Helsinki; Pasteur Network; Universite Paris Cite; Institut
   Pasteur Paris; Pasteur Network; Universite Paris Cite; Institut Pasteur
   Paris; Institut National de la Sante et de la Recherche Medicale
   (Inserm); Agency for Science Technology & Research (A*STAR); A*STAR -
   Singapore Immunology Network (SIgN); Karolinska Institutet; Centers for
   Disease Control & Prevention - USA; Universite Paris Cite; Institut
   National de la Sante et de la Recherche Medicale (Inserm); Assistance
   Publique Hopitaux Paris (APHP); Hopital Universitaire Necker-Enfants
   Malades - APHP; Consejo Superior de Investigaciones Cientificas (CSIC);
   CSIC - Centro Nacional de Biotecnologia (CNB); University of Tartu;
   Universite Paris Saclay; CEA; Universite Paris Saclay
RP Roques, P (corresponding author), CEA, Div Immunovirol, iMETI, Fontenay Aux Roses, France.
EM Pierre.roques@cea.fr; Peter.Liljestrom@ki.se
RI ; Ng, Lisa/JOZ-2889-2023; Roques, Pierre/M-2212-2013; Merits,
   Andres/H-3125-2015; Esteban, Mariano/ABG-5375-2020; Lecuit,
   Marc/J-4073-2013
OI Ng, Lisa/0000-0003-4071-5222; Roques, Pierre/0000-0003-1825-1054;
   Merits, Andres/0000-0001-8193-0071; Lecuit, Marc/0000-0002-4491-1063;
   Liljestrom, Peter/0000-0002-2132-0981; ESTEBAN,
   MARIANO/0000-0003-0846-2827
FU Swedish Research Council; European Union [261202]
FX This work was supported by the Swedish Research Council and by the
   European Union FP7 project "Integrated Chikungunya Research" (ICRES),
   grant agreement no. 261202.
CR Akahata W, 2012, J VIROL, V86, P8879, DOI 10.1128/JVI.00370-12
   Akahata W, 2010, NAT MED, V16, P334, DOI 10.1038/nm.2105
   Albulescu IC, 2014, J GEN VIROL, V95, P2683, DOI 10.1099/vir.0.069690-0
   Allard PM, 2012, PHYTOCHEMISTRY, V84, P160, DOI 10.1016/j.phytochem.2012.07.023
   Bao HH, 2013, VIRAL IMMUNOL, V26, P75, DOI 10.1089/vim.2012.0061
   Bassetto M, 2013, ANTIVIR RES, V98, P12, DOI 10.1016/j.antiviral.2013.01.002
   BOERE WAM, 1983, J GEN VIROL, V64, P1405, DOI 10.1099/0022-1317-64-6-1405
   Both L, 2013, VACCINE, V31, P1553, DOI 10.1016/j.vaccine.2013.01.025
   Bourjot M, 2012, J NAT PROD, V75, P2183, DOI 10.1021/np300637t
   Brandler S, 2013, VACCINE, V31, P3718, DOI 10.1016/j.vaccine.2013.05.086
   Briolant S, 2004, ANTIVIR RES, V61, P111, DOI 10.1016/j.antiviral.2003.09.005
   Burt FJ, 2012, LANCET, V379, P662, DOI 10.1016/S0140-6736(11)60281-X
   Chattopadhyay A, 2013, J VIROL, V87, P395, DOI 10.1128/JVI.01860-12
   Chu HY, 2013, VACCINE, V31, P3353, DOI 10.1016/j.vaccine.2013.05.059
   Couderc T, 2009, J INFECT DIS, V200, P516, DOI 10.1086/600381
   Cruz DJM, 2013, PLOS NEGLECT TROP D, V7, DOI 10.1371/journal.pntd.0002471
   De Lamballerie X, 2008, VECTOR-BORNE ZOONOT, V8, P837, DOI 10.1089/vbz.2008.0049
   Delang L, 2014, J ANTIMICROB CHEMOTH, V69, P2770, DOI 10.1093/jac/dku209
   Delang L, 2013, CURR TOP MICROBIOL, V369, P289, DOI 10.1007/978-3-642-27340-7_12
   Delogu I, 2011, ANTIVIR RES, V90, P99, DOI 10.1016/j.antiviral.2011.03.182
   DeMeio J L, 1979, Asian J Infect Dis, V3, P119
   Dessain SK, 2008, CURR TOP MICROBIOL, V317, P155
   Edelman R, 2000, AM J TROP MED HYG, V62, P681, DOI 10.4269/ajtmh.2000.62.681
   Fric J, 2013, J INFECT DIS, V207, P319, DOI 10.1093/infdis/jis674
   Furuta Y, 2013, ANTIVIR RES, V100, P446, DOI 10.1016/j.antiviral.2013.09.015
   García-Arriaza J, 2014, J VIROL, V88, P3527, DOI 10.1128/JVI.03418-13
   Gérardin P, 2008, PLOS MED, V5, P413, DOI 10.1371/journal.pmed.0050060
   Goh LYH, 2013, CLIN IMMUNOL, V149, P487, DOI 10.1016/j.clim.2013.10.004
   Golubtsov A, 2006, FEBS LETT, V580, P1502, DOI 10.1016/j.febslet.2006.01.071
   Gómez CE, 2011, CURR GENE THER, V11, P189
   Gorchakov R, 2012, J VIROL, V86, P6084, DOI 10.1128/JVI.06449-11
   Hallengärd D, 2014, J VIROL, V88, P13333, DOI 10.1128/JVI.01926-14
   Hallengärd D, 2014, J VIROL, V88, P2858, DOI 10.1128/JVI.03453-13
   HARRISON VR, 1971, J IMMUNOL, V107, P643
   Hoke CH, 2012, VACCINE, V30, P6713, DOI 10.1016/j.vaccine.2012.08.025
   Kam YW, 2012, J VIROL, V86, P13005, DOI 10.1128/JVI.01780-12
   Kam YW, 2012, EMBO MOL MED, V4, P330, DOI 10.1002/emmm.201200213
   Kam YW, 2012, J INFECT DIS, V205, P1147, DOI 10.1093/infdis/jis033
   Kaur P, 2013, DRUG DISCOV TODAY, V18, P969, DOI 10.1016/j.drudis.2013.05.002
   Khan M, 2011, ANTIVIR RES, V89, P1, DOI 10.1016/j.antiviral.2010.10.009
   Khan M, 2012, VIRUS RES, V167, P236, DOI 10.1016/j.virusres.2012.05.004
   Khan M, 2010, J MED VIROL, V82, P817, DOI 10.1002/jmv.21663
   Kramer RM, 2013, J PHARM SCI-US, V102, P4305, DOI 10.1002/jps.23749
   Kumar M, 2012, VACCINE, V30, P6142, DOI 10.1016/j.vaccine.2012.07.072
   Lampio A, 1999, ANTIVIR RES, V42, P35, DOI 10.1016/S0166-3542(99)00011-X
   Lee CY, 2011, PLOS PATHOG, V7, DOI 10.1371/journal.ppat.1002390
   LEVITT NH, 1986, VACCINE, V4, P157, DOI 10.1016/0264-410X(86)90003-4
   Magden J, 2005, APPL MICROBIOL BIOT, V66, P612, DOI 10.1007/s00253-004-1783-3
   Mallilankaraman K, 2011, PLOS NEGLECT TROP D, V5, DOI 10.1371/journal.pntd.0000928
   Manns MP, 2013, NAT REV DRUG DISCOV, V12, P595, DOI 10.1038/nrd4050
   MATHEWS JH, 1985, J VIROL, V55, P594, DOI 10.1128/JVI.55.3.594-600.1985
   McClain DJ, 1998, J INFECT DIS, V177, P634, DOI 10.1086/514240
   Metz SW, 2013, VACCINE, V31, P6092, DOI 10.1016/j.vaccine.2013.09.045
   Metz SW, 2013, PLOS NEGLECT TROP D, V7, DOI 10.1371/journal.pntd.0002124
   Metz SW, 2011, VIROL J, V8, DOI 10.1186/1743-422X-8-353
   Muthumani K, 2008, VACCINE, V26, P5128, DOI 10.1016/j.vaccine.2008.03.060
   Pal P, 2013, PLOS PATHOG, V9, DOI 10.1371/journal.ppat.1003312
   Partidos CD, 2012, VACCINE, V30, P4638, DOI 10.1016/j.vaccine.2012.04.099
   Piper A, 2013, J VIROL, V87, P6748, DOI 10.1128/JVI.03357-12
   Plante K, 2011, PLOS PATHOG, V7, DOI 10.1371/journal.ppat.1002142
   Pohjala L, 2011, PLOS ONE, V6, DOI 10.1371/journal.pone.0028923
   Pohjala L, 2009, J NAT PROD, V72, P1917, DOI 10.1021/np9003245
   Rathore APS, 2014, ANTIVIR RES, V103, P7, DOI 10.1016/j.antiviral.2013.12.010
   Roy CJ, 2014, J INFECT DIS, V209, P1891, DOI 10.1093/infdis/jiu014
   Rubach JK, 2009, VIROLOGY, V384, P201, DOI 10.1016/j.virol.2008.10.030
   SCHEIDEL LM, 1991, VIROLOGY, V181, P490, DOI 10.1016/0042-6822(91)90881-B
   SCHMALJOHN AL, 1983, VIROLOGY, V130, P144, DOI 10.1016/0042-6822(83)90124-1
   Scholte FEM, 2013, PLOS ONE, V8, DOI 10.1371/journal.pone.0071047
   Selvarajah S, 2013, PLOS NEGLECT TROP D, V7, DOI 10.1371/journal.pntd.0002423
   Singh KD, 2012, J MOL MODEL, V18, P39, DOI 10.1007/s00894-011-1018-3
   Sun SY, 2013, ELIFE, V2, DOI 10.7554/eLife.00435
   Tiwari M, 2009, VACCINE, V27, P2513, DOI 10.1016/j.vaccine.2009.02.062
   Tretyakova I, 2014, J INFECT DIS, V209, P1882, DOI 10.1093/infdis/jiu114
   Volz A, 2013, VACCINE, V31, P4235, DOI 10.1016/j.vaccine.2013.03.016
   Wagner J, 2014, PLOS ONE, V10, P1371
   Wang D, 2011, VACCINE, V29, P2803, DOI 10.1016/j.vaccine.2011.01.108
   Wang E, 2008, VACCINE, V26, P5030, DOI 10.1016/j.vaccine.2008.07.054
   Wang EY, 2011, J VIROL, V85, P9249, DOI 10.1128/JVI.00844-11
   Weaver SC, 2012, EXPERT REV VACCINES, V11, P1087, DOI [10.1586/erv.12.84, 10.1586/ERV.12.84]
NR 79
TC 53
Z9 58
U1 0
U2 17
PU MARY ANN LIEBERT, INC
PI NEW ROCHELLE
PA 140 HUGUENOT STREET, 3RD FL, NEW ROCHELLE, NY 10801 USA
SN 1530-3667
EI 1557-7759
J9 VECTOR-BORNE ZOONOT
JI Vector-Borne Zoonotic Dis.
PD APR 1
PY 2015
VL 15
IS 4
BP 250
EP 257
DI 10.1089/vbz.2014.1681
PG 8
WC Public, Environmental & Occupational Health; Infectious Diseases
WE Science Citation Index Expanded (SCI-EXPANDED)
SC Public, Environmental & Occupational Health; Infectious Diseases
GA CG4WV
UT WOS:000353289500005
PM 25897811
DA 2025-07-26
ER

PT J
AU Carbajo, AE
   Vezzani, D
AF Carbajo, Anibal E.
   Vezzani, Dario
TI Waiting for chikungunya fever in Argentina: spatio-temporal risk maps
SO MEMORIAS DO INSTITUTO OSWALDO CRUZ
LA English
DT Article
DE Aedes aegypti; vector-borne diseases; alphavirus; South America
ID AEDES-AEGYPTI DIPTERA; OVIPOSITION ACTIVITY; SEASONAL PATTERN;
   CULICIDAE; VECTOR; POPULATION; ALBOPICTUS; SPREAD; DENGUE; VIRUS
AB Chikungunya virus (CHIKV) transmission has been detected in America in 2013 and recently reached south up to Bolivia, Brazil and Paraguay, bordering countries of Argentina. The presence of the mosquito Aedes aegypti in half of the country together with the regional context drove us to make a rapid assessment of transmission risk. Temperature thresholds for vector breeding and for virus transmission, together with adult activity from the literature, were mapped on a monthly basis to estimate risk. Transmission of chikungunya by Ae. aegypti in the world was seen at monthly mean temperatures from 21-34 degrees C, with the majority occurring between 26-28 degrees C. In Argentina temperatures above 21 degrees C are observed since September in the northeast, expanding south until January and retreating back to the northeast in April. The maximum area under risk encompasses more than half the country and around 32 million inhabitants. Vector adult activity was registered where monthly means temperatures exceeded 13 degrees C, in the northeast all over the year and in the northern half from September-May. The models herein proposed show that conditions for transmission are already present. Considering the regional context and the historic inability to control dengue in the region, chikungunya fever illness seems unavoidable.
C1 [Carbajo, Anibal E.] Univ Nacl Gen San Martin, Inst Invest & Ingn Ambiental, Ecol Enfermedades Transmitidas Vectores, Buenos Aires, DF, Argentina.
   [Carbajo, Anibal E.; Vezzani, Dario] Consejo Nacl Invest Cient & Tecn, Buenos Aires, DF, Argentina.
   [Vezzani, Dario] Univ Buenos Aires, Inst Ecol Genet & Evoluc, Ecol Reservorios & Vectores Parasitos, Buenos Aires, DF, Argentina.
C3 Consejo Nacional de Investigaciones Cientificas y Tecnicas (CONICET);
   University of Buenos Aires
RP Carbajo, AE (corresponding author), Univ Nacl Gen San Martin, Inst Invest & Ingn Ambiental, Ecol Enfermedades Transmitidas Vectores, Buenos Aires, DF, Argentina.
EM acarbajo@unsam.edu.ar
RI Carbajo, Anibal/AAF-3405-2020
OI Vezzani, Dario/0000-0002-6124-4418
CR AbuBakar S, 2007, EMERG INFECT DIS, V13, P147, DOI 10.3201/eid1301.060617
   Breser Victor J., 2013, Rev. Soc. Entomol. Argent., V72, P111
   Dominguez Martha C., 2000, Revista de la Sociedad Entomologica Argentina, V59, P41
   Dupont-Rouzeyrol M, 2012, VECTOR-BORNE ZOONOT, V12, P1036, DOI 10.1089/vbz.2011.0937
   European Centre for Disease Prevention and Control (ECDC), 2014, CHIK OUTBR CAR REG
   Grech M, 2012, REV SAUDE PUBL, V46, P387, DOI 10.1590/S0034-89102012005000007
   Her Z, 2009, MICROBES INFECT, V11, P1165, DOI 10.1016/j.micinf.2009.09.004
   Hijmans RJ, 2005, INT J CLIMATOL, V25, P1965, DOI 10.1002/joc.1276
   Lam S K, 2001, Southeast Asian J Trop Med Public Health, V32, P447
   Estallo EL, 2011, REV SAUDE PUBL, V45, P977, DOI 10.1590/S0034-89102011005000065
   Micieli MV, 2006, REV BIOL TROP, V54, P979
   Micieli MV, 2003, MEM I OSWALDO CRUZ, V98, P659, DOI 10.1590/S0074-02762003000500013
   Pan American Health Organization (PAHO), 2015, NUMB REP CAS CHIK FE
   Stein M, 2005, REV SAUDE PUBL, V39, P559, DOI 10.1590/S0034-89102005000400007
   Tilston N, 2009, INT J HEALTH GEOGR, V8, DOI 10.1186/1476-072X-8-61
   Vega-Rúa A, 2014, J VIROL, V88, P6294, DOI 10.1128/JVI.00370-14
   Vezzani D, 2004, MEM I OSWALDO CRUZ, V99, P351, DOI 10.1590/S0074-02762004000400002
   Vezzani D, 2008, MEM I OSWALDO CRUZ, V103, P66, DOI 10.1590/S0074-02762008005000003
   Weaver SC, 2014, PLOS NEGLECT TROP D, V8, DOI 10.1371/journal.pntd.0002921
NR 19
TC 20
Z9 21
U1 0
U2 11
PU FUNDACO OSWALDO CRUZ
PI RIO DE JANEIRO, RJ
PA AV BRASIL 4365, 21045-900 RIO DE JANEIRO, RJ, BRAZIL
SN 0074-0276
EI 1678-8060
J9 MEM I OSWALDO CRUZ
JI Mem. Inst. Oswaldo Cruz
PD APR
PY 2015
VL 110
IS 2
BP 259
EP 262
DI 10.1590/0074-02760150005
PG 4
WC Parasitology; Tropical Medicine
WE Science Citation Index Expanded (SCI-EXPANDED); Social Science Citation Index (SSCI)
SC Parasitology; Tropical Medicine
GA CH5HN
UT WOS:000354066400015
PM 25946252
OA Green Submitted, Green Published, gold
DA 2025-07-26
ER

PT J
AU Casal, PE
   Chouhy, D
   Bolatti, EM
   Perez, GR
   Stella, EJ
   Giri, AA
AF Casal, Pablo E.
   Chouhy, Diego
   Bolatti, Elisa M.
   Perez, German R.
   Stella, Emma J.
   Giri, Adriana A.
TI Evidence for homologous recombination in Chikungunya Virus
SO MOLECULAR PHYLOGENETICS AND EVOLUTION
LA English
DT Article
DE Chikungunya Virus; Bayesian phylogeny; Complete ORFs/E1 gene; Nucleotide
   identity classification; Recombination; East/Central/South African clade
ID EQUINE ENCEPHALITIS-VIRUS; MOSAIC STRUCTURE; REEMERGENCE; SEQUENCES;
   EVOLUTION
AB Chikungunya Virus (CHIKV), a mosquito-transmitted alphavirus, causes acute fever and joint pain in humans. Recently, endemic CHIKV infection outbreaks have jeopardized public health in wider geographical regions. Here, we analyze the phylogenetic associations of CHIKV and explore the potential recombination events on 152 genomic isolates deposited in GenBank database. The CHIKV genotypes [West African, Asian, East/Central/South African (ECSA)], and a clear division of ECSA clade into three sub-groups (I-II-III), were defined by Bayesian analysis: similar results were obtained using El gene sequences. A nucleotide identity-based approach is provided to facilitate CHIKV classification within ECSA clade. Using seven methods to detect recombination, we found a statistically significant event (p-values range: 1.14 x 10(-7)-4.45 x 10(-24)) located within the nsP3 coding region. This finding was further confirmed by phylogenetic networks (PHI Test, p = 0.004) and phylogenetic tree incongruence analysis. The recombinant strain, KJ679578/India/2011 (ECSA III), derives from viruses of ECSA III and ECSA I. Our study demonstrates that recombination is an additional mechanism of genetic diversity in CHIKV that might assist in the cross-species transmission process. (C) 2015 Elsevier Inc. All rights reserved.
C1 [Casal, Pablo E.; Chouhy, Diego; Perez, German R.; Giri, Adriana A.] Natl Univ Rosario, Sch Biochem & Pharmaceut Sci, Virol Area, RA-2000 Rosario, Santa Fe, Argentina.
   [Chouhy, Diego; Bolatti, Elisa M.; Stella, Emma J.; Giri, Adriana A.] IBR CONICET Natl Univ Rosario, Human Virol Grp, RA-2000 Rosario, Santa Fe, Argentina.
C3 National University of Rosario
RP Giri, AA (corresponding author), IBR CONICET Natl Univ Rosario, Human Virol Grp, Suipacha 570, RA-2000 Rosario, Santa Fe, Argentina.
EM giri@ibr-conicet.gov.ar
RI Giri, Adriana/GLU-6290-2022; Bolatti, Elisa/AAH-7486-2021
OI Perez, German Roberto/0000-0001-6403-3774; Bolatti,
   Elisa/0000-0001-6467-0650; Casal, Pablo Ezequiel/0000-0003-1152-8604
FU CONICET; ANPCyT [PICT 2008-0420, PICT 2012-0652]
FX Elisa M. Bolatti is supported by a PhD fellowship of CONICET, German R.
   Perez is supported by a PhD fellowship of ANPCyT (PICT 2008-0420) and
   Emma J. Stella is supported by a Post-Doctoral fellowship of ANPCyT
   (PICT 2012-0652).
CR Boni MF, 2007, GENETICS, V176, P1035, DOI 10.1534/genetics.106.068874
   Bruen TC, 2006, GENETICS, V172, P2665, DOI 10.1534/genetics.105.048975
   Chevillon C, 2008, TRENDS MICROBIOL, V16, P80, DOI 10.1016/j.tim.2007.12.003
   Chursi S, 2014, AM J TROP MED HYG, V90, P410, DOI 10.4269/ajtmh.12-0681
   Cui J, 2011, INFECT GENET EVOL, V11, P1957, DOI 10.1016/j.meegid.2011.08.026
   Darriba D, 2012, NAT METHODS, V9, P772, DOI 10.1038/nmeth.2109
   Das B, 2012, INFECT GENET EVOL, V12, P1094, DOI 10.1016/j.meegid.2012.03.012
   Drummond AJ, 2007, BMC EVOL BIOL, V7, DOI 10.1186/1471-2148-7-214
   Edwards CJ, 2007, J CLIN VIROL, V39, P271, DOI 10.1016/j.jcv.2007.05.008
   Gibbs MJ, 2000, BIOINFORMATICS, V16, P573, DOI 10.1093/bioinformatics/16.7.573
   HAHN CS, 1988, P NATL ACAD SCI USA, V85, P5997, DOI 10.1073/pnas.85.16.5997
   Huson DH, 2006, MOL BIOL EVOL, V23, P254, DOI 10.1093/molbev/msj030
   LAI MMC, 1992, MICROBIOL REV, V56, P61, DOI 10.1128/MMBR.56.1.61-79.1992
   Larkin MA, 2007, BIOINFORMATICS, V23, P2947, DOI 10.1093/bioinformatics/btm404
   Malet H, 2009, J VIROL, V83, P6534, DOI 10.1128/JVI.00189-09
   Martin D, 2000, BIOINFORMATICS, V16, P562, DOI 10.1093/bioinformatics/16.6.562
   Martin DP, 2010, BIOINFORMATICS, V26, P2462, DOI 10.1093/bioinformatics/btq467
   Martin DP, 2005, AIDS RES HUM RETROV, V21, P98, DOI 10.1089/aid.2005.21.98
   Ng LC, 2010, INFECT GENET EVOL, V10, P876, DOI 10.1016/j.meegid.2010.07.012
   O'Rawe J.A., 2015, Trends in Genetics
   Padidam M, 1999, VIROLOGY, V265, P218, DOI 10.1006/viro.1999.0056
   Posada D, 2001, P NATL ACAD SCI USA, V98, P13757, DOI 10.1073/pnas.241370698
   Powers AM, 2000, J GEN VIROL, V81, P471, DOI 10.1099/0022-1317-81-2-471
   Powers AM, 2007, J GEN VIROL, V88, P2363, DOI 10.1099/vir.0.82858-0
   ROSS R. W., 1956, JOUR HYG, V54, P177
   Schuffenecker I, 2006, PLOS MED, V3, P1058, DOI 10.1371/journal.pmed.0030263
   Shin G, 2012, P NATL ACAD SCI USA, V109, P16534, DOI 10.1073/pnas.1210418109
   SMITH JM, 1992, J MOL EVOL, V34, P126
   Solignat M, 2009, VIROLOGY, V393, P183, DOI 10.1016/j.virol.2009.07.024
   Tamura K, 2013, MOL BIOL EVOL, V30, P2725, DOI [10.1093/molbev/msr121, 10.1093/molbev/mst197]
   Tsetsarkin KA, 2007, PLOS PATHOG, V3, P1895, DOI 10.1371/journal.ppat.0030201
   Tsetsarkin KA, 2014, NAT COMMUN, V5, DOI 10.1038/ncomms5084
   Volk SM, 2010, J VIROL, V84, P6497, DOI 10.1128/JVI.01603-09
   Wanlapakorn N, 2014, EMERG INFECT DIS, V20, P1404, DOI 10.3201/eid2008.140481
NR 34
TC 17
Z9 17
U1 0
U2 5
PU ACADEMIC PRESS INC ELSEVIER SCIENCE
PI SAN DIEGO
PA 525 B ST, STE 1900, SAN DIEGO, CA 92101-4495 USA
SN 1055-7903
EI 1095-9513
J9 MOL PHYLOGENET EVOL
JI Mol. Phylogenet. Evol.
PD APR
PY 2015
VL 85
BP 68
EP 75
DI 10.1016/j.ympev.2015.01.016
PG 8
WC Biochemistry & Molecular Biology; Evolutionary Biology; Genetics &
   Heredity
WE Science Citation Index Expanded (SCI-EXPANDED)
SC Biochemistry & Molecular Biology; Evolutionary Biology; Genetics &
   Heredity
GA CF8PZ
UT WOS:000352825700008
PM 25701772
OA Green Published
DA 2025-07-26
ER

PT J
AU Dudha, N
   Rana, J
   Rajasekharan, S
   Gabrani, R
   Gupta, A
   Chaudhary, VK
   Gupta, S
AF Dudha, Namrata
   Rana, Jyoti
   Rajasekharan, Sreejith
   Gabrani, Reema
   Gupta, Amita
   Chaudhary, Vijay Kumar
   Gupta, Sanjay
TI Host-pathogen interactome analysis of Chikungunya virus envelope
   proteins E1 and E2
SO VIRUS GENES
LA English
DT Article
DE Chikungunya virus; Envelope proteins; Virus-host interaction
ID SINDBIS VIRUS; MAMMALIAN-CELLS; NERVOUS-SYSTEM; DENGUE VIRUS; RECEPTOR;
   INFECTION; REPLICATION; MANIFESTATIONS; IDENTIFICATION; ALPHAVIRUSES
AB The envelope proteins of Chikungunya virus (CHIKV) are known to play crucial roles in viral infection and spread. Although the role of envelope proteins in viral infection has been studied, the cellular interactors of these proteins are still elusive. In the present study, the ectodomains of CHIKV envelope proteins (E1 and E2) have been used for a high throughput yeast two-hybrid (Y2H) screening to identify the interacting host protein partners. Following a comparative analysis between the viral-host protein interaction data generated from Y2H and computational approach, five host proteins interacting with E1 and three host proteins interacting with E2 common to both datasets were identified. These associations were further verified independently by pull down and protein interaction ELISA. The identified interactions shed light on the possible cellular machinery that CHIKV might be employing during viral entry, trafficking, and evasion of immune system.
C1 [Dudha, Namrata; Rana, Jyoti; Rajasekharan, Sreejith; Gabrani, Reema; Gupta, Sanjay] Jaypee Inst Informat Technol, Dept Biotechnol, Ctr Emerging Dis, Noida 201307, UP, India.
   [Gupta, Amita] Univ Delhi, Dept Microbiol, New Delhi 110021, India.
   [Chaudhary, Vijay Kumar] Univ Delhi, Dept Biochem, Delhi 110021, India.
C3 Jaypee Institute of Information Technology (JIIT); University of Delhi;
   University of Delhi
RP Gupta, S (corresponding author), Jaypee Inst Informat Technol, Dept Biotechnol, Ctr Emerging Dis, A-10,Sect 62, Noida 201307, UP, India.
EM sanjay.gupta@jiit.ac.in
RI ; Dudha, Namrata/KRQ-8041-2024; Rana, Jyoti/AAP-3614-2020
OI Dudha, Namrata/0000-0003-3688-2247; Rajasekharan,
   Sreejith/0000-0002-7306-8829; Gabrani, Reema/0000-0002-9306-2600; 
FU All India Council for Technical Education, Govt. of India
   [8023/BOR/RID/ROS/69/2008-09]
FX This work was funded by All India Council for Technical Education, Govt.
   of India (Grant No. 8023/BOR/RID/ROS/69/2008-09).
CR Abere B, 2012, PLOS ONE, V7, DOI 10.1371/journal.pone.0034800
   [Anonymous], RES BIOTECHNOL
   Arpino C, 2009, REV MED VIROL, V19, P121, DOI 10.1002/rmv.606
   Atschul S.F., 1990, J MOL BIOL, V215, P237
   Bernard E, 2010, PLOS ONE, V5, DOI 10.1371/journal.pone.0011479
   Bouraï M, 2012, J VIROL, V86, P3121, DOI 10.1128/JVI.06390-11
   Chung PJ, 2002, J BIOL CHEM, V277, P39850, DOI 10.1074/jbc.M206736200
   Dhanwani R, 2011, PROTEOMICS, V11, P1936, DOI 10.1002/pmic.201000500
   Durrbach A, 1996, J CELL SCI, V109, P457
   Economopoulou A, 2009, EPIDEMIOL INFECT, V137, P534, DOI 10.1017/S0950268808001167
   Ganesan K, 2008, AM J NEURORADIOL, V29, P1636, DOI 10.3174/ajnr.A1133
   Gladue DP, 2014, PLOS ONE, V9, DOI 10.1371/journal.pone.0085324
   Gupta A, 2009, FEMS MICROBIOL LETT, V290, P45, DOI 10.1111/j.1574-6968.2008.01400.x
   He F, 2014, VIRUS RES, V179, P161, DOI 10.1016/j.virusres.2013.10.016
   Jose J, 2009, FUTURE MICROBIOL, V4, P837, DOI [10.2217/fmb.09.59, 10.2217/FMB.09.59]
   Kandasamy S, 2014, VACCINE, V32, P816, DOI 10.1016/j.vaccine.2013.12.039
   Kumar K, 2012, ARCH VIROL, V157, P1949, DOI 10.1007/s00705-012-1389-5
   Lamaze C, 1997, J BIOL CHEM, V272, P20332, DOI 10.1074/jbc.272.33.20332
   Limjindaporn T, 2009, BIOCHEM BIOPH RES CO, V379, P196, DOI 10.1016/j.bbrc.2008.12.070
   Lopez-Dee Z, 2011, MEDIAT INFLAMM, V2011, DOI 10.1155/2011/296069
   Maine GN, 2007, EMBO J, V26, P436, DOI 10.1038/sj.emboj.7601489
   Malik N, 1996, J BIOL CHEM, V271, P22754, DOI 10.1074/jbc.271.37.22754
   MARSH M, 1989, ADV VIRUS RES, V36, P107, DOI 10.1016/S0065-3527(08)60583-7
   Muppirala M, 2013, BBA-MOL CELL RES, V1833, P1125, DOI 10.1016/j.bbamcr.2013.01.004
   Pangankar MS, 2014, J BIOSCIENCES, V39, P389, DOI 10.1007/s12038-014-9436-x
   Rampal M., 2007, J ASSOC PHYSICIAN I, V55, P765
   Rana J, 2013, ARCH VIROL, V158, P1159, DOI 10.1007/s00705-013-1602-1
   Robin S, 2008, J CHILD NEUROL, V23, P1028, DOI 10.1177/0883073808314151
   ROBINSON M C, 1955, Trans R Soc Trop Med Hyg, V49, P28, DOI [10.1016/0035-9203(55)90080-8, 10.1016/0035-9203(57)90022-6]
   Rose PP, 2011, CELL HOST MICROBE, V10, P97, DOI 10.1016/j.chom.2011.06.009
   Salinas S, 2010, NAT REV MICROBIOL, V8, P645, DOI 10.1038/nrmicro2395
   Sanjay Gupta Sanjay Gupta, 2012, Journal of Pharmacy Research, V5, P3860
   Selvamani SP, 2014, PLOS ONE, V9, DOI 10.1371/journal.pone.0103624
   Shi XL, 2013, CRIT CARE, V17, DOI 10.1186/cc13171
   Singh SS, 2008, EPIDEMIOL INFECT, V136, P1277, DOI 10.1017/S0950268807009739
   SMITH TJ, 1995, P NATL ACAD SCI USA, V92, P10648, DOI 10.1073/pnas.92.23.10648
   Sreejith R, 2012, VIRUS RES, V169, P231, DOI 10.1016/j.virusres.2012.08.006
   Thach DC, 2003, J VIROL METHODS, V109, P153, DOI 10.1016/S0166-0934(03)00066-1
   Thio CLP, 2013, PLOS ONE, V8, DOI 10.1371/journal.pone.0061444
   Tonks NK, 2001, CURR OPIN CELL BIOL, V13, P182, DOI 10.1016/S0955-0674(00)00196-4
   Voss JE, 2010, NATURE, V468, P709, DOI 10.1038/nature09555
   WANG KS, 1992, J VIROL, V66, P4992, DOI 10.1128/JVI.66.8.4992-5001.1992
   Wengler G, 2003, J GEN VIROL, V84, P173, DOI 10.1099/vir.0.18696-0
   Wintachai P, 2012, J MED VIROL, V84, P1757, DOI 10.1002/jmv.23403
   Wu SY, 2013, J INFECTION, V67, P329, DOI 10.1016/j.jinf.2013.05.003
NR 45
TC 22
Z9 22
U1 0
U2 16
PU SPRINGER
PI DORDRECHT
PA VAN GODEWIJCKSTRAAT 30, 3311 GZ DORDRECHT, NETHERLANDS
SN 0920-8569
EI 1572-994X
J9 VIRUS GENES
JI Virus Genes
PD APR
PY 2015
VL 50
IS 2
BP 200
EP 209
DI 10.1007/s11262-014-1161-x
PG 10
WC Genetics & Heredity; Virology
WE Science Citation Index Expanded (SCI-EXPANDED)
SC Genetics & Heredity; Virology
GA CI2BD
UT WOS:000354548600003
PM 25563600
DA 2025-07-26
ER

PT J
AU Faddy, HM
   Prow, NA
   Fryk, JJ
   Hall, RA
   Keil, SD
   Goodrich, RP
   Marks, DC
AF Faddy, Helen M.
   Prow, Natalie A.
   Fryk, Jesse J.
   Hall, Roy A.
   Keil, Shawn D.
   Goodrich, Raymond P.
   Marks, Denese C.
TI The effect of riboflavin and ultraviolet light on the infectivity of
   arboviruses
SO TRANSFUSION
LA English
DT Article
ID ROSS-RIVER-VIRUS; PATHOGEN REDUCTION TECHNOLOGY; MURRAY VALLEY
   ENCEPHALITIS; WEST-NILE-VIRUS; CHIKUNGUNYA VIRUS; EPIDEMIC
   POLYARTHRITIS; UNITED-STATES; PHOTOCHEMICAL INACTIVATION;
   MONOCLONAL-ANTIBODIES; MOUSE MODEL
AB BackgroundArboviruses are an emerging threat to transfusion safety and rates of infection are likely to increase with the increased rainfall associated with climate change. Arboviral infections are common in Australia, where Ross River virus (RRV), Barmah Forest virus (BFV), and Murray Valley encephalitis virus (MVEV), among others, have the potential to cause disease in humans. The use of pathogen reduction technology (PRT) may be an alternative approach for blood services to manage the risk of arboviral transfusion transmission. In this study, the effectiveness of the Mirasol PRT (Terumo BCT) system at inactivating RRV, BFV, and MVEV in buffy coat (BC)-derived platelets (PLTs) was investigated.
   Study Design and MethodsBC-derived PLT concentrates in additive solution (SSP+) were spiked with RRV, BFV, or MVEV and then treated with the Mirasol PRT system. The level of infectious virus was determined before and after treatment, and the reduction in viral infectivity was calculated.
   ResultsTreatment with PRT (Mirasol) reduced the amount of infectious virus of all three arboviruses. The greatest level of inactivation was observed for RRV (2.33 log; 99.25%), followed by BFV (1.97 log; 98.68%) and then MVEV (1.83 log; 98.42%).
   ConclusionOur study demonstrates that treatment of PLT concentrates with PRT (Mirasol) reduces the infectious levels of RRV, BFV, and MVEV. The relevance of the level of reduction required to prevent disease transmission by transfusion has not been fully defined and requires further investigation. In the face of a changing climate, with its associated threat to blood safety, PRT represents a proactive approach for maintaining blood safety.
C1 [Faddy, Helen M.; Fryk, Jesse J.] Univ Queensland, Res & Dev, Australian Red Cross Blood Serv, Brisbane, Qld, Australia.
   [Prow, Natalie A.; Hall, Roy A.] Univ Queensland, Australian Infect Dis Res Ctr, Sch Chem & Mol Biosci, Brisbane, Qld, Australia.
   [Keil, Shawn D.; Goodrich, Raymond P.] Terumo BCT, Lakewood, CO, Australia.
   [Marks, Denese C.] Australian Red Cross Blood Serv, Res & Dev, Sydney, NSW, Australia.
C3 University of Queensland; Australian Red Cross Blood Service; University
   of Queensland; Australian Red Cross Blood Service
RP Faddy, HM (corresponding author), 44 Musk Ave, Kelvin Grove, Qld 4059, Australia.
EM hfaddy@redcrossblood.org.au
RI Keil, Shawn/AAT-3692-2020; Goodrich, Raymond/D-7014-2019; Marks,
   Denese/A-5267-2018; Faddy, Helen/A-6541-2015
OI Marks, Denese Carol/0000-0002-3674-6934; Prow,
   Natalie/0000-0001-7312-8767; Faddy, Helen/0000-0002-3446-8248; Goodrich,
   Raymond/0000-0002-5945-4571; Fryk, Jesse/0000-0001-9080-2223; 
FU Australian governments
FX We thank members of the Brisbane Manufacturing team especially M. Straw,
   A. M. Porteus, and D. Baker for supplying platelet components; members
   of the Brisbane Process Control Laboratory for performing platelet QC
   testing; and A. Olds for critically reviewing the manuscript. We
   acknowledge Australian governments that fully fund the Australian Red
   Cross Blood Service for the provision of blood products and services to
   the Australian community.
CR Aaskov JG, 1998, AM J TROP MED HYG, V58, P726, DOI 10.4269/ajtmh.1998.58.726
   Alter HJ, 2007, SEMIN HEMATOL, V44, P32, DOI 10.1053/j.seminhematol.2006.09.016
   ANDERSON S. G., 1953, MED JOUR AUSTRALIA, V1, P478
   Broom AK, 2002, AM J TROP MED HYG, V67, P319, DOI 10.4269/ajtmh.2002.67.319
   Burt FJ, 2012, LANCET, V379, P662, DOI 10.1016/S0140-6736(11)60281-X
   Busch MP, 2006, EMERG INFECT DIS, V12, P395, DOI 10.3201/eid1203.051287
   Chapman HF, 1999, MED VET ENTOMOL, V13, P423, DOI 10.1046/j.1365-2915.1999.00195.x
   Clark DC, 2007, J GEN VIROL, V88, P1175, DOI 10.1099/vir.0.82609-0
   Custer B, 2010, TRANSFUSION, V50, P2461, DOI 10.1111/j.1537-2995.2010.02704.x
   Dodd RY, 2012, BRIT J HAEMATOL, V159, P135, DOI 10.1111/bjh.12031
   Dunstan RA, 2008, AUST NZ J PUBL HEAL, V32, P354, DOI 10.1111/j.1753-6405.2008.00254.x
   Dupont-Rouzeyrol M, 2012, VECTOR-BORNE ZOONOT, V12, P1036, DOI 10.1089/vbz.2011.0937
   Faddy H, 2012, VOX SANG, V103, P191
   Faddy H, 2012, VOX SANG, V103, P184
   Faddy H, 2014, BLOOD TRANSFUS, P1
   Faddy HM, 2013, VOX SANG, V104, P292, DOI 10.1111/vox.12000
   Faddy HM, 2013, EMERG INFECT DIS, V19, P787, DOI 10.3201/eid1905.121664
   Farrugia A, 2009, BLOOD REV, V23, P123, DOI 10.1016/j.blre.2008.10.004
   FRASER JRE, 1980, MED J AUSTRALIA, V1, P550
   Gatton ML, 2005, AM J TROP MED HYG, V72, P792, DOI 10.4269/ajtmh.2005.72.792
   Gould EA, 2009, T ROY SOC TROP MED H, V103, P109, DOI 10.1016/j.trstmh.2008.07.025
   HALL RA, 1988, IMMUNOL CELL BIOL, V66, P51, DOI 10.1038/icb.1988.6
   Harley D, 2001, CLIN MICROBIOL REV, V14, P909, DOI 10.1128/CMR.14.4.909-932.2001
   Herrero LJ, 2014, J GEN VIROL, V95, P2146, DOI 10.1099/vir.0.064733-0
   Hu WB, 2006, J MED ENTOMOL, V43, P375, DOI 10.1603/0022-2585(2006)043[0375:MSDCAT]2.0.CO;2
   Jacups SP, 2008, VECTOR-BORNE ZOONOT, V8, P283, DOI 10.1089/vbz.2007.0152
   Jacups SP, 2011, J MED ENTOMOL, V48, P453, DOI 10.1603/ME10193
   Jansen CC, 2013, INT J ENV RES PUB HE, V10, P3735, DOI 10.3390/ijerph10083735
   Jansen CC, 2009, J AM MOSQUITO CONTR, V25, P272, DOI 10.2987/09-5908.1
   Johnson L, 2011, VOX SANG, V101, P208, DOI 10.1111/j.1423-0410.2011.01477.x
   Kay BH, 2007, AM J TROP MED HYG, V76, P417, DOI 10.4269/ajtmh.2007.76.417
   Keil SD, 2013, TRANSFUSION, V53, P2278, DOI 10.1111/trf.12079
   Knope K, 2013, COMMUN DIS INTELL, V37, pE1, DOI 10.33321/cdi.2013.37.1
   Knox J, 2012, MED J AUSTRALIA, V196, P322, DOI 10.5694/mja11.11026
   Lanciotti RS, 1999, SCIENCE, V286, P2333, DOI 10.1126/science.286.5448.2333
   Mackenzie J S, 1998, Commun Dis Intell, V22, P93, DOI 10.33321/cdi.1998.22.17
   Mackenzie JS, 1996, MED J AUSTRALIA, V164, P90, DOI 10.5694/j.1326-5377.1996.tb101357.x
   Marks DC, 2014, ISBT SCI SER, V9, P44, DOI 10.1111/voxs.12085
   Marschner S, 2011, TRANSFUS MED HEMOTH, V38, P8, DOI 10.1159/000324160
   Montgomery SP, 2006, TRANSFUSION, V46, P2038, DOI 10.1111/j.1537-2995.2006.01030.x
   Naish S, 2013, PLOS ONE, V8, DOI 10.1371/journal.pone.0062843
   Old JM, 2005, J WILDLIFE DIS, V41, P611, DOI 10.7589/0090-3558-41.3.611
   Petersen LR, 2010, VOX SANG, V98, P495, DOI 10.1111/j.1423-0410.2009.01286.x
   Petersen LR, 2014, TRANSFUSION, V54, P1911, DOI 10.1111/trf.12790
   Prow NA, 2011, J GEN VIROL, V92, P2286, DOI 10.1099/vir.0.034793-0
   Rasonglès P, 2009, TRANSFUSION, V49, P1083, DOI 10.1111/j.1537-2995.2009.02111.x
   Rezza G, 2007, LANCET, V370, P1840, DOI 10.1016/S0140-6736(07)61779-6
   Robertson Greg J, 2004, Commun Dis Intell Q Rep, V28, P261, DOI 10.33321/cdi.2004.28.28
   Ruane PH, 2004, TRANSFUSION, V44, P877, DOI 10.1111/j.1537-2995.2004.03355.x
   SCRIMGEOUR EM, 1987, T ROY SOC TROP MED H, V81, P833, DOI 10.1016/0035-9203(87)90045-9
   Semenza JC, 2013, NAT CLIM CHANGE, V3, P432, DOI 10.1038/nclimate1867
   Shang G, 2012, VOX SANG, V102, P185, DOI 10.1111/j.1423-0410.2011.01536.x
   Smith DW, 2011, TRAVEL MED INFECT DI, V9, P113, DOI 10.1016/j.tmaid.2010.05.005
   Styer LM, 2011, J VIROL, V85, P1517, DOI 10.1128/JVI.01112-10
   TESH RB, 1981, T ROY SOC TROP MED H, V75, P426, DOI 10.1016/0035-9203(81)90112-7
   Tong SL, 2004, TROP MED INT HEALTH, V9, P298, DOI 10.1046/j.1365-3156.2003.01175.x
   Vanlandingham DL, 2013, TRANSFUSION, V53, P284, DOI 10.1111/j.1537-2995.2012.03717.x
   Viennet E, 2013, COMMUN DIS INTELL, V37, pE136, DOI 10.33321/cdi.2013.37.19
   Williams SA, 2013, AUST NZ J PUBL HEAL, V37, P427, DOI 10.1111/1753-6405.12113
NR 59
TC 16
Z9 17
U1 0
U2 8
PU WILEY-BLACKWELL
PI HOBOKEN
PA 111 RIVER ST, HOBOKEN 07030-5774, NJ USA
SN 0041-1132
EI 1537-2995
J9 TRANSFUSION
JI Transfusion
PD APR
PY 2015
VL 55
IS 4
BP 824
EP 831
DI 10.1111/trf.12899
PG 8
WC Hematology
WE Science Citation Index Expanded (SCI-EXPANDED)
SC Hematology
GA CF7KN
UT WOS:000352735200019
PM 25370822
DA 2025-07-26
ER

PT J
AU Failloux, AB
   Moutailler, S
AF Failloux, A-B.
   Moutailler, S.
TI Zoonotic aspects of vector-borne infections
SO REVUE SCIENTIFIQUE ET TECHNIQUE-OFFICE INTERNATIONAL DES EPIZOOTIES
LA English
DT Article
DE Arthropod; Emergence; Epidemic; Vector; Zoonosis
ID RIFT-VALLEY FEVER; HUMAN GRANULOCYTIC EHRLICHIOSIS; VIRUS; ENCEPHALITIS;
   DISEASE; DENGUE; PATHOGENICITY; BABESIOSIS; ANAPLASMA; PATTERNS
AB Vector-borne diseases are principally zoonotic diseases transmitted to humans by animals. Pathogens such as bacteria, parasites and viruses are primarily maintained within an enzootic cycle between populations of non-human primates or other mammals and largely non-anthropophilic vectors. This 'wild' cycle sometimes spills over in the form of occasional infections of humans and domestic animals. Lifestyle changes, incursions by humans into natural habitats and changes in agropastoral practices create opportunities that make the borders between wildlife and humans more permeable. Some vector-borne diseases have dispensed with the need for amplification in wild or domestic animals and they can now be directly transmitted to humans. This applies to some viruses (dengue and chikungunya)that have caused major epidemics. Bacteria of the genus Bartonella have reduced their transmission cycle to the minimum, with humans acting as reservoir, amplifier and disseminator. The design of control strategies for vector-borne diseases should be guided by research into emergence mechanisms in order to understand how a wild cycle can produce a pathogen that goes on to cause devastating urban epidemics.
C1 [Failloux, A-B.] Inst Pasteur, Dept Virol, Res & Expertise Unit Arboviruses & Insect Vectors, F-75724 Paris 15, France.
   [Moutailler, S.] French Agcy Food Environm & Occupat Hlth & Safety, French Natl Inst Agr Res INRA, Joint Res Unit Mol Biol & Parasit Fungal Immunol, Alfort Vet Sch ENVA,Anim Hlth Lab, F-94701 Maisons Alfort, France.
C3 Pasteur Network; Universite Paris Cite; Institut Pasteur Paris; Ecole
   Nationale Veterinaire d'Alfort (ENVA); Agence Nationale de Securite
   Sanitaire de l'Alimentation, de l'Environnement du Travail (ANSES);
   INRAE
RP Failloux, AB (corresponding author), Inst Pasteur, Dept Virol, Res & Expertise Unit Arboviruses & Insect Vectors, 25-28 Rue Docteur Roux, F-75724 Paris 15, France.
EM anna-bella.failloux@pasteur.fr
RI ; Sara, Moutailler/J-9633-2019
OI MOUTAILLER, Sara/0000-0003-3010-6968; 
FU Institut Pasteur; French Agency for Food, Environmental and Occupational
   Health and Safety (ANSES), through a cross-disciplinary research project
   (PTR-ChipArbo)
FX The authors wish to thank all members of the Research and Expertise Unit
   'Arboviruses and Insect Vectors' and the members of the Vectotiq team.
   Particular thanks go to Dr Sarah Bonnet and Dr Muriel Vayssier for their
   advice and helpful discussions. This article would never have seen the
   light of day without the financial support of the Institut Pasteur and
   the French Agency for Food, Environmental and Occupational Health and
   Safety (ANSES), through a cross-disciplinary research project
   (PTR-ChipArbo). They would also like to thank the European Network for
   Neglected Vectors and Vector-Borne Infections (COST Action TD1303), as
   well as the Ticks and Tick-Borne Diseases Working Group of the Reseau
   Ecologie des Interactions Durables at the French National Institute for
   Agricultural Research (INRA).
CR Aguero-Rosenfeld ME, 2002, J CLIN MICROBIOL, V40, P2612, DOI 10.1128/JCM.40.7.2612-2615.2002
   Ahmad K, 2000, LANCET, V356, P1422, DOI 10.1016/S0140-6736(05)74068-X
   Angelakis E, 2014, INT J ANTIMICROB AG, V44, P16, DOI 10.1016/j.ijantimicag.2014.04.006
   Barrett ADT, 2007, ANNU REV ENTOMOL, V52, P209, DOI 10.1146/annurev.ento.52.110405.091454
   Centers for Disease Control and Prevention (CDC), 2014, ANN CAS AN US
   Chauvin A, 2009, VET RES, V40, DOI 10.1051/vetres/2009020
   Daubney R, 1931, J PATHOL BACTERIOL, V34, P545, DOI 10.1002/path.1700340418
   Donoso Mantke O, 2008, EUROSURVEILLANCE, V13
   Fansiri T, 2013, PLOS GENET, V9, DOI 10.1371/journal.pgen.1003621
   Gern Lise, 2009, V37, P18, DOI 10.1159/000213068
   Gerrard SR, 2002, VIROLOGY, V301, P226, DOI 10.1006/viro.2002.1588
   Gray J, 2010, TICKS TICK-BORNE DIS, V1, P3, DOI 10.1016/j.ttbdis.2009.11.003
   Gritsun TS, 2003, ANTIVIR RES, V57, P129, DOI 10.1016/S0166-3542(02)00206-1
   Guzman MG, 2010, NAT REV MICROBIOL, pS7, DOI 10.1038/nrmicro2460
   HARDY JL, 1983, ANNU REV ENTOMOL, V28, P229, DOI 10.1146/annurev.en.28.010183.001305
   Hildebrandt A, 2013, INFECTION, V41, P1057, DOI 10.1007/s15010-013-0526-8
   Hudopisk N, 2013, EMERG INFECT DIS, V19, P806, DOI 10.3201/eid1905.121442
   Humair PF, 2000, MICROBES INFECT, V2, P915, DOI 10.1016/S1286-4579(00)00393-2
   Hunfeld KP, 2008, INT J PARASITOL, V38, P1219, DOI 10.1016/j.ijpara.2008.03.001
   Jacomo V, 2002, CLIN DIAGN LAB IMMUN, V9, P8, DOI 10.1128/CDLI.9.1.8-18.2002
   Jones KE, 2008, NATURE, V451, P990, DOI 10.1038/nature06536
   Kramer LD, 2008, ANNU REV ENTOMOL, V53, P61, DOI 10.1146/annurev.ento.53.103106.093258
   Mansfield KL, 2009, J GEN VIROL, V90, P1781, DOI 10.1099/vir.0.011437-0
   Mertens M, 2013, ANTIVIR RES, V98, P248, DOI 10.1016/j.antiviral.2013.02.007
   MORVAN J, 1992, RES VIROLOGY, V143, P407, DOI 10.1016/S0923-2516(06)80134-2
   Pfeffer M, 2010, PARASITE VECTOR, V3, DOI 10.1186/1756-3305-3-35
   Powers AM, 2007, J GEN VIROL, V88, P2363, DOI 10.1099/vir.0.82858-0
   Radolf JD, 2012, NAT REV MICROBIOL, V10, P87, DOI 10.1038/nrmicro2714
   Rar V, 2011, INFECT GENET EVOL, V11, P1842, DOI 10.1016/j.meegid.2011.09.019
   Rizzoli A, 2014, FRONT PUBLIC HEALTH, V2, DOI 10.3389/fpubh.2014.00251
   Roelandt S, 2010, VLAAMS DIERGEN TIJDS, V79, P23, DOI 10.21825/vdt.87425
   Schuffenecker I, 2006, PLOS MED, V3, P1058, DOI 10.1371/journal.pmed.0030263
   Stanek G, 2012, LANCET, V379, P461, DOI 10.1016/S0140-6736(11)60103-7
   Strle F, 2004, INT J MED MICROBIOL, V293, P27, DOI 10.1016/S1433-1128(04)80006-8
   Stuen S, 2013, FRONT CELL INFECT MI, V3, DOI 10.3389/fcimb.2013.00031
   Suss J, 2008, Euro Surveill, V13
   Toledo A, 2009, AM J TROP MED HYG, V81, P67, DOI 10.4269/ajtmh.2009.81.67
   Tsetsarkin KA, 2007, PLOS PATHOG, V3, P1895, DOI 10.1371/journal.ppat.0030201
   van den Hurk AF, 2009, ANNU REV ENTOMOL, V54, P17, DOI 10.1146/annurev.ento.54.110807.090510
   Vasilakis N, 2008, ADV VIRUS RES, V72, P1, DOI 10.1016/S0065-3527(08)00401-6
   Vazeille M, 2007, PLOS ONE, V2, DOI 10.1371/journal.pone.0001168
   Villar L, 2015, NEW ENGL J MED, V372, P113, DOI 10.1056/NEJMoa1411037
   Weaver SC, 2004, ANNU REV ENTOMOL, V49, P141, DOI 10.1146/annurev.ento.49.061802.123422
   Weaver SC, 2010, ANTIVIR RES, V85, P328, DOI 10.1016/j.antiviral.2009.10.008
   Whitehouse CA, 2004, ANTIVIR RES, V64, P145, DOI 10.1016/j.antiviral.2004.08.001
   Zilber L., 1939, Arkhiv Biol Nauk, V56, P255
NR 46
TC 6
Z9 6
U1 0
U2 18
PU OFFICE INT EPIZOOTIES
PI PARIS
PA 12 RUE DE PRONY, 75017 PARIS, FRANCE
SN 0253-1933
J9 REV SCI TECH OIE
JI Rev. Sci. Tech. Off. Int. Epizoot.
PD APR
PY 2015
VL 34
IS 1
BP 175
EP 183
PG 9
WC Veterinary Sciences
WE Science Citation Index Expanded (SCI-EXPANDED)
SC Veterinary Sciences
GA CK7HI
UT WOS:000356403000010
PM 26470456
DA 2025-07-26
ER

PT J
AU Gasque, P
   Couderc, T
   Lecuit, M
   Roques, P
   Ng, LFP
AF Gasque, Philippe
   Couderc, Therese
   Lecuit, Marc
   Roques, Pierre
   Ng, Lisa F. P.
TI Chikungunya Virus Pathogenesis and Immunity
SO VECTOR-BORNE AND ZOONOTIC DISEASES
LA English
DT Article
DE Cytokines and chemokines; Innate immunity; Target cells; Chikungunya;
   Inflammation; Adaptive immunity
ID ROSS-RIVER-VIRUS; INFECTED HUMAN OSTEOBLASTS; MOUSE MODEL; REUNION
   ISLAND; VIRAL REPLICATION; OSTEOPROTEGERIN EXPRESSION; NONHEMATOPOIETIC
   CELLS; INTERFERON-PRODUCTION; RHEUMATOID-ARTHRITIS; NONHUMAN-PRIMATES
AB Chikungunya virus (CHIKV) is an arbovirus associated with acute and chronic arthralgia that re-emerged in the Indian Ocean islands in 2005-2006 and is currently responsible for the ongoing outbreaks in the Caribbean islands and the Americas. We describe here the acute and chronic clinical manifestations of CHIKV in patients that define the disease. We also review the various animal models that have been developed to study CHIKV infection and pathology and further strengthened the understanding of the cellular and molecular mechanisms of CHIKV infection and immunity. A complete understanding of the immunopathogenesis of CHIKV infection will help develop the needed preventive and therapeutic approaches to combat this arbovirosis.
C1 [Gasque, Philippe] Univ La Reunion, GRI IRG EA4517, St Denis, Reunion, France.
   [Gasque, Philippe] Ctr Hosp Univ CHU North Felix Guyon, St Denis, Reunion, France.
   [Couderc, Therese; Lecuit, Marc] Inst Pasteur, Biol Infect Unit, Paris, France.
   [Couderc, Therese; Lecuit, Marc] INSERM, U1117, Paris, France.
   [Lecuit, Marc] Paris Descartes Univ, Sorbonne Paris Cite, Div Infect Dis & Trop Med, Necker Enfants Malades Univ Hosp,Inst Imagine, Paris, France.
   [Roques, Pierre] CEA, Div Immunovirol, iMETI, F-92265 Fontenay Aux Roses, France.
   [Roques, Pierre] Univ Paris 11, UMR E1, Orsay, France.
   [Ng, Lisa F. P.] ASTAR, Singapore Immunol Network, Singapore, Singapore.
C3 University of La Reunion; Universite Paris-Est-Creteil-Val-de-Marne
   (UPEC); CHU Reunion; Pasteur Network; Universite Paris Cite; Institut
   Pasteur Paris; Institut National de la Sante et de la Recherche Medicale
   (Inserm); Pasteur Network; Universite Paris Cite; Institut Pasteur
   Paris; Institut National de la Sante et de la Recherche Medicale
   (Inserm); Assistance Publique Hopitaux Paris (APHP); Universite Paris
   Cite; Hopital Universitaire Necker-Enfants Malades - APHP; Universite
   Paris Saclay; CEA; Universite Paris Saclay; Agency for Science
   Technology & Research (A*STAR); A*STAR - Singapore Immunology Network
   (SIgN)
RP Roques, P (corresponding author), CEA, Immunovirol Dept, Inst Emerging Dis & Innovat Therapy, 18 Route Panorama, F-92265 Fontenay Aux Roses, France.
EM pierre.roques@cea.fr; lisa_ng@immunol.a-star.edu.sg
RI ; Roques, Pierre/M-2212-2013; Lecuit, Marc/J-4073-2013; Ng,
   Lisa/JOZ-2889-2023
OI Ng, Lisa/0000-0003-4071-5222; Roques, Pierre/0000-0003-1825-1054;
   Lecuit, Marc/0000-0002-4491-1063; 
FU European Union [261202]; European Union [261202]
FX This work was supported by the European Union FP7 project "Integrated
   Chikungunya Research" (ICRES), grant agreement #261202.
CR Ahola T, 2015, VECTOR-BORNE ZOONOT, V15, P250, DOI 10.1089/vbz.2014.1681
   Akahata W, 2010, NAT MED, V16, P334, DOI 10.1038/nm.2105
   Akira S, 2004, NAT REV IMMUNOL, V4, P499, DOI 10.1038/nri1391
   Borgherini G, 2008, CLIN INFECT DIS, V47, P469, DOI 10.1086/590003
   Borgherini G, 2007, CLIN INFECT DIS, V44, P1401, DOI 10.1086/517537
   Borgherini G, 2009, EPIDEMIOL INFECT, V137, P542, DOI 10.1017/S0950268809002209
   Bouquillard E, 2009, ANN RHEUM DIS, V68, P1505, DOI 10.1136/ard.2008.097626
   Bréhin AC, 2008, VIROLOGY, V371, P185, DOI 10.1016/j.virol.2007.09.028
   Bréhin AC, 2009, VIROLOGY, V384, P216, DOI 10.1016/j.virol.2008.10.021
   BRIGHTON SW, 1984, CLIN RHEUMATOL, V3, P253, DOI 10.1007/BF02030766
   Chang LJ, 2014, LANCET, V384, P2046, DOI 10.1016/S0140-6736(14)61185-5
   Chen CI, 2010, AM J TROP MED HYG, V83, P1249, DOI 10.4269/ajtmh.2010.10-0290
   Chen WQ, 2015, J VIROL, V89, P581, DOI 10.1128/JVI.02034-14
   Chen WQ, 2014, P NATL ACAD SCI USA, V111, P6040, DOI 10.1073/pnas.1318859111
   Chopra A, 2008, ARTHRITIS RHEUM, V58, P2921, DOI 10.1002/art.23753
   Chow A, 2011, J INFECT DIS, V203, P149, DOI 10.1093/infdis/jiq042
   Chu HY, 2013, VACCINE, V31, P3353, DOI 10.1016/j.vaccine.2013.05.059
   Couderc T, 2008, PLOS PATHOG, V4, DOI 10.1371/journal.ppat.0040029
   Couderc T, 2012, J INFECT DIS, V206, P851, DOI 10.1093/infdis/jis296
   Couderc T, 2009, J INFECT DIS, V200, P516, DOI 10.1086/600381
   Economopoulou A, 2009, EPIDEMIOL INFECT, V137, P534, DOI 10.1017/S0950268808001167
   FITZPATRICK FA, 1980, J IMMUNOL, V125, P431
   FOURIE ED, 1979, S AFR MED J, V56, P130
   García-Arriaza J, 2014, J VIROL, V88, P3527, DOI 10.1128/JVI.03418-13
   Gardner J, 2010, J VIROL, V84, P8021, DOI 10.1128/JVI.02603-09
   Gérardin P, 2010, ARCH PEDIATRIE, V17, P86, DOI 10.1016/j.arcped.2009.09.001
   Gérardin P, 2014, PLOS NEGLECT TROP D, V8, DOI 10.1371/journal.pntd.0002996
   Gérardin P, 2008, PLOS MED, V5, P413, DOI 10.1371/journal.pmed.0050060
   GIFFORD GE, 1963, NATURE, V200, P50, DOI 10.1038/200050a0
   Grivard P, 2007, PATHOL BIOL, V55, P490, DOI 10.1016/j.patbio.2007.07.002
   Hallengärd D, 2014, J VIROL, V88, P2858, DOI 10.1128/JVI.03453-13
   Harley D, 2001, CLIN MICROBIOL REV, V14, P909, DOI 10.1128/CMR.14.4.909-932.2001
   Hawman DW, 2013, J VIROL, V87, P13878, DOI 10.1128/JVI.02666-13
   Her Z, 2014, EMBO MOL MED
   Her ZS, 2012, J INFECT DIS, V206, P457, DOI 10.1093/infdis/jis369
   Her ZS, 2010, J IMMUNOL, V184, P5903, DOI 10.4049/jimmunol.0904181
   Higgs S, 2010, J CLIN INVEST, V120, P657, DOI 10.1172/JCI42392
   Hoarau JJ, 2013, PLOS ONE, V8, DOI 10.1371/journal.pone.0084695
   Hoarau JJ, 2010, J IMMUNOL, V184, P5914, DOI 10.4049/jimmunol.0900255
   Judith D, 2013, EMBO REP, V14, P534, DOI 10.1038/embor.2013.51
   Kam YW, 2012, J VIROL, V86, P13005, DOI 10.1128/JVI.01780-12
   Kam YW, 2012, EMBO MOL MED, V4, P330, DOI 10.1002/emmm.201200213
   Kam YW, 2012, J INFECT DIS, V205, P1147, DOI 10.1093/infdis/jis033
   Kam YW, 2009, MICROBES INFECT, V11, P1186, DOI 10.1016/j.micinf.2009.09.003
   Kelvin AA, 2011, PLOS NEGLECT TROP D, V5, DOI 10.1371/journal.pntd.0001279
   Krejbich-Trotot P, 2011, VIROL J, V8, DOI 10.1186/1743-422X-8-432
   Krejbich-Trotot P, 2011, FASEB J, V25, P314, DOI 10.1096/fj.10-164178
   Labadie K, 2010, J CLIN INVEST, V120, P894, DOI 10.1172/JCI40104
   Lakshmi V, 2008, CLIN INFECT DIS, V46, P1436, DOI 10.1086/529444
   Laras K, 2005, T ROY SOC TROP MED H, V99, P128, DOI 10.1016/j.trstmh.2004.03.013
   Le Bomin A, 2008, Med Trop (Mars), V68, P491
   Lebrun G, 2009, EMERG INFECT DIS, V15, P495, DOI 10.3201/eid1503.071482
   Lee CY, 2011, PLOS PATHOG, V7, DOI 10.1371/journal.ppat.1002390
   Lemant J, 2008, CRIT CARE MED, V36, P2536, DOI 10.1097/CCM.0b013e318183f2d2
   Leparc-Goffart I, 2014, LANCET, V383, P514, DOI 10.1016/S0140-6736(14)60185-9
   Levine Beth, 1994, Trends in Microbiology, V2, P25, DOI 10.1016/0966-842X(94)90341-7
   Lewthwaite P, 2009, EMERG INFECT DIS, V15, P329, DOI 10.3201/eid1502.080902
   Lum FM, 2013, J IMMUNOL, V190, P6295, DOI 10.4049/jimmunol.1300304
   Malfait AM, 2013, NAT REV RHEUMATOL, V9, P654, DOI 10.1038/nrrheum.2013.138
   Malvy D, 2009, BMC INFECT DIS, V9, DOI 10.1186/1471-2334-9-200
   Manimunda SP, 2010, T ROY SOC TROP MED H, V104, P392, DOI 10.1016/j.trstmh.2010.01.011
   Mavalankar D, 2007, LANCET INFECT DIS, V7, P306, DOI 10.1016/S1473-3099(07)70091-9
   Messaoudi I, 2013, PLOS NEGLECT TROP D, V7, DOI 10.1371/journal.pntd.0002343
   Metz SW, 2013, VACCINE, V31, P6092, DOI 10.1016/j.vaccine.2013.09.045
   Metz SW, 2013, PLOS NEGLECT TROP D, V7, DOI 10.1371/journal.pntd.0002124
   Morens DM, 2014, NEW ENGL J MED, V371, P885, DOI 10.1056/NEJMp1408509
   Morrison TE, 2006, J VIROL, V80, P737, DOI 10.1128/JVI.80.2.737-749.2006
   Morrison TE, 2011, AM J PATHOL, V178, P32, DOI 10.1016/j.ajpath.2010.11.018
   Nakaya HI, 2012, ARTHRITIS RHEUM-US, V64, P3553, DOI 10.1002/art.34631
   Ng LFP, 2009, PLOS ONE, V4, DOI 10.1371/journal.pone.0004261
   Noret M, 2012, J INFECT DIS, V206, P455, DOI 10.1093/infdis/jis368
   Ozden S, 2007, PLOS ONE, V2, DOI 10.1371/journal.pone.0000527
   Pal P, 2013, PLOS PATHOG, V9, DOI 10.1371/journal.ppat.1003312
   Panning M, 2008, EMERG INFECT DIS, V14, P416, DOI 10.3201/eid1403.070906
   Passi GR, 2008, INDIAN PEDIATR, V45, P240
   Pellot A S, 2012, Med Trop (Mars), V72 Spec No, P88
   Petitdemange C, 2011, PLOS PATHOG, V7, DOI 10.1371/journal.ppat.1002268
   Phuklia W, 2013, VIRUS RES, V177, P179, DOI 10.1016/j.virusres.2013.08.011
   Pialoux G, 2007, LANCET INFECT DIS, V7, P319, DOI 10.1016/S1473-3099(07)70107-X
   Poo Y-S, 2014, THESIS, DOI 10.14264/uql.2014.261
   Poo YS, 2014, PLOS NEGLECT TROP D, V8, DOI 10.1371/journal.pntd.0003354
   Poo YS, 2014, J VIROL, V88, P6862, DOI 10.1128/JVI.03364-13
   Powers AM, 2007, J GEN VIROL, V88, P2363, DOI 10.1099/vir.0.82858-0
   Prashant Soma, 2009, Indian J Dermatol, V54, P128, DOI 10.4103/0019-5154.53186
   Puiprom O, 2013, INFECT GENET EVOL, V17, P210, DOI 10.1016/j.meegid.2013.04.005
   Ramful D, 2007, PEDIATR INFECT DIS J, V26, P811, DOI 10.1097/INF.0b013e3180616d4f
   Ribera A, 2012, Med Trop (Mars), V72 Spec No, P83
   RINALDO CR, 1975, INFECT IMMUN, V12, P1070, DOI 10.1128/IAI.12.5.1070-1077.1975
   Robillard PY, 2006, PRESSE MED, V35, P785, DOI 10.1016/S0755-4982(06)74690-5
   Robin S, 2008, J CHILD NEUROL, V23, P1028, DOI 10.1177/0883073808314151
   ROBINSON M C, 1955, Trans R Soc Trop Med Hyg, V49, P28, DOI [10.1016/0035-9203(55)90080-8, 10.1016/0035-9203(57)90022-6]
   Roques P, 2011, EUR J CLIN INVEST, V41, P40
   Roy CJ, 2014, J INFECT DIS, V209, P1891, DOI 10.1093/infdis/jiu014
   Rudd PA, 2012, J VIROL, V86, P9888, DOI 10.1128/JVI.00956-12
   Rulli NE, 2011, J INFECT DIS, V204, P1026, DOI 10.1093/infdis/jir470
   Schilte C, 2013, PLOS NEGLECT TROP D, V7, DOI 10.1371/journal.pntd.0002137
   Schilte C, 2012, J IMMUNOL, V188, P2967, DOI 10.4049/jimmunol.1103185
   Schilte C, 2010, J EXP MED, V207, P429, DOI 10.1084/jem.20090851
   Senanayake M. P., 2009, CEYLON MEDICAL JOURNAL, V54, P47
   Simon F, 2007, MEDICINE, V86, P123, DOI 10.1097/MD/0b013e31806010a5
   Sissoko D, 2009, PLOS NEGLECT TROP D, V3, DOI 10.1371/journal.pntd.0000389
   Sourisseau M, 2007, PLOS PATHOG, V3, P804, DOI 10.1371/journal.ppat.0030089
   Stetson DB, 2006, IMMUNITY, V25, P373, DOI 10.1016/j.immuni.2006.08.007
   Suhrbier A, 2004, CURR OPIN RHEUMATOL, V16, P374, DOI 10.1097/01.bor.0000130537.76808.26
   Teng TS, 2012, J CLIN INVEST, V122, P4447, DOI 10.1172/JCI63120
   TESH RB, 1982, ANNU REV MED, V33, P31, DOI 10.1146/annurev.me.33.020182.000335
   Thangamani S, 2010, PLOS ONE, V5, DOI 10.1371/journal.pone.0012137
   Thon-Hon VG, 2012, VIROL J, V9, DOI 10.1186/1743-422X-9-213
   Toivanen A, 2008, CURR OPIN RHEUMATOL, V20, P486, DOI 10.1097/BOR.0b013e328303220b
   Valamparampil JJ, 2009, INDIAN J PEDIATR, V76, P151, DOI 10.1007/s12098-009-0045-x
   van den Doel P, 2014, PLOS NEGLECT TROP D, V8, DOI 10.1371/journal.pntd.0003101
   Wauquier N, 2011, J INFECT DIS, V204, P115, DOI 10.1093/infdis/jiq006
   Ziegler SA, 2008, AM J TROP MED HYG, V79, P133, DOI 10.4269/ajtmh.2008.79.133
NR 113
TC 52
Z9 67
U1 0
U2 13
PU MARY ANN LIEBERT, INC
PI NEW ROCHELLE
PA 140 HUGUENOT STREET, 3RD FL, NEW ROCHELLE, NY 10801 USA
SN 1530-3667
EI 1557-7759
J9 VECTOR-BORNE ZOONOT
JI Vector-Borne Zoonotic Dis.
PD APR 1
PY 2015
VL 15
IS 4
BP 241
EP 249
DI 10.1089/vbz.2014.1710
PG 9
WC Public, Environmental & Occupational Health; Infectious Diseases
WE Science Citation Index Expanded (SCI-EXPANDED)
SC Public, Environmental & Occupational Health; Infectious Diseases
GA CG4WV
UT WOS:000353289500004
PM 25897810
DA 2025-07-26
ER

PT J
AU Gesser-Edelsburg, A
   Stolero, N
   Mordini, E
   Billingsley, M
   James, JJ
   Green, MS
AF Gesser-Edelsburg, Anat
   Stolero, Nathan
   Mordini, Emilio
   Billingsley, Matthew
   James, James J.
   Green, Manfred S.
TI Emerging Infectious Disease (EID) Communication During the 2009 H1N1
   Influenza Outbreak: Literature Review (2009-2013) of the Methodology
   Used for EID Communication Analysis
SO DISASTER MEDICINE AND PUBLIC HEALTH PREPAREDNESS
LA English
DT Review
DE risk communication; H1N1 pandemic outbreak; influenza; framing risk;
   literature review
ID HEALTH-CARE PROFESSIONALS; RISK COMMUNICATION; VACCINATION COVERAGE;
   PUBLIC PERCEPTIONS; MEDIA; COMMUNITY; VIRUS; REFLECTIONS; UNCERTAINTY;
   COMPETENCE
AB Objective: This year alone has seen outbreaks of epidemics such as Ebola, Chikungunya, and many other emerging infectious diseases (EIDs). We must look to the responses of recent outbreaks to help guide our strategies in current and future outbreaks or we risk repeating the same mistakes. The objective of this paper was to conduct a systematic literature review of the methodology used by studies that examined EID communication during the 2009 H1N1 pandemic outbreak through different communication channels or by analyzing contents and strategies.
   Methods: This was a systematic review of the literature (n = 61) studying risk communication strategies of H1N1 influenza, published between 2009 and 2013, and retrieved from searches of computerized databases, hand searches, and authoritative texts by use of specific search criteria. Searches were followed by review, categorization, and mixed qualitative and quantitative content analysis.
   Results: Of 41 articles that used quantitative methods, most used surveys (n = 35); some employed content analyses (n = 4) and controlled trials (n = 2). The 16 articles that employed qualitative methods relied on content analyses (n = 10), semi-structured interviews (n = 2) and focus groups (n = 4). Four more articles used mixed-methods or nonstandard methods. Seven different topic categories were found: risk perception and effects on behaviors, framing the risk in the media, public concerns, trust, optimistic bias, uncertainty, and evaluating risk communication.
   Conclusions: Up until 2013, studies tended to be descriptive and quantitative rather than discursive and qualitative and to focus on the role of the media as representing information and not as a medium for actual communication with the public. Several studies from 2012, and increasingly more in 2013, addressed issues of discourse and framing and the complexity of risk communication with the public. Formative evaluations that use recommendations from past research when designing communication campaigns from the first stages of crises are recommended. Research should employ diverse triangulation processes based on representatives from different stakeholders. Further studies should address the potential offered by social media to create dialogue with individuals and the public at large.
C1 [Gesser-Edelsburg, Anat; Green, Manfred S.] Univ Haifa, Sch Publ Hlth, IL-3498838 Haifa, Israel.
   [Stolero, Nathan] Tel Aviv Univ, Dept Commun, IL-69978 Tel Aviv, Israel.
   [Mordini, Emilio] Responsible Technol SAS, Paris, France.
   [Billingsley, Matthew] BMJ Publishing Grp Ltd, London, England.
   [James, James J.] Amer Med Assoc Ctr Publ Hlth Preparedness & Disas, Chicago, IL USA.
C3 University of Haifa; Tel Aviv University; BMJ Publishing Group Ltd;
   American Medical Association
RP Gesser-Edelsburg, A (corresponding author), Univ Haifa, Sch Publ Hlth, Hlth Promot Dept, 199 Aba Khoushy Ave Mt Carmel, IL-3498838 Haifa, Israel.
EM ageser@univ.haifa.ac.il
RI ; Mordini, Emilio/AAV-8530-2021
OI Green, Manfred S./0000-0002-9753-5612; Gesser-Edelsburg, PhD, Prof.
   Anat/0000-0003-4467-8799; Mordini, Emilio/0000-0003-3569-4391
FU European Union [278723]
FX The research leading to these results received funding from the European
   Union Seventh Framework Programme (FP7/2007-2013) under grant agreement
   no. 278723 (TELL ME).
CR Alaszewski A, 2005, HEALTH RISK SOC, V7, P101, DOI 10.1080/13698570500148905
   Anikeeva O, 2009, AM J PUBLIC HEALTH, V99, P24, DOI 10.2105/AJPH.2008.136440
   [Anonymous], ANN M SOC RISK AN DE
   [Anonymous], J INT COMMUN
   [Anonymous], Updated CDC Estimates of 2009 H1N1 Influenza Cases, Hospitalizations, and Deaths in the United States, April 2009-April 10, 2010
   [Anonymous], EUR J PUBLIC HLTH
   [Anonymous], NIEMAN REPORTS
   [Anonymous], ETHN DIS S3
   Barrelet C, 2013, INFLUENZA OTHER RESP, V7, P114, DOI 10.1111/irv.12090
   Blank PR, 2012, PLOS ONE, V7, DOI 10.1371/journal.pone.0045450
   Bults M, 2011, BMC PUBLIC HEALTH, V11, DOI 10.1186/1471-2458-11-2
   Catellier JRA, 2012, J RISK RES, V15, P897, DOI 10.1080/13669877.2012.686048
   Charania NA, 2012, BMC PUBLIC HEALTH, V12, DOI 10.1186/1471-2458-12-268
   Cho H, 2012, EURASIP J ADV SIG PR, P1, DOI 10.1186/1687-6180-2012-164
   Covello VT, 2003, J HEALTH COMMUN, V8, P5, DOI 10.1080/10810730390224802
   Covello VT, 2001, J URBAN HEALTH, V78, P382, DOI 10.1093/jurban/78.2.382
   Cvetkovich G.T., 1999, SOCIAL TRUST MANAGEM
   Dearinger AT, 2011, J PUBLIC HEALTH MAN, V17, P45, DOI 10.1097/PHH.0b013e3181f54110
   Earle TimothyC. George Cvetkovich., 1995, SOCIAL TRUST COSMOPO
   Falagas ME, 2006, CRIT CARE, V10, DOI 10.1186/cc4910
   FISCHHOFF B, 1995, RISK ANAL, V15, P137, DOI 10.1111/j.1539-6924.1995.tb00308.x
   Fogarty AS, 2011, BMC PUBLIC HEALTH, V11, DOI 10.1186/1471-2458-11-181
   Freimuth V, 2000, EMERG INFECT DIS, V6, P337, DOI 10.3201/eid0604.000403
   Frewer LJ, 2003, J RISK RES, V6, P75, DOI 10.1080/1366987032000047815
   Galarce EM, 2011, VACCINE, V29, P5284, DOI 10.1016/j.vaccine.2011.05.014
   Gesser- Edelsburg A, 2014, Disaster Med Public Health Prep, P1
   Gesser-Edelsburg A, 2013, INTERNET-BASED INTELLIGENCE IN PUBLIC HEALTH EMERGENCIES: EARLY DETECTION AND RESPONSE IN DISEASE OUTBREAK CRISES, P73, DOI 10.3233/978-1-61499-175-5-73
   Gresham L, 2009, BIOSECUR BIOTERROR, V7, P399, DOI 10.1089/bsp.2009.0034
   Hek G., 2000, NURSE RES, V7, P40, DOI DOI 10.7748/NR2000.04.7.3.40.C6120
   Henrich N, 2011, PLOS ONE, V6, DOI 10.1371/journal.pone.0018479
   Hesse BW, 2011, J HEALTH COMMUN, V16, P10, DOI 10.1080/10810730.2011.589882
   Holland K, 2012, J RISK RES, V15, P657, DOI 10.1080/13669877.2011.652651
   Hollmeyer HG, 2009, VACCINE, V27, P3935, DOI 10.1016/j.vaccine.2009.03.056
   Holmes BJ, 2009, J RISK RES, V12, P793, DOI 10.1080/13669870802648486
   John R, 2008, SOC MARK Q, V14, P67, DOI 10.1080/15245000802034721
   Johnson DR, 2008, AM J MED, V121, pS28, DOI 10.1016/j.amjmed.2008.05.005
   Jung M, 2013, VACCINE, V31, P4860, DOI 10.1016/j.vaccine.2013.07.068
   Kim HK, 2013, J HEALTH COMMUN, V18, P206, DOI 10.1080/10810730.2012.688247
   Klein KR, 2010, PREHOSP DISASTER MED, V25, P296, DOI 10.1017/S1049023X00008220
   Kostkova P, 2013, J MED INTERNET RES, V15, P167, DOI 10.2196/jmir.2146
   Lee ST, 2013, HEALTH COMMUN, V28, P119, DOI 10.1080/10410236.2012.658550
   Leslie M., 2006, Canadian Journal of Communication, V31, P367, DOI DOI 10.22230/CJC.2006V31N2A1544
   Liuccio M, 2012, CLIN TER, V163, pE339
   Locatelli SM, 2012, AM J INFECT CONTROL, V40, P622, DOI 10.1016/j.ajic.2012.01.035
   Lofstedt R.E., 2005, RISK MANAGEMENT POST
   Luoma-aho V, 2013, J COMMUN MANAG, V17, P239, DOI 10.1108/JCOM-11-2010-0069
   Mårtenson EK, 2008, J CLIN NURS, V17, P3131, DOI 10.1111/j.1365-2702.2006.01920.x
   Matsui D, 2011, BMC PUBLIC HEALTH, V11, DOI 10.1186/1471-2458-11-149
   Moran-Ellis J., 2006, QUAL RES, V6, P45, DOI [10.1177/1468794106058870, DOI 10.1177/1468794106058870]
   Nhan C, 2012, BMC PUBLIC HEALTH, V12, DOI 10.1186/1471-2458-12-115
   Oleinik A, 2011, QUAL QUANT, V45, P859, DOI 10.1007/s11135-010-9399-4
   Pellegrino E, 2012, Ann Ig, V24, P105
   Poland GA, 2010, VACCINE, V28, pD3, DOI 10.1016/j.vaccine.2010.08.024
   Powell D., 1997, Mad Cows and Mother's Milk
   Roche JP, 2003, SCI COMMUN, V24, P353, DOI 10.1177/1075547002250300
   Rubin GJ, 2009, BMJ-BRIT MED J, V339, DOI 10.1136/bmj.b2651
   Sandell T, 2013, SCAND J PUBLIC HEALT, V41, P860, DOI 10.1177/1403494813498158
   Seale H, 2010, BMC INFECT DIS, V10, DOI 10.1186/1471-2334-10-99
   Slovic P, 2004, RISK ANAL, V24, P311, DOI 10.1111/j.0272-4332.2004.00433.x
   Smith EC, 2009, DISASTER MED PUBLIC, V3, pS154, DOI 10.1097/DMP.0b013e3181be8250
   Staes CJ, 2011, J PUBLIC HEALTH MAN, V17, P36, DOI 10.1097/PHH.0b013e3181ee9b29
   Stockwell MS, 2012, AM J PUBLIC HEALTH, V102, pE15, DOI 10.2105/AJPH.2011.300331
   Vaux S, 2010, BMC PUBLIC HEALTH, V10, DOI 10.1186/1471-2458-10-159
   Velan B, 2011, VACCINE, V29, P1173, DOI 10.1016/j.vaccine.2010.12.006
   Vírseda S, 2010, VACCINE, V28, P4751, DOI 10.1016/j.vaccine.2010.04.101
   Walter D, 2012, EUROSURVEILLANCE, V17, P9
   Webler T, 2000, ADMIN SOC, V32, P566, DOI 10.1177/00953990022019588
   Yang ZJ, 2012, RISK ANAL, V32, P1703, DOI 10.1111/j.1539-6924.2012.01799.x
NR 68
TC 19
Z9 22
U1 0
U2 53
PU CAMBRIDGE UNIV PRESS
PI CAMBRIDGE
PA EDINBURGH BLDG, SHAFTESBURY RD, CB2 8RU CAMBRIDGE, ENGLAND
SN 1935-7893
EI 1938-744X
J9 DISASTER MED PUBLIC
JI Dis. Med. Public Health Prep.
PD APR
PY 2015
VL 9
IS 2
BP 199
EP 206
DI 10.1017/dmp.2014.126
PG 8
WC Public, Environmental & Occupational Health
WE Science Citation Index Expanded (SCI-EXPANDED); Social Science Citation Index (SSCI)
SC Public, Environmental & Occupational Health
GA CG3XO
UT WOS:000353213100015
PM 25882126
DA 2025-07-26
ER

PT J
AU Halstead, SB
AF Halstead, Scott B.
TI Reappearance of Chikungunya, Formerly Called Dengue, in the Americas
SO EMERGING INFECTIOUS DISEASES
LA English
DT Article
ID VIRUS; EPIDEMIC; FEVER; INDIA; EMERGENCE; ETIOLOGY; FRANCE; ASIA
AB After an absence of approximate to 200 years, chikungunya returned to the American tropics in 2013. The virus is maintained in a complex African zoonotic cycle but escapes into an urban cycle at 40- to 50-year intervals, causing global pandemics. In 1823, classical chikungunya, a viral exanthem in humans, occurred on Zanzibar, and in 1827, it arrived in the Caribbean and spread to North and South America. In Zanzibar, the disease was known as kidenga pepo, Swahili for a sudden cramp-like seizure caused by an evil spirit; in Cuba, it was known as dengue, a Spanish homonym of denga. During the eighteenth century, dengue (present-day chikungunya) was distinguished from breakbone fever (present-day dengue), another febrile exanthem. In the twentieth century, experiments resulted in the recovery and naming of present-day dengue viruses. In 1952, chikungunya virus was recovered during an outbreak in Tanzania, but by then, the virus had lost its original name to present-day dengue viruses.
C1 [Halstead, Scott B.] Uniformed Serv Univ Hlth Sci, Bethesda, MD 20814 USA.
C3 Uniformed Services University of the Health Sciences - USA
RP Halstead, SB (corresponding author), 5824 Edson Ln, North Bethesda, MD 20852 USA.
EM halsteads@erols.com
CR Aitken W, 1868, SCI PRACTICE MED, P323
   Arankalle VA, 2007, J GEN VIROL, V88, P1967, DOI 10.1099/vir.0.82714-0
   Ashburn PM, 1907, J INFECT DIS, V4, P440, DOI 10.1093/infdis/4.3.440
   Bancroft TL., 1906, AUSTRALASIAN MEDICAL, P17
   Bernal Munoz J, 1828, MEMORIA EPIDEMIC QUE, P5
   Bylon D., 1780, Verandelingen van het Bataviaasch Genootschap van Kunsten Wetenschappen, V2, P17
   CAREY D E, 1971, Journal of the History of Medicine and Allied Sciences, V26, P243
   CAREY DE, 1969, T ROY SOC TROP MED H, V63, P434, DOI 10.1016/0035-9203(69)90030-3
   Christie J, 1872, Br Med J, V1, P577
   Christie J, 1881, GLASGOW MED J, V3, P161
   Dickson SH, 1859, ELEMENTS MED COMPEND, P744
   Dickson SH, 1839, DENGUE ITS HIST PATH, P5
   DUMARESQ PJ, 1828, BOSTON MED SURG J, V1, P497
   Goodeve E, 1853, INDIAN ANN MED SCI, V1, P248
   Graham H, 1902, MED RECORD NEW YORK, V64, P204
   Grandadam M, 2011, EMERG INFECT DIS, V17, P910, DOI 10.3201/eid1705.101873
   Lahariya Chandrakant, 2006, Journal of Vector Borne Diseases, V43, P151
   LEHMAN GF, 1828, AM J MED SCI, V2, P477
   MacKinnon K, 1854, INDIAN ANN MED SCI, V3, P147
   Matas R, 1889, CYCLOPEDIA DIS CHILD, P878
   PAVRI K, 1986, T ROY SOC TROP MED H, V80, P491, DOI 10.1016/0035-9203(86)90358-5
   Pulmanausahakul R, 2011, INT J INFECT DIS, V15, pE671, DOI 10.1016/j.ijid.2011.06.002
   Rao R, 1966, SCI CULTURE, V32, P215
   RAO TR, 1965, INDIAN J MED RES, V53, P689
   Reed W, 1901, J AMER MED ASSOC, V36, P431
   Renault P, 2007, AM J TROP MED HYG, V77, P727
   ROBINSON M. C., 1955, TANGANYIKA TERRITORY IN 1952 53 I TRANS ROY SOC TROP MED AND HYG, V49, P28, DOI 10.1016/0035-9203(55)90080-8
   Rush A.B., 1789, MED INQUIRIES OBSERV, P89
   SABIN AB, 1952, VIRAL RICKETTSIAL IN, P556
   SARKAR J. K., 1965, BULL CALCUTTA SCH TROP MED, V13, P53
   Sheriff M, 1873, MED TIMES GAZ, V2, P543
   Shircore S M, 1872, Ind Med Gaz, V7, P33
   SILER J. F., 1926, PHILIPPINE JOUR SCI, V29, P1
   Siler JF, 1925, P SOC EXP BIOL MED, V23, P197
   SIMMONS JAMES STEVENS, 1931, PHILIPPINE JOUR SCI, V44, P1
   Stedman GW, 1828, EDINBURGH MED SURG J, V30, P227
   Tsetsarkin KA, 2007, PLOS PATHOG, V3, P1895, DOI 10.1371/journal.ppat.0030201
   Verchere AM, 1872, INDIAN MED GAZETTE, V7, P132
   Watson R, 2007, BRIT MED J, V335, P532, DOI 10.1136/bmj.39332.708738.DB
   Wragg WT, 1851, CHARLSESTON MED J RE, V6, P153
NR 40
TC 146
Z9 168
U1 0
U2 21
PU CENTERS  DISEASE CONTROL
PI ATLANTA
PA 1600 CLIFTON RD, ATLANTA, GA 30333 USA
SN 1080-6040
EI 1080-6059
J9 EMERG INFECT DIS
JI Emerg. Infect. Dis
PD APR
PY 2015
VL 21
IS 4
BP 557
EP 561
DI 10.3201/eid2104.141723
PG 5
WC Immunology; Infectious Diseases
WE Science Citation Index Expanded (SCI-EXPANDED)
SC Immunology; Infectious Diseases
GA CE2NK
UT WOS:000351652100001
PM 25816211
OA Green Published, Green Submitted, gold
DA 2025-07-26
ER

PT J
AU Herrero, LJ
   Taylor, A
   Wolf, S
   Mahalingam, S
AF Herrero, Lara J.
   Taylor, Adam
   Wolf, Stefan
   Mahalingam, Suresh
TI Arthropod-borne arthritides
SO BEST PRACTICE & RESEARCH IN CLINICAL RHEUMATOLOGY
LA English
DT Article
DE Infection; Mosquito; Tick; Arthralgia; Arthritis; Inflammation;
   Pathogenesis; Treatment
ID ROSS-RIVER-VIRUS; CHIKUNGUNYA VIRUS; MOUSE MODEL; RISK-FACTORS; POGOSTA
   DISEASE; CAUSATIVE AGENT; LYME ARTHRITIS; CLIMATE-CHANGE; INFECTION;
   OUTBREAK
AB Infections with several types of viral and bacterial pathogens are able to cause arthritic disease. Arthropod vectors such as ticks and mosquitoes transmit a number of these arthritis-causing pathogens, and as these vectors increase their global distribution, so too do the diseases they spread. The typical clinical manifestations of infectious arthritis are often similar in presentation to rheumatoid arthritis. Hence, care needs to be taken in the diagnoses and management of these conditions. Additionally, clinical reports suggest that prolonged arthropathies may result from infection, highlighting the need for careful clinical management and further research into underlying disease mechanisms. (c) 2015 Elsevier Ltd. All rights reserved.
C1 [Herrero, Lara J.; Taylor, Adam; Wolf, Stefan; Mahalingam, Suresh] Griffith Univ, Inst Glyc, Emerging Viruses & Inflammat Res Grp, Griffith, Qld 4222, Australia.
C3 Griffith University
RP Mahalingam, S (corresponding author), Griffith Univ, Inst Glyc, Emerging Viruses & Inflammat Res Grp, Griffith, Qld 4222, Australia.
EM l.herrero@griffith.edu.au; a.taylor1@griffith.edu.au;
   stefan.wolf@griffithuni.edu.au; s.mahalingam@griffith.edu.au
RI Taylor, Adam/C-2981-2017; Herrero, Lara/A-4628-2015
OI Herrero, Lara/0000-0002-5661-9828
FU Australian Research Council [DE140101493]; NHMRC [1059167]; National
   Health and Medical Research Council of Australia [1059167] Funding
   Source: NHMRC; Australian Research Council [DE140101493] Funding Source:
   Australian Research Council
FX Lara J. Herrero is the recipient of the Australian Research Council
   Discovery Early Career Researcher Award (DE140101493), Adam Taylor is
   the recipient of the NHMRC Peter Doherty Early Career Fellowship and
   Suresh Mahalingam is the recipient of the NHMRC Senior Research
   Fellowship (# 1059167).
CR Assunçao-Miranda I, 2010, J MED VIROL, V82, P164, DOI 10.1002/jmv.21649
   Berghoff Walter, 2012, Open Neurol J, V6, P158, DOI 10.2174/1874205X01206010158
   Bockenstedt LK, 2014, ARTHRITIS RHEUMATOL, V66, P2313, DOI 10.1002/art.38756
   Burrack KAS, 2014, J VIROL, V88, P3719, DOI 10.1128/JVI.02609-13
   Burt F, 2014, LANCET INFECT DIS, V14, P789, DOI 10.1016/S1473-3099(14)70869-2
   Burt FJ, 2012, LANCET, V379, P662, DOI 10.1016/S0140-6736(11)60281-X
   Centers for Disease Control, 2014, LYM DIS
   Cervantes JL, 2012, CELL MOL IMMUNOL, V9, P434, DOI 10.1038/cmi.2012.38
   Chen WQ, 2015, TRENDS MICROBIOL, V23, P35, DOI 10.1016/j.tim.2014.09.005
   Chen WQ, 2015, J VIROL, V89, P581, DOI 10.1128/JVI.02034-14
   Chen WQ, 2014, P NATL ACAD SCI USA, V111, P6040, DOI 10.1073/pnas.1318859111
   Chung YT, 2013, PLOS ONE, V8, DOI 10.1371/journal.pone.0084980
   Couderc T, 2008, PLOS PATHOG, V4, DOI 10.1371/journal.ppat.0040029
   DURAY PH, 1989, RHEUM DIS CLIN N AM, V15, P691
   Ecklund K, 2005, AM J ROENTGENOL, V184, P1904, DOI 10.2214/ajr.184.6.01841904
   Economopoulou A, 2009, EPIDEMIOL INFECT, V137, P534, DOI 10.1017/S0950268808001167
   Edlow JA, 2012, ARCH INTERN MED, V172, P1625, DOI 10.1001/archinternmed.2012.4003
   Essackjee K, 2013, POSTGRAD MED J, V89, P440, DOI 10.1136/postgradmedj-2012-131477
   Ganu Mohini A, 2011, J Assoc Physicians India, V59, P83
   Gardner J, 2010, J VIROL, V84, P8021, DOI 10.1128/JVI.02603-09
   Gérardin P, 2011, BMC MED, V9, DOI 10.1186/1741-7015-9-5
   Gerstenblith TA, 2014, PSYCHOSOMATICS, V55, P421, DOI 10.1016/j.psym.2014.02.006
   Gibney KB, 2011, CLIN INFECT DIS, V52, pE121, DOI 10.1093/cid/ciq214
   Gilbert L, 2014, ECOL EVOL, V4, P1186, DOI 10.1002/ece3.1014
   Gould EA, 2010, CLIN MICROBIOL INFEC, V16, P1702, DOI 10.1111/j.1469-0691.2010.03386.x
   Gunn BM, 2012, PLOS PATHOG, V8, DOI 10.1371/journal.ppat.1002586
   Heise MT, 2000, J VIROL, V74, P9294, DOI 10.1128/JVI.74.19.9294-9299.2000
   Her ZS, 2010, J IMMUNOL, V184, P5903, DOI 10.4049/jimmunol.0904181
   Herrero LJ, 2013, ARTHRITIS RHEUM-US, V65, P2724, DOI 10.1002/art.38090
   Hoarau JJ, 2010, J IMMUNOL, V184, P5914, DOI 10.4049/jimmunol.0900255
   Hu LT, 2012, ANN INTERN MED, V157, DOI [10.7326/0003-4819-157-3-20120807-01002, 10.7326/0003-4819-157-3-201208070-01002]
[truncated: 3,361,130 more chars]
