# Supplementary material for: Resurgent threat in a changing climate: A 20-year bibliometric analysis of global Chikungunya research evolution and pandemic preparedness
Source: PLoS Negl Trop Dis. 2026 Feb 23;20(2):e0013959. doi: 10.1371/journal.pntd.0013959 (PMC12945310; doi:10.1371/journal.pntd.0013959)
Supplement: S1 Appendix — (ZIP) [file pntd.0013959.s001.zip › S1_Zip/S15_Text..txt]

FN Clarivate Analytics Web of Science
VR 1.0
PT J
AU Waymouth, HE
   Zoutman, DE
   Towheed, TE
AF Waymouth, Heather E.
   Zoutman, Dick E.
   Towheed, Tanveer E.
TI Chikungunya-related arthritis: Case report and review of the literature
SO SEMINARS IN ARTHRITIS AND RHEUMATISM
LA English
DT Review
DE Chikungunya; Virus; Arthritis; Arthralgia
ID VIRUS-INFECTION; TRAVELERS; FEVER; OUTBREAK; FEATURES
AB Introduction: Chikungunya fever often presents with severe arthritis/arthralgias, high fever, myalgias, headache, and maculopapular rash (Chow et al., 2011 [1]; Das et al., 2010 [2]; Mizuno et al., 2011 [3]; Powers, 2010 [4]; Sissoko et al., 2010 [5]; Staples et al., 2009 [61). Persistent arthritis/arthralgias commonly develop after symptomatic infection and are the most common long-term complication (Chow et al., 2011 [1]; Powers, 2010 [4]; Sissoko et al., 2010 [5]; Staples et al., 2009 [6]). The small joints are most often affected in a symmetric pattern that can mimic adult rheumatoid arthritis (RA) (Mizuno et al., 2011 [3]; Bouquillard and Combe, 2009 [7]; Chabbra et al., 2008 [8]; Jaffar-Bandjee et al., 2009 [9]; Simon et al., 2007 [10]).
   Objective: We present a case of Chikungunya virus (CHIKV)-induced arthritis and review the literature surrounding Chikungunya-induced arthritis/arthralgias and associated musculoskeletal (MSK) manifestations.
   Methods: A Medline search was completed from 1946 November 2011. Key words included Chikungunya virus and arthritis. A PubMed search was completed from 1996 November 2011. Search terms included Chikungunya virus, etiology, and fever. Searches were limited to humans and English language publications. Additional relevant articles were obtained from the reference lists. (C) 2013 Elsevier Inc. All rights reserved.
C1 [Waymouth, Heather E.; Towheed, Tanveer E.] Queens Univ, Dept Med, Div Rheumatol, Kingston, ON K7L 3N6, Canada.
   [Zoutman, Dick E.; Towheed, Tanveer E.] Queens Univ, Dept Community Hlth & Epidemiol, Kingston, ON K7L 3N6, Canada.
   [Zoutman, Dick E.] Queens Univ, Dept Med, Kingston, ON K7L 3N6, Canada.
C3 Queens University - Canada; Queens University - Canada; Queens
   University - Canada
RP Towheed, TE (corresponding author), Queens Univ, Dept Med, Etherington Hall Room 2066, Kingston, ON K7L 3N6, Canada.
EM tt5@queensu.ca
CR Bernabeu-Wittel M, 1999, ARCH INTERN MED, V159, P872, DOI 10.1001/archinte.159.8.872
   Borgherini G, 2008, CLIN INFECT DIS, V47, P469, DOI 10.1086/590003
   Bouquillard É, 2009, JOINT BONE SPINE, V76, P654, DOI 10.1016/j.jbspin.2009.08.005
   BRIGHTON SW, 1984, S AFR MED J, V66, P217
   BRIGHTON SW, 1983, S AFR MED J, V63, P313
   Campbell J., 2009, Morbidity and Mortality Weekly Report, V58, P1267
   Carmona RJ, 2008, J RHEUMATOL, V35, P935
   Cavrini F, 2009, J INFECT DEV COUNTR, V3, P744, DOI 10.3855/jidc.169
   Chen LH, 2010, CURR OPIN INFECT DIS, V23, P438, DOI 10.1097/QCO.0b013e32833c1d16
   Chhabra M, 2008, INDIAN J MED MICROBI, V26, P5, DOI 10.4103/0255-0857.38850
   Chopra A, 2008, ARTHRITIS RHEUM, V58, P2921, DOI 10.1002/art.23753
   Chow A, 2011, J INFECT DIS, V203, P149, DOI 10.1093/infdis/jiq042
   Chretien JP, 2007, LANCET, V370, P1805, DOI 10.1016/S0140-6736(07)61752-8
   Civen R, 2008, CLIN INFECT DIS, V46, P913, DOI 10.1086/527443
   Das T, 2010, PROG NEUROBIOL, V91, P121, DOI 10.1016/j.pneurobio.2009.12.006
   De Lamballerie X, 2008, VECTOR-BORNE ZOONOT, V8, P837, DOI 10.1089/vbz.2008.0049
   de Lamballerie Xavier, 2009, Infectious Disorders - Drug Targets, V9, P101
   Economopoulou A, 2009, EPIDEMIOL INFECT, V137, P534, DOI 10.1017/S0950268808001167
   Gould EA, 2010, ANTIVIR RES, V87, P111, DOI 10.1016/j.antiviral.2009.07.007
   Her Z, 2009, MICROBES INFECT, V11, P1165, DOI 10.1016/j.micinf.2009.09.004
   Hoarau JJ, 2010, J IMMUNOL, V184, P5914, DOI 10.4049/jimmunol.0900255
   Jaffar-Bandjee MC, 2009, MICROBES INFECT, V11, P1206, DOI 10.1016/j.micinf.2009.10.001
   Jain M, 2008, TROP DOCT, V38, P70, DOI 10.1258/td.2007.070019
   Kee ACL, 2010, EMERG INFECT DIS, V16, P1038, DOI 10.3201/eid1606.091115
   Lanciotti RS, 2007, EMERG INFECT DIS, V13, P764, DOI 10.3201/eid1305.070015
   Lynch Nora, 2010, N Z Med J, V123, P79
   Mahendradas P, 2010, INDIAN J OPHTHALMOL, V58, P545, DOI 10.4103/0301-4738.71707
   Malvy D, 2009, BMC INFECT DIS, V9, DOI 10.1186/1471-2334-9-200
   Mizuno Y, 2011, J INFECT CHEMOTHER, V17, P419, DOI 10.1007/s10156-010-0124-y
   MORRISON JGL, 1979, INT J DERMATOL, V18, P628, DOI 10.1111/j.1365-4362.1979.tb04677.x
   Oliver M, 2009, PLOS NEGLECT TROP D, V3, DOI 10.1371/journal.pntd.0000374
   Parola P, 2007, CLIN INFECT DIS, V45, P801, DOI 10.1086/521171
   Pistone T, 2009, J TRAVEL MED, V16, P286, DOI 10.1111/j.1708-8305.2008.00294.x
   Powers AM, 2010, CLIN LAB MED, V30, P209, DOI 10.1016/j.cll.2009.10.003
   Simon F, 2007, MEDICINE, V86, P123, DOI 10.1097/MD/0b013e31806010a5
   Sissoko D, 2010, TROP MED INT HEALTH, V15, P600, DOI 10.1111/j.1365-3156.2010.02485.x
   Staples JE, 2009, CLIN INFECT DIS, V49, P942, DOI 10.1086/605496
   Taubitz W, 2007, CLIN INFECT DIS, V45, pE1, DOI 10.1086/518701
   Thiboutot MM, 2010, PLOS NEGLECT TROP D, V4, DOI 10.1371/journal.pntd.0000623
   Warner E., 2006, Morbidity and Mortality Weekly Report, V55, P1040
   Win MK, 2010, J CLIN VIROL, V49, P111, DOI 10.1016/j.jcv.2010.07.004
NR 41
TC 33
Z9 40
U1 0
U2 9
PU W B SAUNDERS CO-ELSEVIER INC
PI PHILADELPHIA
PA 1600 JOHN F KENNEDY BOULEVARD, STE 1800, PHILADELPHIA, PA 19103-2899 USA
SN 0049-0172
EI 1532-866X
J9 SEMIN ARTHRITIS RHEU
JI Semin. Arthritis Rheum.
PD OCT
PY 2013
VL 43
IS 2
BP 273
EP 278
DI 10.1016/j.semarthrit.2013.03.003
PG 6
WC Rheumatology
WE Science Citation Index Expanded (SCI-EXPANDED)
SC Rheumatology
GA 245SH
UT WOS:000326483600016
PM 23608542
DA 2025-07-26
ER

PT J
AU Abraham, R
   Mudaliar, P
   Padmanabhan, A
   Sreekumar, E
AF Abraham, Rachy
   Mudaliar, Prashant
   Padmanabhan, Aiswaria
   Sreekumar, Easwaran
TI Induction of Cytopathogenicity in Human Glioblastoma Cells by
   Chikungunya Virus
SO PLOS ONE
LA English
DT Article
ID CENTRAL-NERVOUS-SYSTEM; ENDOPLASMIC-RETICULUM STRESS; UNFOLDED PROTEIN
   RESPONSE; TUMOR-NECROSIS-FACTOR; RIG-I; VIRAL-INFECTIONS; INNATE
   IMMUNITY; GLIAL-CELLS; ER STRESS; DEATH
AB Chikungunya virus (CHIKV), an arthritogenic old-world alphavirus, has been implicated in the central nervous system (CNS) infection in infants and elderly patients. Astrocytes are the major immune cells of the brain parenchyma that mediate inflammation. In the present study we found that a local isolate of CHIKV infect and activate U-87 MG cells, a glioblastoma cell line of human astrocyte origin. The infection kinetics were similar in infected U-87 MG cells and the human embryo kidney (HEK293) cells as indicated by immunofluorescence and plaque assays, 24h post-infection (p.i.). In infected U-87 MG cells, apoptosis was detectable from 48h p.i. evidenced by DNA fragmentation, PARP cleavage, loss of mitochondrial membrane potential, nuclear condensation and visible cytopathic effects in a dose and time-dependent manner. XBP1 mRNA splicing and eIF2 alpha phosphorylation studies indicated the occurrence of endoplasmic reticulum stress in infected cells. In U-87 MG cells stably expressing a green fluorescent protein-tagged light chain-3 (GFP-LC3) protein, CHIKV infection showed increased autophagy response. The infection led to an enhanced expression of the mRNA transcripts of the pro-inflammatory cytokines IL-1 beta, TNF-alpha, IL-6 and CXCL9 within 24h p.i. Significant up-regulation of the proteins of RIG-I like receptor (RLR) pathway, such as RIG-I and TRAF-6, was observed indicating the activation of the cytoplasmic-cellular innate immune response. The overall results show that the U-87 MG cell line is a potential in vitro model for in depth study of these molecular pathways in response to CHIKV infection. The responses in these cells of CNS origin, which are inherently defective in Type I interferon response, could be analogous to that occurring in infants and very old patients who also have a compromised interferon-response. The results also point to the intriguing possibility of using this virus for studies to develop oncolytic virus therapy approaches against glioblastoma, a highly aggressive malignancy.
C1 [Abraham, Rachy; Mudaliar, Prashant; Padmanabhan, Aiswaria; Sreekumar, Easwaran] Rajiv Gandhi Ctr Biotechnol, Viral Dis Biol Program, Thiruvananthapuram, Kerala, India.
C3 Department of Biotechnology (DBT) India; Rajiv Gandhi Centre for
   Biotechnology (RGCB)
RP Sreekumar, E (corresponding author), Rajiv Gandhi Ctr Biotechnol, Viral Dis Biol Program, Thiruvananthapuram, Kerala, India.
EM esreekumar@rgcb.res.in
RI ; Abraham, Rachy/AAO-2298-2021
OI Abraham, Rachy/0000-0003-3180-2447; 
FU Department of Science and Technology, and University Grants Commission
   (UGC); Rajiv Gandhi Centre for Biotechnology and Department of
   Biotechnology, Govt. of India [BT/PR5315/MED/29/476/2012]
FX The study was supported by research fellowships to RA and PM from
   Department of Science and Technology, and University Grants Commission
   (UGC); and grants from Rajiv Gandhi Centre for Biotechnology and
   Department of Biotechnology (Grant No. BT/PR5315/MED/29/476/2012), Govt.
   of India. The funders had no role in study design, data collection and
   analysis, decision to publish, or preparation of the manuscript.
CR Abere B, 2012, PLOS ONE, V7, DOI 10.1371/journal.pone.0034800
   [Anonymous], INT J CELL BIOL
   Arpino C, 2009, REV MED VIROL, V19, P121, DOI 10.1002/rmv.606
   Barry G, 2010, J VIROL, V84, P7369, DOI 10.1128/JVI.02310-09
   Brodie C, 1997, GLIA, V19, P275
   Chaitanya GV, 2010, CELL COMMUN SIGNAL, V8, DOI 10.1186/1478-811X-8-31
   Chandak NH, 2009, NEUROL INDIA, V57, P177, DOI 10.4103/0028-3886.51289
   Couderc T, 2008, PLOS PATHOG, V4, DOI 10.1371/journal.ppat.0040029
   da Conceiçao TM, 2013, VIROLOGY, V435, P281, DOI 10.1016/j.virol.2012.09.038
   Das T, 2010, PROG NEUROBIOL, V91, P121, DOI 10.1016/j.pneurobio.2009.12.006
   Dhanwani R, 2012, VIRUS RES, V163, P563, DOI 10.1016/j.virusres.2011.12.009
   Diniz JAP, 2006, AM J TROP MED HYG, V75, P691, DOI 10.4269/ajtmh.2006.75.691
   EMENY JM, 1979, J GEN VIROL, V43, P247, DOI 10.1099/0022-1317-43-1-247
   Fouillet A, 2012, AUTOPHAGY, V8, P915, DOI 10.4161/auto.19716
   Furr SR, 2012, FRONT MICROBIOL, V3, DOI 10.3389/fmicb.2012.00201
   Furr SR, 2010, GLIA, V58, P1620, DOI 10.1002/glia.21034
   Galluzzi L, 2008, PLOS PATHOG, V4, DOI 10.1371/journal.ppat.1000018
   Griffin DE, 2010, PROG NEUROBIOL, V91, P95, DOI 10.1016/j.pneurobio.2009.12.003
   Her ZS, 2010, J IMMUNOL, V184, P5903, DOI 10.4049/jimmunol.0904181
   Joubert PE, 2012, AUTOPHAGY, V8, P1261, DOI 10.4161/auto.20751
   Joubert PE, 2012, J EXP MED, V209, P1029, DOI 10.1084/jem.20110996
   Kaur P, 2013, ANTIMICROB AGENTS CH, V57, P155, DOI 10.1128/AAC.01467-12
   Kelvin AA, 2011, PLOS NEGLECT TROP D, V5, DOI 10.1371/journal.pntd.0001279
   Konno H, 2009, PLOS ONE, V4, DOI 10.1371/journal.pone.0005674
   KRAUS E, 1992, EUR J IMMUNOL, V22, P175, DOI 10.1002/eji.1830220126
   Krejbich-Trotot P, 2011, FASEB J, V25, P314, DOI 10.1096/fj.10-164178
   Lam S, 2012, PLOS ONE, V7, DOI 10.1371/journal.pone.0046396
   Lewthwaite P, 2009, EMERG INFECT DIS, V15, P329, DOI 10.3201/eid1502.080902
   Li YG, 2013, INTERVIROLOGY, V56, P6, DOI 10.1159/000339985
   LIEBERMAN AP, 1989, P NATL ACAD SCI USA, V86, P6348, DOI 10.1073/pnas.86.16.6348
   McGavern DB, 2011, NAT REV IMMUNOL, V11, P318, DOI 10.1038/nri2971
   Medigeshi GR, 2007, J VIROL, V81, P10849, DOI 10.1128/JVI.01151-07
   MONATH TP, 1983, LAB INVEST, V48, P399
   Muñoz-Fernández MA, 1998, PROG NEUROBIOL, V56, P307
   Nazmi A, 2011, PLOS ONE, V6, DOI 10.1371/journal.pone.0021761
   Noret M, 2012, J INFECT DIS, V206, P455, DOI 10.1093/infdis/jis368
   OLOPADE OI, 1992, CANCER RES, V52, P2523
   Ozden S, 2008, J BIOL CHEM, V283, P21899, DOI 10.1074/jbc.M802444200
   Ozden S, 2007, PLOS ONE, V2, DOI 10.1371/journal.pone.0000527
   Pyndiah M N, 2012, Med Trop (Mars), V72 Spec No, P63
   Rathore APS, 2013, VIROL J, V10, DOI 10.1186/1743-422X-10-36
   Rosello A, 2012, CLIN EXP IMMUNOL, V168, P52, DOI 10.1111/j.1365-2249.2011.04544.x
   RUBIO N, 1990, J GEN VIROL, V71, P2867, DOI 10.1099/0022-1317-71-12-2867
   Saito T, 2008, NATURE, V454, P523, DOI 10.1038/nature07106
   Sam IC, 2012, PLOS ONE, V7, DOI 10.1371/journal.pone.0050476
   Savarin C, 2008, CURR OPIN PHARMACOL, V8, P472, DOI 10.1016/j.coph.2008.05.002
   Schilte C, 2010, J EXP MED, V207, P429, DOI 10.1084/jem.20090851
   Schwartz O, 2010, NAT REV MICROBIOL, V8, P491, DOI 10.1038/nrmicro2368
   Sgorbissa A, 2011, APOPTOSIS, V16, P1229, DOI 10.1007/s10495-011-0639-4
   Shi JY, 2012, ACTA BIOCH BIOPH SIN, V44, P375, DOI 10.1093/abbs/gms010
   SINDERMANN J, 1993, MECH AGEING DEV, V70, P149, DOI 10.1016/0047-6374(93)90066-Z
   Skaper SD, 2007, ANN NY ACAD SCI, V1122, P23, DOI 10.1196/annals.1403.002
   Solignat M, 2009, VIROLOGY, V393, P183, DOI 10.1016/j.virol.2009.07.024
   Sourisseau M, 2007, PLOS PATHOG, V3, P804, DOI 10.1371/journal.ppat.0030089
   Sreekumar E, 2010, VIRUS GENES, V40, P14, DOI 10.1007/s11262-009-0411-9
   Sriram S, 2011, J NEUROIMMUNOL, V239, P13, DOI 10.1016/j.jneuroim.2011.08.012
   Su HL, 2002, J VIROL, V76, P4162, DOI 10.1128/JVI.76.9.4162-4171.2002
   Teng TS, 2012, J CLIN INVEST, V122, P4447, DOI 10.1172/JCI63120
   Thiboutot MM, 2010, PLOS NEGLECT TROP D, V4, DOI 10.1371/journal.pntd.0000623
   Thon-Hon VG, 2012, VIROL J, V9, DOI 10.1186/1743-422X-9-213
   Umareddy I, 2007, VIROL J, V4, DOI 10.1186/1743-422X-4-91
   Vosters O, 2010, CLIN EXP IMMUNOL, V162, P494, DOI 10.1111/j.1365-2249.2010.04267.x
   Wang T, 2004, NAT MED, V10, P1366, DOI 10.1038/nm1140
   White LK, 2011, J VIROL, V85, P606, DOI 10.1128/JVI.00767-10
   Wikan N, 2012, PLOS ONE, V7, DOI 10.1371/journal.pone.0031102
   Wintachai P, 2012, J MED VIROL, V84, P1757, DOI 10.1002/jmv.23403
   Wollmann G, 2005, J VIROL, V79, P6005, DOI 10.1128/JVI.79.10.6005-6022.2005
   Yoboua F, 2010, J VIROL, V84, P7267, DOI 10.1128/JVI.00142-10
   Yoshida H, 2001, CELL, V107, P881, DOI 10.1016/S0092-8674(01)00611-0
NR 69
TC 52
Z9 58
U1 0
U2 7
PU PUBLIC LIBRARY SCIENCE
PI SAN FRANCISCO
PA 1160 BATTERY STREET, STE 100, SAN FRANCISCO, CA 94111 USA
SN 1932-6203
J9 PLOS ONE
JI PLoS One
PD SEP 25
PY 2013
VL 8
IS 9
AR e75854
DI 10.1371/journal.pone.0075854
PG 14
WC Multidisciplinary Sciences
WE Science Citation Index Expanded (SCI-EXPANDED)
SC Science & Technology - Other Topics
GA 228VC
UT WOS:000325218700114
PM 24086645
OA Green Submitted, Green Published, gold
DA 2025-07-26
ER

PT J
AU Chareonviriyaphap, T
   Bangs, MJ
   Suwonkerd, W
   Kongmee, M
   Corbel, V
   Ngoen-Klan, R
AF Chareonviriyaphap, Theeraphap
   Bangs, Michael J.
   Suwonkerd, Wannapa
   Kongmee, Monthathip
   Corbel, Vincent
   Ngoen-Klan, Ratchadawan
TI Review of insecticide resistance and behavioral avoidance of vectors of
   human diseases in Thailand
SO PARASITES & VECTORS
LA English
DT Review
DE Anopheles; Culex; Aedes; Control; Insecticide; Susceptibility; Behavior;
   Thailand
ID JAPANESE ENCEPHALITIS-VIRUS; AEDES-AEGYPTI DIPTERA; STEGOMYIA ALBOPICTUS
   DIPTERA; THROUGHPUT SCREENING SYSTEM; ANOPHELES-MINIMUS COMPLEX; MALARIA
   VECTORS; CHIKUNGUNYA-VIRUS; CULEX-QUINQUEFASCIATUS;
   WUCHERERIA-BANCROFTI; EXCITO-REPELLENCY
AB Physiological resistance and behavioral responses of mosquito vectors to insecticides are critical aspects of the chemical-based disease control equation. The complex interaction between lethal, sub-lethal and excitation/repellent ('excito-repellent') properties of chemicals is typically overlooked in vector management and control programs. The development of "physiological" resistance, metabolic and/or target site modifications, to insecticides has been well documented in many insect groups and disease vectors around the world. In Thailand, resistance in many mosquito populations has developed to all three classes of insecticidal active ingredients currently used for vector control with a majority being synthetic-derived pyrethroids. Evidence of low-grade insecticide resistance requires immediate countermeasures to mitigate further intensification and spread of the genetic mechanisms responsible for resistance. This can take the form of rotation of a different class of chemical, addition of a synergist, mixtures of chemicals or concurrent mosaic application of different classes of chemicals. From the gathered evidence, the distribution and degree of physiological resistance has been restricted in specific areas of Thailand in spite of long-term use of chemicals to control insect pests and disease vectors throughout the country. Most surprisingly, there have been no reported cases of pyrethroid resistance in anopheline populations in the country from 2000 to 2011. The precise reasons for this are unclear but we assume that behavioral avoidance to insecticides may play a significant role in reducing the selection pressure and thus occurrence and spread of insecticide resistance. The review herein provides information regarding the status of physiological resistance and behavioral avoidance of the primary mosquito vectors of human diseases to insecticides in Thailand from 2000 to 2011.
C1 [Chareonviriyaphap, Theeraphap; Corbel, Vincent; Ngoen-Klan, Ratchadawan] Kasetsart Univ, Fac Agr, Dept Entomol, Bangkok 10900, Thailand.
   [Bangs, Michael J.] Int SOS, Publ Hlth & Malaria Control Dept, Kuala Kencana 99920, Papua, Indonesia.
   [Suwonkerd, Wannapa] Minist Publ Hlth, Dept Dis Control, Chiang Mai 52000, Thailand.
   [Kongmee, Monthathip] Kasetsart Univ, Fac Agr Kamphaeng Saen, Dept Entomol, Nakhon Pathom 73140, Thailand.
   [Corbel, Vincent] Inst Rech Dev, IRD CNRS UM1 UM2 224 5290, Montpellier, France.
C3 Kasetsart University; International SOS; Ministry of Public Health -
   Thailand; Kasetsart University; Institut de Recherche pour le
   Developpement (IRD)
RP Chareonviriyaphap, T (corresponding author), Kasetsart Univ, Fac Agr, Dept Entomol, Bangkok 10900, Thailand.
EM faasthc@ku.ac.th
RI Corbel, VIncent/G-9576-2016; Chareonviriyaphap, Theeraphap/B-9632-2009;
   Kongmee, Monthathip/JED-4266-2023
OI Chareonviriyaphap, Theeraphap/0000-0002-7362-5621; corbel,
   vincent/0000-0003-0995-3257; 
FU Thailand Research Fund (TRF) [RTA5580002]; Thailand International
   Development and Cooperation Agency (TICA through the STOP-VEC programme)
FX We thank the Thailand Research Fund (TRF) (RTA5580002) and the Thailand
   International Development and Cooperation Agency (TICA through the
   STOP-VEC programme) for providing financial support for this
   publication. The funders had no role in the data collection and
   analysis, decision to publish, or preparation of the manuscript.
CR Achee NL, 2009, J AM MOSQUITO CONTR, V25, P156, DOI 10.2987/08-5831.1
   [Anonymous], GEN RISK ASS MOD IND
   Bangs MJ, 1999, SUSCEPTIBILITY BEHAV, P448
   BLACK WC, 1988, HEREDITY, V61, P439, DOI 10.1038/hdy.1988.136
   BONDAREVA NI, 1986, MED PARAZITOL PARAZI, V6, P52
   Bureau of Vector Borne Disease: Ministry of Public Health, 2000, ANN VECT BORN DIS RE
   Bureau of Vector Borne Disease Ministry of Public Health, 2012, ANN VECT BORN DIS RE
   Bureau of Vector Borne Disease Ministry of Public Health, 2008, ANN VECT BORN DIS RE
   Burke D., 1988, ARBOVIRUSES EPIDEMIO
   BYFORD RL, 1987, COMBATING RESISTANCE, P178
   CHADWICK PR, 1977, PESTIC SCI, V8, P618, DOI 10.1002/ps.2780080605
   Chareonviriyahpap Theeraphap, 1999, Southeast Asian Journal of Tropical Medicine and Public Health, V30, P184
   Chareonviriyaphap T, 2004, J AM MOSQUITO CONTR, V20, P45
   Chareonviriyaphap T, 2002, J VECTOR ECOL, V27, P250
   Chareonviriyaphap T, 2001, J AM MOSQUITO CONTR, V17, P13
   Chareonviriyaphap T, 1997, J AM MOSQUITO CONTR, V13, P171
   Chareonviriyaphap T., 2000, Mekong Malaria Forum, V5, P82
   Chareonviriyaphap T, 2006, J VECTOR ECOL, V31, P89, DOI 10.3376/1081-1710(2006)31[89:IONAPS]2.0.CO;2
   Chareonviriyaphap Theeraphap, 2000, Southeast Asian Journal of Tropical Medicine and Public Health, V31, P225
   CHARLWOOD J D, 1978, Acta Amazonica, V8, P605
   Childs DZ, 2006, T ROY SOC TROP MED H, V100, P623, DOI 10.1016/j.trstmh.2005.09.011
   Christophers S.R., 1960, Aedes aegypti (L.) The Yellow Fever Mosquito - life history, P739
   Chuaycharoensuk T, 2011, J VECTOR ECOL, V36, P204, DOI 10.1111/j.1948-7134.2011.00158.x
   Chusri S, 2011, AM J TROP MED HYG, V85, P386, DOI 10.4269/ajtmh.2011.10-0725
   DAVIDSON G, 1953, B ENTOMOL RES, V44, P231, DOI 10.1017/S0007485300023051
   DETHIER VG, 1960, J ECON ENTOMOL, V53, P134, DOI 10.1093/jee/53.1.134
   Ditzen M, 2008, SCIENCE, V319, P1838, DOI 10.1126/science.1153121
   EVANS RG, 1993, J AM MOSQUITO CONTR, V9, P285
   Fradin MS, 2002, NEW ENGL J MED, V347, P13, DOI 10.1056/NEJMoa011699
   GAHAN JB, 1945, J ECON ENTOMOL, V38, P223, DOI 10.1093/jee/38.2.223
   Georghiou G. P., 1972, Annual Review of Ecology and Systematics. Volume 3., P133, DOI 10.1146/annurev.es.03.110172.001025
   Ghosh D, 2009, PLOS NEGLECT TROP D, V3, DOI 10.1371/journal.pntd.0000437
   GOULD DJ, 1974, AM J EPIDEMIOL, V100, P49, DOI 10.1093/oxfordjournals.aje.a112008
   GOULD DJ, 1967, T ROY SOC TROP MED H, V61, P441, DOI 10.1016/0035-9203(67)90024-7
   GOULD DJ, 1982, MOSQ NEWS, V42, P560
   Gratz NG, 2004, MED VET ENTOMOL, V18, P215, DOI 10.1111/j.0269-283X.2004.00513.x
   GREEN CA, 1991, T ROY SOC TROP MED H, V85, P35, DOI 10.1016/0035-9203(91)90143-M
   Grieco JP, 2007, PLOS ONE, V2, DOI 10.1371/journal.pone.0000716
   Grieco JP, 2000, J VECTOR ECOL, V25, P62
   Grieco JP, 2005, J AM MOSQUITO CONTR, V21, P404, DOI 10.2987/8756-971X(2006)21[404:ANHSST]2.0.CO;2
   GROSSMAN RA, 1973, AM J EPIDEMIOL, V98, P111, DOI 10.1093/oxfordjournals.aje.a121536
   Gubler DJ, 1998, CLIN MICROBIOL REV, V11, P480, DOI 10.1128/CMR.11.3.480
   Gubler DJ, 2014, DENGUE AND DENGUE HEMORRHAGIC FEVER, 2ND EDITION, P1, DOI 10.1079/9781845939649.0001
   Iiarinasuta C., 1970, South East Asian Journal of Tropical Medicine and Public Health, V1, P233
   Hawley W.A., 1988, Journal of the American Mosquito Control Association, V4, P1
   Hemingway J, 2004, INSECT BIOCHEM MOLEC, V34, P653, DOI 10.1016/j.ibmb.2004.03.018
   Hemingway J, 2000, ANNU REV ENTOMOL, V45, P371, DOI 10.1146/annurev.ento.45.1.371
   Higgs S, 2006, VECTOR-BORNE ZOONOT, V6, P115, DOI 10.1089/vbz.2006.6.115
   Hiwat H, 2012, MALARIA J, V11, DOI 10.1186/1475-2875-11-10
   IYENGAR M O, 1953, Bull World Health Organ, V9, P731
   Jirakanjanakit N, 2007, ENVIRON ENTOMOL, V36, P506, DOI 10.1603/0046-225X(2007)36[506:TOTRIA]2.0.CO;2
   Jirakanjanakit N, 2007, J ECON ENTOMOL, V100, P545, DOI 10.1603/0022-0493(2007)100[545:IRSIAS]2.0.CO;2
   JUPP PG, 1990, J AM MOSQUITO CONTR, V6, P415
   JUPP PG, 1981, T ROY SOC TROP MED H, V75, P15, DOI 10.1016/0035-9203(81)90005-5
   KENNEDY JS, 1947, B ENTOMOL RES, V37, P593, DOI 10.1017/S0007485300030091
   Killeen GF, 2013, PARASITE VECTOR, V6, DOI 10.1186/1756-3305-6-172
   Killeen GF, 2011, MALARIA J, V10, DOI 10.1186/1475-2875-10-207
   Koehler P.G., 1997, Bloodsucking Insects
   Komalamisra Narumon, 2006, Southeast Asian J Trop Med Public Health, V37 Suppl 3, P118
   Konchom Supawadee, 2003, Southeast Asian Journal of Tropical Medicine and Public Health, V34, P486
   Kongmee M, 2004, J MED ENTOMOL, V41, P1055, DOI 10.1603/0022-2585-41.6.1055
   Lam S K, 2001, Southeast Asian J Trop Med Public Health, V32, P447
   LINDSAY SW, 1991, MED VET ENTOMOL, V5, P477, DOI 10.1111/j.1365-2915.1991.tb00576.x
   Lockwood J.A., 1984, Bulletin of the Entomological Society of America, V30, P41
   Lumjuan N, 2005, INSECT BIOCHEM MOLEC, V35, P861, DOI 10.1016/j.ibmb.2005.03.008
   Maheswary N. P., 1992, Southeast Asian Journal of Tropical Medicine and Public Health, V23, P798
   Malaithong N, 2010, J MED ENTOMOL, V47, P823, DOI 10.1603/ME09016
   Manda H, 2013, PLOS NEGLECT TROP D, V7, DOI 10.1371/journal.pntd.0002074
   Manguin S, 2010, INFECT GENET EVOL, V10, P159, DOI 10.1016/j.meegid.2009.11.014
   McGready R, 2010, PLOS NEGLECT TROP D, V4, DOI 10.1371/journal.pntd.0000888
   Metcalf RL, 1945, OBSERVATIONS USE DDT, P753
   Meyrowitsch DW, 2011, MALARIA J, V10, DOI 10.1186/1475-2875-10-188
   Michael E, 1997, PARASITOL TODAY, V13, P472, DOI 10.1016/S0169-4758(97)01151-4
   Miller JE, 1990, THESIS U LONDON, P336
   MITCHELL CJ, 1992, SCIENCE, V257, P526, DOI 10.1126/science.1321985
   Mongkalangoon P, 2009, J VECTOR ECOL, V34, P217, DOI [10.1111/j.1948-7134.2009.00029.x, 10.3376/038.034.0207]
   Muenworn V, 2006, J AM MOSQUITO CONTR, V22, P689, DOI 10.2987/8756-971X(2006)22[689:IBRITP]2.0.CO;2
   MUIRHEAD-THOMSON R C, 1960, Bull World Health Organ, V22, P721
   Muirhead-Thomson RC., 1951, MOSQUITO BEHAVIOUR R, P219
   Mwangangi JM, 2013, MALARIA J, V12, DOI 10.1186/1475-2875-12-13
   Narksuwan M, 2008, J VECTOR DIS, V5, P45
   Nitatpattana N, 2008, EMERG INFECT DIS, V14, P1762, DOI 10.3201/eid1411.080542
   Nitatpattana Narong, 2005, Southeast Asian Journal of Tropical Medicine and Public Health, V36, P875
   Paeporn P., 2007, Dengue Bulletin, V31, P153
   Paeporn P., 1996, Bulletin of the Department of Medical Science, V38, P37
   Paeporn P, 2010, J VECTOR DIS, V7, P8
   Paeporn Pungasem, 2004, Tropical Biomedicine, V21, P145
   Pethuan S, 2007, TROP BIOMED, V24, P7
   Pialoux G, 2007, LANCET INFECT DIS, V7, P319, DOI 10.1016/S1473-3099(07)70107-X
   Polsomboon S, 2008, J VECTOR ECOL, V33, P285, DOI 10.3376/1081-1710-33.2.285
   Ponlawat A, 2005, J MED ENTOMOL, V42, P821, DOI 10.1603/0022-2585(2005)042[0821:ISOAAA]2.0.CO;2
   Pothikasikorn J, 2008, J VECTOR ECOL, V33, P313, DOI 10.3376/1081-1710-33.2.313
   Pothikasikorn J, 2007, J MED ENTOMOL, V44, P1032, DOI 10.1603/0022-2585(2007)44[1032:BROMVA]2.0.CO;2
   Potikasikorn J, 2005, AM J TROP MED HYG, V73, P343, DOI 10.4269/ajtmh.2005.73.343
   Powers AM, 2000, J GEN VIROL, V81, P471, DOI 10.1099/0022-1317-81-2-471
   Prapanthadara L., 2005, Dengue Bulletin, V29, P183
   Prapanthadara L., 2002, Dengue Bulletin, V26, P185
   Prapanthadara L, 2000, Southeast Asian J Trop Med Public Health, V31 Suppl 1, P111
   PRASITTISUK C, 1985, Southeast Asian Journal of Tropical Medicine and Public Health, V16, P141
   Pyke AT, 2001, AM J TROP MED HYG, V65, P747
   QUINONES ML, 1989, J AM MOSQUITO CONTR, V5, P56
   Rachou RG, 1963, EXPERIENCES EXCITORE, P442
   Rajatileka S, 2008, ACTA TROP, V108, P54, DOI 10.1016/j.actatropica.2008.08.004
   Ranson H, 2010, TropIKAnet, V1
   Ranson H, 2011, TRENDS PARASITOL, V27, P91, DOI 10.1016/j.pt.2010.08.004
   Rattanarithikul R, 1996, J AM MOSQUITO CONTR, V12, P75
   Rattanarithikul Rampa, 2006, Southeast Asian Journal of Tropical Medicine and Public Health, V37, P1
   Ree H.I., 1989, Japanese Journal of Sanitary Zoology, V40, P47
   Reiskind MH, 2008, AM J TROP MED HYG, V78, P422, DOI 10.4269/ajtmh.2008.78.422
   Reiter P., 1997, SURVEILLANCE CONTROL, P45
   Roberts D R, 1991, Bull Pan Am Health Organ, V25, P210
   Roberts D, 2010, ENVIRON HEALTH PERSP, V118, pA283, DOI 10.1289/ehp.1002279R
   Roberts DR, 1997, J AM MOSQUITO CONTR, V13, P13
   ROBERTS DR, 1984, MOSQ NEWS, V44, P357
   ROBERTS DR, 1987, J AM MOSQUITO CONTR, V3, P433
   ROBERTS DR, 1994, AM J TROP MED HYG, V50, P21, DOI 10.4269/ajtmh.1994.50.21
   Roberts DR, 2000, J VECTOR ECOL, V25, P48
   Roberts DR, 1993, 81131 VBC US AG INT, P72
   ROSENBERG R, 1990, T ROY SOC TROP MED H, V84, P22, DOI 10.1016/0035-9203(90)90367-N
   ROZENDAAL JA, 1989, J AM MOSQUITO CONTR, V5, P339
   Russell TL, 2011, MALARIA J, V10, DOI 10.1186/1475-2875-10-80
   Saelim Visut, 2005, Southeast Asian Journal of Tropical Medicine and Public Health, V36, P417
   Sathantriphop S, 2006, TROP BIOMED, V23, P97
   Sathantriphop S, 2006, J VECTOR ECOL, V31, P266, DOI 10.3376/1081-1710(2006)31[266:SAABBC]2.0.CO;2
   Satimai W, 2010, J VECTOR DIS, V7, P18
   Sattabongkot J, 2004, TRENDS PARASITOL, V20, P192, DOI 10.1016/j.pt.2004.02.001
   Schuffenecker I, 2006, PLOS MED, V3, P1058, DOI 10.1371/journal.pmed.0030263
   SMITH A, 1965, B ENTOMOL RES, V56, P275, DOI 10.1017/S0007485300056364
   SMITH C E G, 1956, J Trop Med Hyg, V59, P243
   Solomon T, 2004, NEW ENGL J MED, V351, P370, DOI 10.1056/NEJMra030476
   Solomon T, 2000, J NEUROL NEUROSUR PS, V68, P405, DOI 10.1136/jnnp.68.4.405
   Somboon Pradya, 2003, Southeast Asian Journal of Tropical Medicine and Public Health, V34, P87
   Stein G., 1970, Malaria Eradication in Thailand
   Sungvornyothin S, 2001, J VECTOR ECOL, V26, P202
   Thanispong K, 2008, J PESTIC SCI, V33, P351, DOI 10.1584/jpestics.G08-12
   Thanispong K, 2010, J MED ENTOMOL, V47, P833, DOI 10.1603/ME09246
   Thanispong K, 2009, J MED ENTOMOL, V46, P1407, DOI 10.1603/033.046.0622
   Thavara U, 2001, J VECTOR ECOL, V26, P172
   Tisgratog R, 2011, J VECTOR ECOL, V36, P321, DOI 10.1111/j.1948-7134.2011.00172.x
   TRAPIDO H, 1954, Bull World Health Organ, V11, P885
   Triteeraprapab S, 1999, J MED ASS THAI, V82, P733
   Tsai TF., 2005, PRINCIPLES PRACTICE, V6th, P1926
   TURELL MJ, 1992, J MED ENTOMOL, V29, P49, DOI 10.1093/jmedent/29.1.49
   Vazeille M, 2008, TROP MED INT HEALTH, V13, P1176, DOI 10.1111/j.1365-3156.2008.02123.x
   Vazeille M, 2007, PLOS ONE, V2, DOI 10.1371/journal.pone.0001168
   Walker TW, 1996, J AM MOSQUITO CONTR, V12, P172
   WHO, 1992, VECT RES PEST, P62
   WHO, 1986, 737 TROTWECOVBACTRSN
   WHO, 2000, PREP IMPL NAT PLAN E, P67
   *WHO, 2009, DISCR CONC INS AD MO
   Wiwanitkit V, 2001, HIGH PREVALENCE FILA
   World Health Organization, 1999, PREV CONTR DENG DENG
   World Health Organization, 2013, Guidelines for Efficacy Testing of Spatial Repellents
   World Health Organization, 1970, WHO TECH REP SER, V443, P47
   World Health Organization (WHO), 2020, Who global strategy on health, environment, and climate change
   Yaicharoen R, 2005, J VECTOR ECOL, V30, P144
   Zaim M, 2000, MED VET ENTOMOL, V14, P1, DOI 10.1046/j.1365-2915.2000.00211.x
   Zhou GF, 2005, AM J TROP MED HYG, V72, P256, DOI 10.4269/ajtmh.2005.72.256
NR 158
TC 187
Z9 211
U1 1
U2 74
PU BMC
PI LONDON
PA CAMPUS, 4 CRINAN ST, LONDON N1 9XW, ENGLAND
SN 1756-3305
J9 PARASITE VECTOR
JI Parasites Vectors
PD SEP 25
PY 2013
VL 6
AR 280
DI 10.1186/1756-3305-6-280
PG 28
WC Parasitology; Tropical Medicine
WE Science Citation Index Expanded (SCI-EXPANDED)
SC Parasitology; Tropical Medicine
GA 234JP
UT WOS:000325639700001
PM 24294938
OA Green Published, gold
DA 2025-07-26
ER

PT J
AU Oliferenko, PV
   Oliferenko, AA
   Poda, GI
   Osolodkin, DI
   Pillai, GG
   Bernier, UR
   Tsikolia, M
   Agramonte, NM
   Clark, GG
   Linthicum, KJ
   Katritzky, AR
AF Oliferenko, Polina V.
   Oliferenko, Alexander A.
   Poda, Gennadiy I.
   Osolodkin, Dmitry I.
   Pillai, Girinath G.
   Bernier, Ulrich R.
   Tsikolia, Maia
   Agramonte, Natasha M.
   Clark, Gary G.
   Linthicum, Kenneth J.
   Katritzky, Alan R.
TI Promising Aedes aegypti Repellent Chemotypes Identified through
   Integrated QSAR, Virtual Screening, Synthesis, and Bioassay
SO PLOS ONE
LA English
DT Article
ID ODORANT-BINDING-PROTEIN; YELLOW-FEVER-MOSQUITO; ANOPHELES-GAMBIAE;
   CRYSTAL-STRUCTURE; MOLECULAR-BASIS; ESSENTIAL OILS; INSECT; RECEPTORS;
   MALARIA; INHIBITION
AB Molecular field topology analysis, scaffold hopping, and molecular docking were used as complementary computational tools for the design of repellents for Aedes aegypti, the insect vector for yellow fever, chikungunya, and dengue fever. A large number of analogues were evaluated by virtual screening with Glide molecular docking software. This produced several dozen hits that were either synthesized or procured from commercial sources. Analysis of these compounds by a repellent bioassay resulted in a few highly active chemicals (in terms of minimum effective dosage) as viable candidates for further hit-to-lead and lead optimization effort.
C1 [Oliferenko, Polina V.; Oliferenko, Alexander A.; Pillai, Girinath G.; Katritzky, Alan R.] Univ Florida, Dept Chem, Gainesville, FL 32611 USA.
   [Poda, Gennadiy I.] Ontario Inst Canc Res, Toronto, ON, Canada.
   [Osolodkin, Dmitry I.] Moscow MV Lomonosov State Univ, Dept Chem, Moscow, Russia.
   [Pillai, Girinath G.] Univ Tartu, Inst Chem, EE-50090 Tartu, Estonia.
   [Bernier, Ulrich R.; Tsikolia, Maia; Agramonte, Natasha M.; Clark, Gary G.; Linthicum, Kenneth J.] ARS, USDA, CMAVE, Gainesville, FL USA.
   [Katritzky, Alan R.] King Abdulaziz Univ, Dept Chem, Jeddah 21413, Saudi Arabia.
C3 State University System of Florida; University of Florida; Ontario
   Institute for Cancer Research; University of Toronto; Lomonosov Moscow
   State University; University of Tartu; United States Department of
   Agriculture (USDA); King Abdulaziz University
RP Bernier, UR (corresponding author), ARS, USDA, CMAVE, Gainesville, FL USA.
EM uli.bernier@ars.usda.gov; katritzky@chem.ufl.edu
RI ; Pillai, GIRINATH/C-6459-2009; Agramonte, Natasha/AAS-1401-2020;
   Pillai, Girinath/C-6459-2009; Osolodkin, Dmitry/D-6732-2011
OI Bernier, Ulrich/0000-0002-4710-6801; Pillai,
   GIRINATH/0000-0003-3770-9585; Agramonte, Natasha/0000-0002-6247-3837;
   Osolodkin, Dmitry/0000-0002-0462-2945
FU Deployed War-Fighter Protection Research Program; United States
   Department of Defense through the Armed Forces Pest Management Board;
   Ontario Ministry of Economic Development and Innovation, Ontario, Canada
FX This work was partly supported by the Deployed War-Fighter Protection
   Research Program and funded by the United States Department of Defense
   through the Armed Forces Pest Management Board. Funding for OICR is
   provided by the Ontario Ministry of Economic Development and Innovation,
   Ontario, Canada. No additional external funding received for this study.
   The funders had no role in study design, data collection and analysis,
   decision to publish, or preparation of the manuscript.
CR Belova OA, 2012, TICKS TICK-BORNE DIS, V3, P240, DOI 10.1016/j.ttbdis.2012.05.005
   Bhattacharjee AK, 2005, QSAR COMB SCI, V24, P593, DOI 10.1002/qsar.200430914
   Biessmann H, 2010, PLOS ONE, V5, DOI 10.1371/journal.pone.0009471
   BLOMQUIST GJ, 2003, INSECT PHEROMONE BIO, pCH14
   Boeckh J, 1996, PESTIC SCI, V48, P359, DOI 10.1002/(SICI)1096-9063(199612)48:4<359::AID-PS490>3.0.CO;2-Z
   Bohbot J, 2005, INSECT BIOCHEM MOLEC, V35, P961, DOI 10.1016/j.ibmb.2005.03.010
   Bohbot JD, 2011, MED VET ENTOMOL, V25, P436, DOI 10.1111/j.1365-2915.2011.00949.x
   Bohbot JD, 2010, PLOS ONE, V5, DOI 10.1371/journal.pone.0012138
   Carey AF, 2010, NATURE, V464, P66, DOI 10.1038/nature08834
   Cheng SS, 2004, J AGR FOOD CHEM, V52, P4395, DOI 10.1021/jf0497152
   Chupakhin VI, 2008, DOKL CHEM, V422, P227, DOI 10.1134/S0012500808090073
   Cook BL, 2009, P NATL ACAD SCI USA, V106, P11925, DOI 10.1073/pnas.0811089106
   Corbel V, 2009, BMC BIOL, V7, DOI 10.1186/1741-7007-7-47
   CRAMER RD, 1988, J AM CHEM SOC, V110, P5959, DOI 10.1021/ja00226a005
   Crasto CJ, 2009, CURR BIOINFORM, V4, P8, DOI 10.2174/157489309787158143
   CROCKER DR, 1990, P 14 VERT PEST C
   Davrazou F, 2011, J BIOL CHEM, V286, P34175, DOI 10.1074/jbc.M111.274712
   Debboun M., 2007, INSECT REPELLENTS PR
   Ditzen M, 2008, SCIENCE, V319, P1838, DOI 10.1126/science.1153121
   Dougherty DP, 2005, P NATL ACAD SCI USA, V102, P10415, DOI 10.1073/pnas.0504099102
   Enan E, 2001, COMP BIOCHEM PHYS C, V130, P325, DOI 10.1016/S1532-0456(01)00255-1
   *EPA, 1999, EPA PROD PERF TEST G
   García-Domenech R, 2008, CHEM REV, V108, P1127, DOI 10.1021/cr0780006
   Gu YQ, 2009, PLOS COMPUT BIOL, V5, DOI 10.1371/journal.pcbi.1000321
   Ha TS, 2009, FRONT CELL NEUROSCI, V3, DOI 10.3389/neuro.03.010.2009
   Hallem EA, 2006, CELL, V125, P143, DOI 10.1016/j.cell.2006.01.050
   Hallem EA, 2004, CELL, V117, P965, DOI 10.1016/j.cell.2004.05.012
   JACHOWSKI LA, 1946, SCIENCE, V104, P266, DOI 10.1126/science.104.2699.266
   Jacquin-Joly E, 2004, J CHEM ECOL, V30, P2359, DOI 10.1007/s10886-004-7941-3
   JONES HA, 1946, Patent No. 2396013
   Kaissling KE, 2009, J COMP PHYSIOL A, V195, P895, DOI 10.1007/s00359-009-0461-4
   Katritzky AR, 2008, P NATL ACAD SCI USA, V105, P7359, DOI 10.1073/pnas.0800571105
   Katritzky AR, 2010, J MED ENTOMOL, V47, P924, DOI 10.1603/ME09284
   Kaufman PE, 2010, PEST MANAG SCI, V66, P497, DOI 10.1002/ps.1899
   Kostyukovsky M, 2002, PEST MANAG SCI, V58, P1101, DOI 10.1002/ps.548
   LAGARDE A, 2007, BIOCHEM J, V437, P423
   Lagarde A, 2011, J MOL BIOL, V414, P401, DOI 10.1016/j.jmb.2011.10.005
   Lee Y, 2010, NEURON, V67, P555, DOI 10.1016/j.neuron.2010.07.006
   Leite NR, 2009, PLOS ONE, V4, DOI 10.1371/journal.pone.0008006
   Li S, 2008, BIOCHEM BIOPH RES CO, V372, P464, DOI 10.1016/j.bbrc.2008.05.064
   Malnic B, 1999, CELL, V96, P713, DOI 10.1016/S0092-8674(00)80581-4
   Mao Y, 2010, P NATL ACAD SCI USA, V107, P19102, DOI 10.1073/pnas.1012274107
   Martin JP, 2011, PROG NEUROBIOL, V95, P427, DOI 10.1016/j.pneurobio.2011.09.007
   MCGOVERN TP, 1975, MOSQ NEWS, V35, P204
   Mel'nikov AA, 2005, DOKL CHEM, V402, P81, DOI 10.1007/s10631-005-0039-9
   Natarajan R, 2008, CROAT CHEM ACTA, V81, P333
   Paluch G, 2010, PEST MANAG SCI, V66, P925, DOI 10.1002/ps.1974
   Paluch G, 2009, J AGR FOOD CHEM, V57, P7618, DOI 10.1021/jf900964e
   Pang YP, 2009, PLOS ONE, V4, DOI 10.1371/journal.pone.0006851
   POSEY KH, 1981, MOSQ NEWS, V41, P566
   Prateek Sharma Prateek Sharma, 2011, Journal of Chemical and Pharmaceutical Research, V3, P403
   Radchenko EV, 2008, DOKL BIOCHEM BIOPHYS, V418, P47, DOI 10.1134/S1607672908010122
   REN H, 2011, PROTEIN DATA BANK RE
   Rospars JP, 2007, BIOSYSTEMS, V89, P101, DOI 10.1016/j.biosystems.2006.05.015
   Rospars JP, 2003, EUR J NEUROSCI, V18, P1135, DOI 10.1046/j.1460-9568.2003.02766.x
   RYAN MF, 1988, J CHEM ECOL, V14, P1965, DOI 10.1007/BF01013489
   Sandström M, 2009, J COMPUT NEUROSCI, V27, P337, DOI 10.1007/s10827-009-0147-5
   Sato K, 2009, RESULTS PROBL CELL D, V47, P121, DOI 10.1007/400_2008_10
   Schmuker M, 2007, CHEM CENT J, V1, DOI 10.1186/1752-153X-1-11
   Schmuker M, 2007, P NATL ACAD SCI USA, V104, P20285, DOI 10.1073/pnas.0705683104
   Schultze A, 2012, INSECT MOL BIOL, V21, P187, DOI 10.1111/j.1365-2583.2011.01125.x
   Stanczyk NM, 2010, P NATL ACAD SCI USA, V107, P8575, DOI 10.1073/pnas.1001313107
   STECK K, 2012, SCI REP, V361, P1
   SURYANARAYANA MVS, 1991, J PHARM SCI, V80, P1055, DOI 10.1002/jps.2600801111
   Syed Z, 2011, PLOS ONE, V6, DOI 10.1371/journal.pone.0017705
   Tsitoura P, 2010, PLOS ONE, V5, DOI 10.1371/journal.pone.0015428
   Tsitsanou KE, 2012, CELL MOL LIFE SCI, V69, P283, DOI 10.1007/s00018-011-0745-z
   van Naters WV, 2006, NATURE, V444, P302, DOI 10.1038/nature05403
   Wang GR, 2010, P NATL ACAD SCI USA, V107, P4418, DOI 10.1073/pnas.0913392107
   WHO, 2009, GUID EFF TEST MOSQ R
   Wogulis M, 2006, BIOCHEM BIOPH RES CO, V339, P157, DOI 10.1016/j.bbrc.2005.10.191
   Xu W, 2010, PLOS ONE, V5, DOI 10.1371/journal.pone.0015403
   Yang G, 2011, PROTEIN EXPRES PURIF, V75, P165, DOI 10.1016/j.pep.2010.09.004
   Zhan WQ, 2007, J MED CHEM, V50, P5655, DOI 10.1021/jm070679i
NR 74
TC 37
Z9 41
U1 2
U2 36
PU PUBLIC LIBRARY SCIENCE
PI SAN FRANCISCO
PA 1160 BATTERY STREET, STE 100, SAN FRANCISCO, CA 94111 USA
SN 1932-6203
J9 PLOS ONE
JI PLoS One
PD SEP 6
PY 2013
VL 8
IS 9
AR e64547
DI 10.1371/journal.pone.0064547
PG 13
WC Multidisciplinary Sciences
WE Science Citation Index Expanded (SCI-EXPANDED)
SC Science & Technology - Other Topics
GA 224BO
UT WOS:000324856500001
PM 24039693
OA Green Published, Green Submitted, gold
DA 2025-07-26
ER

PT J
AU Volz, A
   Sutter, G
AF Volz, Asisa
   Sutter, Gerd
TI Protective efficacy of Modified Vaccinia virus Ankara in preclinical
   studies
SO VACCINE
LA English
DT Article
DE Poxviruses; Recombinant MVA vaccines; Preclinical studies; Vaccine
   efficacy
ID T-CELL RESPONSES; SMALLPOX VACCINE; DISEASE PROGRESSION; RHESUS
   MACAQUES; SHORT-TERM; MVA-B; INFECTION; MICE; IMMUNIZATION; DNA
AB Modified Vaccinia virus Ankara (MVA) is a tissue culture-derived, highly attenuated strain of vaccinia virus (VACV) exhibiting characteristic defective replication in cells from mammalian hosts. In the 1960s MVA was originally generated as a candidate virus for safer vaccination against smallpox. Now, MVA is widely used in experimental vaccine development targeting important infectious diseases and cancer. Versatile technologies for genetic engineering, large-scale production, and quality control facilitate R&D of recombinant and non-recombinant MVA vaccines matching today's requirements for new biomedical products. Such vaccines are attractive candidates for delivering antigens from pathogens against which no, or no effective vaccine is available, including emerging infections caused by highly pathogenic influenza viruses, chikungunya virus, West Nile virus or zoonotic orthopoxviruses. Other directions are seeking valuable vaccines against highly complex diseases such as AIDS, malaria, and tuberculosis. Here, we highlight examples of MVA candidate vaccines against infectious diseases, and review the efforts made to assess both the efficacy of vaccination and immune correlates of protection in preclinical studies. (C) 2013 Elsevier Ltd. All rights reserved.
C1 [Volz, Asisa; Sutter, Gerd] Univ Munich, Lehrstuhl Virol, Inst Infekt Med & Zoonosen, D-80539 Munich, Germany.
C3 University of Munich
RP Volz, A (corresponding author), Univ Munich, Lehrstuhl Virol, Inst Infekt Med & Zoonosen, Vet Str 13, D-80539 Munich, Germany.
EM asisa.volz@micro.vetmed.uni-muenchen.de; gerd.sutter@lmu.de
OI Sutter, Gerd/0000-0001-6143-082X
FU European Community [261466]
FX This work was supported by the European Community (FP7 2010; VECTORIE
   Grant No. 261466).
CR Antoine G, 1998, VIROLOGY, V244, P365, DOI 10.1006/viro.1998.9123
   Baylor M, 2011, PEDIATRICS, V127, pS23
   Bender BS, 1996, J VIROL, V70, P6418, DOI 10.1128/JVI.70.9.6418-6424.1996
   Brandler S, 2010, J VIROL, V84, P5314, DOI 10.1128/JVI.02329-09
   Breathnach CC, 2006, VACCINE, V24, P1180, DOI 10.1016/j.vaccine.2005.08.091
   Breathnach CC, 2004, VET IMMUNOL IMMUNOP, V98, P127, DOI 10.1016/j.vetimm.2003.11.004
   Coulibaly S, 2005, VIROLOGY, V341, P91, DOI 10.1016/j.virol.2005.06.043
   Damon IK, 2009, J GEN VIROL, V90, P1962, DOI 10.1099/vir.0.010553-0
   Delaloye J, 2009, PLOS PATHOG, V5, DOI 10.1371/journal.ppat.1000480
   Drexler I, 2003, P NATL ACAD SCI USA, V100, P217, DOI 10.1073/pnas.262668999
   Earl PL, 2008, P NATL ACAD SCI USA, V105, P10889, DOI 10.1073/pnas.0804985105
   Earl PL, 2004, NATURE, V428, P182, DOI 10.1038/nature02331
   Edghill-Smith Y, 2005, NAT MED, V11, P740, DOI 10.1038/nm1261
   Gómez CE, 2012, PLOS ONE, V7, DOI 10.1371/journal.pone.0035485
   Gómez CE, 2011, J VIROL, V85, P11468, DOI 10.1128/JVI.05165-11
   Ernst JD, 2012, NAT REV IMMUNOL, V12, P581, DOI 10.1038/nri3259
   Esteban DJ, 2005, J GEN VIROL, V86, P2645, DOI 10.1099/vir.0.81090-0
   FENNER F, 1981, LAB ANIM SCI, V31, P553
   Ferrier-Rembert A, 2008, VACCINE, V26, P1794, DOI 10.1016/j.vaccine.2007.12.059
   Frey SE, 2007, VACCINE, V25, P8562, DOI 10.1016/j.vaccine.2007.10.017
   García F, 2011, VACCINE, V29, P8309, DOI 10.1016/j.vaccine.2011.08.098
   Gasteiger G, 2007, J VIROL, V81, P11925, DOI 10.1128/JVI.00903-07
   Goepfert PA, 2011, J INFECT DIS, V203, P610, DOI 10.1093/infdis/jiq105
   Gorse GJ, 2012, CLIN VACCINE IMMUNOL, V19, P649, DOI 10.1128/CVI.00038-12
   Halle S, 2009, J EXP MED, V206, P2593, DOI 10.1084/jem.20091472
   Hessel A, 2011, PLOS ONE, V6, DOI 10.1371/journal.pone.0016247
   Hessel A, 2010, PLOS ONE, V5, DOI 10.1371/journal.pone.0012217
   Hill AVS, 2010, HUM VACCINES, V6, P78, DOI 10.4161/hv.6.1.10116
   Horton H, 2002, J VIROL, V76, P7187, DOI 10.1128/JVI.76.14.7187-7202.2002
   Kannanganat S, 2010, J IMMUNOL, V185, P7262, DOI 10.4049/jimmunol.1000751
   Keele BF, 2009, J EXP MED, V206, P1117, DOI 10.1084/jem.20082831
   Kreijtz JHCM, 2009, J INFECT DIS, V199, P405, DOI 10.1086/595984
   Kreijtz JHCM, 2007, J INFECT DIS, V195, P1598, DOI 10.1086/517614
   Kreijtz JHCM, 2010, J GEN VIROL, V91, P2745, DOI 10.1099/vir.0.024885-0
   Kreijtz JHCM, 2009, PLOS ONE, V4, DOI 10.1371/journal.pone.0007790
   Kremer Melanie, 2012, Methods Mol Biol, V890, P59, DOI 10.1007/978-1-61779-876-4_4
   Kremer M, 2012, PLOS PATHOG, V8, DOI 10.1371/journal.ppat.1002557
   Lai LL, 2012, VACCINE, V30, P1737, DOI 10.1016/j.vaccine.2011.12.026
   Lai LL, 2011, J INFECT DIS, V204, P164, DOI 10.1093/infdis/jir199
   Lehmann MH, 2009, J VIROL, V83, P2540, DOI 10.1128/JVI.01884-08
   MAYR A, 1964, ZENTBL BAKTERIOLOG P, V195, P24
   MAYR A, 1978, ZBL BAKT MIK HYG B, V167, P375
   MEYER H, 1991, J GEN VIROL, V72, P1031, DOI 10.1099/0022-1317-72-5-1031
   Moss B, 2011, IMMUNOL REV, V239, P8, DOI 10.1111/j.1600-065X.2010.00975.x
   Nilsson C, 2002, J GEN VIROL, V83, P807, DOI 10.1099/0022-1317-83-4-807
   OROURKE AM, 1992, NATURE, V358, P253, DOI 10.1038/358253a0
   Paran N, 2009, J INFECT DIS, V199, P39, DOI 10.1086/595565
   Ramírez JC, 2000, J VIROL, V74, P923, DOI 10.1128/JVI.74.2.923-933.2000
   Reynell L, 2012, SWISS MED WKLY, V142, DOI 10.4414/smw.2012.13535
   Rimmelzwaan GF, 2011, VACCINE, V29, P7551, DOI 10.1016/j.vaccine.2011.08.014
   Rimmelzwaan GF, 2009, EXPERT REV VACCINES, V8, P447, DOI [10.1586/erv.09.4, 10.1586/ERV.09.4]
   Samuelsson C, 2008, J CLIN INVEST, V118, P1776, DOI 10.1172/JCI33940
   Sandström E, 2008, J INFECT DIS, V198, P1482, DOI 10.1086/592507
   Sauerwein RW, 2011, NAT REV IMMUNOL, V11, P57, DOI 10.1038/nri2902
   Schliehe C, 2012, J VIROL, V86, P9782, DOI 10.1128/JVI.00694-12
   Shimada M, 2009, GENE THER, V16, P218, DOI 10.1038/gt.2008.152
   Staib C, 2006, J GEN VIROL, V87, P2917, DOI 10.1099/vir.0.82068-0
   STICKL H, 1974, DEUT MED WOCHENSCHR, V99, P2386, DOI 10.1055/s-0028-1108143
   Stittelaar KJ, 2005, J VIROL, V79, P7845, DOI 10.1128/JVI.79.12.7845-7851.2005
   Stittelaar KJ, 2000, J VIROL, V74, P4236, DOI 10.1128/JVI.74.9.4236-4243.2000
   SUTTER G, 1992, P NATL ACAD SCI USA, V89, P10847, DOI 10.1073/pnas.89.22.10847
   Van Rompay KKA, 2012, AIDS RES HUM RETROV, V28, P16, DOI [10.1089/aid.2011.0234, 10.1089/AID.2011.0234]
   Waibler Z, 2007, J VIROL, V81, P12102, DOI 10.1128/JVI.01190-07
   Wang HB, 2010, GENE THER, V17, P4, DOI 10.1038/gt.2009.122
   Wyatt LS, 2004, P NATL ACAD SCI USA, V101, P4590, DOI 10.1073/pnas.0401165101
NR 65
TC 35
Z9 42
U1 0
U2 13
PU ELSEVIER SCI LTD
PI OXFORD
PA THE BOULEVARD, LANGFORD LANE, KIDLINGTON, OXFORD OX5 1GB, OXON, ENGLAND
SN 0264-410X
EI 1873-2518
J9 VACCINE
JI Vaccine
PD SEP 6
PY 2013
VL 31
IS 39
SI SI
BP 4235
EP 4240
DI 10.1016/j.vaccine.2013.03.016
PG 6
WC Immunology; Medicine, Research & Experimental
WE Science Citation Index Expanded (SCI-EXPANDED)
SC Immunology; Research & Experimental Medicine
GA 218SN
UT WOS:000324452900005
PM 23523402
DA 2025-07-26
ER

PT J
AU Akbari, OS
   Antoshechkin, I
   Amrhein, H
   Williams, B
   Diloreto, R
   Sandler, J
   Hay, BA
AF Akbari, Omar S.
   Antoshechkin, Igor
   Amrhein, Henry
   Williams, Brian
   Diloreto, Race
   Sandler, Jeremy
   Hay, Bruce A.
TI The Developmental Transcriptome of the Mosquito Aedes aegypti, an
   Invasive Species and Major Arbovirus Vector
SO G3-GENES GENOMES GENETICS
LA English
DT Article
DE Aedes aegypti; dengue fever; yellow fever; chikungunya malaria;
   population replacement; transcriptomes; Medea gene drive
ID YELLOW-FEVER MOSQUITO; GENE DRIVE SYSTEM; DENGUE VIRUS; EVOLUTIONARY
   ANALYSIS; ANOPHELES-GAMBIAE; EXPRESSION; PIWI; SPECIFICITY; PATHWAY;
   RNAS
AB Mosquitoes are vectors of a number of important human and animal diseases. The development of novel vector control strategies requires a thorough understanding of mosquito biology. To facilitate this, we used RNA-seq to identify novel genes and provide the first high-resolution view of the transcriptome throughout development and in response to blood feeding in a mosquito vector of human disease, Aedes aegypti, the primary vector for Dengue and yellow fever. We characterized mRNA expression at 34 distinct time points throughout Aedes development, including adult somatic and germline tissues, by using polyA+ RNA-seq. We identify a total of 14,238 novel new transcribed regions corresponding to 12,597 new loci, as well as many novel transcript isoforms of previously annotated genes. Altogether these results increase the annotated fraction of the transcribed genome into long polyA+ RNAs by more than twofold. We also identified a number of patterns of shared gene expression, as well as genes and/or exons expressed sex-specifically or sex-differentially. Expression profiles of small RNAs in ovaries, early embryos, testes, and adult male and female somatic tissues also were determined, resulting in the identification of 38 new Aedes-specific miRNAs, and similar to 291,000 small RNA new transcribed regions, many of which are likely to be endogenous small-interfering RNAs and Piwi-interacting RNAs. Genes of potential interest for transgene-based vector control strategies also are highlighted. Our data have been incorporated into a user-friendly genome browser located at www.Aedes.caltech.edu, with relevant links to Vectorbase (www.vectorbase.org)
C1 [Akbari, Omar S.; Antoshechkin, Igor; Amrhein, Henry; Williams, Brian; Diloreto, Race; Sandler, Jeremy; Hay, Bruce A.] CALTECH, Div Biol, Pasadena, CA 91125 USA.
C3 California Institute of Technology
RP Hay, BA (corresponding author), CALTECH, MC 156-29,1200 East Calif Blvd, Pasadena, CA 91125 USA.
EM haybruce@caltech.edu
RI Akbari, Omar/MEO-1511-2025
OI Akbari, Omar/0000-0002-6853-9884; DiLoreto, Rose/0000-0001-8565-5281
FU National Institutes of Health [DP1 OD003878]; Weston Havens Foundation;
   Bren foundation; Caltech Beckman Functional Genomic Center; Millard and
   Muriel Jacobs Genetics and Genomics Laboratory at California Institute
   of Technology
FX Alexei Aravin and Katalin Fejes Toth for providing small RNA cloning
   protocol and expertise. We thank Lorain Schaeffer and Vijaya Kumar for
   help with library preparations and sequencing. This work was supported
   by grants to B.A.H. by the National Institutes of Health (DP1 OD003878)
   and the Weston Havens Foundation, the Bren foundation to Barbara Wold,
   the Caltech Beckman Functional Genomic Center, and the Millard and
   Muriel Jacobs Genetics and Genomics Laboratory at California Institute
   of Technology. Brian Williams and Henry Amrhein were supported by grants
   to Barbara Wold.
CR Abedini A, 2009, PROTEIN ENG DES SEL, V22, P453, DOI 10.1093/protein/gzp036
   Akbari OS, 2013, CURR BIOL, V23, P671, DOI 10.1016/j.cub.2013.02.059
   Alphey L, 2008, ADV EXP MED BIOL, V627, P93, DOI 10.1007/978-0-387-78225-6_8
   Arensburger P, 2011, BMC GENOMICS, V12, DOI 10.1186/1471-2164-12-606
   Ashworth J, 2010, NUCLEIC ACIDS RES, V38, P5601, DOI 10.1093/nar/gkq283
   Baker DA, 2011, BMC GENOMICS, V12, DOI 10.1186/1471-2164-12-296
   Barrangou R, 2013, WIRES RNA, V4, P267, DOI 10.1002/wrna.1159
   Barrett ADT, 2007, ANNU REV ENTOMOL, V52, P209, DOI 10.1146/annurev.ento.52.110405.091454
   Behura SK, 2011, PLOS NEGLECT TROP D, V5, DOI 10.1371/journal.pntd.0001385
   Bertani S, 2011, MOL CELL, V43, P1040, DOI 10.1016/j.molcel.2011.08.019
   Biedler JK, 2012, PLOS ONE, V7, DOI 10.1371/journal.pone.0033933
   Biedler JK, 2010, BMC EVOL BIOL, V10, DOI 10.1186/1471-2148-10-206
   BONIZZONI M, PLOS ONE, V7
   Bonizzoni M, 2012, G3-GENES GENOM GENET, V2, P103, DOI 10.1534/g3.111.001107
   Bonizzoni M, 2011, BMC GENOMICS, V12, DOI 10.1186/1471-2164-12-82
   Brennecke J, 2007, CELL, V128, P1089, DOI 10.1016/j.cell.2007.01.043
   Burt A, 2003, P ROY SOC B-BIOL SCI, V270, P921, DOI 10.1098/rspb.2002.2319
   Camacho C, 2009, BMC BIOINFORMATICS, V10, DOI 10.1186/1471-2105-10-421
   Caragata EP, 2011, INSECT MOL BIOL, V20, P215, DOI 10.1111/j.1365-2583.2010.01059.x
   Catteruccia F, 2009, MALARIA J, V8, DOI 10.1186/1475-2875-8-S2-S7
   Chen CH, 2007, SCIENCE, V316, P597, DOI 10.1126/science.1138595
   Clements A.N, 1999, sensory reception and behaviour, V2
   CLEMONS A, 2010, COLD SPRING HARB PRO, V2010
   Colpitts TM, 2011, PLOS PATHOG, V7, DOI 10.1371/journal.ppat.1002189
   CRAIG GB, 1967, B WORLD HEALTH ORGAN, V36, P559
   Dana AN, 2005, BMC GENOMICS, V6, DOI 10.1186/1471-2164-6-5
   David JP, 2010, BMC GENOMICS, V11, DOI 10.1186/1471-2164-11-216
   Davis S, 2001, J THEOR BIOL, V212, P83, DOI 10.1006/jtbi.2001.2357
   Deredec A, 2008, GENETICS, V179, P2013, DOI 10.1534/genetics.108.089037
   Dissanayake Sumudu N, 2010, BMC Res Notes, V3, P248, DOI 10.1186/1756-0500-3-248
   Erickson SM, 2009, PLOS NEGLECT TROP D, V3, DOI 10.1371/journal.pntd.0000529
   Falcon S, 2007, BIOINFORMATICS, V23, P257, DOI 10.1093/bioinformatics/btl567
   Fu GL, 2010, P NATL ACAD SCI USA, V107, P4550, DOI 10.1073/pnas.1000251107
   Gempe T, 2011, BIOESSAYS, V33, P52, DOI 10.1002/bies.201000043
   Gibbons JG, 2009, MOL BIOL EVOL, V26, P2731, DOI 10.1093/molbev/msp188
   Goltsev Y, 2009, DEV BIOL, V330, P462, DOI 10.1016/j.ydbio.2009.02.038
   Graveley BR, 2011, NATURE, V471, P473, DOI 10.1038/nature09715
   Guzman A, 2010, INT J ANTIMICROB AG, V36, pS40, DOI 10.1016/j.ijantimicag.2010.06.018
   Guzman MG, 2010, NAT REV MICROBIOL, pS7, DOI 10.1038/nrmicro2460
   Hall AB, 2013, BMC GENOMICS, V14, DOI 10.1186/1471-2164-14-273
   Halstead SB, 2008, ANNU REV ENTOMOL, V53, P273, DOI 10.1146/annurev.ento.53.103106.093326
   Hay BA, 2010, J INSECT PHYSIOL, V56, P1402, DOI 10.1016/j.jinsphys.2010.05.022
   Hemingway J, 2002, SCIENCE, V298, P96, DOI 10.1126/science.1078052
   Hess AM, 2011, BMC MICROBIOL, V11, DOI 10.1186/1471-2180-11-45
   James AA, 2002, INSECT BIOCHEM MOLEC, V32, P1317, DOI 10.1016/S0965-1748(02)00094-2
   Jungreis I, 2011, GENOME RES, V21, P2096, DOI 10.1101/gr.119974.110
   Kent WJ, 2002, GENOME RES, V12, P996, DOI 10.1101/gr.229102
   Klein TA, 2012, PATHOG GLOB HEALTH, V106, P20, DOI 10.1179/2047773212Y.0000000003
   Kong L, 2007, NUCLEIC ACIDS RES, V35, pW345, DOI 10.1093/nar/gkm391
   Kumar L, 2007, BIOINFORMATION, V2, P5, DOI 10.6026/97320630002005
   Ladoukakis E, 2011, GENOME BIOL, V12, DOI 10.1186/gb-2011-12-11-r118
   Lawson D, 2009, NUCLEIC ACIDS RES, V37, pD583, DOI 10.1093/nar/gkn857
   Li S, 2009, BMC GENOMICS, V10, DOI 10.1186/1471-2164-10-581
   Ligon B Lee, 2006, Semin Pediatr Infect Dis, V17, P99, DOI 10.1053/j.spid.2006.04.009
   Lin MF, 2011, BIOINFORMATICS, V27, pI275, DOI 10.1093/bioinformatics/btr209
   Liu QH, 2010, ANNU REV BIOCHEM, V79, P295, DOI 10.1146/annurev.biochem.052208.151733
   Loewer S, 2010, NAT GENET, V42, P1113, DOI 10.1038/ng.710
   Lounibos LP, 2002, ANNU REV ENTOMOL, V47, P233, DOI 10.1146/annurev.ento.47.091201.145206
   Magnusson K, 2011, PLOS ONE, V6, DOI 10.1371/journal.pone.0021572
   Marinotti O, 2006, INSECT MOL BIOL, V15, P1, DOI 10.1111/j.1365-2583.2006.00610.x
   Mohamed JS, 2010, RNA, V16, P324, DOI 10.1261/rna.1441510
   Mortazavi A, 2008, NAT METHODS, V5, P621, DOI 10.1038/nmeth.1226
   Neira-Oviedo M, 2011, INSECT MOL BIOL, V20, P141, DOI 10.1111/j.1365-2583.2010.01053.x
   Nene V, 2007, SCIENCE, V316, P1718, DOI 10.1126/science.1138878
   Nimmo DD, 2006, INSECT MOL BIOL, V15, P129, DOI 10.1111/j.1365-2583.2006.00615.x
   Okamura K, 2008, NAT REV MOL CELL BIO, V9, P673, DOI 10.1038/nrm2479
   Ozsolak F, 2011, NAT REV GENET, V12, P87, DOI 10.1038/nrg2934
   Paris M, 2012, J INVERTEBR PATHOL, V109, P201, DOI 10.1016/j.jip.2011.11.004
   Ptitsyn AA, 2011, BMC GENOMICS, V12, DOI 10.1186/1471-2164-12-153
   Rinker DC, 2013, P NATL ACAD SCI USA, V110, P8260, DOI 10.1073/pnas.1302562110
   Robine N, 2009, CURR BIOL, V19, P2066, DOI 10.1016/j.cub.2009.11.064
   Saito K, 2006, GENE DEV, V20, P2214, DOI 10.1101/gad.1454806
   Saito K, 2009, NATURE, V461, P1296, DOI 10.1038/nature08501
   Salvemini M, 2011, BMC EVOL BIOL, V11, DOI 10.1186/1471-2148-11-41
   Severson DW, 2012, ANNU REV ENTOMOL, V57, P143, DOI 10.1146/annurev-ento-120710-100651
   Sim S, 2010, PLOS ONE, V5, DOI 10.1371/journal.pone.0010678
   Sinkins SP, 2006, NAT REV GENET, V7, P427, DOI 10.1038/nrg1870
   Siomi MC, 2011, NAT REV MOL CELL BIO, V12, P246, DOI 10.1038/nrm3089
   Skalsky RL, 2010, BMC GENOMICS, V11, DOI 10.1186/1471-2164-11-119
   Souza-Neto JA, 2009, P NATL ACAD SCI USA, V106, P17841, DOI 10.1073/pnas.0905006106
   Surget-Groba Y, 2010, GENOME RES, V20, P1432, DOI 10.1101/gr.103846.109
   Takeuchi R, 2011, P NATL ACAD SCI USA, V108, P13077, DOI 10.1073/pnas.1107719108
   Terenius O, 2008, CELL HOST MICROBE, V4, P417, DOI 10.1016/j.chom.2008.09.002
   Trapnell C, 2010, NAT BIOTECHNOL, V28, P511, DOI 10.1038/nbt.1621
   Trapnell C, 2009, BIOINFORMATICS, V25, P1105, DOI 10.1093/bioinformatics/btp120
   Tu ZJ, 1999, MOL BIOL EVOL, V16, P760, DOI 10.1093/oxfordjournals.molbev.a026161
   Ulge UY, 2011, NUCLEIC ACIDS RES, V39, P4330, DOI 10.1093/nar/gkr022
   Vanlandingham DL, 2007, AM J TROP MED HYG, V77, P925, DOI 10.4269/ajtmh.2007.77.925
   WADE MJ, 1994, GENETICS, V138, P1309
   Ward CM, 2011, EVOLUTION, V65, P1149, DOI 10.1111/j.1558-5646.2010.01186.x
   Washietl S, 2011, RNA, V17, P578, DOI 10.1261/rna.2536111
   Windbichler N, 2008, PLOS GENET, V4, DOI 10.1371/journal.pgen.1000291
   Windbichler N, 2011, NATURE, V473, P212, DOI 10.1038/nature09937
   Xi ZY, 2008, PLOS PATHOG, V4, DOI 10.1371/journal.ppat.1000098
   Yang JS, 2011, MOL CELL, V43, P892, DOI 10.1016/j.molcel.2011.07.024
   Young RS, 2012, GENOME BIOL EVOL, V4, P427, DOI 10.1093/gbe/evs020
   Zdobnov EM, 2001, BIOINFORMATICS, V17, P847, DOI 10.1093/bioinformatics/17.9.847
   Zhu JS, 2010, INSECT BIOCHEM MOLEC, V40, P23, DOI 10.1016/j.ibmb.2009.12.004
   Zou Z, 2011, PLOS PATHOG, V7, DOI 10.1371/journal.ppat.1002394
NR 99
TC 158
Z9 184
U1 0
U2 56
PU GENETICS SOCIETY AMERICA
PI BETHESDA
PA 9650 ROCKVILLE AVE, BETHESDA, MD 20814 USA
SN 2160-1836
J9 G3-GENES GENOM GENET
JI G3-Genes Genomes Genet.
PD SEP 1
PY 2013
VL 3
IS 9
BP 1493
EP 1509
DI 10.1534/g3.113.006742
PG 17
WC Genetics & Heredity
WE Science Citation Index Expanded (SCI-EXPANDED)
SC Genetics & Heredity
GA 215XI
UT WOS:000324244000005
PM 23833213
OA Green Published, gold, Green Accepted
DA 2025-07-26
ER

PT J
AU Bonizzoni, M
   Gasperi, G
   Chen, XG
   James, AA
AF Bonizzoni, Mariangela
   Gasperi, Giuliano
   Chen, Xioaguang
   James, Anthony A.
TI The invasive mosquito species Aedes albopictus: current
   knowledge and future perspectives
SO TRENDS IN PARASITOLOGY
LA English
DT Review
DE Aedes albopietus; public health; arbovinises; expansion; vector control
ID BLOOD-FEEDING BEHAVIOR; ASIAN TIGER MOSQUITO; DIPTERA-CULICIDAE; DENGUE
   VECTORS; CYTOPLASMIC INCOMPATIBILITY; WOLBACHIA INFECTION;
   FIELD-EVALUATION; CHIKUNGUNYA; RESISTANCE; AEGYPTI
AB One of the most dynamic events in public health is being mediated by the global spread of the invasive mosquito Aedes albopictus. Its rapid expansion and vectorial capacity for various arboviruses affect an increasingly larger proportion of the world population. Responses to the challenges of controlling this vector are expected to be enhanced by an increased knowledge of its biology, ecology, and vector competence. Details of population genetics and structure will allow following, and possibly predicting, the geographical and temporal dynamics of its expansion, and will inform the practical operations of control programs. Experts are now coming together to describe the history, characterize the present circumstances, and collaborate on future efforts to understand and mitigate this emerging public health threat.
C1 [Bonizzoni, Mariangela] Univ Calif Irvine, Program Publ Hlth, Irvine, CA 92697 USA.
   [Gasperi, Giuliano] Univ Pavia, Dept Biol & Biotechnol, I-27100 Pavia, Italy.
   [Chen, Xioaguang] Southern Med Univ, Sch Publ Hlth & Trop Med, Guangzhou, Guangdong, Peoples R China.
   [James, Anthony A.] Univ Calif Irvine, Dept Microbiol & Mol Genet, Irvine, CA 92697 USA.
   [James, Anthony A.] Univ Calif Irvine, Dept Mol Biol & Biochem, Irvine, CA 92697 USA.
C3 University of California System; University of California Irvine;
   University of Pavia; Southern Medical University - China; University of
   California System; University of California Irvine; University of
   California System; University of California Irvine
RP James, AA (corresponding author), Univ Calif Irvine, Dept Microbiol & Mol Genet, 3205 McGaugh Hall, Irvine, CA 92697 USA.
EM aajames@uci.edu
RI Gasperi, Giuliano/Y-1894-2019; bonizzoni, mariangela/AAM-9035-2021
OI James, Anthony/0000-0001-5577-3308; Gasperi,
   Giuliano/0000-0001-6972-8591; Bonizzoni, Mariangela/0000-0003-0568-8564
FU National Institutes of Health [R21A1098652-0, U54A1065359, R01A1083202];
   European Commission [228421]
FX We thank the participants of the first International Workshop on Aedes -
   albopictus, the Asian tiger mosquito, held in Pavia (Italy) on March
   21-22 2013, with particular mention of Peter Armbruster (Georgetown
   University), Steven Juliano (Illinois State University), Louis
   Lambrechts (Institute Pasteur), Daniel Lawson (European Bioinformatics
   Institute), Patrick Maving-ui (Centre National de la Recherche
   Scientifique, Lyon), and Zhiyong Xi (Michigan State University) for
   their contributions to this review. We thank Yiji Li for the graphics in
   Figure 2. This work was supported in part by National Institutes of
   Health grants R21A1098652-0, U54A1065359, and R01A1083202, and the
   European Commission Framework Programme FP7 Research Infrastructures
   project grant 228421.
CR [Anonymous], 2004, GLOB STRAT FRAM INT
   Arcà B, 2007, INSECT BIOCHEM MOLEC, V37, P107, DOI 10.1016/j.ibmb.2006.10.007
   Bagny Beilhe L, 2013, MED VET ENTOMOL, V27, P387, DOI 10.1111/j.1365-2915.2012.01062.x
   Bargielowski IE, 2013, P NATL ACAD SCI USA, V110, P2888, DOI 10.1073/pnas.1219599110
   Bellini R, 2013, J MED ENTOMOL, V50, P317, DOI 10.1603/ME12048
   Bellini R, 2013, J MED ENTOMOL, V50, P94, DOI 10.1603/ME11058
   Benedict MQ, 2007, VECTOR-BORNE ZOONOT, V7, P76, DOI 10.1089/vbz.2006.0562
   Benedict MQ, 2011, JAMA-J AM MED ASSOC, V305, P2069, DOI 10.1001/jama.2011.676
   Blagrove MSC, 2013, PLOS NEGLECT TROP D, V7, DOI 10.1371/journal.pntd.0002152
   Blagrove MSC, 2012, P NATL ACAD SCI USA, V109, P255, DOI 10.1073/pnas.1112021108
   Brown JE, 2011, P ROY SOC B-BIOL SCI, V278, P2446, DOI 10.1098/rspb.2010.2469
   Calvitti M, 2010, J MED ENTOMOL, V47, P179, DOI 10.1603/ME09140
   Caminade C, 2012, J R SOC INTERFACE, V9, P2708, DOI 10.1098/rsif.2012.0138
   Caputo B, 2012, PLOS NEGLECT TROP D, V6, DOI 10.1371/journal.pntd.0001793
   Chang MS, 2011, WEST PAC SURVEILL RE, V2, P9, DOI [10.5365/wpsar.2010.1.1.012, 10.5365/WPSAR.2010.1.1.012]
   Chevillon C, 2008, TRENDS MICROBIOL, V16, P80, DOI 10.1016/j.tim.2007.12.003
   Chuaycharoensuk T, 2011, J VECTOR ECOL, V36, P204, DOI 10.1111/j.1948-7134.2011.00158.x
   CORNEL AJ, 1991, J AM MOSQUITO CONTR, V7, P107
   de Lamballerie X, 2008, VIROL J, V5, DOI 10.1186/1743-422X-5-33
   Delatte H, 2011, INFECT GENET EVOL, V11, P1769, DOI 10.1016/j.meegid.2011.07.016
   Delatte H, 2010, VECTOR-BORNE ZOONOT, V10, P249, DOI 10.1089/vbz.2009.0026
   Dieng H, 2002, MED VET ENTOMOL, V16, P285, DOI 10.1046/j.1365-2915.2002.00377.x
   dos Santos RL, 2003, REV SAUDE PUBL, V37, P671, DOI 10.1590/S0034-89102003000500019
   European Food Safety Authority, 2013, EFSA J, V11, DOI 10.2903/j.efsa.2013.3054
   Facchinelli L, 2013, PLOS NEGLECT TROP D, V7, DOI 10.1371/journal.pntd.0002001
   Fonseca DM, 2013, PEST MANAG SCI, V69, P1351, DOI 10.1002/ps.3511
   Fu YQ, 2010, APPL ENVIRON MICROB, V76, P5887, DOI 10.1128/AEM.00218-10
   Fujioka K.K., 2012, Proc Pap Annu Conf Mosq Vector Control Assoc Calif, P27
   Gasperi G, 2012, PLOS NEGLECT TROP D, V6, DOI 10.1371/journal.pntd.0001836
   HANSON SM, 1994, J MED ENTOMOL, V31, P192, DOI 10.1093/jmedent/31.2.192
   Higa Yukiko, 2011, Tropical Medicine and Health, V39, P17, DOI 10.2149/tmh.2011-S04
   Holder P, 2010, J MED ENTOMOL, V47, P600, DOI 10.1603/ME09111
   Iturbe-Ormaetxe I, 2011, EMBO REP, V12, P508, DOI 10.1038/embor.2011.84
   James AA, 2011, SCIENCE, V331, P398, DOI 10.1126/science.331.6016.398-b
   James S, 2011, SCIENCE, V334, P771, DOI 10.1126/science.1213798
   Juliano SA, 2005, ECOL LETT, V8, P558, DOI 10.1111/j.1461-0248.2005.00755.x
   Juliano SA, 2009, ANNU REV ENTOMOL, V54, P37, DOI 10.1146/annurev.ento.54.110807.090611
   Kamgang B, 2011, PARASITE VECTOR, V4, DOI 10.1186/1756-3305-4-79
   Kamgang B, 2012, PARASITE VECTOR, V5, DOI 10.1186/1756-3305-5-57
   Kamgang B, 2011, PLOS ONE, V6, DOI 10.1371/journal.pone.0020257
   Khan HAA, 2011, PARASITE VECTOR, V4, DOI 10.1186/1756-3305-4-146
   Labbé GMC, 2012, PLOS NEGLECT TROP D, V6, DOI 10.1371/journal.pntd.0001724
   Lambrechts L, 2010, PLOS NEGLECT TROP D, V4, DOI 10.1371/journal.pntd.0000646
   Leisnham PT, 2009, ECOLOGY, V90, P2405, DOI 10.1890/08-1569.1
   Leisnham PT, 2012, ECOHEALTH, V9, P217, DOI 10.1007/s10393-012-0773-7
   Leisnham PT, 2010, OECOLOGIA, V164, P221, DOI 10.1007/s00442-010-1624-2
   Lounibos LP, 2010, ANN ENTOMOL SOC AM, V103, P757, DOI 10.1603/AN09142
   Lounibos LP, 2003, ANN ENTOMOL SOC AM, V96, P512, DOI 10.1603/0013-8746(2003)096[0512:AEOPDI]2.0.CO;2
   McGraw EA, 2013, NAT REV MICROBIOL, V11, P181, DOI 10.1038/nrmicro2968
   McMeniman CJ, 2009, SCIENCE, V323, P141, DOI 10.1126/science.1165326
   Medlock JM, 2012, VECTOR-BORNE ZOONOT, V12, P435, DOI 10.1089/vbz.2011.0814
   MILLER BR, 1989, TROP MED PARASITOL, V40, P396
   Minard G, 2013, FEMS MICROBIOL ECOL, V83, P63, DOI 10.1111/j.1574-6941.2012.01455.x
   Moro CV, 2013, BMC MICROBIOL, V13, DOI 10.1186/1471-2180-13-70
   Mousson L, 2012, PLOS NEGLECT TROP D, V6, DOI 10.1371/journal.pntd.0001989
   Nyamah MA, 2011, TROP BIOMED, V28, P312
   O'Neal PA, 2013, J ANIM ECOL, V82, P256, DOI 10.1111/j.1365-2656.2012.02017.x
   Paupy C, 2009, MICROBES INFECT, V11, P1177, DOI 10.1016/j.micinf.2009.05.005
   Poelchau MF, 2013, P ROY SOC B-BIOL SCI, V280, DOI 10.1098/rspb.2013.0143
   Poelchau MF, 2011, BMC GENOMICS, V12, DOI 10.1186/1471-2164-12-619
   Ponnusamy L, 2008, MICROB ECOL, V56, P593, DOI 10.1007/s00248-008-9379-6
   RAI KS, 1991, ANNU REV ENTOMOL, V36, P459, DOI 10.1146/annurev.en.36.010191.002331
   Ramirez JL, 2012, PLOS NEGLECT TROP D, V6, DOI 10.1371/journal.pntd.0001561
   Ranson H, 2010, TropIKAnet, V1
   Reiskind MH, 2009, MED VET ENTOMOL, V23, P62, DOI 10.1111/j.1365-2915.2008.00782.x
   Reynolds JA, 2012, J INSECT PHYSIOL, V58, P966, DOI 10.1016/j.jinsphys.2012.04.013
   Rezza G, 2012, BMC PUBLIC HEALTH, V12, DOI 10.1186/1471-2458-12-72
   Ríos-Velásquez CM, 2007, MEM I OSWALDO CRUZ, V102, P617, DOI 10.1590/S0074-02762007005000076
   Rossi GC, 1999, J AM MOSQUITO CONTR, V15, P422
   Schaffner F, 2013, CLIN MICROBIOL INFEC, V19, P685, DOI 10.1111/1469-0691.12189
   Severson DW, 2012, ANNU REV ENTOMOL, V57, P143, DOI 10.1146/annurev-ento-120710-100651
   Simard F, 2005, J MED ENTOMOL, V42, P726, DOI 10.1603/0022-2585(2005)042[0726:GDABSP]2.0.CO;2
   Sinkins SP, 1995, EXP PARASITOL, V81, P284, DOI 10.1006/expr.1995.1119
   Soumare MKF, 2011, J AM MOSQUITO CONTR, V27, P376, DOI 10.2987/11-6129.1
   Subramaniam TSS, 2012, BIOTECHNOL J, V7, P1323, DOI 10.1002/biot.201200282
   Suh E, 2009, APPL ENVIRON MICROB, V75, P7783, DOI 10.1128/AEM.01331-09
   Sulaiman S, 1997, J VECTOR ECOL, V22, P122
   Tan AWA, 2012, SE ASIAN J TROP MED, V43, P296
   Tatem AJ, 2006, P NATL ACAD SCI USA, V103, P6242, DOI 10.1073/pnas.0508391103
   Terenius O, 2008, CELL HOST MICROBE, V4, P417, DOI 10.1016/j.chom.2008.09.002
   Urbanski J, 2012, AM NAT, V179, P490, DOI 10.1086/664709
   Urbanski JM, 2010, P ROY SOC B-BIOL SCI, V277, P2683, DOI 10.1098/rspb.2010.0362
   Usmani-Brown S, 2009, ANN ENTOMOL SOC AM, V102, P144, DOI 10.1603/008.102.0116
   Valerio L, 2010, VECTOR-BORNE ZOONOT, V10, P291, DOI 10.1089/vbz.2009.0007
   Vazeille M, 2007, PLOS ONE, V2, DOI 10.1371/journal.pone.0001168
   Vontas J, 2012, PESTIC BIOCHEM PHYS, V104, P126, DOI 10.1016/j.pestbp.2012.05.008
   Wan-Norafikah O, 2013, ASIAN BIOMED, V7, P51, DOI 10.5372/1905-7415.0701.150
   Weiss B, 2011, TRENDS PARASITOL, V27, P514, DOI 10.1016/j.pt.2011.05.001
   WHO and the European Mosquito Control Association, 2011, WHO EMCA C VECT REL
   WHO (World Health Organization), 2011, WHOHTMNTDVEMWHOPES20, V5th ed.
   Wu JY, 2010, AM J TROP MED HYG, V83, P664, DOI 10.4269/ajtmh.2010.09-0755
   Xi ZY, 2006, P R SOC B, V273, P1317, DOI 10.1098/rspb.2005.3405
   Yee DA, 2014, MED VET ENTOMOL, V28, P60, DOI 10.1111/mve.12007
   Zhong D., 2013, PLoS ONE, V8, DOI [DOI 10.1371/JOURNAL.PONE.0068586, 10.1371/journal.pone.0068586]
   Zouache K, 2009, PLOS ONE, V4, DOI 10.1371/journal.pone.0006388
NR 95
TC 458
Z9 518
U1 5
U2 256
PU ELSEVIER SCI LTD
PI OXFORD
PA THE BOULEVARD, LANGFORD LANE, KIDLINGTON, OXFORD OX5 1GB, OXON, ENGLAND
SN 1471-4922
EI 1471-5007
J9 TRENDS PARASITOL
JI Trends Parasitol.
PD SEP
PY 2013
VL 29
IS 9
BP 460
EP 468
DI 10.1016/j.pt.2013.07.003
PG 9
WC Parasitology
WE Science Citation Index Expanded (SCI-EXPANDED)
SC Parasitology
GA 225NM
UT WOS:000324969600006
PM 23916878
OA Green Published, Green Accepted
DA 2025-07-26
ER

PT J
AU Fros, JJ
   van der Maten, E
   Vlak, JM
   Pijlman, GP
AF Fros, Jelke J.
   van der Maten, Erika
   Vlak, Just M.
   Pijlman, Gorben P.
TI The C-Terminal Domain of Chikungunya Virus nsP2 Independently Governs
   Viral RNA Replication, Cytopathicity, and Inhibition of Interferon
   Signaling
SO JOURNAL OF VIROLOGY
LA English
DT Article
ID SEMLIKI-FOREST-VIRUS; NONSTRUCTURAL PROTEIN-2; NUCLEAR-LOCALIZATION;
   INFECTION; TRANSCRIPTION; ALPHAVIRUSES; TRANSLATION; EXPRESSION;
   MUTATIONS; CELLS
AB Alphavirus nonstructural protein 2 (nsP2) has pivotal roles in viral RNA replication, host cell shutoff, and inhibition of antiviral responses. Mutations that individually rendered other alphaviruses noncytopathic were introduced into chikungunya virus nsP2. Results show that (i) nsP2 mutation P718S only in combination with KR649AA or adaptive mutation D711G allowed noncytopathic replicon RNA replication, (ii) prohibiting nsP2 nuclear localization abrogates inhibition of antiviral interferon-induced JAK-STAT signaling, and (iii) nsP2 independently affects RNA replication, cytopathicity, and JAK-STAT signaling.
C1 [Fros, Jelke J.; van der Maten, Erika; Vlak, Just M.; Pijlman, Gorben P.] Wageningen Univ, Virol Lab, NL-6700 AP Wageningen, Netherlands.
C3 Wageningen University & Research
RP Pijlman, GP (corresponding author), Wageningen Univ, Virol Lab, NL-6700 AP Wageningen, Netherlands.
EM gorben.pijlman@wur.nl
RI ; Fros, Jelke/AAN-5110-2020; van der Maten, Erika/G-4497-2016
OI Pijlman, Gorben/0000-0001-9301-0408; Fros, Jelke/0000-0002-3291-8401
FU European Community [261466]
FX This work is supported by the European Community's Seventh Framework
   Programme (FP7 VECTORIE project number 261466).
CR Akhrymuk I, 2012, J VIROL, V86, P7180, DOI 10.1128/JVI.00541-12
   Atasheva S, 2007, J VIROL, V81, P5046, DOI 10.1128/JVI.02746-06
   Bouraï M, 2012, J VIROL, V86, P3121, DOI 10.1128/JVI.06390-11
   Breakwell L, 2007, J VIROL, V81, P8677, DOI 10.1128/JVI.02411-06
   de Cedrón MG, 1999, FEBS LETT, V448, P19, DOI 10.1016/S0014-5793(99)00321-X
   Dryga SA, 1997, VIROLOGY, V228, P74, DOI 10.1006/viro.1996.8364
   Frolova EI, 2002, J VIROL, V76, P11254, DOI 10.1128/JVI.76.22.11254-11264.2002
   Fros JJ, 2012, J VIROL, V86, P10873, DOI 10.1128/JVI.01506-12
   Fros JJ, 2010, J VIROL, V84, P10877, DOI 10.1128/JVI.00949-10
   Gorchakov R, 2005, J VIROL, V79, P9397, DOI 10.1128/JVI.79.15.9397-9409.2005
   Gorchakov R, 2008, J VIROL, V82, P6218, DOI 10.1128/JVI.02624-07
   Panas MD, 2012, MOL BIOL CELL, V23, P4701, DOI 10.1091/mbc.E12-08-0619
   PERANEN J, 1990, J VIROL, V64, P1888
   Pohjala L, 2011, PLOS ONE, V6, DOI 10.1371/journal.pone.0028923
   Randall RE, 2008, J GEN VIROL, V89, P1, DOI 10.1099/vir.0.83391-0
   RIKKONEN M, 1994, ARCH VIROL, P369
   ROZANOV MN, 1992, J GEN VIROL, V73, P2129, DOI 10.1099/0022-1317-73-8-2129
   SAWICKI SG, 1972, J CELL BIOL, V55, P299, DOI 10.1083/jcb.55.2.299
   Shin G, 2012, P NATL ACAD SCI USA, V109, P16534, DOI 10.1073/pnas.1210418109
   Simmons JD, 2010, J VIROL, V84, P11429, DOI 10.1128/JVI.00577-10
   Simmons JD, 2009, J VIROL, V83, P10571, DOI 10.1128/JVI.01041-09
   Solignat M, 2009, VIROLOGY, V393, P183, DOI 10.1016/j.virol.2009.07.024
   STRAUSS JH, 1994, MICROBIOL REV, V58, P491, DOI 10.1128/MMBR.58.3.491-562.1994
   Suhrbier A, 2012, NAT REV RHEUMATOL, V8, P420, DOI 10.1038/nrrheum.2012.64
   Tamm K, 2008, J GEN VIROL, V89, P676, DOI 10.1099/vir.0.83320-0
   Townson H, 2008, T ROY SOC TROP MED H, V102, P308, DOI 10.1016/j.trstmh.2007.11.013
   White LK, 2011, J VIROL, V85, P606, DOI 10.1128/JVI.00767-10
NR 27
TC 69
Z9 83
U1 0
U2 4
PU AMER SOC MICROBIOLOGY
PI WASHINGTON
PA 1752 N ST NW, WASHINGTON, DC 20036-2904 USA
SN 0022-538X
EI 1098-5514
J9 J VIROL
JI J. Virol.
PD SEP
PY 2013
VL 87
IS 18
BP 10394
EP 10400
DI 10.1128/JVI.00884-13
PG 7
WC Virology
WE Science Citation Index Expanded (SCI-EXPANDED)
SC Virology
GA 205DE
UT WOS:000323420800042
PM 23864632
OA Green Published, Bronze
DA 2025-07-26
ER

PT J
AU Gopalakrishnan, R
   Das, M
   Baruah, I
   Veer, V
   Dutta, P
AF Gopalakrishnan, Reji
   Das, Momi
   Baruah, India
   Veer, Vijay
   Dutta, Prafulla
TI Physicochemical characteristics of habitats in relation to the density
   of container-breeding mosquitoes in Asom, India
SO JOURNAL OF VECTOR BORNE DISEASES
LA English
DT Article
DE Asom; container habitats; mosquito vectors; physicochemical
   characteristics
ID AEDES-AEGYPTI L.; CULEX-QUINQUEFASCIATUS; ALBOPICTUS SKUSE; SITES;
   CULICIDAE; MALARIA; PATTERN; ASSAM
AB Background & objectives: Container-breeding mosquitoes, especially Aedes spp are vectors of diseases such as dengue and chikungunya. The abundance of these disease vectors in an area depends on the availability of container habitats and their physicochemical characteristics. The species composition of container-breeding mosquitoes in Asom, India was studied and the larval density was correlated with the habitat characteristics.
   Methods: Natural and man-made water-holding containers in Sonitpur district of Asom were surveyed for the presence of mosquito larvae. The percent composition of container-breeding mosquitoes and container index were calculated. The physicochemical characteristics of breeding water such as pH, conductivity, salinity, total dissolved solids, turbidity and dissolved oxygen were measured.
   Results: Aedes albopictus (93.7%) was the predominant species in the container-breeding habitats whereas Culex quinquefasciatus (2.77%), Armigeres subalbatus (2.26%), Ae. aegypti (0.76%), Toxorhynchites sp (0.4%) and Lutzia sp (0.11%) were recorded in relatively low numbers. The larval density (mean +/- SEmean) of the container-breeding mosquitoes ranged from 4.4 +/- 1.8 to 15.4 +/- 8.2, while the container index ranged from 1.58 to 5.68%. The mean (+/- SEmean) pH, conductivity, salinity, total dissolved solids, turbidity, and dissolved oxygen of water in the container habitats were 7.15 +/- 0.11; 396.1 +/- 58.5 mu S/cm; 0.24 +/- 0.04 ppt; 207.1 +/- 30.4 mg/l; 32.3 +/- 5.1 NTU; and 1.42 +/- 0.12% respectively. The mosquito larval density in the container habitats was having significant negative correlation with the conductivity of breeding water (r = -0.89; p = 0.003). Salinity, total dissolved solids and turbidity of water in the habitats were negatively correlated, whereas pH and dissolved oxygen were positively correlated with the larval density.
   Interpretation & conclusion: The studies indicated the predominance of Ae. albopictus in the container-breeding habitats and reiterated its importance as a potential vector of dengue and chikungunya in the region. The spread of Ae. aegypti, the principal vector of dengue, in the semi-urban areas probably through road transport is a matter of public health concern. The use of conductivity of breeding water as an index for the proliferation of container-breeding mosquitoes in the region could be explored further.
C1 [Gopalakrishnan, Reji; Das, Momi; Baruah, India; Veer, Vijay] Def Res & Dev Org, Def Res Lab, Tezpur 784001, India.
   [Dutta, Prafulla] Northeast Reg Indian Council Med Res, Reg Med Res Ctr, Dibrugarh, Assam, India.
C3 Defence Research & Development Organisation (DRDO); Defence Research
   Laboratory (DRL); Indian Council of Medical Research (ICMR); ICMR -
   Regional Medical Research Centre, North East Region (RMRC NE)
RP Gopalakrishnan, R (corresponding author), Def Res & Dev Org, Def Res Lab, PB 2, Tezpur 784001, India.
EM gknreji@gmail.com
OI Gopalakrishnan, Reji/0000-0003-3589-6161
CR [Anonymous], 1995, MED INSECTS ARACHNID, DOI DOI 10.1007/978-94-011-1554-4_5
   Barraud P.J., 1934, Diptera Vol. V. Family Culicidae. Tribes Megarhinini and Culicini, P463
   Baruah Sangeeta, 2012, Asian Journal of Experimental Biological Sciences, V3, P559
   Carrieri M, 2011, J VECTOR ECOL, V36, P108, DOI 10.1111/j.1948-7134.2011.00147.x
   Dev V, 2004, AM J TROP MED HYG, V71, P451, DOI 10.4269/ajtmh.2004.71.451
   Fillinger U, 2009, MALARIA J, V8, DOI 10.1186/1475-2875-8-62
   Gratz NG, 2004, MED VET ENTOMOL, V18, P215, DOI 10.1111/j.0269-283X.2004.00513.x
   Kaliwal MB, 2010, INDIAN J MED RES, V131, P711
   MIYAGI I, 1992, MED VET ENTOMOL, V6, P290, DOI 10.1111/j.1365-2915.1992.tb00620.x
   Navarro DMAF, 2003, J APPL ENTOMOL, V127, P46, DOI 10.1046/j.1439-0418.2003.00690.x
   Phukan A. C., 2004, Southeast Asian Journal of Tropical Medicine and Public Health, V35, P618
   Rao BB, 2011, SE ASIAN J TROP MED, V42, P1077
   Sharma R. S., 2005, Southeast Asian Journal of Tropical Medicine and Public Health, V36, P186
   Sim S, 2012, PLOS PATHOG, V8, DOI 10.1371/journal.ppat.1002631
   Thangam ST, 1996, EXPERIENTIA, V52, P380
   Umar A., 2008, INT J PURE APPL SCI, V2, P58
   Vezzani D, 2002, MEM I OSWALDO CRUZ, V97, P789, DOI 10.1590/S0074-02762002000600006
   Vezzani D, 2007, TROP MED INT HEALTH, V12, P299, DOI [10.1111/j.1365-3165.2006.01781.x, 10.1111/j.1365-3156.2006.01781.x]
NR 18
TC 32
Z9 41
U1 0
U2 5
PU MALARIA RESEARCH CENTRE, INDIAN COUNCIL MEDICAL RESEARCH-ICMR
PI DELHI
PA 22 SHAM NATH MARG, DELHI, 00000, INDIA
SN 0972-9062
J9 J VECTOR DIS
JI J. Vector Borne Dis.
PD SEP
PY 2013
VL 50
IS 3
BP 215
EP 219
PG 5
WC Infectious Diseases; Parasitology; Tropical Medicine
WE Science Citation Index Expanded (SCI-EXPANDED)
SC Infectious Diseases; Parasitology; Tropical Medicine
GA AN0YX
UT WOS:000340311000009
PM 24220081
DA 2025-07-26
ER

PT J
AU Hadisoemarto, PF
   Castro, MC
AF Hadisoemarto, Panji Fortuna
   Castro, Marcia C.
TI Public Acceptance and Willingness-to-Pay for a Future Dengue Vaccine: A
   Community-Based Survey in Bandung, Indonesia
SO PLOS NEGLECTED TROPICAL DISEASES
LA English
DT Article
ID CONTINGENT VALUATION; AEDES-AEGYPTI; PARENTAL ACCEPTANCE;
   HEMORRHAGIC-FEVER; CHIKUNGUNYA; NUMBER
AB Background: All four serotypes of dengue virus are endemic in Indonesia, where the population at risk for infection exceeds 200 million people. Despite continuous control efforts that were initiated more than four decades ago, Indonesia still suffers from multi-annual cycles of dengue outbreak and dengue remains as a major public health problem. Dengue vaccines have been viewed as a promising solution for controlling dengue in Indonesia, but thus far its potential acceptability has not been assessed.
   Methodology/Principal Findings: We conducted a household survey in the city of Bandung, Indonesia by administering a questionnaire to examine (i) acceptance of a hypothetical pediatric dengue vaccine; (ii) participant's willingness-to-pay (WTP) for the vaccine, had it not been provided for free; and (iii) whether people think vector control would be unnecessary if the vaccine was available. A proportional odds model and an interval regression model were employed to identify determinants of acceptance and WTP, respectively. We demonstrated that out of 500 heads of household being interviewed, 94.2% would agree to vaccinate their children with the vaccine. Of all participants, 94.6% were willing to pay for the vaccine with a median WTP of US$1.94. In addition, 7.2% stated that vector control would not be necessary had there been a dengue vaccination program.
   Conclusions/Significance: Our results suggest that future dengue vaccines can have a very high uptake even when delivered through the private market. This, however, can be influenced by vaccine characteristics and price. In addition, reduction in community vector control efforts may be observed following vaccine introduction but its potential impact in the transmission of dengue and other vector-borne diseases requires further study.
C1 [Hadisoemarto, Panji Fortuna; Castro, Marcia C.] Harvard Univ, Sch Publ Hlth, Dept Global Hlth & Populat, Boston, MA 02115 USA.
   [Hadisoemarto, Panji Fortuna] Padjadjaran State Univ, Fac Med, Dept Publ Hlth, Bandung, West Java, Indonesia.
C3 Harvard University; Harvard T.H. Chan School of Public Health;
   Universitas Padjadjaran
RP Hadisoemarto, PF (corresponding author), Harvard Univ, Sch Publ Hlth, Dept Global Hlth & Populat, 665 Huntington Ave, Boston, MA 02115 USA.
EM pfh293@mail.harvard.edu
CR Agtini MD, 2006, PUBLIC HEALTH, V120, P1081, DOI 10.1016/j.puhe.2006.06.008
   Ananth CV, 1997, INT J EPIDEMIOL, V26, P1323, DOI 10.1093/ije/26.6.1323
   [Anonymous], 2009, Dengue and dengue hemorrhagic fever
   [Anonymous], 2005, VACC INTR GUID
   Bandung Municipality Health Office, 2011, BAND HLTH PROF 2010
   Bhatt S, 2013, NATURE, V496, P504, DOI 10.1038/nature12060
   CAMERON TA, 1988, J ENVIRON ECON MANAG, V15, P355, DOI 10.1016/0095-0696(88)90008-3
   CORTINA JM, 1993, J APPL PSYCHOL, V78, P98, DOI 10.1037/0021-9010.78.1.98
   Dahlström LA, 2010, INT J CANCER, V126, P500, DOI 10.1002/ijc.24712
   Dempsey AF, 2006, PEDIATRICS, V117, P1486, DOI 10.1542/peds.2005-1381
   DeRoeck D, 2003, VACCINE, V22, P121, DOI 10.1016/S0264-410X(03)00533-4
   DIAMOND PA, 1994, J ECON PERSPECT, V8, P45, DOI 10.1257/jep.8.4.45
   Filmer D, 1999, POPUL DEV REV, V25, P85, DOI 10.1111/j.1728-4457.1999.00085.x
   Focks D. A., 2007, Dengue Bulletin, V31, P83
   Focks DA, 1997, AM J TROP MED HYG, V56, P159, DOI 10.4269/ajtmh.1997.56.159
   Frost LJ, 2008, HEPATITIS B VACCINE
   Godlee Fiona, 2011, BMJ, V342, pc7452, DOI 10.1136/bmj.c7452
   Gubler DJ, 1998, CLIN MICROBIOL REV, V11, P480, DOI 10.1128/CMR.11.3.480
   Hapsari Arghea Desafti, 2010, JAKARTA POST
   Jaspers L, 2011, VACCINE, V29, P7785, DOI 10.1016/j.vaccine.2011.07.107
   Kosasih H, 2005, 11 NAT C INF DIS TRO
   Kusriastuti R., 2005, Dengue Bulletin, V29, P1
   Lang J, 2009, J CLIN VIROL, V46, pS20, DOI 10.1016/S1386-6532(09)70291-4
   Laras K, 2005, T ROY SOC TROP MED H, V99, P128, DOI 10.1016/j.trstmh.2004.03.013
   Larson HJ, 2011, LANCET, V378, P526, DOI 10.1016/S0140-6736(11)60678-8
   Maciel-de-Freitas R, 2011, TROP MED INT HEALTH, V16, P965, DOI 10.1111/j.1365-3156.2011.02797.x
   Mahoney RT, 2012, VACCINE, V30, P4892, DOI 10.1016/j.vaccine.2012.02.064
   Mahoney RT, 2000, VACCINE, V18, P2625, DOI 10.1016/S0264-410X(00)00073-6
   MASTERS JR, 1974, J EDUC MEAS, V11, P49
   Ministry of Health Republic of Indonesia, 2011, IND HLTH PROF 2010
   Newman PA, 2009, HEALTH SERV RES, V44, P2167, DOI 10.1111/j.1475-6773.2009.01039.x
   Palanca-Tan R, 2008, VACCINE, V26, P914, DOI 10.1016/j.vaccine.2007.12.011
   Pialoux G, 2007, LANCET INFECT DIS, V7, P319, DOI 10.1016/S1473-3099(07)70107-X
   Pilger D, 2011, TROP MED INT HEALTH, V16, P1143, DOI 10.1111/j.1365-3156.2011.02818.x
   Porter KR, 2005, AM J TROP MED HYG, V72, P60, DOI 10.4269/ajtmh.2005.72.60
   Sabchareon A, 2012, LANCET, V380, P1559, DOI 10.1016/S0140-6736(12)61428-7
   Setiati TE, 2006, DENGUE B, V30
   Simpson SN, 2010, APPL ECON LETT, V17, P1095, DOI 10.1080/00036840902817508
   Sita W, 2012, JAKARTA POST    0418
   Webster DP, 2009, LANCET INFECT DIS, V9, P678, DOI 10.1016/S1473-3099(09)70254-3
   Wong J, 2012, PLOS NEGLECT TROP D, V6, DOI 10.1371/journal.pntd.0001632
   World Health Organization, 2003, REG VACC POL S E AS
   World Health Organization, 2011, EXP PROGR IMM COUNTR
NR 43
TC 57
Z9 59
U1 2
U2 20
PU PUBLIC LIBRARY SCIENCE
PI SAN FRANCISCO
PA 1160 BATTERY STREET, STE 100, SAN FRANCISCO, CA 94111 USA
SN 1935-2735
J9 PLOS NEGLECT TROP D
JI Plos Neglect. Trop. Dis.
PD SEP
PY 2013
VL 7
IS 9
AR e2427
DI 10.1371/journal.pntd.0002427
PG 11
WC Infectious Diseases; Parasitology; Tropical Medicine
WE Science Citation Index Expanded (SCI-EXPANDED); Social Science Citation Index (SSCI)
SC Infectious Diseases; Parasitology; Tropical Medicine
GA 224WA
UT WOS:000324920800032
PM 24069482
OA gold, Green Published, Green Submitted
DA 2025-07-26
ER

PT J
AU Horwood, PF
   Reimer, LJ
   Dagina, R
   Susapu, M
   Bande, G
   Katusele, M
   Koimbu, G
   Jimmy, S
   Ropa, B
   Siba, PM
   Pavlin, BI
AF Horwood, Paul F.
   Reimer, Lisa J.
   Dagina, Rosheila
   Susapu, Melinda
   Bande, Grace
   Katusele, Michelle
   Koimbu, Gussy
   Jimmy, Stella
   Ropa, Berry
   Siba, Peter M.
   Pavlin, Boris I.
TI Outbreak of Chikungunya Virus Infection, Vanimo, Papua New Guinea
SO EMERGING INFECTIOUS DISEASES
LA English
DT Article
ID ALBOPICTUS SKUSE DIPTERA; HUMAN-POPULATIONS; AEDES; ANTIBODIES;
   CULICIDAE; MOSQUITO; VECTOR; INDIA
AB In June 2012, health authorities in Papua New Guinea detected an increase in febrile illnesses in Vanimo. Chikungunya virus of the Eastern/Central/Southern African genotype harboring the E1:A226V mutation was identified. This ongoing outbreak has spread to >= 8 other provinces and has had a harmful effect on public health.
C1 [Horwood, Paul F.; Bande, Grace; Siba, Peter M.] Papua New Guinea Inst Med Res, Goroka EHP441, Papua N Guinea.
   [Reimer, Lisa J.; Katusele, Michelle; Koimbu, Gussy] Papua New Guinea Inst Med Res, Madang, Papua N Guinea.
   [Dagina, Rosheila; Susapu, Melinda; Ropa, Berry] Natl Dept Hlth, Port Moresby, Papua N Guinea.
   [Jimmy, Stella] Vanimo Gen Hosp, Vanimo, Papua N Guinea.
   [Pavlin, Boris I.] WHO, Port Moresby, Papua N Guinea.
C3 PNG Institute Of Medical Research; PNG Institute Of Medical Research;
   World Health Organization
RP Horwood, PF (corresponding author), Papua New Guinea Inst Med Res, POB 60, Goroka EHP441, Papua N Guinea.
EM paul.horwood@pngimr.org.pg
RI ; Kazura, James/JXN-1191-2024
OI Horwood, Paul/0000-0001-9622-0742; Katusele,
   Michelle/0000-0002-4819-1833; Reimer, Lisa/0000-0002-9711-4981
FU World Health Organization; Esso Highlands Limited, an ExxonMobil
   subsidiary
FX This study was supported by the World Health Organization and a
   Partnership in Health Program grant from Esso Highlands Limited, an
   ExxonMobil subsidiary.
CR Borgherini G, 2007, CLIN INFECT DIS, V44, P1401, DOI 10.1086/517537
   COOPER RD, 1994, J AUST ENTOMOL SOC, V33, P115
   de Lamballerie X, 2008, VIROL J, V5, DOI 10.1186/1743-422X-5-33
   Edwards CJ, 2007, J CLIN VIROL, V39, P271, DOI 10.1016/j.jcv.2007.05.008
   KANAMITSU M, 1979, AM J TROP MED HYG, V28, P351, DOI 10.4269/ajtmh.1979.28.351
   Kaur P, 2008, EMERG INFECT DIS, V14, P1623, DOI 10.3201/eid1410.070569
   Kumar NP, 2008, J GEN VIROL, V89, P1945, DOI 10.1099/vir.0.83628-0
   Pagès F, 2009, PLOS ONE, V4, DOI 10.1371/journal.pone.0004691
   Sanchez L, 2010, TROP MED INT HEALTH, V15, P173, DOI 10.1111/j.1365-3156.2009.02437.x
   SCHOENIG E, 1972, Philippine Scientist, V9, P61
   Schuffenecker I, 2006, PLOS MED, V3, P1058, DOI 10.1371/journal.pmed.0030263
   TESH RB, 1975, AM J TROP MED HYG, V24, P664, DOI 10.4269/ajtmh.1975.24.664
   Thavara U, 2009, SE ASIAN J TROP MED, V40, P951
   Tsetsarkin KA, 2007, PLOS PATHOG, V3, P1895, DOI 10.1371/journal.ppat.0030201
NR 14
TC 51
Z9 56
U1 0
U2 5
PU CENTERS  DISEASE CONTROL
PI ATLANTA
PA 1600 CLIFTON RD, ATLANTA, GA 30333 USA
SN 1080-6040
EI 1080-6059
J9 EMERG INFECT DIS
JI Emerg. Infect. Dis
PD SEP
PY 2013
VL 19
IS 9
BP 1535
EP 1538
DI 10.3201/eid1909.130130
PG 4
WC Immunology; Infectious Diseases
WE Science Citation Index Expanded (SCI-EXPANDED)
SC Immunology; Infectious Diseases
GA 268MB
UT WOS:000328173800031
PM 23965757
OA Green Published, gold, Green Submitted
DA 2025-07-26
ER

PT J
AU Mecoli, M
   De Angelis, V
   Brailsford, SC
AF Mecoli, Mariagrazia
   De Angelis, Vanda
   Brailsford, Sally C.
TI Using system dynamics to evaluate control strategies for mosquito-borne
   diseases spread by human travel
SO COMPUTERS & OPERATIONS RESEARCH
LA English
DT Article
DE System dynamics; Mosquito-borne diseases
ID AEDES-ALBOPICTUS; MODEL
AB The aim of this paper is to evaluate the effectiveness of control strategies for diseases transmitted by the Aedes albopictus mosquito (the "Asian tiger") and spread by human travel. This mosquito, which has become established in southern Europe in recent years, is a vector for many diseases. For example, an outbreak of chikungunya, hitherto regarded as a tropical disease, occurred in Italy in 2007. The initial case was a person who had acquired the disease overseas. Mosquito-borne infections can only be spread over large distances by human travel, as the flight range of mosquitos is very limited. A system dynamics model has been developed which describes the mosquito life-cycle, the natural history of mosquito-borne disease in humans and mosquitos, and human behaviour including travel. Potential disease control strategies include chemical treatments to destroy either larvae or adult mosquitos, campaigns to influence human behaviour, or quarantine of infectious people. In this paper, which is based on the Italian chikungunya outbreak, this model is used to study and compare the effect of different control strategies, where the various actions are combined in different ways and implemented for different time periods. (C) 2012 Elsevier Ltd. All rights reserved.
C1 [Mecoli, Mariagrazia; De Angelis, Vanda] Sapienza Univ Roma, Rome, Italy.
   [Brailsford, Sally C.] Univ Southampton, Southampton SO9 5NH, Hants, England.
C3 Sapienza University Rome; University of Southampton
RP Mecoli, M (corresponding author), Sapienza Univ Roma, Rome, Italy.
EM mariagrazia.mecoli@uniroma1.it
OI Brailsford, Sally/0000-0002-6665-8230
CR ANDERSON R M, 1991
   Bailey N.T.J., 1982, BIOMATHEMATICS MALAR
   Brailsford S, 2010, MODELLING RISK MOSQU
   BRAILSFORD S, 2009, 35 INT C OP RES APPL
   Consiglio per la Ricerca e la sperimentazione in Agricoltura. Unita di ricerca per la climatologia e la meteorologia applicate all'agricoltura, UN RIC CLIM MET APPL
   Driessche P. V. D., 2003, Mathematical Population Studies, V10, P175, DOI [1998945, DOI 10.1080/08898480306720, 10.1080/08898480306720]
   Evenden D, 2006, J OPER RES SOC, V57, P1400, DOI 10.1057/palgrave.jors.2602134
   Flessa S, 1999, Health Care Manag Sci, V2, P181, DOI 10.1023/A:1019044013467
   HAWLEY W A, 1988, Journal of the American Mosquito Control Association, V4, P2
   HEIDENBERGER K, 1993, EUR J OPER RES, V70, P167, DOI 10.1016/0377-2217(93)90036-M
   KELTON WD, 1991, VENSIM
   Pietrobelli M., 2008, Parassitologia (Rome), V50, P113
   Rauner MS, 2002, OR SPECTRUM, V24, P99, DOI 10.1007/s291-002-8202-x
   Rezza G, 2007, LANCET, V370, P1840, DOI 10.1016/S0140-6736(07)61779-6
   ROBERTS C, 1990, J OPER RES SOC, V41, P273, DOI 10.1057/jors.1990.49
   Romi R, 2006, J AM MOSQUITO CONTR, V22, P149, DOI 10.2987/8756-971X(2006)22[149:CAAOOF]2.0.CO;2
   Ross R., 1911, The Prevention of Malaria
   SATTENSPIEL L, 1995, MATH BIOSCI, V128, P71, DOI 10.1016/0025-5564(94)00068-B
   Townshend JRP, 2000, J OPER RES SOC, V51, P812, DOI 10.1057/palgrave.jors.2600978
NR 19
TC 11
Z9 12
U1 2
U2 51
PU PERGAMON-ELSEVIER SCIENCE LTD
PI OXFORD
PA THE BOULEVARD, LANGFORD LANE, KIDLINGTON, OXFORD OX5 1GB, ENGLAND
SN 0305-0548
EI 1873-765X
J9 COMPUT OPER RES
JI Comput. Oper. Res.
PD SEP
PY 2013
VL 40
IS 9
SI SI
BP 2219
EP 2228
DI 10.1016/j.cor.2012.03.007
PG 10
WC Computer Science, Interdisciplinary Applications; Engineering,
   Industrial; Operations Research & Management Science
WE Science Citation Index Expanded (SCI-EXPANDED)
SC Computer Science; Engineering; Operations Research & Management Science
GA 159ZK
UT WOS:000320085600007
DA 2025-07-26
ER

PT J
AU Palha, N
   Guivel-Benhassine, F
   Briolat, V
   Lutfalla, G
   Sourisseau, M
   Ellett, F
   Wang, CH
   Lieschke, GJ
   Herbomel, P
   Schwartz, O
   Levraud, JP
AF Palha, Nuno
   Guivel-Benhassine, Florence
   Briolat, Valerie
   Lutfalla, Georges
   Sourisseau, Marion
   Ellett, Felix
   Wang, Chieh-Huei
   Lieschke, Graham J.
   Herbomel, Philippe
   Schwartz, Olivier
   Levraud, Jean-Pierre
TI Real-Time Whole-Body Visualization of Chikungunya Virus Infection and
   Host Interferon Response in Zebrafish
SO PLOS PATHOGENS
LA English
DT Article
ID NITRIC-OXIDE; TRANSGENIC ZEBRAFISH; GENE-EXPRESSION; SINDBIS VIRUS;
   RISK-FACTORS; NEUTROPHIL; DISEASE; CELLS; ALPHAVIRUSES; INNATE
AB Chikungunya Virus (CHIKV), a re-emerging arbovirus that may cause severe disease, constitutes an important public health problem. Herein we describe a novel CHIKV infection model in zebrafish, where viral spread was live-imaged in the whole body up to cellular resolution. Infected cells emerged in various organs in one principal wave with a median appearance time of similar to 14 hours post infection. Timing of infected cell death was organ dependent, leading to a shift of CHIKV localization towards the brain. As in mammals, CHIKV infection triggered a strong type-I interferon (IFN) response, critical for survival. IFN was mainly expressed by neutrophils and hepatocytes. Cell type specific ablation experiments further demonstrated that neutrophils play a crucial, unexpected role in CHIKV containment. Altogether, our results show that the zebrafish represents a novel valuable model to dynamically visualize replication, pathogenesis and host responses to a human virus.
C1 [Palha, Nuno; Briolat, Valerie; Herbomel, Philippe; Levraud, Jean-Pierre] Inst Pasteur, Dept Dev & Stem Cells Biol, Paris, France.
   [Palha, Nuno; Briolat, Valerie; Herbomel, Philippe; Levraud, Jean-Pierre] CNRS, URA2578, Paris, France.
   [Palha, Nuno] Univ Paris 06, Paris, France.
   [Guivel-Benhassine, Florence; Sourisseau, Marion; Schwartz, Olivier] Inst Pasteur, Dept Virol, Paris, France.
   [Guivel-Benhassine, Florence; Sourisseau, Marion; Schwartz, Olivier] CNRS, URA3015, Paris, France.
   [Lutfalla, Georges] CNRS, UMR5235, Montpellier, France.
   [Lutfalla, Georges] Univ Montpellier 2, Montpellier, France.
   [Ellett, Felix; Wang, Chieh-Huei; Lieschke, Graham J.] Monash Univ, Australian Regenerat Med Inst, Clayton, Vic, Australia.
C3 Pasteur Network; Universite Paris Cite; Institut Pasteur Paris; Centre
   National de la Recherche Scientifique (CNRS); Sorbonne Universite;
   Pasteur Network; Universite Paris Cite; Institut Pasteur Paris; Centre
   National de la Recherche Scientifique (CNRS); Centre National de la
   Recherche Scientifique (CNRS); CNRS - National Institute for Biology
   (INSB); Universite de Montpellier; Universite de Montpellier; Monash
   University; Australian Regenerative Medicine Institute
RP Palha, N (corresponding author), Inst Pasteur, Dept Dev & Stem Cells Biol, Paris, France.
EM jean-pierre.levraud@pasteur.fr
RI ; Schwartz, Olivier/AAZ-3765-2021; Payne, Elspeth/HKF-0764-2023; Wang,
   Chieh-Huei/G-4987-2012; Lutfalla, Georges/AAW-9386-2021; Ellett,
   Felix/O-8757-2019; sourisseau, marion/M-7542-2014
OI SCHWARTZ, OLIVIER/0000-0002-0729-1475; LUTFALLA,
   Georges/0000-0002-6591-7894; Lieschke, Graham/0000-0003-0325-798X;
   sourisseau, marion/0000-0002-3371-2464; Ellett,
   Felix/0000-0003-4941-4346; 
FU Agence Nationale de la Recherche [ANR-10-MIDI-009, CHIK-HOST-PATH2];
   Region Ile-de-France (DIM-Malinf); Institut Pasteur; Fundacao para a
   Ciencia e a Tecnologia [SFRH/BD/60678/2009]; National Health and Medical
   Research Council [461208, 637394]; State Government of Victoria;
   Australian Government; CNRS; Fundação para a Ciência e a Tecnologia
   [SFRH/BD/60678/2009] Funding Source: FCT
FX This work was financed by the Agence Nationale de la Recherche
   (Zebraflam grant ANR-10-MIDI-009, and CHIK-HOST-PATH2 grant), Region
   Ile-de-France (DIM-Malinf), and institutional grants from the Institut
   Pasteur and CNRS. NP is endowed with a fellowship from Fundacao para a
   Ciencia e a Tecnologia (SFRH/BD/60678/2009). GJL is supported by the
   National Health and Medical Research Council (grants 461208 and 637394).
   The Australian Regenerative Medicine Institute is supported by grants
   from the State Government of Victoria and the Australian Government. The
   funders had no role in study design, data collection and analysis,
   decision to publish, or preparation of the manuscript.
CR Aggad D, 2009, J IMMUNOL, V183, P3924, DOI 10.4049/jimmunol.0901495
   Arpino C, 2009, REV MED VIROL, V19, P121, DOI 10.1002/rmv.606
   Bernardos RL, 2006, GENE EXPR PATTERNS, V6, P1007, DOI 10.1016/j.modgep.2006.04.006
   Brannon MK, 2009, CELL MICROBIOL, V11, P755, DOI 10.1111/j.1462-5822.2009.01288.x
   Burt FJ, 2012, LANCET, V379, P662, DOI 10.1016/S0140-6736(11)60281-X
   Chow A, 2011, J INFECT DIS, V203, P149, DOI 10.1093/infdis/jiq042
   Colucci-Guyon E, 2011, J CELL SCI, V124, P3053, DOI 10.1242/jcs.082792
   Couderc T, 2008, PLOS PATHOG, V4, DOI 10.1371/journal.ppat.0040029
   Covassin L, 2006, DEV BIOL, V299, P551, DOI 10.1016/j.ydbio.2006.08.020
   Curado S, 2010, DIS MODEL MECH, V3, P486, DOI 10.1242/dmm.004390
   Cuzzocrea S, 2002, SHOCK, V18, P169, DOI 10.1097/00024382-200208000-00014
   Das T, 2010, PROG NEUROBIOL, V91, P121, DOI 10.1016/j.pneurobio.2009.12.006
   Davison JM, 2007, DEV BIOL, V304, P811, DOI 10.1016/j.ydbio.2007.01.033
   de Lamballerie X, 2008, VIROL J, V5, DOI 10.1186/1743-422X-5-33
   Dong PDS, 2007, NAT GENET, V39, P397, DOI 10.1038/ng1961
   Drescher B, 2013, VIRUS RES, V171, P1, DOI 10.1016/j.virusres.2012.11.002
   Dupuis-Maguiraga L, 2012, PLOS NEGLECT TROP D, V6, DOI 10.1371/journal.pntd.0001446
   DURBIN R, 1991, VIROLOGY, V183, P306, DOI 10.1016/0042-6822(91)90143-Y
   Economopoulou A, 2009, EPIDEMIOL INFECT, V137, P534, DOI 10.1017/S0950268808001167
   Ellett F, 2012, METHOD ENZYMOL, V506, P425, DOI 10.1016/B978-0-12-391856-7.00046-9
   Ellett F, 2011, BLOOD, V117, pE49, DOI 10.1182/blood-2010-10-314120
   Forrester NL, 2012, J VIROL, V86, P2729, DOI 10.1128/JVI.05591-11
   Gardner J, 2010, J VIROL, V84, P8021, DOI 10.1128/JVI.02603-09
   Genovese T, 2005, RESP RES, V6, DOI 10.1186/1465-9921-6-58
   Gérardin P, 2008, PLOS MED, V5, P413, DOI 10.1371/journal.pmed.0050060
   GREISERWILKE I, 1989, J GEN VIROL, V70, P743, DOI 10.1099/0022-1317-70-3-743
   Hall CJ, 2012, CELL STEM CELL, V10, P198, DOI 10.1016/j.stem.2012.01.007
   Hamming OJ, 2011, J VIROL, V85, P8181, DOI 10.1128/JVI.00521-11
   Hayashi F, 2003, BLOOD, V102, P2660, DOI 10.1182/blood-2003-04-1078
   Hickman HD, 2013, CELL HOST MICROBE, V13, P155, DOI 10.1016/j.chom.2013.01.004
   Jenne CN, 2013, CELL HOST MICROBE, V13, P169, DOI 10.1016/j.chom.2013.01.005
   Jeong JY, 2008, BRAIN RES BULL, V75, P619, DOI 10.1016/j.brainresbull.2007.10.043
   Labadie K, 2010, J CLIN INVEST, V120, P894, DOI 10.1172/JCI40104
   Le Guyader D, 2008, BLOOD, V111, P132, DOI 10.1182/blood-2007-06-095398
   Levraud JP, 2007, J IMMUNOL, V178, P4385, DOI 10.4049/jimmunol.178.7.4385
   Levraud Jean-Pierre, 2008, V415, P337, DOI 10.1007/978-1-59745-570-1_20
   Lieschke GJ, 2001, BLOOD, V98, P3087, DOI 10.1182/blood.V98.10.3087
   Liongue C, 2009, BLOOD, V113, P2535, DOI 10.1182/blood-2008-07-171967
   López-Muñoz A, 2010, DEV COMP IMMUNOL, V34, P546, DOI 10.1016/j.dci.2009.12.015
   Ludwig M, 2011, PLOS PATHOG, V7, DOI 10.1371/journal.ppat.1001269
   Lum FM, 2013, J IMMUNOL, V190, P6295, DOI 10.4049/jimmunol.1300304
   Medlock JM, 2012, VECTOR-BORNE ZOONOT, V12, P435, DOI 10.1089/vbz.2011.0814
   Murooka TT, 2012, NATURE, V490, P283, DOI 10.1038/nature11398
   Navarini AA, 2006, P NATL ACAD SCI USA, V103, P15535, DOI 10.1073/pnas.0607325103
   Orvedahl A, 2010, CELL HOST MICROBE, V7, P115, DOI 10.1016/j.chom.2010.01.007
   Ozden S, 2007, PLOS ONE, V2, DOI 10.1371/journal.pone.0000527
   Palic D, 2007, J IMMUNOL METHODS, V319, P87, DOI 10.1016/j.jim.2006.11.003
   Park HC, 2000, DEV BIOL, V227, P279, DOI 10.1006/dbio.2000.9898
   Phelan PE, 2005, J VIROL, V79, P1842, DOI 10.1128/JVI.79.3.1842-1852.2005
   Pulverer JE, 2010, J VIROL, V84, P8626, DOI 10.1128/JVI.00303-10
   Renshaw SA, 2006, BLOOD, V108, P3976, DOI 10.1182/blood-2006-05-024075
   Ronneseth A, 2006, FISH SHELLFISH IMMUN, V20, P610, DOI 10.1016/j.fsi.2005.08.004
   Rudd PA, 2012, J VIROL, V86, P9888, DOI 10.1128/JVI.00956-12
   Saitoh T, 2012, CELL HOST MICROBE, V12, P109, DOI 10.1016/j.chom.2012.05.015
   Schilte C, 2012, J IMMUNOL, V188, P2967, DOI 10.4049/jimmunol.1103185
   Schilte C, 2010, J EXP MED, V207, P429, DOI 10.1084/jem.20090851
   Schuffenecker I, 2006, PLOS MED, V3, P1058, DOI 10.1371/journal.pmed.0030263
   Schwartz O, 2010, NAT REV MICROBIOL, V8, P491, DOI 10.1038/nrmicro2368
   Sewald X, 2012, NAT COMMUN, V3, DOI 10.1038/ncomms2338
   Sourisseau M, 2007, PLOS PATHOG, V3, P804, DOI 10.1371/journal.ppat.0030089
   Stetson DB, 2006, IMMUNITY, V25, P373, DOI 10.1016/j.immuni.2006.08.007
   Suhrbier A, 2012, NAT REV RHEUMATOL, V8, P420, DOI 10.1038/nrrheum.2012.64
   Sun F, 2010, J IMMUNOL, V185, P7573, DOI 10.4049/jimmunol.1002401
   Suster Maximiliano L, 2009, Methods Mol Biol, V561, P41, DOI 10.1007/978-1-60327-019-9_3
   Svoboda KR, 2001, DEVELOPMENT, V128, P3511
   Takauji R, 2002, J LEUKOCYTE BIOL, V72, P1011
   Tamassia N, 2008, J IMMUNOL, V181, P6563, DOI 10.4049/jimmunol.181.9.6563
   Thisse C, 2008, NAT PROTOC, V3, P59, DOI 10.1038/nprot.2007.514
   Tobin DM, 2012, PLOS PATHOG, V8, DOI 10.1371/journal.ppat.1002349
   Traver D, 2003, NAT IMMUNOL, V4, P1238, DOI 10.1038/ni1007
   Tsetsarkin K, 2006, VECTOR-BORNE ZOONOT, V6, P325, DOI 10.1089/vbz.2006.6.325
   Tsetsarkin KA, 2011, PLOS PATHOG, V7, DOI 10.1371/journal.ppat.1002412
   Vega-Rua A, 2013, PLOS ONE, V8, DOI 10.1371/journal.pone.0059716
   Wang E, 2008, VACCINE, V26, P5030, DOI 10.1016/j.vaccine.2008.07.054
   Westerfield M., 1993, ZEBRAFISH BOOK GUIDE
   Weston J, 2002, J VIROL, V76, P6155, DOI 10.1128/JVI.76.12.6155-6163.2002
   Yang CT, 2012, CELL HOST MICROBE, V12, P301, DOI 10.1016/j.chom.2012.07.009
   Zeidler PC, 2004, TOXICOL APPL PHARM, V195, P45, DOI 10.1016/j.taap.2003.10.005
   Ziegler SA, 2008, AM J TROP MED HYG, V79, P133, DOI 10.4269/ajtmh.2008.79.133
   Zou J, 2007, J IMMUNOL, V179, P3859, DOI 10.4049/jimmunol.179.6.3859
NR 80
TC 140
Z9 156
U1 0
U2 23
PU PUBLIC LIBRARY SCIENCE
PI SAN FRANCISCO
PA 1160 BATTERY STREET, STE 100, SAN FRANCISCO, CA 94111 USA
SN 1553-7366
EI 1553-7374
J9 PLOS PATHOG
JI PLoS Pathog.
PD SEP
PY 2013
VL 9
IS 9
AR e1003619
DI 10.1371/journal.ppat.1003619
PG 15
WC Microbiology; Parasitology; Virology
WE Science Citation Index Expanded (SCI-EXPANDED)
SC Microbiology; Parasitology; Virology
GA 224WM
UT WOS:000324922300035
PM 24039582
OA Green Published, gold
DA 2025-07-26
ER

PT J
AU Parashar, D
   Paingankar, MS
   Kumar, S
   Gokhale, MD
   Sudeep, AB
   Shinde, SB
   Arankalle, VA
AF Parashar, Deepti
   Paingankar, Mandar S.
   Kumar, Satyendra
   Gokhale, Mangesh D.
   Sudeep, A. B.
   Shinde, Sapana B.
   Arankalle, V. A.
TI Administration of E2 and NS1 siRNAs Inhibit Chikungunya Virus
   Replication In Vitro and Protects Mice Infected with the Virus
SO PLOS NEGLECTED TROPICAL DISEASES
LA English
DT Article
ID SHORT-INTERFERING RNAS; ENCEPHALITIS-VIRUS; HIV-1 REPLICATION;
   GENE-EXPRESSION; SINDBIS-VIRUS; MOUSE MODEL; HUMAN-CELLS; DISEASE;
   TRANSCRIPTION; PERSISTENCE
AB Background: Chikungunya virus (CHIKV) has reemerged as a life threatening pathogen and caused large epidemics in several countries. So far, no licensed vaccine or effective antivirals are available and the treatment remains symptomatic. In this context, development of effective and safe prophylactics and therapeutics assumes priority.
   Methods: We evaluated the efficacy of the siRNAs against ns1 and E2 genes of CHIKV both in vitro and in vivo. Four siRNAs each, targeting the E2 (Chik-1 to Chik-4) and ns1 (Chik-5 to Chik-8) genes were designed and evaluated for efficiency in inhibiting CHIKV growth in vitro and in vivo. Chik-1 and Chik-5 siRNAs were effective in controlling CHIKV replication in vitro as assessed by real time PCR, IFA and plaque assay.
   Conclusions: CHIKV replication was completely inhibited in the virus-infected mice when administered 72 hours post infection. The combination of Chik-1 and Chik-5 siRNAs exhibited additive effect leading to early and complete inhibition of virus replication. These findings suggest that RNAi capable of inhibiting CHIKV growth might constitute a new therapeutic strategy for controlling CHIKV infection and transmission.
C1 [Parashar, Deepti; Paingankar, Mandar S.; Kumar, Satyendra; Gokhale, Mangesh D.; Sudeep, A. B.; Shinde, Sapana B.; Arankalle, V. A.] Natl Inst Virol, Pune, Maharashtra, India.
C3 Indian Council of Medical Research (ICMR); ICMR - National Institute of
   Virology (NIV)
RP Parashar, D (corresponding author), Natl Inst Virol, Microbial Containment Complex,Sus Rd, Pune, Maharashtra, India.
EM varankalle@yahoo.com
RI Paingankar, Mandar/H-9254-2019; Parashar, Dr. Deepti/K-3441-2019
OI Arankalle, Vidya/0000-0002-9940-3437; Paingankar,
   Mandar/0000-0002-9359-1879; 
FU Indian Council of Medical Research (ICMR); Ministry of Health and Family
   Welfare, Government of India
FX The authors would like to acknowledge financial support provided by the
   Indian Council of Medical Research (ICMR), Ministry of Health and Family
   Welfare, Government of India. The funders had no role in study design,
   data collection and analysis, decision to publish, or preparation of the
   manuscript.
CR Bai FW, 2005, J INFECT DIS, V191, P1148, DOI 10.1086/428507
   Braasch DA, 2004, BIOORG MED CHEM LETT, V14, P1139, DOI 10.1016/j.bmcl.2003.12.074
   Caplen NJ, 2002, MOL THER, V6, P243, DOI 10.1006/mthe.2002.0652
   CHENG RH, 1995, CELL, V80, P621
   Chevillon C, 2008, TRENDS MICROBIOL, V16, P80, DOI 10.1016/j.tim.2007.12.003
   Couderc T, 2008, PLOS PATHOG, V4, DOI 10.1371/journal.ppat.0040029
   Dash PK, 2008, BIOCHEM BIOPH RES CO, V376, P718, DOI 10.1016/j.bbrc.2008.09.040
   Dorsett Y, 2004, NAT REV DRUG DISCOV, V3, P318, DOI 10.1038/nrd1345
   Elbashir SM, 2001, GENE DEV, V15, P188, DOI 10.1101/gad.862301
   Fros JJ, 2010, J VIROL, V84, P10877, DOI 10.1128/JVI.00949-10
   Gardner J, 2010, J VIROL, V84, P8021, DOI 10.1128/JVI.02603-09
   Ge Q, 2003, P NATL ACAD SCI USA, V100, P2718, DOI 10.1073/pnas.0437841100
   Geisbert TW, 2006, J INFECT DIS, V193, P1650, DOI 10.1086/504267
   Gitlin L, 2002, NATURE, V418, P430, DOI 10.1038/nature00873
   Jacque JM, 2002, NATURE, V418, P435, DOI 10.1038/nature00896
   Johnston R.E., 1996, Virology, 3rd Edition, P843
   Kapadia SB, 2003, P NATL ACAD SCI USA, V100, P2014, DOI 10.1073/pnas.252783999
   Keene KM, 2004, P NATL ACAD SCI USA, V101, P17240, DOI 10.1073/pnas.0406983101
   Kumar S, 2010, PLOS ONE, V5, DOI 10.1371/journal.pone.0008615
   Labadie K, 2010, J CLIN INVEST, V120, P894, DOI 10.1172/JCI40104
   Lam S, 2012, PLOS ONE, V7, DOI 10.1371/journal.pone.0046396
   Larson SD, 2007, SURGERY, V142, P262, DOI 10.1016/j.surg.2007.03.011
   Laurent P, 2007, CLIN CHEM, V53, P1408, DOI 10.1373/clinchem.2007.086595
   Lee NS, 2004, VIRUS RES, V102, P53, DOI 10.1016/j.virusres.2004.01.015
   Lee NS, 2002, NAT BIOTECHNOL, V20, P500, DOI 10.1038/nbt0502-500
   MI S, 1989, VIROLOGY, V170, P385, DOI 10.1016/0042-6822(89)90429-7
   Morrison TE, 2011, AM J PATHOL, V178, P32, DOI 10.1016/j.ajpath.2010.11.018
   Murakami M, 2005, MICROBIOL IMMUNOL, V49, P1047, DOI 10.1111/j.1348-0421.2005.tb03701.x
   O'Brien L, 2007, ANTIVIR RES, V75, P20, DOI 10.1016/j.antiviral.2006.11.007
   Panning M, 2008, EMERG INFECT DIS, V14, P416, DOI 10.3201/eid1403.070906
   Pengyan W, 2008, VIROL J, V5, DOI 10.1186/1743-422X-5-86
   Pialoux G, 2007, LANCET INFECT DIS, V7, P319, DOI 10.1016/S1473-3099(07)70107-X
   Reuter T, 2006, J VIROL, V80, P5951, DOI 10.1128/JVI.02453-05
   Reynolds A, 2006, RNA, V12, P988, DOI 10.1261/rna.2340906
   Schwartz O, 2010, NAT REV MICROBIOL, V8, P491, DOI 10.1038/nrmicro2368
   Sioud Mouldy, 2009, V487, P41, DOI 10.1007/978-1-60327-547-7_2
   Sledz CA, 2003, NAT CELL BIOL, V5, P834, DOI 10.1038/ncb1038
   Song EW, 2003, NAT MED, V9, P347, DOI 10.1038/nm828
   Soutschek J, 2004, NATURE, V432, P173, DOI 10.1038/nature03121
   STRAUSS JH, 1994, MICROBIOL REV, V58, P491, DOI 10.1128/MMBR.58.3.491-562.1994
   Sudeep AB, 2009, IN VITRO CELL DEV-AN, V45, P491, DOI 10.1007/s11626-009-9218-1
   Tan FL, 2004, CELL RES, V14, P460, DOI 10.1038/sj.cr.7290248
   Zhang W, 2002, J VIROL, V76, P11645, DOI 10.1128/JVI.76.22.11645-11658.2002
   Zhang YQ, 2008, CLIN EXP DERMATOL, V33, P56, DOI 10.1111/j.1365-2230.2007.02543.x
NR 44
TC 66
Z9 70
U1 2
U2 5
PU PUBLIC LIBRARY SCIENCE
PI SAN FRANCISCO
PA 1160 BATTERY STREET, STE 100, SAN FRANCISCO, CA 94111 USA
SN 1935-2735
J9 PLOS NEGLECT TROP D
JI Plos Neglect. Trop. Dis.
PD SEP
PY 2013
VL 7
IS 9
AR e2405
DI 10.1371/journal.pntd.0002405
PG 15
WC Infectious Diseases; Parasitology; Tropical Medicine
WE Science Citation Index Expanded (SCI-EXPANDED)
SC Infectious Diseases; Parasitology; Tropical Medicine
GA 224WA
UT WOS:000324920800014
PM 24040429
OA Green Published, Green Submitted, gold
DA 2025-07-26
ER

PT J
AU Selvarajah, S
   Sexton, NR
   Kahle, KM
   Fong, RH
   Mattia, KA
   Gardner, J
   Lu, K
   Liss, NM
   Salvador, B
   Tucker, DF
   Barnes, T
   Mabila, M
   Zhou, XD
   Rossini, G
   Rucker, JB
   Sanders, DA
   Suhrbier, A
   Sambri, V
   Michault, A
   Muench, MO
   Doranz, BJ
   Simmons, G
AF Selvarajah, Suganya
   Sexton, Nicole R.
   Kahle, Kristen M.
   Fong, Rachel H.
   Mattia, Kimberly-Anne
   Gardner, Joy
   Lu, Kai
   Liss, Nathan M.
   Salvador, Beatriz
   Tucker, David F.
   Barnes, Trevor
   Mabila, Manu
   Zhou, Xiangdong
   Rossini, Giada
   Rucker, Joseph B.
   Sanders, David Avram
   Suhrbier, Andreas
   Sambri, Vittorio
   Michault, Alain
   Muench, Marcus O.
   Doranz, Benjamin J.
   Simmons, Graham
TI A Neutralizing Monoclonal Antibody Targeting the Acid-Sensitive Region
   in Chikungunya Virus E2 Protects from Disease
SO PLOS NEGLECTED TROPICAL DISEASES
LA English
DT Article
ID SEMLIKI-FOREST-VIRUS; INFECTION; EPIDEMIC; PATHOGENESIS; PROPHYLAXIS;
   OUTBREAK; DOMAIN
AB The mosquito-borne alphavirus, chikungunya virus (CHIKV), has recently reemerged, producing the largest epidemic ever recorded for this virus, with up to 6.5 million cases of acute and chronic rheumatic disease. There are currently no licensed vaccines for CHIKV and current anti-inflammatory drug treatment is often inadequate. Here we describe the isolation and characterization of two human monoclonal antibodies, C9 and E8, from CHIKV infected and recovered individuals. C9 was determined to be a potent virus neutralizing antibody and a biosensor antibody binding study demonstrated it recognized residues on intact CHIKV VLPs. Shotgun mutagenesis alanine scanning of 98 percent of the residues in the E1 and E2 glycoproteins of CHIKV envelope showed that the epitope bound by C9 included amino-acid 162 in the acid-sensitive region (ASR) of the CHIKV E2 glycoprotein. The ASR is critical for the rearrangement of CHIKV E2 during fusion and viral entry into host cells, and we predict that C9 prevents these events from occurring. When used prophylactically in a CHIKV mouse model, C9 completely protected against CHIKV viremia and arthritis. We also observed that when administered therapeutically at 8 or 18 hours post-CHIKV challenge, C9 gave 100% protection in a pathogenic mouse model. Given that targeting this novel neutralizing epitope in E2 can potently protect both in vitro and in vivo, it is likely to be an important region both for future antibody and vaccine-based interventions against CHIKV.
C1 [Selvarajah, Suganya; Sexton, Nicole R.; Lu, Kai; Liss, Nathan M.; Salvador, Beatriz; Muench, Marcus O.; Simmons, Graham] Blood Syst Res Inst, San Francisco, CA USA.
   [Selvarajah, Suganya; Lu, Kai; Liss, Nathan M.; Salvador, Beatriz; Muench, Marcus O.; Simmons, Graham] Univ Calif San Francisco, Dept Lab Med, San Francisco, CA 94143 USA.
   [Kahle, Kristen M.; Fong, Rachel H.; Mattia, Kimberly-Anne; Tucker, David F.; Barnes, Trevor; Mabila, Manu; Zhou, Xiangdong; Rucker, Joseph B.; Doranz, Benjamin J.] Integral Mol, Philadelphia, PA USA.
   [Gardner, Joy; Suhrbier, Andreas] Queensland Inst Med Res, Brisbane, Qld 4006, Australia.
   [Rossini, Giada; Sambri, Vittorio] Univ Bologna, DIMES, Bologna, Italy.
   [Sanders, David Avram] Purdue Univ, W Lafayette, IN 47907 USA.
C3 Vitalant; Vitalant Research Institute; University of California System;
   University of California San Francisco; QIMR Berghofer Medical Research
   Institute; University of Bologna; Purdue University System; Purdue
   University
RP Selvarajah, S (corresponding author), Blood Syst Res Inst, San Francisco, CA USA.
EM gsimmons@bloodsystems.org
RI Sanders, David/I-5668-2016; Muench, Marcus/C-5025-2009; Sambri,
   Vittorio/H-5372-2019; Simmons, Graham/G-3523-2012; Rossini,
   Giada/K-8815-2016
OI Sexton, Nicole/0000-0002-5621-7618; Muench, Marcus/0000-0001-8946-6605;
   Salvador, Beatriz/0000-0002-2425-6479; SAMBRI,
   VITTORIO/0000-0002-5012-7355; Simmons, Graham/0000-0002-9615-7023;
   Suhrbier, Andreas/0000-0001-8986-9025; Rossini,
   Giada/0000-0002-8917-6680
FU NIAID [HHSN272200900055C]
FX This work was supported by NIAID contract HHSN272200900055C. The funders
   had no role in study design, data collection and analysis, decision to
   publish, or preparation of the manuscript.
CR Akahata W, 2012, J VIROL, V86, P8879, DOI 10.1128/JVI.00370-12
   Akahata W, 2010, NAT MED, V16, P334, DOI 10.1038/nm.2105
   [Anonymous], 2001, Phage Display: A Laboratory Manual
   Bogan AA, 1998, J MOL BIOL, V280, P1, DOI 10.1006/jmbi.1998.1843
   Bonn D, 2006, LANCET INFECT DIS, V6, P543, DOI 10.1016/S1473-3099(06)70559-X
   CONNOR RI, 1995, VIROLOGY, V206, P935, DOI 10.1006/viro.1995.1016
   Couderc T, 2009, J INFECT DIS, V200, P516, DOI 10.1086/600381
   Edelman R, 2000, AM J TROP MED HYG, V62, P681, DOI 10.4269/ajtmh.2000.62.681
   Fric J, 2013, J INFECT DIS, V207, P319, DOI 10.1093/infdis/jis674
   GAEDIGKNITSCHKO K, 1990, VIROLOGY, V175, P274, DOI 10.1016/0042-6822(90)90209-A
   Gardner J, 2010, J VIROL, V84, P8021, DOI 10.1128/JVI.02603-09
   Grandadam M, 2011, EMERG INFECT DIS, V17, P910, DOI 10.3201/eid1705.101873
   Hoarau JJ, 2010, J IMMUNOL, V184, P5914, DOI 10.4049/jimmunol.0900255
   Kam YW, 2012, EMBO MOL MED, V4, P330, DOI 10.1002/emmm.201200213
   Lee CY, 2011, PLOS PATHOG, V7, DOI 10.1371/journal.ppat.1002390
   Li L, 2010, NATURE, V468, P705, DOI 10.1038/nature09546
   Lo Conte L, 1999, J MOL BIOL, V285, P2177
   LUSA S, 1991, VIROLOGY, V185, P843, DOI 10.1016/0042-6822(91)90556-Q
   Mavalankar D, 2007, LANCET INFECT DIS, V7, P306, DOI 10.1016/S1473-3099(07)70091-9
   MAYNE JT, 1984, VIROLOGY, V134, P338, DOI 10.1016/0042-6822(84)90302-7
   Mukhopadhyay S, 2006, STRUCTURE, V14, P63, DOI 10.1016/j.str.2005.07.025
   Paes C, 2009, J AM CHEM SOC, V131, P6952, DOI 10.1021/ja900186n
   Pal P, 2013, PLOS PATHOG, V9, DOI 10.1371/journal.ppat.1003312
   Parren PWHI, 2002, J VIROL, V76, P6408, DOI 10.1128/JVI.76.12.6408-6412.2002
   Parren PWHI, 2001, ADV IMMUNOL, V77, P195, DOI 10.1016/S0065-2776(01)77018-6
   Partidos CD, 2011, VACCINE, V29, P3067, DOI 10.1016/j.vaccine.2011.01.076
   PENCE DF, 1990, VIROLOGY, V175, P41, DOI 10.1016/0042-6822(90)90184-S
   Pialoux G, 2007, LANCET INFECT DIS, V7, P319, DOI 10.1016/S1473-3099(07)70107-X
   Pinna D, 2009, EUR J IMMUNOL, V39, P1260, DOI 10.1002/eji.200839129
   Rezza G, 2007, LANCET, V370, P1840, DOI 10.1016/S0140-6736(07)61779-6
   ROBINSON M C, 1955, Trans R Soc Trop Med Hyg, V49, P28, DOI [10.1016/0035-9203(55)90080-8, 10.1016/0035-9203(57)90022-6]
   Salvador B, 2009, VIROLOGY, V393, P33, DOI 10.1016/j.virol.2009.07.013
   Sambiri V, 2008, NEW MICROBIOL, V31, P303
   Schwartz O, 2010, NAT REV MICROBIOL, V8, P491, DOI 10.1038/nrmicro2368
   Sharkey CM, 2001, J VIROL, V75, P2653, DOI 10.1128/JVI.75.6.2653-2659.2001
   Simmons G, 2004, P NATL ACAD SCI USA, V101, P4240, DOI 10.1073/pnas.0306446101
   Suhrbier A, 2012, NAT REV RHEUMATOL, V8, P420, DOI 10.1038/nrrheum.2012.64
   Sun SY, 2013, ELIFE, V2, DOI 10.7554/eLife.00435
   Tandale BV, 2009, J CLIN VIROL, V46, P145, DOI 10.1016/j.jcv.2009.06.027
   Tsetsarkin KA, 2007, PLOS PATHOG, V3, P1895, DOI 10.1371/journal.ppat.0030201
   Tsetsarkin KA, 2009, PLOS ONE, V4, DOI 10.1371/journal.pone.0006835
   Voss JE, 2010, NATURE, V468, P709, DOI 10.1038/nature09555
   Wang EY, 2011, J VIROL, V85, P9249, DOI 10.1128/JVI.00844-11
   Warter L, 2011, J IMMUNOL, V186, P3258, DOI 10.4049/jimmunol.1003139
   ZIEMIECKI A, 1980, J GEN VIROL, V50, P111, DOI 10.1099/0022-1317-50-1-111
NR 45
TC 89
Z9 104
U1 0
U2 2
PU PUBLIC LIBRARY SCIENCE
PI SAN FRANCISCO
PA 1160 BATTERY STREET, STE 100, SAN FRANCISCO, CA 94111 USA
SN 1935-2735
J9 PLOS NEGLECT TROP D
JI Plos Neglect. Trop. Dis.
PD SEP
PY 2013
VL 7
IS 9
AR e2423
DI 10.1371/journal.pntd.0002423
PG 11
WC Infectious Diseases; Parasitology; Tropical Medicine
WE Science Citation Index Expanded (SCI-EXPANDED)
SC Infectious Diseases; Parasitology; Tropical Medicine
GA 224WA
UT WOS:000324920800028
PM 24069479
OA Green Submitted, Green Published, gold
DA 2025-07-26
ER

PT J
AU Thiberville, SD
   Moyen, N
   Dupuis-Maguiraga, L
   Nougairede, A
   Gould, EA
   Roques, P
   de Lamballerie, X
AF Thiberville, Simon-Djamel
   Moyen, Nanikaly
   Dupuis-Maguiraga, Laurence
   Nougairede, Antoine
   Gould, Ernest A.
   Roques, Pierre
   de Lamballerie, Xavier
TI Chikungunya fever: Epidemiology, clinical syndrome, pathogenesis and
   therapy
SO ANTIVIRAL RESEARCH
LA English
DT Review
DE Chikungunya virus; Chikungunya fever; Arbovirus; Alphavirus; Antiviral
   therapy
ID MONOCYTE CHEMOTACTIC PROTEIN-1; EQUINE ENCEPHALITIS-VIRUS; IN-VITRO
   INHIBITION; QUALITY-OF-LIFE; REUNION ISLAND; INDIAN-OCEAN; MOUSE MODEL;
   ANTIVIRAL ACTIVITY; HEMORRHAGIC-FEVER; AEDES-ALBOPICTUS
AB Chikungunya virus (CHIKV) is the aetiological agent of the mosquito-borne disease chikungunya fever, a debilitating arthritic disease that, during the past 7 years, has caused immeasurable morbidity and some mortality in humans, including newborn babies, following its emergence and dispersal out of Africa to the Indian Ocean islands and Asia. Since the first reports of its existence in Africa in the 1950s, more than 1500 scientific publications on the different aspects of the disease and its causative agent have been produced. Analysis of these publications shows that, following a number of studies in the 1960s and 1970s, and in the absence of autochthonous cases in developed countries, the interest of the scientific community remained low. However, in 2005 chikungunya fever unexpectedly re-emerged in the form of devastating epidemics in and around the Indian Ocean. These outbreaks were associated with mutations in the viral genome that facilitated the replication of the virus in Aedes albopictus mosquitoes. Since then, nearly 1000 publications on chikungunya fever have been referenced in the PubMed database. This article provides a comprehensive review of chikungunya fever and CHIKV, including clinical data, epidemiological reports, therapeutic aspects and data relating to animal models for in vivo laboratory studies. It includes Supplementary Tables of all WHO outbreak bulletins, ProMED Mail alerts, viral sequences available on GenBank, and PubMed reports of clinical cases and seroprevalence studies. (C) 2013 Elsevier B.V. All rights reserved.
C1 [Thiberville, Simon-Djamel; Moyen, Nanikaly; Nougairede, Antoine; Gould, Ernest A.; de Lamballerie, Xavier] Aix Marseille Univ, UMR D Emergence Pathol Virales 190, IRD French Inst Res Dev, EHESP French Sch Publ Hlth, Marseille, France.
   [Thiberville, Simon-Djamel; Moyen, Nanikaly; Nougairede, Antoine; Gould, Ernest A.; de Lamballerie, Xavier] Univ Hosp Inst Infect Dis & Trop Med, Marseille, France.
   [Dupuis-Maguiraga, Laurence; Roques, Pierre] CEA, Div Immunovirol, Inst Emerging Dis & Innovat Therapies, Fontenay Aux Roses, France.
   [Dupuis-Maguiraga, Laurence; Roques, Pierre] Univ Paris 11, UMR E1, Orsay, France.
C3 Institut de Recherche pour le Developpement (IRD); Aix-Marseille
   Universite; Aix-Marseille Universite; CEA; Universite Paris Saclay;
   Universite Paris Saclay
RP Thiberville, SD (corresponding author), Fac Med Timone, UMR D 190, 5Eme Etage Aile Bleue,27 Bd Jean Moulin, F-13385 Marseille 05, France.
EM djamt@yahoo.fr
RI Roques, Pierre/M-2212-2013
OI Roques, Pierre/0000-0003-1825-1054; NOUGAIREDE,
   Antoine/0000-0001-7729-2636
FU ICRES Project of the European Commission
FX The authors are grateful to Dr Christian Devaux for providing access to
   figures from Solignat et al. (2009), Dr Jean-Claude Desenclos and Dr
   Harold Noel (Institut de Veille Sanitaire, France) for providing
   unpublished data about French imported cases and Pr Fabrice Simon for
   helpful discussion. LDM is a post-doc financed by the ICRES Project of
   the European Commission.
CR AIKAT BK, 1964, INDIAN J MED RES, V52, P660
   Akahata W, 2012, J VIROL, V86, P8879, DOI 10.1128/JVI.00370-12
   Akahata W, 2010, NAT MED, V16, P334, DOI 10.1038/nm.2105
   Alla SAO, 2011, BEST PRACT RES CL RH, V25, P337, DOI 10.1016/j.berh.2011.03.005
   Allard PM, 2012, PHYTOCHEMISTRY, V84, P160, DOI 10.1016/j.phytochem.2012.07.023
   Allard PM, 2012, ORG LETT, V14, P342, DOI 10.1021/ol2030907
   Angelini R, 2007, Euro Surveill, V12
   [Anonymous], 2007, Wkly Epidemiol Rec, V82, P409
   [Anonymous], 2006, Wkly Epidemiol Rec, V81, P106
   [Anonymous], 2006, EUROSURVEILLANCE
   [Anonymous], 2009, ISBT SCI SERIES
   Apandi Y., 2009, J GEN MOL VIROL, V1
   Appassakij H., 2012, TRANSFUSION
   Arankalle VA, 2007, J GEN VIROL, V88, P1967, DOI 10.1099/vir.0.82714-0
   Bandyopadhyay Debabrata, 2010, Indian J Dermatol, V55, P64, DOI 10.4103/0019-5154.60356
   Benedict MQ, 2007, VECTOR-BORNE ZOONOT, V7, P76, DOI 10.1089/vbz.2006.0562
   BINN LN, 1967, AM J TROP MED HYG, V16, P782, DOI 10.4269/ajtmh.1967.16.782
   Bodenmann P, 2006, LANCET, V368, P258, DOI 10.1016/S0140-6736(06)69046-6
   Bonilauri P, 2008, EMERG INFECT DIS, V14, P852, DOI 10.3201/eid1405.071144
   Borgherini G, 2008, CLIN INFECT DIS, V47, P469, DOI 10.1086/590003
   Borgherini G, 2007, CLIN INFECT DIS, V44, P1401, DOI 10.1086/517537
   Borgherini G, 2009, EPIDEMIOL INFECT, V137, P542, DOI 10.1017/S0950268809002209
   Boriskin YS, 2008, CURR MED CHEM, V15, P997, DOI 10.2174/092986708784049658
   Bouquillard É, 2009, JOINT BONE SPINE, V76, P654, DOI 10.1016/j.jbspin.2009.08.005
   Bourjot M, 2012, J NAT PROD, V75, P2183, DOI 10.1021/np300637t
   Bourjot M, 2012, FITOTERAPIA, V83, P1076, DOI 10.1016/j.fitote.2012.05.004
   Bourjot M, 2012, J NAT PROD, V75, P752, DOI 10.1021/np300059n
   BRIGHTON SW, 1984, S AFR MED J, V66, P217
   Briolant S, 2004, ANTIVIR RES, V61, P111, DOI 10.1016/j.antiviral.2003.09.005
   Brooks MJ, 2012, J MED VIROL, V84, P170, DOI 10.1002/jmv.22234
   Brouard C, 2008, TRANSFUSION, V48, P1333, DOI 10.1111/j.1537-2995.2008.01646.x
   Brown F, 2001, VACCINE, V20, P322, DOI 10.1016/S0264-410X(01)00342-5
   Burns CC, 2006, J VIROL, V80, P3259, DOI 10.1128/JVI.80.7.3259-3272.2006
   Burt FJ, 2012, LANCET, V379, P662, DOI 10.1016/S0140-6736(11)60281-X
   CAREY D E, 1971, Journal of the History of Medicine and Allied Sciences, V26, P243
   Carr JM, 2013, REV MED VIROL, V23, P73, DOI 10.1002/rmv.1718
   Charrel RN, 2007, NEW ENGL J MED, V356, P769, DOI 10.1056/NEJMp078013
   Chastel C, 2011, Bull Soc Pathol Exot, V104, P213, DOI 10.1007/s13149-011-0165-1
   CHASTEL CLAUDE, 1964, BULL SOC PATHOL EXOTIQUE, V57, P65
   Chattopadhyay A, 2013, J VIROL, V87, P395, DOI 10.1128/JVI.01860-12
   Chen CI, 2010, AM J TROP MED HYG, V83, P1249, DOI 10.4269/ajtmh.2010.10-0290
   Cherian SS, 2009, INFECT GENET EVOL, V9, P16, DOI 10.1016/j.meegid.2008.09.004
   Chow A, 2011, J INFECT DIS, V203, P149, DOI 10.1093/infdis/jiq042
   Coleman JR, 2008, SCIENCE, V320, P1784, DOI 10.1126/science.1155761
   Couderc T, 2008, PLOS PATHOG, V4, DOI 10.1371/journal.ppat.0040029
   Couderc T, 2012, J INFECT DIS, V206, P851, DOI 10.1093/infdis/jis296
   Couderc T, 2009, MICROBES INFECT, V11, P1197, DOI 10.1016/j.micinf.2009.09.002
   Couderc T, 2009, J INFECT DIS, V200, P516, DOI 10.1086/600381
   Couturier E, 2012, RHEUMATOLOGY, V51, P1315, DOI 10.1093/rheumatology/kes015
   Crotty S, 2002, J MOL MED, V80, P86, DOI 10.1007/s00109-001-0308-0
   D'Ortenzio E, 2009, EUROSURVEILLANCE, V14
   D'Ortenzio E, 2011, EMERG INFECT DIS, V17, P309, DOI 10.3201/eid1702.101056
   Darwin JR, 2011, AM J TROP MED HYG, V84, P1012, DOI 10.4269/ajtmh.2011.11-0049
   DARWISH MA, 1983, T ROY SOC TROP MED H, V77, P442, DOI 10.1016/0035-9203(83)90106-2
   Das T, 2010, PROG NEUROBIOL, V91, P121, DOI 10.1016/j.pneurobio.2009.12.006
   Dash PK, 2008, BIOCHEM BIOPH RES CO, V376, P718, DOI 10.1016/j.bbrc.2008.09.040
   de Andrade DC, 2010, BMC INFECT DIS, V10, DOI 10.1186/1471-2334-10-31
   De Lamballerie X, 2008, VECTOR-BORNE ZOONOT, V8, P837, DOI 10.1089/vbz.2008.0049
   de Lamballerie X, 2008, VIROL J, V5, DOI 10.1186/1743-422X-5-33
   Delogu I, 2011, ANTIVIR RES, V90, P99, DOI 10.1016/j.antiviral.2011.03.182
   Delogu I, 2011, J MED VIROL, V83, P1058, DOI 10.1002/jmv.22019
   Depoortere E, 2008, LANCET, V371, P723, DOI 10.1016/S0140-6736(08)60336-0
   Diallo M, 1999, AM J TROP MED HYG, V60, P281, DOI 10.4269/ajtmh.1999.60.281
   Dupuis-Maguiraga L, 2012, PLOS NEGLECT TROP D, V6, DOI 10.1371/journal.pntd.0001446
   Economopoulou A, 2009, EPIDEMIOL INFECT, V137, P534, DOI 10.1017/S0950268808001167
   Edelman R, 2000, AM J TROP MED HYG, V62, P681, DOI 10.4269/ajtmh.2000.62.681
   Enserink M, 2006, SCIENCE, V311, P1085, DOI 10.1126/science.311.5764.1085a
   Enserink M, 2007, SCIENCE, V318, P1860, DOI 10.1126/science.318.5858.1860
   FILIPE AR, 1973, B WORLD HEALTH ORGAN, V49, P37
   FOURIE ED, 1979, S AFR MED J, V56, P130
   Frank C, 2011, VECTOR-BORNE ZOONOT, V11, P631, DOI 10.1089/vbz.2010.0269
   Fric J, 2013, J INFECT DIS, V207, P319, DOI 10.1093/infdis/jis674
   Fritel X, 2010, EMERG INFECT DIS, V16, P418, DOI 10.3201/eid1603.091403
   Frolov I, 2012, J VIROL, V86, P5055, DOI 10.1128/JVI.07223-11
   Fros JJ, 2010, J VIROL, V84, P10877, DOI 10.1128/JVI.00949-10
   Gardner CL, 2012, VIROLOGY, V425, P103, DOI 10.1016/j.virol.2011.12.020
   Gardner J, 2010, J VIROL, V84, P8021, DOI 10.1128/JVI.02603-09
   Gérardin P, 2010, ARCH PEDIATRIE, V17, P86, DOI 10.1016/j.arcped.2009.09.001
   Gerardin P., 2008, DETERMINANTS CHIKUNG
   Gérardin P, 2013, ARTHRITIS RES THER, V15, DOI 10.1186/ar4137
   Gérardin P, 2011, BMC MED, V9, DOI 10.1186/1741-7015-9-5
   Gérardin P, 2008, BMC INFECT DIS, V8, DOI 10.1186/1471-2334-8-99
   Gérardin P, 2008, PLOS MED, V5, P413, DOI 10.1371/journal.pmed.0050060
   Gibbons DL, 2004, NATURE, V427, P320, DOI 10.1038/nature02239
   GILOTRA S K, 1968, Bulletin of the Calcutta School of Tropical Medicine, V16, P41
   GILOTRA SK, 1967, AM J EPIDEMIOL, V86, P379, DOI 10.1093/oxfordjournals.aje.a120748
   Gorchakov R, 2012, J VIROL, V86, P6084, DOI 10.1128/JVI.06449-11
   Gould EA, 2010, CLIN MICROBIOL INFEC, V16, P1702, DOI 10.1111/j.1469-0691.2010.03386.x
   Grandadam M, 2011, EMERG INFECT DIS, V17, P910, DOI 10.3201/eid1705.101873
   Halstead S., 2009, Textbook of Pediatric Infectious Diseases, P2314
   HALSTEAD SB, 1969, AM J TROP MED HYG, V18, P972, DOI 10.4269/ajtmh.1969.18.972
   HALSTEAD SB, 1969, AM J TROP MED HYG, V18, P997, DOI 10.4269/ajtmh.1969.18.997
   Hannon GJ, 2002, NATURE, V418, P244, DOI 10.1038/418244a
   HARRISON VR, 1971, J IMMUNOL, V107, P643
   Heim MH, 2012, SWISS MED WKLY, V142, DOI 10.4414/smw.2012.13586
   Her ZS, 2010, J IMMUNOL, V184, P5903, DOI 10.4049/jimmunol.0904181
   Hermon Y E, 1967, Ceylon Med J, V12, P81
   Higgs S, 2010, J CLIN INVEST, V120, P657, DOI 10.1172/JCI42392
   Ho PS, 2010, VIROL J, V7, DOI 10.1186/1743-422X-7-13
   Hoarau JJ, 2010, J IMMUNOL, V184, P5914, DOI 10.4049/jimmunol.0900255
   Hoke CH, 2012, VACCINE, V30, P6713, DOI 10.1016/j.vaccine.2012.08.025
   Huang JH, 2009, EMERG INFECT DIS, V15, P1854, DOI 10.3201/eid1511.090398
   INGLOT AD, 1969, J GEN VIROL, V4, P203, DOI 10.1099/0022-1317-4-2-203
   Inoue S, 2003, J MED PRIMATOL, V32, P89, DOI 10.1034/j.1600-0684.2003.00015.x
   Johnston R.E., 1996, Virology, 3rd Edition, P843
   Jose J, 2009, FUTURE MICROBIOL, V4, P837, DOI [10.2217/fmb.09.59, 10.2217/FMB.09.59]
   Josseran L, 2006, EMERG INFECT DIS, V12, P1994
   Joubert PE, 2012, J EXP MED, V209, P1029, DOI 10.1084/jem.20110996
   JUPP PG, 1990, J AM MOSQUITO CONTR, V6, P415
   JUPP PG, 1981, T ROY SOC TROP MED H, V75, P15, DOI 10.1016/0035-9203(81)90005-5
   Kalantri SP, 2006, NATL MED J INDIA, V19, P315
   Kam YW, 2012, J VIROL, V86, P13005, DOI 10.1128/JVI.01780-12
   Kam YW, 2012, EMBO MOL MED, V4, P330, DOI 10.1002/emmm.201200213
   Kam YW, 2012, J INFECT DIS, V205, P1147, DOI 10.1093/infdis/jis033
   Kaur P, 2013, ANTIMICROB AGENTS CH, V57, P155, DOI 10.1128/AAC.01467-12
   Kee ACL, 2010, EMERG INFECT DIS, V16, P1038, DOI 10.3201/eid1606.091115
   Kelvin AA, 2011, J INFECT DEV COUNTR, V5, P441, DOI 10.3855/jidc.2171
   Keyaerts E, 2004, BIOCHEM BIOPH RES CO, V323, P264, DOI 10.1016/j.bbrc.2004.08.085
   Khan AH, 2002, J GEN VIROL, V83, P3075, DOI 10.1099/0022-1317-83-12-3075
   Khan M, 2012, VIRUS RES, V167, P236, DOI 10.1016/j.virusres.2012.05.004
   Kim DY, 2011, J VIROL, V85, P4363, DOI 10.1128/JVI.00065-11
   Knudsen A. B., 1995, Parassitologia (Rome), V37, P91
   KRASTINOVA E, 2006, EUROSURVEILLANCE, V11
   Krejbich-Trotot P, 2011, VIROL J, V8, DOI 10.1186/1743-422X-8-432
   Krishnamoorthy K, 2009, J VECTOR DIS, V46, P26
   Kumar M, 2012, VACCINE, V30, P6142, DOI 10.1016/j.vaccine.2012.07.072
   Kumar NP, 2011, MEM I OSWALDO CRUZ, V106, P912, DOI 10.1590/S0074-02762011000800003
   Kumar NCVM, 2010, VIROL J, V7, DOI 10.1186/1743-422X-7-140
   Kumarasamy V, 2006, Med J Malaysia, V61, P221
   Labadie K, 2010, J CLIN INVEST, V120, P894, DOI 10.1172/JCI40104
   Lahariya Chandrakant, 2006, Journal of Vector Borne Diseases, V43, P151
   Lam S K, 2001, Southeast Asian J Trop Med Public Health, V32, P447
   Lam S, 2012, PLOS ONE, V7, DOI 10.1371/journal.pone.0046396
   Lampio A, 2000, J BIOL CHEM, V275, P37853, DOI 10.1074/jbc.M004865200
   Laras K, 2005, T ROY SOC TROP MED H, V99, P128, DOI 10.1016/j.trstmh.2004.03.013
   Lee CY, 2011, PLOS PATHOG, V7, DOI 10.1371/journal.ppat.1002390
   Leneva IA, 2009, ANTIVIR RES, V81, P132, DOI 10.1016/j.antiviral.2008.10.009
   Leung JYS, 2011, ADV VIROL, V2011, DOI 10.1155/2011/249640
   LEVITT NH, 1986, VACCINE, V4, P157, DOI 10.1016/0264-410X(86)90003-4
   Li L, 2010, NATURE, V468, P705, DOI 10.1038/nature09546
   Liu CY, 2009, J VIROL, V83, P11298, DOI 10.1128/JVI.01147-09
   Liumbruno GM, 2008, BLOOD TRANSFUS-ITALY, V6, P199, DOI 10.2450/2008.0016-08
   Lo Presti A, 2012, INFECT GENET EVOL, V12, P392, DOI 10.1016/j.meegid.2011.12.015
   Lohachanakul J, 2012, MICROBIOL IMMUNOL, V56, P134, DOI 10.1111/j.1348-0421.2011.00417.x
   Lucas-Hourani M, 2013, J BIOMOL SCREEN, V18, P172, DOI 10.1177/1087057112460091
   Lukaszewski RA, 2000, J VIROL, V74, P5006, DOI 10.1128/JVI.74.11.5006-5015.2000
   Mahendradas P, 2008, OPHTHALMOLOGY, V115, P287, DOI 10.1016/j.ophtha.2007.03.085
   MAHESHWARI RK, 1991, J VIROL, V65, P992, DOI 10.1128/JVI.65.2.992-995.1991
   Malet H, 2009, J VIROL, V83, P6534, DOI 10.1128/JVI.00189-09
   Mallilankaraman K, 2011, PLOS NEGLECT TROP D, V5, DOI 10.1371/journal.pntd.0000928
   Manimunda SP, 2011, EPIDEMIOL INFECT, V139, P1410, DOI 10.1017/S0950268810002542
   Manimunda SP, 2010, T ROY SOC TROP MED H, V104, P392, DOI 10.1016/j.trstmh.2010.01.011
   MARCHETTE N J, 1978, Southeast Asian Journal of Tropical Medicine and Public Health, V9, P317
   Marimoutou C, 2012, MEDICINE, V91, P212, DOI 10.1097/MD.0b013e318260b604
   MASON P. J., 1957, TRANS ROY SOC TROP MED AND HYG, V51, P238
   McClain DJ, 1998, J INFECT DIS, V177, P634, DOI 10.1086/514240
   MCCRAE AWR, 1971, T ROY SOC TROP MED H, V65, P152, DOI 10.1016/0035-9203(71)90212-4
   McINTOSH B. M., 1963, CTR AFRICAN J MED, V9, P351
   Mendis N M, 1967, Ceylon Med J, V12, P67
   Metz SW, 2011, VIROL J, V8, DOI 10.1186/1743-422X-8-353
   Metz SW, 2011, J INVERTEBR PATHOL, V107, pS16, DOI 10.1016/j.jip.2011.05.002
   MING CK, 1974, B WORLD HEALTH ORGAN, V51, P227
   Mirabel M, 2007, INT J CARDIOL, V121, pE7, DOI 10.1016/j.ijcard.2007.04.153
   MOORE DL, 1974, ANN TROP MED PARASIT, V68, P59, DOI 10.1080/00034983.1974.11686925
   Moro ML, 2012, J INFECTION, V65, P165, DOI 10.1016/j.jinf.2012.04.005
   Moro ML, 2010, AM J TROP MED HYG, V82, P508, DOI 10.4269/ajtmh.2010.09-0322
   Morrison TE, 2011, AM J PATHOL, V178, P32, DOI 10.1016/j.ajpath.2010.11.018
   Mueller S, 2006, J VIROL, V80, P9687, DOI 10.1128/JVI.00738-06
   Mueller S, 2010, NAT BIOTECHNOL, V28, P723, DOI 10.1038/nbt.1636
   Muthumani K, 2008, VACCINE, V26, P5128, DOI 10.1016/j.vaccine.2008.03.060
   Muyembe-Tamfum J J, 2003, Med Trop (Mars), V63, P637
   Nair AG, 2012, J OPHTHALMIC INFLAMM, V2, P39, DOI 10.1007/s12348-011-0038-6
   Nair PMC, 2008, INDIAN PEDIATR, V45, P605
   Nakaya HI, 2012, ARTHRITIS RHEUM-US, V64, P3553, DOI 10.1002/art.34631
   Narsimulu G, 2011, J Assoc Physicians India, V59, P81
   Ng LC, 2010, INFECT GENET EVOL, V10, P876, DOI 10.1016/j.meegid.2010.07.012
   Ng LFP, 2009, PLOS ONE, V4, DOI 10.1371/journal.pone.0004261
   Njenga MK, 2008, J GEN VIROL, V89, P2754, DOI 10.1099/vir.0.2008/005413-0
   Nkoghe D, 2012, PLOS NEGLECT TROP D, V6, DOI 10.1371/journal.pntd.0001517
   Nougairede A, 2013, PLOS PATHOG, V9, DOI 10.1371/journal.ppat.1003172
   Ozden S, 2008, J BIOL CHEM, V283, P21899, DOI 10.1074/jbc.M802444200
   Ozden S, 2007, PLOS ONE, V2, DOI 10.1371/journal.pone.0000527
   Paessler S, 2008, VIROLOGY, V376, P357, DOI 10.1016/j.virol.2008.03.032
   Pagès F, 2009, PLOS ONE, V4, DOI 10.1371/journal.pone.0004691
   Paquet C., 2006, EUROSURVEILLANCE, V11, pE060202.060203, DOI DOI 10.2807/ESW.11.05.02891-EN
   Parola P, 2006, EMERG INFECT DIS, V12, P1493, DOI 10.3201/eid1210.060610
   Partidos CD, 2012, VACCINE, V30, P4638, DOI 10.1016/j.vaccine.2012.04.099
   Partidos CD, 2011, VACCINE, V29, P3067, DOI 10.1016/j.vaccine.2011.01.076
   Passi GR, 2008, INDIAN PEDIATR, V45, P240
   Pastorino B, 2004, J MED VIROL, V74, P277, DOI 10.1002/jmv.20168
   PATERSON HE, 1964, ANN TROP MED PARASIT, V58, P52, DOI 10.1080/00034983.1964.11686214
   PAUL SD, 1968, INDIAN J MED RES, V56, P802
   PEIRIS JSM, 1993, J MED PRIMATOL, V22, P240
   Pialoux G, 2007, LANCET INFECT DIS, V7, P319, DOI 10.1016/S1473-3099(07)70107-X
   Pijlman G.P., 2012, 11 ARA 10 MCAA S, V1
   PINTO AJ, 1990, J INTERFERON RES, V10, P293, DOI 10.1089/jir.1990.10.293
   PINTO MR, 1973, B WORLD HEALTH ORGAN, V49, P31
   Plante K, 2011, PLOS PATHOG, V7, DOI 10.1371/journal.ppat.1002142
   Porter Kevin R., 2004, Southeast Asian Journal of Tropical Medicine and Public Health, V35, P408
   Powers AM, 2000, J GEN VIROL, V81, P471, DOI 10.1099/0022-1317-81-2-471
   Powers AM, 2007, J GEN VIROL, V88, P2363, DOI 10.1099/vir.0.82858-0
   Pulmanausahakul R, 2011, INT J INFECT DIS, V15, pE671, DOI 10.1016/j.ijid.2011.06.002
   Queyriaux B, 2008, LANCET INFECT DIS, V8, P2, DOI 10.1016/S1473-3099(07)70294-3
   Rajapakse S, 2010, T ROY SOC TROP MED H, V104, P89, DOI 10.1016/j.trstmh.2009.07.031
   Ramful D, 2007, PEDIATR INFECT DIS J, V26, P811, DOI 10.1097/INF.0b013e3180616d4f
   Randall RE, 2008, J GEN VIROL, V89, P1, DOI 10.1099/vir.0.83391-0
   Ravichandran R, 2008, J INFECT DEV COUNTR, V2, P140, DOI 10.3855/T2.2.140
   Renault P, 2012, MED MALADIES INFECT, V42, P93, DOI 10.1016/j.medmal.2011.12.002
   Renault P, 2007, AM J TROP MED HYG, V77, P727
   Rezza G, 2007, LANCET, V370, P1840, DOI 10.1016/S0140-6736(07)61779-6
   Ribera A, 2012, Med Trop (Mars), V72 Spec No, P83
   RINALDO CR, 1975, INFECT IMMUN, V12, P1070, DOI 10.1128/IAI.12.5.1070-1077.1975
   Riyaz N, 2010, INDIAN J DERMATOL VE, V76, P671, DOI 10.4103/0378-6323.72466
   Robin S, 2008, J CHILD NEUROL, V23, P1028, DOI 10.1177/0883073808314151
   Robin S, 2010, EUR J PEDIATR, V169, P67, DOI 10.1007/s00431-009-0986-0
   ROBINSON M C, 1955, Trans R Soc Trop Med Hyg, V49, P28, DOI [10.1016/0035-9203(55)90080-8, 10.1016/0035-9203(57)90022-6]
   ROCHE S, 1967, Bulletin de la Societe Medicale d'Afrique Noire de Langue Francaise, V12, P490
   Roques P, 2011, EUR J CLIN INVEST, V41, P40
   Rose N, 2011, INT J INFECT DIS, V15, pE147, DOI 10.1016/j.ijid.2010.10.004
   ROSS R. W., 1956, JOUR HYG, V54, P177
   Roussel A, 2006, STRUCTURE, V14, P75, DOI 10.1016/j.str.2005.09.014
   Rudd PA, 2012, J VIROL, V86, P9888, DOI 10.1128/JVI.00956-12
   Rulli NE, 2011, J INFECT DIS, V204, P1026, DOI 10.1093/infdis/jir470
   Rulli NE, 2009, ARTHRITIS RHEUM-US, V60, P2513, DOI 10.1002/art.24682
   Russo AT, 2006, STRUCTURE, V14, P1449, DOI 10.1016/j.str.2006.07.010
   SALUZZO JF, 1980, B SOC PATHOL EXOT, V73, P390
   SALUZZO JF, 1981, B SOC PATHOL EXOT, V74, P490
   SALUZZO JF, 1982, B SOC PATHOL EXOT, V75, P262
   SARKAR JK, 1967, JPN J MED SCI BIOL, VS 20, P88
   Savarino A, 2003, LANCET INFECT DIS, V3, P722, DOI 10.1016/S1473-3099(03)00806-5
   Schilte C, 2012, J IMMUNOL, V188, P2967, DOI 10.4049/jimmunol.1103185
   Schilte C, 2010, J EXP MED, V207, P429, DOI 10.1084/jem.20090851
   Schuffenecker I, 2006, PLOS MED, V3, P1058, DOI 10.1371/journal.pmed.0030263
   Sebastian MR, 2009, INDIAN J PEDIATR, V76, P185, DOI 10.1007/s12098-009-0049-6
   Sergon K, 2008, AM J TROP MED HYG, V78, P333, DOI 10.4269/ajtmh.2008.78.333
   Sergon K, 2007, AM J TROP MED HYG, V76, P1189, DOI 10.4269/ajtmh.2007.76.1189
   SHAH KV, 1964, INDIAN J MED RES, V52, P703
   SIMIZU B, 1984, J VIROL, V51, P254, DOI 10.1128/JVI.51.1.254-258.1984
   Simon F, 2008, AM J TROP MED HYG, V78, P212, DOI 10.4269/ajtmh.2008.78.212
   Simon F, 2007, MEDICINE, V86, P123, DOI 10.1097/MD/0b013e31806010a5
   Simon Fabrice, 2011, Curr Infect Dis Rep, V13, P218, DOI 10.1007/s11908-011-0180-1
   Singh KD, 2012, J MOL MODEL, V18, P39, DOI 10.1007/s00894-011-1018-3
   Singh SK, 2011, REV MED VIROL, V21, P78, DOI 10.1002/rmv.681
   Sissoko D, 2010, TROP MED INT HEALTH, V15, P600, DOI 10.1111/j.1365-3156.2010.02485.x
   Sissoko D, 2008, PLOS ONE, V3, DOI 10.1371/journal.pone.0003066
   Sissoko D, 2009, PLOS NEGLECT TROP D, V3, DOI 10.1371/journal.pntd.0000389
   SMEE DF, 1988, ANTIVIR RES, V10, P253, DOI 10.1016/0166-3542(88)90044-7
   Solignat M, 2009, VIROLOGY, V393, P183, DOI 10.1016/j.virol.2009.07.024
   Song YT, 2012, P NATL ACAD SCI USA, V109, P14301, DOI 10.1073/pnas.1211484109
   Sourisseau M, 2007, PLOS PATHOG, V3, P804, DOI 10.1371/journal.ppat.0030089
   Staikowsky F, 2009, PLOS ONE, V4, DOI 10.1371/journal.pone.0007603
   Stein DA, 2008, CURR PHARM DESIGN, V14, P2619, DOI 10.2174/138161208786071290
   Taubitz W, 2007, CLIN INFECT DIS, V45, pE1, DOI 10.1086/518701
   Teng TS, 2012, J CLIN INVEST, V122, P4447, DOI 10.1172/JCI63120
   Teo TH, 2012, IMMUNOL RES, V53, P136, DOI 10.1007/s12026-012-8266-x
   Thiberville SD, 2013, PLOS NEGLECT TROP D, V7, DOI 10.1371/journal.pntd.0002004
   Thonnon J, 1999, B SOC PATHOL EXOT, V92, P79
   Tilston N, 2009, INT J HEALTH GEOGR, V8, DOI 10.1186/1476-072X-8-61
   TOMORI O, 1975, TROP GEOGR MED, V27, P413
   Tsetsarkin KA, 2007, PLOS PATHOG, V3, P1895, DOI 10.1371/journal.ppat.0030201
   Tsetsarkin KA, 2011, CURR OPIN VIROL, V1, P310, DOI 10.1016/j.coviro.2011.07.004
   Tsetsarkin KA, 2011, PLOS PATHOG, V7, DOI 10.1371/journal.ppat.1002412
   Tsetsarkin KA, 2011, P NATL ACAD SCI USA, V108, P7872, DOI 10.1073/pnas.1018344108
   Tsetsarkin KA, 2009, PLOS ONE, V4, DOI 10.1371/journal.pone.0006835
   TURELL MJ, 1992, AM J TROP MED HYG, V47, P98, DOI 10.4269/ajtmh.1992.47.98
   TURELL MJ, 1992, J MED ENTOMOL, V29, P802, DOI 10.1093/jmedent/29.5.802
   Valamparampil JJ, 2009, INDIAN J PEDIATR, V76, P151, DOI 10.1007/s12098-009-0045-x
   Vanlandingham DL, 2006, AM J TROP MED HYG, V74, P663, DOI 10.4269/ajtmh.2006.74.663
   Vazeille M, 2007, PLOS ONE, V2, DOI 10.1371/journal.pone.0001168
   Vega-Rua A, 2013, PLOS ONE, V8, DOI 10.1371/journal.pone.0059716
   VESENJAKHIRJAN J, 1969, B WORLD HEALTH ORGAN, V41, P243
   Vierboom MPM, 2007, DRUG DISCOV TODAY, V12, P327, DOI 10.1016/j.drudis.2007.02.012
   Vilain P, 2012, ACTA TROP, V123, P85, DOI 10.1016/j.actatropica.2012.03.009
   Volk SM, 2010, J VIROL, V84, P6497, DOI 10.1128/JVI.01603-09
   Voss JE, 2010, NATURE, V468, P709, DOI 10.1038/nature09555
   VU-QUI-DAI, 1967, Bulletin de la Societe de Pathologie Exotique, V60, P21
   Walsh GP, 1996, NAT MED, V2, P430, DOI 10.1038/nm0496-430
   Wang BX, 2012, TRENDS IMMUNOL, V33, P190, DOI 10.1016/j.it.2012.01.004
   Wang D, 2011, VACCINE, V29, P2803, DOI 10.1016/j.vaccine.2011.01.108
   Wang EY, 2011, J VIROL, V85, P9249, DOI 10.1128/JVI.00844-11
   Warter L, 2011, J IMMUNOL, V186, P3258, DOI 10.4049/jimmunol.1003139
   WATTS DM, 1994, J TROP MED HYG, V97, P228
   WEINBREN M P, 1958, Trans R Soc Trop Med Hyg, V52, P258
   WEINBREN M. P., 1958, TRANS ROY SOC TROP MED AND HYG, V52, P253, DOI 10.1016/0035-9203(58)90084-1
   Werneke SW, 2011, PLOS PATHOG, V7, DOI 10.1371/journal.ppat.1002322
   WHITE A, 1972, APPL MICROBIOL, V23, P951, DOI 10.1128/AEM.23.5.951-952.1972
   Wickner R., 2012, Virus Taxonomy: Ninth Report of the International Committee on Taxonomy of Viruses
   Win MK, 2010, J CLIN VIROL, V49, P111, DOI 10.1016/j.jcv.2010.07.004
   Wolfe ND, 2001, AM J TROP MED HYG, V64, P310, DOI 10.4269/ajtmh.2001.64.310
   Wu D, 2012, EMERG INFECT DIS, V18, P493, DOI 10.3201/eid1803.110034
   Xu C, 2010, J VIROL, V84, P8903, DOI 10.1128/JVI.00851-10
   Yadav P, 2003, ACTA VIROL, V47, P45
   Yoosuf AA, 2009, T ROY SOC TROP MED H, V103, P192, DOI 10.1016/j.trstmh.2008.09.006
   Zaid A, 2011, ARTHRITIS RHEUM-US, V63, P488, DOI 10.1002/art.30112
   Zhang R, 2011, EMBO J, V30, P3854, DOI 10.1038/emboj.2011.261
   Ziegler SA, 2008, AM J TROP MED HYG, V79, P133, DOI 10.4269/ajtmh.2008.79.133
   Zim MAM, 2013, J CLIN VIROL, V56, P141, DOI 10.1016/j.jcv.2012.10.019
NR 297
TC 356
Z9 421
U1 0
U2 108
PU ELSEVIER
PI AMSTERDAM
PA RADARWEG 29, 1043 NX AMSTERDAM, NETHERLANDS
SN 0166-3542
EI 1872-9096
J9 ANTIVIR RES
JI Antiviral Res.
PD SEP
PY 2013
VL 99
IS 3
BP 345
EP 370
DI 10.1016/j.antiviral.2013.06.009
PG 26
WC Pharmacology & Pharmacy; Virology
WE Science Citation Index Expanded (SCI-EXPANDED)
SC Pharmacology & Pharmacy; Virology
GA 253RZ
UT WOS:000327108300019
PM 23811281
OA Green Published
DA 2025-07-26
ER

PT J
AU Tomasello, D
   Schlagenhauf, P
AF Tomasello, Danilo
   Schlagenhauf, Patricia
TI Chikungunya and dengue autochthonous cases in Europe, 2007-2012
SO TRAVEL MEDICINE AND INFECTIOUS DISEASE
LA English
DT Review
DE Chikungunya; Dengue; Autochthonous; Europe; Aedes
ID MOSQUITO AEDES-ALBOPICTUS; TIGER MOSQUITO; METROPOLITAN FRANCE;
   VIRUS-INFECTION; EPIDEMIC; OUTBREAK; FEVER; TRANSMISSION; COMPETENT;
   TRAVELERS
AB A large number of autochthonous cases of dengue fever (2237) and chikungunya fever (231) occurred in Europe (Italy, France, Croatia, Madeira) during the period covered by our analysis (2007-2012). In all dengue outbreaks, the circulating strain, identified by means of molecular analysis, was the DENV-1 strain.
   Dengue and chikungunya are infectious diseases that often result in hospitalizations and are associated with high public health costs. The dengue epidemic on the island of Madeira resulted in 122 hospitalizations. Only one death (from chikungunya) occurred but long-term sequelae were described after the chikungunya outbreak in Emilia-Romagna, Italy.
   Vector control is key to reducing the impact of these diseases. During the chikungunya outbreak in Italy and the dengue outbreak in Madeira, appropriate measures for the control of mosquitoes (Aedes aegypti and Aedes albopictus) were effectively implemented. The effectiveness of these measures (reducing the number of breeding sites, application of pesticides and insecticides, public health education) was shown in the context of these real-life outbreaks.
   All the pre-requisites for autochthonous transmission of both dengue virus and chikungunya virus (vectors, viremic returned travellers, climatic conditions) are present in Europe. Constant surveillance is imperative. (C) 2013 Elsevier Ltd. All rights reserved.
C1 [Tomasello, Danilo; Schlagenhauf, Patricia] Univ Zurich, Ctr Travel Med, Zurich, Switzerland.
C3 University of Zurich
RP Tomasello, D (corresponding author), Via Selva 7A, CH-6616 Losone, Switzerland.
EM danilo.tomasello@uzh.ch
OI Schlagenhauf, Patricia/0000-0002-1075-7010
CR Almeida A, 2007, EURO SURVEILLANCE B, V12
   Angelini P., 2008, Parassitologia (Rome), V50, P97
   [Anonymous], 2006, M REP CONS CHIK RISK
   [Anonymous], 2012, RAP RISK ASS UPD AUT
   [Anonymous], DENG GUID DIAGN TREA
   [Anonymous], 2012, CDC HLTH INF INT TRA, P157
   [Anonymous], 2013, COMM DIS THREATS REP, P1
   [Anonymous], GLOB HLTH ACTION, DOI DOI 10.3402/GHA.V5I0.17273
   [Anonymous], 2012, RAP RISK ASS AUT DEN
   Burt FJ, 2012, LANCET, V379, P662, DOI 10.1016/S0140-6736(11)60281-X
   Caminade C, 2012, J R SOC INTERFACE, V9, P2708, DOI 10.1098/rsif.2012.0138
   de Lamballerie X, 2008, VIROL J, V5, DOI 10.1186/1743-422X-5-33
   de Wazières B, 1998, LANCET, V351, P498, DOI 10.1016/S0140-6736(05)78686-4
   Dejour-salamanca D, 2010, B EPIDEMIOLOGIQUE HE
   Delaunay P, 2009, ARCH PEDIATRIE, V16, pS66, DOI 10.1016/S0929-693X(09)75304-7
   Direcao Geral da Sailde, 2012, LUT ANT VET CONTR AE
   Direcao Geral da Saude, 2012, DENG REG AUT MAD AT, P1049
   Direcao Geral da Saude, 2013, DENG REG AUT MAD AT, P2144
   Diseases of Environmental and Zoonotic Origin Team ECDC, 2007, EUROSURVEILLANCE, P12
   Duane Gubler, 1999, TROPICAL INFECT DIS
   European Centre for Disease Prevention and Control, 2012, RELEVE EPIDEMIOLOGIQ, V87, P413
   Gautret P, 2012, EURO SURVEILLANCE B, V17
   Gjenero-Margan I, 2011, EURO SURVEILLANCE B, V16
   Grandadam M, 2011, EMERG INFECT DIS, V17, P910, DOI 10.3201/eid1705.101873
   Gratz NG, 2004, MED VET ENTOMOL, V18, P215, DOI 10.1111/j.0269-283X.2004.00513.x
   Halstead SB, 2012, PAEDIATR INT CHILD H, V32, P5, DOI 10.1179/2046904712Z.00000000045
   Jelinek T, 2009, EURO SURVEILLANCE B, V14
   Kucharz EJ, 2012, EUR J INTERN MED, V23, P325, DOI 10.1016/j.ejim.2012.01.009
   Kurolt I-C, 2011, 2 S E EUR C CHEM INF
   Kurolt IC, 2012, CLIN MICROBIOLOGY IN
   La Ruche G, 2010, EUROSURVEILLANCE, V15, P2
   La Ruche G., 2012, ESTIMATION METHODE C, P2010
   Langgartner J, 2002, J INFECTION, V44, P269, DOI 10.1053/jinf.2002.0994
   Liumbruno GM, 2008, BLOOD TRANSFUS-ITALY, V6, P199, DOI 10.2450/2008.0016-08
   Medlock JM, 2012, VECTOR-BORNE ZOONOT, V12, P435, DOI 10.1089/vbz.2011.0814
   Moro ML, 2012, J INFECTION, V65, P165, DOI 10.1016/j.jinf.2012.04.005
   Moro ML, 2010, AM J TROP MED HYG, V82, P508, DOI 10.4269/ajtmh.2010.09-0322
   Moutailler S, 2009, TROP MED INT HEALTH, V14, P1105, DOI 10.1111/j.1365-3156.2009.02320.x
   Noisakran S, 2008, ROYAL SCO MED   0401, V233, P401
   Poletti P, 2011, PLOS ONE, V6, DOI 10.1371/journal.pone.0018860
   Reiter P, 2010, EUROSURVEILLANCE, V15, P11
   Rezza G, 2007, LANCET, V370, P1840, DOI 10.1016/S0140-6736(07)61779-6
   Schmidt-Chanasit J, 2010, EURO SURVEILLANCE B, V15
   Schwartz E, 2008, EMERG INFECT DIS, V14, P1081, DOI 10.3201/eid1407.071412
   Seyler T, 2009, EPIDEMICS-NETH, V1, P175, DOI 10.1016/j.epidem.2009.06.003
   Staples JE, 2009, CLIN INFECT DIS, V49, P942, DOI 10.1086/605496
   Talbalaghi A, 2010, MED VET ENTOMOL, V24, P83, DOI 10.1111/j.1365-2915.2009.00853.x
   Tarantola A, 2009, MED MALADIES INFECT, V39, P41, DOI 10.1016/j.medmal.2008.09.005
   Tilston N, 2009, INT J HEALTH GEOGR, V8, DOI 10.1186/1476-072X-8-61
   Vazeille M, 2009, MEM I OSWALDO CRUZ, V104, P632, DOI 10.1590/S0074-02762009000400017
   Wagner D, 2004, EMERG INFECT DIS, V10, P1872, DOI 10.3201/eid1010.031037
   Wichmann O, 2007, J INFECT DIS, V195, P1089, DOI 10.1086/512680
   Wilder-Smith A, 2012, PAEDIATR INT CHILD H, V32, P28, DOI 10.1179/2046904712Z.00000000050
NR 53
TC 163
Z9 182
U1 0
U2 44
PU ELSEVIER SCI LTD
PI OXFORD
PA THE BOULEVARD, LANGFORD LANE, KIDLINGTON, OXFORD OX5 1GB, OXON, ENGLAND
SN 1477-8939
EI 1873-0442
J9 TRAVEL MED INFECT DI
JI Travel Med. Infect. Dis.
PD SEP-OCT
PY 2013
VL 11
IS 5
BP 274
EP 284
DI 10.1016/j.tmaid.2013.07.006
PG 11
WC Public, Environmental & Occupational Health; Infectious Diseases
WE Science Citation Index Expanded (SCI-EXPANDED)
SC Public, Environmental & Occupational Health; Infectious Diseases
GA 245BG
UT WOS:000326433300003
PM 23962447
DA 2025-07-26
ER

PT J
AU Uchime, O
   Fields, W
   Kielian, M
AF Uchime, Onyinyechukwu
   Fields, Whitney
   Kielian, Margaret
TI The Role of E3 in pH Protection during Alphavirus Assembly and Exit
SO JOURNAL OF VIROLOGY
LA English
DT Article
ID SEMLIKI-FOREST-VIRUS; BORNE ENCEPHALITIS-VIRUS; VIRAL MEMBRANE-FUSION;
   TRANS-GOLGI NETWORK; SPIKE PROTEIN; PROTEOLYTIC ACTIVATION; ENVELOPE
   PROTEINS; LYSINE RESIDUES; MUTATION REVEAL; SINDBIS-VIRUS
AB Alphaviruses are small enveloped viruses whose surface is covered by spikes composed of trimers of E2/E1 glycoprotein heterodimers. During virus entry, the E2/E1 dimer dissociates within the acidic endosomal environment, freeing the E1 protein to mediate fusion of the viral and endosome membranes. E2 is synthesized as a precursor, p62, which is cleaved by furin in the late secretory pathway to produce mature E2 and a small peripheral glycoprotein, E3. The immature p62/E1 dimer is acid resistant, but since p62 is cleaved before exit from the acidic secretory pathway, low pH-dependent binding of E3 to the spike complex is believed to prevent premature fusion. Based on analysis of the structure of the Chikungunya virus E3/E2/E1 complex, we hypothesized that interactions of E3 residues Y47 and Y48 with E2 are important in this binding. We then directly tested the in vivo role of E3 in pH protection by alanine substitutions of E3 Y47 and Y48 (Y47/48A) in Semliki Forest virus. The mutant was nonviable and was blocked in E1 transport to the plasma membrane and virus production. Although the Y47/48A mutant initially formed the p62/E1 heterodimer, the dimer dissociated during transport through the secretory pathway. Neutralization of the pH in the secretory pathway successfully rescued dimer association, E1 transport, and infectious particle production. Further mutagenesis identified the critical contact as the cation-pi interaction of E3 Y47 with E2. Thus, E3 mediates pH protection of E1 during virus biogenesis via interactions strongly dependent on Y47 at the E3-E2 interface.
C1 [Uchime, Onyinyechukwu; Fields, Whitney; Kielian, Margaret] Albert Einstein Coll Med, Dept Cell Biol, Bronx, NY 10467 USA.
C3 Yeshiva University; Montefiore Medical Center; Albert Einstein College
   of Medicine
RP Kielian, M (corresponding author), Albert Einstein Coll Med, Dept Cell Biol, Bronx, NY 10467 USA.
EM margaret.kielian@einstein.yu.edu
OI Kielian, Margaret/0000-0002-7395-4791
FU National Institute of Allergy and Infectious Diseases [R01-AI075647];
   NIH/NCI [P30-CA13330]; NIH MSTP [T32 GM007288]; Training Grant in
   Geographic Medicine and Emerging Infections [T32 AI070117]; Training
   Program in Cellular and Molecular Biology and Genetics [T32 GM007491]
FX This work was supported by a grant to M.K. from the National Institute
   of Allergy and Infectious Diseases (R01-AI075647) and by Cancer Center
   Core Support grant NIH/NCI P30-CA13330. O.U. was supported by NIH MSTP
   training grant T32 GM007288 and Training Grant in Geographic Medicine
   and Emerging Infections T32 AI070117. W. F. was supported by the
   Training Program in Cellular and Molecular Biology and Genetics, T32
   GM007491.
CR BOWMAN EJ, 1988, P NATL ACAD SCI USA, V85, P7972, DOI 10.1073/pnas.85.21.7972
   Carleton M, 1997, J VIROL, V71, P1558, DOI 10.1128/JVI.71.2.1558-1566.1997
   Chanel-Vos C, 2006, J VIROL, V80, P6115, DOI 10.1128/JVI.00167-06
   Chatterjee PK, 2002, J VIROL, V76, P12712, DOI 10.1128/JVI.76.24.12712-12722.2002
   DECURTIS I, 1988, P NATL ACAD SCI USA, V85, P8052, DOI 10.1073/pnas.85.21.8052
   Delano W. L., 2002, US
   Demaurex N, 1998, J BIOL CHEM, V273, P2044, DOI 10.1074/jbc.273.4.2044
   Dougherty DA, 1996, SCIENCE, V271, P163, DOI 10.1126/science.271.5246.163
   Drose S, 1997, J EXP BIOL, V200, P1
   DUFFUS WA, 1995, J VIROL, V69, P2471, DOI 10.1128/JVI.69.4.2471-2479.1995
   Gibbons DL, 2004, NATURE, V427, P320, DOI 10.1038/nature02239
   GORDON VM, 1995, INFECT IMMUN, V63, P82, DOI 10.1128/IAI.63.1.82-87.1995
   GRIFFITHS G, 1983, J CELL BIOL, V96, P835, DOI 10.1083/jcb.96.3.835
   Harrison SC, 2008, NAT STRUCT MOL BIOL, V15, P690, DOI 10.1038/nsmb.1456
   HELENIUS A, 1980, J CELL BIOL, V84, P404, DOI 10.1083/jcb.84.2.404
   HUBBARD SC, 1988, J BIOL CHEM, V263, P19303
   Isom DG, 2011, P NATL ACAD SCI USA, V108, P5260, DOI 10.1073/pnas.1010750108
   JAIN SK, 1991, J BIOL CHEM, V266, P5756
   KIELIAN M, 1990, J VIROL, V64, P4614, DOI 10.1128/JVI.64.10.4614-4624.1990
   Kielian M, 2010, VIRUSES-BASEL, V2, P796, DOI 10.3390/v2040796
   Kuhn R.J., 2007, Field's Virology, V5th
   LEVYMINTZ P, 1991, J VIROL, V65, P4292, DOI 10.1128/JVI.65.8.4292-4300.1991
   Li L, 2008, SCIENCE, V319, P1830, DOI 10.1126/science.1153263
   Li L, 2010, NATURE, V468, P705, DOI 10.1038/nature09546
   Liao MF, 2005, J CELL BIOL, V171, P111, DOI 10.1083/jcb.200507075
   LILJESTROM P, 1991, J VIROL, V65, P4107
   Liu CY, 2010, J VIROL, V84, P11624, DOI 10.1128/JVI.01625-10
   LOBIGS M, 1990, J VIROL, V64, P4346, DOI 10.1128/JVI.64.9.4346-4355.1990
   Lorenz IC, 2002, J VIROL, V76, P5480, DOI 10.1128/JVI.76.11.5480-5491.2002
   Martín CSS, 2009, TRENDS MICROBIOL, V17, P514, DOI 10.1016/j.tim.2009.08.002
   Mercer J, 2010, ANNU REV BIOCHEM, V79, P803, DOI 10.1146/annurev-biochem-060208-104626
   Mukouyama EB, 2004, BIOCHEM BIOPH RES CO, V320, P846, DOI 10.1016/j.bbrc.2004.05.219
   NEBLOCK DS, 1982, BIOCHEM BIOPH RES CO, V105, P902, DOI 10.1016/0006-291X(82)91055-5
   Paroutis P, 2004, PHYSIOLOGY, V19, P207, DOI 10.1152/physiol.00005.2004
   Pinto LH, 2006, J BIOL CHEM, V281, P8997, DOI 10.1074/jbc.R500020200
   QUINN P, 1983, J CELL BIOL, V96, P851, DOI 10.1083/jcb.96.3.851
   SALMINEN A, 1992, J CELL BIOL, V116, P349, DOI 10.1083/jcb.116.2.349
   Sjöberg M, 2011, J VIROL, V85, P5644, DOI 10.1128/JVI.00130-11
   Smit JM, 2001, J VIROL, V75, P11196, DOI 10.1128/JVI.75.22.11196-11204.2001
   Snyder AJ, 2012, J VIROL, V86, P13609, DOI 10.1128/JVI.01805-12
   Snyder AJ, 2012, J VIROL, V86, P3100, DOI 10.1128/JVI.06615-11
   Sobolev V, 1999, BIOINFORMATICS, V15, P327, DOI 10.1093/bioinformatics/15.4.327
   Stadler K, 1997, J VIROL, V71, P8475, DOI 10.1128/JVI.71.11.8475-8481.1997
   Voss JE, 2010, NATURE, V468, P709, DOI 10.1038/nature09555
   WAHLBERG JM, 1989, J VIROL, V63, P4991, DOI 10.1128/JVI.63.12.4991-4997.1989
   White JM, 2008, CRIT REV BIOCHEM MOL, V43, P189, DOI [10.1080/10409230802058320, 10.1080/10409230802058320 ]
   Wozniak AL, 2010, PLOS PATHOG, V6, DOI 10.1371/journal.ppat.1001087
   Yu IM, 2009, J VIROL, V83, P12101, DOI 10.1128/JVI.01637-09
   Yu IM, 2008, SCIENCE, V319, P1834, DOI 10.1126/science.1153264
   Zhang XY, 2004, VIROLOGY, V327, P287, DOI 10.1016/j.virol.2004.06.037
   Zhang XY, 2003, J VIROL, V77, P2981, DOI 10.1128/JVI.77.5.2981-2989.2003
   Zheng A, 2010, PLOS PATHOG, V6, DOI 10.1371/journal.ppat.1001157
NR 52
TC 53
Z9 71
U1 0
U2 12
PU AMER SOC MICROBIOLOGY
PI WASHINGTON
PA 1752 N ST NW, WASHINGTON, DC 20036-2904 USA
SN 0022-538X
EI 1098-5514
J9 J VIROL
JI J. Virol.
PD SEP
PY 2013
VL 87
IS 18
BP 10255
EP 10262
DI 10.1128/JVI.01507-13
PG 8
WC Virology
WE Science Citation Index Expanded (SCI-EXPANDED)
SC Virology
GA 205DE
UT WOS:000323420800028
PM 23864626
OA Bronze, Green Published
DA 2025-07-26
ER

PT J
AU Varjak, M
   Saul, S
   Arike, L
   Lulla, A
   Peil, L
   Merits, A
AF Varjak, Margus
   Saul, Sirle
   Arike, Liisa
   Lulla, Aleksei
   Peil, Lauri
   Merits, Andres
TI Magnetic Fractionation and Proteomic Dissection of Cellular Organelles
   Occupied by the Late Replication Complexes of Semliki Forest Virus
SO JOURNAL OF VIROLOGY
LA English
DT Article
ID NONSTRUCTURAL PROTEIN NSP2; RNA-BINDING PROTEINS; SINDBIS-VIRUS;
   NUCLEOLAR PROTEOME; GENE-EXPRESSION; POLIOVIRUS RNA; MINUS-STRAND; HUR
   PROTEIN; K INTERACTS; AMINO-ACIDS
AB Alphavirus replicase complexes are initially formed at the plasma membrane and are subsequently internalized by endocytosis. During the late stages of infection, viral replication organelles are represented by large cytopathic vacuoles, where replicase complexes bind to membranes of endolysosomal origin. In addition to viral components, these organelles harbor an unknown number of host proteins. In this study, a fraction of modified lysosomes carrying functionally intact replicase complexes was obtained by feeding Semliki Forest virus (SFV)-infected HeLa cells with dextran-covered magnetic nanoparticles and later magnetically isolating the nanoparticle-containing lysosomes. Stable isotope labeling with amino acids in cell culture combined with quantitative proteomics was used to reveal 78 distinct cellular proteins that were at least 2.5-fold more abundant in replicase complex-carrying vesicles than in vesicles obtained from noninfected cells. These host components included the RNA-binding proteins PCBP1, hnRNP M, hnRNP C, and hnRNP K, which were shown to colocalize with the viral replicase. Silencing of hnRNPM and hnRNP C expression enhanced the replication of SFV, Chikungunya virus (CHIKV), and Sindbis virus (SINV). PCBP1 silencing decreased SFV-mediated protein synthesis, whereas hnRNP K silencing increased this synthesis. Notably, the effect of hnRNP K silencing on CHIKV- and SINV-mediated protein synthesis was opposite to that observed for SFV. This study provides a new approach for analyzing the proteome of the virus replication organelle of positive-strand RNA viruses and helps to elucidate how host RNA-binding proteins exert important but diverse functions during positive-strand RNA viral infection.
C1 [Varjak, Margus; Saul, Sirle; Arike, Liisa; Lulla, Aleksei; Peil, Lauri; Merits, Andres] Univ Tartu, Inst Technol, EE-50090 Tartu, Estonia.
C3 University of Tartu
RP Merits, A (corresponding author), Univ Tartu, Inst Technol, Ulikooli 18, EE-50090 Tartu, Estonia.
EM andres.merits@ut.ee
RI Arike, Liisa/AAF-7698-2020; Peil, Lauri/G-9944-2012; Merits,
   Andres/H-3125-2015
OI Varjak, Margus/0000-0003-2608-5148; Peil, Lauri/0000-0001-6906-7113;
   Arike, Liisa/0000-0002-2184-0960; Merits, Andres/0000-0001-8193-0071
FU European Union [261202]; Estonian Science Foundation [7407]; European
   Union through the European Regional Development Fund via the Center of
   Excellence in Chemical Biology in Estonia
FX The research described in this article was funded by the European Union
   Seventh Framework Program under grant agreement no. 261202 (ICRES), the
   Estonian Science Foundation, grant 7407, and the European Union through
   the European Regional Development Fund via the Center of Excellence in
   Chemical Biology in Estonia.
CR Akhrymuk I, 2012, J VIROL, V86, P7180, DOI 10.1128/JVI.00541-12
   Atasheva S, 2007, J VIROL, V81, P5046, DOI 10.1128/JVI.02746-06
   Auweter SD, 2006, NUCLEIC ACIDS RES, V34, P4943, DOI 10.1093/nar/gkl620
   BARTON DJ, 1991, J VIROL, V65, P1496, DOI 10.1128/JVI.65.3.1496-1506.1991
   Beura LK, 2011, J VIROL, V85, P12939, DOI 10.1128/JVI.05177-11
   Bouraï M, 2012, J VIROL, V86, P3121, DOI 10.1128/JVI.06390-11
   Brunner JE, 2005, J VIROL, V79, P3254, DOI 10.1128/JVI.79.6.3254-3266.2005
   Burnham AJ, 2007, VIROLOGY, V367, P212, DOI 10.1016/j.virol.2007.05.008
   Chang CJ, 2001, DNA CELL BIOL, V20, P569, DOI 10.1089/104454901317094981
   Chaudhury A, 2010, RNA, V16, P1449, DOI 10.1261/rna.2254110
   CLEWLEY JP, 1976, J GEN VIROL, V32, P395, DOI 10.1099/0022-1317-32-3-395
   Cox J, 2011, J PROTEOME RES, V10, P1794, DOI 10.1021/pr101065j
   Cox J, 2008, NAT BIOTECHNOL, V26, P1367, DOI 10.1038/nbt.1511
   Cristea IM, 2006, J BIOL CHEM, V281, P30269, DOI 10.1074/jbc.M603980200
   Cristea IM, 2010, J VIROL, V84, P6720, DOI 10.1128/JVI.01983-09
   Deal RB, 2010, DEV CELL, V18, P1030, DOI 10.1016/j.devcel.2010.05.013
   DEGROOT RJ, 1991, P NATL ACAD SCI USA, V88, P8967, DOI 10.1073/pnas.88.20.8967
   Dickson AM, 2012, J BIOL CHEM, V287, P36229, DOI 10.1074/jbc.M112.371203
   Dreyfuss G, 2002, NAT REV MOL CELL BIO, V3, P195, DOI 10.1038/nrm760
   Emmott E, 2010, PROTEOMICS, V10, P3558, DOI 10.1002/pmic.201000139
   Emmott E, 2010, J PROTEOME RES, V9, P5335, DOI 10.1021/pr100593g
   Ertel KJ, 2010, J VIROL, V84, P4229, DOI 10.1128/JVI.02198-09
   Foy NJ, 2013, J VIROL, V87, P1997, DOI 10.1128/JVI.02853-12
   Frolov I, 2009, J VIROL, V83, P9031, DOI 10.1128/JVI.00850-09
   Frolova E, 2006, J VIROL, V80, P4122, DOI 10.1128/JVI.80.8.4122-4134.2006
   Frolova EI, 2002, J VIROL, V76, P11254, DOI 10.1128/JVI.76.22.11254-11264.2002
   Frolova EI, 2010, J VIROL, V84, P11679, DOI 10.1128/JVI.01441-10
   Fros JJ, 2012, J VIROL, V86, P10873, DOI 10.1128/JVI.01506-12
   Fujimura K, 2009, BBA-MOL CELL RES, V1793, P878, DOI 10.1016/j.bbamcr.2009.02.002
   Gamarnik AV, 1997, RNA, V3, P882
   Garmashova N, 2006, J VIROL, V80, P5686, DOI 10.1128/JVI.02739-05
   Glebov OO, 2006, NAT CELL BIOL, V8, P46, DOI 10.1038/ncb1342
   Gorchakov R, 2005, J VIROL, V79, P9397, DOI 10.1128/JVI.79.15.9397-9409.2005
   Gorchakov R, 2008, J VIROL, V82, P10088, DOI 10.1128/JVI.01011-08
   Gorchakov R, 2008, J VIROL, V82, P6218, DOI 10.1128/JVI.02624-07
   GRIMLEY PM, 1968, J VIROL, V2, P1326, DOI 10.1128/JVI.2.11.1326-1338.1968
   Gui HX, 2010, J BIOMED SCI, V17, DOI 10.1186/1423-0127-17-59
   HARDY WR, 1989, J VIROL, V63, P4653, DOI 10.1128/JVI.63.11.4653-4664.1989
   Huang DW, 2009, NAT PROTOC, V4, P44, DOI 10.1038/nprot.2008.211
   Huang DW, 2009, NUCLEIC ACIDS RES, V37, P1, DOI 10.1093/nar/gkn923
   Jensen LJ, 2009, NUCLEIC ACIDS RES, V37, pD412, DOI 10.1093/nar/gkn760
   Jiang XS, 2005, MOL CELL PROTEOMICS, V4, P902, DOI 10.1074/mcp.M400112-MCP200
   Judith D, 2013, EMBO REP, V14, P534, DOI 10.1038/embor.2013.51
   Kujala P, 2001, J VIROL, V75, P3873, DOI 10.1128/JVI.75.8.3873-3884.2001
   Laakkonen P, 1998, J VIROL, V72, P10265, DOI 10.1128/JVI.72.12.10265-10269.1998
   Lee YH, 2010, PROTEOMICS, V10, P3935, DOI 10.1002/pmic.201000289
   LEMM JA, 1994, EMBO J, V13, P2925, DOI 10.1002/j.1460-2075.1994.tb06587.x
   Lenarcic EM, 2013, J VIROL, V87, P8697, DOI 10.1128/JVI.00950-13
   Li ZH, 2011, RNA BIOL, V8, P305, DOI 10.4161/rna.8.2.15391
   LILJESTROM P, 1991, BIO-TECHNOL, V9, P1356, DOI 10.1038/nbt1291-1356
   Lulla A, 2006, J VIROL, V80, P5413, DOI 10.1128/JVI.00229-06
   Mannová P, 2006, MOL CELL PROTEOMICS, V5, P2319, DOI 10.1074/mcp.M600121-MCP200
   Merits A, 2001, J GEN VIROL, V82, P765, DOI 10.1099/0022-1317-82-4-765
   Montgomery SA, 2006, J VIROL, V80, P7729, DOI 10.1128/JVI.00425-06
   Nagy PD, 2012, NAT REV MICROBIOL, V10, P137, DOI 10.1038/nrmicro2692
   Noisakran S, 2008, BIOCHEM BIOPH RES CO, V372, P67, DOI 10.1016/j.bbrc.2008.04.165
   Ong SE, 2002, MOL CELL PROTEOMICS, V1, P376, DOI 10.1074/mcp.M200025-MCP200
   Ong SE, 2006, NAT PROTOC, V1, P2650, DOI 10.1038/nprot.2006.427
   Panas MD, 2012, MOL BIOL CELL, V23, P4701, DOI 10.1091/mbc.E12-08-0619
   Parkt E, 2009, J GEN VIROL, V90, P2073, DOI 10.1099/vir.0.012682-0
   Parsley TB, 1997, RNA, V3, P1124
   Perera R, 2007, J VIROL, V81, P8919, DOI 10.1128/JVI.01013-07
   Rappsilber J, 2007, NAT PROTOC, V2, P1896, DOI 10.1038/nprot.2007.261
   Rodriguez-Andres J, 2012, PLOS PATHOG, V8, DOI 10.1371/journal.ppat.1002977
   Salonen A, 2003, J VIROL, V77, P1691, DOI 10.1128/JVI.77.3.1691-1702.2003
   Santamaría E, 2009, MOL CELL PROTEOMICS, V8, P805, DOI 10.1074/mcp.M800202-MCP200
   Sanz MA, 2007, J VIROL, V81, P7061, DOI 10.1128/JVI.02529-06
   Schuffenecker I, 2006, PLOS MED, V3, P1058, DOI 10.1371/journal.pmed.0030263
   SHIRAKO Y, 1994, J VIROL, V68, P1874, DOI 10.1128/JVI.68.3.1874-1885.1994
   Singh R, 2005, NAT STRUCT MOL BIOL, V12, P645, DOI 10.1038/nsmb961
   Sokoloski KJ, 2010, CELL HOST MICROBE, V8, P196, DOI 10.1016/j.chom.2010.07.003
   Spångberg K, 1999, J GEN VIROL, V80, P1371, DOI 10.1099/0022-1317-80-6-1371
   Spuul P, 2010, J VIROL, V84, P7543, DOI 10.1128/JVI.00477-10
   STRAUSS JH, 1994, MICROBIOL REV, V58, P491, DOI 10.1128/MMBR.58.3.491-562.1994
   Tamberg N, 2007, J GEN VIROL, V88, P1225, DOI 10.1099/vir.0.82436-0
   Thio CLP, 2013, PLOS ONE, V8, DOI 10.1371/journal.pone.0061444
   van Hemert MJ, 2008, PLOS PATHOG, V4, DOI 10.1371/journal.ppat.1000054
   van Hemert MJ, 2008, J BIOL CHEM, V283, P16525, DOI 10.1074/jbc.M708136200
   Varjak M, 2010, J VIROL, V84, P2352, DOI 10.1128/JVI.01540-09
   Vasiljeva L, 2003, J BIOL CHEM, V278, P41636, DOI 10.1074/jbc.M307481200
   Vogels MW, 2011, PROTEOMICS, V11, P64, DOI 10.1002/pmic.201000309
   WANG YF, 1994, J VIROL, V68, P6466, DOI 10.1128/JVI.68.10.6466-6475.1994
   Wikan N, 2012, PLOS ONE, V7, DOI 10.1371/journal.pone.0031102
   Wittrup A, 2010, P NATL ACAD SCI USA, V107, P13342, DOI 10.1073/pnas.1002622107
   Zhang H, 2011, MOL CELL PROTEOMICS, V10, DOI [10.1186/1476-4598-10-108, 10.1074/mcp.M111.009936, 10.1074/mcp.M110.005678]
   Zusinaite E, 2007, J GEN VIROL, V88, P1977, DOI 10.1099/vir.0.82865-0
NR 86
TC 48
Z9 56
U1 1
U2 15
PU AMER SOC MICROBIOLOGY
PI WASHINGTON
PA 1752 N ST NW, WASHINGTON, DC 20036-2904 USA
SN 0022-538X
EI 1098-5514
J9 J VIROL
JI J. Virol.
PD SEP
PY 2013
VL 87
IS 18
BP 10295
EP 10312
DI 10.1128/JVI.01105-13
PG 18
WC Virology
WE Science Citation Index Expanded (SCI-EXPANDED)
SC Virology
GA 205DE
UT WOS:000323420800032
PM 23864636
OA Green Published
DA 2025-07-26
ER

PT J
AU Thomas, S
   Rai, J
   John, L
   Schaefer, S
   Pützer, BM
   Herchenröder, O
AF Thomas, Saijo
   Rai, Jagdish
   John, Lijo
   Schaefer, Stephan
   Puetzer, Brigitte M.
   Herchenroeder, Ottmar
TI Chikungunya virus capsid protein contains nuclear import and export
   signals
SO VIROLOGY JOURNAL
LA English
DT Article
DE Chikungunya virus; Capsid protein; Nuclear transport; Nuclear
   localization signal; Nuclear export signal; Karyopherin; CRM1
ID FAST INTERACTION REFINEMENT; LOCALIZATION SIGNAL; STRUCTURAL BASIS; WEB
   SERVER; OLD-WORLD; RECOGNITION; NSP2; REQUIREMENTS; SEQUENCES; TRANSPORT
AB Background: Chikungunya virus (CHIKV) is an alphavirus of the Togaviridae family. After autoproteolytic cleavage, the CHIKV capsid protein (CP) is involved in RNA binding and assembly of the viral particle. The monomeric CP is approximately 30 kDa in size and is small enough for passive transport through nuclear pores. Some alphaviruses are found to harbor nuclear localization signals (NLS) and transport of these proteins between cellular compartments was shown to be energy dependent. The active nuclear import of cytoplasmic proteins is mediated by karyopherins and their export by exportins. As nuclear and cytoplasmic trafficking may play a role in the life cycle of CHIKV, we have sought to identify nuclear localization and nuclear export signals in CHIKV CP in a virus-free system. Methods: EGFP-fusion proteins of CHIKV CP and mutants thereof were created and used to monitor their intracellular localization. Binding of cellular proteins was confirmed in pull-down assays with purified CP using co-immuoprecipitation. Nuclear localization was demonstrated in a virus-free system using fluorescence microscopy. Results: Here we show that CHIKV CP is a nuclear-cytoplasmic shuttling protein with an active NLS that binds to karyopherin a (Kara) for its nuclear translocation. We also found that the Kara4 C-terminal NLS binding site is sufficient for this interaction. We further demonstrate that CHIKV CP interacts directly with the export receptor CRM1 to transport this viral protein out of the nucleus via a nuclear export signal (NES). The CHIKV CP NES was mapped between amino acids 143 and 155 of CP. Deduced from in silico analyses we found that the NES has a mode of binding similar to the snurportin-1 CRM1 complex. Conclusions: We were able to show that in a virus-free system that the CHIKV capsid protein contains both, a NLS and a NES, and that it is actively transported between the cytoplasma and the nucleus. We conclude that CHIKV CP has the ability to shuttle via interaction with karyopherins for its nuclear import and, vice versa, by CRM1-dependent nuclear export.
C1 [Thomas, Saijo; John, Lijo; Schaefer, Stephan; Puetzer, Brigitte M.; Herchenroeder, Ottmar] Univ Rostock, Med Ctr, Inst Expt Gene Therapy & Canc Res, D-18057 Rostock, Germany.
   [Rai, Jagdish] Tripura Univ Suryamaninagar, Dept Mol Biol & Bioinformat, Agartala 799022, India.
C3 University of Rostock; Tripura University
RP Herchenröder, O (corresponding author), Univ Rostock, Med Ctr, Inst Expt Gene Therapy & Canc Res, Schillingallee 69, D-18057 Rostock, Germany.
EM herchen@med.uni-rostock.de
OI JOHN, LIJO/0000-0002-5459-5359; Rai, Jagdish/0000-0002-5455-7758
FU Deutscher Akademischer Austauschdienst (DAAD)
FX We thank the individuals mentioned in Materials and Methods for the
   contribution of plasmids. We are thankful to Stephan Gunther and
   Kirtikumar B. Jadhav for scientific discussions and Vijay Alla for
   technical help. Saijo Thomas was supported by a grant from the Deutscher
   Akademischer Austauschdienst (DAAD).
CR Agapov EV, 1998, P NATL ACAD SCI USA, V95, P12989, DOI 10.1073/pnas.95.22.12989
   Akhrymuk I, 2012, J VIROL, V86, P7180, DOI 10.1128/JVI.00541-12
   Andrusier N, 2007, PROTEINS, V69, P139, DOI 10.1002/prot.21495
   Atasheva S, 2008, J VIROL, V82, P4028, DOI 10.1128/JVI.02330-07
   Atasheva S, 2010, J VIROL, V84, P4158, DOI 10.1128/JVI.02554-09
   Bouraï M, 2012, J VIROL, V86, P3121, DOI 10.1128/JVI.06390-11
   Cerutti A, 2011, PLOS ONE, V6, DOI 10.1371/journal.pone.0025854
   Connor MK, 2003, MOL BIOL CELL, V14, P201, DOI 10.1091/mbc.E02-06-0319
   Conti E, 1998, CELL, V94, P193, DOI 10.1016/S0092-8674(00)81419-1
   Corredor AG, 2010, CURR HIV RES, V8, P2, DOI 10.2174/157016210790416343
   DINGWALL C, 1991, TRENDS BIOCHEM SCI, V16, P478, DOI 10.1016/0968-0004(91)90184-W
   DINGWALL C, 1982, CELL, V30, P449, DOI 10.1016/0092-8674(82)90242-2
   Engelsma D, 2008, MOL BIOL CELL, V19, P2544, DOI 10.1091/mbc.E08-01-0009
   ERWIN C, 1983, J VIROL, V45, P792, DOI 10.1128/JVI.45.2.792-799.1983
   Eulálio A, 2006, J VIROL, V80, P1393, DOI 10.1128/JVI.80.3.1393-1404.2006
   Fagerlund R, 2005, J BIOL CHEM, V280, P15942, DOI 10.1074/jbc.M500814200
   FAVRE D, 1994, ARCH VIROL, V137, P149, DOI 10.1007/BF01311181
   FOLLETT EAC, 1975, J GEN VIROL, V26, P183, DOI 10.1099/0022-1317-26-2-183
   Fontes MRM, 2000, J MOL BIOL, V297, P1183, DOI 10.1006/jmbi.2000.3642
   Frolova EI, 2002, J VIROL, V76, P11254, DOI 10.1128/JVI.76.22.11254-11264.2002
   Garmashova N, 2007, J VIROL, V81, P2472, DOI 10.1128/JVI.02073-06
   Güttler T, 2010, NAT STRUCT MOL BIOL, V17, P1367, DOI 10.1038/nsmb.1931
   Guex N, 1997, ELECTROPHORESIS, V18, P2714, DOI 10.1002/elps.1150181505
   Hantschel O, 2005, MOL CELL, V19, P461, DOI 10.1016/j.molcel.2005.06.030
   Harris ME, 1998, MOL CELL BIOL, V18, P3889, DOI 10.1128/MCB.18.7.3889
   Indik S, 2005, VIROLOGY, V337, P1, DOI 10.1016/j.virol.2005.03.040
   KALDERON D, 1984, CELL, V39, P499, DOI 10.1016/0092-8674(84)90457-4
   Köhler M, 1999, MOL CELL BIOL, V19, P7782
   Köhler M, 2001, VIROLOGY, V289, P186, DOI 10.1006/viro.2001.1151
   Kowalzik S, 2008, MED MICROBIOL IMMUN, V197, P381, DOI 10.1007/s00430-008-0090-5
   Kudo N, 1998, EXP CELL RES
   Kutay U, 2005, TRENDS CELL BIOL, V15, P121, DOI 10.1016/j.tcb.2005.01.005
   LANFORD RE, 1984, CELL, V37, P801, DOI 10.1016/0092-8674(84)90415-X
   Lange A, 2007, J BIOL CHEM, V282, P5101, DOI 10.1074/jbc.R600026200
   London N, 2011, NUCLEIC ACIDS RES, V39, pW249, DOI 10.1093/nar/gkr431
   Mashiach E, 2008, NUCLEIC ACIDS RES, V36, pW229, DOI 10.1093/nar/gkn186
   Mattaj IW, 2010, NAT STRUCT MOL BIOL, V17, P1288, DOI 10.1038/nsmb1110-1288
   Melén K, 2003, J BIOL CHEM, V278, P28193, DOI 10.1074/jbc.M303571200
   MICHEL MR, 1990, J VIROL, V64, P5123, DOI 10.1128/JVI.64.10.5123-5131.1990
   Miyamoto Y, 1997, J BIOL CHEM, V272, P26375, DOI 10.1074/jbc.272.42.26375
   Nigg EA, 1997, NATURE, V386, P779, DOI 10.1038/386779a0
   Offman MN, 2008, BMC STRUCT BIOL, V8, DOI 10.1186/1472-6807-8-34
   Ossovskaya V, 2008, FEBS LETT, V582, P2402, DOI 10.1016/j.febslet.2008.06.004
   PAINE PL, 1975, NATURE, V254, P109, DOI 10.1038/254109a0
   Powers AM, 2007, J GEN VIROL, V88, P2363, DOI 10.1099/vir.0.82858-0
   Scheifele LZ, 2005, J VIROL, V79, P8732, DOI 10.1128/JVI.79.14.8732-8741.2005
   Schwartz O, 2010, NAT REV MICROBIOL, V8, P491, DOI 10.1038/nrmicro2368
   Sharma K, 2011, PLOS ONE, V6, DOI 10.1371/journal.pone.0019436
   Shaw ML, 2005, J VIROL
   Sheng Z, 2004, J BIOL CHEM, V279, P40153, DOI 10.1074/jbc.M400123200
   Taagepera S, 1998, P NATL ACAD SCI USA, V95, P7457, DOI 10.1073/pnas.95.13.7457
   Takeda A, 2010, J BIOL CHEM, V285, P16248, DOI 10.1074/jbc.M109.048785
   Thomas S, 2010, VIROL J, V7, DOI 10.1186/1743-422X-7-327
   Turner JG, 2008, CURR MED CHEM, V15, P2648, DOI 10.2174/092986708786242859
   Vasu SK, 2001, CURR OPIN CELL BIOL, V13, P363, DOI 10.1016/S0955-0674(00)00221-0
   Wang P, 1997, J VIROL, V71, P1850, DOI 10.1128/JVI.71.3.1850-1856.1997
   Welch K, 1999, MOL CELL BIOL, V19, P8400
NR 57
TC 37
Z9 46
U1 1
U2 16
PU BMC
PI LONDON
PA CAMPUS, 4 CRINAN ST, LONDON N1 9XW, ENGLAND
SN 1743-422X
J9 VIROL J
JI Virol. J.
PD AUG 28
PY 2013
VL 10
AR 269
DI 10.1186/1743-422X-10-269
PG 13
WC Virology
WE Science Citation Index Expanded (SCI-EXPANDED)
SC Virology
GA 211CE
UT WOS:000323880900002
PM 23984714
OA gold, Green Published
DA 2025-07-26
ER

PT J
AU Rosenberg, R
   Johansson, MA
   Powers, AM
   Miller, BR
AF Rosenberg, Ronald
   Johansson, Michael A.
   Powers, Ann M.
   Miller, Barry R.
TI Search strategy has influenced the discovery rate of human viruses
SO PROCEEDINGS OF THE NATIONAL ACADEMY OF SCIENCES OF THE UNITED STATES OF
   AMERICA
LA English
DT Article
DE emerging diseases; zoonoses
ID EMERGING INFECTIOUS-DISEASES; RNA VIRUSES; EMERGENCE; EVOLUTION;
   TRANSMISSION; REASSORTMENT; CHIKUNGUNYA; PATHOGENS; MOSQUITOS; TRENDS
AB A widely held concern is that the pace of infectious disease emergence has been increasing. We have analyzed the rate of discovery of pathogenic viruses, the preeminent source of newly discovered causes of human disease, from 1897 through 2010. The rate was highest during 1950-1969, after which it moderated. This general picture masks two distinct trends: for arthropod-borne viruses, which comprised 39% of pathogenic viruses, the discovery rate peaked at three per year during 1960-1969, but subsequently fell nearly to zero by 1980; however, the rate of discovery of non-arboviruses remained stable at about two per year from 1950 through 2010. The period of highest arbovirus discovery coincided with a comprehensive program supported by The Rockefeller Foundation of isolating viruses from humans, animals, and arthropod vectors at field stations in Latin America, Africa, and India. The productivity of this strategy illustrates the importance of location, approach, long-term commitment, and sponsorship in the discovery of emerging pathogens.
C1 [Rosenberg, Ronald; Johansson, Michael A.; Powers, Ann M.; Miller, Barry R.] Ctr Dis Control & Prevent, Div Vector Borne Dis, Ft Collins, CO 80521 USA.
C3 Centers for Disease Control & Prevention - USA
RP Rosenberg, R (corresponding author), Ctr Dis Control & Prevent, Div Vector Borne Dis, Ft Collins, CO 80521 USA.
EM viruslist@cdc.gov
OI Johansson, Michael/0000-0002-5090-7722
CR Aaskov J, 2006, SCIENCE, V311, P236, DOI 10.1126/science.1115030
   [Anonymous], W NIL VIR STAT SURV
   [Anonymous], US CAP ADDR TROP INF
   [Anonymous], INT CAT ARB INCL CER
   [Anonymous], 1973, ARTHROPOD BORNE VIRU
   Ashburn PM, 1907, J INFECT DIS, V4, P440, DOI 10.1093/infdis/4.3.440
   BEATY BJ, 1985, SCIENCE, V230, P548, DOI 10.1126/science.4048949
   Bebber DP, 2007, P ROY SOC B-BIOL SCI, V274, P1651, DOI 10.1098/rspb.2007.0464
   Bebber DP, 2012, P ROY SOC B-BIOL SCI, V279, P2269, DOI 10.1098/rspb.2011.2439
   Brault AC, 2007, NAT GENET, V39, P1162, DOI 10.1038/ng2097
   Brault AC, 2004, P NATL ACAD SCI USA, V101, P11344, DOI 10.1073/pnas.0402905101
   Briese T, 2006, J VIROL, V80, P5627, DOI 10.1128/JVI.02448-05
   Cleaveland S, 2007, CURR TOP MICROBIOL, V315, P85
   Cowling A, 1996, J AM STAT ASSOC, V91, P1516, DOI 10.2307/2291577
   de Lamballerie X, 2008, VIROL J, V5, DOI 10.1186/1743-422X-5-33
   DOWNS WG, 1982, ANNU REV MED, V33, P1, DOI 10.1146/annurev.me.33.020182.000245
   Drake JW, 1999, P NATL ACAD SCI USA, V96, P13910, DOI 10.1073/pnas.96.24.13910
   Jones KE, 2008, NATURE, V451, P990, DOI 10.1038/nature06536
   King A.M.Q., 2011, VIRUS TAXONOMY
   Knipe D.M., 2006, Fields Virology
   Lederberg J, 1992, Emerging Infections: Microbial Threats to Health in the United States
   Mahy BWJ., 2008, ENCY VIROLOGY, V3
   McMichael AJ, 2004, PHILOS T ROY SOC B, V359, P1049, DOI 10.1098/rstb.2004.1480
   Powers AM, 2010, CLIN LAB MED, V30, P209, DOI 10.1016/j.cll.2009.10.003
   Vasilakis N, 2011, NAT REV MICROBIOL, V9, P532, DOI 10.1038/nrmicro2595
   Weaver SC, 2004, NAT REV MICROBIOL, V2, P789, DOI 10.1038/nrmicro1006
   Weaver SC, 1997, J VIROL, V71, P613, DOI 10.1128/JVI.71.1.613-623.1997
   Woelk CH, 2002, MOL BIOL EVOL, V19, P2333, DOI 10.1093/oxfordjournals.molbev.a004059
   Woolhouse M, 2007, CRIT REV MICROBIOL, V33, P231, DOI 10.1080/10408410701647560
   Woolhouse MEJ, 2008, P ROY SOC B-BIOL SCI, V275, P2111, DOI 10.1098/rspb.2008.0294
   World Health Organization (WHO), 2020, Who global strategy on health, environment, and climate change
NR 31
TC 41
Z9 43
U1 0
U2 18
PU NATL ACAD SCIENCES
PI WASHINGTON
PA 2101 CONSTITUTION AVE NW, WASHINGTON, DC 20418 USA
SN 0027-8424
J9 P NATL ACAD SCI USA
JI Proc. Natl. Acad. Sci. U. S. A.
PD AUG 20
PY 2013
VL 110
IS 34
BP 13961
EP 13964
DI 10.1073/pnas.1307243110
PG 4
WC Multidisciplinary Sciences
WE Science Citation Index Expanded (SCI-EXPANDED)
SC Science & Technology - Other Topics
GA 203DU
UT WOS:000323271400065
PM 23918354
OA Green Published, Bronze
DA 2025-07-26
ER

PT J
AU Brandler, S
   Rufflé, C
   Combredet, C
   Brault, JB
   Najburg, V
   Prevost, MC
   Habel, A
   Tauber, E
   Desprès, P
   Tangy, F
AF Brandler, Samantha
   Ruffle, Claude
   Combredet, Chantal
   Brault, Jean-Baptiste
   Najburg, Valerie
   Prevost, Marie-Christine
   Habel, Andre
   Tauber, Erich
   Despres, Philippe
   Tangy, Frederic
TI A recombinant measles vaccine expressing chikungunya virus-like
   particles is strongly immunogenic and protects mice from lethal
   challenge with chikungunya virus
SO VACCINE
LA English
DT Article
DE Chikungunya; Measles; Vaccine; Virus-like-particles
ID WEST-NILE-VIRUS; CELLULAR IMMUNE-RESPONSES; NEUTRALIZING ANTIBODIES;
   SECRETED FORM; INFECTION; EPIDEMIC; STRAIN; RESCUE; MODEL
AB Chikungunya virus (CHIKV), a mosquito-transmitted alphavirus, recently reemerged in the Indian Ocean, India and Southeast Asia, causing millions of cases of severe polyarthralgia. No specific treatment to prevent disease or vaccine to limit epidemics is currently available. Here we describe a recombinant live-attenuated measles vaccine (MV) expressing CHIKV virus-like particles comprising capsid and envelope structural proteins from the recent CHIKV strain La Reunion. Immunization of mice susceptible to measles virus induced high titers of CHIKV antibodies that neutralized several primary isolates. Specific cellular immune responses were also elicited. A single immunization with this vaccine candidate protected all mice from a lethal CHIKV challenge, and passive transfer of immune sera conferred protection to naive mice. Measles vaccine is one of the safest and most effective human vaccines. A recombinant MV-CHIKV virus could make a safe and effective vaccine against chikungunya that deserves to be further tested in human trials. (C) 2013 Elsevier Ltd. All rights reserved.
C1 [Brandler, Samantha; Ruffle, Claude; Combredet, Chantal; Najburg, Valerie; Tangy, Frederic] Inst Pasteur, Unite Genom Virale & Vaccinat, CNRS, URA 3015, F-75724 Paris 15, France.
   [Brault, Jean-Baptiste; Despres, Philippe] Inst Pasteur, Flavivirus Host Mol Interact Unit, F-75724 Paris 15, France.
   [Habel, Andre; Tauber, Erich] Themis Biosci, Vienna, Austria.
   [Prevost, Marie-Christine] Inst Pasteur, F-75724 Paris 15, France.
C3 Pasteur Network; Universite Paris Cite; Institut Pasteur Paris; Centre
   National de la Recherche Scientifique (CNRS); Pasteur Network;
   Universite Paris Cite; Institut Pasteur Paris; Pasteur Network;
   Universite Paris Cite; Institut Pasteur Paris
RP Brandler, S (corresponding author), Inst Pasteur, Unite Genom Virale & Vaccinat, CNRS, URA 3015, 28 Rue Dr Roux, F-75724 Paris 15, France.
EM samantha.brandler@pasteur.fr
OI Brault, Jean-Baptiste/0000-0001-5950-2601; Tauber,
   Erich/0000-0001-8042-2403
FU Institut Pasteur; Center National de la Recherche Scientifique (CNRS)
FX This work was supported by the Institut Pasteur and the Center National
   de la Recherche Scientifique (CNRS). We acknowledge the Reference
   National Center for Arboviruses (M.P. Frenkiel, I. Moltini) for
   providing chikungunya virus strains and S. Paulous for the production of
   CHIK.sE2 antigen.
CR Akahata W, 2010, NAT MED, V16, P334, DOI 10.1038/nm.2105
   Ault KA, 2006, OBSTET GYNECOL SURV, V61, pS26, DOI 10.1097/01.ogx.0000221187.63574.5c
   BLUMBERG BS, 1985, NEW ENGL J MED, V312, P189
   Brandler S, 2007, PLOS NEGLECT TROP D, V1, DOI 10.1371/journal.pntd.0000096
   Brandler S, 2008, COMP IMMUNOL MICROB, V31, P271, DOI 10.1016/j.cimid.2007.07.012
   Brandler S, 2012, J INFECT DIS, V206, P212, DOI 10.1093/infdis/jis328
   Brandler S, 2010, VACCINE, V28, P6730, DOI 10.1016/j.vaccine.2010.07.073
   Bréhin AC, 2008, VIROLOGY, V371, P185, DOI 10.1016/j.virol.2007.09.028
   Charrel RN, 2007, NEW ENGL J MED, V356, P769, DOI 10.1056/NEJMp078013
   Combredet C, 2003, J VIROL, V77, P11546, DOI 10.1128/JVI.77.21.11546-11554.2003
   Couderc T, 2008, PLOS PATHOG, V4, DOI 10.1371/journal.ppat.0040029
   Desprès P, 2005, J INFECT DIS, V191, P207, DOI 10.1086/426824
   Dubrulle M, 2009, PLOS ONE, V4, DOI 10.1371/journal.pone.0005895
   Edelman R, 2000, AM J TROP MED HYG, V62, P681, DOI 10.4269/ajtmh.2000.62.681
   Gardner J, 2010, J VIROL, V84, P8021, DOI 10.1128/JVI.02603-09
   Grandadam M, 2011, EMERG INFECT DIS, V17, P910, DOI 10.3201/eid1705.101873
   GREISERWILKE I, 1989, J GEN VIROL, V70, P743, DOI 10.1099/0022-1317-70-3-743
   Griffin D.E., 2007, FIELDS VIROLOGY
   Guerbois M, 2009, VIROLOGY, V388, P191, DOI 10.1016/j.virol.2009.02.047
   HARRISON VR, 1971, J IMMUNOL, V107, P643
   Kumar M, 2012, VACCINE, V30, P6142, DOI 10.1016/j.vaccine.2012.07.072
   LEVITT NH, 1986, VACCINE, V4, P157, DOI 10.1016/0264-410X(86)90003-4
   Liniger M, 2008, VACCINE, V26, P2164, DOI 10.1016/j.vaccine.2008.01.057
   Lorin C, 2005, VACCINE, V23, P4463, DOI 10.1016/j.vaccine.2005.04.024
   Lorin C, 2004, J VIROL, V78, P146, DOI 10.1128/JVI.78.1.146-157.2004
   Lorin C, 2012, N-S ARCH PHARMACOL, V385, P1211, DOI 10.1007/s00210-012-0793-4
   Lucas M, 2003, IMMUNOL CELL BIOL, V81, P230, DOI 10.1046/j.1440-1711.2003.01166.x
   Mallilankaraman K, 2011, PLOS NEGLECT TROP D, V5, DOI 10.1371/journal.pntd.0000928
   Mashimo T, 2002, P NATL ACAD SCI USA, V99, P11311, DOI 10.1073/pnas.172195399
   Mavalankar D, 2007, LANCET INFECT DIS, V7, P306, DOI 10.1016/S1473-3099(07)70091-9
   Mohan A, 2006, INDIAN J MED RES, V124, P471
   Mrkic B, 1998, J VIROL, V72, P7420, DOI 10.1128/JVI.72.9.7420-7427.1998
   Muthumani K, 2008, VACCINE, V26, P5128, DOI 10.1016/j.vaccine.2008.03.060
   Parks CL, 1999, J VIROL, V73, P3560, DOI 10.1128/JVI.73.5.3560-3566.1999
   Pialoux G, 2007, LANCET INFECT DIS, V7, P319, DOI 10.1016/S1473-3099(07)70107-X
   Plante K, 2011, PLOS PATHOG, V7, DOI 10.1371/journal.ppat.1002142
   Pletnev SV, 2001, CELL, V105, P127, DOI 10.1016/S0092-8674(01)00302-6
   RADECKE F, 1995, EMBO J, V14, P5773, DOI 10.1002/j.1460-2075.1995.tb00266.x
   Rager-Zisman B, 2003, VACCINE, V21, P2580, DOI 10.1016/S0264-410X(03)00053-7
   Rezza G, 2007, LANCET, V370, P1840, DOI 10.1016/S0140-6736(07)61779-6
   RUDD PA, 2012, J VIROL
   Schuffenecker I, 2006, PLOS MED, V3, P1058, DOI 10.1371/journal.pmed.0030263
   Stebbings R, 2012, PLOS ONE, V7, DOI 10.1371/journal.pone.0050397
   Suhrbier A, 2012, NAT REV RHEUMATOL, V8, P420, DOI 10.1038/nrrheum.2012.64
   TANGY F, 2006, Patent No. 062913587
   Tiwari M, 2009, VACCINE, V27, P2513, DOI 10.1016/j.vaccine.2009.02.062
   Voss JE, 2010, NATURE, V468, P709, DOI 10.1038/nature09555
   Wang D, 2011, VACCINE, V29, P2803, DOI 10.1016/j.vaccine.2011.01.108
   Wang E, 2008, VACCINE, V26, P5030, DOI 10.1016/j.vaccine.2008.07.054
   Warter L, 2011, J IMMUNOL, V186, P3258, DOI 10.4049/jimmunol.1003139
   WEAVER SC, 2005, VIROLOGY, P1010
   Wong-Chew RM, 2003, J MED VIROL, V70, P276, DOI 10.1002/jmv.10390
   Zhang W, 2002, J VIROL, V76, P11645, DOI 10.1128/JVI.76.22.11645-11658.2002
   ZUNIGA A, 2013, HUM VACCIN IMMUNOTHE, V9
   Zuniga A, 2007, VACCINE, V25, P2974, DOI 10.1016/j.vaccine.2007.01.064
NR 55
TC 131
Z9 148
U1 0
U2 26
PU ELSEVIER SCI LTD
PI OXFORD
PA THE BOULEVARD, LANGFORD LANE, KIDLINGTON, OXFORD OX5 1GB, OXON, ENGLAND
SN 0264-410X
EI 1873-2518
J9 VACCINE
JI Vaccine
PD AUG 12
PY 2013
VL 31
IS 36
BP 3718
EP 3725
DI 10.1016/j.vaccine.2013.05.086
PG 8
WC Immunology; Medicine, Research & Experimental
WE Science Citation Index Expanded (SCI-EXPANDED)
SC Immunology; Research & Experimental Medicine
GA 204YT
UT WOS:000323407900015
PM 23742993
DA 2025-07-26
ER

PT J
AU Taylor, A
   Sheng, KC
   Herrero, LJ
   Chen, WQ
   Rulli, NE
   Mahalingam, S
AF Taylor, Adam
   Sheng, Kuo-Ching
   Herrero, Lara J.
   Chen, Weiqiang
   Rulli, Nestor E.
   Mahalingam, Suresh
TI Methotrexate Treatment Causes Early Onset of Disease in a Mouse Model of
   Ross River Virus-Induced Inflammatory Disease through Increased Monocyte
   Production
SO PLOS ONE
LA English
DT Article
ID LOW-DOSE METHOTREXATE; RHEUMATOID-ARTHRITIS; INFECTION; MYOSITIS;
   POLYGLUTAMATES; ALPHAVIRUS; INHIBITOR; BINDARIT; SITES; RISK
AB Part of the Togaviridae family, alphaviruses, including chikungunya virus (CHIKV), Sindbis virus (SINV) and Ross River virus (RRV), are able to cause significant inflammatory pathologies ranging from arthritis to encephalitis. Following symptomatic infection with arthritis-associated alphaviruses, patients often experience severe joint pain, affecting distal and small joints, which can last six months or longer. Recently, methotrexate (MTX), a disease modifying anti-rheumatic drug (DMARD), was used to treat patients experiencing chronic rheumatic symptoms following infection with CHIKV. Here, the effect of MTX on Ross River virus disease (RRVD) in mice was examined to better understand its therapeutic potential for alphaviral-induced musculoskeletal disease and to further our knowledge of the development of alphaviral pathologies. Using a mouse model, we analyzed the effect of MTX on RRVD. RRV disease pathogenesis in response to MTX treatment was determined by measuring levels of proinflammatory factors, cellular infiltrates, viral titer and histological analysis of infected tissues. RRV-infected mice receiving MTX treatment rapidly developed musculoskeletal disease, which correlated with a significant influx of inflammatory cell infiltrates into the skeletal muscle tissue. Although no difference was observed in the level of proinflammatory cytokines and chemokines, the viral load increased at early time points post infection in the serum and quadriceps of MTX treated mice, possibly contributing to disease pathogenesis. Results suggest that MTX treatment of acute RRVD in mice provides no therapeutic benefit and underline the importance of inflammatory monocytes in alphaviral induced arthritides.
C1 [Taylor, Adam; Sheng, Kuo-Ching; Herrero, Lara J.; Chen, Weiqiang; Rulli, Nestor E.; Mahalingam, Suresh] Griffith Univ, Inst Glyc, Nathan, Qld 4111, Australia.
C3 Griffith University
RP Mahalingam, S (corresponding author), Griffith Univ, Inst Glyc, Gold Coast Campus, Nathan, Qld 4111, Australia.
EM s.mahalingam@griffith.edu.au
RI ; Herrero, Lara/A-4628-2015; Chen, Weiqiang/AAZ-6116-2021; Taylor,
   Adam/C-2981-2017
OI Taylor, Adam/0000-0002-7159-3961; Tripp, Ralph/0000-0002-2924-9956;
   Herrero, Lara/0000-0002-5661-9828; Chen, Weiqiang/0000-0002-8840-1823;
   Mahalingam, Suresh/0000-0003-3141-8410
FU Australian National Health and Medical Research Council [2148600]
FX This study was supported by a grant from the Australian National Health
   and Medical Research Council to SM (grant 2148600). The funders had no
   role in study design, data collection and analysis, decision to publish,
   or preparation of the manuscript.
CR ALLEGRA CJ, 1985, P NATL ACAD SCI USA, V82, P4881, DOI 10.1073/pnas.82.15.4881
   Bernatsky S, 2007, RHEUMATOLOGY, V46, P1157, DOI 10.1093/rheumatology/kem076
   BOERBOOMS AMT, 1995, SEMIN ARTHRITIS RHEU, V24, P411, DOI 10.1016/S0049-0172(95)80009-3
   Chan ESL, 2010, NAT REV RHEUMATOL, V6, P175, DOI 10.1038/nrrheum.2010.5
   Chopra A, 2008, ARTHRITIS RHEUM, V58, P2921, DOI 10.1002/art.23753
   CRONSTEIN BN, 1993, J CLIN INVEST, V92, P2675, DOI 10.1172/JCI116884
   FREEMANNARROD M, 1977, JNCI-J NATL CANCER I, V58, P735
   Gardner J, 2010, J VIROL, V84, P8021, DOI 10.1128/JVI.02603-09
   Government WA, 2012, ROSS RIV VIR NOT W A
   Harley D, 2001, CLIN MICROBIOL REV, V14, P909, DOI 10.1128/CMR.14.4.909-932.2001
   Hoarau JJ, 2010, J IMMUNOL, V184, P5914, DOI 10.4049/jimmunol.0900255
   Johnston A, 2005, CLIN IMMUNOL, V114, P154, DOI 10.1016/j.clim.2004.09.001
   Kimura E, 2004, INT J BIOCHEM CELL B, V36, P814, DOI 10.1016/j.biocel.2003.09.002
   Kline K, 2013, PLOS NEGLECT TROP D, V7, DOI 10.1371/journal.pntd.0001755
   KREMER JM, 1986, ARTHRITIS RHEUM-US, V29, P832, DOI 10.1002/art.1780290703
   KUHN RJ, 1991, VIROLOGY, V182, P430, DOI 10.1016/0042-6822(91)90584-X
   LEMENSE GP, 1994, AM J RESP CRIT CARE, V150, P258, DOI 10.1164/ajrccm.150.1.8025760
   Lidbury BA, 2008, J INFECT DIS, V197, P1585, DOI 10.1086/587841
   McLean-Tooke A, 2009, RHEUMATOLOGY, V48, P867, DOI 10.1093/rheumatology/kep101
   Morrison TE, 2006, J VIROL, V80, P737, DOI 10.1128/JVI.80.2.737-749.2006
   Rulli NE, 2011, J INFECT DIS, V204, P1026, DOI 10.1093/infdis/jir470
   Rulli NE, 2009, ARTHRITIS RHEUM-US, V60, P2513, DOI 10.1002/art.24682
   Seitz M, 1998, ARTHRITIS RHEUM-US, V41, P2032, DOI 10.1002/1529-0131(199811)41:11<2032::AID-ART19>3.3.CO;2-A
   Sloan-Gardner T, 2011, COMMUN DIS INTELL, V35, P61, DOI 10.33321/cdi.2011.35.8
   Smitten AL, 2008, J RHEUMATOL, V35, P387
   Soden M, 2000, ARTHRITIS RHEUM, V43, P365, DOI 10.1002/1529-0131(200002)43:2<365::AID-ANR16>3.0.CO;2-E
   Suhrbier A, 2004, CURR OPIN RHEUMATOL, V16, P374, DOI 10.1097/01.bor.0000130537.76808.26
   Swirski FK, 2009, SCIENCE, V325, P612, DOI 10.1126/science.1175202
   WEINBLATT ME, 1992, ARTHRITIS RHEUM, V35, P129, DOI 10.1002/art.1780350202
   Zaid A, 2011, ARTHRITIS RHEUM-US, V63, P488, DOI 10.1002/art.30112
NR 30
TC 18
Z9 22
U1 1
U2 5
PU PUBLIC LIBRARY SCIENCE
PI SAN FRANCISCO
PA 1160 BATTERY STREET, STE 100, SAN FRANCISCO, CA 94111 USA
SN 1932-6203
J9 PLOS ONE
JI PLoS One
PD AUG 12
PY 2013
VL 8
IS 8
AR e71146
DI 10.1371/journal.pone.0071146
PG 8
WC Multidisciplinary Sciences
WE Science Citation Index Expanded (SCI-EXPANDED)
SC Science & Technology - Other Topics
GA 200UV
UT WOS:000323097300090
PM 23951095
OA Green Submitted, Green Published, gold
DA 2025-07-26
ER

PT J
AU Theilacker, C
   Held, J
   Allering, L
   Emmerich, P
   Schmidt-Chanasit, J
   Kern, WV
   Panning, M
AF Theilacker, Christian
   Held, Juergen
   Allering, Ludger
   Emmerich, Petra
   Schmidt-Chanasit, Jonas
   Kern, Winfried V.
   Panning, Marcus
TI Prolonged polyarthralgia in a German traveller with Mayaro virus
   infection without inflammatory correlates
SO BMC INFECTIOUS DISEASES
LA English
DT Article
DE Mayaro virus; Alphavirus; Persistent arthralgia; Inflammatory cytokines
ID CHIKUNGUNYA VIRUS; SOUTH-AMERICA; BRAZIL; OUTBREAK; DISEASE; BELTERRA;
   REGION
AB Background: Mayaro virus is endemic in South America and sporadic outbreaks have been described. It causes a dengue-like febrile illness accompanied by severe and long-lasting polyarthralgias. Outside endemic regions, however, the disease is not well known and can be misdiagnosed as dengue. International travellers are at risk to acquire Mayaro virus and due to increased worldwide travel infectious disease specialists need to be aware of such rare clinical entities.
   Case presentation: We report the first Mayaro virus infection imported into Germany. A 20-year-old woman developed fever, myalgia, maculopapular rash, and polyarthralgias following a 10-day trip in the Rurrenabaque region of Bolivia. Severe polyarthralgias persisted for 5 months and were treated with non-steroidal anti-inflammatory drugs. Serological analysis demonstrated Mayaro virus-specific-IgM and -IgG antibodies two months after onset of symptoms. Except for CXCL8/IL-8 other proinflammatory chemokines and cytokines were unremarkable at this time.
   Conclusions: Dissemination of knowledge on rare disease might improve patient management. Understanding the inherent features of Mayaro virus infection and how the virus interacts with its host are essential for optimal patient care and therapy.
C1 [Theilacker, Christian; Kern, Winfried V.] Univ Klin Freiburg I Br, Med Klin 2, Sekt Klin Infektiol, D-79106 Freiburg, Germany.
   [Held, Juergen] Univ Klin Freiburg I Br, Dept Med Mikrobiol & Hyg, Inst Med Mikrobiol, D-79104 Freiburg, Germany.
   [Allering, Ludger; Emmerich, Petra; Schmidt-Chanasit, Jonas] Bernhard Nocht Inst Tropenmed, D-20359 Hamburg, Germany.
   [Panning, Marcus] Univ Klin Freiburg I Br, Dept Med Mikrobiol & Hyg, Inst Virol, D-79104 Freiburg, Germany.
C3 Leibniz Association; Bernhard Nocht Institut fur Tropenmedizin
RP Theilacker, C (corresponding author), Univ Klin Freiburg I Br, Med Klin 2, Sekt Klin Infektiol, Hugstetter Str 55, D-79106 Freiburg, Germany.
EM christian.theilacker@uniklinik-freiburg.de
RI ; Panning, Marcus/I-7889-2016
OI Held, Jurgen/0000-0003-1130-9727; Schmidt-Chanasit,
   Jonas/0000-0003-4433-0231; Theilacker, Christian/0000-0003-0821-9202;
   Panning, Marcus/0000-0003-3596-5964
CR Azevedo RSS, 2009, EMERG INFECT DIS, V15, P1830, DOI 10.3201/eid1511.090461
   Batista PM, 2012, REV SOC BRAS MED TRO, V45, P168, DOI 10.1590/S0037-86822012000200006
   Charrel RN, 2007, NEW ENGL J MED, V356, P769, DOI 10.1056/NEJMp078013
   Chopra A, 2012, EPIDEMIOL INFECT, V140, P842, DOI 10.1017/S0950268811001300
   Chow A, 2011, J INFECT DIS, V203, P149, DOI 10.1093/infdis/jiq042
   de Thoisy B, 2003, EMERG INFECT DIS, V9, P1326
   Forshey BM, 2010, PLOS NEGLECT TROP D, V4, DOI 10.1371/journal.pntd.0000787
   Gautret P, 2012, EUROSURVEILLANCE, V17, P16
   Mourao MPG, 2012, VECTOR-BORNE ZOONOT, V12, P42, DOI 10.1089/vbz.2011.0669
   Hassing RJ, 2010, J INFECTION, V61, P343, DOI 10.1016/j.jinf.2010.06.009
   HOCH AL, 1981, AM J TROP MED HYG, V30, P689, DOI 10.4269/ajtmh.1981.30.689
   Izurieta RO, 2011, J GLOB INFECT DIS, V3, P317, DOI 10.4103/0974-777X.91049
   Malvy D, 2009, BMC INFECT DIS, V9, DOI 10.1186/1471-2334-9-200
   Neumayr A, 2012, EMERG INFECT DIS, V18, P695, DOI 10.3201/eid1804.111717
   PINHEIRO FP, 1981, AM J TROP MED HYG, V30, P674, DOI 10.4269/ajtmh.1981.30.674
   Receveur MC, 2010, EUROSURVEILLANCE, V15, P6
   Rezza G, 2007, LANCET, V370, P1840, DOI 10.1016/S0140-6736(07)61779-6
   Sambri V, 2013, CLIN MICROBIOL INFEC, V19, P699, DOI 10.1111/1469-0691.12211
   Schuffenecker I, 2006, PLOS MED, V3, P1058, DOI 10.1371/journal.pmed.0030263
   Suhrbier A, 2012, NAT REV RHEUMATOL, V8, P420, DOI 10.1038/nrrheum.2012.64
   Tesh RB, 1999, CLIN INFECT DIS, V28, P67, DOI 10.1086/515070
NR 21
TC 40
Z9 44
U1 1
U2 5
PU BIOMED CENTRAL LTD
PI LONDON
PA 236 GRAYS INN RD, FLOOR 6, LONDON WC1X 8HL, ENGLAND
SN 1471-2334
J9 BMC INFECT DIS
JI BMC Infect. Dis.
PD AUG 8
PY 2013
VL 13
AR 369
DI 10.1186/1471-2334-13-369
PG 4
WC Infectious Diseases
WE Science Citation Index Expanded (SCI-EXPANDED)
SC Infectious Diseases
GA 199NX
UT WOS:000323002800001
PM 23927600
OA Green Published, gold
DA 2025-07-26
ER

PT J
AU Beebe, NW
   Ambrose, L
   Hill, LA
   Davis, JB
   Hapgood, G
   Cooper, RD
   Russell, RC
   Ritchie, SA
   Reimer, LJ
   Lobo, NF
   Syafruddin, D
   van den Hurk, AF
AF Beebe, Nigel W.
   Ambrose, Luke
   Hill, Lydia A.
   Davis, Joseph B.
   Hapgood, George
   Cooper, Robert D.
   Russell, Richard C.
   Ritchie, Scott A.
   Reimer, Lisa J.
   Lobo, Neil F.
   Syafruddin, Din
   van den Hurk, Andrew F.
TI Tracing the Tiger: Population Genetics Provides Valuable Insights into
   the Aedes (Stegomyia) albopictus Invasion of the
   Australasian Region
SO PLOS NEGLECTED TROPICAL DISEASES
LA English
DT Article
ID CHIKUNGUNYA VIRUS; TORRES STRAIT; SKUSE DIPTERA; CULICIDAE; SOFTWARE;
   MOSQUITOS; PROGRAM; AEGYPTI; IDENTIFICATION; DISCOVERY
AB Background: The range of the Asian tiger mosquito Aedes albopictus is expanding globally, raising the threat of emerging and re-emerging arbovirus transmission risks including dengue and chikungunya. Its detection in Papua New Guinea's (PNG) southern Fly River coastal region in 1988 and 1992 placed it 150 km from mainland Australia. However, it was not until 12 years later that it appeared on the Torres Strait Islands. We hypothesized that the extant PNG population expanded into the Torres Straits as an indirect effect of drought-proofing the southern Fly River coastal villages in response to El Nino-driven climate variability in the region (via the rollout of rainwater tanks and water storage containers).
   Methodology/Principal Findings: Examination of the mosquito's mitochondrial DNA cytochrome oxidase I (COI) sequences and 13 novel nuclear microsatellites revealed evidence of substantial intermixing between PNG's southern Fly region and Torres Strait Island populations essentially compromising any island eradication attempts due to potential of reintroduction. However, two genetically distinct populations were identified in this region comprising the historically extant PNG populations and the exotic introduced population. Both COI sequence data and microsatellites showed the introduced population to have genetic affinities to populations from Timor Leste and Jakarta in the Indonesian region.
   Conclusions/Significance: The Ae. albopictus invasion into the Australian region was not a range expansion out of PNG as suspected, but founded by other, genetically distinct population(s), with strong genetic affinities to populations sampled from the Indonesian region. We now suspect that the introduction of Ae. albopictus into the Australian region was driven by widespread illegal fishing activity originating from the Indonesian region during this period. Human sea traffic is apparently shuttling this mosquito between islands in the Torres Strait and the southern PNG mainland and this extensive movement may well compromise Ae. albopictus eradication attempts in this region.
C1 [Beebe, Nigel W.; Ambrose, Luke] Univ Queensland, Brisbane, Qld, Australia.
   [Beebe, Nigel W.] Commonwealth Sci & Ind Res Org CSIRO Ecosyst Sci, Brisbane, Qld, Australia.
   [Hill, Lydia A.; van den Hurk, Andrew F.] Queensland Hlth Forens & Sci Serv, Publ Hlth Virol, Brisbane, Qld, Australia.
   [Davis, Joseph B.; Hapgood, George; Ritchie, Scott A.] Queensland Trop Populat Hlth Network, Cairns, Qld, Australia.
   [Cooper, Robert D.] Australian Army Malaria Inst, Brisbane, Qld, Australia.
   [Russell, Richard C.] Univ Sydney, Westmead Hosp, Sydney, NSW 2006, Australia.
   [Ritchie, Scott A.] James Cook Univ, Cairns, Qld, Australia.
   [Reimer, Lisa J.] Papua New Guinea Inst Med Res, Madang, Papua N Guinea.
   [Lobo, Neil F.] Univ Notre Dame, Eck Inst Global Hlth, Notre Dame, IN 46556 USA.
   [Syafruddin, Din] Eijkman Inst Mol Biol, Jakarta, Indonesia.
C3 University of Queensland; Commonwealth Scientific & Industrial Research
   Organisation (CSIRO); Queensland Health; QIMR Berghofer Medical Research
   Institute; University of Sydney; NSW Health; Westmead Hospital; James
   Cook University; PNG Institute Of Medical Research; University of Notre
   Dame; Eijkman Institute
RP Beebe, NW (corresponding author), Univ Queensland, Brisbane, Qld, Australia.
EM n.beebe@uq.edu.au
RI ; Lobo, Neil/ISA-2038-2023; Kazura, James/JXN-1191-2024; Beebe,
   Nigel/C-5610-2008; van den Hurk, Andrew/X-9831-2019; Syafruddin,
   din/MFI-5031-2025; Ambrose, Luke/E-7361-2011
OI Syafruddin, din/0000-0001-7141-2545; Reimer, Lisa/0000-0002-9711-4981;
   Beebe, Nigel/0000-0003-2877-0691; Ambrose, Luke/0000-0003-4048-9616; 
FU CSIRO Climate Change Adaptation Flagship; Australian Biosecurity
   Cooperative Research Centre for Emerging Infectious Disease
FX This work was funded through funding by the CSIRO Climate Change
   Adaptation Flagship and the Australian Biosecurity Cooperative Research
   Centre for Emerging Infectious Disease. The funders had no role in study
   design, data collection and analysis, decision to publish, or
   preparation of the manuscript.
CR Adhami J, 1998, J AM MOSQUITO CONTR, V14, P340
   Allen B., 1997, Relativistic Gravitation and Gravitational Radiation, P1
   Almeida APG, 2005, J MED ENTOMOL, V42, P419, DOI 10.1603/0022-2585(2005)042[0419:BAVCOA]2.0.CO;2
   [Anonymous], 2022, GENEIOUS V5 4
   Arthur WS, 2001, J PAC HIST, V36, P215, DOI 10.1080/00223340120075588
   AusAID, 2003, AUSTR OV AID PROGR 2, P16
   Beebe NW, 2007, J MED ENTOMOL, V44, P376, DOI 10.1603/0022-2585(2007)44[376:APCRDT]2.0.CO;2
   Beebe NW, 2009, PLOS NEGLECT TROP D, V3, DOI 10.1371/journal.pntd.0000429
   Beebe NW, 2002, J MED ENTOMOL, V39, P362, DOI 10.1603/0022-2585-39.2.362
   Belkhir K, 1996, GENETIX 4 05 WINDOWS
   Benedict MQ, 2007, VECTOR-BORNE ZOONOT, V7, P76, DOI 10.1089/vbz.2006.0562
   Burt FJ, 2012, LANCET, V379, P662, DOI 10.1016/S0140-6736(11)60281-X
   Chitty M, 2002, S FLY WATER SUPPLY P, P1
   Clement M, 2000, MOL ECOL, V9, P1657, DOI 10.1046/j.1365-294x.2000.01020.x
   COOPER RD, 1994, J AUST ENTOMOL SOC, V33, P115
   Dubrulle M, 2009, PLOS ONE, V4, DOI 10.1371/journal.pone.0005895
   Earl DA, 2012, CONSERV GENET RESOUR, V4, P359, DOI 10.1007/s12686-011-9548-7
   Effler PV, 2005, EMERG INFECT DIS, V11, P742
   ELLIOTT SA, 1980, T ROY SOC TROP MED H, V74, P747, DOI 10.1016/0035-9203(80)90192-3
   Estrada-Franco JG, 1995, BIOL DIS RELATIONSHI, V42, P1
   Evanno G, 2005, MOL ECOL, V14, P2611, DOI 10.1111/j.1365-294X.2005.02553.x
   Excoffier L, 2010, MOL ECOL RESOUR, V10, P564, DOI 10.1111/j.1755-0998.2010.02847.x
   Faircloth BC, 2008, MOL ECOL RESOUR, V8, P92, DOI 10.1111/j.1471-8286.2007.01884.x
   FORATTINI OP, 1986, REV SAUDE PUBL, V20, P244, DOI 10.1590/S0034-89101986000300009
   Goudet J, 1995, J HERED, V86, P485, DOI 10.1093/oxfordjournals.jhered.a111627
   Gratz NG, 2004, MED VET ENTOMOL, V18, P215, DOI 10.1111/j.0269-283X.2004.00513.x
   Hawley W.A., 1988, Journal of the American Mosquito Control Association, V4, P1
   Hill LA, 2008, AM J TROP MED HYG, V79, P866, DOI 10.4269/ajtmh.2008.79.866
   Holland MM, 2011, J FORENSIC SCI, V56, P29, DOI 10.1111/j.1556-4029.2010.01565.x
   HUANG Y-M, 1972, Contributions of the American Entomological Institute, V9, P1
   Hubisz MJ, 2009, MOL ECOL RESOUR, V9, P1322, DOI 10.1111/j.1755-0998.2009.02591.x
   Jakobsson M, 2007, BIOINFORMATICS, V23, P1801, DOI 10.1093/bioinformatics/btm233
   Jin LQ, 2008, MED VET ENTOMOL, V22, P359, DOI 10.1111/j.1365-2915.2008.00758.x
   Kambhampati S, 1995, INSECT MOL BIOL, V4, P233, DOI 10.1111/j.1365-2583.1995.tb00028.x
   KAY BH, 1990, MED J AUSTRALIA, V153, P31, DOI 10.5694/j.1326-5377.1990.tb125460.x
   LEE DJ, 1987, ENTOMOLOGY MONOGRAPH, V2
   Librado P, 2009, BIOINFORMATICS, V25, P1451, DOI 10.1093/bioinformatics/btp187
   Maciel-De-Freitas R, 2006, J MED ENTOMOL, V43, P1112, DOI 10.1603/0022-2585(2006)43[1112:MODVBT]2.0.CO;2
   McFadden J. P., 1998, TRENDS ISS CRIME CRI, P1
   Medlock JM, 2012, VECTOR-BORNE ZOONOT, V12, P435, DOI 10.1089/vbz.2011.0814
   Meirmans PG, 2004, MOL ECOL NOTES, V4, P792, DOI 10.1111/j.1471-8286.2004.00770.x
   Nicholson JN, 2009, ARBOVIRUS RES AUSTR, V10, P115
   Peakall R, 2006, MOL ECOL NOTES, V6, P288, DOI 10.1111/j.1471-8286.2005.01155.x
   Pritchard JK, 2000, GENETICS, V155, P945
   REITER P, 1987, J AM MOSQUITO CONTR, V3, P494
   Reiter P, 2006, LANCET INFECT DIS, V6, P463, DOI 10.1016/S1473-3099(06)70531-X
   Rezza G, 2007, LANCET, V370, P1840, DOI 10.1016/S0140-6736(07)61779-6
   Ritchie SA, 2006, J AM MOSQUITO CONTR, V22, P358, DOI 10.2987/8756-971X(2006)22[358:DOAWIO]2.0.CO;2
   Rosenberg NA, 2004, MOL ECOL NOTES, V4, P137, DOI 10.1046/j.1471-8286.2003.00566.x
   Russell RC, 2005, COMMUN DIS INTELL, V29, P296, DOI 10.33321/cdi.2005.29.31
   SABATANI A, 1990, Parassitologia (Rome), V32, P301
   SAVAGE HM, 1992, J AM MOSQUITO CONTR, V8, P101
   SCHOENIG E, 1972, Philippine Scientist, V9, P61
   Scholte EJ, 2007, ACTA TROP, V102, P151, DOI 10.1016/j.actatropica.2007.04.011
   SPRENGER D, 1986, J AM MOSQUITO CONTR, V2, P217
   Tsetsarkin KA, 2007, PLOS PATHOG, V3, P1895, DOI 10.1371/journal.ppat.0030201
   TunLin W, 1995, AM J TROP MED HYG, V53, P595, DOI 10.4269/ajtmh.1995.53.595
   Van Oosterhout C, 2004, MOL ECOL NOTES, V4, P535, DOI 10.1111/j.1471-8286.2004.00684.x
   Whelan Peter, 2001, Arbovirus Research in Australia, V8, P395
   WHELAN PI, 1998, B MOSQ CONTROL ASS A, V10, P85
NR 60
TC 73
Z9 82
U1 0
U2 46
PU PUBLIC LIBRARY SCIENCE
PI SAN FRANCISCO
PA 1160 BATTERY STREET, STE 100, SAN FRANCISCO, CA 94111 USA
SN 1935-2735
J9 PLOS NEGLECT TROP D
JI Plos Neglect. Trop. Dis.
PD AUG
PY 2013
VL 7
IS 8
AR e2361
DI 10.1371/journal.pntd.0002361
PG 12
WC Infectious Diseases; Parasitology; Tropical Medicine
WE Science Citation Index Expanded (SCI-EXPANDED)
SC Infectious Diseases; Parasitology; Tropical Medicine
GA 211WE
UT WOS:000323941500026
PM 23951380
OA Green Accepted, Green Published, Green Submitted, gold
DA 2025-07-26
ER

PT J
AU Chen, RB
   Wang, EY
   Tsetsarkin, KA
   Weaver, SC
AF Chen, Rubing
   Wang, Eryu
   Tsetsarkin, Konstantin A.
   Weaver, Scott C.
TI Chikungunya Virus 3′ Untranslated Region: Adaptation to Mosquitoes and a
   Population Bottleneck as Major Evolutionary Forces
SO PLOS PATHOGENS
LA English
DT Article
ID WEST-NILE-VIRUS; 3'-UNTRANSLATED REGION; SECONDARY STRUCTURE; NONCODING
   REGION; STRUCTURE PREDICTION; SIZE HETEROGENEITY; BORNE FLAVIVIRUSES;
   SUBGENOMIC RNA; DIRECT REPEATS; MESSENGER-RNA
AB The 3' untranslated genome region (UTR) of arthropod-borne viruses is characterized by enriched direct repeats (DRs) and stem-loop structures. Despite many years of theoretical and experimental study, on-going positive selection on the 3'UTR had never been observed in 'real-time,' and the role of the arbovirus 3'UTR remains poorly understood. We observed a lineage-specific 3'UTR sequence pattern in all available Asian lineage of the mosquito-borne alphavirus, chikungunya virus (CHIKV) (1958-2009), including complicated mutation and duplication patterns of the long DRs. Given that a longer genome is usually associated with less efficient replication, we hypothesized that the fixation of these genetic changes in the Asian lineage 3'UTR was due to their beneficial effects on adaptation to vectors or hosts. Using reverse genetic methods, we examined the functional importance of each direct repeat. Our results suggest that adaptation to mosquitoes, rather than to mammalian hosts, is a major evolutionary force on the CHIKV 3'UTR. Surprisingly, the Asian 3'UTR appeared to be inferior to its predicted ancestral sequence for replication in both mammals and mosquitoes, suggesting that its fixation in Asia was not a result of directional selection. Rather, it may have resulted from a population bottleneck during its introduction from Africa to Asia. We propose that this introduction of a 3'UTR with deletions led to genetic drift and compensatory mutations associated with the loss of structural/functional constraints, followed by two independent beneficial duplications and fixation due to positive selection. Our results provide further evidence that the limited epidemic potential of the Asian CHIKV strains resulted from founder effects that reduced its fitness for efficient transmission by mosquitoes there.
C1 [Chen, Rubing; Wang, Eryu; Tsetsarkin, Konstantin A.; Weaver, Scott C.] Univ Texas Med Branch, Ctr Trop Dis, Galveston, TX 77555 USA.
   [Chen, Rubing; Wang, Eryu; Tsetsarkin, Konstantin A.; Weaver, Scott C.] Univ Texas Med Branch, Dept Pathol, Galveston, TX 77555 USA.
   [Weaver, Scott C.] Univ Texas Med Branch, Dept Microbiol & Immunol, Galveston, TX 77555 USA.
C3 University of Texas System; University of Texas Medical Branch
   Galveston; University of Texas System; University of Texas Medical
   Branch Galveston; University of Texas System; University of Texas
   Medical Branch Galveston
RP Chen, RB (corresponding author), Univ Texas Med Branch, Ctr Trop Dis, Galveston, TX 77555 USA.
EM sweaver@utmb.edu
RI Weaver, Scott/D-6490-2011
OI Weaver, Scott/0000-0001-8016-8556
FU NIH [AI069145]; UTMB Center for Tropical Diseases
FX This work was supported by NIH grant AI069145. RC was supported by a
   UTMB Center for Tropical Diseases (http://www.utmb.edu/ctd/)
   postdoctoral fellowship award. The funders had no role in study design,
   data collection and analysis, decision to publish, or preparation of the
   manuscript.
CR Bernhart SH, 2008, BMC BIOINFORMATICS, V9, DOI 10.1186/1471-2105-9-474
   Blair CD, 2011, FUTURE MICROBIOL, V6, P265, DOI [10.2217/FMB.11.11, 10.2217/fmb.11.11]
   Brault AC, 2007, NAT GENET, V39, P1162, DOI 10.1038/ng2097
   Bredenbeek PJ, 2003, J GEN VIROL, V84, P1261, DOI 10.1099/vir.0.18860-0
   Brown A, 2002, J ROY SOC MED, V95, P154, DOI 10.1258/jrsm.95.3.154
   Bryant JE, 2005, J VIROL, V79, P3807, DOI 10.1128/JVI.79.6.3807-3821.2005
   Burt FJ, 2012, LANCET, V379, P662, DOI 10.1016/S0140-6736(11)60281-X
   Byun Y, 2009, BIOINFORMATICS, V25, P1435, DOI 10.1093/bioinformatics/btp252
   CAMARGO S, 1967, B WORLD HEALTH ORGAN, V36, P602
   Dickson AM, 2012, J BIOL CHEM, V287, P36229, DOI 10.1074/jbc.M112.371203
   Eckert KA, 2009, MOL CARCINOGEN, V48, P379, DOI 10.1002/mc.20499
   Fan YH, 2011, VIROL J, V8, DOI 10.1186/1743-422X-8-492
   Funk A, 2010, J VIROL, V84, P11407, DOI 10.1128/JVI.01159-10
   Garneau NL, 2008, J VIROL, V82, P880, DOI 10.1128/JVI.01205-07
   George J, 2000, J VIROL, V74, P9776, DOI 10.1128/JVI.74.20.9776-9785.2000
   Gritsun TS, 2007, VIROLOGY, V366, P8, DOI 10.1016/j.virol.2007.04.011
   Gritsun TS, 2007, ADV VIRUS RES, V69, P203, DOI 10.1016/S0065-3527(06)69005-2
   Gritsun TS, 2006, J GEN VIROL, V87, P3297, DOI 10.1099/vir.0.82235-0
   Gritsun TS, 2006, J GEN VIROL, V87, P2615, DOI 10.1099/vir.0.81950-0
   Gritsun TS, 2006, VIROLOGY, V350, P269, DOI 10.1016/j.virol.2006.03.002
   Hapuarachchi HC, 2010, J GEN VIROL, V91, P1067, DOI 10.1099/vir.0.015743-0
   Hardy RW, 2005, J VIROL, V79, P4630, DOI 10.1128/JVI.79.8.4630-4639.2005
   Hofacker IL, 2002, J MOL BIOL, V319, P1059, DOI 10.1016/S0022-2836(02)00308-X
   Hussain M, 2012, NUCLEIC ACIDS RES, V40, P2210, DOI 10.1093/nar/gkr848
   Karlsen M, 2009, VIROL J, V6, DOI 10.1186/1743-422X-6-173
   Katoh K, 2009, METHODS MOL BIOL, V537, P39, DOI 10.1007/978-1-59745-251-9_3
   Khromykh AA, 2001, J VIROL, V75, P6719, DOI 10.1128/JVI.75.14.6719-6728.2001
   KUHN RJ, 1992, J VIROL, V66, P7121, DOI 10.1128/JVI.66.12.7121-7127.1992
   KUHN RJ, 1990, J VIROL, V64, P1465, DOI 10.1128/JVI.64.4.1465-1476.1990
   Lei YF, 2011, J GEN VIROL, V92, P796, DOI 10.1099/vir.0.028597-0
   Lo MK, 2003, J VIROL, V77, P10004, DOI 10.1128/JVI.77.18.10004-10014.2003
   Mandl CW, 1998, J VIROL, V72, P2132, DOI 10.1128/JVI.72.3.2132-2140.1998
   Men RH, 1996, J VIROL, V70, P3930, DOI 10.1128/JVI.70.6.3930-3937.1996
   Moon SL, 2012, RNA, V18, P2029, DOI 10.1261/rna.034330.112
   NAJERA JA, 1989, B WORLD HEALTH ORGAN, V67, P229
   Nasar F, 2012, P NATL ACAD SCI USA, V109, P14622, DOI 10.1073/pnas.1204787109
   OU JH, 1982, J MOL BIOL, V156, P719, DOI 10.1016/0022-2836(82)90138-3
   PARDIGON N, 1993, J VIROL, V67, P5003, DOI 10.1128/JVI.67.8.5003-5011.1993
   Pfeffer M, 1998, VIROLOGY, V240, P100, DOI 10.1006/viro.1997.8907
   Pijlman GP, 2008, CELL HOST MICROBE, V4, P579, DOI 10.1016/j.chom.2008.10.007
   Posada D, 1998, BIOINFORMATICS, V14, P817, DOI 10.1093/bioinformatics/14.9.817
   Proutski V, 1999, VIRUS RES, V64, P107, DOI 10.1016/S0168-1702(99)00079-9
   Proutski V, 1997, J GEN VIROL, V78, P1543, DOI 10.1099/0022-1317-78-7-1543
   Proutski V, 1997, NUCLEIC ACIDS RES, V25, P1194, DOI 10.1093/nar/25.6.1194
   Schnettler E, 2012, J VIROL, V86, P13486, DOI 10.1128/JVI.01104-12
   Schuessler A, 2012, J VIROL, V86, P5708, DOI 10.1128/JVI.00207-12
   Severo OP, 1956, WHO CHRON, V10, P347
   Silva PAGC, 2010, J VIROL, V84, P11395, DOI 10.1128/JVI.01047-10
   Sokoloski KJ, 2010, CELL HOST MICROBE, V8, P196, DOI 10.1016/j.chom.2010.07.003
   Sullivan CS, 2007, METHOD ENZYMOL, V427, P3, DOI 10.1016/S0076-6879(07)27001-6
   Swofford D.L., 2002, PAUP PHYLOGENETIC AN, DOI DOI 10.1111/J.0014-3820.2002.TB00191.X
   Troyer JM, 2001, AM J TROP MED HYG, V65, P414, DOI 10.4269/ajtmh.2001.65.414
   Tsetsarkin K, 2006, VECTOR-BORNE ZOONOT, V6, P325, DOI 10.1089/vbz.2006.6.325
   Tsetsarkin KA, 2007, PLOS PATHOG, V3, P1895, DOI 10.1371/journal.ppat.0030201
   Tsetsarkin KA, 2011, P NATL ACAD SCI USA, V108, P7872, DOI 10.1073/pnas.1018344108
   VANBATENBURG FHD, 1995, J THEOR BIOL, V174, P269, DOI 10.1006/jtbi.1995.0098
   Volk SM, 2010, J VIROL, V84, P6497, DOI 10.1128/JVI.01603-09
   Weston J, 2002, J VIROL, V76, P6155, DOI 10.1128/JVI.76.12.6155-6163.2002
   Wolfe ND, 2001, AM J TROP MED HYG, V64, P310, DOI 10.4269/ajtmh.2001.64.310
   Ziegler SA, 2008, AM J TROP MED HYG, V79, P133, DOI 10.4269/ajtmh.2008.79.133
   Zuker M, 2003, NUCLEIC ACIDS RES, V31, P3406, DOI 10.1093/nar/gkg595
NR 61
TC 82
Z9 91
U1 0
U2 16
PU PUBLIC LIBRARY SCIENCE
PI SAN FRANCISCO
PA 1160 BATTERY STREET, STE 100, SAN FRANCISCO, CA 94111 USA
SN 1553-7366
EI 1553-7374
J9 PLOS PATHOG
JI PLoS Pathog.
PD AUG
PY 2013
VL 9
IS 8
AR e1003591
DI 10.1371/journal.ppat.1003591
PG 11
WC Microbiology; Parasitology; Virology
WE Science Citation Index Expanded (SCI-EXPANDED)
SC Microbiology; Parasitology; Virology
GA 211EQ
UT WOS:000323888200073
PM 24009512
OA Green Published, Green Submitted, gold
DA 2025-07-26
ER

PT J
AU Chirathaworn, C
   Poovorawan, Y
   Lertmaharit, S
   Wuttirattanakowit, N
AF Chirathaworn, Chintana
   Poovorawan, Yong
   Lertmaharit, Somrat
   Wuttirattanakowit, Norra
TI Cytokine levels in patients with chikungunya virus infection
SO ASIAN PACIFIC JOURNAL OF TROPICAL MEDICINE
LA English
DT Article
DE Chikungunya virus; Cytokine; Interleukin-6; Granulocyte-macrophage
   colony - stimulating factor; Monocyte chemotactic protein 1
ID MOUSE MODEL; EXPRESSION; ARTHRITIS; SEVERITY; THAILAND
AB Objective: To investigate cytokine profile in patients with chikungunya virus (CHIKV) infection. Methods: Twenty eight pairs of serum samples collected from CHIKV infected patients during the outbreak of chikungunya fever in South Thailand in 2008 were obtained. A multiple cytokine assay for detection of 17 cytokines was performed. Results: In the acute stage of CHIKV infection, the patients had significantly higher levels of interleukin-6, granulocyte colony-stimulating factor, granulocyte-macrophage colony-stimulating factor, monocyte chemotactic protein 1 and tumor necrosis factor alpha than the control (P<0.001, P=0.023, P=0.015, P<0.001 and P=0.024, respectively). When the disease developed to the recovery stage, the patients had significantly lower levels of interleukin-6, granulocyte-macrophage colony-stimulating factor, monocyte chemotactic protein 1 and macrophage inflammatory protein beta than in the acute stage (P<0.001). Conclusions: This study provides additional information that these cytokines could play roles in pathogenesis of CHIKV infection and could be used as disease biomarkers or drug targets.
C1 [Chirathaworn, Chintana] Chulalongkorn Univ, Fac Med, Dept Microbiol, Bangkok 10330, Thailand.
   [Poovorawan, Yong] Chulalongkorn Univ, Fac Med, Dept Pediat, Bangkok 10330, Thailand.
   [Lertmaharit, Somrat] Chulalongkorn Univ, Fac Med, Dept Prevent & Social Med, Bangkok 10330, Thailand.
   [Wuttirattanakowit, Norra] Narathiwatratchanakharin Hosp, Narathiwat, Thailand.
C3 Chulalongkorn University; Chulalongkorn University; Chulalongkorn
   University
RP Chirathaworn, C (corresponding author), Chulalongkorn Univ, Fac Med, Dept Microbiol, Bangkok 10330, Thailand.
EM chintana.ch@chula.ac.th
RI ภู่วรวรรณ, ศนพ.ยง/GZK-8615-2022
OI Poovorawan, Yong/0000-0002-2337-6807
FU Higher Education Research Promotion and National Research University
   Project of Thailand; Office of the Higher Education Commission
   [HR1155A]; Thailand Research Fund [DPG5480002]; Commission on Higher
   Education; Ministry of Education; Center of Excellence in Clinical
   Virology, Chulalongkorn University, Centenary Academic Development
   Project
FX Foundation project: This work was supported by the Higher Education
   Research Promotion and National Research University Project of Thailand,
   Office of the Higher Education Commission (HR1155A), Thailand Research
   Fund (DPG5480002), the Commission on Higher Education, Ministry of
   Education, and the Center of Excellence in Clinical Virology,
   Chulalongkorn University, Centenary Academic Development Project.
CR AIKAT BK, 1964, INDIAN J MED RES, V52, P660
   Arya S. C., 2011, Asian Pacific Journal of Tropical Disease, V1, P230, DOI 10.1016/S2222-1808(11)60035-2
   Astry B, 2011, J INTERF CYTOK RES, V31, P927, DOI 10.1089/jir.2011.0094
   Chaaitanya IK, 2011, VIRAL IMMUNOL, V24, P265, DOI 10.1089/vim.2010.0123
   Chirathaworn C, 2010, VIRAL IMMUNOL, V23, P113, DOI 10.1089/vim.2009.0077
   Chow A, 2011, J INFECT DIS, V203, P149, DOI 10.1093/infdis/jiq042
   HALSTEAD SB, 1969, AM J TROP MED HYG, V18, P1022, DOI 10.4269/ajtmh.1969.18.1022
   Kelvin AA, 2011, PLOS NEGLECT TROP D, V5, DOI 10.1371/journal.pntd.0001279
   Lahariya Chandrakant, 2006, Journal of Vector Borne Diseases, V43, P151
   Lebrun G, 2009, EMERG INFECT DIS, V15, P495, DOI 10.3201/eid1503.071482
   Mason PJ, 1952, T R SOC TROP MED HYG, V51, P238
   Ng LFP, 2009, PLOS ONE, V4, DOI 10.1371/journal.pone.0004261
   Patil DR, 2012, MICROBES INFECT, V14, P457, DOI 10.1016/j.micinf.2011.12.008
   Rulli NE, 2011, J INFECT DIS, V204, P1026, DOI 10.1093/infdis/jir470
   Sudeep AB, 2008, J BIOSCIENCES, V33, P443, DOI 10.1007/s12038-008-0063-2
   Theamboonlers A, 2009, JPN J INFECT DIS, V62, P303
   Ungchusak K., 2008, CHIKUNGUNYA THAILAND
   Wauquier N, 2011, J INFECT DIS, V204, P115, DOI 10.1093/infdis/jiq006
NR 18
TC 50
Z9 57
U1 0
U2 6
PU MEDKNOW PUBLICATIONS & MEDIA PVT LTD
PI MUMBAI
PA B-9, KANARA BUSINESS CENTRE, OFF LINK RD, GHAKTOPAR-E, MUMBAI, 400075,
   INDIA
SN 1995-7645
EI 2352-4146
J9 ASIAN PAC J TROP MED
JI Asian Pac. J. Trop. Med.
PD AUG
PY 2013
VL 6
IS 8
BP 631
EP 634
DI 10.1016/S1995-7645(13)60108-X
PG 4
WC Public, Environmental & Occupational Health; Tropical Medicine
WE Science Citation Index Expanded (SCI-EXPANDED)
SC Public, Environmental & Occupational Health; Tropical Medicine
GA 187DH
UT WOS:000322096600007
PM 23790334
OA gold
DA 2025-07-26
ER

PT J
AU Dubord, PJ
   Evans, GD
   Macsai, MS
   Mannis, MJ
   Glasser, DB
   Strong, DM
   Noël, L
   Fehily, D
AF Dubord, Paul J.
   Evans, G. Dewey
   Macsai, Marian S.
   Mannis, Mark J.
   Glasser, David B.
   Strong, Douglas M.
   Noel, Luc
   Fehily, Deirdre
TI Eye Banking and Corneal Transplantation Communicable Adverse Incidents:
   Current Status and Project NOTIFY
SO CORNEA
LA English
DT Article
DE corneal transplantation; adverse events and reactions; endophthalmitis
   and microbial keratitis; West Nile Virus; hepatitis B and C; syphilis;
   herpesviridae; tuberculosis; rabies; human immunodeficiency virus (HIV)
   I and II; Creutzfeldt-Jakob disease (CJD); chikungunya virus; American
   trypanosomiasis; trypanosoma Cruzi; malignancy; primary graft failure
   (PGF); project NOTIFY; biovigilance; Eye Bank Technical Advisory Group
   (EBTAG)
ID CREUTZFELDT-JAKOB-DISEASE; TO-HOST TRANSMISSION; HEPATITIS-C VIRUS;
   ONSET POSTOPERATIVE ENDOPHTHALMITIS; CORNEOSCLERAL RIM CULTURES; PRIMARY
   GRAFT FAILURE; HERPES-SIMPLEX VIRUS; RISK-FACTORS; PENETRATING
   KERATOPLASTY; FUNGAL ENDOPHTHALMITIS
AB Purpose: Evidence of the transmission of disease via donor ocular tissue has been demonstrated for adenocarcincoma, rabies, hepatitis B virus, cytomegalovirus, herpes simplex virus, Creutzfeldt-Jakob disease, and a variety of bacterial and fungal infections.
   Methods: Although there is no evidence to date of disease transmission for HIV infection, syphilis, hepatitis C, hepatitis A, tuberculosis, HTLV-1 and -2 infection, active leprosy, active typhoid, smallpox, and active malaria, these entities remain contraindications for transplantation for all eye banks nationally and internationally. The potential sources of contamination include infected donors, during the process of removing tissue from cadaveric donors, the processing environment, and contaminated supplies and reagents used during processing. The transmissions of Herpes simplex virus and HSV via corneal graft have been shown to be responsible for primary graft failure. HSV-1 may also be an important cause of PFG.
   Results: The long latency period of some diseases, the emergence of new infectious disease, and the reemergence of others emphasize the need for long-term record maintenance and effective tracing capabilities.
   Conclusions: The standardization of definitions for adverse events and reactions will be necessary to support the prevention and transmission of disease. International classification of a unique identification system for donors will be increasingly important for vigilance and traceability in cross-national exportation of human cells, tissues, and cellular- and tissue-based products. Opportunities for continuous improvement exist as does the need for constant vigilance and surveillance.
C1 [Dubord, Paul J.] Univ British Columbia, Dept Ophthalmol & Visual Sci, Vancouver, BC V5Z 1M9, Canada.
   [Macsai, Marian S.] Univ Chicago, Pritzker Sch Med, Chicago, IL 60637 USA.
   [Macsai, Marian S.] NorthShore Univ Hlth Syst, Evanston, IL USA.
   [Mannis, Mark J.] Univ Calif Davis Hlth Syst, Ctr Eye, Sacramento, CA USA.
   [Glasser, David B.] Johns Hopkins Univ, Sch Med, Baltimore, MD USA.
   [Strong, Douglas M.] Univ Washington, Sch Med, Dept Orthopaed & Sports Med, Seattle, WA USA.
   [Noel, Luc] WHO, Dept Hlth Syst Policies & Workforce, Geneva HQ, CH-1211 Geneva, Switzerland.
   [Fehily, Deirdre] Italian Natl Inst Hlth, Natl Italian Transplant Ctr, Rome, Italy.
C3 University of British Columbia; University of Chicago; NorthShore
   University Health System; University of California System; University of
   California Davis; Johns Hopkins University; University of Washington;
   University of Washington Seattle; World Health Organization; Istituto
   Superiore di Sanita (ISS)
RP Dubord, PJ (corresponding author), 1603-805 West Broadway, Vancouver, BC V5Z 1K1, Canada.
EM paul@pjdubord.com
RI Glasser, David/J-3793-2019
OI Glasser, David/0000-0002-4966-6394
CR Aaberg TM, 1998, OPHTHALMOLOGY, V105, P1004, DOI 10.1016/S0161-6420(98)96000-6
   Al-Assiri A, 2006, CORNEA, V25, P123, DOI 10.1097/01.ico.0000164777.80879.07
   Aldave AJ, 2011, EYE BANK REPORTING S
   Aldave AJ, 2013, CORNEA, V32, P149, DOI 10.1097/ICO.0b013e31825e83bf
   [Anonymous], FRAM TOOLS EV HLTH S
   [Anonymous], NOTIFY WORK GROUP DI
   [Anonymous], 2003, Learning from SARS: Renewal of public health in Canada
   [Anonymous], 2010, FIN REC EUR UN STAND
   [Anonymous], 2011, GUID IND CURR GOOD T
   Armitage WJ, 2009, EYE, V23, P1926, DOI 10.1038/eye.2008.381
   Ashford P, 2010, CELL TISSUE BANK, V11, P329, DOI 10.1007/s10561-010-9195-3
   Badenoch PR, 2009, MED J AUSTRALIA, V191, P408, DOI 10.5694/j.1326-5377.2009.tb02853.x
   Bakri Sophie J, 2004, Curr Opin Ophthalmol, V15, P537, DOI 10.1097/01.icu.0000143687.45232.f1
   Ben Yahia S, 2009, INT J MED SCI, V6, P114
   Biswas S, 2000, BRIT J OPHTHALMOL, V84, P701, DOI 10.1136/bjo.84.7.701
   Borderie V, 2004, CORNEA, V23, P118, DOI 10.1097/00003226-200403000-00003
   Borderie VM, 2009, DEV OPHTHALMOL, V43, P22, DOI 10.1159/000223836
   Bramante Carolyn T, 2007, Int Ophthalmol Clin, V47, P45, DOI 10.1097/IIO.0b013e318074de79
   Bredehorn T, 2001, OPHTHALMOLOGE, V98, P269, DOI 10.1007/s003470170161
   Brederhorn T, 1998, CORNEA, V17, P212, DOI 10.1097/00003226-199803000-00017
   Brubaker S, 2011, NOTIFY EXPLORING VIG, P30
   Brubaker SA., 2010, TISSUE TRACKING FAIL
   Brubaker SA, 2010, CELL TISSUE BANK, V11, P379, DOI 10.1007/s10561-010-9219-z
   Caldwell MC, 2009, J CATARACT REFR SURG, V35, P598, DOI 10.1016/j.jcrs.2008.08.046
   Cameron JA, 1998, CAN J OPHTHALMOL, V33, P8
   Canadian Blood Service, 2012, CALL ACT STRAT PLAN
   Canadian Standards Association (CSA), CANCSA1103
   Caron M J, 1994, J Am Optom Assoc, V65, P173
   Catedral EJ, 2010, BRIT J OPHTHALMOL, V94, P894, DOI 10.1136/bjo.2008.153270
   Centers for Disease Control and Prevention (CDC), 2004, MMWR Morb Mortal Wkly Rep, V53, P586
   Chang V, 2010, CORNEA, V29, P586, DOI 10.1097/ICO.0b013e3181bd44b4
   Chaurasia S, 2010, CLIN EXP OPHTHALMOL, V38, P75, DOI 10.1111/j.1442-9071.2010.02204.x
   Chew ACY, 2010, CORNEA, V29, P346, DOI 10.1097/ICO.0b013e3181a9d0c0
   CHITTUM ME, 1985, ARCH OPHTHALMOL-CHIC, V103, P802
   CLARK WM, 1982, AM J OPHTHALMOL, V94, P395
   CLEATOR GM, 1994, CORNEA, V13, P294, DOI 10.1097/00003226-199407000-00003
   Cockerham GC, 2000, OPHTHALMOLOGY, V107, P2083, DOI 10.1016/S0161-6420(00)00361-4
   Cooper JD, 2003, INT J EPIDEMIOL, V32, P784, DOI 10.1093/ije/dyg248
   Darlington JK, 2006, OPHTHALMOLOGY, V113, P2171, DOI 10.1016/j.ophtha.2006.06.034
   Das S, 2007, CLIN EXP OPHTHALMOL, V35, P427, DOI 10.1111/j.1442-9071.2007.01512.x
   de Castro LEF, 2005, CORNEA, V24, P882, DOI 10.1097/01.ico.0000157404.34774.1a
   De Kesel RJ, 2001, CORNEA, V20, P187, DOI 10.1097/00003226-200103000-00016
   Distler P, 2010, CELL TISSUE BANK, V11, P365, DOI 10.1007/s10561-010-9196-2
   DUFFY P, 1974, NEW ENGL J MED, V290, P692
   Eastlund Ted, 2006, Cell and Tissue Banking, V7, P147, DOI 10.1007/s10561-006-0003-z
   Eifrig CWG, 2002, OPHTHALMIC SURG LAS, V33, P373
   Elisabeth Pels, 2008, International Ophthalmology, V28, P155, DOI 10.1007/s10792-007-9086-1
   European Eye Bank Association, 2012, TECHN GUID OC TISS
   Everts RJ, 2001, CORNEA, V20, P586, DOI 10.1097/00003226-200108000-00006
   Eye Bank Association of America, 2011, MED STAND
   Eye Bank Association of America, 2011, ADV REACT REAS LIK P
   Eye Bank Association of America, 2012, 2011 EYE BANK STAT R
   FARRELL PL, 1991, CORNEA, V10, P381, DOI 10.1097/00003226-199109000-00004
   Fauci AS, 2005, ACAD MED, V80, P1079, DOI 10.1097/00001888-200512000-00002
   Fontana L, 2007, CORNEA, V26, P883, DOI 10.1097/ICO.0b013e318074e475
   Fontana L, 2007, CORNEA, V26, P552, DOI 10.1097/ICO.0b013e3180415d7e
   FUJIKAWA LS, 1985, LANCET, V2, P529
   Gal RL, 2008, OPHTHALMOLOGY, V115, P620, DOI 10.1016/j.ophtha.2008.01.003
   GANDHI SS, 1981, SURV OPHTHALMOL, V25, P306, DOI 10.1016/0039-6257(81)90156-9
   Glasser DB, 1998, CORNEA, V17, P123, DOI 10.1097/00003226-199803000-00001
   GLASSER DB, 2005, CORNEA FUNDAMENTALS, V1, P411
   GOLDBERG MA, 1995, AM J OPHTHALMOL, V119, P1, DOI 10.1016/S0002-9394(14)73806-1
   Grandadam M, 2011, EMERG INFECT DIS, V17, P910, DOI 10.3201/eid1705.101873
   Grossi P, 2011, NOTIFY EXPLORING VIG, P34
   Gupta G, 2009, CORNEA, V28, P930, DOI 10.1097/ICO.0b013e31819b3213
   Hammersmith KM, 2004, CORNEA, V23, P406, DOI 10.1097/00003226-200405000-00019
   Hassan SS, 2008, ARCH OPHTHALMOL-CHIC, V126, P235, DOI 10.1001/archophthalmol.2007.45
   Hassan SS, 2005, AM J OPHTHALMOL, V139, P685, DOI 10.1016/j.ajo.2004.12.016
   Head MW, 2003, INVEST OPHTH VIS SCI, V44, P342, DOI 10.1167/iovs.01-1273
   Heck E, 2013, CORNEA, V32, P503, DOI 10.1097/ICO.0b013e3182653a7a
   Heckmann JG, 1997, J NEUROL NEUROSUR PS, V63, P388, DOI 10.1136/jnnp.63.3.388
   Herrera L, 2007, PARASITOL RES, V100, P1395, DOI 10.1007/s00436-006-0403-9
   Hoft RH, 1997, CORNEA, V16, P132, DOI 10.1097/00003226-199703000-00003
   HOGAN RN, 1995, CORNEA, V14, P547
   Hogan RN, 1999, CORNEA, V18, P2, DOI 10.1097/00003226-199901000-00002
   HOLLAND EJ, 1988, AM J OPHTHALMOL, V105, P357, DOI 10.1016/0002-9394(88)90297-8
   Hood CT, 2011, CORNEA, V30, P624, DOI 10.1097/ICO.0b013e3182041755
   Javadi MA, 1996, CORNEA, V15, P431, DOI 10.1097/00003226-199607000-00014
   Jirsova K, 2010, CORNEA, V29, P996, DOI 10.1097/ICO.0b013e3181cc7b37
   Kaye SB, 2000, BRIT J OPHTHALMOL, V84, P563, DOI 10.1136/bjo.84.6.563
   Kaye S, 2010, CELL TISSUE BANK, V11, P39, DOI 10.1007/s10561-009-9139-y
   Kernt M, 2010, CLIN OPHTHALMOL, V4, P121
   Keyhani K, 2005, CORNEA, V24, P288, DOI 10.1097/01.ico..0000138832.3486.70
   Kitzmann AS, 2009, CORNEA, V28, P825, DOI 10.1097/ICO.0b013e31819140c4
   KLOESS PM, 1993, AM J OPHTHALMOL, V115, P309, DOI 10.1016/S0002-9394(14)73580-9
   Koizumi N, 2006, AM J OPHTHALMOL, V141, P564, DOI 10.1016/j.ajo.2005.09.021
   Kongyai N, 2012, EYE, V26, P529, DOI 10.1038/eye.2011.363
   KRAJDEN M, 1995, CLIN DIAGN VIROL, V3, P113, DOI 10.1016/0928-0197(94)00031-O
   Lee HM, 2001, CORNEA, V20, P37, DOI 10.1097/00003226-200101000-00007
   Lindquist TD, 2009, CORNEA, V28, P481, DOI 10.1097/ICO.0b013e3181907368
   Llewelyn CA, 2004, LANCET, V363, P417, DOI 10.1016/S0140-6736(04)15486-X
   López-Navidad A, 2007, TRANSPLANTATION, V83, P1345, DOI 10.1097/01.tp.0000264199.31913.75
   Macsai M, 2011, WORKING GROUP 4 OC A
   Maddox RA, 2008, CORNEA, V27, P851, DOI 10.1097/ICO.0b013e31816a628d
   MAGUIRE MG, 1994, OPHTHALMOLOGY, V101, P1536
   MAGUIRE MG, 1988, ARCH OPHTHALMOL-CHIC, V106, P877
   Maier T, 2010, CLIN INFECT DIS, V50, P1112, DOI 10.1086/651267
   McGeorge AJ, 1994, CORNEA, V13, P102
   Merchant A, 2001, CORNEA, V20, P226, DOI 10.1097/00003226-200103000-00026
   MOORE PJ, 1989, INFECT CONT HOSP EP, V10, P102, DOI 10.1086/645975
   Morris-Stiff G, 2004, AM J TRANSPLANT, V4, P444, DOI 10.1111/j.1600-6143.2004.00335.x
   Muzaliha MN, 2010, BMC OPHTHALMOL, V10, DOI 10.1186/1471-2415-10-18
   Noel L., 2011, NOTIFY EXPLORING VIG, P16
   ODAY DM, 1989, OPHTHALMOLOGY, V96, P1133
   Pels E, 2009, DEV OPHTHALMOL, V43, P31, DOI 10.1159/000223837
   Pels L, 1997, BRIT J OPHTHALMOL, V81, P523, DOI 10.1136/bjo.81.7.523
   PEPOSE JS, 1987, AM J OPHTHALMOL, V103, P798, DOI 10.1016/S0002-9394(14)74396-X
   PHAC, 2006, CJD GUID QUICK REF G
   PHS Biovigilance Working Group, BIOV US EFF BRIDG CR
   Priestley Y, 2008, EXPERT REV OPHTHALMO, V3, P279, DOI 10.1586/17469899.3.3.279
   Rauen MP, 2012, CORNEA, V31, P376, DOI 10.1097/ICO.0b013e31823cbee3
   Rehany U, 2004, CORNEA, V23, P649, DOI 10.1097/01.ico.0000139633.50035.cf
   Rezza G, 2007, LANCET, V370, P1840, DOI 10.1016/S0140-6736(07)61779-6
   Robert PY, 2006, J FR OPHTALMOL, V29, P259, DOI 10.1016/S0181-5512(06)73781-0
   Robert PYR, 2005, KLIN MONATSBL AUGENH, V222, P870, DOI 10.1055/s-2005-858849
   Robert PYR, 2005, CLIN LAB, V51, P419
   Sanchez Paul, 2006, Eye Contact Lens, V32, P124, DOI 10.1097/01.icl.0000178800.40166.25
   Scardino MK, 2002, CORNEA, V21, P798, DOI 10.1097/00003226-200211000-00014
   SCHWARZ A, 1987, TRANSPLANTATION, V44, P21, DOI 10.1097/00007890-198707000-00006
   Sengler U, 2001, GRAEF ARCH CLIN EXP, V239, P783, DOI 10.1007/s004170100359
   Shinozaki N, 2011, NOTIFY EXPLORING VIG
   SIECK EA, 1989, ARCH OPHTHALMOL-CHIC, V107, P1023, DOI 10.1001/archopht.1989.01070020085036
   SIMONDS RJ, 1992, NEW ENGL J MED, V326, P726, DOI 10.1056/NEJM199203123261102
   Solomon O., 2011, NOTIFY EXPLORING VIG, P17
   Sonoyama H, 2010, CORNEA, V29, P683, DOI 10.1097/ICO.0b013e3181c325e2
   Srinivasan M., 2005, Indian Journal of Ophthalmology, V53, P67
   Stanley E., 2009, Morbidity and Mortality Weekly Report, V58, P1263
   Strong DM, 2010, CELL TISSUE BANK, V11, P305, DOI 10.1007/s10561-010-9179-3
   Sullivan S, VIGILANCE SURVEILLAN
   Sutphin JE, 2002, AM J OPHTHALMOL, V134, P120, DOI 10.1016/S0002-9394(02)01427-7
   Suzuki T, 2007, CORNEA, V26, P370, DOI 10.1097/ICO.0b013e31802d82fa
   Taban M, 2005, ARCH OPHTHALMOL-CHIC, V123, P613, DOI 10.1001/archopht.123.5.613
   Tappeiner C, 2009, CORNEA, V28, P228, DOI 10.1097/ICO.0b013e318183a3e3
   Toniolo M, 2009, DEV OPHTHALMOL, V43, P70, DOI 10.1159/000223840
   TRIP (Transfusion Reactions in Patients) Foundation, TRIP ANN REP 2009 TI
   Tullo AB, 2006, CLIN EXP OPHTHALMOL, V34, P645, DOI 10.1111/j.1442-9071.2006.01308.x
   U.S. Food and Drug Administration, 2025, Recommendations to Reduce the Risk of Transmission of Mycobacterium tuberculosis (Mtb) by Human Cells, Tissues, and Cellular and Tissue-Based Products (HCT/Ps)
   U.S. Food and Drug Administration, GUID IND MEDWATCH FO
   Uchiyama K., 1994, Dementia, V8, P466
   van Boxtel LAA, 2007, OPHTHALMOLOGY, V114, P1358, DOI 10.1016/j.ophtha.2006.09.035
   Wadsworth JDF, 2001, LANCET, V358, P171, DOI 10.1016/S0140-6736(01)05403-4
   Wiffen SJ, 1997, CORNEA, V16, P169
   Wilhelmus KR, 2007, OPHTHALMOLOGY, V114, P440, DOI 10.1016/j.ophtha.2006.09.006
   World Health Organization, AID MEM NAT HLTH AUT
   World Health Organization, 2007, ACC SAF EFF CELLS TI
   World Health Organization, VAR CREUTZF JAK DIS
   World Health Organization, 2010, WHO GUID PRINC HUM C
   World Health Organization (WHO), AID MEM KEY SAF REQ
   World Health Organization (WHO) and Centro Nazionale Trapianti (CNT), 2011, REP GLOB CONS PROJ N
   World Health Organization (WHO) and Centro Nazionale Trapianti (CNT), 2011, 1 GLOB CONS M BOL IN
   Wu PC, 2006, GRAEF ARCH CLIN EXP, V244, P920, DOI 10.1007/s00417-005-0170-9
   Yao XM, 2008, EYE CONTACT LENS, V34, P340, DOI 10.1097/ICL.0b013e31818c25d9
   ZHANG LJ, 1995, J INFECT DIS, V171, P1002, DOI 10.1093/infdis/171.4.1002
   ,, 1980, Morbidity and Mortality Weekly Report, V29, P25
NR 154
TC 30
Z9 31
U1 0
U2 9
PU LIPPINCOTT WILLIAMS & WILKINS
PI PHILADELPHIA
PA TWO COMMERCE SQ, 2001 MARKET ST, PHILADELPHIA, PA 19103 USA
SN 0277-3740
EI 1536-4798
J9 CORNEA
JI Cornea
PD AUG
PY 2013
VL 32
IS 8
BP 1155
EP 1166
DI 10.1097/ICO.0b013e31828f9d64
PG 12
WC Ophthalmology
WE Science Citation Index Expanded (SCI-EXPANDED)
SC Ophthalmology
GA 187JN
UT WOS:000322114000021
PM 23676781
DA 2025-07-26
ER

PT J
AU Essackjee, K
   Goorah, S
   Ramchurn, SK
   Cheeneebash, J
   Walker-Bone, K
AF Essackjee, Khadijah
   Goorah, Smita
   Ramchurn, Satish Kumar
   Cheeneebash, Jayrani
   Walker-Bone, Karen
TI Prevalence of and risk factors for chronic arthralgia and
   rheumatoid-like polyarthritis more than 2years after infection with
   chikungunya virus
SO POSTGRADUATE MEDICAL JOURNAL
LA English
DT Article
DE EPIDEMIOLOGY; PUBLIC HEALTH; RHEUMATOLOGY
ID IMPACT MEASUREMENT SCALES; QUALITY-OF-LIFE; PERSISTENT ARTHRALGIA;
   REUNION ISLAND; HEALTH-STATUS; SOUTH-INDIA; ARTHRITIS; FEVER; EPIDEMIC;
   OUTBREAK
AB Objectives
   Chikungunya virus (CHIKV), transmitted to humans from infected mosquitoes, causes acute fever, arthralgia and rash. There is increasing evidence that it also causes longer-term rheumatic symptoms. In a circumscribed part of Mauritius where infectivity was high, a cohort of inhabitants was surveyed with the objectives of assessing the prevalence of and risk factors for chronic musculoskeletal symptoms and for a rheumatoid arthritis-like condition at 27.5months after initial infection.
   Methods
   Participants were recruited May-November 2008 and invited to complete a questionnaire. CHIKV was diagnosed clinically. The primary outcomes for the analyses were (a) self-reported ongoing musculoskeletal symptoms and (b) fulfilment of modified diagnostic criteria for rheumatoid arthritis. Risk factors for these outcomes were explored in univariate analyses using logistic regression. Subsequently, multivariate logistic regression was used to identify factors that were independently associated with the outcomes.
   Results
   173 individuals were identified with CHIKV, of whom 136 (78.6%) reported persisting musculoskeletal symptoms 27.5months after infection. Persistent symptoms were associated with older age at time of infection, female gender and baseline symmetrical distribution of joint symptoms. We found that 5% of those infected with CHIKV fulfilled a modified version of the American College of Rheumatology criteria for rheumatoid arthritis 27.5months after infection.
   Conclusions
   CHIKV is associated with a high prevalence of persistent rheumatic symptoms. Physicians need to be aware of CHIKV as a cause of acute and chronic rheumatic symptoms.
C1 [Essackjee, Khadijah; Goorah, Smita; Ramchurn, Satish Kumar; Cheeneebash, Jayrani] Univ Mauritius, Fac Sci, Reduit, Mauritius.
   [Walker-Bone, Karen] Brighton & Sussex Med Sch, Dept Rheumatol, Brighton, E Sussex, England.
C3 University of Mauritius; University of Brighton; University of Sussex
RP Goorah, S (corresponding author), Univ Mauritius, Fac Sci, Reduit, Mauritius.
EM sm.goorah@uom.ac.mu
RI Walker-Bone, Karen/AAE-5255-2019; Cheeneebash, Jayrani/KLD-3037-2024;
   Goorah, Smita/ABA-2962-2020
OI Walker-Bone, Karen/0000-0002-5992-1459; Goorah,
   Smita/0000-0002-3961-3205; 
FU Tertiary Education Commission in Mauritius
FX Tertiary Education Commission in Mauritius.
CR Alla SAO, 2011, BEST PRACT RES CL RH, V25, P337, DOI 10.1016/j.berh.2011.03.005
   [Anonymous], EURO SURVEILL
   ARNETT FC, 1988, ARTHRITIS RHEUM-US, V31, P315, DOI 10.1002/art.1780310302
   Borgherini G, 2008, CLIN INFECT DIS, V47, P469, DOI 10.1086/590003
   Bouquillard E, 2009, ANN RHEUM DIS, V68, P1505, DOI 10.1136/ard.2008.097626
   BRIGHTON SW, 1983, S AFR MED J, V63, P313
   Chretien JP, 2007, AM J TROP MED HYG, V76, P405, DOI 10.4269/ajtmh.2007.76.405
   Couturier E, 2012, RHEUMATOLOGY, V51, P1315, DOI 10.1093/rheumatology/kes015
   FOURIE ED, 1979, S AFR MED J, V56, P130
   Ganu Mohini A, 2011, J Assoc Physicians India, V59, P83
   Gérardin P, 2011, BMC MED, V9, DOI 10.1186/1741-7015-9-5
   Guillemin F, 1997, ARTHRITIS RHEUM-US, V40, P1267, DOI 10.1002/art.1780400711
   Lakshmi V, 2008, CLIN INFECT DIS, V46, P1436, DOI 10.1086/529444
   LUMSDEN W. H. R., 1955, TANGANYIKA TERRITORY IN 1952 53 II TRANS ROY SOC TROP MED AND HYG, V49, P33, DOI 10.1016/0035-9203(55)90081-X
   Mathew AJ, 2011, INT J CLIN PRACT, V65, P1306, DOI 10.1111/j.1742-1241.2011.02792.x
   MEENAN RF, 1982, ARTHRITIS RHEUM-US, V25, P1048, DOI 10.1002/art.1780250903
   Mohan Alladi, 2010, Indian J Dermatol, V55, P54, DOI 10.4103/0019-5154.60355
   Moro ML, 2012, J INFECTION, V65, P165, DOI 10.1016/j.jinf.2012.04.005
   Ramchurn SK, 2010, INTERNET J MED UPDAT, V5, P3
   ROBINSON M. C., 1955, TANGANYIKA TERRITORY IN 1952 53 I TRANS ROY SOC TROP MED AND HYG, V49, P28, DOI 10.1016/0035-9203(55)90080-8
   Sambiri V, 2008, NEW MICROBIOL, V31, P303
   Simon F, 2007, MEDICINE, V86, P123, DOI 10.1097/MD/0b013e31806010a5
   Sissoko D, 2009, PLOS NEGLECT TROP D, V3, DOI 10.1371/journal.pntd.0000389
   Soumahoro MK, 2009, PLOS ONE, V4, pA221, DOI 10.1371/journal.pone.0007800
   Staikowsky F, 2008, EPIDEMIOL INFECT, V136, P196, DOI 10.1017/S0950268807008424
   Staples JE, 2009, CLIN INFECT DIS, V49, P942, DOI 10.1086/605496
   Win MK, 2010, J CLIN VIROL, V49, P111, DOI 10.1016/j.jcv.2010.07.004
   Zim MAM, 2013, J CLIN VIROL, V56, P141, DOI 10.1016/j.jcv.2012.10.019
NR 28
TC 75
Z9 83
U1 1
U2 5
PU BMJ PUBLISHING GROUP
PI LONDON
PA BRITISH MED ASSOC HOUSE, TAVISTOCK SQUARE, LONDON WC1H 9JR, ENGLAND
SN 0032-5473
J9 POSTGRAD MED J
JI Postgrad. Med. J.
PD AUG
PY 2013
VL 89
IS 1054
BP 440
EP 447
DI 10.1136/postgradmedj-2012-131477
PG 8
WC Medicine, General & Internal
WE Science Citation Index Expanded (SCI-EXPANDED)
SC General & Internal Medicine
GA 187ML
UT WOS:000322123100003
PM 23645664
DA 2025-07-26
ER

PT J
AU Farrar, JJ
   Hien, TT
   Horstick, O
   Hung, NT
   Jaenisch, T
   Junghanns, T
   Kroeger, A
   Laksono, IS
   Lum, L
   Martinez, E
   Simmons, CP
   Tami, A
   Tomashek, KM
   Wills, BA
AF Farrar, Jeremy J.
   Hien, Tran T.
   Horstick, Olaf
   Hung, Nguyen T.
   Jaenisch, Thomas
   Junghanns, Thomas
   Kroeger, Axel
   Laksono, Ida S.
   Lum, Lucy
   Martinez, Eric
   Simmons, Cameron P.
   Tami, Adriana
   Tomashek, Kay M.
   Wills, Bridget A.
TI Dogma in Classifying Dengue Disease
SO AMERICAN JOURNAL OF TROPICAL MEDICINE AND HYGIENE
LA English
DT Article
ID CHIKUNGUNYA VIRUS-INFECTION; HEMORRHAGIC-FEVER; HOSPITALIZED-PATIENTS;
   CASE CLASSIFICATION; VASCULAR LEAKAGE; SEVERITY; THAILAND; PATHOGENESIS;
   CHILDREN; MULTICENTER
C1 [Farrar, Jeremy J.] Univ Oxford, Clin Res Unit, Hosp Trop Dis, Ho Chi Minh City, Vietnam.
   Univ Oxford, Ctr Trop Med, Nuffield Dept Med, Oxford, England.
   WHO, Special Programme Res & Training Trop Dis, CH-1211 Geneva, Switzerland.
   Heidelberg Univ, Inst Publ Hlth, Heidelberg, Germany.
   Childrens Hosp Number 1, Ho Chi Minh City, Vietnam.
   Univ Heidelberg Hosp, Dept Infect Dis, Sect Clin Trop Med, Heidelberg, Germany.
   Univ Liverpool Liverpool Sch Trop Med, Liverpool, Merseyside, England.
   Gadjah Mada Univ, Dept Paediat, Yogyakarta, Indonesia.
   Dr Sardjito Teaching Hosp, Yogyakarta, Indonesia.
   Univ Malaya, Fac Med, Dept Paediat, Kuala Lumpur, Malaysia.
   Inst Med Trop Pedro Kouri, Havana, Cuba.
   Univ Carabobo, Fac Hlth Sci, Dept Med Parasitol, Valencia, Venezuela.
   Univ Groningen, Univ Med Ctr Groningen, Dept Med Microbiol, Mol Virol Sect, Groningen, Netherlands.
   Ctr Dis Control & Prevent, Natl Ctr Emerging & Zoonot Infect Dis, Div Vector Borne Dis, Dengue Branch, San Juan, PR USA.
C3 University of Oxford; University of Oxford; World Health Organization;
   Special Programme for Research & Training in Tropical Diseases (TDR);
   Ruprecht Karls University Heidelberg; Ruprecht Karls University
   Heidelberg; Liverpool School of Tropical Medicine; Gadjah Mada
   University; Universiti Malaya; University of Groningen; Centers for
   Disease Control & Prevention - USA
RP Farrar, JJ (corresponding author), Univ Oxford, Clin Res Unit, Hosp Trop Dis, Ho Chi Minh City, Vietnam.
EM jfarrar@oucru.org
RI Horstick, Olaf/NKO-7982-2025; Simmons, Cameron/ABA-3896-2021; Simmons,
   Cameron P./ABA-3896-2021; Farrar, Jeremy J./HGA-7610-2022; Jaenisch,
   Thomas/H-3473-2017; Lum, Lucy/Q-9871-2017
OI Wills, Bridget/0000-0001-9086-8804; Simmons, Cameron
   P./0000-0002-9039-7392; Kroeger, Axel/0000-0001-8438-2904; Farrar,
   Jeremy/0000-0002-2700-623X; Tami, Adriana/0000-0002-1918-9144; 
CR Alexander N, 2011, TROP MED INT HEALTH, V16, P936, DOI 10.1111/j.1365-3156.2011.02793.x
   [Anonymous], 1997, Dengue Haemorrhagic Fever: Diagnosis, Treatment, Prevention and Control
   Avirutnan P, 2006, J INFECT DIS, V193, P1078, DOI 10.1086/500949
   Bandyopadhyay S, 2006, TROP MED INT HEALTH, V11, P1238, DOI 10.1111/j.1365-3156.2006.01678.x
   Barniol J, 2011, BMC INFECT DIS, V11, DOI [10.1186/1471-2334-11-106, 10.1186/1472-6963-11-342]
   Basu A, 2008, FEMS IMMUNOL MED MIC, V53, P287, DOI 10.1111/j.1574-695X.2008.00420.x
   Basuki PS, 2010, SE ASIAN J TROP MED, V41, P1088
   Bhatt S, 2013, NATURE, V496, P504, DOI 10.1038/nature12060
   Bridget W, 2009, AM J TROP MED HYG, V81, P638, DOI 10.4269/ajtmh.2009.08-0008
   COHEN SN, 1966, J PEDIATR-US, V68, P448, DOI 10.1016/S0022-3476(66)80249-4
   Deen JL, 2006, LANCET, V368, P170, DOI 10.1016/S0140-6736(06)69006-5
   Dinh TT, 2010, AM J TROP MED HYG, V83, P774, DOI 10.4269/ajtmh.2010.10-0090
   HALSTEAD SB, 1970, YALE J BIOL MED, V42, P311
   HALSTEAD SB, 1969, AM J TROP MED HYG, V18, P997, DOI 10.4269/ajtmh.1969.18.997
   HALSTEAD SB, 1981, AM J EPIDEMIOL, V114, P632, DOI 10.1093/oxfordjournals.aje.a113235
   Halstead SB, 2013, AM J TROP MED HYG, V88, P212, DOI 10.4269/ajtmh.12-0197
   Harris E, 2000, AM J TROP MED HYG, V63, P5, DOI 10.4269/ajtmh.2000.63.5
   Horstick O, 2012, PATHOG GLOB HEALTH, V106, P94, DOI 10.1179/2047773212Y.0000000017
   Kabra SK, 1999, T ROY SOC TROP MED H, V93, P294, DOI 10.1016/S0035-9203(99)90027-5
   Khan NA, 2008, ACTA TROP, V105, P39, DOI 10.1016/j.actatropica.2007.09.005
   Khor CC, 2011, NAT GENET, V43, P1139, DOI 10.1038/ng.960
   Narayanan Manjith, 2002, Indian Pediatr, V39, P1027
   Narvaez F, 2011, PLOS NEGLECT TROP D, V5, DOI 10.1371/journal.pntd.0001397
   NIMMANNITYA S, 1969, AM J TROP MED HYG, V18, P954, DOI 10.4269/ajtmh.1969.18.954
   Phuong CXT, 2004, AM J TROP MED HYG, V70, P172, DOI 10.4269/ajtmh.2004.70.172
   Prasad D, 2013, INFECTION, V41, P775, DOI 10.1007/s15010-013-0405-3
   Rigau-Pérez JG, 2006, LANCET INFECT DIS, V6, P297, DOI 10.1016/S1473-3099(06)70465-0
   RUSSELL PK, 1968, AM J TROP MED HYG, V17, P600, DOI 10.4269/ajtmh.1968.17.600
   Sabchareon A, 2012, LANCET, V380, P1559, DOI 10.1016/S0140-6736(12)61428-7
   Setiati TE, 2007, BMC INFECT DIS, V7, DOI 10.1186/1471-2334-7-22
   Simmons CP, 2012, NEW ENGL J MED, V366, P1423, DOI 10.1056/NEJMra1110265
   Srikiatkhachorn A, 2010, CLIN INFECT DIS, V50, P1135, DOI 10.1086/651268
   SUMARMO, 1983, B WORLD HEALTH ORGAN, V61, P693
   Trung DT, 2010, CURR TOP MICROBIOL, V338, P57, DOI 10.1007/978-3-642-02215-9_5
   Trung Dinh The, 2012, PLoS Negl Trop Dis, V6, pe1679, DOI 10.1371/journal.pntd.0001679
   WHO, 2009, WHO TECH REP SER, V958, P1
NR 36
TC 22
Z9 29
U1 0
U2 17
PU AMER SOC TROP MED & HYGIENE
PI MCLEAN
PA 8000 WESTPARK DR, STE 130, MCLEAN, VA 22101 USA
SN 0002-9637
EI 1476-1645
J9 AM J TROP MED HYG
JI Am. J. Trop. Med. Hyg.
PD AUG
PY 2013
VL 89
IS 2
BP 198
EP 201
DI 10.4269/ajtmh.13-0157
PG 4
WC Public, Environmental & Occupational Health; Tropical Medicine
WE Science Citation Index Expanded (SCI-EXPANDED)
SC Public, Environmental & Occupational Health; Tropical Medicine
GA 195DS
UT WOS:000322683100003
PM 23926138
OA Green Published, hybrid, Green Accepted
DA 2025-07-26
ER

PT J
AU Gardner, CL
   Choi-Nurvitadhi, J
   Sun, CQ
   Bayer, A
   Hritz, J
   Ryman, KD
   Klimstra, WB
AF Gardner, Christina L.
   Choi-Nurvitadhi, Jo
   Sun, Chengqun
   Bayer, Avraham
   Hritz, Jozef
   Ryman, Kate D.
   Klimstra, William B.
TI Natural Variation in the Heparan Sulfate Binding Domain of the Eastern
   Equine Encephalitis Virus E2 Glycoprotein Alters Interactions with Cell
   Surfaces and Virulence in Mice
SO JOURNAL OF VIROLOGY
LA English
DT Article
ID ROSS-RIVER-VIRUS; SINDBIS VIRUS; FLAVOBACTERIUM-HEPARINUM; ALPHAVIRUSES;
   ATTACHMENT; LYASES; NEUROVIRULENCE; PROTEOGLYCANS; DETERMINANTS;
   SPECIFICITY
AB Recently, we compared amino acid sequences of the E2 glycoprotein of natural North American eastern equine encephalitis virus (NA-EEEV) isolates and demonstrated that naturally circulating viruses interact with heparan sulfate (HS) and that this interaction contributes to the extreme neurovirulence of EEEV (C. L. Gardner, G. D. Ebel, K. D. Ryman, and W. B. Klimstra, Proc. Natl. Acad. Sci. U. S. A., 108:16026-16031, 2011). In the current study, we have examined the contribution to HS binding of each of three lysine residues in the E2 71-to-77 region that comprise the primary HS binding site of wild-type (WT) NA-EEEV viruses. We also report that the original sequence comparison identified five virus isolates, each with one of three amino acid differences in the E2 71-to-77 region, including mutations in residues critical for HS binding by the WT virus. The natural variant viruses, which possessed either a mutation from lysine to glutamine at E2 71, a mutation from lysine to threonine at E2 71, or a mutation from threonine to lysine at E2 72, exhibited altered interactions with heparan sulfate and cell surfaces and altered virulence in a mouse model of EEEV disease. An electrostatic map of the EEEV E1/E2 heterotrimer based upon the recent Chikungunya virus crystal structure (J. E. Voss, M. C. Vaney, S. Duquerroy, C. Vonrhein, C. Girard-Blanc, E. Crublet, A. Thompson, G. Bricogne, and F. A. Rey, Nature, 468:709-712, 2010) showed the HS binding site to be at the apical surface of E2, with variants affecting the electrochemical nature of the binding site. Together, these results suggest that natural variation in the EEEV HS binding domain may arise during EEEV sylvatic cycles and that this variation may influence receptor interaction and the severity of EEEV disease.
C1 [Gardner, Christina L.; Choi-Nurvitadhi, Jo; Sun, Chengqun; Ryman, Kate D.; Klimstra, William B.] Univ Pittsburgh, Ctr Vaccine Res, Pittsburgh, PA 15260 USA.
   [Gardner, Christina L.; Choi-Nurvitadhi, Jo; Sun, Chengqun; Ryman, Kate D.; Klimstra, William B.] Univ Pittsburgh, Dept Microbiol & Mol Genet, Pittsburgh, PA USA.
   [Bayer, Avraham] Univ Pittsburgh, Magee Womens Res Inst, Pittsburgh, PA USA.
   [Hritz, Jozef] Univ Pittsburgh, Dept Biol Struct, Pittsburgh, PA USA.
C3 Pennsylvania Commonwealth System of Higher Education (PCSHE); University
   of Pittsburgh; Pennsylvania Commonwealth System of Higher Education
   (PCSHE); University of Pittsburgh; Pennsylvania Commonwealth System of
   Higher Education (PCSHE); University of Pittsburgh; Magee-Womens
   Research Institute; Pennsylvania Commonwealth System of Higher Education
   (PCSHE); University of Pittsburgh
RP Klimstra, WB (corresponding author), Univ Pittsburgh, Ctr Vaccine Res, Pittsburgh, PA 15260 USA.
EM Klimstra@pitt.edu
RI Hritz, Jozef/J-6887-2015
OI Bayer, Avraham/0000-0001-8801-5378
FU NIH [1R01AI095436, 1R01AI083383]; International Outgoing Fellowship of
   the European Community program Support for Training and Career
   Development of Researchers (Marie Curie) [PIOF-GA-2009-235902]
FX This work was supported by NIH grants 1R01AI095436 and 1R01AI083383 (to
   W.B.K.). J.H. acknowledges financial support by an International
   Outgoing Fellowship of the European Community program Support for
   Training and Career Development of Researchers (Marie Curie), under
   contract no. PIOF-GA-2009-235902.
CR Aguilar PV, 2005, J VIROL, V79, P11300, DOI 10.1128/JVI.79.17.11300-11310.2005
   Armstrong PM, 2010, EMERG INFECT DIS, V16, P1869, DOI 10.3201/eid1612.100640
   Baker NA, 2001, P NATL ACAD SCI USA, V98, P10037, DOI 10.1073/pnas.181342398
   Bernard KA, 2000, VIROLOGY, V276, P93, DOI 10.1006/viro.2000.0546
   Brault AC, 1999, AM J TROP MED HYG, V61, P579, DOI 10.4269/ajtmh.1999.61.579
   Brynes AP, 1998, J VIROL, V72, P7349, DOI 10.1128/JVI.72.9.7349-7356.1998
   Byrnes AP, 2000, J VIROL, V74, P644, DOI 10.1128/JVI.74.2.644-651.2000
   CRANS WJ, 1986, J AM MOSQUITO CONTR, V2, P68
   DESAI UR, 1993, ARCH BIOCHEM BIOPHYS, V306, P461, DOI 10.1006/abbi.1993.1538
   DESAI UR, 1993, BIOCHEMISTRY-US, V32, P8140, DOI 10.1021/bi00083a012
   Dolinsky TJ, 2007, NUCLEIC ACIDS RES, V35, pW522, DOI 10.1093/nar/gkm276
   Executive Office of Health and Human Services, 2012, ARB MASS E EQ ENC W
   Gardner CL, 2008, J VIROL, V82, P10634, DOI 10.1128/JVI.01323-08
   Gardner CL, 2011, P NATL ACAD SCI USA, V108, P16026, DOI 10.1073/pnas.1110617108
   Griffin D.E., 2006, FIELDS VIROLOGY, V1, P1023
   GRIFFIN DE, 1976, J INFECT DIS, V133, P456, DOI 10.1093/infdis/133.4.456
   Heil ML, 2001, J VIROL, V75, P6303, DOI 10.1128/JVI.75.14.6303-6309.2001
   KJELLEN L, 1991, ANNU REV BIOCHEM, V60, P443, DOI 10.1146/annurev.biochem.60.1.443
   Klimstra WB, 1999, J VIROL, V73, P10387, DOI 10.1128/JVI.73.12.10387-10398.1999
   Klimstra WB, 1998, J VIROL, V72, P7357, DOI 10.1128/JVI.72.9.7357-7366.1998
   Klimstra WB, 1999, J VIROL, V73, P6299, DOI 10.1128/JVI.73.8.6299-6306.1999
   Lee E, 2008, J VIROL, V82, P6024, DOI 10.1128/JVI.02509-07
   MEYER WJ, 1993, J VIROL, V67, P5117, DOI 10.1128/JVI.67.9.5117-5125.1993
   MITCHELL CJ, 1992, SCIENCE, V257, P526, DOI 10.1126/science.1321985
   Mosier PD, 2012, PLOS ONE, V7, DOI 10.1371/journal.pone.0048632
   Neff S, 1998, J VIROL, V72, P3587, DOI 10.1128/JVI.72.5.3587-3594.1998
   Rostand KS, 1997, INFECT IMMUN, V65, P1
   Ryman KD, 2007, J VIROL, V81, P3563, DOI 10.1128/JVI.02494-06
   SALI A, 1993, J MOL BIOL, V234, P779, DOI 10.1006/jmbi.1993.1626
   Silverman MA, 2013, EMERG INFECT DIS, V19, P194, DOI 10.3201/eid1902.120039
   Smit JM, 2002, J VIROL, V76, P10128, DOI 10.1128/JVI.76.20.10128-10137.2002
   Spear PG, 2004, CELL MICROBIOL, V6, P401, DOI 10.1111/j.1462-5822.2004.00389.x
   Thompson SM, 2009, J BIOL CHEM, V284, P35621, DOI 10.1074/jbc.M109.009712
   Torrent M, 2012, PLOS ONE, V7, DOI 10.1371/journal.pone.0042692
   Tripathi CKM, 2012, APPL MICROBIOL BIOT, V94, P307, DOI 10.1007/s00253-012-3967-6
   Uniewicz KA, 2012, METHODS MOL BIOL, V836, P171, DOI 10.1007/978-1-61779-498-8_12
   Voss JE, 2010, NATURE, V468, P709, DOI 10.1038/nature09555
   Wang JM, 2004, J COMPUT CHEM, V25, P1157, DOI 10.1002/jcc.20035
   Weaver SC, 2012, ANTIVIR RES, V94, P242, DOI 10.1016/j.antiviral.2012.04.002
   Yin J, 2009, J VIROL, V83, P10036, DOI 10.1128/JVI.01209-09
   Young DS, 2008, EMERG INFECT DIS, V14, P454, DOI 10.3201/eid1403.070816
   Zhang W, 2005, VIROLOGY, V332, P511, DOI 10.1016/j.virol.2004.11.043
NR 42
TC 44
Z9 58
U1 0
U2 13
PU AMER SOC MICROBIOLOGY
PI WASHINGTON
PA 1752 N ST NW, WASHINGTON, DC 20036-2904 USA
SN 0022-538X
EI 1098-5514
J9 J VIROL
JI J. Virol.
PD AUG
PY 2013
VL 87
IS 15
BP 8582
EP 8590
DI 10.1128/JVI.00937-13
PG 9
WC Virology
WE Science Citation Index Expanded (SCI-EXPANDED)
SC Virology
GA 180JO
UT WOS:000321590200029
PM 23720725
OA Bronze, Green Published
DA 2025-07-26
ER

PT J
AU Medlock, J
   Atkins, KE
   Thomas, DN
   Aksoy, S
   Galvani, AP
AF Medlock, Jan
   Atkins, Katherine E.
   Thomas, David N.
   Aksoy, Serap
   Galvani, Alison P.
TI Evaluating Paratransgenesis as a Potential Control Strategy for African
   Trypanosomiasis
SO PLOS NEGLECTED TROPICAL DISEASES
LA English
DT Article
ID INDUCED CYTOPLASMIC INCOMPATIBILITY; TSETSE-FLIES; WOLBACHIA INFECTIONS;
   IMPACT; POPULATIONS; DYNAMICS; FLY; RECEPTIVITY; CHIKUNGUNYA; MECHANISM
AB Genetic-modification strategies are currently being developed to reduce the transmission of vector-borne diseases, including African trypanosomiasis. For tsetse, the vector of African trypanosomiasis, a paratransgenic strategy is being considered: this approach involves modification of the commensal symbiotic bacteria Sodalis to express trypanosome-resistance-conferring products. Modified Sodalis can then be driven into the tsetse population by cytoplasmic incompatibility (CI) from Wolbachia bacteria. To evaluate the effectiveness of this paratransgenic strategy in controlling African trypanosomiasis, we developed a three-species mathematical model of trypanosomiasis transmission among tsetse, humans, and animal reservoir hosts. Using empirical estimates of CI parameters, we found that paratransgenic tsetse have the potential to eliminate trypanosomiasis, provided that any extra mortality caused by Wolbachia colonization is low, that the paratransgene is effective at protecting against trypanosome transmission, and that the target tsetse species comprises a large majority of the tsetse population in the release location.
C1 [Medlock, Jan] Oregon State Univ, Dept Biol Sci, Corvallis, OR 97331 USA.
   [Medlock, Jan; Atkins, Katherine E.; Thomas, David N.; Aksoy, Serap; Galvani, Alison P.] Yale Univ, Sch Publ Hlth, New Haven, CT USA.
C3 Oregon State University; Yale University
RP Medlock, J (corresponding author), Oregon State Univ, Dept Biol Sci, Corvallis, OR 97331 USA.
EM jan.medlock@oregonstate.edu
RI ; Aksoy, Serap/K-2244-2019
OI Aksoy, Serap/0000-0001-9941-143X; 
FU NIH [AI068932, GM070694]; Miriam Weston Trust
FX The research was supported by a grant from the NIH (AI068932). JM was
   supported by a grant from the NIH (GM070694). KEA was funded by the
   Miriam Weston Trust. The funders had no role in study design, data
   collection and analysis, decision to publish, or preparation of the
   manuscript.
CR Aksoy S, 2000, PARASITOL TODAY, V16, P114, DOI 10.1016/S0169-4758(99)01606-3
   Alam U, 2011, PLOS PATHOG, V7, DOI 10.1371/journal.ppat.1002415
   Alphey L, 2002, SCIENCE, V298, P119, DOI 10.1126/science.1078278
   Bonomi A, 2011, PLOS NEGLECT TROP D, V5, DOI 10.1371/journal.pntd.0001190
   Brun R, 2010, LANCET, V375, P148, DOI 10.1016/S0140-6736(09)60829-1
   CASPARI E, 1959, EVOLUTION, V13, P568, DOI 10.2307/2406138
   Cheng Q, 2000, MED VET ENTOMOL, V14, P44, DOI 10.1046/j.1365-2915.2000.00202.x
   Coutinho-Abreu IV, 2010, PARASITOL INT, V59, P1, DOI 10.1016/j.parint.2009.10.002
   DAME DA, 1968, B ENTOMOL RES, V58, P213, DOI 10.1017/S0007485300056789
   DAVIESCOLE JOA, 1993, INSECT SCI APPL, V14, P723, DOI 10.1017/S1742758400018191
   Dobson SL, 2003, TRENDS PARASITOL, V19, P128, DOI 10.1016/S1471-4922(03)00002-3
   Dobson SL, 2002, GENETICS, V160, P1087
   Dobson SL, 2002, P ROY SOC B-BIOL SCI, V269, P437, DOI 10.1098/rspb.2001.1876
   Doudoumis V, 2012, BMC MICROBIOL, V12, DOI 10.1186/1471-2180-12-S1-S3
   FINE PEM, 1978, J INVERTEBR PATHOL, V31, P10, DOI 10.1016/0022-2011(78)90102-7
   GILLOTT C, 1981, PHYSIOL ENTOMOL, V6, P269, DOI 10.1111/j.1365-3032.1981.tb00271.x
   Gouteux JP, 1998, ACTA OECOL, V19, P453, DOI 10.1016/S1146-609X(98)80050-7
   Hoffmann AA, 2011, NATURE, V476, P454, DOI 10.1038/nature10356
   Hoffmann AA, 1998, GENETICS, V148, P221
   HOFFMANN AA, 1990, GENETICS, V126, P933
   Hoffmann AA, 1997, INFLUENTIAL PASSENGERS, P42
   Hu CY, 2008, PLOS NEGLECT TROP D, V2, DOI 10.1371/journal.pntd.0000192
   JAENSON TGT, 1980, B ENTOMOL RES, V70, P49, DOI 10.1017/S0007485300009767
   Jarry M, 1996, ENTOMOL EXP APPL, V78, P51, DOI 10.1007/BF00304456
   Kristjanson PM, 1999, AGR SYST, V59, P79, DOI 10.1016/S0308-521X(98)00086-9
   Leak S.G. A., 1999, TSETSE BIOL ECOLOGY
   Marshall JM, 2008, GENETICS, V178, P1673, DOI 10.1534/genetics.107.082099
   Marshall JM, 2009, PLOS MED, V6, P164, DOI 10.1371/journal.pmed.1000020
   Moreira LA, 2009, CELL, V139, P1268, DOI 10.1016/j.cell.2009.11.042
   Rasgon JL, 2004, INSECT BIOCHEM MOLEC, V34, P707, DOI 10.1016/j.ibmb.2004.03.023
   Rasgon JL, 2003, J MED ENTOMOL, V40, P125, DOI 10.1603/0022-2585-40.2.125
   ROGERS DJ, 1988, PARASITOLOGY, V97, P193, DOI 10.1017/S0031182000066853
   Teixeira L, 2008, PLOS BIOL, V6, P2753, DOI 10.1371/journal.pbio.1000002
   Thomas P, 2011, DEV COMP IMMUNOL, V35, P360, DOI 10.1016/j.dci.2010.11.007
   Turelli M, 1999, INSECT MOL BIOL, V8, P243, DOI 10.1046/j.1365-2583.1999.820243.x
   TURELLI M, 1995, GENETICS, V140, P1319
   van den Hurk AF, 2012, PLOS NEGLECT TROP D, V6, DOI 10.1371/journal.pntd.0001892
   World Health Organization, 2013, Fact sheet 259
   Yamamoto DS, 2010, INSECT MOL BIOL, V19, P391, DOI 10.1111/j.1365-2583.2010.01000.x
   Yuval B, 2006, ANNU REV ENTOMOL, V51, P413, DOI 10.1146/annurev.ento.51.110104.151058
NR 40
TC 29
Z9 35
U1 0
U2 34
PU PUBLIC LIBRARY SCIENCE
PI SAN FRANCISCO
PA 1160 BATTERY STREET, STE 100, SAN FRANCISCO, CA 94111 USA
SN 1935-2735
J9 PLOS NEGLECT TROP D
JI Plos Neglect. Trop. Dis.
PD AUG
PY 2013
VL 7
IS 8
AR e2374
DI 10.1371/journal.pntd.0002374
PG 8
WC Infectious Diseases; Parasitology; Tropical Medicine
WE Science Citation Index Expanded (SCI-EXPANDED)
SC Infectious Diseases; Parasitology; Tropical Medicine
GA 211WE
UT WOS:000323941500039
PM 23967363
OA Green Published, Green Submitted, gold
DA 2025-07-26
ER

PT J
AU Sahu, A
   Das, B
   Das, M
   Patra, A
   Biswal, S
   Kar, SK
   Hazra, RK
AF Sahu, Abhipsa
   Das, Biswadeep
   Das, Mumani
   Patra, Aparna
   Biswal, Sudarsan
   Kar, Santanu K.
   Hazra, Rupenangshu K.
TI Genetic characterization of E2 region of Chikungunya virus circulating
   in Odisha, Eastern India from 2010 to 2011
SO INFECTION GENETICS AND EVOLUTION
LA English
DT Article
DE Chikungunya; Genetic analysis; T cell epitope; Positive selection;
   Transmembrane helix; Structural modeling
ID ROSS RIVER VIRUS; SINDBIS-VIRUS; INACTIVATED VACCINE; ENVELOPE PROTEINS;
   CAPSID PROTEIN; BINDING SITE; GLYCOPROTEIN; ALPHAVIRUS; DETERMINANTS;
   PREDICTION
AB Chikungunya virus (CHIKV) infection has caught attention yet again as it rages around the globe affecting millions of people. The virus caused epidemic outbreaks affecting more than 15,000 people in Odisha, Eastern India since 2010. In this study, complete genetic characterization of E2 gene of CHIKV circulating in Odisha from 2010 to 2011 was performed by virus isolation, RT-PCR, molecular phylogenetics and bioinformatics methods. Phylogenetic analyses revealed the circulation of Indian Ocean Lineage (IOL) strains of ECSA genotype of CHIKV in Odisha. Several mutations were detected in the E2 gene, viz. E2-R82G, E2-L210Q E2-I21 1T, E2-V229I and E2-S375T which had various adaptive roles during the evolution of CHIKV. The CHIKV E2 peptide (KTDDSHD63)-K-57 was predicted to be the most probable T-cell epitope and peptide (84)FVRTSAPCT(92) predicted to be the common T and B cell epitope having high antigenicity. The amino acid positions 356-379 and 365-385 were predicted to be transmembrane helical domains and indicated E2 protein anchorage in intracellular membranes for effective interaction with the host receptors. Positive selection pressure was observed in five specific sites, 210, 211, 318, 375, and 377 which were observed to be fixed advantageously in most viral isolates. Structural modeling revealed that E2 gene of CHIKV was composed of 3 domains and the major adaptive mutations were detected in domain B, which can modulate binding of CHIKV to host cells, while the transmembrane domain in domain C and the epitopes were located in domain A, which was found to be most conserved. This is the first report from Eastern India demonstrating a predictive approach to the genetic variations, epitopic regions and the transmembrane helices of the E2 region. The results of this study, combined with other published observations, will expand our knowledge about the E2 region of CHIKV which can be exploited to develop control measures against CHIKV. (C) 2013 Elsevier B.V. All rights reserved.
C1 [Sahu, Abhipsa; Das, Biswadeep; Das, Mumani; Patra, Aparna; Biswal, Sudarsan; Kar, Santanu K.; Hazra, Rupenangshu K.] Reg Med Res Ctr, Bhubaneswar 751023, Odisha, India.
C3 Indian Council of Medical Research (ICMR); ICMR - Regional Medical
   Research Centre (RMRC), Bhubaneswar
RP Hazra, RK (corresponding author), Reg Med Res Ctr, Bhubaneswar 751023, Odisha, India.
EM rupenkh@yahoo.co.in
RI ; Das, Biswadeep/AAX-5120-2020
OI Das, Biswadeep/0000-0001-8214-3600; Sahu, Abhipsa/0000-0003-1920-4487; 
FU Indian Council of Medical Research, New Delhi; junior research
   fellowship offered by Lady Tata Memorial Trust, Mumbai
FX The work was funded by Indian Council of Medical Research, New Delhi.
   Ms. Abhipsa Sahu was supported by the junior research fellowship offered
   by Lady Tata Memorial Trust, Mumbai.
CR AGAPOV EV, 1994, ARCH VIROL, V139, P173, DOI 10.1007/BF01309462
   Arnold K, 2006, BIOINFORMATICS, V22, P195, DOI 10.1093/bioinformatics/bti770
   Arnold Konstantin, 2009, Journal of Structural and Functional Genomics, V10, P1, DOI 10.1007/s10969-008-9048-5
   Brault AC, 2002, J VIROL, V76, P6387, DOI 10.1128/JVI.76.12.6387-6392.2002
   Bréhin AC, 2008, VIROLOGY, V371, P185, DOI 10.1016/j.virol.2007.09.028
   CLAROS MG, 1994, COMPUT APPL BIOSCI, V10, P685
   Das B, 2012, INFECT GENET EVOL, V12, P1094, DOI 10.1016/j.meegid.2012.03.012
   EDELMAN R, 1979, J INFECT DIS, V140, P708, DOI 10.1093/infdis/140.5.708
   El-Manzalawy Y, 2008, J MOL RECOGNIT, V21, P243, DOI 10.1002/jmr.893
   Epstein PR, 2007, AM J TROP MED HYG, V76, P403, DOI 10.4269/ajtmh.2007.76.403
   Ferreira D, 2003, VIROLOGY, V307, P54, DOI 10.1016/S0042-6822(02)00034-X
   Gould E.A., 1991, VIROLOGY PRACTICAL A, P43
   Guan PP, 2003, NUCLEIC ACIDS RES, V31, P3621, DOI 10.1093/nar/gkg510
   HARRISON VR, 1971, J IMMUNOL, V107, P643
   Heil ML, 2001, J VIROL, V75, P6303, DOI 10.1128/JVI.75.14.6303-6309.2001
   Hernandez R, 2000, J VIROL, V74, P4220, DOI 10.1128/JVI.74.9.4220-4228.2000
   Hofmann K., 1993, Biol. Chem. Hoppe-Seyler, V347, P166
   Juretic D, 1999, CROAT CHEM ACTA, V72, P975
   Kalantri SP, 2006, NATL MED J INDIA, V19, P315
   Khan AH, 2002, J GEN VIROL, V83, P3075, DOI 10.1099/0022-1317-83-12-3075
   Khan M, 2012, VIRUS RES, V167, P236, DOI 10.1016/j.virusres.2012.05.004
   Krogh A, 2001, J MOL BIOL, V305, P567, DOI 10.1006/jmbi.2000.4315
   Lee CY, 2011, PLOS PATHOG, V7, DOI 10.1371/journal.ppat.1002390
   LEE HR, 1994, VIROLOGY, V202, P390, DOI 10.1006/viro.1994.1355
   Lee S, 1996, STRUCTURE, V4, P531, DOI 10.1016/S0969-2126(96)00059-7
   Li L, 2010, NATURE, V468, P705, DOI 10.1038/nature09546
   LIU N, 1993, VIROLOGY, V196, P703, DOI 10.1006/viro.1993.1527
   Mayrose I, 2007, BIOINFORMATICS, V23, P3244, DOI 10.1093/bioinformatics/btm493
   Mourya DT, 2001, ACTA VIROL, V45, P305
   Muthumani K, 2008, VACCINE, V26, P5128, DOI 10.1016/j.vaccine.2008.03.060
   Myles KM, 2003, J VIROL, V77, P8872, DOI 10.1128/JVI.77.16.8872-8881.2003
   NAKAO E, 1973, B WORLD HEALTH ORGAN, V48, P559
   PAVRI K, 1986, T ROY SOC TROP MED H, V80, P491, DOI 10.1016/0035-9203(86)90358-5
   Peters B, 2005, PLOS BIOL, V3, P379, DOI 10.1371/journal.pbio.0030091
   Pettersen EF, 2004, J COMPUT CHEM, V25, P1605, DOI 10.1002/jcc.20084
   Pierro DJ, 2008, J VIROL, V82, P2966, DOI 10.1128/JVI.02060-07
   Pierro DJ, 2007, J GEN VIROL, V88, P1545, DOI 10.1099/vir.0.82577-0
   Pond SLK, 2005, BIOINFORMATICS, V21, P2531, DOI 10.1093/bioinformatics/bti320
   SAITOU N, 1987, MOL BIOL EVOL, V4, P406, DOI 10.1093/oxfordjournals.molbev.a040454
   Schuffenecker I, 2006, PLOS MED, V3, P1058, DOI 10.1371/journal.pmed.0030263
   SHAH KV, 1964, INDIAN J MED RES, V52, P676
   Singh H, 2003, BIOINFORMATICS, V19, P1009, DOI 10.1093/bioinformatics/btg108
   Singh H, 2001, BIOINFORMATICS, V17, P1236, DOI 10.1093/bioinformatics/17.12.1236
   SMITH TJ, 1995, P NATL ACAD SCI USA, V92, P10648, DOI 10.1073/pnas.92.23.10648
   Sreekumar E, 2010, VIRUS GENES, V40, P14, DOI 10.1007/s11262-009-0411-9
   Stranzl T, 2010, IMMUNOGENETICS, V62, P357, DOI 10.1007/s00251-010-0441-4
   STRAUSS EG, 1991, J VIROL, V65, P4654, DOI 10.1128/JVI.65.9.4654-4664.1991
   Szabo Tamas G, 2009, Immunome Res, V5, P4, DOI 10.1186/1745-7580-5-4
   Tamura K, 2002, MOL BIOL EVOL, V19, P1727, DOI 10.1093/oxfordjournals.molbev.a003995
   TAMURA K, 1993, MOL BIOL EVOL, V10, P512, DOI 10.1093/oxfordjournals.molbev.a040023
   Tamura K, 2007, MOL BIOL EVOL, V24, P1596, DOI 10.1093/molbev/msm092
   THOMPSON JD, 1994, NUCLEIC ACIDS RES, V22, P4673, DOI 10.1093/nar/22.22.4673
   Tiwari M, 2009, VACCINE, V27, P2513, DOI 10.1016/j.vaccine.2009.02.062
   Tsetsarkin KA, 2011, PLOS PATHOG, V7, DOI 10.1371/journal.ppat.1002412
   Tsetsarkin KA, 2009, PLOS ONE, V4, DOI 10.1371/journal.pone.0006835
   Volk SM, 2010, J VIROL, V84, P6497, DOI 10.1128/JVI.01603-09
   Voss JE, 2010, NATURE, V468, P709, DOI 10.1038/nature09555
   VRATI S, 1988, VIROLOGY, V162, P346, DOI 10.1016/0042-6822(88)90474-6
   WANG KS, 1991, J VIROL, V65, P7037, DOI 10.1128/JVI.65.12.7037-7040.1991
   West J, 2006, J VIROL, V80, P4458, DOI 10.1128/JVI.80.9.4458-4468.2006
   Wilkinson TA, 2005, BIOCHEMISTRY-US, V44, P2800, DOI 10.1021/bi0479961
   WOODWARD TM, 1991, J GEN VIROL, V72, P2431, DOI 10.1099/0022-1317-72-10-2431
   Yergolkar PN, 2006, EMERG INFECT DIS, V12, P1580, DOI 10.3201/eid1210.060529
NR 63
TC 13
Z9 17
U1 0
U2 11
PU ELSEVIER
PI AMSTERDAM
PA RADARWEG 29, 1043 NX AMSTERDAM, NETHERLANDS
SN 1567-1348
EI 1567-7257
J9 INFECT GENET EVOL
JI Infect. Genet. Evol.
PD AUG
PY 2013
VL 18
BP 113
EP 124
DI 10.1016/j.meegid.2013.04.037
PG 12
WC Infectious Diseases
WE Science Citation Index Expanded (SCI-EXPANDED)
SC Infectious Diseases
GA 221LR
UT WOS:000324660900015
PM 23684629
DA 2025-07-26
ER

PT J
AU Savini, H
   Gautret, P
   Gaudart, J
   Field, V
   Castelli, F
   López-Vélez, R
   Lim, PL
   Shaw, M
   von Sonnenburg, F
   Loutan, L
   Simon, F
AF Savini, Helene
   Gautret, Philippe
   Gaudart, Jean
   Field, Vanessa
   Castelli, Francesco
   Lopez-Velez, Rogelio
   Lim, Poh Lian
   Shaw, Marc
   von Sonnenburg, Frank
   Loutan, Louis
   Simon, Fabrice
CA GeoSentinel Surveillance Network
TI Travel associated Diseases, Indian Ocean Islands, 1997-2010
SO EMERGING INFECTIOUS DISEASES
LA English
DT Article
ID CHIKUNGUNYA; INFECTION; RELATIVES; OUTBREAK; MALARIA
AB Data collected by the Geo Sentinel Surveillance Network for 1,415 ill travelers returning from Indian Ocean islands during 1997-2010 were analyzed. Malaria (from Comoros and Madagascar), acute nonparasitic diarrhea, and parasitoses were the most frequently diagnosed infectious diseases. An increase in arboviral diseases reflected the 2005 outbreak of chikungunya fever.
C1 [Savini, Helene; Simon, Fabrice] Laveran Mil Teaching Hosp, Marseille, France.
   [Gautret, Philippe] Univ Hosp Inst Mediterranee Infect, Marseille, France.
   [Gaudart, Jean] Aix Marseille Univ, Marseille, France.
   [Gaudart, Jean] UCL, London, England.
   [Field, Vanessa] InterHealth, London, England.
   [Field, Vanessa] Natl Travel Hlth Network & Ctr, London, England.
   [Castelli, Francesco] Univ Brescia, Brescia, Italy.
   [Lopez-Velez, Rogelio] Hosp Ramon & Cajal, E-28034 Madrid, Spain.
   [Lim, Poh Lian] Tan Tock Seng Hosp, Singapore, Singapore.
   [Shaw, Marc] Worldwise Travellers Hlth Ctr, Auckland, New Zealand.
   [von Sonnenburg, Frank] Univ Munich, Munich, Germany.
   [Loutan, Louis] Univ Hosp Geneva, Geneva, Switzerland.
   [Loutan, Louis] Univ Geneva, CH-1211 Geneva 4, Switzerland.
C3 Aix-Marseille Universite; Aix-Marseille Universite; University of
   London; University College London; University of Brescia; Hospital
   Universitario Ramon y Cajal; Tan Tock Seng Hospital; University of
   Munich; University of Geneva; University of Geneva
RP Savini, H (corresponding author), Hop Instruct Armees Laveran, Serv Pathol Infect & Trop, 34 Blvd Laveran,BP 60149, F-13384 Marseille 13, France.
EM helene.savini@laposte.net
RI ; Perez-Molina, Jose Antonio/JZT-7019-2024; Gautret,
   Philippe/AAY-5126-2021; Parola, Philippe/AAY-4346-2021; Lopez-Velez,
   Rogelio/AAV-1782-2021; gaudart, jean/D-9071-2013; Castelli,
   Francesco/E-7045-2010
OI Kain, Kevin/0000-0001-6068-1272; Castelli,
   Francesco/0000-0001-9161-7804; Perez-Molina, Jose
   Antonio/0000-0001-8735-4124; Gautret, Philippe/0000-0002-1664-958X;
   Gkrania-Klotsas, Effrossyni/0000-0002-0930-8330; Mendelson,
   Marc/0000-0001-6668-3893; Parola, Philippe/0000-0002-1061-1927; gaudart,
   jean/0000-0001-9006-5729; Aoun, Olivier/0000-0001-9554-8439
FU US Centers for Disease Control and Prevention [U50 CI000359]; MRC
   [G0701652] Funding Source: UKRI; Medical Research Council [G0701652]
   Funding Source: researchfish
FX GeoSentinel (www.istm.org/geosentinel/main.html), the Global
   Surveillance Network of the International Society of Travel Medicine, is
   supported by Cooperative Agreement U50 CI000359 from the US Centers for
   Disease Control and Prevention.
CR [Anonymous], 2012, International travel and health
   Casalino E, 2002, ARCH INTERN MED, V162, P1625, DOI 10.1001/archinte.162.14.1625
   Farnon E., 2007, Morbidity and Mortality Weekly Report, V56, P276
   Freedman DO, 2006, NEW ENGL J MED, V354, P119, DOI 10.1056/NEJMoa051331
   Hoge CW, 1996, JAMA-J AM MED ASSOC, V275, P533, DOI 10.1001/jama.275.7.533
   Institut Pasteur of Madagascar, 2009, ANN REPORT
   Josseran L, 2006, EMERG INFECT DIS, V12, P1994
   Leder K, 2006, CLIN INFECT DIS, V43, P1185, DOI 10.1086/507893
   Leggat Peter A, 2004, Travel Med Infect Dis, V2, P17, DOI 10.1016/j.tmaid.2004.01.005
   McCarthy M, 2001, LANCET, V357, P862, DOI 10.1016/S0140-6736(05)71796-7
   Parola P, 2004, J TRAVEL MED, V11, P184, DOI 10.2310/7060.2004.18470
   Rezza G, 2007, LANCET, V370, P1840, DOI 10.1016/S0140-6736(07)61779-6
   Simon F, 2007, MEDICINE, V86, P123, DOI 10.1097/MD/0b013e31806010a5
   Tsetsarkin KA, 2007, PLOS PATHOG, V3, P1895, DOI 10.1371/journal.ppat.0030201
   WHO, 2010, WORLD MALARIA REPORT 2010, P1
NR 15
TC 19
Z9 21
U1 0
U2 11
PU CENTERS  DISEASE CONTROL
PI ATLANTA
PA 1600 CLIFTON RD, ATLANTA, GA 30333 USA
SN 1080-6040
EI 1080-6059
J9 EMERG INFECT DIS
JI Emerg. Infect. Dis
PD AUG
PY 2013
VL 19
IS 8
BP 1297
EP 1301
DI 10.3201/eid1908.121739
PG 5
WC Immunology; Infectious Diseases
WE Science Citation Index Expanded (SCI-EXPANDED)
SC Immunology; Infectious Diseases
GA 268MA
UT WOS:000328173700019
PM 23876977
OA Green Submitted, gold, Green Published
DA 2025-07-26
ER

PT J
AU Schaffner, F
   Medlock, JM
   Van Bortel, W
AF Schaffner, F.
   Medlock, J. M.
   Van Bortel, W.
TI Public health significance of invasive mosquitoes in Europe
SO CLINICAL MICROBIOLOGY AND INFECTION
LA English
DT Review
DE Aedes; chikungunya; dengue; invasive; mosquito; vector species;
   vector-borne disease
ID WEST-NILE-VIRUS; LA-CROSSE-VIRUS; EQUINE ENCEPHALOMYELITIS VIRUS;
   OCHLEROTATUS-J.-JAPONICUS; INTRODUCED AEDES-ALBOPICTUS; EXPERIMENTAL
   TRANSMISSION; ENCEPHALITIS-VIRUS; CHIKUNGUNYA VIRUS; DENGUE VIRUS;
   VECTOR COMPETENCE
AB There are currently five invasive Aedes mosquito species known to be established in Europe, namely Aedes albopictus, Aedes aegypti, Aedes japonicus, Aedes atropalpus and Aedes koreicus. Aedes albopictus and Aedes aegypti are the incriminated vectors in the recent outbreaks of chikungunya and dengue fever in Europe. However, both laboratory experiments and field observations indicate that these invasive mosquitoes have a potential to also transmit other pathogens of public health importance. Increasing travel and pathogen introduction, expansion of vector distribution, and both environmental and climatic changes are likely to raise the risk of pathogen transmission by these invasive Aedes mosquitoes. Their vector status and their involvement in pathogen transmission are dynamic processes that shape the future of mosquito-borne disease epidemiology in Europe. Beside vector surveillance, enhanced disease surveillance will enable the early detection of cases and the prompt implementation of control measures.
C1 [Schaffner, F.] Avia GIS, Agrovet Informat & Anal, B-2980 Zoersel, Belgium.
   [Schaffner, F.] Univ Zurich, Fac Vet, Inst Parasitol, Vector Entomol Unit, Zurich, Switzerland.
   [Medlock, J. M.] Hlth Protect Agcy, MRA, Emergency Response Div, Med Entomol & Zoonoses Ecol Grp, Salisbury, Wilts, England.
   [Van Bortel, W.] European Ctr Dis Prevent & Control, Emerging & Vector Borne Dis Programme, Stockholm, Sweden.
C3 University of Zurich; Health Protection Agency; European Centre for
   Disease Prevention & Control
RP Schaffner, F (corresponding author), Avia GIS, Risschotlei 33, B-2980 Zoersel, Belgium.
EM fschaffner@avia-gis.be
RI Schaffner, Francis/ACN-2326-2022; Van Bortel, Wim/AFV-4687-2022
OI Schaffner, Francis/0000-0001-9166-7617; Van Bortel,
   Wim/0000-0002-6644-518X
FU European network of medical entomologists and public health experts
   (VBORNET) under ECDC service [ECD 2009/018]
FX This review work was conducted within the framework of the European
   network of medical entomologists and public health experts (VBORNET)
   under ECDC service contract ECD 2009/018.
CR Andreadis TG, 2001, J MED ENTOMOL, V38, P774, DOI 10.1603/0022-2585-38.6.774
   Andreadis TG, 2008, VECTOR-BORNE ZOONOT, V8, P175, DOI 10.1089/vbz.2007.0169
   Angelini P., 2008, Parassitologia (Rome), V50, P97
   Angelini R, 2007, Euro Surveill, V12
   [Anonymous], EURO SURVEILL
   [Anonymous], EURO SURVEILL
   [Anonymous], MOSQ SPEC PROD WNV P
   [Anonymous], EURO SURVEILL
   [Anonymous], ANN EP REP REP 2009
   [Anonymous], EURO MOSQ B
   [Anonymous], COMM DIS THREAT REP
   [Anonymous], 2004, WHOCDSCPEPVC200410
   [Anonymous], EURO SURVEILL
   [Anonymous], EURO SURVEILL
   [Anonymous], EURO SURVEILL
   [Anonymous], B YELLOW FEVER I
   Barnett ED, 2007, CLIN INFECT DIS, V44, P850, DOI 10.1086/511869
   BEAMAN JR, 1991, J MED ENTOMOL, V28, P161, DOI 10.1093/jmedent/28.1.161
   BOORMAN J. P. T., 1956, TRANS ROY SOC TROP MED AND HYG, V50, P238, DOI 10.1016/0035-9203(56)90029-3
   Borucki MK, 2002, MICROBES INFECT, V4, P341, DOI 10.1016/S1286-4579(02)01547-2
   Burt FJ, 2012, LANCET, V379, P662, DOI 10.1016/S0140-6736(11)60281-X
   Cancrini G, 2003, MED VET ENTOMOL, V17, P448, DOI 10.1111/j.1365-2915.2003.00463.x
   Cancrini G, 2003, VET PARASITOL, V118, P195, DOI 10.1016/j.vetpar.2003.10.011
   Abramides GC, 2011, T ROY SOC TROP MED H, V105, P281, DOI 10.1016/j.trstmh.2011.01.003
   DAVIS MH, 1966, AM J TROP MED HYG, V15, P227, DOI 10.4269/ajtmh.1966.15.227
   Effler PV, 2005, EMERG INFECT DIS, V11, P742
   Eritja R, 2005, BIOL INVASIONS, V7, P87, DOI 10.1007/s10530-004-9637-6
   European Centre for Disease Prevention and Control (ECDC), 2012, Technical Report
   European Centre of Disease Prevention (ECDC), 2007, CHIK IT JOINT ECDC W, P17
   Feng Lan Chou., 1938, Chinese Medical Journal Suppl, V2, P503
   FREIER JE, 1983, AM J TROP MED HYG, V32, P1429, DOI 10.4269/ajtmh.1983.32.1429
   FREIER JE, 1984, AM J TROP MED HYG, V33, P708, DOI 10.4269/ajtmh.1984.33.708
   Genchi C, 2009, VET PARASITOL, V163, P286, DOI 10.1016/j.vetpar.2009.03.026
   Gerhardt RR, 2001, EMERG INFECT DIS, V7, P807
   Gjenero-Margan I, 2011, EUROSURVEILLANCE, P16
   Gottfried KL, 2002, J AM MOSQUITO CONTR, V18, P164
   Gould EA, 2009, T ROY SOC TROP MED H, V103, P109, DOI 10.1016/j.trstmh.2008.07.025
   Grandadam M, 2011, EMERG INFECT DIS, V17, P910, DOI 10.3201/eid1705.101873
   GRIMSTAD PR, 1989, J AM MOSQUITO CONTR, V5, P422
   Gubler DJ, 2002, ARCH MED RES, V33, P330, DOI 10.1016/S0188-4409(02)00378-8
   Halstead SB, 2008, ANNU REV ENTOMOL, V53, P273, DOI 10.1146/annurev.ento.53.103106.093326
   Hayes EB, 2009, EMERG INFECT DIS, V15, P1347, DOI 10.3201/eid1509.090442
   Holick J, 2002, J AM MOSQUITO CONTR, V18, P131
   Juliano SA, 2005, ECOL LETT, V8, P558, DOI 10.1111/j.1461-0248.2005.00755.x
   Kampen H, 2012, PARASITE VECTOR, V5, DOI 10.1186/1756-3305-5-284
   Kiehl W., 1999, EURO SURVEILL, V3
   Kim MK, 2002, J KOREAN MED SCI, V17, P686, DOI 10.3346/jkms.2002.17.5.686
   La Ruche G, 2010, EUROSURVEILLANCE, P15
   Lambrechts L, 2010, PLOS NEGLECT TROP D, V4, DOI 10.1371/journal.pntd.0000646
   Lowell Jennifer, 2011, Morbidity and Mortality Weekly Report, V60, P652
   MARCHETTE NJ, 1969, AM J TROP MED HYG, V18, P411, DOI 10.4269/ajtmh.1969.18.411
   McJunkin JE, 2001, NEW ENGL J MED, V344, P801, DOI 10.1056/NEJM200103153441103
   Medlock JM, 2012, VECTOR-BORNE ZOONOT, V12, P435, DOI 10.1089/vbz.2011.0814
   MILES J. A. R., 1964, BULL WORLD HLTH ORGAN, V30, P197
   MITCHELL CJ, 1995, J VECTOR ECOL, V20, P44
   Monath TP, 2002, CLIN INFECT DIS, V34, P1369, DOI 10.1086/340104
   MONATH TP, 1994, SEMIN VIROL, V5, P133, DOI 10.1006/smvy.1994.1014
   Moutailler S, 2009, TROP MED INT HEALTH, V14, P1105, DOI 10.1111/j.1365-3156.2009.02320.x
   Ooi EE, 2009, FUTURE VIROL, V4, P571, DOI 10.2217/FVL.09.55
   Pampiglione S, 2001, HISTOPATHOLOGY, V38, P344, DOI 10.1046/j.1365-2559.2001.01099.x
   Paupy C, 2009, MICROBES INFECT, V11, P1177, DOI 10.1016/j.micinf.2009.05.005
   Paupy C, 2010, VECTOR-BORNE ZOONOT, V10, P259, DOI 10.1089/vbz.2009.0005
   Pfeffer M, 2010, PARASITE VECTOR, V3, DOI 10.1186/1756-3305-3-35
   Pierre V, 2005, JOURN VEILL SAN 2005, P64
   Randolph SE, 2010, NAT REV MICROBIOL, V8, P361, DOI 10.1038/nrmicro2336
   Rezza G, 2007, LANCET, V370, P1840, DOI 10.1016/S0140-6736(07)61779-6
   Romi R, 1999, J AM MOSQUITO CONTR, V15, P425
   ROSEN L, 1986, AM J TROP MED HYG, V35, P642, DOI 10.4269/ajtmh.1986.35.642
   Sambiri V, 2008, NEW MICROBIOL, V31, P303
   Sardelis MR, 2002, J AM MOSQUITO CONTR, V18, P284
   Sardelis MR, 2003, J AM MOSQUITO CONTR, V19, P159
   Sardelis MR, 2002, J MED ENTOMOL, V39, P635, DOI 10.1603/0022-2585-39.4.635
   Sardelis MR, 2002, J MED ENTOMOL, V39, P480, DOI 10.1603/0022-2585-39.3.480
   Sardelis MR, 2001, J AM MOSQUITO CONTR, V17, P137
   Schaffner F, 2009, MED VET ENTOMOL, V23, P448, DOI 10.1111/j.1365-2915.2009.00825.x
   Schaffner Francis, 2011, European Mosquito Bulletin, V29, P141
   Scholte E.J., 2010, EURO SURVEILL, V15
   Scholte EJ, 2007, ECOL CONT VECTOR-BOR, V1, P241
   Scott TW, 2012, TRENDS PARASITOL, V28, P114, DOI 10.1016/j.pt.2012.01.001
   Seidel Bernhard, 2012, Entomologische Zeitschrift, V122, P223
   Seyler T, 2009, EPIDEMICS-NETH, V1, P175, DOI 10.1016/j.epidem.2009.06.003
   Soumahoro MK, 2010, EMERG INFECT DIS, V16, P162, DOI 10.3201/eid1601.080776
   Spinsanti LI, 2008, J CLIN VIROL, V42, P27, DOI 10.1016/j.jcv.2007.11.022
   Styer LM, 2007, PLOS PATHOG, V3, P1262, DOI 10.1371/journal.ppat.0030132
   TAKASHIMA I, 1989, J MED ENTOMOL, V26, P454, DOI 10.1093/jmedent/26.5.454
   Thomas Stephen J, 2003, Adv Virus Res, V61, P235, DOI 10.1016/S0065-3527(03)61006-7
   Tilston N, 2009, INT J HEALTH GEOGR, V8, DOI 10.1186/1476-072X-8-61
   Tsetsarkin KA, 2007, PLOS PATHOG, V3, P1895, DOI 10.1371/journal.ppat.0030201
   Turell MJ, 2001, J MED ENTOMOL, V38, P130, DOI 10.1603/0022-2585-38.2.130
   TURELL MJ, 1992, J MED ENTOMOL, V29, P802, DOI 10.1093/jmedent/29.5.802
   TURELL MJ, 1994, J MED ENTOMOL, V31, P287, DOI 10.1093/jmedent/31.2.287
   Van Heiningen Teunis Willem, 2006, Hist Sci Med, V40, P9
   Vanwambeke SO, 2006, GEOGRAPHIC MED ENCY, P202
   Vazeille M, 2003, AM J TROP MED HYG, V68, P203, DOI 10.4269/ajtmh.2003.68.203
   Vazeille M, 2007, PLOS ONE, V2, DOI 10.1371/journal.pone.0001168
   Versteirt V, 2009, J MED ENTOMOL, V46, P1464, DOI 10.1603/033.046.0632
   Weaver SC, 2010, ANTIVIR RES, V85, P328, DOI 10.1016/j.antiviral.2009.10.008
   WHO, 2021, DENG SEV DENG
   World Health Organization (WHO), 2020, Who global strategy on health, environment, and climate change
NR 99
TC 221
Z9 242
U1 0
U2 95
PU ELSEVIER SCI LTD
PI OXFORD
PA THE BOULEVARD, LANGFORD LANE, KIDLINGTON, OXFORD OX5 1GB, OXON, ENGLAND
SN 1198-743X
EI 1469-0691
J9 CLIN MICROBIOL INFEC
JI Clin. Microbiol. Infect.
PD AUG
PY 2013
VL 19
IS 8
BP 685
EP 692
DI 10.1111/1469-0691.12189
PG 8
WC Infectious Diseases; Microbiology
WE Science Citation Index Expanded (SCI-EXPANDED)
SC Infectious Diseases; Microbiology
GA 182RP
UT WOS:000321761900010
PM 23574618
OA Bronze, Green Published
DA 2025-07-26
ER

PT J
AU Scholte, FEM
   Tas, A
   Martina, BEE
   Cordioli, P
   Narayanan, K
   Makino, S
   Snijder, EJ
   van Hemert, MJ
AF Scholte, Florine E. M.
   Tas, Ali
   Martina, Byron E. E.
   Cordioli, Paolo
   Narayanan, Krishna
   Makino, Shinji
   Snijder, Eric J.
   van Hemert, Martijn J.
TI Characterization of Synthetic Chikungunya Viruses Based on the Consensus
   Sequence of Recent E1-226V Isolates
SO PLOS ONE
LA English
DT Article
ID AEDES-ALBOPICTUS; GENE-EXPRESSION; RNA; REPLICATION; INFECTION;
   RIBAVIRIN; CHLOROQUINE; OUTBREAK; CLONE; FITNESS
AB Chikungunya virus (CHIKV) is a mosquito-borne alphavirus that re-emerged in 2004 and has caused massive outbreaks in recent years. The lack of a licensed vaccine or treatment options emphasize the need to obtain more insight into the viral life cycle and CHIKV-host interactions. Infectious cDNA clones are important tools for such studies, and for mechanism of action studies on antiviral compounds. Existing CHIKV cDNA clones are based on a single genome from an individual clinical isolate, which is expected to have evolved specific characteristics in response to the host environment, and possibly also during subsequent cell culture passaging. To obtain a virus expected to have the general characteristics of the recent E1-226V CHIKV isolates, we have constructed a new CHIKV full-length cDNA clone, CHIKV LS3, based on the consensus sequence of their aligned genomes. Here we report the characterization of this synthetic virus and a green fluorescent protein-expressing variant (CHIKV LS3-GFP). Their characteristics were compared to those of natural strain ITA07-RA1, which was isolated during the 2007 outbreak in Italy. In cell culture the synthetic viruses displayed phenotypes comparable to the natural isolate, and in a mouse model they caused lethal infections that were indistinguishable from infections with a natural strain. Compared to ITA07-RA1 and clinical isolate NL10/152, the synthetic viruses displayed similar sensitivities to several antiviral compounds. 3-deaza-adenosine was identified as a new inhibitor of CHIKV replication. Cyclosporin A had no effect on CHIKV replication, suggesting that cyclophilins - opposite to what was found for other +RNA viruses- do not play an essential role in CHIKV replication. The characterization of the consensus sequence-based synthetic viruses and their comparison to natural isolates demonstrated that CHIKV LS3 and LS3-GFP are suitable and representative tools to study CHIKV-host interactions, screen for antiviral compounds and unravel their mode of action.
C1 [Scholte, Florine E. M.; Tas, Ali; Snijder, Eric J.; van Hemert, Martijn J.] Leiden Univ, Med Ctr, Dept Med Microbiol, Mol Virol Lab, Leiden, Netherlands.
   [Martina, Byron E. E.] Erasmus MC, Dept Virosci, Rotterdam, Netherlands.
   [Cordioli, Paolo] Ist Zooprofilatt Sperimentale Lombardia & Emilia, Brescia, Italy.
   [Narayanan, Krishna; Makino, Shinji] Univ Texas Med Branch, Dept Microbiol & Immunol, Galveston, TX 77555 USA.
C3 Leiden University - Excl LUMC; Leiden University; Leiden University
   Medical Center (LUMC); Erasmus University Rotterdam; Erasmus MC; IZS
   Lombardia e Emilia; University of Texas System; University of Texas
   Medical Branch Galveston
RP van Hemert, MJ (corresponding author), Leiden Univ, Med Ctr, Dept Med Microbiol, Mol Virol Lab, Leiden, Netherlands.
EM m.j.van_hemert@lumc.nl
RI Narayanan, Krishna/A-7069-2009; Scholte, Florine/J-5213-2019; Makino,
   Shinji/E-8014-2015; Snijder, Eric/E-6073-2018
OI Martina, Byron/0000-0003-4980-4619; Snijder, Eric/0000-0003-3297-2309;
   Scholte, Florine/0000-0003-2110-3087; van Hemert,
   Martijn/0000-0002-2617-9243; Tas, Ali/0009-0001-1497-766X
FU European Union [260644]
FX The research leading to these results has received funding from the
   European Union Seventh Framework Programme (FP7/2007-2013) under SILVER
   grant agreement nr. 260644. The funders had no role in study design,
   data collection and analysis, decision to publish, or preparation of the
   manuscript.
CR Briolant S, 2004, ANTIVIR RES, V61, P111, DOI 10.1016/j.antiviral.2003.09.005
   Coffey LL, 2011, J VIROL, V85, P1025, DOI 10.1128/JVI.01918-10
   Coleman TM, 2004, NUCLEIC ACIDS RES, V32, DOI 10.1093/nar/gnh007
   De Clercq E, 1998, NUCLEOS NUCLEOT NUCL, V17, P625, DOI 10.1080/07328319808005205
   De Lamballerie X, 2008, VECTOR-BORNE ZOONOT, V8, P837, DOI 10.1089/vbz.2008.0049
   de Lamballerie X, 2008, VIROL J, V5, DOI 10.1186/1743-422X-5-33
   de Wilde AH, 2011, J GEN VIROL, V92, P2542, DOI 10.1099/vir.0.034983-0
   DEGROOT RJ, 1991, P NATL ACAD SCI USA, V88, P8967, DOI 10.1073/pnas.88.20.8967
   Delogu I, 2011, J MED VIROL, V83, P1058, DOI 10.1002/jmv.22019
   DEVRIES AAF, 1990, NUCLEIC ACIDS RES, V18, P3241, DOI 10.1093/nar/18.11.3241
   Frank C, 2011, VECTOR-BORNE ZOONOT, V11, P631, DOI 10.1089/vbz.2010.0269
   Gibney KB, 2011, CLIN INFECT DIS, V52, pE121, DOI 10.1093/cid/ciq214
   Gorchakov R, 2012, J VIROL, V86, P6084, DOI 10.1128/JVI.06449-11
   Gould EA, 2010, CLIN MICROBIOL INFEC, V16, P1702, DOI 10.1111/j.1469-0691.2010.03386.x
   Hapuarachchi HC, 2010, J GEN VIROL, V91, P1067, DOI 10.1099/vir.0.015743-0
   Hong Zhi, 2002, Prog Drug Res, V59, P41
   IGARASHI A, 1978, J GEN VIROL, V40, P531, DOI 10.1099/0022-1317-40-3-531
   Kamitani W, 2006, P NATL ACAD SCI USA, V103, P12885, DOI 10.1073/pnas.0603144103
   Katoh K, 2002, NUCLEIC ACIDS RES, V30, P3059, DOI 10.1093/nar/gkf436
   Khan M, 2011, ANTIVIR RES, V89, P1, DOI 10.1016/j.antiviral.2010.10.009
   Khan M, 2010, J MED VIROL, V82, P817, DOI 10.1002/jmv.21663
   Kümmerer BM, 2012, J GEN VIROL, V93, P1991, DOI 10.1099/vir.0.043752-0
   Kujala P, 2001, J VIROL, V75, P3873, DOI 10.1128/JVI.75.8.3873-3884.2001
   Kumar NP, 2008, J GEN VIROL, V89, P1945, DOI 10.1099/vir.0.83628-0
   Lelli D, 2009, CHIKUNGUNYA MONOCLON
   Lemant J, 2008, CRIT CARE MED, V36, P2536, DOI 10.1097/CCM.0b013e318183f2d2
   Liu WJ, 2011, J VIROL, V85, P5674, DOI 10.1128/JVI.02622-10
   MCCAMMON JR, 1979, ANTIMICROB AGENTS CH, V15, P356, DOI 10.1128/AAC.15.3.356
   McTighe SP, 2012, VECTOR-BORNE ZOONOT, V12, P867, DOI 10.1089/vbz.2012.0978
   Metz SW, 2011, VIROL J, V8, DOI 10.1186/1743-422X-8-353
   Moreno H, 2011, J VIROL, V85, P7246, DOI 10.1128/JVI.00614-11
   Pohjala L, 2011, PLOS ONE, V6, DOI 10.1371/journal.pone.0028923
   Rezza G, 2007, LANCET, V370, P1840, DOI 10.1016/S0140-6736(07)61779-6
   Robin S, 2008, J CHILD NEUROL, V23, P1028, DOI 10.1177/0883073808314151
   Ruiz-Moreno D, 2012, PLOS NEGLECT TROP D, V6, DOI 10.1371/journal.pntd.0001918
   Schuffenecker I, 2006, PLOS MED, V3, P1058, DOI 10.1371/journal.pmed.0030263
   Shah NR, 2010, BIOL CHEM, V5
   Sourisseau M, 2007, PLOS PATHOG, V3, P804, DOI 10.1371/journal.ppat.0030089
   Spuul P, 2010, J VIROL, V84, P7543, DOI 10.1128/JVI.00477-10
   STRAUSS JH, 1994, MICROBIOL REV, V58, P491, DOI 10.1128/MMBR.58.3.491-562.1994
   Teo TH, 2013, J IMMUNOL, V190, P259, DOI 10.4049/jimmunol.1202177
   Tsetsarkin K, 2006, VECTOR-BORNE ZOONOT, V6, P325, DOI 10.1089/vbz.2006.6.325
   Tsetsarkin KA, 2007, PLOS PATHOG, V3, P1895, DOI 10.1371/journal.ppat.0030201
   Tsetsarkin KA, 2011, PLOS PATHOG, V7, DOI 10.1371/journal.ppat.1002412
   Tsetsarkin KA, 2011, P NATL ACAD SCI USA, V108, P7872, DOI 10.1073/pnas.1018344108
   Tsetsarkin KA, 2009, PLOS ONE, V4, DOI 10.1371/journal.pone.0006835
   Vanlandingham DL, 2005, INSECT BIOCHEM MOLEC, V35, P1162, DOI 10.1016/j.ibmb.2005.05.008
   VANMARLE G, 1995, J VIROL, V69, P7851, DOI 10.1128/JVI.69.12.7851-7856.1995
   Volk SM, 2010, J VIROL, V84, P6497, DOI 10.1128/JVI.01603-09
   Warrier R, 2008, J VIROL, V82, P4461, DOI 10.1128/JVI.01936-07
   Weaver SC, 1999, J VIROL, V73, P4316, DOI 10.1128/JVI.73.5.4316-4326.1999
   Weber F, 2006, J VIROL, V80, P5059, DOI 10.1128/JVI.80.10.5059-5064.2006
   Werneke SW, 2011, PLOS PATHOG, V7, DOI 10.1371/journal.ppat.1002322
   Ziegler SA, 2008, AM J TROP MED HYG, V79, P133, DOI 10.4269/ajtmh.2008.79.133
NR 54
TC 63
Z9 69
U1 0
U2 6
PU PUBLIC LIBRARY SCIENCE
PI SAN FRANCISCO
PA 1160 BATTERY STREET, STE 100, SAN FRANCISCO, CA 94111 USA
SN 1932-6203
J9 PLOS ONE
JI PLoS One
PD AUG 1
PY 2013
VL 8
IS 8
AR e71047
DI 10.1371/journal.pone.0071047
PG 15
WC Multidisciplinary Sciences
WE Science Citation Index Expanded (SCI-EXPANDED)
SC Science & Technology - Other Topics
GA 219PB
UT WOS:000324518400090
PM 23936484
OA Green Published, gold, Green Submitted
DA 2025-07-26
ER

PT J
AU Snyder, JE
   Kulcsar, KA
   Schultz, KLW
   Riley, CP
   Neary, JT
   Marr, S
   Jose, J
   Griffin, DE
   Kuhn, RJ
AF Snyder, Jonathan E.
   Kulcsar, Kirsten A.
   Schultz, Kimberly L. W.
   Riley, Catherine P.
   Neary, Jacob T.
   Marr, Scott
   Jose, Joyce
   Griffin, Diane E.
   Kuhn, Richard J.
TI Functional Characterization of the Alphavirus TF Protein
SO JOURNAL OF VIROLOGY
LA English
DT Article
ID SEMLIKI-FOREST-VIRUS; NUCLEAR POLYHEDROSIS-VIRUS; SITE-DIRECTED
   MUTATIONS; SINDBIS VIRUS; 6K PROTEIN; MEMBRANE-FUSION; IE-2 GENE;
   GLYCOPROTEINS; REPLICATION; E1
AB Alphavirus dogma has long dictated the production of a discrete set of structural proteins during infection of a cell: capsid, pE2, 6K, and E1. However, bioinformatic analyses of alphavirus genomes (A. E. Firth, B. Y. Chung, M. N. Fleeton, and J. F. Atkins, Virol. J. 5:108, 2008) suggested that a ribosomal frameshifting event occurs during translation of the alphavirus structural polyprotein. Specifically, a frameshift event is suggested to occur during translation of the 6K gene, yielding production of a novel protein, termed transframe (TF), comprised of a C-terminal extension of the 6K protein in the -1 open reading frame (ORF). Here, we validate the findings of Firth and colleagues with respect to the production of the TF protein and begin to characterize the function of TF. Using a mass spectrometry-based approach, we identified TF in purified preparations of both Sindbis and Chikungunya virus particles. We next constructed a panel of Sindbis virus mutants with mutations which alter the production, size, or sequence of TF. We demonstrate that TF is not absolutely required in culture, although disrupting TF production leads to a decrease in virus particle release in both mammalian and insect cells. In a mouse neuropathogenesis model, mortality was <15% in animals infected with the TF mutants, whereas mortality was 95% in animals infected with the wild-type virus. Using a variety of additional assays, we demonstrate that TF retains ion-channel activity analogous to that of 6K and that lack of production of TF does not affect genome replication, particle infectivity, or envelope protein transit to the cell surface. The TF protein therefore represents a previously uncharacterized factor important for alphavirus assembly.
C1 [Snyder, Jonathan E.; Riley, Catherine P.; Neary, Jacob T.; Marr, Scott; Jose, Joyce; Kuhn, Richard J.] Purdue Univ, Dept Biol Sci, Markey Ctr Struct Biol, W Lafayette, IN 47907 USA.
   [Kulcsar, Kirsten A.; Schultz, Kimberly L. W.; Griffin, Diane E.] Johns Hopkins Bloomberg Sch Publ Hlth, W Harry Feinstone Dept Mol Microbiol & Immunol, Baltimore, MD USA.
   [Kuhn, Richard J.] Purdue Univ, Bindley Biosci Ctr, W Lafayette, IN 47907 USA.
C3 Purdue University System; Purdue University; Johns Hopkins University;
   Johns Hopkins Bloomberg School of Public Health; Purdue University
   System; Purdue University
RP Kuhn, RJ (corresponding author), Purdue Univ, Dept Biol Sci, Markey Ctr Struct Biol, W Lafayette, IN 47907 USA.
EM kuhnr@purdue.edu
RI Kuhn, Richard/AAR-2722-2021
OI , Kimberly/0000-0002-5826-6886; Jose, Joyce/0000-0003-1261-6921;
   Kulcsar, Kirsten/0000-0001-9385-8775
FU NIH through NIGMS award [GM56279]; biophysics training grant
   [5T32GM008296]; NINDS award [NS038932]; NCRR grant [RR025761]
FX We acknowledge support from the NIH through NIGMS award GM56279 to
   R.J.K., biophysics training grant 5T32GM008296 to J.E.S., NINDS award
   NS038932 to D.E.G., and NCRR grant RR025761 to the Flow Cytometry and
   Cell Separation Facility.
CR Akahata W, 2010, NAT MED, V16, P334, DOI 10.1038/nm.2105
   [Anonymous], 2007, Fields Virology
   Antoine AF, 2007, J MEMBRANE BIOL, V215, P37, DOI 10.1007/s00232-007-9003-6
   BONATTI S, 1984, EUR J BIOCHEM, V140, P499, DOI 10.1111/j.1432-1033.1984.tb08130.x
   Brynes AP, 1998, J VIROL, V72, P7349, DOI 10.1128/JVI.72.9.7349-7356.1998
   Burdeinick-Kerr R, 2009, J VIROL, V83, P3429, DOI 10.1128/JVI.02381-08
   Chirico N, 2010, P ROY SOC B-BIOL SCI, V277, P3809, DOI 10.1098/rspb.2010.1052
   Firth AE, 2008, VIROL J, V5, DOI 10.1186/1743-422X-5-108
   GAEDIGKNITSCHKO K, 1990, VIROLOGY, V175, P274, DOI 10.1016/0042-6822(90)90209-A
   GAEDIGKNITSCHKO K, 1990, VIROLOGY, V175, P282, DOI 10.1016/0042-6822(90)90210-I
   GAEDIGKNITSCHKO K, 1991, VIROLOGY, V183, P206, DOI 10.1016/0042-6822(91)90133-V
   GAROFF H, 1980, NATURE, V288, P236, DOI 10.1038/288236a0
   Ivanova L, 1995, VIRUS RES, V39, P165, DOI 10.1016/0168-1702(95)00083-6
   IVANOVA L, 1995, VIROLOGY, V206, P1027, DOI 10.1006/viro.1995.1025
   Jose J, 2009, FUTURE MICROBIOL, V4, P837, DOI [10.2217/fmb.09.59, 10.2217/FMB.09.59]
   Klimstra WB, 1998, J VIROL, V72, P7357, DOI 10.1128/JVI.72.9.7357-7366.1998
   LEVYMINTZ P, 1991, J VIROL, V65, P4292, DOI 10.1128/JVI.65.8.4292-4300.1991
   Li L, 2010, NATURE, V468, P705, DOI 10.1038/nature09546
   LILJESTROM P, 1991, J VIROL, V65, P147
   LOEWY A, 1995, J VIROL, V69, P469, DOI 10.1128/JVI.69.1.469-475.1995
   McInerney GM, 2004, VIROLOGY, V325, P200, DOI 10.1016/j.virol.2004.04.043
   MELANCON P, 1987, J VIROL, V61, P1301, DOI 10.1128/JVI.61.5.1301-1309.1987
   Melton JV, 2002, J BIOL CHEM, V277, P46923, DOI 10.1074/jbc.M207847200
   Nasar F, 2012, P NATL ACAD SCI USA, V109, P14622, DOI 10.1073/pnas.1204787109
   OMAR A, 1988, VIROLOGY, V166, P17, DOI 10.1016/0042-6822(88)90141-9
   Sabath N, 2012, MOL BIOL EVOL, V29, P3767, DOI 10.1093/molbev/mss179
   SANZ MA, 1994, J BIOL CHEM, V269, P12106
   Sanz MA, 2001, J VIROL, V75, P7778, DOI 10.1128/JVI.75.16.7778-7784.2001
   SCHLESINGER MJ, 1993, VIROLOGY, V193, P424, DOI 10.1006/viro.1993.1139
   SCHLESINGER MJ, 1989, VIROLOGY, V168, P187, DOI 10.1016/0042-6822(89)90421-2
   SMITH TJ, 1995, P NATL ACAD SCI USA, V92, P10648, DOI 10.1073/pnas.92.23.10648
   Soonsawad P, 2010, J VIROL, V84, P11145, DOI 10.1128/JVI.00036-10
   Strauss EG, 2002, J VIROL, V76, P10188, DOI 10.1128/JVI.76.20.10188-10194.2002
   STRAUSS JH, 1994, MICROBIOL REV, V58, P491, DOI 10.1128/MMBR.58.3.491-562.1994
   Tang JL, 2011, NATURE, V473, P414, DOI 10.1038/473414a
   THEILMANN DA, 1992, VIROLOGY, V187, P97, DOI 10.1016/0042-6822(92)90298-4
   THEILMANN DA, 1992, VIROLOGY, V187, P84, DOI 10.1016/0042-6822(92)90297-3
   Thiboutot MM, 2010, PLOS NEGLECT TROP D, V4, DOI 10.1371/journal.pntd.0000623
   Voss JE, 2010, NATURE, V468, P709, DOI 10.1038/nature09555
   WAHLBERG JM, 1992, J VIROL, V66, P7309, DOI 10.1128/JVI.66.12.7309-7318.1992
   Yao JS, 1996, J VIROL, V70, P7910, DOI 10.1128/JVI.70.11.7910-7920.1996
   Zhang XY, 2003, J VIROL, V77, P2981, DOI 10.1128/JVI.77.5.2981-2989.2003
   Zhou YB, 2009, CELL CALCIUM, V46, P1, DOI 10.1016/j.ceca.2009.05.005
NR 43
TC 90
Z9 133
U1 0
U2 8
PU AMER SOC MICROBIOLOGY
PI WASHINGTON
PA 1752 N ST NW, WASHINGTON, DC 20036-2904 USA
SN 0022-538X
EI 1098-5514
J9 J VIROL
JI J. Virol.
PD AUG
PY 2013
VL 87
IS 15
BP 8511
EP 8523
DI 10.1128/JVI.00449-13
PG 13
WC Virology
WE Science Citation Index Expanded (SCI-EXPANDED)
SC Virology
GA 180JO
UT WOS:000321590200023
PM 23720714
OA Green Published
DA 2025-07-26
ER

PT J
AU Soni, A
   Pandey, KM
   Ray, P
   Jayaram, B
AF Soni, Anjali
   Pandey, Khushhali M.
   Ray, Pratima
   Jayaram, B.
TI Genomes to Hits In Silico - A Country Path Today, A Highway
   Tomorrow: A Case Study of Chikungunya
SO CURRENT PHARMACEUTICAL DESIGN
LA English
DT Article
DE Genome annotation; protein folding; docking and scoring; lead molecule;
   CHIKV
ID VIRUS CAPSID PROTEIN; AEDES-ALBOPICTUS; COMPUTATIONAL PROTOCOL;
   MOLECULAR CHARACTERIZATION; BINDING AFFINITIES; AFRICAN GENOTYPE; FOLDED
   PROTEINS; REUNION ISLAND; PSI-BLAST; OUTBREAK
AB These are exciting times for bioinformaticians, computational biologists and drug designers with the genome and proteome sequences and related structural databases growing at an accelerated pace. The post-genomic era has triggered high expectations for a rapid and successful treatment of diseases. However, in this biological information rich and functional knowledge poor scenario, the challenges are indeed grand, no less than the assembly of the genome of the whole organism. These include functional annotation of genes, identification of druggable targets, prediction of three-dimensional structures of protein targets from their amino acid sequences, arriving at lead compounds for these targets followed by a transition from bench to bedside. We propose here a "Genome to Hits In Silico" strategy (called Dhanvantari) and illustrate it on Chikungunya virus (CHIKV). "Genome to hits" is a novel pathway incorporating a series of steps such as gene prediction, protein tertiary structure determination, active site identification, hit molecule generation, docking and scoring of hits to arrive at lead compounds. The current state of the art for each of the steps in the pathway is high-lighted and the feasibility of creating an automated genome to hits assembly line is discussed.
C1 [Soni, Anjali; Jayaram, B.] Indian Inst Technol, Dept Chem, New Delhi 110016, India.
   [Soni, Anjali; Jayaram, B.] Indian Inst Technol, Supercomputing Facil Bioinformat & Computat Biol, New Delhi 110016, India.
   [Pandey, Khushhali M.] Maulana Azad Natl Inst Technol, Dept Chem Engn & Biotechnol, Bhopal 462051, India.
   [Ray, Pratima] All India Inst Med Sci, Dept Pediat, New Delhi 110029, India.
   [Jayaram, B.] Indian Inst Technol, Kusuma Sch Biol Sci, New Delhi 110016, India.
C3 Indian Institute of Technology System (IIT System); Indian Institute of
   Technology (IIT) - Delhi; Indian Institute of Technology System (IIT
   System); Indian Institute of Technology (IIT) - Delhi; National
   Institute of Technology (NIT System); Maulana Azad National Institute of
   Technology Bhopal; All India Institute of Medical Sciences (AIIMS) New
   Delhi; Indian Institute of Technology System (IIT System); Indian
   Institute of Technology (IIT) - Delhi
RP Jayaram, B (corresponding author), Indian Inst Technol, Supercomputing Facil Bioinformat & Computat Biol, New Delhi 110016, India.
EM bjayaram@chemistry.iitd.ac.in
RI Jayaram, B/G-9130-2011; Pandey, Khushhali/JSL-0942-2023
OI Ray, Pratima/0000-0002-2182-2279; M. PANDEY,
   KHUSHHALI/0000-0002-3015-4364; Jayaram, B/0000-0002-5495-2213; Soni,
   Anjali/0000-0003-2683-775X
FU Department of Biotechnology, Govt. of India
FX This project is funded by the programme support to SCFBio from the
   Department of Biotechnology, Govt. of India. The authors gratefully
   acknowledge the help received from Ms. Garima Khandelwal, Ms. Priyanka
   Dhingra, Ms. Tanya Singh, Mr. Goutam Mukherjee, Mr. Avinash Mishra, Mr.
   Shashank Shekhar and Ms. Vandana Shekhar. The authors thank Dr. Aditya
   Mittal for useful discussions and a critical reading of the manuscript.
CR Ahn A, 1999, VIROLOGY, V262, P452, DOI 10.1006/viro.1999.9932
   Akahata W, 2010, NAT MED, V16, P334, DOI 10.1038/nm.2105
   Alla SAO, 2011, BEST PRACT RES CL RH, V25, P337, DOI 10.1016/j.berh.2011.03.005
   Alphey L, 2010, VECTOR-BORNE ZOONOT, V10, P295, DOI 10.1089/vbz.2009.0014
   Altschul SF, 1997, NUCLEIC ACIDS RES, V25, P3389, DOI 10.1093/nar/25.17.3389
   Anbarasu K, 2011, ASIAN PAC J TROP MED, V4, P819, DOI 10.1016/S1995-7645(11)60201-0
   Anish TS, 2011, J GLOB INFECT DIS, V3, P32, DOI 10.4103/0974-777X.77293
   [Anonymous], 1980, The Togaviruses. Biology, structure
   Anyamba A, 2012, PLOS NEGLECT TROP D, V6, DOI 10.1371/journal.pntd.0001465
   Arankalle VA, 2007, J GEN VIROL, V88, P1967, DOI 10.1099/vir.0.82714-0
   Arora N, 1997, J COMPUT CHEM, V18, P1245, DOI 10.1002/(SICI)1096-987X(19970715)18:9<1245::AID-JCC12>3.0.CO;2-4
   Berka K, 2010, J CHEM THEORY COMPUT, V6, P2191, DOI 10.1021/ct100007y
   Borgherini G, 2007, CLIN INFECT DIS, V44, P1401, DOI 10.1086/517537
   BRIGHTON SW, 1983, S AFR MED J, V63, P313
   Chakkaravarthy V. M., 2011, Journal of Environmental Science and Technology, V4, P387
   Chem Y K, 2010, Med J Malaysia, V65, P31
   CHOI HK, 1991, NATURE, V354, P37, DOI 10.1038/354037a0
   Chretien JP, 2007, AM J TROP MED HYG, V76, P405, DOI 10.4269/ajtmh.2007.76.405
   Cooper S, 2010, NATURE, V466, P756, DOI 10.1038/nature09304
   Couderc T, 2009, MICROBES INFECT, V11, P1197, DOI 10.1016/j.micinf.2009.09.002
   Cross JB, 2009, J CHEM INF MODEL, V49, P1455, DOI 10.1021/ci900056c
   Das A, 2002, RECENT TRENDS CHEM, P218
   Dash PK, 2007, VECTOR-BORNE ZOONOT, V7, P519, DOI [10.1089/vbz.2006.0648, 10.1089/vbz.2007.7272]
   de Andrade DC, 2010, BMC INFECT DIS, V10, DOI 10.1186/1471-2334-10-31
   de Lamballerie Xavier, 2009, Infectious Disorders - Drug Targets, V9, P101
   Delogu I, 2011, ANTIVIR RES, V90, P99, DOI 10.1016/j.antiviral.2011.03.182
   Dhingra P, HOMOLOGY AB IN UNPUB
   Dhingra P, 2013, J COMPUT CH IN PRESS
   Di L, 2009, CURR PHARM DESIGN, V15, P2184, DOI 10.2174/138161209788682479
   Diallo M, 1999, AM J TROP MED HYG, V60, P281, DOI 10.4269/ajtmh.1999.60.281
   Dill KA, 1997, NAT STRUCT BIOL, V4, P10, DOI 10.1038/nsb0197-10
   Dill KA, 2007, CURR OPIN STRUC BIOL, V17, P342, DOI 10.1016/j.sbi.2007.06.001
   Dixit SB, 1997, J CHEM SOC FARADAY T, V93, P1105, DOI 10.1039/a603913h
   Dubrulle M, 2009, PLOS ONE, V4, DOI 10.1371/journal.pone.0005895
   Dutta P, 2011, T ROY SOC TROP MED H, V105, P355, DOI 10.1016/j.trstmh.2011.02.004
   Dutta S, 2006, J CHEM INF MODEL, V46, P78, DOI 10.1021/ci050119x
   Dwibedi B, 2011, INDIAN J MED RES, V133, P316
   Edelman R, 2000, AM J TROP MED HYG, V62, P681, DOI 10.4269/ajtmh.2000.62.681
   Edwards CJ, 2007, J CLIN VIROL, V39, P271, DOI 10.1016/j.jcv.2007.05.008
   Epstein PR, 2007, AM J TROP MED HYG, V76, P403, DOI 10.4269/ajtmh.2007.76.403
   Faver JC, 2011, PLOS ONE, V6, DOI 10.1371/journal.pone.0018868
   Férriz JM, 2010, CURR PHARM DESIGN, V16, P2033, DOI 10.2174/138161210791293042
   GAROFF H, 1978, J MOL BIOL, V124, P587, DOI 10.1016/0022-2836(78)90173-0
   Gould EA, 2010, CLIN MICROBIOL INFEC, V16, P1702, DOI 10.1111/j.1469-0691.2010.03386.x
   Gubler DJ, 2001, ANN NY ACAD SCI, V951, P13
   Gupta A, 2007, PROTEIN PEPTIDE LETT, V14, P632
   Hapuarachchi HC, 2010, J GEN VIROL, V91, P1067, DOI 10.1099/vir.0.015743-0
   HARRISON VR, 1971, J IMMUNOL, V107, P643
   Her Z, 2009, MICROBES INFECT, V11, P1165, DOI 10.1016/j.micinf.2009.09.004
   Jain T, 2005, FEBS LETT, V579, P6659, DOI 10.1016/j.febslet.2005.10.031
   Jain T, 2007, PROTEINS, V67, P1167, DOI 10.1002/prot.21332
   Jayaram B, 2006, NUCLEIC ACIDS RES, V34, P6195, DOI 10.1093/nar/gkl789
   Jayaram B, 2006, INDIAN J CHEM A, V45, P21
   Jayaram B, 2012, BMC BIOINFORMATICS, V13, DOI 10.1186/1471-2105-13-S17-S7
   Jayaram B, 2012, CURR BIOINFORM, V7, P424, DOI 10.2174/157489312803900992
   Jayaram B, 2012, J CHEM SCI, V124, P83, DOI 10.1007/s12039-011-0189-x
   Jayaram B, 2012, P RANB SCI FDN 17 AN, P13
   KAARIAINEN L, 1987, J CELL SCI, P231
   Kalra P, 2001, J MED CHEM, V44, P4325, DOI 10.1021/jm010175z
   Kannan M, 2009, INDIAN J MED RES, V129, P311
   Khan AH, 2002, J GEN VIROL, V83, P3075, DOI 10.1099/0022-1317-83-12-3075
   Khan M, 2010, J MED VIROL, V82, P817, DOI 10.1002/jmv.21663
   Khandelwal G, 2012, J BIOSCIENCES, V37, P433, DOI 10.1007/s12038-012-9221-7
   Khandelwal G, 2012, J AM CHEM SOC, V134, P8814, DOI 10.1021/ja3020956
   Khandelwal G, 2010, PLOS ONE, V5, DOI 10.1371/journal.pone.0012433
   Kielian M, 2006, NAT REV MICROBIOL, V4, P67, DOI 10.1038/nrmicro1326
   Kim DE, 2009, J MOL BIOL, V393, P249, DOI 10.1016/j.jmb.2009.07.063
   Kondekar S, 2006, J POSTGRAD MED, V52, P307
   Kumar CVMN, 2007, INDIAN J MED RES, V126, P534
   Lahariya Chandrakant, 2006, Journal of Vector Borne Diseases, V43, P151
   Lakshmi V, 2008, CLIN INFECT DIS, V46, P1436, DOI 10.1086/529444
   Lam S K, 2001, Southeast Asian J Trop Med Public Health, V32, P447
   Laras K, 2005, T ROY SOC TROP MED H, V99, P128, DOI 10.1016/j.trstmh.2004.03.013
   Lemant J, 2008, CRIT CARE MED, V36, P2536, DOI 10.1097/CCM.0b013e318183f2d2
   LEMM JA, 1994, EMBO J, V13, P2925, DOI 10.1002/j.1460-2075.1994.tb06587.x
   LEOPOLD PE, 1992, P NATL ACAD SCI USA, V89, P8721, DOI 10.1073/pnas.89.18.8721
   LEVITT NH, 1986, VACCINE, V4, P157, DOI 10.1016/0264-410X(86)90003-4
   Li YH, 2011, BIOINFORMATICS, V27, P31, DOI 10.1093/bioinformatics/btq621
   Lindorff-Larsen K, 2010, PROTEINS, V78, P1950, DOI 10.1002/prot.22711
   Lipinski CA, 1997, ADV DRUG DELIVER REV, V23, P3, DOI 10.1016/S0169-409X(96)00423-1
   Lipinski CA, 2000, J PHARMACOL TOX MET, V44, P235, DOI 10.1016/S1056-8719(00)00107-6
   Lipinski Christopher A, 2004, Drug Discov Today Technol, V1, P337, DOI 10.1016/j.ddtec.2004.11.007
   Lu YPE, 1999, J VIROL, V73, P4272, DOI 10.1128/JVI.73.5.4272-4278.1999
   LUMSDEN W. H. R., 1955, TANGANYIKA TERRITORY IN 1952 53 II TRANS ROY SOC TROP MED AND HYG, V49, P33, DOI 10.1016/0035-9203(55)90081-X
   Manimunda SP, 2010, AM J TROP MED HYG, V83, P751, DOI 10.4269/ajtmh.2010.09-0433
   Marsh M, 2006, CELL, V124, P729, DOI 10.1016/j.cell.2006.02.007
   Martin Estelle, 2010, BMC Ecology, V10, P8, DOI 10.1186/1472-6785-10-8
   MATHEW T, 1973, INDIAN J MED RES, V61, P517
   Mishra A, 2013, BBA PROTEIN IN PRESS
   Mishra B, 2011, DIAGN MICR INFEC DIS, V71, P118, DOI 10.1016/j.diagmicrobio.2011.06.020
   Mittal A, 2011, J BIOMOL STRUCT DYN, V28, P669
   Mittal A, 2011, J BIOMOL STRUCT DYN, V28, P443
   Mittal A, 2010, J BIOMOL STRUCT DYN, V28, P133, DOI 10.1080/07391102.2010.10507349
   Mohan Alladi, 2010, Indian J Dermatol, V55, P54, DOI 10.4103/0019-5154.60355
   Moulay D, 2011, MATH BIOSCI, V229, P50, DOI 10.1016/j.mbs.2010.10.008
   Mourya DT, 2006, INDIAN J MED RES, V124, P475
   Mourya DT, 2006, LANCET, V368, P186, DOI 10.1016/S0140-6736(06)69017-X
   Mourya DT, 1998, INDIAN J MED RES, V107, P10
   Mukherjee G, 2013, PHYS CHEM CHEM PHYS, V15, P9107, DOI 10.1039/c3cp44697b
   Mukherjee G, 2011, J COMPUT CHEM, V32, P893, DOI 10.1002/jcc.21671
   Narang P, 2006, J BIOMOL STRUCT DYN, V23, P385, DOI 10.1080/07391102.2006.10531234
   Narang P, 2005, PHYS CHEM CHEM PHYS, V7, P2364, DOI 10.1039/b502226f
   Ng LC, 2009, EMERG INFECT DIS, V15, P1243, DOI 10.3201/eid1508.081486
   OU JH, 1983, J MOL BIOL, V168, P1, DOI 10.1016/S0022-2836(83)80319-2
   OU JH, 1982, J MOL BIOL, V156, P719, DOI 10.1016/0022-2836(82)90138-3
   OU JH, 1981, VIROLOGY, V109, P281, DOI 10.1016/0042-6822(81)90499-2
   Pagès F, 2009, PLOS ONE, V4, DOI 10.1371/journal.pone.0004691
   Pakran J, 2011, INT J DERMATOL, V50, P61, DOI 10.1111/j.1365-4632.2010.04644.x
   Pardigon N, 2009, PATHOL BIOL, V57, P127, DOI 10.1016/j.patbio.2008.02.016
   Parida MM, 2007, J CLIN MICROBIOL, V45, P351, DOI 10.1128/JCM.01734-06
   Partidos CD, 2011, VACCINE, V29, P3067, DOI 10.1016/j.vaccine.2011.01.076
   Pastorino B, 2004, J MED VIROL, V74, P277, DOI 10.1002/jmv.20168
   Pfeffer M, 1998, VIROLOGY, V240, P100, DOI 10.1006/viro.1997.8907
   Powers AM, 2000, J GEN VIROL, V81, P471, DOI 10.1099/0022-1317-81-2-471
   Powers AM, 2007, J GEN VIROL, V88, P2363, DOI 10.1099/vir.0.82858-0
   Queyriaux B, 2008, LANCET INFECT DIS, V8, P2, DOI 10.1016/S1473-3099(07)70294-3
   Raunio H, 2011, FRONT PHARMACOL, V2, DOI 10.3389/fphar.2011.00033
   Ravi V, 2006, Indian J Med Microbiol, V24, P83
   Ray P, 2012, PLOS ONE, V7, DOI 10.1371/journal.pone.0030025
   Reiter P, 2006, LANCET INFECT DIS, V6, P463, DOI 10.1016/S1473-3099(06)70531-X
   Rezza G, 2007, LANCET, V370, P1840, DOI 10.1016/S0140-6736(07)61779-6
   Rezza G, 2008, ANN I SUPER SANITA, V44, P315
   Robin S, 2008, J CHILD NEUROL, V23, P1028, DOI 10.1177/0883073808314151
   ROBINSON M C, 1955, Trans R Soc Trop Med Hyg, V49, P28, DOI [10.1016/0035-9203(55)90080-8, 10.1016/0035-9203(57)90022-6]
   ROSS R. W., 1956, JOUR HYG, V54, P177
   Sam IC, 2009, J CLIN VIROL, V46, P180, DOI 10.1016/j.jcv.2009.07.016
   Santhosh SR, 2009, VIROL J, V6, DOI 10.1186/1743-422X-6-172
   SARIOLA M, 1995, J CELL SCI, V108, P2465
   Schlesinger M., 1986, TOGAVIRIDAE FLAVIVIR
   Schuffenecker I, 2006, PLOS MED, V3, P1058, DOI 10.1371/journal.pmed.0030263
   Schwartz O, 2010, NAT REV MICROBIOL, V8, P491, DOI 10.1038/nrmicro2368
   Selvavinayagam T. S., 2007, Indian Journal of Community Medicine, V32, P286
   Shaikh SA, 2007, CURR PHARM DESIGN, V13, P3454, DOI 10.2174/138161207782794220
   Shaikh SA, 2004, ARCH BIOCHEM BIOPHYS, V429, P81, DOI 10.1016/j.abb.2004.05.019
   Shaikh SA, 2007, J MED CHEM, V50, P2240, DOI 10.1021/jm060542c
   Shenoy SR, 2010, CURR PROTEIN PEPT SC, V11, P498
   Shoichet BK, 2002, CURR OPIN CHEM BIOL, V6, P439, DOI 10.1016/S1367-5931(02)00339-3
   SIMIZU B, 1984, J VIROL, V51, P254, DOI 10.1128/JVI.51.1.254-258.1984
   Singh T, 2011, J CHEM INF MODEL, V51, P2515, DOI 10.1021/ci200193z
   Singhal P, 2008, BIOPHYS J, V94, P4173, DOI 10.1529/biophysj.107.116392
   SODERLUND H, 1977, J VIROL, V24, P907
   Solignat M, 2009, VIROLOGY, V393, P183, DOI 10.1016/j.virol.2009.07.024
   Srikanth P, 2010, INDIAN J MED MICROBI, V28, P299, DOI 10.4103/0255-0857.71812
   Standley DM, 2008, PROTEINS, V72, P1333, DOI 10.1002/prot.22015
   Staples JE, 2009, CLIN INFECT DIS, V49, P942, DOI 10.1086/605496
   Stock Ingo, 2009, Med Monatsschr Pharm, V32, P17
   Strauss EG., 1986, The Togaviridae and Flaviviridae, P35, DOI [10.1007/978-1-4757-0785-4_3, DOI 10.1007/978-1-4757-0785-4_3]
   STRAUSS JH, 1994, MICROBIOL REV, V58, P491, DOI 10.1128/MMBR.58.3.491-562.1994
   Sudeep AB, 2008, J BIOSCIENCES, V33, P443, DOI 10.1007/s12038-008-0063-2
   Suhrbier A, 2004, CURR OPIN RHEUMATOL, V16, P374, DOI 10.1097/01.bor.0000130537.76808.26
   Sumathy K, 2012, J MED VIROL, V84, P462, DOI 10.1002/jmv.23187
   SUOMALAINEN M, 1992, J VIROL, V66, P4737, DOI 10.1128/JVI.66.8.4737-4747.1992
   Tabachnick WJ, 2010, J EXP BIOL, V213, P946, DOI 10.1242/jeb.037564
   Tang W, 2009, CURR PHARM DESIGN, V15, P2170, DOI 10.2174/138161209788682451
   ten Dam E, 1999, J GEN VIROL, V80, P1879, DOI 10.1099/0022-1317-80-8-1879
   Thiboutot MM, 2010, PLOS NEGLECT TROP D, V4, DOI 10.1371/journal.pntd.0000623
   Townson H, 2008, T ROY SOC TROP MED H, V102, P308, DOI 10.1016/j.trstmh.2007.11.013
   Tsetsarkin KA, 2007, PLOS PATHOG, V3, P1895, DOI 10.1371/journal.ppat.0030201
   Tsetsarkin KA, 2011, VIROL J, V8, DOI 10.1186/1743-422X-8-376
   Tsetsarkin KA, 2011, P NATL ACAD SCI USA, V108, P7872, DOI 10.1073/pnas.1018344108
   Tsetsarkin KA, 2009, PLOS ONE, V4, DOI 10.1371/journal.pone.0006835
   ULMANEN I, 1976, J VIROL, V20, P203, DOI 10.1128/JVI.20.1.203-210.1976
   Vassil St. Georgiev, 2009, NIH INFECT DIS 1, P23, DOI [10.1007/978-1-60327-297-1_4, DOI 10.1007/978-1-60327-297-1_]
   Vazeille M, 2011, BMC P, V5, pO8
   Vazeille M, 2007, PLOS ONE, V2, DOI 10.1371/journal.pone.0001168
   Vijayakumar KP, 2011, J GLOB INFECT DIS, V3, P221, DOI 10.4103/0974-777X.83526
   Volk SM, 2010, J VIROL, V84, P6497, DOI 10.1128/JVI.01603-09
   Voss JE, 2010, NATURE, V468, P709, DOI 10.1038/nature09555
   WAHLBERG JM, 1989, J VIROL, V63, P4991, DOI 10.1128/JVI.63.12.4991-4997.1989
   Wang D, 2011, VACCINE, V29, P2803, DOI 10.1016/j.vaccine.2011.01.108
   Wang JL, 2009, CURR PHARM DESIGN, V15, P2195, DOI 10.2174/138161209788682514
   Weaver SC, 2005, VIRUS TAXONOMY, P999
   Weaver SC, 2010, ANTIVIR RES, V85, P328, DOI 10.1016/j.antiviral.2009.10.008
   Yap G, 2010, PLOS NEGLECT TROP D, V4, DOI 10.1371/journal.pntd.0000753
   Yazdani R, 2007, RHEUMATOLOGY, V46, P1214, DOI 10.1093/rheumatology/kem059
   Yergolkar PN, 2006, EMERG INFECT DIS, V12, P1580, DOI 10.3201/eid1210.060529
   ZHAO HX, 1992, J VIROL, V66, P7089, DOI 10.1128/JVI.66.12.7089-7095.1992
   Zhu F, 2011, P NATL ACAD SCI USA, V108, P12943, DOI 10.1073/pnas.1107336108
NR 178
TC 14
Z9 14
U1 0
U2 15
PU BENTHAM SCIENCE PUBL LTD
PI SHARJAH
PA EXECUTIVE STE Y-2, PO BOX 7917, SAIF ZONE, 1200 BR SHARJAH, U ARAB
   EMIRATES
SN 1381-6128
EI 1873-4286
J9 CURR PHARM DESIGN
JI Curr. Pharm. Design
PD AUG
PY 2013
VL 19
IS 26
BP 4687
EP 4700
DI 10.2174/13816128113199990379
PG 14
WC Pharmacology & Pharmacy
WE Science Citation Index Expanded (SCI-EXPANDED)
SC Pharmacology & Pharmacy
GA 168LH
UT WOS:000320706800003
PM 23260020
OA Green Published, Green Submitted
DA 2025-07-26
ER

PT J
AU Wong, PSJ
   Li, MZI
   Chong, CS
   Ng, LC
   Tan, CH
AF Wong, Pei-Sze Jeslyn
   Li, Mei-zhi Irene
   Chong, Chee-Seng
   Ng, Lee-Ching
   Tan, Cheong-Huat
TI Aedes (Stegomyia) albopictus (Skuse): A Potential
   Vector of Zika Virus in Singapore
SO PLOS NEGLECTED TROPICAL DISEASES
LA English
DT Article
ID YELLOW-FEVER; CHIKUNGUNYA; MICRONESIA; STATE
AB Background: Zika virus (ZIKV) is a little known arbovirus until it caused a major outbreak in the Pacific Island of Yap in 2007. Although the virus has a wide geographic distribution, most of the known vectors are sylvatic Aedes mosquitoes from Africa where the virus was first isolated. Presently, Ae. aegypti is the only known vector to transmit the virus outside the African continent, though Ae. albopictus has long been a suspected vector. Currently, Ae. albopictus has been shown capable of transmitting more than 20 arboviruses and its notoriety as an important vector came to light during the recent chikungunya pandemic. The vulnerability of Singapore to emerging infectious arboviruses has stimulated our interest to determine the competence of local Ae. albopictus to transmit ZIKV.
   Methodology/Principal Findings: To determine the competence of Ae. albopictus to ZIKV, we orally infected local mosquito strains to a Ugandan strain virus. Fully engorged mosquitoes were maintained in an environmental chamber set at 29 degrees C and 80-85% RH. Twelve mosquitoes were then sampled daily from day one to seven and on day 10 and 14 post infection (pi). Zika virus titre in the midgut and salivary glands of each mosquito were determined using tissue culture infectious dose(50) assay, while transmissibility of the virus was determined by detecting viral antigen in the mosquito saliva by qRT-PCR. High dissemination and transmission rate of ZIKV were observed. By day 7-pi, all mosquitoes have disseminated infection and 73% of these mosquitoes have ZIKV in their saliva. By day 10-pi, all mosquitoes were potentially infectious.
   Conclusions/Significance: The study highlighted the potential of Ae. albopictus to transmit ZIKV and the possibility that the virus could be established locally. Nonetheless, the threat of ZIKV can be mitigated by existing dengue and chikungunya control program being implemented in Singapore.
C1 [Wong, Pei-Sze Jeslyn; Li, Mei-zhi Irene; Chong, Chee-Seng; Ng, Lee-Ching; Tan, Cheong-Huat] Natl Environm Agcy, Environm Hlth Inst, Singapore, Singapore.
   [Ng, Lee-Ching] Nanyang Technol Univ, Sch Biol Sci, Singapore 639798, Singapore.
C3 Nanyang Technological University
RP Wong, PSJ (corresponding author), Natl Environm Agcy, Environm Hlth Inst, Singapore, Singapore.
EM tan_cheong_huat@nea.gov.sg
RI ; Chong, Chee-Seng/GYV-4821-2022
OI Chong, Chee-Seng/0000-0003-2993-1741; Tan, Cheong
   Huat/0000-0001-6263-9721
FU Ministry of Environment and Water Resources
FX The study was funded by the Ministry of Environment and Water Resources.
   The funders had no role in study design, data collection and analysis,
   decision to publish or preparation of the manuscript.
CR Akoua-Koffi C, 2001, B SOC PATHOL EXOT, V94, P227
   Benedict MQ, 2007, VECTOR-BORNE ZOONOT, V7, P76, DOI 10.1089/vbz.2006.0562
   BOORMAN J. P. T., 1956, TRANS ROY SOC TROP MED AND HYG, V50, P238, DOI 10.1016/0035-9203(56)90029-3
   Caminade C, 2012, J R SOC INTERFACE, V9, P2708, DOI 10.1098/rsif.2012.0138
   CORNET M, 1979, Cahiers O.R.S.T.O.M. (Office de la Recherche Scientifique et Technique Outre-Mer) Serie Entomologie Medicale et Parasitologie, V17, P47
   DICK GWA, 1952, T ROY SOC TROP MED H, V46, P509, DOI 10.1016/0035-9203(52)90042-4
   Duffy MR, 2009, NEW ENGL J MED, V360, P2536, DOI 10.1056/NEJMoa0805715
   FAGBAMI AH, 1979, J HYG-CAMBRIDGE, V83, P213, DOI 10.1017/S0022172400025997
   Gasperi G, PLOS NEGL TROP DIS, V6, pe1836
   Guillaumot L, PARASIT VECTORS, V5, P247
   HADDOW A. J., 1964, BULL WORLD HEALTH ORGAN, V31, P57
   Hawley W.A., 1988, Journal of the American Mosquito Control Association, V4, P1
   Hayes EB, 2009, EMERG INFECT DIS, V15, P1347, DOI 10.3201/eid1509.090442
   Heang V, 2012, EMERG INFECT DIS, V18, P349, DOI 10.3201/eid1802.111224
   Higgs S, 1997, VIRAL EXPRESSION SYS
   Knudsen A. B., 1995, Parassitologia (Rome), V37, P91
   Kuno G, 2007, ARCH VIROL, V152, P687, DOI 10.1007/s00705-006-0903-z
   Kuno G, 1998, J VIROL, V72, P73, DOI 10.1128/JVI.72.1.73-83.1998
   Lambrechts L, 2010, PLOS NEGLECT TROP D, V4, DOI 10.1371/journal.pntd.0000646
   Lanciotti RS, 2008, EMERG INFECT DIS, V14, P1232, DOI 10.3201/eid1408.080287
   Li M, 2012, MATER MANUF PROCESS, V27, P26, DOI 10.1080/10426914.2011.551904
   Mackenzie JS, 2009, ZOONOSES PUBLIC HLTH, V56, P338, DOI 10.1111/j.1863-2378.2008.01208.x
   MARCHETTE NJ, 1969, AM J TROP MED HYG, V18, P411, DOI 10.4269/ajtmh.1969.18.411
   MCCRAE AWR, 1982, T ROY SOC TROP MED H, V76, P552, DOI 10.1016/0035-9203(82)90161-4
   Ng LC, 2010, INFECT GENET EVOL, V10, P876, DOI 10.1016/j.meegid.2010.07.012
   Ng LC, 2009, EMERG INFECT DIS, V15, P1243, DOI 10.3201/eid1508.081486
   OLSON JG, 1981, T ROY SOC TROP MED H, V75, P389, DOI 10.1016/0035-9203(81)90100-0
   Paupy C, 2009, MICROBES INFECT, V11, P1177, DOI 10.1016/j.micinf.2009.05.005
   SIMPSON D. I. H., 1964, TRANS ROY SOC TROP MED HYG, V58, P335, DOI 10.1016/0035-9203(64)90201-9
   Tsetsarkin KA, 2007, PLOS PATHOG, V3, P1895, DOI 10.1371/journal.ppat.0030201
   WEINBREN M. P., 1958, TRANS ROY SOC TROP MED AND HYG, V52, P263, DOI 10.1016/0035-9203(58)90085-3
NR 31
TC 318
Z9 367
U1 0
U2 20
PU PUBLIC LIBRARY SCIENCE
PI SAN FRANCISCO
PA 1160 BATTERY STREET, STE 100, SAN FRANCISCO, CA 94111 USA
SN 1935-2735
J9 PLOS NEGLECT TROP D
JI Plos Neglect. Trop. Dis.
PD AUG
PY 2013
VL 7
IS 8
AR e2348
DI 10.1371/journal.pntd.0002348
PG 5
WC Infectious Diseases; Parasitology; Tropical Medicine
WE Science Citation Index Expanded (SCI-EXPANDED)
SC Infectious Diseases; Parasitology; Tropical Medicine
GA 211WE
UT WOS:000323941500015
PM 23936579
OA Green Published, gold
DA 2025-07-26
ER

PT J
AU Zeller, H
   Marrama, L
   Sudre, B
   Van Bortel, W
   Warns-Petit, E
AF Zeller, H.
   Marrama, L.
   Sudre, B.
   Van Bortel, W.
   Warns-Petit, E.
TI Mosquito-borne disease surveillance by the European Centre for Disease
   Prevention and Control
SO CLINICAL MICROBIOLOGY AND INFECTION
LA English
DT Review
DE Chikungunya; dengue; disease; Europe; malaria; mosquito; Rift Valley
   fever; surveillance; West Nile
ID WEST-NILE-VIRUS; CHIKUNGUNYA VIRUS; DENGUE; INFECTIONS; OUTBREAK;
   MALARIA; REGION; RISK
AB For a few years, a series of traditionally tropical mosquito-borne diseases, such as chikungunya fever and dengue, have posed challenges to national public health authorities in the European region. Other diseases have re-emerged, e.g. malaria in Greece, or spread to other countries, e.g. West Nile fever. These diseases are reportable within the European Union (EU), and the European Centre for Disease Prevention and Control collects information in various ways to provide EU member states with topical assessments of disease threats, risks and trends for prompt and appropriate public health action. Using disease-specific expert networks, the European Surveillance System (TESSy) collects standardized comparable information on all statutory communicable diseases in a database. In addition, the event-based surveillance aims to detect potential public health threats early, and to allow timely response and support to blood deferral decisions for pathogens that can be transmitted through blood donation. Laboratory capacity for early detection is implemented through external quality assessments. Other activities include the development of guidelines for the surveillance of mosquito vectors, and the production of regularly updated maps on the currently known occurrence of mosquito vector species.
C1 [Zeller, H.; Warns-Petit, E.] European Ctr Dis Prevent & Control, Off Chief Scientist, S-17183 Stockholm, Sweden.
   [Marrama, L.; Sudre, B.; Van Bortel, W.] European Ctr Dis Prevent & Control, S-17183 Stockholm, Sweden.
C3 European Centre for Disease Prevention & Control; European Centre for
   Disease Prevention & Control
RP Zeller, H (corresponding author), European Ctr Dis Prevent & Control, Off Chief Scientist, S-17183 Stockholm, Sweden.
EM herve.zeller@ecdc.europa.eu
RI Van Bortel, Wim/AFV-4687-2022
OI Van Bortel, Wim/0000-0002-6644-518X
CR [Anonymous], 2007, ECDC ANN EP REP 2007
   [Anonymous], 2012, GUIDE RELATIF MODALI
   [Anonymous], 2007, EURO SURVEILL
   [Anonymous], 2012, SORVEGLIANZA CASI UM
   [Anonymous], 2012, CONSULATION PLASMODI
   Braks M, 2011, PARASITE VECTOR, V4, DOI 10.1186/1756-3305-4-192
   Danis K, 2011, EUROSURVEILLANCE, V16, P2
   Domingo C, 2012, PLOS ONE, V7, DOI 10.1371/journal.pone.0036291
   Domingo C, 2010, PLOS NEGLECT TROP D, V4, DOI 10.1371/journal.pntd.0000833
   European Centre for Disease Prevention and Control, ANN EDP REP 2011 REP
   Gjenero-Margan I, 2011, EUROSURVEILLANCE, V16, P2
   Gobbi F, 2012, EMERG INFECT DIS, V18, P671, DOI 10.3201/eid1804.110753
   GPy, 2012, Technical report
   Grandadam M, 2011, EMERG INFECT DIS, V17, P910, DOI 10.3201/eid1705.101873
   Jones KE, 2008, NATURE, V451, P990, DOI 10.1038/nature06536
   Krüger A, 2001, TROP MED INT HEALTH, V6, P983, DOI 10.1046/j.1365-3156.2001.00816.x
   La Ruche G, 2010, EUROSURVEILLANCE, V15, P2
   Lindgren E, 2012, SCIENCE, V336, P418, DOI 10.1126/science.1215735
   Linke S, 2011, J CLIN VIROL, V52, P257, DOI 10.1016/j.jcv.2011.08.010
   Niedrig M, 2009, CLIN MICROBIOL INFEC, V15, P880, DOI 10.1111/j.1469-0691.2009.02851.x
   Rezza G, 2007, LANCET, V370, P1840, DOI 10.1016/S0140-6736(07)61779-6
   Romi R, 2012, EUROSURVEILLANCE, V17, P14
   Santa-Olalla P, 2010, EUROSURVEILLANCE, V15, P9
   Sissoko D, 2009, EMERG INFECT DIS, V15, P568, DOI 10.3201/eid1504.081045
   Sousa CA, 2012, EUROSURVEILLANCE, V17, P15
   Stark K, 2012, EUROSURVEILLANCE, V17, P2
   Tsai TF, 1998, LANCET, V352, P767, DOI 10.1016/S0140-6736(98)03538-7
   Vakali A, 2012, EUROSURVEILLANCE, V17, P4
   VBORNET maps- mosquitoes, VBORNET MAPS MOSQ
   Zeller HG, 2004, EUR J CLIN MICROBIOL, V23, P147, DOI 10.1007/s10096-003-1085-1
NR 30
TC 38
Z9 42
U1 1
U2 27
PU ELSEVIER SCI LTD
PI OXFORD
PA THE BOULEVARD, LANGFORD LANE, KIDLINGTON, OXFORD OX5 1GB, OXON, ENGLAND
SN 1198-743X
EI 1469-0691
J9 CLIN MICROBIOL INFEC
JI Clin. Microbiol. Infect.
PD AUG
PY 2013
VL 19
IS 8
BP 693
EP 698
DI 10.1111/1469-0691.12230
PG 6
WC Infectious Diseases; Microbiology
WE Science Citation Index Expanded (SCI-EXPANDED)
SC Infectious Diseases; Microbiology
GA 182RP
UT WOS:000321761900011
PM 23607415
OA Bronze
DA 2025-07-26
ER

PT J
AU Lee, SH
   Nam, KW
   Jeong, JY
   Yoo, SJ
   Koh, YS
   Lee, S
   Heo, ST
   Seong, SY
   Lee, KH
AF Lee, Su Hyun
   Nam, Kwang Woo
   Jeong, Ji Yeon
   Yoo, Seung Jin
   Koh, Young-Sang
   Lee, Seogjae
   Heo, Sang Taek
   Seong, Seung-Yong
   Lee, Keun Hwa
TI The Effects of Climate Change and Globalization on Mosquito Vectors:
   Evidence from Jeju Island, South Korea on the Potential for Asian Tiger
   Mosquito (Aedes albopictus) Influxes and Survival from Vietnam
   Rather Than Japan
SO PLOS ONE
LA English
DT Article
ID GLOBAL CLIMATE; DIPTERA; TEMPERATURE; INVASION; DENGUE
AB Background: Climate change affects the survival and transmission of arthropod vectors as well as the development rates of vector-borne pathogens. Increased international travel is also an important factor in the spread of vector-borne diseases (VBDs) such as dengue, West Nile, yellow fever, chikungunya, and malaria. Dengue is the most important vector-borne viral disease. An estimated 2.5 billion people are at risk of infection in the world and there are approximately 50 million dengue infections and an estimated 500,000 individuals are hospitalized with dengue haemorrhagic fever annually. The Asian tiger mosquito (Aedes albopictus) is one of the vectors of dengue virus, and populations already exist on Jeju Island, South Korea. Currently, colder winter temperatures kill off Asian tiger mosquito populations and there is no evidence of the mosquitos being vectors for the dengue virus in this location. However, dengue virus-bearing mosquito vectors can inflow to Jeju Island from endemic area such as Vietnam by increased international travel, and this mosquito vector's survival during colder winter months will likely occur due to the effects of climate change.
   Methods and Results: In this section, we show the geographical distribution of medically important mosquito vectors such as Ae. albopictus, a vector of both dengue and chikungunya viruses; Culex pipiens, a vector of West Nile virus; and Anopheles sinensis, a vector of Plasmodium vivax, within Jeju Island, South Korea. We found a significant association between the mean temperature, amount of precipitation, and density of mosquitoes. The phylogenetic analyses show that an Ae. albopictus, collected in southern area of Jeju Island, was identical to specimens found in Ho Chi Minh, Vietnam, and not Nagasaki, Japan.
   Conclusion: Our results suggest that mosquito vectors or virus-bearing vectors can transmit from epidemic regions of Southeast Asia to Jeju Island and can survive during colder winter months. Therefore, Jeju Island is no longer safe from vector borne diseases (VBDs) due to the effects of globalization and climate change, and we should immediately monitor regional climate change to identify newly emerging VBDs.
C1 [Lee, Su Hyun; Nam, Kwang Woo; Jeong, Ji Yeon; Yoo, Seung Jin; Koh, Young-Sang; Lee, Seogjae; Heo, Sang Taek; Lee, Keun Hwa] Jeju Natl Univ, Sch Med, Cheju, South Korea.
   [Seong, Seung-Yong] Seoul Natl Univ, Coll Med, Wide River Inst Immunol, Seoul, South Korea.
   [Seong, Seung-Yong] Seoul Natl Univ, Coll Med, Dept Biomed Sci, Dept Microbiol & Immunol, Seoul, South Korea.
C3 Jeju National University; Seoul National University (SNU); Seoul
   National University (SNU)
RP Lee, KH (corresponding author), Jeju Natl Univ, Sch Med, Cheju, South Korea.
EM yomust7@jejunu.ac.kr
RI ; Lee, Su/ISU-5629-2023; Seong, Seung Yong/J-2764-2012; Lee,
   Keun/L-6703-2019
OI Yoo, Seung Jin/0000-0003-4871-9412; Seong,
   Seung-Yong/0000-0002-3671-1029; Heo, Sang Taek/0000-0001-8947-5069; 
FU Korea Center for Disease Control and Prevention [2010E0065500,
   2011E5500100]; Environmental Health Center Jeju National University
   School of Medicine
FX This study was funded partly by a research grant from Korea Center for
   Disease Control and Prevention (2010E0065500, 2011E5500100) and The
   Environmental Health Center Jeju National University School of Medicine.
   The funders had no role in study design, data collection and analysis,
   decision to publish, or preparation of the manuscript. The funders had
   no role in study design, data collection and analysis, decision to
   publish, or preparation of the manuscript.
CR Armbruster P, 2009, J MED ENTOMOL, V46, P271, DOI 10.1603/033.046.0211
   Benedict MQ, 2007, VECTOR-BORNE ZOONOT, V7, P76, DOI 10.1089/vbz.2006.0562
   Birungi J, 2002, ANN ENTOMOL SOC AM, V95, P125, DOI 10.1603/0013-8746(2002)095[0125:GSOAAD]2.0.CO;2
   Cameron A.C., 1998, REGRESSION ANAL COUN
   Colwell RR, 1996, SCIENCE, V274, P2025, DOI 10.1126/science.274.5295.2025
   Domingo C, 2011, FUTURE VIROL, V6, P1059, DOI 10.2217/FVL.11.77
   GILLIES M. T., 1953, EAST AFRICAN MED JOUR, V30, P129
   Guzman MG, 2010, NAT REV MICROBIOL, pS7, DOI 10.1038/nrmicro2460
   Hales S, 2002, LANCET, V360, P830, DOI 10.1016/S0140-6736(02)09964-6
   Health Effects of Climate Change in the UK, 2012, 8 EFF CLIM CHANG VEC, P159
   Hufnagel L, 2004, P NATL ACAD SCI USA, V101, P15124, DOI 10.1073/pnas.0308344101
   IPCC 4th, 2007, CLIM CHANG 2007 SYNT, P403
   Kamgang B, 2011, PLOS ONE, V6, DOI 10.1371/journal.pone.0020257
   Kim H. C., 2005, Entomological Research, V35, P55, DOI 10.1111/j.1748-5967.2005.tb00137.x
   Komar Nicholas, 2003, Adv Virus Res, V61, P185
   Korea Centers for Disease Control and Prevention, 2009, ID MOSQ SPEC ACC MAN
   Kovats RS, 2001, PHILOS T R SOC B, V356, P1057, DOI 10.1098/rstb.2001.0894
   Murdock CC, 2012, NAT REV MICROBIOL, V10, P869, DOI 10.1038/nrmicro2900
   RUEDA LM, 1990, J MED ENTOMOL, V27, P892, DOI 10.1093/jmedent/27.5.892
   SAITOU N, 1987, MOL BIOL EVOL, V4, P406, DOI 10.1093/oxfordjournals.molbev.a040454
   Shuman EK, 2010, NEW ENGL J MED, V362, P1061, DOI 10.1056/NEJMp0912931
   Thompson JD, 1997, NUCLEIC ACIDS RES, V25, P4876, DOI 10.1093/nar/25.24.4876
   [Watson R.T. Intergovernmental Panel on Climate Change (IPCC) Intergovernmental Panel on Climate Change (IPCC)], 1997, REGIONAL IMPACTS CLI, DOI 10.1029/2007eo500004
NR 23
TC 40
Z9 45
U1 0
U2 98
PU PUBLIC LIBRARY SCIENCE
PI SAN FRANCISCO
PA 1160 BATTERY STREET, STE 100, SAN FRANCISCO, CA 94111 USA
SN 1932-6203
J9 PLOS ONE
JI PLoS One
PD JUL 24
PY 2013
VL 8
IS 7
AR e68512
DI 10.1371/journal.pone.0068512
PG 11
WC Multidisciplinary Sciences
WE Science Citation Index Expanded (SCI-EXPANDED)
SC Science & Technology - Other Topics
GA 188BY
UT WOS:000322167900014
PM 23894312
OA Green Published, Green Submitted, gold
DA 2025-07-26
ER

PT J
AU Deng, YH
   Yan, H
   Gu, JB
   Xu, JB
   Wu, K
   Tu, ZJ
   James, AA
   Chen, XG
AF Deng, Yuhua
   Yan, Hui
   Gu, Jinbao
   Xu, Jiabao
   Wu, Kun
   Tu, Zhijian
   James, Anthony A.
   Chen, Xiaoguang
TI Molecular and Functional Characterization of Odorant-Binding Protein
   Genes in an Invasive Vector Mosquito, Aedes albopictus
SO PLOS ONE
LA English
DT Article
ID SOUTHERN HOUSE MOSQUITO; YELLOW-FEVER MOSQUITO; ANOPHELES-GAMBIAE;
   SWISS-MODEL; MALARIA MOSQUITO; SOLUBLE-PROTEINS; IDENTIFICATION;
   EXPRESSION; DIPTERA; RESPONSES
AB Aedes albopictus is a major vector of dengue and Chikungunya viruses. Olfaction plays a vital role in guiding mosquito behaviors and contributes to their ability to transmit pathogens. Odorant-binding proteins (OBPs) are abundant in insect olfactory tissues and involved in the first step of odorant reception. While comprehensive descriptions are available of OBPs from Aedes aegypti, Culex quinquefasciatus and Anopheles gambiae, only a few genes from Ae. albopictus have been reported. In this study, twenty-one putative AalbOBP genes were cloned using their homologues in Ae. aegypti to query an Ae. albopictus partial genome sequence. Two antenna-specific OBPs, AalbOBP37 and AalbOBP39, display a remarkable similarity in their overall folding and binding pockets, according to molecular modeling. Binding affinity assays indicated that AalbOBP37 and AalbOBP39 had overlapping ligand affinities and are affected in different pH condition. Electroantennagrams (EAG) and behavioral tests show that these two genes were involved in olfactory reception. An improved understanding of the Ae. albopictus OBPs is expected to contribute to the development of more efficient and environmentally-friendly mosquito control strategies.
C1 [Deng, Yuhua; Yan, Hui; Gu, Jinbao; Xu, Jiabao; Wu, Kun; Chen, Xiaoguang] Southern Med Univ, Sch Publ Hlth & Trop Med, Guangdong Higher Educ Inst, Key Lab Prevent & Control Emerging Infect Dis, Guangzhou, Guangdong, Peoples R China.
   [Tu, Zhijian] Virginia Tech, Dept Biochem, Blacksburg, VA USA.
   [James, Anthony A.] Univ Calif Irvine, Dept Microbiol & Mol Genet, Irvine, CA 92717 USA.
   [James, Anthony A.] Univ Calif Irvine, Dept Mol Biol & Biochem, Irvine, CA 92717 USA.
C3 Southern Medical University - China; Virginia Polytechnic Institute &
   State University; University of California System; University of
   California Irvine; University of California System; University of
   California Irvine
RP Chen, XG (corresponding author), Southern Med Univ, Sch Publ Hlth & Trop Med, Guangdong Higher Educ Inst, Key Lab Prevent & Control Emerging Infect Dis, Guangzhou, Guangdong, Peoples R China.
EM xgchen2001@hotmail.com
RI Gu, Jinbao/AAE-6764-2021; xu, Jiabao/AAR-8017-2020; Deng,
   Yuhua/KYZ-7843-2024
OI James, Anthony/0000-0001-5577-3308
FU NSFC of China [U0832004]; National Institutes of Health of USA
   [AI083202]
FX Funding was provided by NSFC of China (U0832004) and National Institutes
   of Health of USA (AI083202). The funders had no role in study design,
   data collection and analysis, decision to publish, or preparation of the
   manuscript.
CR Altschul SF, 2005, FEBS J, V272, P5101, DOI 10.1111/j.1742-4658.2005.04945.x
   Altschul SF, 1997, NUCLEIC ACIDS RES, V25, P3389, DOI 10.1093/nar/25.17.3389
   Armbruster P, 2009, J MED ENTOMOL, V46, P271, DOI 10.1603/033.046.0211
   Arnold K, 2006, BIOINFORMATICS, V22, P195, DOI 10.1093/bioinformatics/bti770
   Ban L, 2003, CELL MOL LIFE SCI, V60, P390, DOI 10.1007/s000180300032
   Biessmann H, 2010, PLOS ONE, V5, DOI 10.1371/journal.pone.0009471
   Bohbot JD, 2010, PLOS ONE, V5, DOI 10.1371/journal.pone.0012138
   Bohbot JD, 2009, PLOS ONE, V4, DOI 10.1371/journal.pone.0007032
   Calvello M, 2003, CELL MOL LIFE SCI, V60, P1933, DOI 10.1007/s00018-003-3186-5
   Cork A, 1996, MED VET ENTOMOL, V10, P269, DOI 10.1111/j.1365-2915.1996.tb00742.x
   Michereff MFF, 2011, J CHEM ECOL, V37, P273, DOI 10.1007/s10886-011-9917-4
   Gu JB, 2011, PLOS ONE, V6, DOI 10.1371/journal.pone.0021329
   Guex N, 1997, ELECTROPHORESIS, V18, P2714, DOI 10.1002/elps.1150181505
   Guex N, 2009, ELECTROPHORESIS, V30, pS162, DOI 10.1002/elps.200900140
   Hallem EA, 2006, ANNU REV ENTOMOL, V51, P113, DOI 10.1146/annurev.ento.51.051705.113646
   Ishida Y, 2004, NATURWISSENSCHAFTEN, V91, P426, DOI 10.1007/s00114-004-0551-7
   Ishida Y, 2002, J CHEM ECOL, V28, P867, DOI 10.1023/A:1015253214273
   Kim MS, 1998, GENETICS, V150, P711
   KUMAR A, 1991, GENOME, V34, P998, DOI 10.1139/g91-154
   Leite NR, 2009, PLOS ONE, V4, DOI 10.1371/journal.pone.0008006
   Li CX, 2012, J MED ENTOMOL, V49, P573, DOI 10.1603/ME11239
   Li ZX, 2005, ARCH INSECT BIOCHEM, V58, P175, DOI 10.1002/arch.20047
   Livak KJ, 2001, METHODS, V25, P402, DOI 10.1006/meth.2001.1262
   Mao Y, 2010, P NATL ACAD SCI USA, V107, P19102, DOI 10.1073/pnas.1012274107
   Pelletier J, 2011, J INSECT PHYSIOL, V57, P915, DOI 10.1016/j.jinsphys.2011.04.003
   Pelletier J, 2010, J CHEM ECOL, V36, P245, DOI 10.1007/s10886-010-9762-x
   Pelletier J, 2009, PLOS ONE, V4, DOI 10.1371/journal.pone.0006237
   Pelosi P, 2006, CELL MOL LIFE SCI, V63, P1658, DOI 10.1007/s00018-005-5607-0
   Puri SN, 2006, J MED ENTOMOL, V43, P207, DOI 10.1603/0022-2585(2006)043[0207:EABROC]2.0.CO;2
   SAITOU N, 1987, MOL BIOL EVOL, V4, P406, DOI 10.1093/oxfordjournals.molbev.a040454
   Schwede T, 2003, NUCLEIC ACIDS RES, V31, P3381, DOI 10.1093/nar/gkg520
   Seenivasagan T, 2009, PARASITOL RES, V104, P827, DOI 10.1007/s00436-008-1263-2
   Sengul MS, 2010, INSECT MOL BIOL, V19, P49, DOI 10.1111/j.1365-2583.2009.00929.x
   Sun YL, 2012, PLOS ONE, V7, DOI 10.1371/journal.pone.0030040
   Sun YF, 2012, PLOS ONE, V7, DOI 10.1371/journal.pone.0032759
   Takken W, 1999, ANNU REV ENTOMOL, V44, P131, DOI 10.1146/annurev.ento.44.1.131
   Tegoni M, 2004, TRENDS BIOCHEM SCI, V29, P257, DOI 10.1016/j.tibs.2004.03.003
   Vandermoten S, 2011, PLOS ONE, V6, DOI 10.1371/journal.pone.0023608
   VOGT RG, 1981, NATURE, V293, P161, DOI 10.1038/293161a0
   Wogulis M, 2006, BIOCHEM BIOPH RES CO, V339, P157, DOI 10.1016/j.bbrc.2005.10.191
   Wu JY, 2010, AM J TROP MED HYG, V83, P664, DOI 10.4269/ajtmh.2010.09-0755
   Xu PX, 2003, INSECT MOL BIOL, V12, P549, DOI 10.1046/j.1365-2583.2003.00440.x
   Xu W, 2010, PLOS ONE, V5, DOI 10.1371/journal.pone.0015403
   Xu XZ, 2009, BIOMOL NMR ASSIGN, V3, P195, DOI 10.1007/s12104-009-9173-5
   Zhou JJ, 2008, INSECT MOL BIOL, V17, P147, DOI 10.1111/j.1365-2583.2007.00789.x
   Zhou JJ, 2004, GENE, V327, P117, DOI 10.1016/j.gene.2003.11.007
NR 46
TC 35
Z9 41
U1 0
U2 42
PU PUBLIC LIBRARY SCIENCE
PI SAN FRANCISCO
PA 1160 BATTERY STREET, STE 100, SAN FRANCISCO, CA 94111 USA
SN 1932-6203
J9 PLOS ONE
JI PLoS One
PD JUL 23
PY 2013
VL 8
IS 7
AR e68836
DI 10.1371/journal.pone.0068836
PG 11
WC Multidisciplinary Sciences
WE Science Citation Index Expanded (SCI-EXPANDED)
SC Science & Technology - Other Topics
GA 228SX
UT WOS:000325211000043
PM 23935894
OA Green Published, gold
DA 2025-07-26
ER

PT J
AU Chu, HY
   Das, SC
   Fuchs, JF
   Suresh, M
   Weaver, SC
   Stinchcomb, DT
   Partidos, CD
   Osorio, JE
AF Chu, Haiyan
   Das, Subash C.
   Fuchs, Jeremy F.
   Suresh, M.
   Weaver, Scott C.
   Stinchcomb, Dan T.
   Partidos, Charalambos D.
   Osorio, Jorge E.
TI Deciphering the protective role of adaptive immunity to CHIKV/IRES a
   novel candidate vaccine against Chikungunya in the A129 mouse model
SO VACCINE
LA English
DT Article
DE Chikungunya (CHIKV); Interferon (IFN); Humoral immunity; Cellular
   immunity; Protection; A129 mice
ID CD4(+) T-CELLS; VIRUS-INFECTION; ALPHAVIRUS VACCINE; EPIDEMIC;
   GLYCOPROTEIN; REEMERGENCE; ANTIBODIES; ARBOVIRUS; RESPONSES; PHASE
AB Chikungunya virus (CHIKV), a mosquito-borne alphavirus, recently re-emerged in Africa and spread to islands in the Indian Ocean, the Indian subcontinent, and to South East Asia. Viremic travelers have also imported CHIKV to the Western hemisphere highlighting the importance of CHIKV in public health. In addition to the great burden of arthralgic disease, which can persist for months or years, epidemiologic studies have estimated case-fatality rates of similar to 0.1%, principally from neurologic disease in older patients. There are no licensed vaccines or effective therapies to prevent or treat human CHIKV infections. We have developed a live CHIKV vaccine (CHIKV/IRES) that is highly attenuated yet immunogenic in mouse models, and is incapable of replicating in mosquito cells. In this study we sought to decipher the role of adaptive immunity elicited by CHIKV/IRES in protection against wild-type CHIKV infection. A single dose of vaccine effectively activated T cells with an expansion peak on day 10 post immunization and elicited memory CD4(+) and CD8(+) T cells that produced IFN-gamma, TNF-alpha and IL-2 upon restimulation with CHIKV/IRES. Adoptive transfer of CHIKV/IRES-immune CD4(+) or CD8(+) T cells did not confer protection against wtCHIKV-LR challenge. By contrast, passive immunization with anti-CHIKV/IRES immune serum provided protection, and a correlate of a minimum protective neutralizing antibody titer was established. Overall, our findings demonstrate the immunogenic potential of the CHIKV/IRES vaccine and highlight the important role that neutralizing antibodies play in protection against an acute CHIKV infection. (C) 2013 Elsevier Ltd. All rights reserved.
C1 [Chu, Haiyan; Das, Subash C.; Fuchs, Jeremy F.; Stinchcomb, Dan T.; Partidos, Charalambos D.; Osorio, Jorge E.] Inviragen Inc, Madison, WI USA.
   [Suresh, M.; Osorio, Jorge E.] Univ Wisconsin, Sch Vet Med, Dept Pathobiol Sci, Madison, WI 53706 USA.
   [Weaver, Scott C.] Univ Texas Med Branch, Inst Human Infect & Immun, Sealy Ctr Vaccine Dev, Galveston, TX 77555 USA.
   [Weaver, Scott C.] Univ Texas Med Branch, Dept Pathol, Galveston, TX 77555 USA.
   [Stinchcomb, Dan T.] Inviragen Inc, Ft Collins, CO USA.
C3 University of Wisconsin System; University of Wisconsin Madison;
   University of Texas System; University of Texas Medical Branch
   Galveston; University of Texas System; University of Texas Medical
   Branch Galveston
RP Partidos, CD (corresponding author), Inviragen Madison, 6502 Odana Rd,Suite 200, Madison, WI 53719 USA.
EM hpartidos@inviragen.com
RI ; Weaver, Scott/D-6490-2011
OI Stinchcomb, Dan/0000-0002-3634-7503; Weaver, Scott/0000-0001-8016-8556;
   Suresh, Marulasiddappa/0000-0003-1794-3358
FU NIH [1 R01 AI093491-01]
FX We gratefully thank Erin Plisch for helping with the Flow cytometry.
   This research was supported by NIH grant 1 R01 AI093491-01.
CR Akahata W, 2010, NAT MED, V16, P334, DOI 10.1038/nm.2105
   Burt FJ, 2012, LANCET, V379, P662, DOI 10.1016/S0140-6736(11)60281-X
   Chattopadhyay A, 2013, J VIROL, V87, P395, DOI 10.1128/JVI.01860-12
   Couderc T, 2009, J INFECT DIS, V200, P516, DOI 10.1086/600381
   Das SC, 2012, VACCINE, V30, P6871, DOI 10.1016/j.vaccine.2012.09.007
   Dupuis-Maguiraga L, 2012, PLOS NEGLECT TROP D, V6, DOI 10.1371/journal.pntd.0001446
   Fric J, 2013, J INFECT DIS, V207, P319, DOI 10.1093/infdis/jis674
   Grandadam M, 2011, EMERG INFECT DIS, V17, P910, DOI 10.3201/eid1705.101873
   HARRISON VR, 1971, J IMMUNOL, V107, P643
   Her ZS, 2010, J IMMUNOL, V184, P5903, DOI 10.4049/jimmunol.0904181
   Hoarau JJ, 2010, J IMMUNOL, V184, P5914, DOI 10.4049/jimmunol.0900255
   Holzer GW, 2011, VACCINE, V29, P4132, DOI 10.1016/j.vaccine.2011.03.089
   Kam YW, 2012, J VIROL, V86, P13005, DOI 10.1128/JVI.01780-12
   Kam YW, 2012, EMBO MOL MED, V4, P330, DOI 10.1002/emmm.201200213
   Kam YW, 2012, J INFECT DIS, V205, P1147, DOI 10.1093/infdis/jis033
   La Linn M, 1998, J VIROL, V72, P5146, DOI 10.1128/JVI.72.6.5146-5153.1998
   Laras K, 2005, T ROY SOC TROP MED H, V99, P128, DOI 10.1016/j.trstmh.2004.03.013
   LEVITT NH, 1986, VACCINE, V4, P157, DOI 10.1016/0264-410X(86)90003-4
   Mavalankar D, 2007, LANCET INFECT DIS, V7, P306, DOI 10.1016/S1473-3099(07)70091-9
   Muthumani K, 2008, VACCINE, V26, P5128, DOI 10.1016/j.vaccine.2008.03.060
   Partidos CD, 2012, VACCINE, V30, P4638, DOI 10.1016/j.vaccine.2012.04.099
   Partidos CD, 2011, VACCINE, V29, P3067, DOI 10.1016/j.vaccine.2011.01.076
   Pialoux G, 2007, LANCET INFECT DIS, V7, P319, DOI 10.1016/S1473-3099(07)70107-X
   Plante K, 2011, PLOS PATHOG, V7, DOI 10.1371/journal.ppat.1002142
   Poletti P, 2011, PLOS ONE, V6, DOI 10.1371/journal.pone.0018860
   Powers AM, 2007, J GEN VIROL, V88, P2363, DOI 10.1099/vir.0.82858-0
   Schilte C, 2010, J EXP MED, V207, P429, DOI 10.1084/jem.20090851
   Schuffenecker I, 2006, PLOS MED, V3, P1058, DOI 10.1371/journal.pmed.0030263
   Schwartz O, 2010, NAT REV MICROBIOL, V8, P491, DOI 10.1038/nrmicro2368
   Teo TH, 2013, J IMMUNOL, V190, P259, DOI 10.4049/jimmunol.1202177
   Tiwari M, 2009, VACCINE, V27, P2513, DOI 10.1016/j.vaccine.2009.02.062
   Volkova E, 2008, VIROLOGY, V377, P160, DOI 10.1016/j.virol.2008.04.020
   Voss JE, 2010, NATURE, V468, P709, DOI 10.1038/nature09555
   Wang D, 2011, VACCINE, V29, P2803, DOI 10.1016/j.vaccine.2011.01.108
   Wang E, 2008, VACCINE, V26, P5030, DOI 10.1016/j.vaccine.2008.07.054
   Wauquier N, 2011, J INFECT DIS, V204, P115, DOI 10.1093/infdis/jiq006
   Yauch LE, 2010, J IMMUNOL, V185, P5405, DOI 10.4049/jimmunol.1001709
   Yauch LE, 2009, J IMMUNOL, V182, P4865, DOI 10.4049/jimmunol.0801974
   Zompi S, 2012, J IMMUNOL, V188, P404, DOI 10.4049/jimmunol.1102124
NR 39
TC 66
Z9 81
U1 0
U2 9
PU ELSEVIER SCI LTD
PI OXFORD
PA THE BOULEVARD, LANGFORD LANE, KIDLINGTON, OXFORD OX5 1GB, OXON, ENGLAND
SN 0264-410X
EI 1873-2518
J9 VACCINE
JI Vaccine
PD JUL 18
PY 2013
VL 31
IS 33
BP 3353
EP 3360
DI 10.1016/j.vaccine.2013.05.059
PG 8
WC Immunology; Medicine, Research & Experimental
WE Science Citation Index Expanded (SCI-EXPANDED)
SC Immunology; Research & Experimental Medicine
GA 187FF
UT WOS:000322101600008
PM 23727003
OA Green Accepted
DA 2025-07-26
ER

PT J
AU Schaffner, F
   Bellini, R
   Petric, D
   Scholte, EJ
   Zeller, H
   Rakotoarivony, LM
AF Schaffner, Francis
   Bellini, Romeo
   Petric, Dusan
   Scholte, Ernst-Jan
   Zeller, Herve
   Rakotoarivony, Laurence Marrama
TI Development of guidelines for the surveillance of invasive mosquitoes in
   Europe
SO PARASITES & VECTORS
LA English
DT Article
DE Invasive mosquitoes; Aedes; Surveillance; Monitoring; Vector; Dengue;
   Chikungunya; Europe; Guidelines
ID AEDINI DIPTERA; DENGUE VIRUS; CLASSIFICATION; CULICIDAE; OCHLEROTATUS;
   PHYLOGENY; JAPONICUS; EPIDEMIC; SUBGENUS; FINLAYA
AB Background: The recent notifications of autochthonous cases of dengue and chikungunya in Europe prove that the region is vulnerable to these diseases in areas where known mosquito vectors (Aedes albopictus and Aedes aegypti) are present. Strengthening surveillance of these species as well as other invasive container-breeding aedine mosquito species such as Aedes atropalpus, Aedes japonicus, Aedes koreicus and Aedes triseriatus is therefore required. In order to support and harmonize surveillance activities in Europe, the European Centre for Disease Prevention and Control (ECDC) launched the production of 'Guidelines for the surveillance of invasive mosquitoes in Europe'. This article describes these guidelines in the context of the key issues surrounding invasive mosquitoes surveillance in Europe.
   Methods: Based on an open call for tender, ECDC granted a pan-European expert team to write the guidelines draft. It content is founded on published and grey literature, contractor's expert knowledge, as well as appropriate field missions. Entomologists, public health experts and end users from 17 EU/EEA and neighbouring countries contributed to a reviewing and validation process. The final version of the guidelines was edited by ECDC (Additional file 1).
   Results: The guidelines describe all procedures to be applied for the surveillance of invasive mosquito species. The first part addresses strategic issues and options to be taken by the stakeholders for the decision-making process, according to the aim and scope of surveillance, its organisation and management. As the strategy to be developed needs to be adapted to the local situation, three likely scenarios are proposed. The second part addresses all operational issues and suggests options for the activities to be implemented, i.e. key procedures for field surveillance of invasive mosquito species, methods of identification of these mosquitoes, key and optional procedures for field collection of population parameters, pathogen screening, and environmental parameters. In addition, methods for data management and analysis are recommended, as well as strategies for data dissemination and mapping. Finally, the third part provides information and support for cost estimates of the planned programmes and for the evaluation of the applied surveillance process.
   Conclusion: The 'Guidelines for the surveillance of invasive mosquitoes in Europe' aim at supporting the implementation of tailored surveillance of invasive mosquito species of public health importance. They are intended to provide support to professionals involved in mosquito surveillance or control, decision/policy makers, stakeholders in public health and non-experts in mosquito surveillance. Surveillance also aims to support control of mosquito-borne diseases, including integrated vector control, and the guidelines are therefore part of a tool set for managing mosquito-borne disease risk in Europe.
C1 [Schaffner, Francis] Avia GIS, B-2980 Zoersel, Belgium.
   [Bellini, Romeo] Ctr Agr Ambiente G Nicoli, I-40014 Crevalcore, Italy.
   [Petric, Dusan] Univ Novi Sad, Fac Agr, Lab Med Entomol, Novi Sad 21000, Serbia.
   [Scholte, Ernst-Jan] Dutch Food & Consumer Prod Safety Author NVWA, Natl Ctr Monitoring Vectors, NL-6700 HC Wageningen, Netherlands.
   [Zeller, Herve; Rakotoarivony, Laurence Marrama] European Ctr Dis Prevent & Control, ECDC, S-17183 Stockholm, Sweden.
C3 University of Novi Sad; European Centre for Disease Prevention & Control
RP Schaffner, F (corresponding author), Avia GIS, Risschotlei 33, B-2980 Zoersel, Belgium.
EM fschaffner@avia-gis.com; Laurence.Marrama@ecdc.europa.eu
RI Schaffner, Francis/ACN-2326-2022
OI Schaffner, Francis/0000-0001-9166-7617
CR Angelini R, 2007, Euro Surveill, V12
   [Anonymous], 2005, J MED ENTOMOL, V42, P511
   [Anonymous], 2009, ECDC Technical Report
   Caminade C, 2012, J R SOC INTERFACE, V9, P2708, DOI 10.1098/rsif.2012.0138
   European Centre for Disease Prevention and Control (ECDC), WEST NILE VIRUS INFE
   European Centre for Disease Prevention and Control ( ECDC), 2011, CONSULTATION ON MOSQ
   European Centre for Disease Prevention and Control (ECDC), 2012, ECDC TECHNICAL REPOR
   European Centre for Disease Prevention and Control (ECDC), 2012, EXPERT CONSULTATION
   Fischer D, 2011, GLOBAL PLANET CHANGE, V78, P54, DOI 10.1016/j.gloplacha.2011.05.008
   Giovannini F, 2012, CONTROLLO DELLA ZANZ, V73, P192
   Gjenero-Margan I, 2011, EUROSURVEILLANCE, V16, P2
   Grandadam M, 2011, EMERG INFECT DIS, V17, P910, DOI 10.3201/eid1705.101873
   Hales S, 2002, LANCET, V360, P830, DOI 10.1016/S0140-6736(02)09964-6
   Halstead SB, 2008, ANNU REV ENTOMOL, V53, P273, DOI 10.1146/annurev.ento.53.103106.093326
   La Ruche G, 2010, EUROSURVEILLANCE, V15, P2
   Medlock JM, 2012, VECTOR-BORNE ZOONOT, V12, P435, DOI 10.1089/vbz.2011.0814
   Ooi EE, 2009, FUTURE VIROL, V4, P571, DOI 10.2217/FVL.09.55
   Randolph SE, 2010, NAT REV MICROBIOL, V8, P361, DOI 10.1038/nrmicro2336
   Reinert JF, 2000, J AM MOSQUITO CONTR, V16, P175
   Reinert JF, 2004, ZOOL J LINN SOC-LOND, V142, P289, DOI 10.1111/j.1096-3642.2004.00144.x
   Reinert JF, 2006, ZOOL J LINN SOC-LOND, V148, P1, DOI 10.1111/j.1096-3642.2006.00254.x
   Reinert JF, 2009, ZOOL J LINN SOC-LOND, V157, P700, DOI 10.1111/j.1096-3642.2009.00570.x
   Savage HM, 2004, J AM MOSQUITO CONTR, V20, P208
   Schaffner F, 2013, CLIN MICROBIOL INFEC, V19, P685, DOI 10.1111/1469-0691.12189
   Schaffner F, 2009, MED VET ENTOMOL, V23, P448, DOI 10.1111/j.1365-2915.2009.00825.x
   Schaffner F, 2003, J AM MOSQUITO CONTR, V19, P1
   Scott TW, 2012, TRENDS PARASITOL, V28, P114, DOI 10.1016/j.pt.2012.01.001
   Soumahoro MK, 2011, PLOS NEGLECT TROP D, V5, DOI 10.1371/journal.pntd.0001197
   Sousa CA, 2012, EUROSURVEILLANCE, V17, P15
   Straetemans M., 2008, Eurosurveillance, V13, P8040
   Vanwambeke SO, 2006, GEOGRAPHIC MEDICINE, V1, P202
NR 31
TC 76
Z9 84
U1 0
U2 41
PU BMC
PI LONDON
PA CAMPUS, 4 CRINAN ST, LONDON N1 9XW, ENGLAND
SN 1756-3305
J9 PARASITE VECTOR
JI Parasites Vectors
PD JUL 18
PY 2013
VL 6
AR 209
DI 10.1186/1756-3305-6-209
PG 10
WC Parasitology; Tropical Medicine
WE Science Citation Index Expanded (SCI-EXPANDED)
SC Parasitology; Tropical Medicine
GA 191FS
UT WOS:000322399000001
PM 23866915
OA Green Published, gold
DA 2025-07-26
ER

PT J
AU Gläsker, S
   Lulla, A
   Lulla, V
   Couderc, T
   Drexler, JF
   Liljeström, P
   Lecuit, M
   Drosten, C
   Merits, A
   Kümmerer, BM
AF Glaesker, Sabine
   Lulla, Aleksei
   Lulla, Valeria
   Couderc, Therese
   Drexler, Jan Felix
   Liljestrom, Peter
   Lecuit, Marc
   Drosten, Christian
   Merits, Andres
   Kuemmerer, Beate Mareike
TI Virus replicon particle based Chikungunya virus neutralization assay
   using Gaussia luciferase as readout
SO VIROLOGY JOURNAL
LA English
DT Article
DE Chikungunya virus; Virus replicon particles; Neutralization assay;
   Gaussia luciferase
ID SINDBIS VIRUS; EXPRESSION SYSTEM; AEDES-ALBOPICTUS; GENE-EXPRESSION;
   REUNION ISLAND; OUTBREAK; INFECTION; VECTORS; TRANSLATION; ANTIBODIES
AB Background: Chikungunya virus (CHIKV) has been responsible for large epidemic outbreaks causing fever, headache, rash and severe arthralgia. So far, no specific treatment or vaccine is available. As nucleic acid amplification can only be used during the viremic phase of the disease, serological tests like neutralization assays are necessary for CHIKV diagnosis and for determination of the immune status of a patient. Furthermore, neutralization assays represent a useful tool to validate the efficacy of potential vaccines. As CHIKV is a BSL3 agent, neutralization assays with infectious virus need to be performed under BSL3 conditions. Our aim was to develop a neutralization assay based on non-infectious virus replicon particles (VRPs).
   Methods: VRPs were produced by cotransfecting baby hamster kidney-21 cells with a CHIKV replicon expressing Gaussia luciferase (Gluc) and two helper RNAs expressing the CHIKV capsid protein or the remaining structural proteins, respectively. The resulting single round infectious particles were used in CHIKV neutralization assays using secreted Gluc as readout.
   Results: Upon cotransfection of a CHIKV replicon expressing Gluc and the helper RNAs VRPs could be produced efficiently under optimized conditions at 32 degrees C. Infection with VRPs could be measured via Gluc secreted into the supernatant. The successful use of VRPs in CHIKV neutralization assays was demonstrated using a CHIKV neutralizing monoclonal antibody or sera from CHIKV infected patients. Comparison of VRP based neutralization assays in 24- versus 96-well format using different amounts of VRPs revealed that in the 96-well format a high multiplicity of infection is favored, while in the 24-well format reliable results are also obtained using lower infection rates. Comparison of different readout times revealed that evaluation of the neutralization assay is already possible at the same day of infection.
   Conclusions: A VRP based CHIKV neutralization assay using Gluc as readout represents a fast and useful method to determine CHIKV neutralizing antibodies without the need of using infectious CHIKV.
C1 [Glaesker, Sabine; Drexler, Jan Felix; Drosten, Christian; Kuemmerer, Beate Mareike] Univ Bonn, Inst Virol, Med Ctr, Bonn, Germany.
   [Lulla, Aleksei; Lulla, Valeria; Merits, Andres] Univ Tartu, Inst Technol, EE-50090 Tartu, Estonia.
   [Couderc, Therese; Lecuit, Marc] Inst Pasteur, Biol Infect Unit, Paris, France.
   [Couderc, Therese; Lecuit, Marc] INSERM, U1117, Paris, France.
   [Liljestrom, Peter] Karolinska Inst, Dept Microbiol Tumor & Cell Biol, Stockholm, Sweden.
   [Lecuit, Marc] Paris Descartes Univ, Inst Imagine, Sorbonne Paris Cite, Paris, France.
C3 University of Bonn; University of Tartu; Pasteur Network; Universite
   Paris Cite; Institut Pasteur Paris; Institut National de la Sante et de
   la Recherche Medicale (Inserm); Pasteur Network; Universite Paris Cite;
   Institut Pasteur Paris; Karolinska Institutet; Universite Paris Cite;
   Institut National de la Sante et de la Recherche Medicale (Inserm)
RP Kümmerer, BM (corresponding author), Univ Bonn, Inst Virol, Med Ctr, Bonn, Germany.
EM kuemmerer@virology-bonn.de
RI ; Lecuit, Marc/J-4073-2013; Merits, Andres/H-3125-2015; Lulla,
   Valeria/W-1994-2019; Drexler, Jan/C-1004-2014; Kümmerer,
   Beate/HGV-0882-2022; Drosten, Christian/AFF-8529-2022
OI Kummerer, Beate Mareike/0000-0002-9011-2764; Lecuit,
   Marc/0000-0002-4491-1063; Merits, Andres/0000-0001-8193-0071; Lulla,
   Valeria/0000-0002-6605-0727; Liljestrom, Peter/0000-0002-2132-0981;
   Drexler, Jan Felix/0000-0002-3509-0232; 
FU European Union [261202]; Institut Pasteur; Inserm; Ville de Paris;
   Fondation BNP-Paribas; LabEx IBEID
FX We thank Janett Wieseler for excellent technical assistance and Ionna
   Dimitriou for help with statistical analyses. This work was supported by
   the European Union FP7 project "Integrated Chikungunya Research" (ICRES;
   grant no. 261202), Institut Pasteur, Inserm, Ville de Paris, Fondation
   BNP-Paribas, and LabEx IBEID.
CR BERGLUND P, 1993, BIO-TECHNOL, V11, P916, DOI 10.1038/nbt0893-916
   Borgherini G, 2007, CLIN INFECT DIS, V44, P1401, DOI 10.1086/517537
   BRIGHTON SW, 1983, S AFR MED J, V63, P313
   Charrel RN, 2007, NEW ENGL J MED, V356, P769, DOI 10.1056/NEJMp078013
   D'Ortenzio E, 2009, EUROSURVEILLANCE, V14
   Diallo M, 1999, AM J TROP MED HYG, V60, P281, DOI 10.4269/ajtmh.1999.60.281
   Enserink M, 2006, SCIENCE, V311, P1085, DOI 10.1126/science.311.5764.1085a
   Frolov I, 1997, J VIROL, V71, P2819, DOI 10.1128/JVI.71.4.2819-2829.1997
   FROLOV I, 1994, J VIROL, V68, P8111, DOI 10.1128/JVI.68.12.8111-8117.1994
   Frolov I, 1996, P NATL ACAD SCI USA, V93, P11371, DOI 10.1073/pnas.93.21.11371
   Grandadam M, 2011, EMERG INFECT DIS, V17, P910, DOI 10.3201/eid1705.101873
   Kam YW, 2012, EMBO MOL MED, V4, P330, DOI 10.1002/emmm.201200213
   Kam YW, 2012, J INFECT DIS, V205, P1147, DOI 10.1093/infdis/jis033
   Khan M, 2012, VIRUS RES, V167, P236, DOI 10.1016/j.virusres.2012.05.004
   Kishishita N, 2013, J CLIN MICROBIOL, V51, P1389, DOI 10.1128/JCM.03109-12
   Kuhn RJ, 2007, FIELDS VIROLOGY, V1, P1001
   Kumar M, 2012, VACCINE, V30, P6142, DOI 10.1016/j.vaccine.2012.07.072
   Kumar NP, 2012, VECTOR-BORNE ZOONOT, V12, P907, DOI 10.1089/vbz.2012.0969
   LILJESTROM P, 1991, BIO-TECHNOL, V9, P1356, DOI 10.1038/nbt1291-1356
   Panning M, 2008, EMERG INFECT DIS, V14, P416, DOI 10.3201/eid1403.070906
   Paupy C, 2012, VECTOR-BORNE ZOONOT, V12, P167, DOI 10.1089/vbz.2011.0736
   Pohjala L, 2011, PLOS ONE, V6, DOI 10.1371/journal.pone.0028923
   Pushko P, 1997, VIROLOGY, V239, P389, DOI 10.1006/viro.1997.8878
   Renault P, 2012, MED MALADIES INFECT, V42, P93, DOI 10.1016/j.medmal.2011.12.002
   Rezza G, 2007, LANCET, V370, P1840, DOI 10.1016/S0140-6736(07)61779-6
   ROBINSON M C, 1955, Trans R Soc Trop Med Hyg, V49, P28, DOI [10.1016/0035-9203(55)90080-8, 10.1016/0035-9203(57)90022-6]
   ROSS R. W., 1956, JOUR HYG, V54, P177
   SJOBERG EM, 1994, BIO-TECHNOL, V12, P1127, DOI 10.1038/nbt1194-1127
   Smerdou C, 1999, J VIROL, V73, P1092, DOI 10.1128/JVI.73.2.1092-1098.1999
   Tannous BA, 2005, MOL THER, V11, P435, DOI 10.1016/j.ymthe.2004.10.016
   Tannous BA, 2009, NAT PROTOC, V4, P582, DOI 10.1038/nprot.2009.28
   Tsetsarkin KA, 2007, PLOS PATHOG, V3, P1895, DOI 10.1371/journal.ppat.0030201
   Verhaegen M, 2002, ANAL CHEM, V74, P4378, DOI 10.1021/ac025742k
   Wang E, 2008, VACCINE, V26, P5030, DOI 10.1016/j.vaccine.2008.07.054
   Wurdinger T, 2008, NAT METHODS, V5, P171, DOI 10.1038/NMETH.1177
   XIONG C, 1989, SCIENCE, V243, P1188, DOI 10.1126/science.2922607
NR 36
TC 36
Z9 38
U1 0
U2 12
PU BMC
PI LONDON
PA CAMPUS, 4 CRINAN ST, LONDON N1 9XW, ENGLAND
EI 1743-422X
J9 VIROL J
JI Virol. J.
PD JUL 15
PY 2013
VL 10
AR 235
DI 10.1186/1743-422X-10-235
PG 10
WC Virology
WE Science Citation Index Expanded (SCI-EXPANDED)
SC Virology
GA 186JQ
UT WOS:000322040300001
PM 23855906
OA Green Published, gold
DA 2025-07-26
ER

PT J
AU Hamady, D
   Ruslan, NB
   Ahmad, A
   Rawi, CSM
   Ahmad, H
   Satho, T
   Miake, F
   Zuharah, WF
   FuKumitsu, Y
   Saad, AR
   Rajasaygar, S
   Vargas, REM
   Ab Majid, AH
   Fadzly, N
   Abd Ghani, I
   AbuBakar, S
AF Hamady, Dieng
   Ruslan, Norrafiza Binti
   Ahmad, Abu Hassan
   Rawi, Che Salmah Md
   Ahmad, Hamdan
   Satho, Tomomitsu
   Miake, Fumio
   Zuharah, Wan Fatma
   FuKumitsu, Yuki
   Saad, Ahmad Ramli
   Rajasaygar, Sudha
   Vargas, Ronald Enrique Morales
   Ab Majid, Abdul Hafiz
   Fadzly, Nik
   Abd Ghani, Idris
   AbuBakar, Sazaly
TI Colonized Aedes albopictus and its sexual performance in the
   wild: implications for SIT technology and containment
SO PARASITES & VECTORS
LA English
DT Article
DE Aedes albopictus; Laboratory strain; Wild strain; Mating affinity;
   Containment
ID STERILE INSECT TECHNIQUE; DIPTERA-CULICIDAE; VECTOR COMPETENCE; DENGUE
   VIRUS; MOSQUITO; CHIKUNGUNYA; STRAINS; AEGYPTI; SKUSE; SIZE
AB Background: Mating is a physiological process of crucial importance underlying the size and maintenance of mosquito populations. In sterile and incompatible insect technologies (SIT and IIT), mating is essential for mass production, persistence, and success of released individuals, and is a central parameter for judging the effectiveness of SIT/IIT programs. Some mosquitoes have an enormous reproductive potential for both themselves and pathogens and mating may contribute to persistence of infection in nature. As Aedes albopictus can transmit flaviviruses both sexually and horizontally, and as infected insects are usually derived from laboratory colonies, we investigated the implications of mating between a long-term laboratory colony of Ae. albopictus and wild populations.
   Methods: Through a series of mating experiments, we examined the reproductive outcomes of sexual cross-affinity between laboratory-raised and wild adults of Ae. albopictus.
   Results: The results indicated appreciable mating compatibility between laboratory-reared and wild adults, and equivalent levels of egg production among reciprocal crosses. We also observed comparable larval eclosion in lab females mated with wild males, and increased adult longevity in female offspring from wild females vertical bar x vertical bar laboratory males crosses.
   Conclusions: Taken together, these data suggest that Ae. albopictus can preserve its reproductive fitness over a long period of time in the laboratory environment and has valuable attributes for SIT application. These observations together with the ability to successfully inseminate heterospecific females indicate the potential of Ae. albopictus to act as an ecological barrier if non-sterilized males are massively released in areas occupied by Aedes aegypti. The observed substantial reproductive fitness combined with the capability to reproduce both, itself and viruses illustrates the potential of Ae. albopictus to pose a serious threat if infected and released accidentally.
C1 [Hamady, Dieng; Ruslan, Norrafiza Binti; Ahmad, Abu Hassan; Rawi, Che Salmah Md; Ahmad, Hamdan; Zuharah, Wan Fatma; Saad, Ahmad Ramli; Rajasaygar, Sudha; Ab Majid, Abdul Hafiz; Fadzly, Nik] Univ Sains Malaysia, Sch Biol Sci, George Town, Malaysia.
   [Satho, Tomomitsu; Miake, Fumio; FuKumitsu, Yuki] Fukuoka Univ, Fac Pharmaceut Sci, Fukuoka 81401, Japan.
   [Vargas, Ronald Enrique Morales] Mahidol Univ, Dept Med Entomol, Fac Trop, Bangkok 10700, Thailand.
   [Abd Ghani, Idris] Univ Kebangsaan Malaysia, Fac Sci & Technol, Bangi, Malaysia.
   [AbuBakar, Sazaly] Univ Malaya, Dept Med Microbiol, Kuala Lumpur, Malaysia.
C3 Universiti Sains Malaysia; Fukuoka University; Mahidol University;
   Universiti Kebangsaan Malaysia; Universiti Malaya
RP Hamady, D (corresponding author), Univ Sains Malaysia, Sch Biol Sci, George Town, Malaysia.
EM hamachan1@yahoo.com
RI abubakar, sazaly/B-3957-2010; ahmad, hamdan/E-3635-2012; Zuharah, Wan
   Fatma/A-5498-2011; Ab Majid, Abdul Hafiz/B-6248-2013; bin ahmad,
   abuhassan/E-5918-2013; Fadzly, Nik/E-4100-2010; Majid, Abdul/N-3058-2019
OI Zuharah, Wan Fatma/0000-0002-5789-2244; Ab Majid, Abdul
   Hafiz/0000-0001-5297-8981; Morales Vargas, Ronald
   Enrique/0000-0002-8013-5372; Fadzly, Nik/0000-0002-6282-8423; 
FU Ministry of Higher Education, Malaysia; USM [304/Pbiology/650575/U112]
FX This work was supported by a "Long Term Research Grant (LRGS) for
   Infectious Diseases, 2011-2014, Ministry of Higher Education, Malaysia"
   and USM (304/Pbiology/650575/U112).
CR Ali SR, 1973, MOSQ NEWS, V31, P23
   [Anonymous], 1998, VCRU SCI SERIES
   [Anonymous], 2004, SYST 11 DAT SYST WIN
   [Anonymous], 2013, GLOB STRAT DENG PREV
   Baer B, 2001, P NATL ACAD SCI USA, V98, P3926, DOI 10.1073/pnas.061027998
   Barker CM, 2003, J MED ENTOMOL, V40, P403, DOI 10.1603/0022-2585-40.4.403
   Bellini R, 2013, J MED ENTOMOL, V50, P94, DOI 10.1603/ME11058
   Bellini R., 2007, AREA WIDE CONTROL IN
   Blackmore MS, 2000, J VECTOR ECOL, V25, P212
   Boyer S, 2011, MED VET ENTOMOL, V25, P454, DOI 10.1111/j.1365-2915.2011.00962.x
   Calvitti M, 2010, J MED ENTOMOL, V47, P179, DOI 10.1603/ME09140
   CAYOL JP, 2000, CHANGES SEXUAL BEHAV
   de Wet N, 2001, NEW ZEAL MED J, V114, P420
   Delatte H, 2010, VECTOR-BORNE ZOONOT, V10, P249, DOI 10.1089/vbz.2009.0026
   Derraik JGB, 2006, J MED ENTOMOL, V43, P1, DOI 10.1603/0022-2585(2006)043[0001:ASFIAD]2.0.CO;2
   Dieng H, 2007, MED VET ENTOMOL, V21, P278, DOI 10.1111/j.1365-2915.2007.00693.x
   Dobson SL, 2004, HEREDITY, V93, P135, DOI 10.1038/sj.hdy.6800458
   ECONOMOPOULOS A P, 1972, Environmental Entomology, V1, P490, DOI 10.1093/ee/1.4.490
   Enserink M, 2006, SCIENCE, V311, P1085, DOI 10.1126/science.311.5764.1085a
   Farrar J, 2007, TROP MED INT HEALTH, V12, P695, DOI [10.1111/j.1365-3156.2007.01838, 10.1111/j.1365-3156.2007.01838.x]
   Gratz NG, 2004, MED VET ENTOMOL, V18, P215, DOI 10.1111/j.0269-283X.2004.00513.x
   GUBLER DJ, 1970, J MED ENTOMOL, V7, P65, DOI 10.1093/jmedent/7.1.65
   Gubler DJ, 2004, NAT MED
   Hailin Z, 1996, VIROL SIN, V3
   HARPER JP, 1994, J AM MOSQUITO CONTR, V10, P88
   HAWLEY WA, 1989, J MED ENTOMOL, V26, P122, DOI 10.1093/jmedent/26.2.122
   Helinski MEH, 2009, MALARIA J, V8, DOI 10.1186/1475-2875-8-S2-S6
   Hunt GJ, 1996, J MED ENTOMOL, V33, P271, DOI 10.1093/jmedent/33.3.271
   Jahangir K., 2003, Tropical Biomedicine, V20, P145
   JALIL M, 1974, ENTOMOL EXP APPL, V17, P223, DOI 10.1007/BF00335880
   Juliano SA, 2005, ECOL LETT, V8, P558, DOI 10.1111/j.1461-0248.2005.00755.x
   Labbé GMC, 2010, PLOS NEGLECT TROP D, V4, DOI 10.1371/journal.pntd.0000788
   Laughlin CA, 2012, J INFECT DIS, V206, P1121, DOI 10.1093/infdis/jis351
   Lehmann T, 2006, INFECT GENET EVOL, V6, P410, DOI 10.1016/j.meegid.2006.01.007
   LIVDAHL TP, 1984, ECOL ENTOMOL, V9, P437, DOI 10.1111/j.1365-2311.1984.tb00841.x
   Lounibos LP, 2010, ANN ENTOMOL SOC AM, V103, P757, DOI 10.1603/AN09142
   Lowe S, 2000, 00 WORLDS WORST INVA
   Mitchell C. J., 1995, Parassitologia (Rome), V37, P109
   Munhenga G, 2011, PARASITE VECTOR, V4, DOI 10.1186/1756-3305-4-208
   NASCI RS, 1989, J AM MOSQUITO CONTR, V5, P416
   Nelder M, 2010, AM J TROP MED HYG, V82, P831, DOI 10.4269/ajtmh.2010.09-0546
   Oliva CF, 2012, PLOS ONE, V7, DOI 10.1371/journal.pone.0049414
   Orozco-Dávila D, 2007, FLA ENTOMOL, V90, P19, DOI 10.1653/0015-4040(2007)90[19:SCACBM]2.0.CO;2
   ORR AG, 1991, J NAT HIST, V25, P703, DOI 10.1080/00222939100770461
   Reiter P, 2006, LANCET INFECT DIS, V6, P463, DOI 10.1016/S1473-3099(06)70531-X
   Richards SL, 2012, J MED ENTOMOL, V49, P942, DOI 10.1603/ME11293
   ROSEN L, 1987, AM J TROP MED HYG, V37, P398
   Sardelis MR, 2002, J AM MOSQUITO CONTR, V18, P284
   Sarkar M, 2010, WEBMED CENTRAL PUBLI, V1
   Schofield C.J., 2000, CHALLENGES CHAGAS DI
   Scholte E.-J., 2007, Proceedings of the Netherlands Entomological Society Meeting, V18, P131
   Scott TW, 2005, ILAR J, V46, P53, DOI 10.1093/ilar.46.1.53
   Thenmozhi V, 2007, JPN J INFECT DIS, V60, P245
   Urbanelli S, 2000, HEREDITY, V84, P331, DOI 10.1046/j.1365-2540.2000.00676.x
   Vernick KD, 2005, CURR TOP MICROBIOL, V295, P383
   Vreysen MJB, 2000, J ECON ENTOMOL, V93, P123, DOI 10.1603/0022-0493-93.1.123
   Whalon ME, 2008, GLOBAL PESTICIDE RESISTANCE IN ARTHROPODS, P1, DOI 10.1079/9781845933531.0000
   Wilke A.B., 2009, Journal of molecular biology and biotechnology, V17, P65
   World Health Organization (WHO), 2010, DENG ADD SEV DENG
   Xue RD, 2010, J MED ENTOMOL, V47, P778, DOI 10.1603/ME09222
NR 60
TC 20
Z9 25
U1 0
U2 21
PU BIOMED CENTRAL LTD
PI LONDON
PA 236 GRAYS INN RD, FLOOR 6, LONDON WC1X 8HL, ENGLAND
SN 1756-3305
J9 PARASITE VECTOR
JI Parasites Vectors
PD JUL 15
PY 2013
VL 6
AR 206
DI 10.1186/1756-3305-6-206
PG 9
WC Parasitology; Tropical Medicine
WE Science Citation Index Expanded (SCI-EXPANDED)
SC Parasitology; Tropical Medicine
GA 191FP
UT WOS:000322398700001
PM 23856274
OA gold, Green Published
DA 2025-07-26
ER

PT J
AU Maharajan, K
   Patro, DK
   Menon, J
   Hariharan, AP
   Parija, SC
   Poduval, M
   Thimmaiah, S
AF Maharajan, Karthikeyan
   Patro, Dilip Kumar
   Menon, Jagdish
   Hariharan, Ananthanarayanan Palghat
   Parija, Sabhash Chandra
   Poduval, Murali
   Thimmaiah, Sreenivas
TI Serum Procalcitonin is a sensitive and specific marker in the diagnosis
   of septic arthritis and acute osteomyelitis
SO JOURNAL OF ORTHOPAEDIC SURGERY AND RESEARCH
LA English
DT Article
DE Serum; Procalcitonin; Septic; Arthritis; Acute; Osteomyelitis;
   Diagnosis; Inflammatory; Marker
ID C-REACTIVE PROTEIN; MEASUREMENT HELP; INFECTION
AB Background: Early diagnosis of Acute Osteomyelitis (OM) and Septic Arthritis (SA) is of vital importance to avoid devastating complications. There is no single laboratory marker which is sensitive and specific in diagnosing these infections accurately. Total Count, ESR and CRP are not specific as they can also be elevated in non pyogenic causes of inflammation. Pus Culture and sensitivity is not a true gold standard due to its varied positivity rates (40 - 70%). Serum Procalcitonin (PCT), at 0.5 ng/ml is found to be an accurate marker for pyogenic infections. The objectives of this study were to show that PCT is an accurate marker in differentiating Acute Osteomyelitis and Septic Arthritis from viral and non infective inflammatory bone and joint conditions.
   Methods: Patients of all age groups (n = 82) with suspected Acute Osteomyelitis and Septic Arthritis were prospectively included in this study. All patients were subjected to TC, CRP, PCT, IgM Dengue, IgM Chikungunya, pus and blood culture and sensitivity. At the end of the study, patients were classified into 3 groups: Group 1 = Confirmed Pyogenic (n = 27); Group 2 = Presumed Pyogenic (n = 21); Group 3 = Non - infective inflammatory (n = 34).
   Results: Group 1 has higher mean PCT levels than Group 2 and 3 (p < 0.05). PCT, at 0.4 ng/ml, was 85.2% sensitive and 87.3% specific in diagnosing Septic Arthritis and Acute Osteomyelitis. In comparison, PCT at conventional cut - off of 0.5 ng/ml is 66.7% sensitive and 91% specific.
   Conclusion: Serum Procalcitonin, at a cut - off of 0.4 ng/ml, is a sensitive and specific marker in the diagnosis of Septic Arthritis and Acute Osteomyelitis.
C1 [Maharajan, Karthikeyan; Patro, Dilip Kumar; Menon, Jagdish; Poduval, Murali; Thimmaiah, Sreenivas] JIPMER, Dept Orthoped, Pondicherry, India.
   [Hariharan, Ananthanarayanan Palghat] JIPMER, Dept Biochem, Pondicherry, India.
   [Parija, Sabhash Chandra] JIPMER, Dept Microbiol, Pondicherry, India.
C3 Jawaharlal Institute of Postgraduate Medical Education & Research;
   Jawaharlal Institute of Postgraduate Medical Education & Research;
   Jawaharlal Institute of Postgraduate Medical Education & Research
RP Maharajan, K (corresponding author), JIPMER, Dept Orthoped, Pondicherry, India.
EM drkarthik_ortho_jipmer@yahoo.in
RI maharajan, karthikeyan/GZK-8755-2022; Menon, Jagdish/AAM-3362-2020;
   Poduval, Murali/AAF-5671-2019; PODUVAL, MURALI/AAF-5671-2019
OI Maharajan, Karthikeyan/0000-0002-9614-4695; PODUVAL,
   MURALI/0000-0002-6821-0640; MENON, JAGDISH/0000-0001-5558-737X
CR ASSICOT M, 1993, LANCET, V341, P515, DOI 10.1016/0140-6736(93)90277-N
   Barassi A, 2004, CLIN CHEM, V50, P1878, DOI 10.1373/clinchem.2004.037275
   Becker KL, 2008, CRIT CARE MED, V36, P941, DOI 10.1097/CCM.0B013E318165BABB
   Butbul-Aviel Y, 2005, PEDIATR EMERG CARE, V21, P828, DOI 10.1097/01.pec.0000190226.12610.24
   Chan YL, 2004, CRIT CARE, V8, pR12, DOI 10.1186/cc2396
   Christ-Crain M, 2005, SWISS MED WKLY, V135, P451
   Delèvaux I, 2003, ANN RHEUM DIS, V62, P337, DOI 10.1136/ard.62.4.337
   Eberhard K, 1997, ARTHRITIS RHEUMATISM, V40, P7
   Faesch S, 2009, ITAL J PEDIATR, V35, DOI 10.1186/1824-7288-35-33
   Fottner A, 2008, ARTHROSCOPY, V24, P229, DOI 10.1016/j.arthro.2007.07.029
   Gendrel D, 2000, INTENS CARE MED, V26, pS178, DOI 10.1007/BF02900734
   Ghorbani Gholamali, 2009, Pak J Biol Sci, V12, P393, DOI 10.3923/pjbs.2009.393.396
   Goergens ED, 2005, J PAEDIATR CHILD H, V41, P59, DOI 10.1111/j.1440-1754.2005.00538.x
   Hatherill M, 1999, ARCH DIS CHILD, V81, P417, DOI 10.1136/adc.81.5.417
   Holub Michal, 2008, Klin Mikrobiol Infekc Lek, V14, P201
   Hügle T, 2008, CLIN EXP RHEUMATOL, V26, P453
   KITE P, 1988, ARCH DIS CHILD, V63, P639, DOI 10.1136/adc.63.6.639
   Levine MJ, 2003, J PEDIATR ORTHOPED, V23, P373, DOI 10.1097/00004694-200305000-00018
   Martinot M, 2005, CLIN EXP RHEUMATOL, V23, P303
   Mathews CJ, 2010, LANCET, V375, P846, DOI 10.1016/S0140-6736(09)61595-6
   MORREY BF, 1975, ORTHOP CLIN N AM, V6, P923
   Oh JS, 2009, AM J EMERG MED, V27, P859, DOI 10.1016/j.ajem.2008.06.021
   Shimetani N, 2001, Rinsho Byori, V49, P56
   Simon L, 2005, CLIN INFECT DIS, V40, P1386
   UNKILAKALLIO L, 1994, PEDIATRICS, V93, P59
NR 25
TC 57
Z9 60
U1 0
U2 5
PU BMC
PI LONDON
PA CAMPUS, 4 CRINAN ST, LONDON N1 9XW, ENGLAND
SN 1749-799X
J9 J ORTHOP SURG RES
JI J. Orthop. Surg. Res.
PD JUL 4
PY 2013
VL 8
AR 19
DI 10.1186/1749-799X-8-19
PG 7
WC Orthopedics
WE Science Citation Index Expanded (SCI-EXPANDED)
SC Orthopedics
GA 187IK
UT WOS:000322109900001
PM 23826894
OA gold, Green Published
DA 2025-07-26
ER

PT J
AU Ohba, S
   Ohashi, K
   Pujiyati, E
   Higa, Y
   Kawada, H
   Mito, N
   Takagi, M
AF Ohba, Shin-ya
   Ohashi, Kazunori
   Pujiyati, Endang
   Higa, Yukiko
   Kawada, Hitoshi
   Mito, Nobuaki
   Takagi, Masahiro
TI The Effect of Pyriproxyfen as a "Population Growth Regulator" against
   Aedes albopictus under Semi-Field Conditions
SO PLOS ONE
LA English
DT Article
ID INSECT DEVELOPMENTAL INHIBITORS; JUVENILE-HORMONE; MOSQUITO LARVAE;
   AEGYPTI DIPTERA; PYRETHROID SUSCEPTIBILITY; STEGOMYIA AEGYPTI; DENGUE
   VECTORS; CULICIDAE; TIRES; CHIKUNGUNYA
AB An insect growth regulator, pyriproxyfen, has been used for the control of a range of pest insects, including mosquitoes. Pyriproxyfen is effective in inhibiting adult emergence and sterilizing adult females. The Asian tiger mosquito, Aedes albopictus (Skuse), is an important vector of dengue and chikungunya, and is expanding its distribution throughout Europe and the Americas. In the present study, we evaluated the impact of pyriproxyfen-treated bed nets on population growth of Ae. albopictus under semi-field conditions, using 6 small microcosms. We created microcosms containing breeding sites to simulate the natural ecosystem of vector mosquito and installing miniature bed net treated with 350 mg/m(2) pyriproxyfen in Experiment I and 35 mg/m(2) in Experiment II. For each experiment, we also established microcosms installing untreated polyethylene net (untreated control). The installing nets were provided with artificially torn holes, to simulate damage and allow mosquitoes to penetrate. We released 100 pairs of Ae. albopictus into each microcosm, and allowed them to feed on a mouse under the bed nets at approximately 1-week intervals. In comparison with the untreated control microcosms, the number of eggs laid by the released adults in the pyriproxyfen-treated microcosms was significantly lower in both Experiment I and II. Moreover, egg hatchability was significantly suppressed and pupal mortality was increased. Our results indicate that tarsal contact with pyriproxyfen has been shown to suppress egg production and hatchability in adult females and the auto-dissemination of pyriproxyfen into larval breeding sites by adult mosquitoes, through contact with pyriproxyfen-treated polyethylene bed nets, may suppress the mosquito population density.
C1 [Ohba, Shin-ya] Nagasaki Univ, Fac Educ, Biol Lab, Nagasaki 852, Japan.
   [Pujiyati, Endang; Higa, Yukiko; Kawada, Hitoshi; Takagi, Masahiro] Nagasaki Univ, Inst Trop Med, Dept Vector Ecol & Environm, Nagasaki 852, Japan.
C3 Nagasaki University; Nagasaki University
RP Ohba, S (corresponding author), Nagasaki Univ, Fac Educ, Biol Lab, Nagasaki 852, Japan.
EM ooba@nagasaki-u.ac.jp
RI ; Ohba, Shin-ya/M-5406-2019
OI Ohba, Shin-ya/0000-0003-3854-0902; 
FU Innovative Vector Control Consortium (IVCC); Bill & Melinda Gates
   Foundation; Nagasaki University; Sumitomo Chemical Co. Ltd.
FX The study was funded by the Innovative Vector Control Consortium (IVCC),
   a Product Development Partnership established as a not-for-profit
   company and registered charity, with funding from the Bill & Melinda
   Gates Foundation and the joint research fund between Nagasaki University
   and Sumitomo Chemical Co. Ltd. The funders had no role in the study
   design, data collection and analysis, decision to publish, or
   preparation of the manuscript.
CR [Anonymous], 2012, PLOS NEGLECT TROP D, DOI DOI 10.1371/journal.pntd.0001793
   [Anonymous], 2002, EXPT DESIGN DATA ANA, DOI DOI 10.1017/CBO9780511806384
   [Anonymous], TROP MED
   [Anonymous], 2013, ANOVA KUN
   AXTELL RC, 1980, MOSQ NEWS, V40, P36
   BONNET DD, 1946, AM J TROP MED, V26, P465, DOI 10.4269/ajtmh.1946.s1-26.465
   Cancrini G, 2003, VET PARASITOL, V118, P195, DOI 10.1016/j.vetpar.2003.10.011
   Chism BD, 2003, MED VET ENTOMOL, V17, P211, DOI 10.1046/j.1365-2915.2003.00433.x
   Devine GJ, 2009, P NATL ACAD SCI USA, V106, P11530, DOI 10.1073/pnas.0901369106
   Dhadialla TS, 1998, ANNU REV ENTOMOL, V43, P545, DOI 10.1146/annurev.ento.43.1.545
   ESTRADA JG, 1986, J AM MOSQUITO CONTR, V2, P57
   Farrar J, 2007, TROP MED INT HEALTH, V12, P695, DOI [10.1111/j.1365-3156.2007.01838, 10.1111/j.1365-3156.2007.01838.x]
   Gaugler R, 2012, MED VET ENTOMOL, V26, P37, DOI 10.1111/j.1365-2915.2011.00970.x
   Hatakoshi M., 1987, Japanese Journal of Sanitary Zoology, V38, P271
   Hawley W.A., 1988, Journal of the American Mosquito Control Association, V4, P1
   Hirano M, 1998, REV TOXICOL, V2, P357
   Hochedez P, 2006, EMERG INFECT DIS, V12, P1565, DOI 10.3201/eid1210.060495
   Igarashi A, 1997, FEMS IMMUNOL MED MIC, V18, P291, DOI 10.1111/j.1574-695X.1997.tb01058.x
   Itoh T., 1994, Journal of the American Mosquito Control Association, V10, P344
   Itoh T., 1994, Trop. Med, V35, P259
   Jirakanjanakit N, 2007, J ECON ENTOMOL, V100, P545, DOI 10.1603/0022-0493(2007)100[545:IRSIAS]2.0.CO;2
   JUDSON CL, 1976, J MED ENTOMOL, V13, P197, DOI 10.1093/jmedent/13.2.197
   KARCH S, 1995, J AM MOSQUITO CONTR, V11, P191
   Kawada H., 1988, Japanese Journal of Sanitary Zoology, V39, P339
   Kawada H, 2010, JPN J INFECT DIS, V63, P19
   Kawada H, 2009, PLOS NEGLECT TROP D, V3, DOI 10.1371/journal.pntd.0000391
   Kay B, 2005, LANCET, V365, P613, DOI 10.1016/S0140-6736(05)17913-6
   KIRITANI K, 1967, Researches on Population Ecology (Tokyo), V9, P143, DOI 10.1007/BF02514921
   Kroeger A, 2006, BMJ-BRIT MED J, V332, P1247, DOI 10.1136/bmj.332.7552.1247
   Lenhart A, 2008, TROP MED INT HEALTH, V13, P56, DOI 10.1111/j.1365-3156.2007.01966.x
   Leroy EM, 2009, EMERG INFECT DIS, V15, P591, DOI 10.3201/eid1504.080664
   Lounibos LP, 2007, J AM MOSQUITO CONTR, V23, P276, DOI 10.2987/8756-971X(2007)23[276:CDAR]2.0.CO;2
   MANLY B F J, 1976, Researches on Population Ecology (Tokyo), V17, P191, DOI 10.1007/BF02530770
   Marini F, 2010, MED VET ENTOMOL, V24, P361, DOI 10.1111/j.1365-2915.2010.00898.x
   MIURA T, 1974, ENVIRON ENTOMOL, V3, P631, DOI 10.1093/ee/3.4.631
   MIURA T, 1973, J ECON ENTOMOL, V66, P917, DOI 10.1093/jee/66.4.917
   Morrison AC, 2008, PLOS MED, V5, P362, DOI 10.1371/journal.pmed.0050068
   MULLA MS, 1986, J AM MOSQUITO CONTR, V2, P314
   Ng LFP, 2009, MICROBES INFECT, V11, P1163, DOI 10.1016/j.micinf.2009.09.001
   NIEBYLSKI ML, 1994, J AM MOSQUITO CONTR, V10, P339
   Ohashi K, 2012, J MED ENTOMOL, V49, P1052, DOI 10.1603/ME12006
   PATTERSON JW, 1974, J INSECT PHYSIOL, V20, P2095, DOI 10.1016/0022-1910(74)90036-5
   Pethuan S, 2007, TROP BIOMED, V24, P7
   Ping LT, 2001, J AM MOSQUITO CONTR, V17, P144
   Ponlawat A, 2005, J MED ENTOMOL, V42, P821, DOI 10.1603/0022-2585(2005)042[0821:ISOAAA]2.0.CO;2
   R Development Core Team, 2011, R: a language and environment for statistical computing
   Reiter P, 1998, J AM MOSQUITO CONTR, V14, P83
   Satho Tomomitsu, 2003, Medical Entomology and Zoology, V54, P155
   SHAPIRO AB, 1986, J INSECT PHYSIOL, V32, P867, DOI 10.1016/0022-1910(86)90102-2
   Sihuincha M, 2005, J MED ENTOMOL, V42, P620, DOI 10.1603/0022-2585(2005)042[0620:PUOPFC]2.0.CO;2
   Simard F, 2005, J MED ENTOMOL, V42, P726, DOI 10.1603/0022-2585(2005)042[0726:GDABSP]2.0.CO;2
   Sunahara T, 2002, J VECTOR ECOL, V27, P8
   Sunahara T, 1997, RES POPUL ECOL, V39, P173, DOI 10.1007/BF02765263
   Takagi Masahiro, 1995, Japanese Journal of Sanitary Zoology, V46, P131
   Takagi Masahiro, 1995, Tropical Medicine, V37, P87
   Yee DA, 2008, J MED ENTOMOL, V45, P581, DOI 10.1603/0022-2585(2008)45[581:TAHFMA]2.0.CO;2
   Zaim M., 2007, Global insecticide use for vector-borne disease control (No. WHO/CDS/WHOPES/GCDPP/2007.2)
NR 57
TC 56
Z9 61
U1 2
U2 22
PU PUBLIC LIBRARY SCIENCE
PI SAN FRANCISCO
PA 1160 BATTERY STREET, STE 100, SAN FRANCISCO, CA 94111 USA
SN 1932-6203
J9 PLOS ONE
JI PLoS One
PD JUL 2
PY 2013
VL 8
IS 7
AR e67045
DI 10.1371/journal.pone.0067045
PG 10
WC Multidisciplinary Sciences
WE Science Citation Index Expanded (SCI-EXPANDED)
SC Science & Technology - Other Topics
GA 176XV
UT WOS:000321341000029
PM 23843982
OA Green Published, Green Submitted, gold
DA 2025-07-26
ER

PT J
AU Andriamandimby, SF
   Heraud, JM
   Randrianasolo, L
   Rafisandratantsoa, JT
   Andriamamonjy, S
   Richard, V
AF Andriamandimby, Soa Fy
   Heraud, Jean-Michel
   Randrianasolo, Laurence
   Rafisandratantsoa, Jean Theophile
   Andriamamonjy, Seta
   Richard, Vincent
TI Dried-Blood Spots: A Cost-Effective Field Method for the Detection of
   Chikungunya Virus Circulation in Remote Areas
SO PLOS NEGLECTED TROPICAL DISEASES
LA English
DT Article
ID FILTER-PAPER; CAPILLARY BLOOD; SAMPLES; OUTBREAK; PCR; DIAGNOSIS;
   EPIDEMIC; DENGUE; TESTS; ASSAY
AB Background: In 2005, there were outbreaks of febrile polyarthritis due to Chikungunya virus (CHIKV) in the Comoros Islands. CHIKV then spread to other islands in the Indian Ocean: La Reunion, Mauritius, Seychelles and Madagascar. These outbreaks revealed the lack of surveillance and preparedness of Madagascar and other countries. Thus, it was decided in 2007 to establish a syndrome-based surveillance network to monitor dengue-like illness.
   Objective: This study aims to evaluate the use of capillary blood samples blotted on filter papers for molecular diagnosis of CHIKV infection. Venous blood samples can be difficult to obtain and the shipment of serum in appropriate temperature conditions is too costly for most developing countries.
   Methodology and principal findings: Venous blood and dried-blood blotted on filter paper (DBFP) were collected during the last CHIKV outbreak in Madagascar (2010) and as part of our routine surveillance of dengue-like illness. All samples were tested by real-time RT-PCR and results with serum and DBFP samples were compared for each patient. The sensitivity and specificity of tests performed with DBFP, relative to those with venous samples (defined as 100%) were 93.1% (95% CI:[84.7-97.7]) and 94.4% (95% CI:[88.3-97.7]), respectively. The Kappa coefficient 0.87 (95% CI:[0.80-0.94]) was excellent.
   Conclusion: This study shows that DBFP specimens can be used as a cost-effective alternative sampling method for the surveillance and monitoring of CHIKV circulation and emergence in developing countries, and probably also for other arboviruses. The loss of sensitivity is insignificant and involved a very small number of patients, all with low viral loads. Whether viruses can be isolated from dried blood spots remains to be determined.
C1 [Andriamandimby, Soa Fy; Heraud, Jean-Michel; Rafisandratantsoa, Jean Theophile; Andriamamonjy, Seta] Inst Pasteur Madagascar, Virol Unit, Antananarivo, Madagascar.
   [Randrianasolo, Laurence; Richard, Vincent] Inst Pasteur Madagascar, Epidemiol Unit, Antananarivo, Madagascar.
C3 Pasteur Network; Institut Pasteur Madagascar; Pasteur Network; Institut
   Pasteur Madagascar
RP Andriamandimby, SF (corresponding author), Inst Pasteur Madagascar, Virol Unit, Antananarivo, Madagascar.
EM soafy@pasteur.mg
RI ; HERAUD, Jean-Michel/O-1464-2013
OI Vincent, RICHARD/0000-0002-6961-1753; HERAUD,
   Jean-Michel/0000-0003-1107-0859
FU Malagasy Ministry of Public Health
FX This work was supported by The Malagasy Ministry of Public Health
   through annual funds allocated to the National Reference Laboratory for
   Arboviruses hosted at the Institut Pasteur from Madagascar. The funders
   had no role in study design, data collection and analysis, decision to
   publish, or preparation of the manuscript.
CR ALTUKHI MH, 1993, T ROY SOC TROP MED H, V87, P36, DOI 10.1016/0035-9203(93)90412-J
   Angelini R, 2007, Euro Surveill, V12
   [Anonymous], 2007, Wkly Epidemiol Rec, V82, P409
   BAILEY NM, 1967, T ROY SOC TROP MED H, V61, P696, DOI 10.1016/0035-9203(67)90135-6
   Bonne N, 2008, J VET DIAGN INVEST, V20, P60, DOI 10.1177/104063870802000111
   CDC Centers for Disease Control and Prevention, 2012, NAT NOT DIS COND CUR
   Cox-Singh J, 1997, INT J PARASITOL, V27, P1575, DOI 10.1016/S0020-7519(97)00147-1
   De Swart RL, 2001, J CLIN MICROBIOL, V39, P270, DOI 10.1128/JCM.39.1.270-273.2001
   Gauffin F, 2009, CLIN CHEM LAB MED, V47, P1467, DOI 10.1515/CCLM.2009.351
   Greiner M, 2000, PREV VET MED, V45, P23, DOI 10.1016/S0167-5877(00)00115-X
   Grivard P, 2007, PATHOL BIOL, V55, P490, DOI 10.1016/j.patbio.2007.07.002
   Guzman H, 2005, AM J TROP MED HYG, V72, P474, DOI 10.4269/ajtmh.2005.72.474
   Higgs S, 2006, VECTOR-BORNE ZOONOT, V6, P115, DOI 10.1089/vbz.2006.6.115
   Laurent P, 2007, CLIN CHEM, V53, P1408, DOI 10.1373/clinchem.2007.086595
   Leo YS, 2009, EMERG INFECT DIS, V15, P836, DOI 10.3201/eid1505.081390
   Matheus S, 2008, AM J TROP MED HYG, V79, P685, DOI 10.4269/ajtmh.2008.79.685
   Matheus S, 2007, J CLIN MICROBIOL, V45, P887, DOI 10.1128/JCM.02063-06
   MIRCHAMSY H, 1968, B WORLD HEALTH ORGAN, V38, P665
   Mosquera MD, 2004, J VIROL METHODS, V117, P97, DOI 10.1016/j.jviromet.2003.12.004
   Näslund J, 2011, J VIROL METHODS, V178, P186, DOI 10.1016/j.jviromet.2011.09.010
   Novello F, 1996, J VIROL METHODS, V61, P73, DOI 10.1016/0166-0934(96)02071-X
   Pastorino B, 2004, J MED VIROL, V74, P277, DOI 10.1002/jmv.20168
   Peyrefitte CN, 2008, J MED VIROL, V80, P430, DOI 10.1002/jmv.21090
   Prado I, 2005, J VIROL METHODS, V125, P75, DOI 10.1016/j.jviromet.2005.01.001
   R Development Core Team, 2009, R LANG ENV STAT COMP
   Randrianasolo L, 2010, BMC PUBLIC HEALTH, V10, DOI 10.1186/1471-2458-10-31
   Ratsitorahina M, 2008, EMERG INFECT DIS, V14, P1135, DOI 10.3201/eid1407.071521
   Ravi V, 2006, Indian J Med Microbiol, V24, P83
   REED D, 1965, PUBLIC HEALTH REP, V80, P1100, DOI 10.2307/4592620
   Renault P, 2008, B EPIDEMIOLOGIQUE HE, V38-39-40, P343
   Rezza G, 2007, LANCET, V370, P1840, DOI 10.1016/S0140-6736(07)61779-6
   Seneviratne SL, 2006, BMJ-BRIT MED J, V333, P1220, DOI 10.1136/bmj.39051.725729.3A
   Yamamoto AY, 2001, J VIROL METHODS, V97, P159, DOI 10.1016/S0166-0934(01)00347-0
   ZOULEK G, 1985, B WORLD HEALTH ORGAN, V63, P935
NR 34
TC 23
Z9 26
U1 0
U2 6
PU PUBLIC LIBRARY SCIENCE
PI SAN FRANCISCO
PA 1160 BATTERY STREET, STE 100, SAN FRANCISCO, CA 94111 USA
SN 1935-2735
J9 PLOS NEGLECT TROP D
JI Plos Neglect. Trop. Dis.
PD JUL
PY 2013
VL 7
IS 7
AR e2339
DI 10.1371/journal.pntd.0002339
PG 6
WC Infectious Diseases; Parasitology; Tropical Medicine
WE Science Citation Index Expanded (SCI-EXPANDED)
SC Infectious Diseases; Parasitology; Tropical Medicine
GA 190EJ
UT WOS:000322321500044
PM 23936570
OA Green Published, gold, Green Submitted
DA 2025-07-26
ER

PT J
AU Ansumana, R
   Jacobsen, KH
   Leski, TA
   Covington, AL
   Bangura, U
   Hodges, MH
   Lin, BC
   Bockarie, AS
   Lamin, JM
   Bockarie, MJ
   Stenger, DA
AF Ansumana, Rashid
   Jacobsen, Kathryn H.
   Leski, Tomasz A.
   Covington, Andrea L.
   Bangura, Umaru
   Hodges, Mary H.
   Lin, Baochuan
   Bockarie, Alfred S.
   Lamin, Joseph M.
   Bockarie, Moses J.
   Stenger, David A.
TI Reemergence of Chikungunya Virus in Bo, Sierra Leone
SO EMERGING INFECTIOUS DISEASES
LA English
DT Article
ID AFRICA; ASSAY
AB We diagnosed 400 possible IgM-positive cases of chikungunya virus in Bo, Sierra Leone, during July 2012 January 2013 by. using lateral flow immunoassays. Cases detected likely represent only a small fraction of total cases. Further laboratory testing is required to confirm this outbreak and characterize the virus.
C1 [Ansumana, Rashid; Bockarie, Alfred S.] Njala Univ, Bo, Sierra Leone.
   [Ansumana, Rashid] Mercy Hosp, Res Lab, Bo, Sierra Leone.
   [Covington, Andrea L.; Bangura, Umaru; Bockarie, Alfred S.; Lamin, Joseph M.] Mercy Hosp, Bo, Sierra Leone.
   [Ansumana, Rashid; Hodges, Mary H.; Bockarie, Moses J.] Univ Liverpool, Liverpool Sch Trop Med, Liverpool L3 5QA, Merseyside, England.
   [Jacobsen, Kathryn H.] George Mason Univ, Fairfax, VA 22030 USA.
   [Leski, Tomasz A.; Lin, Baochuan; Stenger, David A.] US Naval Res Lab, Washington, DC USA.
C3 Njala University; Liverpool School of Tropical Medicine; University of
   Liverpool; George Mason University; United States Department of Defense;
   United States Navy; United States Naval Research Laboratory
RP Jacobsen, KH (corresponding author), George Mason Univ, Dept Global & Community Hlth, 4400 Univ Dr,Mailstop 5B7, Fairfax, VA 22030 USA.
EM kjacobse@gmu.edu
RI Bockarie, Moses/AAW-3130-2021; Leski, Tomasz/K-6916-2013; Jacobsen,
   Kathryn H./B-5857-2008; Ansumana, Rashid/AGQ-7401-2022; Jacobsen,
   Kathryn/B-5857-2008; Bockarie, Moses/AAV-4578-2020; Bockarie,
   Alfred/MBV-3479-2025; Lin, Baochuan/A-8390-2009
OI Bockarie, Moses/0000-0002-4022-8603; Leski, Tomasz/0000-0001-7688-9887;
   Jacobsen, Kathryn H./0000-0002-4198-6246; Bangura,
   Umaru/0000-0001-8789-3187; Ansumana, Rashid/0000-0002-1973-7200; Lin,
   Baochuan/0000-0002-9484-0785
FU Defense Threat Reduction Agency (Fort Belvoir, Virginia, USA)
FX This study was supported by the Defense Threat Reduction Agency (Fort
   Belvoir, Virginia, USA).
CR [Anonymous], 2011, Weekly Epidemiological Record, V86, P101
   Ansumana R, 2010, INT J HEALTH GEOGR, V9, DOI 10.1186/1476-072X-9-56
   Burt FJ, 2012, LANCET, V379, P662, DOI 10.1016/S0140-6736(11)60281-X
   Caron M, 2012, CLIN INFECT DIS, V55, pE45, DOI 10.1093/cid/cis530
   Demanou Maurice, 2010, BMC Res Notes, V3, P128, DOI 10.1186/1756-0500-3-128
   Jentes ES, 2010, AM J TROP MED HYG, V83, P388, DOI 10.4269/ajtmh.2010.09-0688
   Kosasih H, 2012, SE ASIAN J TROP MED, V43, P55
   Laurent P, 2007, CLIN CHEM, V53, P1408, DOI 10.1373/clinchem.2007.086595
   Mouchet J, 1973, AFRYF18 WHO
   Ng LC, 2010, INFECT GENET EVOL, V10, P876, DOI 10.1016/j.meegid.2010.07.012
   Ray P, 2012, PLOS ONE, V7, DOI 10.1371/journal.pone.0030025
   Rianthavorn P, 2010, SE ASIAN J TROP MED, V41, P92
   Standard Diagnostics Inc, CHIK IGM
   Staples JE, 2009, CLIN INFECT DIS, V49, P942, DOI 10.1086/605496
   Thonnon J, 1999, B SOC PATHOL EXOT, V92, P79
NR 15
TC 22
Z9 22
U1 0
U2 5
PU CENTERS  DISEASE CONTROL
PI ATLANTA
PA 1600 CLIFTON RD, ATLANTA, GA 30333 USA
SN 1080-6040
EI 1080-6059
J9 EMERG INFECT DIS
JI Emerg. Infect. Dis
PD JUL
PY 2013
VL 19
IS 7
BP 1108
EP 1110
DI 10.3201/eid1907.121563
PG 3
WC Immunology; Infectious Diseases
WE Science Citation Index Expanded (SCI-EXPANDED)
SC Immunology; Infectious Diseases
GA 268LZ
UT WOS:000328173600012
PM 23764023
OA Green Published, Green Accepted, gold
DA 2025-07-26
ER

PT J
AU Caglioti, C
   Lalle, E
   Castilletti, C
   Carletti, F
   Capobianchi, MR
   Bordi, L
AF Caglioti, Claudia
   Lalle, Eleonora
   Castilletti, Concetta
   Carletti, Fabrizio
   Capobianchi, Maria Rosaria
   Bordi, Licia
TI Chikungunya virus infection: an overview
SO NEW MICROBIOLOGICA
LA English
DT Review
DE CHIKV; Arbovirus; Virus dissemination; Immunopathogenesis; Geographic
   distribution; Diagnosis; Treatment and prevention
ID POLYMERASE CHAIN-REACTION; REUNION ISLAND; COMPARATIVE IMMUNOGENICITIES;
   NONHUMAN-PRIMATES; RAPID DETECTION; A226V MUTATION; MOUSE MODEL; PCR
   ASSAY; VACCINE; EPIDEMIC
AB Chikungunya virus (CHIKV) is a mosquito-transmitted alphavirus belonging to the Togaviridae family, first isolated in Tanzania in 1952. The main vectors are mosquitoes from the Aedes species. Recently, the establishment of an envelope mutation increased infectivity for A. albopictus. CHIKV has recently re-emerged causing millions of infections in countries around the Indian Ocean characterized by climate conditions favourable to high vector density. Importation of human cases to European regions with high density of suitable arthropod vectors (such as A. albopictus) may trigger autochthonous outbreaks. The clinical signs of CHIKV infection include non-specific flu-like symptoms, and a characteristic rash accompanied by joint pain that may last for a long time after the resolution of the infection. The death rate is not particularly high, but excess mortality has been observed in concomitance with large CHIKV outbreaks. Deregulation of innate defense mechanisms, such as cytokine inflammatory response, may participate in the main clinical signs of CHIKV infection, and the establishment of persistent (chronic) disease. There is no specific therapy, and prevention is the main countermeasure. Prevention is based on insect control and in avoiding mosquito bites in endemic countries. Diagnosis is based on the detection of virus by molecular methods or by virus culture on the first days of infection, and by detection of an immune response in later stages. CHIKV infection must be suspected in patients with compatible clinical symptoms returning from epidemic/endemic areas. Differential diagnosis should take into account the cross-reactivity with other viruses from the same antigenic complex (i.e. O'nyong-nyong virus).
C1 [Caglioti, Claudia; Lalle, Eleonora; Castilletti, Concetta; Carletti, Fabrizio; Capobianchi, Maria Rosaria; Bordi, Licia] L Spallanzani Natl Inst Infect Dis, Virol Lab, Rome, Italy.
C3 IRCCS Lazzaro Spallanzani
RP Capobianchi, MR (corresponding author), INMI L Spallanzani, Natl Inst Infect Dis, Virol Lab, Padiglione Baglivi,Via Portuense 292, I-00149 Rome, Italy.
EM maria.capobianchi@inmi.it
RI Castilletti, Concetta/HOA-9737-2023; Di Caro, Antonino/K-6854-2016;
   Bordi, Licia/B-6827-2017
OI Di Caro, Antonino/0000-0001-6027-3009; lalle,
   eleonora/0000-0002-7063-9905; Castilletti, Concetta/0000-0001-9819-236X;
   Capobianchi, Maria Rosaria/0000-0003-3465-0071; Bordi,
   Licia/0000-0003-3962-3646
CR Akahata W, 2010, NAT MED, V16, P334, DOI 10.1038/nm.2105
   [Anonymous], 2006, EUROSURVEILLANCE, DOI DOI 10.2807/ESW.11.05.02904-EN
   Arankalle VA, 2007, J GEN VIROL, V88, P1967, DOI 10.1099/vir.0.82714-0
   Beesoon S, 2008, EMERG INFECT DIS, V14, P337, DOI 10.3201/eid1402.071024
   BLACKBURN NK, 1995, RES VIROLOGY, V146, P69, DOI 10.1016/0923-2516(96)80591-7
   Bordi L, 2008, CLIN INFECT DIS, V47, P428, DOI 10.1086/589925
   Bordi L, 2011, NEW MICROBIOL, V34, P87
   BRIGHTON SW, 1984, S AFR MED J, V66, P217
   BRIGHTON SW, 1983, S AFR MED J, V63, P313
   Briolant S, 2004, ANTIVIR RES, V61, P111, DOI 10.1016/j.antiviral.2003.09.005
   Carletti F, 2007, AM J TROP MED HYG, V77, P521, DOI 10.4269/ajtmh.2007.77.521
   Chaaitanya IK, 2011, VIRAL IMMUNOL, V24, P265, DOI 10.1089/vim.2010.0123
   Charrel RN, 2007, NEW ENGL J MED, V356, P769, DOI 10.1056/NEJMp078013
   CHARREL RN, 2008, EURO SURVEILL, V13
   CHATTERJ.SN, 1965, INDIAN J EXP BIOL, V3, P227
   Chatterjee S N, 1965, J Indian Med Assoc, V45, P314
   Cho B, 2008, J VIROL METHODS, V154, P154, DOI 10.1016/j.jviromet.2008.07.031
   Chow A, 2011, J INFECT DIS, V203, P149, DOI 10.1093/infdis/jiq042
   Couderc T, 2008, PLOS PATHOG, V4, DOI 10.1371/journal.ppat.0040029
   Couderc T, 2009, J INFECT DIS, V200, P516, DOI 10.1086/600381
   Cui F, 2006, PEST MANAG SCI, V62, P1013, DOI 10.1002/ps.1288
   D'Ortenzio E, 2011, EMERG INFECT DIS, V17, P309, DOI 10.3201/eid1702.101056
   De Lamballerie X, 2008, VECTOR-BORNE ZOONOT, V8, P837, DOI 10.1089/vbz.2008.0049
   de Lamballerie X, 2008, VIROL J, V5, DOI 10.1186/1743-422X-5-33
   Dessain SK, 2008, CURR TOP MICROBIOL, V317, P155
   Dupuis-Maguiraga L, 2012, PLOS NEGLECT TROP D, V6, DOI 10.1371/journal.pntd.0001446
   ECKELS KH, 1970, APPL MICROBIOL, V19, P321, DOI 10.1128/AEM.19.2.321-325.1970
   Edelman R, 2000, AM J TROP MED HYG, V62, P681, DOI 10.4269/ajtmh.2000.62.681
   Enserink M, 2006, SCIENCE, V311, P1085, DOI 10.1126/science.311.5764.1085a
   FOURIE ED, 1979, S AFR MED J, V56, P130
   Fusco F.M., 2010, TROPICAL EMERGING IN, P93
   Fusco Francesco Maria, 2006, Infez Med, V14, P238
   HARRISON VR, 1971, J IMMUNOL, V107, P643
   HARRISON VR, 1967, AM J TROP MED HYG, V16, P786, DOI 10.4269/ajtmh.1967.16.786
   Hasebe F, 2002, J MED VIROL, V67, P370, DOI 10.1002/jmv.10085
   HEARN HJ, 1963, J IMMUNOL, V90, P720
   Her ZS, 2010, J IMMUNOL, V184, P5903, DOI 10.4049/jimmunol.0904181
   Ho PS, 2010, VIROL J, V7, DOI 10.1186/1743-422X-7-13
   Hoarau JJ, 2010, J IMMUNOL, V184, P5914, DOI 10.4049/jimmunol.0900255
   Hochedez P, 2006, EMERG INFECT DIS, V12, P1565, DOI 10.3201/eid1210.060495
   Inoue S, 2003, J MED PRIMATOL, V32, P89, DOI 10.1034/j.1600-0684.2003.00015.x
   Jacups SP, 2008, VECTOR-BORNE ZOONOT, V8, P283, DOI 10.1089/vbz.2007.0152
   Jain M, 2008, TROP DOCT, V38, P70, DOI 10.1258/td.2007.070019
   Josseran L, 2006, EMERG INFECT DIS, V12, P1994
   Kam YW, 2009, MICROBES INFECT, V11, P1186, DOI 10.1016/j.micinf.2009.09.003
   Kelvin AA, 2011, PLOS NEGLECT TROP D, V5, DOI 10.1371/journal.pntd.0001279
[truncated: 3,092,088 more chars]
