# Supplementary material for: Resurgent threat in a changing climate: A 20-year bibliometric analysis of global Chikungunya research evolution and pandemic preparedness
Source: PLoS Negl Trop Dis. 2026 Feb 23;20(2):e0013959. doi: 10.1371/journal.pntd.0013959 (PMC12945310; doi:10.1371/journal.pntd.0013959)
Supplement: S1 Appendix — (ZIP) [file pntd.0013959.s001.zip › S1_Zip/S16_Text..txt]

FN Clarivate Analytics Web of Science
VR 1.0
PT J
AU Bonizzoni, M
   Dunn, WA
   Campbell, CL
   Olson, KE
   Dimon, MT
   Marinotti, O
   James, AA
AF Bonizzoni, Mariangela
   Dunn, W. Augustine
   Campbell, Corey L.
   Olson, Ken E.
   Dimon, Michelle T.
   Marinotti, Osvaldo
   James, Anthony A.
TI RNA-seq analyses of blood-induced changes in gene expression in the
   mosquito vector species, Aedes aegypti
SO BMC GENOMICS
LA English
DT Article
ID INNATE IMMUNE-RESPONSE; DISEASE-VECTOR; ANOPHELES-GAMBIAE; YELLOW-FEVER;
   DENGUE; SUSCEPTIBILITY; IDENTIFICATION; INFECTION; DISCOVERY; PATHWAYS
AB Background: Hematophagy is a common trait of insect vectors of disease. Extensive genome-wide transcriptional changes occur in mosquitoes after blood meals, and these are related to digestive and reproductive processes, among others. Studies of these changes are expected to reveal molecular targets for novel vector control and pathogen transmission-blocking strategies. The mosquito Aedes aegypti (Diptera, Culicidae), a vector of Dengue viruses, Yellow Fever Virus (YFV) and Chikungunya virus (CV), is the subject of this study to look at genome-wide changes in gene expression following a blood meal.
   Results: Transcriptional changes that follow a blood meal in Ae. aegypti females were explored using RNA-seq technology. Over 30% of more than 18,000 investigated transcripts accumulate differentially in mosquitoes at five hours after a blood meal when compared to those fed only on sugar. Forty transcripts accumulate only in blood-fed mosquitoes. The list of regulated transcripts correlates with an enhancement of digestive activity and a suppression of environmental stimuli perception and innate immunity. The alignment of more than 65 million high-quality short reads to the Ae. aegypti reference genome permitted the refinement of the current annotation of transcript boundaries, as well as the discovery of novel transcripts, exons and splicing variants. Cis-regulatory elements (CRE) and cis-regulatory modules (CRM) enriched significantly at the 5' end flanking sequences of blood meal-regulated genes were identified.
   Conclusions: This study provides the first global view of the changes in transcript accumulation elicited by a blood meal in Ae. aegypti females. This information permitted the identification of classes of potentially coregulated genes and a description of biochemical and physiological events that occur immediately after blood feeding. The data presented here serve as a basis for novel vector control and pathogen transmission-blocking strategies including those in which the vectors are modified genetically to express anti-pathogen effector molecules.
C1 [Bonizzoni, Mariangela; Dunn, W. Augustine; Marinotti, Osvaldo; James, Anthony A.] Univ Calif Irvine, Dept Mol Biol & Biochem, Irvine, CA 92717 USA.
   [Bonizzoni, Mariangela] Univ Calif Irvine, Program Publ Hlth, Irvine, CA 92717 USA.
   [Dunn, W. Augustine] Univ Calif Irvine, Inst Genom & Bioinformat, Irvine, CA 92717 USA.
   [Campbell, Corey L.] Colorado State Univ, Dept Biochem & Mol Biol, Ft Collins, CO 80523 USA.
   [Olson, Ken E.] Colorado State Univ, Dept Microbiol Immunol & Pathol, Ft Collins, CO 80523 USA.
   [Dimon, Michelle T.] Univ Calif San Francisco, Dept Biochem & Biophys, San Francisco, CA 94143 USA.
   [Dimon, Michelle T.] Univ Calif San Francisco, Biol & Med Informat Program, San Francisco, CA 94143 USA.
   [James, Anthony A.] Univ Calif Irvine, Dept Microbiol & Mol Genet, Irvine, CA 92717 USA.
C3 University of California System; University of California Irvine;
   University of California System; University of California Irvine;
   University of California System; University of California Irvine;
   Colorado State University System; Colorado State University Fort
   Collins; Colorado State University System; Colorado State University
   Fort Collins; University of California System; University of California
   San Francisco; University of California System; University of California
   San Francisco; University of California System; University of California
   Irvine
RP James, AA (corresponding author), Univ Calif Irvine, Dept Mol Biol & Biochem, Irvine, CA 92717 USA.
EM aajames@uci.edu
RI ; bonizzoni, mariangela/AAM-9035-2021
OI Dunn, Augustine/0000-0002-8683-1459; Bonizzoni,
   Mariangela/0000-0003-0568-8564; Marinotti, Osvaldo/0000-0002-7173-7160;
   James, Anthony/0000-0001-5577-3308; Campbell, Corey
   L./0000-0002-6384-1259
FU National Institute of Allergy And Infectious Diseases [U54AI065359];
   National Library of Medicine, National Institutes of Health [T15I
   M07443]
FX We thank LMO for help in preparing the manuscript and Joseph DeRisi for
   providing the use of the HMMSplicer tool. The project described was
   supported by Award Number U54AI065359 from the National Institute of
   Allergy And Infectious Diseases. WAD is supported in part by T15I M07443
   from the National Library of Medicine, National Institutes of Health.
   The content is solely the responsibility of the authors and does not
   necessarily represent the official views of the National Institute of
   Allergy And Infectious Diseases or the National Institutes of Health.
CR Adams TS, 1999, ANN ENTOMOL SOC AM, V92, P1, DOI 10.1093/aesa/92.1.1
   Amenya DA, 2010, INSECT MOL BIOL, V19, P263, DOI 10.1111/j.1365-2583.2009.00986.x
   Bartholomay LC, 2004, INSECT MOL BIOL, V13, P125, DOI 10.1111/j.0962-1075.2004.00467.x
   Bartholomay LC, 2010, SCIENCE, V330, P88, DOI 10.1126/science.1193162
   BENJAMINI Y, 1995, J R STAT SOC B, V57, P289, DOI 10.1111/j.2517-6161.1995.tb02031.x
   Bennett KE, 2002, AM J TROP MED HYG, V67, P85, DOI 10.4269/ajtmh.2002.67.85
   Bize P, 2008, AM NAT, V171, P107, DOI 10.1086/523943
   Black WC, 2002, ARCH MED RES, V33, P379, DOI 10.1016/S0188-4409(02)00373-9
   Brackney DE, 2010, J INSECT PHYSIOL, V56, P736, DOI 10.1016/j.jinsphys.2010.01.003
   Campbell CL, 2008, BMC MICROBIOL, V8, DOI 10.1186/1471-2180-8-47
   Campbell CL, 2008, BMC GENOMICS, V9, DOI 10.1186/1471-2164-9-425
   Carlson JM, 2007, NUCLEIC ACIDS RES, V35, pW259, DOI 10.1093/nar/gkm310
   Chang YY, 2010, FEBS LETT, V584, P1342, DOI 10.1016/j.febslet.2010.01.006
   Cloonan N, 2008, GENOME BIOL, V9, DOI 10.1186/gb-2008-9-9-234
   Dana AN, 2005, BMC GENOMICS, V6, DOI 10.1186/1471-2164-6-5
   DiGuistini S, 2009, GENOME BIOL, V10, DOI 10.1186/gb-2009-10-9-r94
   Dimon MT, 2010, PLOS ONE, V5, DOI 10.1371/journal.pone.0013875
   Dong YM, 2009, PLOS PATHOG, V5, DOI 10.1371/journal.ppat.1000423
   Erickson SM, 2009, PLOS NEGLECT TROP D, V3, DOI 10.1371/journal.pntd.0000529
   Evans AM, 2009, J EXP BIOL, V212, P3263, DOI 10.1242/jeb.029553
   Finn RD, 2008, NUCLEIC ACIDS RES, V36, pD281, DOI 10.1093/nar/gkm960
   Fischer HM, 2008, MOL BIOL EVOL, V25, P809, DOI 10.1093/molbev/msn014
   Franco L, 2010, EUROSURVEILLANCE, V15, P5
   Gonçalves RLS, 2009, PLOS ONE, V4, DOI 10.1371/journal.pone.0007854
   Gubler DJ, 2009, REV SCI TECH OIE, V28, P583, DOI 10.20506/rst.28.2.1904
   Gubler DJ, 1998, EMERG INFECT DIS, V4, P442, DOI 10.3201/eid0403.980326
   Harris TD, 2008, SCIENCE, V320, P106, DOI 10.1126/science.1150427
   Hombach J, 2005, VACCINE, V23, P5205, DOI 10.1016/j.vaccine.2004.11.040
   Hu XD, 2004, P NATL ACAD SCI USA, V101, P9369, DOI 10.1073/pnas.0307062101
   Hubbard T, 2002, NUCLEIC ACIDS RES, V30, P38, DOI 10.1093/nar/30.1.38
   Khoo CCH, 2010, BMC MICROBIOL, V10, DOI 10.1186/1471-2180-10-130
   Kriventseva EV, 2008, NUCLEIC ACIDS RES, V36, pD271, DOI 10.1093/nar/gkm845
   KRYWINSKI J, 2006, MOL PHYLOGENET EVOL, V39, P417
   Langmead B, 2009, GENOME BIOL, V10, DOI 10.1186/gb-2009-10-3-r25
   Lawson D, 2009, NUCLEIC ACIDS RES, V37, pD583, DOI 10.1093/nar/gkn857
   Lowenberger C, 2001, INSECT BIOCHEM MOLEC, V31, P219, DOI 10.1016/S0965-1748(00)00141-7
   San Martin JL, 2010, AM J TROP MED HYG, V82, P128, DOI 10.4269/ajtmh.2010.09-0346
   MACDONALD WW, 1963, ANN TROP MED PARASIT, V57, P452, DOI 10.1080/00034983.1963.11686200
   Mardis ER, 2008, ANNU REV GENOM HUM G, V9, P387, DOI 10.1146/annurev.genom.9.081307.164359
   Marinotti O, 2006, INSECT MOL BIOL, V15, P1, DOI 10.1111/j.1365-2583.2006.00610.x
   Marioni JC, 2008, GENOME RES, V18, P1509, DOI 10.1101/gr.079558.108
   Marrelli MT, 2006, TRENDS PARASITOL, V22, P197, DOI 10.1016/j.pt.2006.03.004
   Molina-Cruz A, 2008, J BIOL CHEM, V283, P3217, DOI 10.1074/jbc.M705873200
   Monath TP, 2007, NEW ENGL J MED, V357, P2222, DOI 10.1056/NEJMp0707161
   MONATH TP, 1994, P NATL ACAD SCI USA, V91, P2395, DOI 10.1073/pnas.91.7.2395
   Morlais I, 2003, MOL GENET GENOMICS, V269, P753, DOI 10.1007/s00438-003-0882-7
   Morozova O, 2008, GENOMICS, V92, P255, DOI 10.1016/j.ygeno.2008.07.001
   NAGALAKSHMI U, 2010, CURR PROTOC MOL BIOL, P1
   Nene V, 2007, SCIENCE, V316, P1718, DOI 10.1126/science.1138878
   Ozsolak F, 2009, NATURE, V461, P814, DOI 10.1038/nature08390
   Pane A, 2007, DEV CELL, V12, P851, DOI 10.1016/j.devcel.2007.03.022
   Quinlan AR, 2010, BIOINFORMATICS, V26, P841, DOI 10.1093/bioinformatics/btq033
   Ramirez JL, 2010, DEV COMP IMMUNOL, V34, P625, DOI 10.1016/j.dci.2010.01.006
   RIBEIRO JMC, 1995, INFECT AGENT DIS, V4, P143
   Salazar MI, 2007, BMC MICROBIOL, V7, DOI 10.1186/1471-2180-7-9
   Sanchez-Vargas I, 2009, PLOS PATHOG, V5, DOI 10.1371/journal.ppat.1000299
   Sanders HR, 2003, INSECT BIOCHEM MOLEC, V33, P1105, DOI 10.1016/S0965-1748(03)00124-3
   Schmittgen TD, 2008, NAT PROTOC, V3, P1101, DOI 10.1038/nprot.2008.73
   Shao L, 2005, INSECT BIOCHEM MOLEC, V35, P947, DOI 10.1016/j.ibmb.2005.03.012
   Shia AKH, 2009, J CELL SCI, V122, P4505, DOI 10.1242/jcs.049155
   Sieglaff DH, 2009, P NATL ACAD SCI USA, V106, P3053, DOI 10.1073/pnas.0813264106
   Terenius O, 2008, CELL HOST MICROBE, V4, P417, DOI 10.1016/j.chom.2008.09.002
   *UC DAV GEN CTR, UC DAV GEN CTR EXPR
   *VECTORBASE, VECTORBASE AED AEG L
   Wang LK, 2010, BIOINFORMATICS, V26, P136, DOI 10.1093/bioinformatics/btp612
   Waterhouse RM, 2007, SCIENCE, V316, P1738, DOI 10.1126/science.1139862
   Wilhelm BT, 2009, METHODS, V48, P249, DOI 10.1016/j.ymeth.2009.03.016
   Xi ZY, 2008, PLOS PATHOG, V4, DOI 10.1371/journal.ppat.1000098
   Yuval B, 2006, ANNU REV ENTOMOL, V51, P413, DOI 10.1146/annurev.ento.51.110104.151058
   Zou Z, 2010, IMMUNITY, V32, P41, DOI 10.1016/j.immuni.2009.11.011
   INSECT IMMUNE RELATE
   AEGYXCEL AEDES AEGYP
   MRNA SEQUENCING SAMP
NR 73
TC 116
Z9 140
U1 0
U2 31
PU BMC
PI LONDON
PA CAMPUS, 4 CRINAN ST, LONDON N1 9XW, ENGLAND
SN 1471-2164
J9 BMC GENOMICS
JI BMC Genomics
PD JAN 28
PY 2011
VL 12
AR 82
DI 10.1186/1471-2164-12-82
PG 13
WC Biotechnology & Applied Microbiology; Genetics & Heredity
WE Science Citation Index Expanded (SCI-EXPANDED)
SC Biotechnology & Applied Microbiology; Genetics & Heredity
GA 723TR
UT WOS:000287530500001
PM 21276245
OA gold, Green Published
DA 2025-07-26
ER

PT J
AU Wu, JSJ
   Shih, FY
   Chiu, CH
   Yeh, YL
   Yan, JJ
   King, CC
   Ho, MS
AF Wu, Jiunn-Shyan Julian
   Shih, Fu-Yuan
   Chiu, Chan-Hsien
   Yeh, Yuan-Lih
   Yan, Jer-Jea
   King, Chwan-Chuen
   Ho, Mei-Shang
TI Evaluation of an Adjustable Epidemiologic Information System
SO PLOS ONE
LA English
DT Article
ID OUTBREAK
AB Background: In order to facilitate public health response and to achieve early control of infectious disease epidemics, an adjustable epidemiologic information system (AEIS) was established in the Taiwan public health network in February 2006.
   Methodology/Principal Findings: The performance of AEIS for the period 2006 through 2008 was evaluated based on a number of response times (RT) and the public health impact. After implementation of the system, the apparent overall shortened RT was mainly due to the shortening of personnel response time (PRT) and the time needed to draft a new questionnaire that incurred as personnel-system interface (PSI); PRT dropped from a fluctuating range of 9.8 similar to 28.8 days in the first four months to <10 days in the following months and remained low till 2008 (0.88 +/- 1.52 days). The PSIs for newly emerged infectious diseases were 2.6 and 3.4 person-hours for H5N1 in 2007 and chikungunya in 2008, respectively, a much improvement from 1142.5 person-hours for SARS in 2003. The duration of each rubella epidemic cluster was evaluated as public health impact and showed a shortening trend (p = 0.019) that concurred with the shortening of PRT from 64.8 +/- 47.3 to 25.2 +/- 38.2 hours per cluster (p < 0.0001).
   Conclusions/Significance: The first evaluation of the novel instrument AEIS that had been used to assist Taiwan's multi-level government for infectious diseases control demonstrated that it was well integrated into the existing public health infrastructure. It provided flexible tools and computer algorithms with friendly interface for timely data collection, integration, and analysis; as a result, it shortened RTs, filled in gaps of personnel lacking sufficient experiences, created a more efficient flow of response, and identified asymptomatic/mild cases early to minimize further spreading. With further development, AEIS is anticipated to be useful in the application of other acute public health events needing immediate orchestrated data collection and public health actions.
C1 [Wu, Jiunn-Shyan Julian; Chiu, Chan-Hsien; Yeh, Yuan-Lih; Yan, Jer-Jea] Taiwan Ctr Dis Control, Dept Hlth, Taipei, Taiwan.
   [Wu, Jiunn-Shyan Julian; King, Chwan-Chuen; Ho, Mei-Shang] Natl Taiwan Univ, Inst Epidemiol, Coll Publ Hlth, Taipei 10764, Taiwan.
   [Shih, Fu-Yuan] Natl Taiwan Univ Hosp, Dept Emergency Med, Taipei, Taiwan.
   [Ho, Mei-Shang] Acad Sinica, Inst Biomed Sci, Taipei, Taiwan.
C3 National Taiwan University; National Taiwan University; National Taiwan
   University Hospital; Academia Sinica - Taiwan
RP Wu, JSJ (corresponding author), Taiwan Ctr Dis Control, Dept Hlth, Taipei, Taiwan.
EM homs@ibms.sinica.edu.tw
OI SHIH, FUH-YUAN/0000-0002-7755-0110; King,
   Chwan-Chuen/0000-0002-6078-2601
FU Government Budget of Taiwan Centers for Diseases Control, Department of
   Health, Taipei, Taiwan, R.O.C.
FX This study was supported by a Government Budget of Taiwan Centers for
   Diseases Control, Department of Health, Taipei, Taiwan, R.O.C. The
   funders had no role in study design, data collection and analysis,
   decision to publish, or preparation of the manuscript.
CR ANDERSON R M, 1991
   [Anonymous], WHO GUID GLOB SURV I
   [Anonymous], COUNC STAT TERR EP B, P30341
   Chang SC, 1999, TAIWAN EPIDEMIOLOGY, V15, P113
   Chao DY, 1997, TAIWAN EPIDEMIOLOGY, V13, P1
   Chen KL, 2003, Taiwan Epidemiol Bull, V19, P1
   Chiou CS, 1997, TAIWAN EPIDEMIOLOGY, V13, P211
   Chiu CS, 1999, TAIWAN EPIDEMIOLOGY, V15, P153
   Fraser C, 2004, P NATL ACAD SCI USA, V101, P6146, DOI 10.1073/pnas.0307506101
   Halloran ME, 2007, AM J EPIDEMIOL, V165, P212, DOI 10.1093/aje/kwj362
   Jiang DD, 2002, TAIWAN EPIDEMIOLOGY, V18, P289
   Jiang DD, 2004, TAIWAN EPIDEMIOLOGY, V20, P129
   Jiang DD, 2002, TAIWAN EPIDEMIOLOGY, V18, P159
   Jiang DD, 1999, TAIWAN EPIDEMIOLOGY, V15, P95
   Lai HK, 1998, TAIWAN EPIDEMIOLOGY, V14, P189
   Lai HK, 2003, TAIWAN EPIDEMIOLOGY, V19, P317
   Lane Shannon J, 2006, BMC Med Inform Decis Mak, V6, P23, DOI 10.1186/1472-6947-6-23
   Lu JJY, 1999, TAIWAN EPIDEMIOLOGY, V15, P197
   Lu KL, 1998, TAIWAN EPIDEMIOLOGY, V14, P77
   Mathews JD, 2007, PLOS ONE, V2, DOI 10.1371/journal.pone.0001220
   Miller JC, 2010, PLOS ONE, V5, DOI 10.1371/journal.pone.0010425
   Newcombe RG, 1998, STAT MED, V17, P873, DOI 10.1002/(SICI)1097-0258(19980430)17:8<873::AID-SIM779>3.0.CO;2-I
   Pell JP, 2001, BRIT MED J, V322, P1385, DOI 10.1136/bmj.322.7299.1385
   Shih FY, 2007, INFECT CONT HOSP EP, V28, P354, DOI 10.1086/508835
   Taiwan Centers for Disease Control, 2009, AL WORK HLTH
   Tseng SH, 2004, TAIWAN EPIDEMIOLOGY, V20, P73
   Yu P, 2009, INT J MED INFORM, V78, P532, DOI 10.1016/j.ijmedinf.2009.03.002
NR 27
TC 2
Z9 2
U1 0
U2 2
PU PUBLIC LIBRARY SCIENCE
PI SAN FRANCISCO
PA 1160 BATTERY STREET, STE 100, SAN FRANCISCO, CA 94111 USA
SN 1932-6203
J9 PLOS ONE
JI PLoS One
PD JAN 27
PY 2011
VL 6
IS 1
AR e14596
DI 10.1371/journal.pone.0014596
PG 10
WC Multidisciplinary Sciences
WE Science Citation Index Expanded (SCI-EXPANDED)
SC Science & Technology - Other Topics
GA 712JV
UT WOS:000286663900003
PM 21298043
OA Green Published, gold, Green Submitted
DA 2025-07-26
ER

PT J
AU Bandyopadhyay, P
   Guha, L
   Seenivasagan, T
   Sathe, M
   Sharma, P
   Parashar, BD
   Kaushik, MP
AF Bandyopadhyay, Prabal
   Guha, Lopamudra
   Seenivasagan, T.
   Sathe, Manisha
   Sharma, Pratibha
   Parashar, B. D.
   Kaushik, M. P.
TI Synthesis and bio-evaluation of aryl hydrazono esters for oviposition
   responses in Aedes albopictus
SO BIOORGANIC & MEDICINAL CHEMISTRY LETTERS
LA English
DT Article
DE Aryl hydrazono ester; Oviposition; Aedes albopictus; Dengue; Chikungunya
ID ANTIMALARIAL EVALUATION; ANOPHELES-GAMBIAE; DIPTERA; MOSQUITO; FIELD;
   ATTRACTANT; CULICIDAE; AEGYPTI; WATER; FLY
AB A novel series of aryl hydrazono esters (AHE) (1-13) were synthesized (yield 76-98%) to study the oviposition responses in Aedes albopictus (Skuse) mosquitoes for the first time. At a concentration of 10 mu g ml(-1) in dual choice experiment, among the screened compounds, AHE-12 showed remarkable oviposition attractant activity with an oviposition activity index (OAI) of +0.299 (greater than 95% confidence limit) comparable to p-cresol (OAI +0.320) which is well-reported oviposition attractant for Aedes aegypti. Conversely, AHE-10 exhibited highest oviposition deterrent activity with OAI -0.247. The possible utilization of these compounds will be in integrated vector management strategies. (C) 2010 Elsevier Ltd. All rights reserved.
C1 [Bandyopadhyay, Prabal; Guha, Lopamudra; Seenivasagan, T.; Sathe, Manisha; Parashar, B. D.; Kaushik, M. P.] Def R&D Estab, Gwalior 474002, MP, India.
   [Sharma, Pratibha] Devi Ahilya Univ, Sch Chem Sci, Indore 452001, MP, India.
C3 Defence Research & Development Organisation (DRDO); Defence Research &
   Development Establishment (DRDE); Devi Ahilya University
RP Kaushik, MP (corresponding author), Def R&D Estab, Jhansi Rd, Gwalior 474002, MP, India.
EM mpkaushik@rediffmail.com
RI ; Bandyopadhyay, Prabal/C-7957-2012
OI Kaushik, Mahabir/0000-0002-8119-3128; 
FU DRDO, New Delhi
FX The authors are thankful to Dr. R. Vijayaraghavan, Director, DRDE,
   Gwalior for his keen interest and encouragement. We thank Mrs. Ruchi
   Yadav and all the members of Entomology division for the help in
   maintenance of the mosquito culture. P.B is thankful to DRDO, New Delhi,
   for financial support.
CR Acharya BN, 2010, EUR J MED CHEM, V45, P430, DOI 10.1016/j.ejmech.2009.10.023
   Allan SA, 1998, J MED ENTOMOL, V35, P943, DOI 10.1093/jmedent/35.6.943
   BENTLEY MD, 1989, ANNU REV ENTOMOL, V34, P401, DOI 10.1146/annurev.en.34.010189.002153
   Blackwell A, 2000, ANN TROP MED PARASIT, V94, P389, DOI 10.1080/00034983.2000.11813554
   Farghaly TA, 2008, ARKIVOC, P295
   Ganesan K, 2006, AUST J ENTOMOL, V45, P75, DOI 10.1111/j.1440-6055.2006.00513.x
   Grant G.G., 2002, IOBC-WPRS Bulletin, V25, P307
   Hammack L, 2004, J CHEM ECOL, V30, P1809, DOI 10.1023/B:JOEC.0000042403.88930.a7
   Huang J, 2005, MED VET ENTOMOL, V19, P442, DOI 10.1111/j.1365-2915.2005.00588.x
   Jang EB, 2007, J ECON ENTOMOL, V100, P1124, DOI 10.1603/0022-0493(2007)100[1124:FCOWMF]2.0.CO;2
   KNOLS BGJ, 2004, INT J TROP INSECT SC, V24, P260
   KRAMER WL, 1979, ENVIRON ENTOMOL, V8, P1111, DOI 10.1093/ee/8.6.1111
   Krcmar S, 2007, J VECTOR ECOL, V32, P188, DOI 10.3376/1081-1710(2007)32[188:ROTDTC]2.0.CO;2
   Li S, 2008, BIOCHEM BIOPH RES CO, V372, P464, DOI 10.1016/j.bbrc.2008.05.064
   LINLEY JR, 1989, MED VET ENTOMOL, V3, P347, DOI 10.1111/j.1365-2915.1989.tb00241.x
   METCALF RL, 1975, P NATL ACAD SCI USA, V72, P2501, DOI 10.1073/pnas.72.7.2501
   PERRY ALBERT S., 1967, MOSQUITO NEWS, V27, P175
   Renou M, 2000, ANNU REV ENTOMOL, V45, P605, DOI 10.1146/annurev.ento.45.1.605
   Sathe M, 2006, CHEM LETT, V35, P86, DOI 10.1246/cl.2006.86
   Sathe M, 2010, BIOORG MED CHEM LETT, V20, P4233, DOI 10.1016/j.bmcl.2010.05.035
   Sathe M, 2010, BIOORG MED CHEM LETT, V20, P1312, DOI 10.1016/j.bmcl.2009.02.120
   Seenivasagan T, 2009, J VECTOR DIS, V46, P125
   Sharma KR, 2008, PARASITOL RES, V103, P1065, DOI 10.1007/s00436-008-1094-1
   Sharma P, 2005, J MOL CATAL A-CHEM, V237, P191, DOI 10.1016/j.molcata.2005.05.003
   SONNET PE, 1984, J ORG CHEM, V49, P4639, DOI 10.1021/jo00198a012
   Takken W, 1999, ANNU REV ENTOMOL, V44, P131, DOI 10.1146/annurev.ento.44.1.131
   Takken W, 1999, INVERTEBR REPROD DEV, V36, P67, DOI 10.1080/07924259.1999.9652679
   Trexler JD, 2003, J MED ENTOMOL, V40, P841, DOI 10.1603/0022-2585-40.6.841
   Trexler JD, 2003, J AM MOSQUITO CONTR, V19, P228
   Trexler JD, 1998, J MED ENTOMOL, V35, P967, DOI 10.1093/jmedent/35.6.967
   WHO-World Health Organization, 1963, SER WHO
   WIRTZ RA, 1981, J MED ENTOMOL, V18, P126, DOI 10.1093/jmedent/18.2.126
NR 32
TC 25
Z9 26
U1 1
U2 14
PU PERGAMON-ELSEVIER SCIENCE LTD
PI OXFORD
PA THE BOULEVARD, LANGFORD LANE, KIDLINGTON, OXFORD OX5 1GB, ENGLAND
SN 0960-894X
EI 1464-3405
J9 BIOORG MED CHEM LETT
JI Bioorg. Med. Chem. Lett.
PD JAN 15
PY 2011
VL 21
IS 2
BP 794
EP 797
DI 10.1016/j.bmcl.2010.11.101
PG 4
WC Chemistry, Medicinal; Chemistry, Organic
WE Science Citation Index Expanded (SCI-EXPANDED)
SC Pharmacology & Pharmacy; Chemistry
GA 703RC
UT WOS:000285998000039
PM 21193312
DA 2025-07-26
ER

PT J
AU Chow, A
   Her, ZS
   Ong, EKS
   Chen, JM
   Dimatatac, F
   Kwek, DJC
   Barkham, T
   Yang, H
   Rénia, L
   Leo, YS
   Ng, LFP
AF Chow, Angela
   Her, Zhisheng
   Ong, Edward K. S.
   Chen, Jin-miao
   Dimatatac, Frederico
   Kwek, Dyan J. C.
   Barkham, Timothy
   Yang, Henry
   Renia, Laurent
   Leo, Yee-Sin
   Ng, Lisa F. P.
TI Persistent Arthralgia Induced by Chikungunya Virus Infection is
   Associated with Interleukin-6 and Granulocyte Macrophage
   Colony-Stimulating Factor
SO JOURNAL OF INFECTIOUS DISEASES
LA English
DT Article
ID C-REACTIVE PROTEIN; SYSTEMIC INFLAMMATION; LABORATORY FEATURES; DISEASE;
   OUTBREAK; HEPATOCYTES; REEMERGENCE; SINGAPORE; TRAVELERS; FEVER
AB Background. Chikungunya virus (CHIKV) infection induces arthralgia. The involvement of inflammatory cytokines and chemokines has been suggested, but very little is known about their secretion profile in CHIKV-infected patients.
   Methods. A case-control longitudinal study was performed that involved 30 adult patients with laboratory-confirmed Chikungunya fever. Their profiles of clinical disease, viral load, and immune mediators were investigated.
   Results. When patients were segregated into high viral load and low viral load groups during the acute phase, those with high viremia had lymphopenia, lower levels of monocytes, neutrophilia, and signs of inflammation. The high viral load group was also characterized by a higher production of pro-inflammatory cytokines, such as interferon-alpha and interleukin (IL)-6, during the acute phase. As the disease progressed to the chronic phase, IL-17 became detectable. However, persistent arthralgia was associated with higher levels of IL-6 and granulocyte macrophage colony-stimulating factor, whereas patients who recovered fully had high levels of Eotaxin and hepatocyte growth factor.
   Conclusions. The level of CHIKV viremia during the acute phase determined specific patterns of pro-inflammatory cytokines, which were associated with disease severity. At the chronic phase, levels of IL-6, and granulocyte macrophage colony-stimulating factor found to be associated with persistent arthralgia provide a possible explanation for the etiology of arthralgia that plagues numerous CHIKV-infected patients.
C1 [Ng, Lisa F. P.] ASTAR, Singapore Immunol Network, Lab Chikungunya Virus Immun, Singapore 138648, Singapore.
   [Her, Zhisheng; Ng, Lisa F. P.] Natl Univ Singapore, Yong Loo Lin Sch Med, Dept Biochem, Singapore 117595, Singapore.
   [Chow, Angela; Dimatatac, Frederico; Leo, Yee-Sin] Communicable Dis Ctr, Singapore, Singapore.
   [Barkham, Timothy] Tan Tock Seng Hosp, Dept Lab Med, Singapore, Singapore.
   [Chow, Angela] Natl Univ Singapore, Yong Loo Lin Sch Med, Dept Epidemiol & Publ Hlth, Singapore 117595, Singapore.
C3 Agency for Science Technology & Research (A*STAR); A*STAR - Singapore
   Immunology Network (SIgN); National University of Singapore; Tan Tock
   Seng Hospital; National University of Singapore
RP Ng, LFP (corresponding author), ASTAR, Singapore Immunol Network, Lab Chikungunya Virus Immun, 8A Biomed Grove,04-06 Immunos, Singapore 138648, Singapore.
EM lisa_ng@immunol.a-star.edu.sg
RI ; Yang, Yaoyuan/JGL-8841-2023; Ng, Lisa/JOZ-2889-2023; Renia,
   Laurent/E-2117-2011; Chen, Jinmiao/ABE-5601-2021
OI Renia, Laurent/0000-0003-0349-1557; Ng, Lisa/0000-0003-4071-5222; Chow,
   Angela/0000-0002-4063-736X
FU Biomedical Research Council; A*STAR; Yong Loo Lin School of Medicine,
   National University of Singapore
FX The study was supported by the Biomedical Research Council, A*STAR, and
   the President's Graduate Fellowship from the Yong Loo Lin School of
   Medicine, National University of Singapore (to ZH).
CR AbuBakar S, 2007, EMERG INFECT DIS, V13, P147, DOI 10.3201/eid1301.060617
   Arnaud C, 2005, ARTERIOSCL THROM VAS, V25, P1231, DOI 10.1161/01.ATV.0000163840.63685.0c
   Aspinall R, 2004, ANN NY ACAD SCI, V1019, P116, DOI 10.1196/annals.1297.021
   Beltrame A, 2007, EMERG INFECT DIS, V13, P1264, DOI 10.3201/eid1308.070161
   Bonn D, 2006, LANCET INFECT DIS, V6, P543, DOI 10.1016/S1473-3099(06)70559-X
   Borgherini G, 2007, CLIN INFECT DIS, V44, P1401, DOI 10.1086/517537
   CARR MW, 1994, P NATL ACAD SCI USA, V91, P3652, DOI 10.1073/pnas.91.9.3652
   Charrel RN, 2007, NEW ENGL J MED, V356, P769, DOI 10.1056/NEJMp078013
   Coffey LL, 2009, MICROBES INFECT, V11, P143, DOI 10.1016/j.micinf.2008.12.006
   Cornish AL, 2009, NAT REV RHEUMATOL, V5, P554, DOI 10.1038/nrrheum.2009.178
   Couderc T, 2008, PLOS PATHOG, V4, DOI 10.1371/journal.ppat.0040029
   Economopoulou A, 2009, EPIDEMIOL INFECT, V137, P534, DOI 10.1017/S0950268808001167
   Enserink M, 2007, SCIENCE, V317, P1485, DOI 10.1126/science.317.5844.1485a
   Harvey CE, 2003, J LEUKOCYTE BIOL, V74, P360, DOI 10.1189/jlb.0303093
   Hegab AE, 2008, MOL THER, V16, P1417, DOI 10.1038/mt.2008.137
   Her ZS, 2010, J IMMUNOL, V184, P5903, DOI 10.4049/jimmunol.0904181
   Hoarau JJ, 2010, J IMMUNOL, V184, P5914, DOI 10.4049/jimmunol.0900255
   Karadag F, 2008, EUR J INTERN MED, V19, P104, DOI 10.1016/j.ejim.2007.04.026
   KENNEDY AC, 1980, J RHEUMATOL, V7, P231
   Labadie K, 2010, J CLIN INVEST, V120, P894, DOI 10.1172/JCI40104
   Leelarasamee Amorn, 2004, Journal of the Medical Association of Thailand, V87, P464
   Leo YS, 2009, EMERG INFECT DIS, V15, P836, DOI 10.3201/eid1505.081390
   Lokireddy S, 2009, VIROL J, V6, DOI 10.1186/1743-422X-6-77
   Miossec P, 2009, NEW ENGL J MED, V361, P888, DOI 10.1056/NEJMra0707449
   Ng LFP, 2009, PLOS ONE, V4, DOI 10.1371/journal.pone.0004261
   Panning M, 2008, EMERG INFECT DIS, V14, P416, DOI 10.3201/eid1403.070906
   Parola P, 2006, EMERG INFECT DIS, V12, P1493, DOI 10.3201/eid1210.060610
   Pialoux G, 2007, LANCET INFECT DIS, V7, P319, DOI 10.1016/S1473-3099(07)70107-X
   Powers AM, 2007, J GEN VIROL, V88, P2363, DOI 10.1099/vir.0.82858-0
   Schilte C, 2010, J EXP MED, V207, P429, DOI 10.1084/jem.20090851
   Sourisseau M, 2007, PLOS PATHOG, V3, P804, DOI 10.1371/journal.ppat.0030089
   Staikowsky F, 2009, PLOS ONE, V4, DOI 10.1371/journal.pone.0007603
   Tang JM, 2002, J VIROL, V76, P662, DOI 10.1128/JVI.76.2.662-672.2002
   Taubitz W, 2007, CLIN INFECT DIS, V45, pE1, DOI 10.1086/518701
   Toivanen A, 2008, CURR OPIN RHEUMATOL, V20, P486, DOI 10.1097/BOR.0b013e328303220b
   Trinchieri G, 1997, CURR OPIN IMMUNOL, V9, P17, DOI 10.1016/S0952-7915(97)80154-9
   Vaisman N, 2003, CYTOKINE, V22, P194, DOI 10.1016/S1043-4666(03)00177-7
   Win MK, 2010, J CLIN VIROL, V49, P111, DOI 10.1016/j.jcv.2010.07.004
   Xu HL, 2010, J PATHOL, V220, P490, DOI 10.1002/path.2666
   Ziegler SA, 2008, AM J TROP MED HYG, V79, P133, DOI 10.4269/ajtmh.2008.79.133
NR 40
TC 290
Z9 324
U1 0
U2 5
PU OXFORD UNIV PRESS INC
PI CARY
PA JOURNALS DEPT, 2001 EVANS RD, CARY, NC 27513 USA
SN 0022-1899
EI 1537-6613
J9 J INFECT DIS
JI J. Infect. Dis.
PD JAN 15
PY 2011
VL 203
IS 2
BP 149
EP 157
DI 10.1093/infdis/jiq042
PG 9
WC Immunology; Infectious Diseases; Microbiology
WE Science Citation Index Expanded (SCI-EXPANDED)
SC Immunology; Infectious Diseases; Microbiology
GA 705XB
UT WOS:000286172900004
PM 21288813
OA Green Published, Green Submitted, hybrid
DA 2025-07-26
ER

PT J
AU John, TJ
   Dandona, L
   Sharma, VP
   Kakkar, M
AF John, T. Jacob
   Dandona, Lalit
   Sharma, Vinod P.
   Kakkar, Manish
TI India: Towards Universal Health Coverage 1 Continuing challenge of
   infectious diseases in India
SO LANCET
LA English
DT Article
ID VIBRIO-CHOLERAE O1; SEXUALLY-TRANSMITTED INFECTIONS; ANDHRA-PRADESH
   STATE; PUBLIC-HEALTH; TYPHOID-FEVER; VIRAL-HEPATITIS; SCRUB TYPHUS;
   TAMIL-NADU; CHIKUNGUNYA EPIDEMIC; TUBERCULOSIS-CONTROL
AB In India, the range and burden of infectious diseases are enormous. The administrative responsibilities of the health system are shared between the central (federal) and state governments. Control of diseases and outbreaks is the responsibility of the central Ministry of Health, which lacks a formal public health department for this purpose. Tuberculosis, malaria, filariasis, visceral leishmaniasis, leprosy, HIV infection, and childhood duster of vaccine-preventable diseases are given priority for control through centrally managed vertical programmes. Control of HIV infection and leprosy, but not of tuberculosis, seems to be on track. Early success of malaria control was not sustained, and visceral leishmaniasis prevalence has increased. Inadequate containment of the vector has resulted in recurrent outbreaks of dengue fever and re-emergence of Chikungunya virus disease and typhus fever. Other infectious diseases caused by faecally transmitted pathogens (enteric fevers, cholera, hepatitis A and E viruses) and zoonoses (rabies, leptospirosis, anthrax) are not in the process of being systematically controlled. Big gaps in the surveillance and response system for infectious diseases need to be addressed. Replication of the model of vertical single-disease control for all infectious diseases will not be efficient or viable. India needs to rethink and revise its health policy to broaden the agenda of disease control. A comprehensive review and redesign of the health system is needed urgently to ensure equity and quality in health care. We recommend the creation of a functional public health infrastructure that is shared between central and state governments, with professional leadership and a formally trained public health cadre of personnel who manage an integrated control mechanism of diseases in districts that includes infectious and noninfectious diseases, and injuries.
C1 [Dandona, Lalit; Kakkar, Manish] Publ Hlth Fdn India, New Delhi 110070, India.
   [John, T. Jacob] Christian Med Coll & Hosp, Dept Clin Microbiol, Vellore, Tamil Nadu, India.
   [John, T. Jacob] Christian Med Coll & Hosp, Dept Virol, Vellore, Tamil Nadu, India.
   [Dandona, Lalit] Univ Washington, Inst Hlth Metr & Evaluat, Seattle, WA 98195 USA.
   [Sharma, Vinod P.] Indian Inst Technol, Ctr Rural Dev & Technol, New Delhi, India.
C3 Public Health Foundation of India; Christian Medical College & Hospital
   (CMCH) Vellore; Christian Medical College & Hospital (CMCH) Vellore;
   University of Washington; University of Washington Seattle; Institute
   for Health Metrics & Evaluation; Indian Institute of Technology System
   (IIT System); Indian Institute of Technology (IIT) - Delhi
RP Dandona, L (corresponding author), Publ Hlth Fdn India, ISID Campus,4 Inst Area, New Delhi 110070, India.
EM lalit.dandona@phfi.org
RI John, Jacob/K-7093-2012
FU John T and Catherine D MacArthur Foundation; David and Lucile Packard
   Foundation
FX This report was prepared without any financial support. The Lancet
   Series on India: Towards Universal Health Coverage was supported by
   grants from the John T and Catherine D MacArthur Foundation and the
   David and Lucile Packard Foundation to the Public Health Foundation of
   India.
CR Abraham M, 1999, Indian Pediatr, V36, P697
   Acharya SK, 2006, NATL MED J INDIA, V19, P203
   [Anonymous], HIST TB CONTR
   [Anonymous], GUID SURV AC ENC SYN
   [Anonymous], GLOBAL PUBLIC HLTH N
   [Anonymous], 2010, REP GLOB AIDS EP 201
   [Anonymous], TB IND 2008RNTCP STA
   [Anonymous], NAT VECT BORN DIS CO
   [Anonymous], WORLD MAL REP 2008
   [Anonymous], 2006, 2006 Report on the Global AIDS Epidemic, P10
   [Anonymous], REPORT HLTH SURVEY D
   [Anonymous], GLOB TUB CONTR 2010
   Arankalle V A, 2006, Indian J Med Res, V123, P760
   Arora P, 2008, LANCET, V372, P289, DOI 10.1016/S0140-6736(08)61105-8
   Bakshi D, 2007, ACTA TROP, V104, P63, DOI 10.1016/j.actatropica.2007.07.013
   BALRAJ V, 1994, J TROP MED HYG, V97, P113
   Bhatla N, 2008, VACCINE, V26, P2811, DOI 10.1016/j.vaccine.2008.03.047
   BHUSHAN N, 1994, INDIAN J MED RES, V99, P195
   Brahmam GNV, 2008, AIDS, V22, pS45, DOI 10.1097/01.aids.0000343763.54831.15
   Brewer TF, 2004, J EPIDEMIOL COMMUN H, V58, P822, DOI 10.1136/jech.2003.008664
   Chadha Mandeep S, 2003, Indian J Gastroenterol, V22, P11
   Chadha MS, 2006, EMERG INFECT DIS, V12, P235, DOI 10.3201/eid1202.051247
   Chadha VK, 2005, INT J TUBERC LUNG D, V9, P569
   Chandrasekaran P, 2006, LANCET INFECT DIS, V6, P508, DOI 10.1016/S1473-3099(06)70551-5
   Chandy S, 2008, J BIOSCIENCES, V33, P495, DOI 10.1007/s12038-008-0068-x
   Chowdhury A, 2005, J GASTROEN HEPATOL, V20, P1712, DOI 10.1111/j.1440-1746.2005.04070.x
   Chu KM, 1998, J INFECT DIS, V177, P1314, DOI 10.1086/515273
   Cooke FJ, 2007, T ROY SOC TROP MED H, V101, P398, DOI 10.1016/j.trstmh.2006.07.005
   Dandona L, 2005, AIDS, V19, P611, DOI 10.1097/01.aids.0000163938.01188.e4
   Dandona L, 2009, AIDS, V23, P233, DOI 10.1097/QAD.0b013e328320accc
   Dandona L, 2008, INT J EPIDEMIOL, V37, P1274, DOI 10.1093/ije/dyn161
   Dandona L, 2007, LANCET, V370, P1811, DOI 10.1016/S0140-6736(07)61756-5
   Dandona Lalit, 2010, BMC Health Serv Res, V10, P117, DOI 10.1186/1472-6963-10-117
   Das Gupta M, 2009, POLICY RES WORKING P
   DASGUPTA PR, 1994, AIDS, V8, pS83
   Datta M, 1999, INDIAN J MED RES, V110, P56
   Datta S, 2008, VIROL J, V5, DOI 10.1186/1743-422X-5-156
   de Magny GC, 2008, P NATL ACAD SCI USA, V105, P17676, DOI 10.1073/pnas.0809654105
   deBora D, 2005, J COMMUN DIS, V37, P1
   Dhingra N, 2010, LANCET, V376, P1768, DOI 10.1016/S0140-6736(10)60831-8
   Diamond-Smith Nadia, 2009, Malar J, V8, P24, DOI 10.1186/1475-2875-8-24
   Gopi PG, 2003, INT J TUBERC LUNG D, V7, P1154
   Government of India, E MAIL DIR
   Grabowsky M, 2008, NATURE, V451, P1051, DOI 10.1038/4511051a
   International Society for Infectious Diseases, 2009, MEN MEN IND 04 N E
   International Society for Infectious Diseases, 2009, HEP B VIR IND 08 GUJ
   JACOB M, 1989, INDIAN J MED RES-A, V89, P4
   Jain N K, 1992, IND J TUBERC, V39, P145
   Jesudason MV, 1996, LANCET, V347, P1493, DOI 10.1016/S0140-6736(96)91733-X
   Jesudason MV, 2001, INDIAN J MED MICROBI, V19, P20
   Jha P, 2006, PLOS MED, V3, P191, DOI 10.1371/journal.pmed.0030018
   John T J, 2000, Indian Pediatr, V37, P9
   John TJ, 2008, INDIAN PEDIATR, V45, P261
   John TJ, 2010, INDIAN J MED RES, V132, P4
   John TJ, 2010, INDIAN J MED RES, V131, P377
   John TJ, 2009, INDIAN J MED RES, V130, P101
   John TJ, 2009, INDIAN J MED RES, V130, P9
   John TJ, 2008, INDIAN J MED RES, V128, P669
   JOHN TJ, 1971, INDIAN J MED RES, V59, P1727
   JOHN TJ, 1987, LANCET, V1, P160
   John TJ, 2004, INDIAN J MED RES, V120, P86
   JOHN TJ, 1993, INDIAN J MED RES-A, V97, P227
   JOHN TJ, 1989, INDIAN J MED RES-A, V89, P1
   John TJ, 1996, INDIAN J MED RES, V103, P4
   John TJ, 1996, INDIAN J MED RES, V103, P62
   JOHN TJ, 1974, B WORLD HEALTH ORGAN, V51, P617
   John TJ, 1998, LANCET, V352, P58, DOI 10.1016/S0140-6736(97)10494-9
   JOHN TJ, 1993, AIDS, V7, P421, DOI 10.1097/00002030-199303000-00018
   John TJ., 2008, P RANB SCI FDN ROUND, P3
   John TJ, 2009, Trop Med Internat Health, V14, P1
   Kalantri SP, 2006, NATL MED J INDIA, V19, P315
   Kamarasu K, 2007, INDIAN J MED RES, V126, P128
   Keller A, 2008, J TRAVEL MED, V15, P248, DOI 10.1111/j.1708-8305.2008.00216.x
   Khan AM, 2005, CURR SCI INDIA, V88, P1718
   Khatri GR., 2000, P 7 ROUND TABL C SEP, P15
   Khuroo MS, 1997, NEW ENGL J MED, V337, P881, DOI 10.1056/NEJM199709253371303
   Khuroo MS, 2003, J VIRAL HEPATITIS, V10, P61, DOI 10.1046/j.1365-2893.2003.00398.x
   Kingston JJ, 2009, J MICROBIOL, V47, P110, DOI 10.1007/s12275-008-0162-7
   Kumar P, 2009, J MED MICROBIOL, V58, P234, DOI 10.1099/jmm.0.002089-0
   Mahajan RC, 2005, INDIAN J MED RES, V121, P716
   Mantur BG, 2008, J BIOSCIENCES, V33, P539, DOI 10.1007/s12038-008-0072-1
   Mathai E, 2003, ANN NY ACAD SCI, V990, P359, DOI 10.1111/j.1749-6632.2003.tb07391.x
   MATHAI R, 1990, INDIAN J MED RES-A, V91, P239
   Mathew JL, 2009, INDIAN PEDIATR, V46, P304
   Mathur P, 2008, INDIAN J MED RES, V128, P699
   Mavalankar D, 2008, EMERG INFECT DIS, V14, P412, DOI 10.3201/eid1403.070720
   *MIN HLTH FAM WELF, 2007, HIV SENT SURV HIV ES
   Ministry of Health and Family Welfare Government of India, 2009, OP MAN IMPL MAL PROG
   Ministry of Health and Family Welfare Government of India, 1995, REP EXP COMM PLAG AU
   Ministry of Health and Family Welfare Government of India, INT DIS SURV PROJ PR
   Ministry of Health and Family Welfare Government of India, URB MAL SCHEM ACC UR
   Mohapatra SS, 2007, J MED MICROBIOL, V56, P260, DOI 10.1099/jmm.0.46868-0
   Mondal D, 2009, PLOS NEGLECT TROP D, V3, DOI 10.1371/journal.pntd.0000355
   Mukhopadhya Ashis, 2006, Trop Gastroenterol, V27, P105
   Nandakumar A, 2005, INT J CANCER, V116, P740, DOI 10.1002/ijc.21109
   Narain JP, 2008, INDIAN J MED RES, V128, P1
   Narain KL, 2003, CURR SCI INDIA, V84, P985
   Narang P, 2008, INDIAN J MED MICROBI, V26, P40
   National AIDS Control Organisation Ministry of Health and Family Welfare Government of India, 2006, NAT AIDS CONTR PROGR
   National AIDS Control Organization, 2021, Sankalak: Status of National AIDS Response, V3rd
   National AIDS Control Organization (NACO), 2019, IND HIV EST 2019
   National Institute of Malaria Research and National Vector Borne Disease Control Programme, 2007, IN DEPTH REV MAL NAT
   National Vector Borne Disease Control Programme, CHIK FEV
   National Vector Borne Disease Control Programme Government of India, STAT NOT DENG FEV DE
   National Vector Rome Disease Control Programme, KAL AZ VISC LEISHM
   Oberoi A, 2007, Indian J Med Microbiol, V25, P75
   Ochiai RL, 2008, B WORLD HEALTH ORGAN, V86, P260, DOI 10.2471/BLT.06.039818
   Pandey A, 2009, INDIAN J MED RES, V129, P50
   Patel V, 2011, LANCET, V377, P413, DOI 10.1016/S0140-6736(10)61188-9
   Patra S, 2007, ANN INTERN MED, V147, P28, DOI 10.7326/0003-4819-147-1-200707030-00005
   Pattanayak S., 1994, Indian Journal of Malariology, V31, P141
   Paul VK, 2011, LANCET, V377, P332, DOI 10.1016/S0140-6736(10)61492-4
   Radha Krishna Y, 2009, LIVER INT, V29, P392, DOI 10.1111/j.1478-3231.2008.01887.x
   Rajendran R, 2004, T ROY SOC TROP MED H, V98, P174, DOI 10.1016/S0035-9203(03)00042-7
   Rajendran R, MASS DRUG ADM
   Rajshekhar V, 2006, NEUROLOGY, V67, P2135, DOI 10.1212/01.wnl.0000249113.11824.64
   Ramachandran J, 2004, J GASTROEN HEPATOL, V19, P134, DOI 10.1111/j.1440-1746.2004.03188.x
   Ramaiah KD, 2000, PARASITOL TODAY, V16, P251, DOI 10.1016/S0169-4758(00)01643-4
   Ramasundaram S, 2001, WG523 COMM MACR HLTH, V23
   Rao BL, 2003, NATL MED J INDIA, V16, P143
   Rao G Raghu Rama, 2005, Indian J Dermatol Venereol Leprol, V71, P102
   Rasheeda CA, 2008, EUR J GASTROEN HEPAT, V20, P362, DOI 10.1097/MEG.0b013e3282f246d6
   Raza SA, 2007, BRIT J CANCER, V96, P1127, DOI 10.1038/sj.bjc.6603649
   Reddy KS, 2011, LANCET, V377, P760, DOI 10.1016/S0140-6736(10)61960-5
   Reddy KS, 2006, NATL MED J INDIA, V19, P122
   Reynolds SJ, 2004, LANCET, V363, P1039, DOI 10.1016/S0140-6736(04)15840-6
   Richard VS, 2001, J HOSP INFECT, V47, P243, DOI 10.1053/jhin.2000.0855
   Roll Back Malaria, SIT AN MAL CONTR 5 S
   Saggurti N, 2008, AIDS, V22, pS127, DOI 10.1097/01.aids.0000343771.75023.cc
   Sankaranarayanan R, 2009, NEW ENGL J MED, V360, P1385, DOI 10.1056/NEJMoa0808516
   Satyanarayana, EVALUATION INTEGRATE
   Schneider JA, 2010, BMC INFECT DIS, V10, DOI 10.1186/1471-2334-10-59
   Sebastian B, 1998, INDIAN J GASTROENTER, V17, pS10
   Sehgal PN, 1993, J COMM DIS, V5, P175
   SEHGAL SC, 1995, INDIAN J MED RES, V102, P9
   Sethi S, 2010, PLOS NEGLECT TROP D, V4, DOI 10.1371/journal.pntd.0000579
   Shah NK, LANCET INFE IN PRESS
   Sharma NC, 2007, INDIAN J MED RES, V125, P633
   Sharma PK, 2009, T ROY SOC TROP MED H, V103, P1153, DOI 10.1016/j.trstmh.2009.02.006
   Sharma R, 2000, BRIT MED J, V320, P668
   Sharma V P., 2002, The Contextual Determinants of Malaria
   Sharma VP, 2009, MALARIA J, V8, DOI 10.1186/1475-2875-8-281
   Sharma VP, 1996, INDIAN J MED RES, V103, P26
   Sharma VP., 2005, GETTING GRIPS MALARI
   Shetty PVD, 2008, INT J TUBERC LUNG D, V12, pS26
   SIMOES EAF, 1993, J ACQ IMMUN DEF SYND, V6, P1030
   SIMOES EAF, 1987, INDIAN J MED RES, V85, P335
   Singh S, 2007, AIDS, V21, P2345, DOI 10.1097/QAD.0b013e3282f125c9
   Sinha A, 1999, LANCET, V354, P734, DOI 10.1016/S0140-6736(98)09001-1
   Somashekar HR, 2006, J TROP PEDIATRICS, V52, P228, DOI 10.1093/tropej/fmi096
   Sood S, 1999, EMERG INFECT DIS, V5, P483, DOI 10.3201/eid0503.990329
   Sudarshan M., 2005, INDIAN J COMMUNITY M, V30, P100, DOI DOI 10.4103/0970-0218.42864
   Sundaram SP, 2002, INDIAN J MED RES, V116, P258
   Sur D, 2004, INDIAN J MED RES, V120, P454
   Sur D, 2007, BMC PUBLIC HEALTH, V7, DOI 10.1186/1471-2458-7-289
   Tankhiwale SS, 2003, INDIAN J MED RES, V117, P10
   Tarantola A, 2008, J TRAVEL MED, V15, P273, DOI 10.1111/j.1708-8305.2008.00210.x
   TBC India, DOTS EXP IND
   Thakur CP, 2007, INDIAN J MED RES, V126, P447
   Thakur CP, 2009, INDIAN J MED RES, V129, P102
   UN Development Program, HUM DEV REP 2009 HDI
   van den Ent M, 2009, INDIAN PEDIATR, V46, P933
   VENKITARAMAN AR, 1986, INT J EPIDEMIOL, V15, P561, DOI 10.1093/ije/15.4.561
   Vyas RM, 2003, INT J TUBERC LUNG D, V7, P543
   WHO, 1995, MAL COUNTR PROF IND
   WHO, NEW CAS DET TRENDS L
   WHO, 2008, GLOB BURD DIS 2004 U
   WHO, 2004, REG STRAT FRAM EL KA
   WHO, 2007, NEWS LETT        JUN
   WHO Regional Office for South East Asia, IMM VACC DEV
   WHO SEARO, COMM DIS KAL AZ
   Williams BG, 2005, P NATL ACAD SCI USA, V102, P9619, DOI 10.1073/pnas.0501615102
   World Bank, 2006, IMPL COMPL RES REP I
   Young F, 2009, INDIAN J MED RES, V130, P1
NR 174
TC 145
Z9 154
U1 0
U2 36
PU ELSEVIER SCIENCE INC
PI NEW YORK
PA STE 800, 230 PARK AVE, NEW YORK, NY 10169 USA
SN 0140-6736
EI 1474-547X
J9 LANCET
JI Lancet
PD JAN 15
PY 2011
VL 377
IS 9761
BP 252
EP 269
DI 10.1016/S0140-6736(10)61265-2
PG 18
WC Medicine, General & Internal
WE Science Citation Index Expanded (SCI-EXPANDED)
SC General & Internal Medicine
GA 712WG
UT WOS:000286696400033
PM 21227500
DA 2025-07-26
ER

PT J
AU Gérardin, P
   Fianu, A
   Malvy, D
   Mussard, C
   Boussaïd, K
   Rollot, O
   Michault, A
   Gaüzere, BA
   Bréart, G
   Favier, F
AF Gerardin, Patrick
   Fianu, Adrian
   Malvy, Denis
   Mussard, Corinne
   Boussaid, Karim
   Rollot, Olivier
   Michault, Alain
   Gauezere, Bernard-Alex
   Breart, Gerard
   Favier, Francois
TI Perceived morbidity and community burden after a Chikungunya outbreak:
   the TELECHIK survey, a population-based cohort study
SO BMC MEDICINE
LA English
DT Article
ID VIRUS-INFECTION; REUNION ISLAND; ARTHRITIS; MANIFESTATIONS; SYMPTOMS;
   FEVER; ARTHRALGIA; MYOSITIS; FEATURES
AB Background: Persistent disabilities are key manifestations of Chikungunya virus (CHIKV) infection, especially incapacitating polyarthralgia and fatigue. So far, little is known about their impact on health status. The present study aimed at describing the burden of CHIKV prolonged or late-onset symptoms on the self-perceived health of La Reunion islanders.
   Methods: At 18 months after an outbreak of Chikungunya virus, we implemented the TELECHIK survey; a retrospective cohort study conducted on a random sample of the representative SEROCHIK population-based survey. A total of 1,094 subjects sampled for CHIKV-specific IgG antibodies in the setting of La Reunion island in the Indian Ocean, between August 2006 and October 2006, were interviewed about current symptoms divided into musculoskeletal/rheumatic, fatigue, cerebral, sensorineural, digestive and dermatological categories.
   Results: At the time of interview, 43% of seropositive (CHIK+) subjects reported musculoskeletal pain (vs 17% of seronegative (CHIK-) subjects, P < 0.001), 54% fatigue (vs 46%, P = 0.04), 75% cerebral disorders (vs 57%, P < 0.001), 49% sensorineural impairments (vs 37%, P = 0.001), 18% digestive complaints (vs 15%, P = 0.21), and 36% skin involvement (vs 34%, P = 0.20) on average 2 years after infection (range: 15-34 months). After controlling for confounders such as age, gender, body mass index or major comorbidities in different Poisson regression models, 33% of joint pains were attributable to CHIKV, 10% of cerebral disorders and 7.5% of sensorineural impairments, while Chikungunya did not enhance fatigue states, digestive and skin disorders.
   Conclusions: On average, 2 years after infection 43% to 75% of infected people reported prolonged or late-onset symptoms highly attributable to CHIKV. These manifestations carry a significant burden in the community in the fields of rheumatology, neurology and sensorineural health.
C1 [Gerardin, Patrick; Fianu, Adrian; Mussard, Corinne; Boussaid, Karim; Rollot, Olivier; Favier, Francois] La Reunion INSERM CHR URMLR, Ctr Clin Invest Clin Epidemiol CIC EC, St Pierre, Reunion, France.
   [Gerardin, Patrick] CHR, Neonatal & Pediat Intens Care Unit, St Pierre, Reunion, France.
   [Gerardin, Patrick; Breart, Gerard] AP HP, INSERM, UMR S953, Paris, France.
   [Malvy, Denis] Hop St Andre, Dept Internal Med & Trop Dis, Bordeaux, France.
   [Gauezere, Bernard-Alex] CHR, Polyvalent Intens Care Unit, St Denis, Reunion, France.
   [Breart, Gerard] INSERM, Inst Publ Hlth, Paris, France.
C3 Institut National de la Sante et de la Recherche Medicale (Inserm); CHU
   Reunion; Universite Paris Cite; Assistance Publique Hopitaux Paris
   (APHP); Institut National de la Sante et de la Recherche Medicale
   (Inserm); CHU Bordeaux; CHU Reunion; Institut National de la Sante et de
   la Recherche Medicale (Inserm)
RP Gérardin, P (corresponding author), La Reunion INSERM CHR URMLR, Ctr Clin Invest Clin Epidemiol CIC EC, St Pierre, Reunion, France.
EM patrick.gerardin@chr-reunion.fr
RI ; Favier, Francois/JJG-1337-2023; MALVY, Denis/T-7930-2019
OI GAUZERE, Bernard-Alex/0000-0001-5617-9634; breart,
   gerard/0000-0003-3142-9128; 
FU Institut National de Sante Et de la Recherche Medicale; Institut
   National de Sante Et de la Recherche Medicale
FX We are indebted to the field workers of the SEROCHIK survey, the staff
   and technicians of the Centre d'Investigation Clinique - Epidemiologie
   Clinique of La Reunion who collected the sera samples, those of Groupe
   Hospitalier Sud - Reunion and Institut Pasteur laboratories who analyzed
   the sera. We thank Joelle Perrau for preparing the database of the
   SEROCHIK survey. We also thank Doctor Daouda Sissoko and Professor
   Antoine Flahault for helpful discussions and critical reading of the
   manuscript. We are grateful to Doctor Pierre-Yves Robillard, head of the
   NICU/PICU, and to Doctor Georges Barau, head of the 'Pole
   Femmes-Meres-Enfants', at the CHR Sud-Reunion, for giving us time to
   conduct this work. This study was funded by the Institut National de
   Sante Et de la Recherche Medicale
CR Bandyopadhyay D, 2008, INT J DERMATOL, V47, P1148, DOI 10.1111/j.1365-4632.2008.03817.x
   Bhavana K, 2008, INT J PEDIATR OTORHI, V72, P257, DOI 10.1016/j.ijporl.2007.09.022
   Borgherini G, 2008, CLIN INFECT DIS, V47, P469, DOI 10.1086/590003
   Borgherini G, 2007, CLIN INFECT DIS, V44, P1401, DOI 10.1086/517537
   Bouquillard E, 2009, ANN RHEUM DIS, V68, P1505, DOI 10.1136/ard.2008.097626
   BRIGHTON SW, 1983, S AFR MED J, V63, P313
   Capuron L, 2009, J AFFECT DISORDERS, V119, P181, DOI 10.1016/j.jad.2009.02.017
   Chopra A, 2008, ARTHRITIS RHEUM, V58, P2921, DOI 10.1002/art.23753
   CONDON RJ, 1995, CLIN DIAGN VIROL, V3, P273, DOI 10.1016/S0928-0197(94)00043-3
   Couderc T, 2008, PLOS PATHOG, V4, DOI 10.1371/journal.ppat.0040029
   Dantzer R, 2007, BRAIN BEHAV IMMUN, V21, P153, DOI 10.1016/j.bbi.2006.09.006
   de Andrade DC, 2010, BMC INFECT DIS, V10, DOI 10.1186/1471-2334-10-31
   De Peuter S, 2008, HEALTH PSYCHOL, V27, P93, DOI 10.1037/0278-6133.27.1.93
   Economopoulou A, 2009, EPIDEMIOL INFECT, V137, P534, DOI 10.1017/S0950268808001167
   FOURIE ED, 1979, S AFR MED J, V56, P130
   GERARDIN P, 2006, B EPIDEMIOL HEBD, P361
   Gérardin P, 2008, BMC INFECT DIS, V8, DOI 10.1186/1471-2334-8-99
   Gérardin P, 2008, PLOS MED, V5, P413, DOI 10.1371/journal.pmed.0050060
   Harley D, 2002, MED J AUSTRALIA, V177, P352, DOI 10.5694/j.1326-5377.2002.tb04836.x
   Her ZS, 2010, J IMMUNOL, V184, P5903, DOI 10.4049/jimmunol.0904181
   Hickie I, 2006, BRIT MED J, V333, P575, DOI 10.1136/bmj.38933.585764.AE
   Hoarau JJ, 2010, J IMMUNOL, V184, P5914, DOI 10.4049/jimmunol.0900255
   Inamadar AC, 2008, INT J DERMATOL, V47, P154, DOI 10.1111/j.1365-4632.2008.03478.x
   Jaffar-Bandjee MC, 2009, MICROBES INFECT, V11, P1206, DOI 10.1016/j.micinf.2009.10.001
   KENNEDY AC, 1980, J RHEUMATOL, V7, P231
   Labadie K, 2010, J CLIN INVEST, V120, P894, DOI 10.1172/JCI40104
   Laine M, 2000, RHEUMATOLOGY, V39, P1272, DOI 10.1093/rheumatology/39.11.1272
   Laine M, 2004, J INTERN MED, V256, P457, DOI 10.1111/j.1365-2796.2004.01413.x
   Lalitha P, 2007, AM J OPHTHALMOL, V144, P552, DOI 10.1016/j.ajo.2007.06.002
   Larrieu S, 2010, J CLIN VIROL, V47, P85, DOI 10.1016/j.jcv.2009.11.014
   Lemant J, 2008, CRIT CARE MED, V36, P2536, DOI 10.1097/CCM.0b013e318183f2d2
   Lidbury BA, 2008, J INFECT DIS, V197, P1585, DOI 10.1086/587841
   Lokireddy S, 2008, VIROL J, V5, DOI 10.1186/1743-422X-5-31
   Manimunda SP, 2010, T ROY SOC TROP MED H, V104, P392, DOI 10.1016/j.trstmh.2010.01.011
   Mylonas AD, 2002, MED J AUSTRALIA, V177, P356, DOI 10.5694/j.1326-5377.2002.tb04837.x
   Ozden S, 2007, PLOS ONE, V2, DOI 10.1371/journal.pone.0000527
   Paupy C, 2009, MICROBES INFECT, V11, P1177, DOI 10.1016/j.micinf.2009.05.005
   PORTERFIELD JS, 1980, ANTIGENIC CHARACDTER, P13
   Powers AM, 2007, J GEN VIROL, V88, P2363, DOI 10.1099/vir.0.82858-0
   Rajapakse S, 2010, T ROY SOC TROP MED H, V104, P89, DOI 10.1016/j.trstmh.2009.07.031
   Rampal, 2007, J Assoc Physicians India, V55, P765
   Rulli NE, 2009, ARTHRITIS RHEUM-US, V60, P2513, DOI 10.1002/art.24682
   SALVAN M, 1994, ANN SOC BELG MED TR, V74, P323
   Setbon M, 2008, POPULATION, V63, P555, DOI 10.3917/popu.803.0555
   Simon F, 2007, MEDICINE, V86, P123, DOI 10.1097/MD/0b013e31806010a5
   Sissoko D, 2009, PLOS NEGLECT TROP D, V3, DOI 10.1371/journal.pntd.0000389
   Soumahoro MK, 2009, PLOS ONE, V4, pA221, DOI 10.1371/journal.pone.0007800
   Sourisseau M, 2007, PLOS PATHOG, V3, P804, DOI 10.1371/journal.ppat.0030089
   Tournebize P, 2009, REV NEUROL-FRANCE, V165, P48, DOI 10.1016/j.neurol.2008.06.009
   Tsetsarkin KA, 2007, PLOS PATHOG, V3, P1895, DOI 10.1371/journal.ppat.0030201
   Urwin M, 1998, ANN RHEUM DIS, V57, P649, DOI 10.1136/ard.57.11.649
   Vandenbroucke JP, 2004, LANCET, V363, P1728, DOI 10.1016/S0140-6736(04)16261-2
   Vazeille M, 2007, PLOS ONE, V2, DOI 10.1371/journal.pone.0001168
   Vollmer-Conna U, 2004, PSYCHOL MED, V34, P1289, DOI 10.1017/S0033291704001953
NR 54
TC 95
Z9 107
U1 0
U2 2
PU BMC
PI LONDON
PA CAMPUS, 4 CRINAN ST, LONDON N1 9XW, ENGLAND
SN 1741-7015
J9 BMC MED
JI BMC Med.
PD JAN 14
PY 2011
VL 9
AR 5
DI 10.1186/1741-7015-9-5
PG 11
WC Medicine, General & Internal
WE Science Citation Index Expanded (SCI-EXPANDED); Social Science Citation Index (SSCI)
SC General & Internal Medicine
GA 712AV
UT WOS:000286635300001
PM 21235760
OA Green Published, gold
DA 2025-07-26
ER

PT J
AU Bordi, L
   Meschi, S
   Selleri, M
   Lalle, E
   Castilletti, C
   Carletti, F
   Chiappini, R
   Di Caro, A
   Capobianchi, MR
AF Bordi, Licia
   Meschi, Silvia
   Selleri, Marina
   Lalle, Eleonora
   Castilletti, Concetta
   Carletti, Fabrizio
   Chiappini, Roberta
   Di Caro, Antonino
   Capobianchi, Maria Rosaria
TI Chikungunya virus isolates with/without A226V mutation show different
   sensitivity to IFN-α, but similar replication kinetics in non human
   primate cells
SO NEW MICROBIOLOGICA
LA English
DT Article
DE Chikungunya; A226V mutation; Pathogenesis; Interferon alpha
ID OUTBREAK
AB Chikungunya virus (CHIKV) is a mosquito-transmitted alphavirus responsible for the first autochthonous Italian outbreak in 2007. A226V mutation in E1 has been associated with enhanced replication in A. albopictus vector Possible involvement of this mutation in enhanced infection capability in primate cells and sensitivity to exogenous interferon (IFN)-alpha was investigated.
   No significant differences were observed between the two isolates in terms of replication kinetic, virus yield and cytopathic effect (CPE). Interestingly, the A226V-carrying strain was more susceptible to the antiviral action of recombinant IFN-alpha. The interplay between A226V mutation and innate defence mechanisms needs further investigation.
C1 [Bordi, Licia; Meschi, Silvia; Selleri, Marina; Lalle, Eleonora; Castilletti, Concetta; Capobianchi, Maria Rosaria] Natl Inst Infect Dis L Spallanzani, Virol Lab, Rome, Italy.
   [Carletti, Fabrizio; Chiappini, Roberta; Di Caro, Antonino] Natl Inst Infect Dis L Spallanzani, Lab Microbiol & Infect Dis Biorepository, Rome, Italy.
C3 IRCCS Lazzaro Spallanzani; IRCCS Lazzaro Spallanzani
RP Capobianchi, MR (corresponding author), Padiglione Baglivi Natl Inst Infect Dis INMI L Sp, Virol Lab, Via Portuense 292, I-00149 Rome, Italy.
EM mrosaria.capobianchi@inmi.it
RI Di Caro, Antonino/K-6854-2016; Bordi, Licia/B-6827-2017; Castilletti,
   Concetta/HOA-9737-2023
OI Di Caro, Antonino/0000-0001-6027-3009; Selleri,
   Marina/0000-0001-9131-7502; Bordi, Licia/0000-0003-3962-3646;
   Capobianchi, Maria Rosaria/0000-0003-3465-0071; meschi,
   silvia/0000-0003-0924-993X; Castilletti, Concetta/0000-0001-9819-236X;
   lalle, eleonora/0000-0002-7063-9905; 
FU Italian Ministry of Health
FX this study was partly supported by grants from Italian Ministry of
   Health (Ricerca Corrente and Ricerca Finalizzata).
CR AbuBakar S, 2007, EMERG INFECT DIS, V13, P147, DOI 10.3201/eid1301.060617
   Bordi L, 2008, CLIN INFECT DIS, V47, P428, DOI 10.1086/589925
   Carletti F, 2007, AM J TROP MED HYG, V77, P521, DOI 10.4269/ajtmh.2007.77.521
   CHARREL R, 2008, EURO SURVEILLANCE, V13
   Couderc T, 2008, PLOS PATHOG, V4, DOI 10.1371/journal.ppat.0040029
   de Lamballerie X, 2008, J VIROL, V5, P33
   Enserink M, 2006, SCIENCE, V311, P1085, DOI 10.1126/science.311.5764.1085a
   Parola P, 2006, EMERG INFECT DIS, V12, P1493, DOI 10.3201/eid1210.060610
   Rezza G, 2007, LANCET, V370, P1840, DOI 10.1016/S0140-6736(07)61779-6
   Saluzzo J. F., 1983, Medecine d'Afrique Noire, V30, P427
   Schilte C, 2010, J EXP MED, V207, P429, DOI 10.1084/jem.20090851
   Schuffenecker I, 2006, PLOS MED, V3, P1058, DOI 10.1371/journal.pmed.0030263
   Sourisseau M, 2007, PLOS PATHOG, V3, P804, DOI 10.1371/journal.ppat.0030089
   Tsetsarkin KA, 2007, PLOS PATHOG, V3, P1895, DOI 10.1371/journal.ppat.0030201
NR 14
TC 14
Z9 16
U1 0
U2 3
PU EDIZIONI INT SRL
PI PAVIA
PA DIV EDIMES, EDIZIONI MEDICO SCIENTIFICHE PAVIA, VIA RIVIERA, PAVIA,
   39-27100, ITALY
SN 1121-7138
J9 NEW MICROBIOL
JI New Microbiol.
PD JAN
PY 2011
VL 34
IS 1
BP 87
EP 91
PG 5
WC Microbiology
WE Science Citation Index Expanded (SCI-EXPANDED)
SC Microbiology
GA 729WC
UT WOS:000287983100012
PM 21344151
DA 2025-07-26
ER

PT J
AU Coffey, LL
   Vignuzzi, M
AF Coffey, Lark L.
   Vignuzzi, Marco
TI Host Alternation of Chikungunya Virus Increases Fitness while
   Restricting Population Diversity and Adaptability to Novel Selective
   Pressures
SO JOURNAL OF VIROLOGY
LA English
DT Article
ID WEST-NILE-VIRUS; EQUINE ENCEPHALITIS-VIRUS; HEPATITIS-C VIRUS; SINDBIS
   VIRUS; MUTANT SPECTRUM; MUTATION-RATES; MOSQUITO; REPLICATION;
   EVOLUTION; RIBAVIRIN
AB The mechanisms by which RNA arboviruses, including chikungunya virus (CHIKV), evolve and maintain the ability to infect vertebrate and invertebrate hosts are poorly understood. To understand how host specificity shapes arbovirus populations, we studied CHIKV populations passaged alternately between invertebrate and vertebrate cells (invertebrate <-> vertebrate) to simulate natural alternation and contrasted the results with those for populations that were artificially released from cycling by passage in single cell types. These CHIKV populations were characterized by measuring genetic diversity, changes in fitness, and adaptability to novel selective pressures. The greatest fitness increases were observed in alternately passaged CHIKV, without drastic changes in population diversity. The greatest increases in genetic diversity were observed after serial passage and correlated with greater adaptability. These results suggest an evolutionary trade-off between maintaining fitness for invertebrate <-> vertebrate cell cycling, where maximum adaptability is possible only via enhanced population diversity and extensive exploration of sequence space.
C1 [Coffey, Lark L.; Vignuzzi, Marco] Inst Pasteur, CNRS, URA 3015, F-75724 Paris 15, France.
C3 Pasteur Network; Universite Paris Cite; Institut Pasteur Paris; Centre
   National de la Recherche Scientifique (CNRS)
RP Vignuzzi, M (corresponding author), Inst Pasteur, CNRS, URA 3015, 28 Rue Dr Roux, F-75724 Paris 15, France.
EM marco.vignuzzi@pasteur.fr
OI Coffey, Lark/0000-0002-0718-5146; Vignuzzi, Marco/0000-0002-4400-771X
FU French Agence Nationale de la Recherche [ANR-09-JCJC-0118]; European
   Research Council (ERC) [242719]; Bill and Melinda Gates Grand Challenges
   Exploration grant; Institut Pasteur [PTR-201]; Agence Nationale de la
   Recherche (ANR) [ANR-09-JCJC-0118] Funding Source: Agence Nationale de
   la Recherche (ANR)
FX This work was supported by the French Agence Nationale de la Recherche
   (grant ANR-09-JCJC-0118), the European Research Council (ERC starting
   grant 242719), and a Bill and Melinda Gates Grand Challenges Exploration
   grant. Salary for L.L.C. was provided by the Ile-de-France DIM
   Infectious, Parasitic or Nosocomial Emerging Diseases program and the
   Philippe Foundation. Work to generate the CHIKV clone was funded by
   Institut Pasteur PTR-201, directed by Felix Rey, and was partially
   conducted in the Flavivirus Host Molecular Interactions laboratory
   headed by Philippe Despres.
CR Aaskov J, 2006, SCIENCE, V311, P236, DOI 10.1126/science.1115030
   AGAPOV EV, 1994, ARCH VIROL, V139, P173, DOI 10.1007/BF01309462
   Bordería AV, 2010, PLOS ONE, V5, DOI 10.1371/journal.pone.0010319
   Ciota AT, 2008, J GEN VIROL, V89, P1633, DOI 10.1099/vir.0.2008/000893-0
   Ciota AT, 2007, J GEN VIROL, V88, P865, DOI 10.1099/vir.0.82606-0
   Coffey LL, 2008, P NATL ACAD SCI USA, V105, P6970, DOI 10.1073/pnas.0712130105
   Cooper LA, 2001, GENETICS, V157, P1403
   Craig S, 2003, J VIROL, V77, P4463, DOI 10.1128/JVI.77.7.4463-4467.2003
   Crotty S, 2002, MICROBES INFECT, V4, P1301, DOI 10.1016/S1286-4579(02)00008-4
   Domingo E, 1997, ANNU REV MICROBIOL, V51, P151, DOI 10.1146/annurev.micro.51.1.151
   Drake JW, 1999, P NATL ACAD SCI USA, V96, P13910, DOI 10.1073/pnas.96.24.13910
   Eigen M, 1996, TRENDS MICROBIOL, V4, P216, DOI 10.1016/0966-842X(96)20011-3
   EIGEN M, 1971, NATURWISSENSCHAFTEN, V58, P465, DOI 10.1007/BF00623322
   Farci P, 2000, SEMIN LIVER DIS, V20, P103
   Farci P, 2000, SCIENCE, V288, P339, DOI 10.1126/science.288.5464.339
   Fitzpatrick KA, 2010, VIROLOGY, V404, P89, DOI 10.1016/j.virol.2010.04.029
   Greene IP, 2005, J VIROL, V79, P14253, DOI 10.1128/JVI.79.22.14253-14260.2005
   Holmes E.C, 2009, The evolution and emergence of RNA viruses
   Holmes EC, 2003, INFECT GENET EVOL, V3, P19, DOI [10.1016/S1567-1348(03)00004-2, 10.1016/S1567-1348(02)00153-3]
   Jerzak G, 2005, J GEN VIROL, V86, P2175, DOI 10.1099/vir.0.81015-0
   Jerzak GVS, 2008, VIROLOGY, V374, P256, DOI 10.1016/j.virol.2008.02.032
   Jerzak GVS, 2007, VIROLOGY, V360, P469, DOI 10.1016/j.virol.2006.10.029
   Knight RL, 2009, J VIROL, V83, P5640, DOI 10.1128/JVI.02427-08
   Lanciotti RS, 2007, EMERG INFECT DIS, V13, P764, DOI 10.3201/eid1305.070015
   Noppornpanth S, 2006, J VIROL, V80, P7569, DOI 10.1128/JVI.00312-06
   Novella IS, 2004, J MOL BIOL, V342, P1423, DOI 10.1016/j.jmb.2004.08.004
   NOVELLA IS, 1995, J VIROL, V69, P6805, DOI 10.1128/JVI.69.11.6805-6809.1995
   Novella IS, 1999, J MOL BIOL, V287, P459, DOI 10.1006/jmbi.1999.2635
   Ogbunugafor CB, 2010, CHAOS, V20, DOI 10.1063/1.3455189
   Pfeiffer JK, 2003, P NATL ACAD SCI USA, V100, P7289, DOI 10.1073/pnas.1232294100
   Pfeiffer JK, 2005, PLOS PATHOG, V1, P102, DOI 10.1371/journal.ppat.0010011
   Powers AM, 2007, J GEN VIROL, V88, P2363, DOI 10.1099/vir.0.82858-0
   RACANIELLO VR, 2007, FIELDS VIROLOGY, V1, P797
   Ravichandran R, 2008, J INFECT DEV COUNTR, V2, P140, DOI 10.3855/T2.2.140
   Rosenblum CI, 1999, VIROLOGY, V259, P228, DOI 10.1006/viro.1999.9775
   Sanjuán R, 2010, J VIROL, V84, P9733, DOI 10.1128/JVI.00694-10
   Sanz-Ramos M, 2008, J VIROL, V82, P10465, DOI 10.1128/JVI.00825-08
   Scholle F, 2004, J VIROL, V78, P11605, DOI 10.1128/JVI.78.21.11605-11614.2004
   Schuffenecker I, 2006, PLOS MED, V3, P1058, DOI 10.1371/journal.pmed.0030263
   Shabman RS, 2007, J VIROL, V81, P237, DOI 10.1128/JVI.01590-06
   Sierra M, 2007, J VIROL, V81, P2012, DOI 10.1128/JVI.01606-06
   Smith DR, 2008, VIROLOGY, V372, P176, DOI 10.1016/j.virol.2007.10.011
   Smith DR, 2006, EMERG INFECT DIS, V12, P1190, DOI 10.3201/eid1708.050841
   STRAUSS JH, 1994, MICROBIOL REV, V58, P491, DOI 10.1128/MMBR.58.3.491-562.1994
   Tamura K, 2007, MOL BIOL EVOL, V24, P1596, DOI 10.1093/molbev/msm092
   Tsetsarkin KA, 2007, PLOS PATHOG, V3, P1895, DOI 10.1371/journal.ppat.0030201
   TSIANG M, 1985, J VIROL, V54, P38, DOI 10.1128/JVI.54.1.38-44.1985
   Turner PE, 2010, EVOLUTION, V64, P3273, DOI 10.1111/j.1558-5646.2010.01051.x
   Turner PE, 2000, GENETICS, V156, P1465
   Vanlandingham DL, 2004, AM J TROP MED HYG, V71, P120, DOI 10.4269/ajtmh.2004.71.120
   Vasilakis N, 2009, PLOS PATHOG, V5, DOI 10.1371/journal.ppat.1000467
   Vignuzzi M, 2006, NATURE, V439, P344, DOI 10.1038/nature04388
   VRATI S, 1988, VIROLOGY, V162, P346, DOI 10.1016/0042-6822(88)90474-6
   Wang EY, 2000, J VIROL, V74, P3227, DOI 10.1128/JVI.74.7.3227-3234.2000
   Wang WK, 2002, J VIROL, V76, P4662, DOI 10.1128/JVI.76.9.4662-4665.2002
   Weaver SC, 1999, J VIROL, V73, P4316, DOI 10.1128/JVI.73.5.4316-4326.1999
   Wittke V, 2002, VIROLOGY, V301, P148, DOI 10.1006/viro.2002.1549
   Wolinsky SM, 1996, SCIENCE, V272, P537, DOI 10.1126/science.272.5261.537
   Young KC, 2003, HEPATOLOGY, V38, P869, DOI 10.1053/jhep.2003.50445
   ZHU TF, 1993, SCIENCE, V261, P1179, DOI 10.1126/science.8356453
NR 60
TC 138
Z9 164
U1 0
U2 15
PU AMER SOC MICROBIOLOGY
PI WASHINGTON
PA 1752 N ST NW, WASHINGTON, DC 20036-2904 USA
SN 0022-538X
EI 1098-5514
J9 J VIROL
JI J. Virol.
PD JAN
PY 2011
VL 85
IS 2
BP 1025
EP 1035
DI 10.1128/JVI.01918-10
PG 11
WC Virology
WE Science Citation Index Expanded (SCI-EXPANDED)
SC Virology
GA 697XY
UT WOS:000285554300037
PM 21047966
OA Green Published
DA 2025-07-26
ER

PT J
AU Cornwell, ER
   Groocock, GH
   Getchell, RG
   Bowser, PR
AF Cornwell, Emily R.
   Groocock, Geoffrey H.
   Getchell, Rodman G.
   Bowser, Paul R.
TI Residual Tannic Acid Destroys Virucidal Properties of Iodophor
SO NORTH AMERICAN JOURNAL OF AQUACULTURE
LA English
DT Article
ID VIRAL HEMORRHAGIC SEPTICEMIA; EPC CELL-LINE; VIRUS VHSV; CHIKUNGUNYA
   VIRUS; HATCHING SUCCESS; CYPRINUS-CARPIO; LAKE-ONTARIO; EGGS;
   DISINFECTION; TRANSMISSION
AB Surface de-adhesion and disinfection of eggs at hatcheries are critical steps in successful fry culture; however, little is known about the effects of the combination of these compounds on the efficacy of egg surface disinfection. We examined the effect of tannic acid on detection of viral hemorrhagic septicemia virus (VHSV) type IVb alone and in the presence of iodophor under in vitro conditions. We confirmed that tannic acid inhibits the quantitative reverse-transcriptase polymerase chain reaction assay developed in our laboratory and that it binds to VHSV, reversibly decreasing infectivity. Surprisingly, we also found that when combined with iodophor, tannic acid destroys the ability of either compound to inhibit infectivity. While we still strongly encourage the use of iodophor for its antiviral, bactericidal, and fungicidal properties, our results suggest that when tannic acid is used prior to disinfection with iodophor, it must be very thoroughly rinsed to ensure that it does not interfere with the disinfectant properties of iodophor.
C1 [Cornwell, Emily R.; Groocock, Geoffrey H.; Getchell, Rodman G.; Bowser, Paul R.] Cornell Univ, Coll Vet Med, Dept Microbiol & Immunol, Aquat Anim Hlth Program, Ithaca, NY 14853 USA.
C3 Cornell University
RP Cornwell, ER (corresponding author), Cornell Univ, Coll Vet Med, Dept Microbiol & Immunol, Aquat Anim Hlth Program, Ithaca, NY 14853 USA.
EM erc58@cornell.edu
OI Getchell, Rodman/0000-0003-4063-4668
FU U.S. Department of Commerce's National Oceanic and Atmospheric
   Administration [R/ATD-11, NA07OAR4170010]
FX We thank Gregory Wooster (College of Veterinary Medicine, Cornell
   University) and Steven LaPan (New York State Department of Environmental
   Conservation) for technical support provided for this project. This
   publication is a resulting product from Project R/ATD-11 funded under
   Award NA07OAR4170010 from the National Sea Grant College Program of the
   U.S. Department of Commerce's National Oceanic and Atmospheric
   Administration to the Research Foundation of the State University of New
   York on behalf of New York Sea Grant. The statements, findings,
   conclusions, views, and recommendations are those of the authors and do
   not necessarily reflect the views of any of these organizations.
CR AMEND DF, 1972, J FISH RES BOARD CAN, V29, P61, DOI 10.1139/f72-008
   American Fisheries Society-Fish Health Section (AFS-FHS), 2007, FHS BLU BOOK SUGG PR
   Amos K, 1998, J AQUAT ANIM HEALTH, V10, P152, DOI 10.1577/1548-8667(1998)010<0152:ACHOAM>2.0.CO;2
   BADAWY AAB, 1969, BIOCHEM J, V113, P307, DOI 10.1042/bj1130307
   Bouchard HJ, 2002, N AM J AQUACULT, V64, P212, DOI 10.1577/1548-8454(2002)064<0212:IICDAD>2.0.CO;2
   BULLOCK GL, 1976, J FISH RES BOARD CAN, V33, P1197, DOI 10.1139/f76-152
   CARSON RS, 1953, J BACTERIOL, V66, P572, DOI 10.1002/path.1700660233
   Chung KT, 1998, CRIT REV FOOD SCI, V38, P421, DOI 10.1080/10408699891274273
   Cipriano RC, 2001, J AQUAT ANIM HEALTH, V13, P320, DOI 10.1577/1548-8667(2001)013<0320:ROTFFH>2.0.CO;2
   Dabrowski K, 2009, N AM J AQUACULT, V71, P122, DOI 10.1577/A08-010.1
   Drennan JD, 2006, DIS AQUAT ORGAN, V70, P37, DOI 10.3354/dao070037
   Elsayed E, 2006, J FISH DIS, V29, P611, DOI 10.1111/j.1365-2761.2006.00755.x
   ERDAHL DA, 1994, INLAND SALMONID BROO
   FIJAN N, 1983, ANN INST PASTEUR VIR, V134, P207, DOI 10.1016/S0769-2617(83)80060-4
   FOWLER LG, 1991, PROG FISH CULT, V53, P250, DOI 10.1577/1548-8640(1991)053<0250:TNASLO>2.3.CO;2
   Gottardi W, 1999, ARCH PHARM, V332, P151, DOI 10.1002/(SICI)1521-4184(19995)332:5<151::AID-ARDP151>3.0.CO;2-E
   Groocockl GH, 2007, DIS AQUAT ORGAN, V76, P187, DOI 10.3354/dao076187
   Hope KM, 2010, J AQUAT ANIM HEALTH, V22, P50, DOI 10.1577/H09-028.1
   Jorgensen P.V., 1970, RIV ITAL PISCIC ITTI, V5, P13
   Khodabandeh S, 2006, J APPL ICHTHYOL, V22, P54, DOI 10.1111/j.1439-0426.2006.00662.x
   Kocan RM, 2001, DIS AQUAT ORGAN, V44, P75, DOI 10.3354/dao044075
   KONISHI E, 1979, MICROBIOL IMMUNOL, V23, P659, DOI 10.1111/j.1348-0421.1979.tb00507.x
   KONISHI E, 1980, MICROBIOL IMMUNOL, V24, P847, DOI 10.1111/j.1348-0421.1980.tb02889.x
   Kreader CA, 1996, APPL ENVIRON MICROB, V62, P1102, DOI 10.1128/AEM.62.3.1102-1106.1996
   KUCERA LS, 1967, P SOC EXP BIOL MED, V124, P865, DOI 10.3181/00379727-124-31872
   Kurita J, 2002, FISH PATHOL, V37, P175, DOI 10.3147/jsfp.37.175
   LEARY RF, 1990, PROG FISH CULT, V52, P83, DOI 10.1577/1548-8640(1990)052<0083:EOWHEI>2.3.CO;2
   Lumsden JS, 2007, DIS AQUAT ORGAN, V76, P99, DOI 10.3354/dao076099
   MCFADDEN TW, 1969, J FISH RES BOARD CAN, V26, P2311, DOI 10.1139/f69-225
   PLUMB JA, 1983, MICROBIAL FISH DIS L, P31
   Quignon F, 1998, WATER RES, V32, P1222, DOI 10.1016/S0043-1354(97)00331-X
   Rodríguez RA, 2009, APPL ENVIRON MICROB, V75, P297, DOI 10.1128/AEM.01150-08
   TAKECHI M, 1985, PHYTOCHEMISTRY, V24, P2245, DOI 10.1016/S0031-9422(00)83018-6
   Tattersall EAR, 2005, AM J ENOL VITICULT, V56, P400
   *USFWS, 2004, 713FW1 USFWS
   Verner-Jeffreys DW, 2009, AQUACULTURE, V286, P190, DOI 10.1016/j.aquaculture.2008.10.001
   Winton J, 2010, J FISH DIS, V33, P701, DOI 10.1111/j.1365-2761.2010.01165.x
NR 37
TC 7
Z9 7
U1 0
U2 9
PU TAYLOR & FRANCIS INC
PI PHILADELPHIA
PA 325 CHESTNUT ST, SUITE 800, PHILADELPHIA, PA 19106 USA
SN 1522-2055
J9 N AM J AQUACULT
JI N. Am. J. Aqualcult.
PY 2011
VL 73
IS 1
BP 8
EP 12
AR PII 933057175
DI 10.1080/15222055.2011.544623
PG 5
WC Fisheries
WE Science Citation Index Expanded (SCI-EXPANDED)
SC Fisheries
GA 733RM
UT WOS:000288280500002
DA 2025-07-26
ER

PT J
AU Govindarajan, M
   Karuppannan, P
AF Govindarajan, M.
   Karuppannan, P.
TI Mosquito larvicidal and ovicidal properties of Eclipta alba (L.)
   Hassk (Asteraceae) against chikungunya vector, Aedes aegypti
   (Linn.) (Diptera: Culicidae)
SO ASIAN PACIFIC JOURNAL OF TROPICAL MEDICINE
LA English
DT Article
DE Eclipta alba; Aedes aegypti; Larvicidal activity; Ovicidal activity
ID CULEX-QUINQUEFASCIATUS DIPTERA; PLANT LEAF EXTRACTS; MALARIAL VECTOR;
   EFFICACY
AB Objective: The present study deals with the investigation of larvicidal and ovicidal activities of benzene, hexane, ethyl acetate, methanol and chloroform leaf extract of Eclipta alba (E. alba) against dengue vector, Aedes aegypti (Ae. Aegypti). Methods: Twenty five early III instar larvae of Ae. aegypti was exposed to various concentrations (50-300 ppm) and was assayed in the laboratory by using the protocol of WHO 2005; the 24 h LC50 values of the E. alba leaf extract was determined by Probit analysis. For ovicidal activity, slightly modified method of Su and Mulla was performed. The ovicidal activity was determined against Ae. aegypti to various concentrations ranging from 100-350 ppm under the laboratory conditions. The egg hatch rates were assessed 48 h post treatment. Results: The LC50 values of benzene, hexane, ethyl acetate, methanol and chloroform extract of E. alba against early third instar larvae of Ae. aegypti were 151.38, 165.10, 154.88, 127.64 and 146.28 ppm, respectively. Maximum larvicidal activity was observed in the methanol extract followed by chloroform, benzene, ethyl acetate and hexane extract. No mortality was observed in control. Among five solvent tested the methanol extract was found to be most effective for ovicidal activity against Ae. aegypti. The methanol extracts exerted 100% mortality (zero hatchability) at 300 ppm. Conclusions: From the results it can be concluded the crude extract of E. alba was an excellent potential for controlling Ae. aegypti mosquito.
C1 [Govindarajan, M.; Karuppannan, P.] Annamalai Univ, Dept Zool, Div Phytochem & Vector Biol, Annamalainagar 608002, Tamil Nadu, India.
C3 Annamalai University
RP Govindarajan, M (corresponding author), Annamalai Univ, Dept Zool, Div Phytochem & Vector Biol, Annamalainagar 608002, Tamil Nadu, India.
EM drgovind1979@rediffmail.com
RI , Dr.A.Jebanesan/V-9095-2019
OI Govindarajan, Marimuthu/0000-0002-4662-8931
FU Department of Science and Technology (DST), New Delhi, India
FX The authors are thankful to the Department of Science and Technology
   (DST), New Delhi, India for providing financial assistance for the
   present investigation. The authors are grateful to the Dr. (Mrs) Selvi
   sabhanayakam, Professor and Head, Department of Zoology, Annamalai
   University for the laboratory facilities provided. We acknowledge the
   staff members of the VCRC (ICMR), Pondicherry for their cooperation.
CR Bagavan A, 2008, Parasitol Res, V103, P223, DOI 10.1007/s00436-008-0962-z
   Bassole I. H. N., 2003, Parassitologia (Rome), V45, P23
   BHARGAVA KK, 1970, INDIAN J CHEM, V8, P664
   BROADBENT AB, 1984, J ECON ENTOMOL, V77, P194, DOI 10.1093/jee/77.1.194
   CHATTERJEE S, 1999, INDIAN DRUGS, V2, P140
   Choochote W, 2004, J VECTOR ECOL, V29, P340
   CHOUDHRI GN, 1986, SCI CULTURE, V52, P127
   Finney D.J., 1979, PROBIT ANAL, VXV, P68, DOI [10.1002/bimj.19720140111, DOI 10.1002/BIMJ.19720140111]
   Govindarajan M, 2008, PARASITOL RES, V103, P691, DOI 10.1007/s00436-008-1032-2
   Govindarajan M, 2008, PARASITOL RES, V102, P289, DOI 10.1007/s00436-007-0761-y
   Govindarajan M, 2010, EUR REV MED PHARMACO, V14, P107
   Govindarajan M, 2009, EUR REV MED PHARMACO, V13, P99
   Govindarajan M, 2010, ASIAN PAC J TROP MED, V3, P691, DOI 10.1016/S1995-7645(10)60167-8
   Jang Young-Su, 2002, Agricultural Chemistry and Biotechnology, V45, P131
   Jayathirtha MG, 2004, PHYTOMEDICINE, V11, P361, DOI 10.1078/0944711041495236
   Kar A, 2008, INDIAN J TRADIT KNOW, V7, P166
   KHANDEPARKAR UK, 1981, INDIAN DRUGS, V4, P346
   KIRTIKAR KR, 1991, INDIAN MED PLANTS, V2, P1445
   Komalamisra Narumon, 2005, Southeast Asian Journal of Tropical Medicine and Public Health, V36, P1412
   KOTHARI A, 2005, INDIAN DRUGS, V42, P133
   Mathivanan T, 2010, J VECTOR DIS, V47, P178
   Muruganantham S., 2009, Romanian Journal of Biophysics, V19, P285
   Pålsson K, 1999, ACTA TROP, V72, P39, DOI 10.1016/S0001-706X(98)00083-7
   Pancharoen C., 2002, J MED ASSOC THAILAND, V85, P25
   Pushpalatha E, 1999, J APPL ENTOMOL, V123, P369, DOI 10.1046/j.1439-0418.1999.00373.x
   Rahuman AA, 2008, PARASITOL RES, V103, P133, DOI 10.1007/s00436-008-0940-5
   Rahuman AA, 2008, PARASITOL RES, V102, P981, DOI 10.1007/s00436-007-0864-5
   RASTOGI RP, 1985, COMPENDIUM INDIAN ME, V4, P280
   RASTOGI RP, 1980, COMPENDIUM INDIAN ME, V3, P260
   RENUGADEVI A, 2006, J ENV ECOPLAN, V12, P389
   Rongsriyam Yupha, 2006, Southeast Asian Journal of Tropical Medicine and Public Health, V37, P265
   Ruskin FR, 1992, Neem: a tree for solving global problems, P425
   SCHMUTTERER H, 1990, ANNU REV ENTOMOL, V35, P271, DOI 10.1146/annurev.en.35.010190.001415
   Singh R. K., 2008, Journal of Communicable Diseases, V39, P233
   Su TY, 1998, J AM MOSQUITO CONTR, V14, P204
   VANDANDOOST H, 2004, E MEDITERR HEALTH J, V10, P573
   Vogel A.I., 1978, TXB PRACTICAL ORGANI, P1368
   World Health Organization, 2005, WHO multi-country study on women's health and domestic violence against women
   Yahara S, 1997, PHYTOCHEMISTRY, V44, P131, DOI 10.1016/S0031-9422(96)00473-6
NR 39
TC 44
Z9 66
U1 0
U2 7
PU WOLTERS KLUWER MEDKNOW PUBLICATIONS
PI MUMBAI
PA WOLTERS KLUWER INDIA PVT LTD , A-202, 2ND FLR, QUBE, C T S  NO 1498A-2
   VILLAGE MAROL, ANDHERI EAST, MUMBAI, Maharashtra, INDIA
SN 1995-7645
EI 2352-4146
J9 ASIAN PAC J TROP MED
JI Asian Pac. J. Trop. Med.
PD JAN
PY 2011
VL 4
IS 1
BP 24
EP 28
DI 10.1016/S1995-7645(11)60026-6
PG 5
WC Public, Environmental & Occupational Health; Tropical Medicine
WE Science Citation Index Expanded (SCI-EXPANDED)
SC Public, Environmental & Occupational Health; Tropical Medicine
GA 725IT
UT WOS:000287639100006
PM 21771410
OA gold
DA 2025-07-26
ER

PT J
AU Khan, M
   Dhanwani, R
   Patro, IK
   Rao, PVL
   Parida, MM
AF Khan, M.
   Dhanwani, R.
   Patro, I. K.
   Rao, P. V. L.
   Parida, M. M.
TI Cellular IMPDH enzyme activity is a potential target for the inhibition
   of Chikungunya virus replication and virus induced apoptosis in cultured
   mammalian cells
SO ANTIVIRAL RESEARCH
LA English
DT Article
DE Mycophenolic acid; Chikungunya; Virus inhibition; Apoptosis
ID ERROR-PRONE REPLICATION; MYCOPHENOLIC-ACID; ALPHAVIRUSES; INFECTION;
   REEMERGENCE; CHLOROQUINE; OUTBREAK; AGENT
AB Inosine monophosphate dehydrogenase (IMPDH) catalyzes an essential step in the de novo biosynthesis of guanine nucleotide, namely, the conversion of IMP to XMP. The depletion of the intracellular GTP and dGTP pools is the major event occurring in the cells exposed to the inhibitors such as mycophenolic acid. The present study was undertaken with an objective to assess the antiviral potential of mycophenolic acid (MPA) against Chikungunya virus via inhibition of IMPDH enzyme in Vero cells. The inhibitory potential of MPA on CHIKV replication was assessed by virus inhibition assay (cytopathic effect, immunofluorescence), virus yield reduction assay and cell viability assay. Inhibition of virus induced apoptosis was analyzed by Hoechst staining, DNA fragmentation, immunoblotting of Caspase-3, PARP and Bcl-2. Percentage apoptotic cell population was determined by flow cytometry. Total genome infectivity was determined by analyzing the ratio of total infectious viral particles to the genome copy number. Non-toxic concentration of MPA (10 mu M) reduced >= 99.9% CHIKV titre in Vero cells. MPA via depletion of substrate for polymerase (GTP), inhibited CHIKV induced apoptosis. By limiting the rate of de novo synthesis of guanosine nucleotide, MPA could apparently block the formation of the CHIKV progeny. The antiviral activity of MPA against Chikungunya virus is mediated through depletion of GTP pool via inhibition of IMPDH as demonstrated by Immunoblotting and different microscopic analysis. (C) 2010 Elsevier B.V. All rights reserved.
C1 [Khan, M.; Dhanwani, R.; Rao, P. V. L.; Parida, M. M.] Def Res & Dev Estab, Div Virol, Gwalior 474002, MP, India.
   [Patro, I. K.] Jiwaji Univ Gwalior, Sch Studies Neurosci, Gwalior, India.
C3 Defence Research & Development Organisation (DRDO); Defence Research &
   Development Establishment (DRDE); Jiwaji University Gwalior
RP Parida, MM (corresponding author), Def Res & Dev Estab, Div Virol, Jhansi Rd, Gwalior 474002, MP, India.
EM paridamm@rediffmail.com
RI ; Khan, Mohsin/O-2827-2013
OI Patro, Ishan/0000-0002-6557-6233; Khan, Mohsin/0000-0002-4142-2213
FU DRDO; Ministry of Defense; Govt. of India
FX This work was performed using internal funding and supported by DRDO,
   Ministry of Defense, and Govt. of India.
CR Briolant S, 2004, ANTIVIR RES, V61, P111, DOI 10.1016/j.antiviral.2003.09.005
   Crotty S, 2001, P NATL ACAD SCI USA, V98, P6895, DOI 10.1073/pnas.111085598
   Dash PK, 2007, VECTOR-BORNE ZOONOT, V7, P519, DOI [10.1089/vbz.2006.0648, 10.1089/vbz.2007.7272]
   Day CW, 2005, ANTIVIR RES, V67, P38, DOI 10.1016/j.antiviral.2005.04.002
   De Clercq E, 2001, REV MED VIROL, V11, P381, DOI 10.1002/rmv.336
   De Lamballerie X, 2008, VECTOR-BORNE ZOONOT, V8, P837, DOI 10.1089/vbz.2008.0049
   FINTER NB, 1969, J GEN VIROL, V5, P419, DOI 10.1099/0022-1317-5-3-419
   GONG JP, 1994, ANAL BIOCHEM, V218, P314, DOI 10.1006/abio.1994.1184
   Gong ZJ, 1999, J VIRAL HEPATITIS, V6, P229, DOI 10.1046/j.1365-2893.1999.00163.x
   Gould E.A., 1991, VIROLOGY PRACTICAL A, P43
   Grandgirard D, 1998, EMBO J, V17, P1268, DOI 10.1093/emboj/17.5.1268
   ICHIMURA H, 1995, VIROLOGY, V211, P554, DOI 10.1006/viro.1995.1437
   Jaffar-Bandjee MC, 2009, MICROBES INFECT, V11, P1206, DOI 10.1016/j.micinf.2009.10.001
   JARABO CMR, 2000, J VIROL, V74, P3543
   Jupp P. G., 1988, The arboviruses: epidemiology and ecology. Volume II., P137
   Khan M, 2010, J MED VIROL, V82, P817, DOI 10.1002/jmv.21663
   Kitchin JES, 1997, J AM ACAD DERMATOL, V37, P445, DOI 10.1016/S0190-9622(18)30747-3
   Lanciotti RS, 2007, EMERG INFECT DIS, V13, P764, DOI 10.3201/eid1305.070015
   Lanford RE, 2001, J VIROL, V75, P8074, DOI 10.1128/JVI.75.17.8074-8081.2001
   LEVINE B, 1993, NATURE, V361, P739, DOI 10.1038/361739a0
   Lewis J, 1996, J VIROL, V70, P1828, DOI 10.1128/JVI.70.3.1828-1835.1996
   Li ML, 2004, INT REV IMMUNOL, V23, P7, DOI 10.1080/08830180490265529
   Li XD, 2004, J GEN VIROL, V85, P3261, DOI 10.1099/vir.0.80243-0
   Lipsky JJ, 1996, LANCET, V348, P1357, DOI 10.1016/S0140-6736(96)10310-X
   Powers AM, 2000, J GEN VIROL, V81, P471, DOI 10.1099/0022-1317-81-2-471
   Rezza G, 2007, LANCET, V370, P1840, DOI 10.1016/S0140-6736(07)61779-6
   Ruiz-Jarabo CM, 2000, J VIROL, V74, P3543, DOI 10.1128/JVI.74.8.3543-3547.2000
   Santhosh SR, 2008, VIRUS RES, V135, P36, DOI 10.1016/j.virusres.2008.02.004
   Santhosh SR, 2007, J CLIN VIROL, V39, P188, DOI 10.1016/j.jcv.2007.04.015
   Schuffenecker I, 2006, PLOS MED, V3, P1058, DOI 10.1371/journal.pmed.0030263
   STRAUSS JH, 1994, MICROBIOL REV, V58, P491, DOI 10.1128/MMBR.58.3.491-562.1994
   Weaver SC, 2004, NAT REV MICROBIOL, V2, P789, DOI 10.1038/nrmicro1006
NR 32
TC 89
Z9 97
U1 0
U2 7
PU ELSEVIER
PI AMSTERDAM
PA RADARWEG 29, 1043 NX AMSTERDAM, NETHERLANDS
SN 0166-3542
EI 1872-9096
J9 ANTIVIR RES
JI Antiviral Res.
PD JAN
PY 2011
VL 89
IS 1
BP 1
EP 8
DI 10.1016/j.antiviral.2010.10.009
PG 8
WC Pharmacology & Pharmacy; Virology
WE Science Citation Index Expanded (SCI-EXPANDED)
SC Pharmacology & Pharmacy; Virology
GA 717RM
UT WOS:000287065100001
PM 21070810
DA 2025-07-26
ER

PT J
AU Krejbich-Trotot, P
   Denizot, M
   Hoarau, JJ
   Jaffar-Bandjee, MC
   Das, T
   Gasque, P
AF Krejbich-Trotot, Pascale
   Denizot, Melanie
   Hoarau, Jean-Jacques
   Jaffar-Bandjee, Marie-Christine
   Das, Trina
   Gasque, Philippe
TI Chikungunya virus mobilizes the apoptotic machinery to invade host cell
   defenses
SO FASEB JOURNAL
LA English
DT Article
DE alphavirus; blebs; macrophages; innate immunity; caspases; persistence
ID SEMLIKI-FOREST-VIRUS; PERSISTENT ALPHAVIRUS INFECTION; EQUINE
   ENCEPHALITIS; DEATH; PHAGOCYTOSIS; MACROPHAGES; CLEARANCE;
   MACROPINOCYTOSIS; REPLICATION; ENGULFMENT
AB Chikungunya virus (CHIKV) surprised medical workers by a massive outbreak in the Indian Ocean region, reaching Europe in 2007, with exceptional pathologies in infants and elderly patients. Although CHIKV was recently shown to persist in myo-blasts, monocytes, and macrophages, we argued that robust antiviral mechanisms, including apoptosis, are essential to ward off the virus. Herein, we tested the capacity of CHIKV to mobilize the apoptotic machinery in HeLa cells as well as primary fibroblasts, making use of several inhibitors of caspases, cell blebbing, and engulfment of the apoptotic blebs by neighboring cells. CHIKV triggered apoptosis through intrinsic and extrinsic pathways. Bystander apoptosis was also evidenced in neighboring cells in a caspase-8-dependent manner. Remarkably, by hiding in apoptotic blebs, CHIKV was able to infect neighboring cells. In HeLa cells, these events were inhibited specifically by zVAD-fmk and DEVD-cho (caspase inhibitors), blebbistatin, Y-27632 (ROCK inhibitor), and genistein, annexin V, and cytochalasin B (inhibitors of blebbing and engulfment). These CHIKV-apoptotic blebs were also capable of infecting macrophages (primary cultures, MM6- and THP1-PMA differentiated cells) otherwise refractory to infection by CHIKV alone. Remarkably, viral replication in macrophages did not yield a proinflammatory response. We describe a novel infectious mechanism by which CHIKV invades host cells and escapes the host response.-Krejbich-Trotot, P., Denizot, M., Hoarau, J.-J., Jaffar-Bandjee, M.-C., Das, T., Gasque, P. Chikungunya virus mobilizes the apoptotic machinery to invade host cell defenses. FASEB J. 25, 314-325 (2011). www.fasebj.org
C1 [Krejbich-Trotot, Pascale; Denizot, Melanie; Hoarau, Jean-Jacques; Jaffar-Bandjee, Marie-Christine; Das, Trina; Gasque, Philippe] CHR, Grp Rech Immunopathol & Malad Infect GRI, St Denis, Reunion, France.
   [Jaffar-Bandjee, Marie-Christine] CHR, Biol Unit, St Denis, Reunion, France.
   [Jaffar-Bandjee, Marie-Christine] CHR, Microbiol Unit, St Denis, Reunion, France.
   [Jaffar-Bandjee, Marie-Christine] CHR, Virol Unit, St Denis, Reunion, France.
   [Jaffar-Bandjee, Marie-Christine] CHR, Biochem Unit, St Denis, Reunion, France.
   [Krejbich-Trotot, Pascale; Denizot, Melanie; Hoarau, Jean-Jacques; Jaffar-Bandjee, Marie-Christine; Das, Trina; Gasque, Philippe] Univ La Reunion, St Denis, Reunion, France.
C3 CHU Reunion; CHU Reunion; CHU Reunion; CHU Reunion; CHU Reunion;
   University of La Reunion
RP Krejbich-Trotot, P (corresponding author), Univ La Reunion, GRI IRG Immunopathol & Infect Res Grouping, CYROI, 2 Rue Maxime Riviere, St Clothilde 97491, Reunion, France.
EM pascale.krejbich-trotot@chr-reunion.fr; gasque@univ-reunion.fr
OI HOARAU, Jean-Jacques/0000-0002-7612-2018; Krejbich-Trotot,
   Pascale/0000-0001-7329-1716
FU Institut National de la Sante et de la Recherche Medicale Contrat
   d'Interface; Regional Council fellowship; Contrat de Projets
   Etat-Region/Fonds Europeen de Developpement Regional; Ministere de
   l'Outre Mer; Programme Hospitalier de Recherche Clinique; Institut
   National de la Sante et de la Recherche Medicale Contrat d'Interface;
   Regional Council fellowship; Contrat de Projets Etat-Region/Fonds
   Europeen de Developpement Regional; Ministere de l'Outre Mer; Programme
   Hospitalier de Recherche Clinique
FX The authors thank Prof. Xavier de Lamballerie (Unite des Virus
   Emergents, Marseille, France), Biomerieux (Marcy l'Etoile, France),
   Prof. Vaclav Horejsi (Institute of Molecular Genetics, Prague, Czech
   Republic), and Dr. Marc Grandadam (Institut Pasteur, CNR Arbovirus,
   Paris, France) for kindly providing reagents used in this study.
   Financial support was provided by an Institut National de la Sante et de
   la Recherche Medicale Contrat d'Interface to P.G., a Regional Council
   fellowship to T.D., and laboratory funding from Contrat de Projets
   Etat-Region/Fonds Europeen de Developpement Regional, Ministere de
   l'Outre Mer, and Programme Hospitalier de Recherche Clinique. The
   authors declare no commercial connections that may pose a conflict of
   interest.
CR Callus BA, 2007, CELL DEATH DIFFER, V14, P73, DOI 10.1038/sj.cdd.4402034
   Chen YB, 2006, CELL DEATH DIFFER, V13, P1318, DOI 10.1038/sj.cdd.4401964
   Cheng EHY, 1996, NATURE, V379, P554, DOI 10.1038/379554a0
   Coleman ML, 2001, NAT CELL BIOL, V3, P339, DOI 10.1038/35070009
   Couderc T, 2008, PLOS PATHOG, V4, DOI 10.1371/journal.ppat.0040029
   Danial NN, 2004, CELL, V116, P205, DOI 10.1016/S0092-8674(04)00046-7
   Das T, 2010, PROG NEUROBIOL, V91, P121, DOI 10.1016/j.pneurobio.2009.12.006
   Everett H, 1999, TRENDS MICROBIOL, V7, P160, DOI 10.1016/S0966-842X(99)01487-0
   Fazakerley JK, 2001, CURR TOP MICROBIOL, V253, P95
   Fujimoto I, 2000, J VIROL, V74, P3399, DOI 10.1128/JVI.74.7.3399-3403.2000
   Galluzzi L, 2008, PLOS PATHOG, V4, DOI 10.1371/journal.ppat.1000018
   Garen PD, 1999, MODERN PATHOL, V12, P646
   Glasgow GM, 1998, J GEN VIROL, V79, P2405, DOI 10.1099/0022-1317-79-10-2405
   Griffin DE, 1997, ANNU REV MICROBIOL, V51, P565, DOI 10.1146/annurev.micro.51.1.565
   Hashimoto Y, 2007, J IMMUNOL, V178, P2448, DOI 10.4049/jimmunol.178.4.2448
   Her ZS, 2010, J IMMUNOL, V184, P5903, DOI 10.4049/jimmunol.0904181
   Hoarau JJ, 2010, J IMMUNOL, V184, P5914, DOI 10.4049/jimmunol.0900255
   Hoffmann PR, 2001, J CELL BIOL, V155, P649, DOI 10.1083/jcb.200108080
   Jackson AC, 1997, ACTA NEUROPATHOL, V93, P349, DOI 10.1007/s004010050626
   Jaffar-Bandjee MC, 2009, MICROBES INFECT, V11, P1206, DOI 10.1016/j.micinf.2009.10.001
   Jan JT, 1999, J VIROL, V73, P10296, DOI 10.1128/JVI.73.12.10296-10302.1999
   Kenis H, 2006, EXP CELL RES, V312, P719, DOI 10.1016/j.yexcr.2005.11.023
   Kroemer G, 2007, PHYSIOL REV, V87, P99, DOI 10.1152/physrev.00013.2006
   Labadie K, 2010, J CLIN INVEST, V120, P894, DOI 10.1172/JCI40104
   Lee HK, 2008, CURR OPIN IMMUNOL, V20, P23, DOI 10.1016/j.coi.2008.01.001
   LEVINE B, 1993, NATURE, V361, P739, DOI 10.1038/361739a0
   Mercer J, 2008, SCIENCE, V320, P531, DOI 10.1126/science.1155164
   Michallet MC, 2008, IMMUNITY, V28, P651, DOI 10.1016/j.immuni.2008.03.013
   Moriishi K, 2002, VIROLOGY, V292, P258, DOI 10.1006/viro.2001.1206
   Ndozangue-Touriguine O, 2008, BIOCHEM PHARMACOL, V76, P11, DOI 10.1016/j.bcp.2008.03.016
   Orlando KA, 2006, EXP CELL RES, V312, P5, DOI 10.1016/j.yexcr.2005.09.012
   Ozden S, 2007, PLOS ONE, V2, DOI 10.1371/journal.pone.0000527
   Pialoux G, 2007, LANCET INFECT DIS, V7, P319, DOI 10.1016/S1473-3099(07)70107-X
   Poon I. K., CELL DEATH DIFFER, V17, P381
   Powers AM, 2007, J GEN VIROL, V88, P2363, DOI 10.1099/vir.0.82858-0
   Ravichandran KS, 2007, NAT REV IMMUNOL, V7, P964, DOI 10.1038/nri2214
   Rezza G, 2007, LANCET, V370, P1840, DOI 10.1016/S0140-6736(07)61779-6
   ROSEN A, 1995, J EXP MED, V181, P1557, DOI 10.1084/jem.181.4.1557
   Sammin DJ, 1999, NEUROPATH APPL NEURO, V25, P236, DOI 10.1046/j.1365-2990.1999.00170.x
   Savill J, 2002, NAT REV IMMUNOL, V2, P965, DOI 10.1038/nri957
   Schilte C, 2010, J EXP MED, V207, P429, DOI 10.1084/jem.20090851
   Schuffenecker I, 2006, PLOS MED, V3, P1058, DOI 10.1371/journal.pmed.0030263
   Solignat M, 2009, VIROLOGY, V393, P183, DOI 10.1016/j.virol.2009.07.024
   Sourisseau M, 2007, PLOS PATHOG, V3, P804, DOI 10.1371/journal.ppat.0030089
   Teodoro JG, 1997, J VIROL, V71, P1739, DOI 10.1128/JVI.71.3.1739-1746.1997
   Urban C, 2008, CELL DEATH DIFFER, V15, P1396, DOI 10.1038/cdd.2008.61
   vanEngeland M, 1996, CYTOMETRY, V24, P131, DOI 10.1002/(SICI)1097-0320(19960601)24:2<131::AID-CYTO5>3.0.CO;2-M
   Wang E, 2008, VACCINE, V26, P5030, DOI 10.1016/j.vaccine.2008.07.054
   Wertz IE, 1996, TRENDS BIOCHEM SCI, V21, P359, DOI 10.1016/0968-0004(96)40002-0
   Wilson NS, 2009, NAT IMMUNOL, V10, P348, DOI 10.1038/ni.1714
   Ziegler SA, 2008, AM J TROP MED HYG, V79, P133, DOI 10.4269/ajtmh.2008.79.133
NR 51
TC 112
Z9 127
U1 1
U2 14
PU FEDERATION AMER SOC EXP BIOL
PI BETHESDA
PA 9650 ROCKVILLE PIKE, BETHESDA, MD 20814-3998 USA
SN 0892-6638
EI 1530-6860
J9 FASEB J
JI Faseb J.
PD JAN
PY 2011
VL 25
IS 1
BP 314
EP 325
DI 10.1096/fj.10-164178
PG 12
WC Biochemistry & Molecular Biology; Biology; Cell Biology
WE Science Citation Index Expanded (SCI-EXPANDED)
SC Biochemistry & Molecular Biology; Life Sciences & Biomedicine - Other
   Topics; Cell Biology
GA 702BL
UT WOS:000285869500028
PM 20881210
OA Bronze
DA 2025-07-26
ER

PT J
AU Luplertlop, N
   Surasombatpattana, P
   Patramool, S
   Dumas, E
   Wasinpiyamongkol, L
   Saune, L
   Hamel, R
   Bernard, E
   Sereno, D
   Thomas, F
   Piquemal, D
   Yssel, H
   Briant, L
   Missé, D
AF Luplertlop, Natthanej
   Surasombatpattana, Pornapat
   Patramool, Sirilaksana
   Dumas, Emilie
   Wasinpiyamongkol, Ladawan
   Saune, Laure
   Hamel, Rodolphe
   Bernard, Eric
   Sereno, Denis
   Thomas, Frederic
   Piquemal, David
   Yssel, Hans
   Briant, Laurence
   Misse, Dorothee
TI Induction of a Peptide with Activity against a Broad Spectrum of
   Pathogens in the Aedes aegypti Salivary Gland, following
   Infection with Dengue Virus
SO PLOS PATHOGENS
LA English
DT Article
ID IMMUNE-RESPONSE; ANTIMICROBIAL PEPTIDES; CECROPIN; MELITTIN; GENE;
   TRANSCRIPTOMES; ACTIVATION; PATHWAY; GENOME; RELISH
AB The ultimate stage of the transmission of Dengue Virus (DENV) to man is strongly dependent on crosstalk between the virus and the immune system of its vector Aedes aegypti (Ae. aegypti). Infection of the mosquito's salivary glands by DENV is the final step prior to viral transmission. Therefore, in the present study, we have determined the modulatory effects of DENV infection on the immune response in this organ by carrying out a functional genomic analysis of uninfected salivary glands and salivary glands of female Ae. aegypti mosquitoes infected with DENV. We have shown that DENV infection of salivary glands strongly up-regulates the expression of genes that encode proteins involved in the vector's innate immune response, including the immune deficiency (IMD) and Toll signalling pathways, and that it induces the expression of the gene encoding a putative anti-bacterial, cecropin-like, peptide (AAEL000598). Both the chemically synthesized non-cleaved, signal peptide-containing gene product of AAEL000598, and the cleaved, mature form, were found to exert, in addition to antibacterial activity, anti-DENV and anti-Chikungunya viral activity. However, in contrast to the mature form, the immature cecropin peptide was far more effective against Chikungunya virus (CHIKV) and, furthermore, had strong anti-parasite activity as shown by its ability to kill Leishmania spp. Results from circular dichroism analysis showed that the immature form more readily adopts a helical conformation which would help it to cause membrane permeabilization, thus permitting its transfer across hydrophobic cell surfaces, which may explain the difference in the anti-pathogenic activity between the two forms. The present study underscores not only the importance of DENV-induced cecropin in the innate immune response of Ae. aegypti, but also emphasizes the broad-spectrum anti-pathogenic activity of the immature, signal peptide-containing form of this peptide.
C1 [Luplertlop, Natthanej; Wasinpiyamongkol, Ladawan] Mahidol Univ, Fac Trop Med, Dept Trop Hyg, Bangkok, Thailand.
   [Surasombatpattana, Pornapat; Patramool, Sirilaksana; Dumas, Emilie; Saune, Laure; Hamel, Rodolphe; Sereno, Denis; Thomas, Frederic; Misse, Dorothee] UMR 224 CNRS IRD UM1, Lab Malad Infect & Vecteurs Ecol Genet Evolut Con, Montpellier, France.
   [Bernard, Eric; Briant, Laurence] CNRS UMR 5236 UM1 UM2, Ctr Etud Agents Pathogenes & Biotechnol Sante CPB, Montpellier, France.
   [Thomas, Frederic] Univ Montreal, Inst Rech Biol Vegetale IRV, Montreal, PQ, Canada.
   [Piquemal, David] Univ Montpellier 2, Montpellier, France.
   [Yssel, Hans] INSERM, U844, Montpellier, France.
C3 Mahidol University; Centre National de la Recherche Scientifique (CNRS);
   Centre National de la Recherche Scientifique (CNRS); Universite de
   Montpellier; Universite de Montreal; Universite de Montpellier; Institut
   National de la Sante et de la Recherche Medicale (Inserm); Universite de
   Montpellier
RP Luplertlop, N (corresponding author), Mahidol Univ, Fac Trop Med, Dept Trop Hyg, Bangkok, Thailand.
EM dorothee.misse@mpl.ird.fr
RI MISSE, DOROTHEE/A-7590-2012; denis, sereno/I-7242-2019; Briant,
   Laurence/AAB-9281-2021; Dumas, Emilie/MGB-4081-2025; Yssel,
   Hans/C-6406-2009; Hamel, Rodolphe/AAG-1714-2020; Misse,
   Dorothee/A-7590-2012
OI Hamel, Rodolphe/0000-0001-8603-7039; Saune, Laure/0000-0003-3490-5396;
   Sereno, Denis/0000-0002-0034-9291; Piquemal, David/0000-0002-5870-4276;
   Briant, Laurence/0000-0002-1995-3501; Misse,
   Dorothee/0000-0002-6485-3841; THOMAS, Frederic/0000-0003-2238-1978
FU Agence Nationale de Recherche (ANR BLANC), France; CNRS
   Interdisciplinaire MIE, France; Faculty of Tropical Medicine, Bangkok,
   Thailand
FX This work was supported by grants from Agence Nationale de Recherche
   (ANR BLANC) and CNRS Interdisciplinaire MIE; France and the Trop.Med
   Grants, Faculty of Tropical Medicine, Bangkok, Thailand. The funders had
   no role in study design, data collection and analysis, decision to
   publish, or preparation of the manuscript.
CR Abbassi F, 2008, PEPTIDES, V29, P1526, DOI 10.1016/j.peptides.2008.05.008
   Alto BW, 2005, ECOLOGY, V86, P3279, DOI 10.1890/05-0209
   [Anonymous], A132 CASP5
   [Anonymous], 2009, Dengue and Dengue Hemorrhagic Fever
   Bernard E, 2010, PLOS ONE, V5, DOI 10.1371/journal.pone.0011479
   Brogden KA, 2005, NAT REV MICROBIOL, V3, P238, DOI 10.1038/nrmicro1098
   CALLAWAY JE, 1993, ANTIMICROB AGENTS CH, V37, P1614, DOI 10.1128/AAC.37.8.1614
   CALVO E, 2009, BMC GENOMICS, V29, P10
   Calvo E, 2009, P NATL ACAD SCI USA, V106, P3728, DOI 10.1073/pnas.0813190106
   Campbell CL, 2005, INSECT MOL BIOL, V14, P121, DOI 10.1111/j.1365-2583.2004.00537.x
   Carballar-Lejarazú R, 2008, CELL MOL LIFE SCI, V65, P3081, DOI 10.1007/s00018-008-8250-8
   Chen JJ, 2002, P NATL ACAD SCI USA, V99, P12257, DOI 10.1073/pnas.192436499
   Choe KM, 2002, SCIENCE, V296, P359, DOI 10.1126/science.1070216
   Diaz-Achirica P, 1998, BIOCHEM J, V330, P453, DOI 10.1042/bj3300453
   Dostert C, 2005, NAT IMMUNOL, V6, P946, DOI 10.1038/ni1237
   Dubrulle M, 2009, PLOS ONE, V4, DOI 10.1371/journal.pone.0005895
   Ekengren S, 1999, INSECT BIOCHEM MOLEC, V29, P965, DOI 10.1016/S0965-1748(99)00071-5
   FARAN ME, 1988, AM J TROP MED HYG, V39, P206, DOI 10.4269/ajtmh.1988.39.206
   GAIDAMOVICH S, 1973, INTERVIROLOGY, V2, P181, DOI 10.1159/000149421
   Gottar M, 2002, NATURE, V416, P640, DOI 10.1038/nature734
   HALSTEAD SB, 1970, YALE J BIOL MED, V42, P276
   Harizanova N, 2005, INSECT MOL BIOL, V14, P79, DOI 10.1111/j.1365-2583.2004.00533.x
   Hedengren M, 1999, MOL CELL, V4, P827, DOI 10.1016/S1097-2765(00)80392-5
   Hoffmann JA, 1999, SCIENCE, V284, P1313, DOI 10.1126/science.284.5418.1313
   Hoffmann JA, 2003, NATURE, V426, P33, DOI 10.1038/nature02021
   Hsieh SC, 2010, J VIROL, V84, P4782, DOI 10.1128/JVI.01963-09
   IP YT, 1993, CELL, V75, P753, DOI 10.1016/0092-8674(93)90495-C
   Kokoza V, 2010, P NATL ACAD SCI USA, V107, P8111, DOI 10.1073/pnas.1003056107
   Lemaitre B, 2007, ANNU REV IMMUNOL, V25, P697, DOI 10.1146/annurev.immunol.25.022106.141615
   Leparc-Goffart I, 2009, J CLIN VIROL, V45, P61, DOI 10.1016/j.jcv.2009.02.010
   Luplerdlop N, 2006, EMBO REP, V7, P1176, DOI 10.1038/sj.embor.7400814
   MACDONALD WW, 1963, ANN TROP MED PARASIT, V57, P452, DOI 10.1080/00034983.1963.11686200
   Missé D, 2007, J IMMUNOL, V178, P407, DOI 10.4049/jimmunol.178.1.407
   Morens DM, 2004, NATURE, V430, P242, DOI 10.1038/nature02759
   Nene V, 2007, SCIENCE, V316, P1718, DOI 10.1126/science.1138878
   Piquemal D, 2002, GENOMICS, V80, P361, DOI 10.1006/geno.2002.6836
   Plunkett RM, 2009, CAN J MICROBIOL, V55, P520, DOI [10.1139/W09-001, 10.1139/w09-001]
   Ramirez JL, 2010, DEV COMP IMMUNOL, V34, P625, DOI 10.1016/j.dci.2010.01.006
   Resende JM, 2009, P NATL ACAD SCI USA, V106, P16639, DOI 10.1073/pnas.0905069106
   Ribeiro JMC, 2007, BMC GENOMICS, V8, DOI 10.1186/1471-2164-8-6
   Rosinski-Chupin I, 2007, CELL MICROBIOL, V9, P708, DOI 10.1111/j.1462-5822.2006.00822.x
   Roxström-Lindquist K, 2004, EMBO REP, V5, P207, DOI 10.1038/sj.embor.7400073
   Salazar MI, 2007, BMC MICROBIOL, V7, DOI 10.1186/1471-2180-7-9
   Sanchez-Vargas I, 2009, PLOS PATHOG, V5, DOI 10.1371/journal.ppat.1000299
   Schmidt RL, 2008, FASEB J, V22, P918, DOI 10.1096/fj.06-7907com
   Sereno D, 2001, ANTIMICROB AGENTS CH, V45, P1168, DOI 10.1128/AAC.45.4.1168-1173.2001
   Solignat M, 2009, VIROLOGY, V393, P183, DOI 10.1016/j.virol.2009.07.024
   Souza-Neto JA, 2009, P NATL ACAD SCI USA, V106, P17841, DOI 10.1073/pnas.0905006106
   Srikiatkhachorn A, 2010, CURR TOP MICROBIOL, V338, P67, DOI 10.1007/978-3-642-02215-9_6
   TURCO SJ, 1992, ANNU REV MICROBIOL, V46, P65, DOI 10.1146/annurev.mi.46.100192.000433
   Wachinger M, 1998, J GEN VIROL, V79, P731, DOI 10.1099/0022-1317-79-4-731
   WASINPIYAMONGKO.L, 2010, PROTEOMICS, V10, P1
   Wu JM, 2009, PEPTIDES, V30, P839, DOI 10.1016/j.peptides.2009.02.004
   Xi ZY, 2008, PLOS PATHOG, V4, DOI 10.1371/journal.ppat.1000098
   Yang L, 2001, BIOPHYS J, V81, P1475, DOI 10.1016/S0006-3495(01)75802-X
   Yao Haijun, 2003, Southeast Asian Journal of Tropical Medicine and Public Health, V34, P554
   Zivkovic Z, 2010, BMC IMMUNOL, V11, DOI 10.1186/1471-2172-11-7
NR 57
TC 147
Z9 172
U1 2
U2 30
PU PUBLIC LIBRARY SCIENCE
PI SAN FRANCISCO
PA 1160 BATTERY STREET, STE 100, SAN FRANCISCO, CA 94111 USA
SN 1553-7366
EI 1553-7374
J9 PLOS PATHOG
JI PLoS Pathog.
PD JAN
PY 2011
VL 7
IS 1
AR e1001252
DI 10.1371/journal.ppat.1001252
PG 15
WC Microbiology; Parasitology; Virology
WE Science Citation Index Expanded (SCI-EXPANDED)
SC Microbiology; Parasitology; Virology
GA 712GL
UT WOS:000286654100009
PM 21249175
OA Green Published, gold, Green Submitted
DA 2025-07-26
ER

PT J
AU Mallilankaraman, K
   Shedlock, DJ
   Bao, H
   Kawalekar, OU
   Fagone, P
   Ramanathan, AA
   Ferraro, B
   Stabenow, J
   Vijayachari, P
   Sundaram, SG
   Muruganandam, N
   Sarangan, G
   Srikanth, P
   Khan, AS
   Lewis, MG
   Kim, JJ
   Sardesai, NY
   Muthumani, K
   Weiner, DB
AF Mallilankaraman, Karthik
   Shedlock, Devon J.
   Bao, Huihui
   Kawalekar, Omkar U.
   Fagone, Paolo
   Ramanathan, Aarthi A.
   Ferraro, Bernadette
   Stabenow, Jennifer
   Vijayachari, Paluru
   Sundaram, Senthil G.
   Muruganandam, Nagarajan
   Sarangan, Gopalsamy
   Srikanth, Padma
   Khan, Amir S.
   Lewis, Mark G.
   Kim, J. Joseph
   Sardesai, Niranjan Y.
   Muthumani, Karuppiah
   Weiner, David B.
TI A DNA Vaccine against Chikungunya Virus Is Protective in Mice and
   Induces Neutralizing Antibodies in Mice and Nonhuman Primates
SO PLOS NEGLECTED TROPICAL DISEASES
LA English
DT Article
ID EPIDEMIC; OUTBREAK; INFECTION; DISEASE; MANIFESTATIONS; REPLICATION;
   INHIBITION; EXPRESSION; DIAGNOSIS; ANTIGEN
AB Chikungunya virus (CHIKV) is an emerging mosquito-borne alphavirus indigenous to tropical Africa and Asia. Acute illness is characterized by fever, arthralgias, conjunctivitis, rash, and sometimes arthritis. Relatively little is known about the antigenic targets for immunity, and no licensed vaccines or therapeutics are currently available for the pathogen. While the Aedes aegypti mosquito is its primary vector, recent evidence suggests that other carriers can transmit CHIKV thus raising concerns about its spread outside of natural endemic areas to new countries including the U. S. and Europe. Considering the potential for pandemic spread, understanding the development of immunity is paramount to the development of effective counter measures against CHIKV. In this study, we isolated a new CHIKV virus from an acutely infected human patient and developed a defined viral challenge stock in mice that allowed us to study viral pathogenesis and develop a viral neutralization assay. We then constructed a synthetic DNA vaccine delivered by in vivo electroporation (EP) that expresses a component of the CHIKV envelope glycoprotein and used this model to evaluate its efficacy. Vaccination induced robust antigen-specific cellular and humoral immune responses, which individually were capable of providing protection against CHIKV challenge in mice. Furthermore, vaccine studies in rhesus macaques demonstrated induction of nAb responses, which mimicked those induced in convalescent human patient sera. These data suggest a protective role for nAb against CHIKV disease and support further study of envelope-based CHIKV DNA vaccines.
C1 [Mallilankaraman, Karthik; Shedlock, Devon J.; Bao, Huihui; Kawalekar, Omkar U.; Fagone, Paolo; Ramanathan, Aarthi A.; Ferraro, Bernadette; Muthumani, Karuppiah; Weiner, David B.] Univ Penn, Sch Med, Dept Pathol, Philadelphia, PA 19104 USA.
   [Mallilankaraman, Karthik; Shedlock, Devon J.; Bao, Huihui; Kawalekar, Omkar U.; Fagone, Paolo; Ramanathan, Aarthi A.; Ferraro, Bernadette; Muthumani, Karuppiah; Weiner, David B.] Univ Penn, Sch Med, Lab Med, Philadelphia, PA 19104 USA.
   [Stabenow, Jennifer] Univ Tennessee, Hlth Sci Ctr, Reg Biocontainment Lab, Memphis, TN USA.
   [Vijayachari, Paluru; Sundaram, Senthil G.; Muruganandam, Nagarajan] Indian Council Med Res, Reg Med Res Ctr, Port Blair, Andaman & Nicob, India.
   [Sarangan, Gopalsamy; Srikanth, Padma] Sri Ramachandra Med Coll & Res Inst, Dept Microbiol, Madras, Tamil Nadu, India.
   [Khan, Amir S.; Kim, J. Joseph; Sardesai, Niranjan Y.] Inovio Pharmaceut, Blue Bell, PA USA.
   [Lewis, Mark G.] Bioqual Inc, Rockville, MD USA.
C3 University of Pennsylvania; University of Pennsylvania; University of
   Tennessee System; University of Tennessee Health Science Center; Indian
   Council of Medical Research (ICMR); ICMR - Regional Medical Research
   Centre, Port Blair (RMRCPB); Sri Ramachandra Institute of Higher
   Education & Research; Inovio Pharmaceuticals, Inc.; BIOQUAL Inc.
RP Mallilankaraman, K (corresponding author), Univ Penn, Sch Med, Dept Pathol, Philadelphia, PA 19104 USA.
EM muthuman@mail.med.upenn.edu
RI khan, Amir/AAS-4269-2021; MALLILANKARAMAN, KARTHIK/LJL-1439-2024;
   Weiner, David/H-8579-2014; Muthumani, Kar/C-8252-2017; Fagone,
   Paolo/Q-4455-2016
OI Sardesai, Niranjan/0000-0001-6920-1167; Shedlock,
   Devon/0000-0003-1018-7510; Muthumani, Kar/0000-0002-6807-2065;
   MALLILANKARAMAN, KARTHIK/0000-0002-9492-9050; Srikanth,
   Padma/0000-0002-2553-8347; Fagone, Paolo/0000-0002-6694-1992
FU Inovio Biomedical Corporation; NIH [T32-AI070099]
FX This research was supported by Inovio Biomedical Corporation under a
   collaborative research and development agreement with University of
   Pennsylvania (K. M. and D. B. W.) and in part by funding from the NIH to
   D.J.S. (T32-AI070099). The funders had no role in study design, data
   collection and analysis, decision to publish, or preparation of the
   manuscript.
CR Akahata W, 2010, NAT MED, V16, P334, DOI 10.1038/nm.2105
   Beasley DWC, 2008, EXPERT OPIN BIOL TH, V8, P95, DOI 10.1517/14712598.8.1.95
   Borgherini G, 2007, CLIN INFECT DIS, V44, P1401, DOI 10.1086/517537
   Boyer JD, 2007, P NATL ACAD SCI USA, V104, P18648, DOI 10.1073/pnas.0709198104
   Cho B, 2008, YONSEI MED J, V49, P828, DOI 10.3349/ymj.2008.49.5.828
   CLARKE DH, 1958, AM J TROP MED HYG, V7, P561, DOI 10.4269/ajtmh.1958.7.561
   COUDERC T, 2009, MICROBES INFECT
   Couderc T, 2008, PLOS PATHOG, V4, DOI 10.1371/journal.ppat.0040029
   Couderc T, 2009, J INFECT DIS, V200, P516, DOI 10.1086/600381
   Dubrulle M, 2009, PLOS ONE, V4, DOI 10.1371/journal.pone.0005895
   Edwards CJ, 2007, J CLIN VIROL, V39, P271, DOI 10.1016/j.jcv.2007.05.008
   Enserink M, 2006, SCIENCE, V311, P1085, DOI 10.1126/science.311.5764.1085a
   Enserink M, 2008, SCIENCE, V320, P864, DOI 10.1126/science.320.5878.864
   Epstein PR, 2007, AM J TROP MED HYG, V76, P403, DOI 10.4269/ajtmh.2007.76.403
   Farnon EC, 2008, CRIT CARE MED, V36, P2682, DOI 10.1097/CCM.0b013e3181843d94
   Higgs S, 2006, VECTOR-BORNE ZOONOT, V6, P115, DOI 10.1089/vbz.2006.6.115
   Jain M, 2008, TROP DOCT, V38, P70, DOI 10.1258/td.2007.070019
   Josseran L, 2006, EMERG INFECT DIS, V12, P1994
   Kalantri SP, 2006, NATL MED J INDIA, V19, P315
   KUTZLER MA, 2009, GENE THER
   Labadie K, 2010, J CLIN INVEST, V120, P894, DOI 10.1172/JCI40104
   Laddy DJ, 2008, PLOS ONE, V3, DOI 10.1371/journal.pone.0002517
   Laddy DJ, 2009, J VIROL, V83, P4624, DOI 10.1128/JVI.02335-08
   Lavillette D, 2005, J VIROL, V79, P6023, DOI 10.1128/JVI.79.10.6023-6034.2005
   LUMSDEN WH, 1955, T R SOC TROP MED HYG, V53, P33
   Mavalankar D, 2008, EMERG INFECT DIS, V14, P412, DOI 10.3201/eid1403.070720
   McClain DJ, 1998, J INFECT DIS, V177, P634, DOI 10.1086/514240
   Muthumani G, 2009, IMMUNOLOGY, V128, pe612, DOI 10.1111/j.1365-2567.2009.03044.x
   Muthumani K, 2002, VACCINE, V20, P1999, DOI 10.1016/S0264-410X(02)00086-5
   Muthumani K, 2008, VACCINE, V26, P5128, DOI 10.1016/j.vaccine.2008.03.060
   Ng LFP, 2009, PLOS ONE, V4, DOI 10.1371/journal.pone.0004261
   Njenga MK, 2008, J GEN VIROL, V89, P2754, DOI 10.1099/vir.0.2008/005413-0
   Oliver M, 2009, PLOS NEGLECT TROP D, V3, DOI 10.1371/journal.pntd.0000374
   Ozden S, 2008, J BIOL CHEM, V283, P21899, DOI 10.1074/jbc.M802444200
   Pestka JM, 2007, P NATL ACAD SCI USA, V104, P6025, DOI 10.1073/pnas.0607026104
   Powers AM, 2007, J GEN VIROL, V88, P2363, DOI 10.1099/vir.0.82858-0
   Puchhammer-Stöckl E, 2001, J MED VIROL, V64, P531, DOI 10.1002/jmv.1082
   Queyriaux B, 2008, LANCET INFECT DIS, V8, P2, DOI 10.1016/S1473-3099(07)70294-3
   Richards RM, 2006, P NATL ACAD SCI USA, V103, P1522, DOI 10.1073/pnas.0508815103
   Robin S, 2008, J CHILD NEUROL, V23, P1028, DOI 10.1177/0883073808314151
   ROBINSON M C, 1955, Trans R Soc Trop Med Hyg, V49, P28, DOI [10.1016/0035-9203(55)90080-8, 10.1016/0035-9203(57)90022-6]
   ROSS R. W., 1956, JOUR HYG, V54, P177
   Sam I-C, 2006, Med J Malaysia, V61, P264
   Santhosh SR, 2008, VIRUS RES, V135, P36, DOI 10.1016/j.virusres.2008.02.004
   Schuffenecker I, 2006, PLOS MED, V3, P1058, DOI 10.1371/journal.pmed.0030263
   Sergon K, 2008, AM J TROP MED HYG, V78, P333, DOI 10.4269/ajtmh.2008.78.333
   Simon F, 2008, MED CLIN N AM, V92, P1323, DOI 10.1016/j.mcna.2008.07.008
   Sourisseau M, 2007, PLOS PATHOG, V3, P804, DOI 10.1371/journal.ppat.0030089
   SR S, 2009, VIROL J, V6, P172
   STRAUSS JH, 1994, MICROBIOL REV, V58, P491, DOI 10.1128/MMBR.58.3.491-562.1994
   Tiwari M, 2009, VACCINE, V27, P2513, DOI 10.1016/j.vaccine.2009.02.062
   Vazeille M, 2007, PLOS ONE, V2, DOI 10.1371/journal.pone.0001168
   Wang E, 2008, VACCINE, V26, P5030, DOI 10.1016/j.vaccine.2008.07.054
   Ziegler SA, 2008, AM J TROP MED HYG, V79, P133, DOI 10.4269/ajtmh.2008.79.133
NR 54
TC 143
Z9 168
U1 2
U2 19
PU PUBLIC LIBRARY SCIENCE
PI SAN FRANCISCO
PA 1160 BATTERY STREET, STE 100, SAN FRANCISCO, CA 94111 USA
SN 1935-2735
J9 PLOS NEGLECT TROP D
JI Plos Neglect. Trop. Dis.
PD JAN
PY 2011
VL 5
IS 1
AR e928
DI 10.1371/journal.pntd.0000928
PG 13
WC Infectious Diseases; Parasitology; Tropical Medicine
WE Science Citation Index Expanded (SCI-EXPANDED)
SC Infectious Diseases; Parasitology; Tropical Medicine
GA 711MP
UT WOS:000286596000006
PM 21264351
OA gold, Green Published, Green Submitted
DA 2025-07-26
ER

PT J
AU Morrison, TE
   Oko, L
   Montgomery, SA
   Whitmore, AC
   Lotstein, AR
   Gunn, BM
   Elmore, SA
   Heise, MT
AF Morrison, Thomas E.
   Oko, Lauren
   Montgomery, Stephanie A.
   Whitmore, Alan C.
   Lotstein, Alina R.
   Gunn, Bronwyn M.
   Elmore, Susan A.
   Heise, Mark T.
TI A Mouse Model of Chikungunya Virus-Induced Musculoskeletal Inflammatory
   Disease Evidence of Arthritis, Tenosynovitis, Myositis, and
   Persistence
SO AMERICAN JOURNAL OF PATHOLOGY
LA English
DT Article
ID EPIDEMIC; INFECTION; FEVER
AB Chikungunya virus (CHIKV), an emerging mosquitoborne Alphavirus, causes debilitating rheumatic disease in humans that can last for weeks to months. Starting in 2004, a CHIKV outbreak in the Indian Ocean region affected millions of people, and infected travelers introduced CHIKV to new regions. The pathogenesis of CHIKV is poorly understood, and no approved vaccines or specific therapies exist. A major challenge to the study of CHIKV disease is the lack of a small animal model that recapitulates the major outcomes of human infection. In this study, the pathogenesis of CHIKV in C57BL/6J mice was investigated using biological and molecular clones of CHIKV isolated from human serum (CHIKV SL15649). After 14-day-old mice were inoculated with CHIKV SL15649 in the footpad, they displayed reduced weight gain and swelling of the inoculated limb. Histologic analysis of hind limb sections revealed severe necrotizing myositis, mixed inflammatory cell arthritis, chronic active tenosynovitis, and multifocal vasculitis. Interestingly, these disease signs and viral RNA persisted in musculoskeletal tissues for at least 3 weeks after inoculation. This work demonstrates the development of a mouse model of CHIKV infection with clinical manifestations and histopathologic findings that are consistent with the disease signs of CHIKV-infected humans, providing a useful tool for studying viral and host factors that drive CHIKV pathogenesis and for evaluating potential therapeutics against this emerging viral disease. (Am J Pathol 2011, 178:32-40; DOI: 10.1016/j.ajpath.2010.11.018)
C1 [Morrison, Thomas E.; Oko, Lauren] Univ Colorado, Dept Microbiol, Sch Med, Aurora, CO 80045 USA.
   [Montgomery, Stephanie A.] N Carolina State Univ, Coll Vet Med, Raleigh, NC USA.
   [Elmore, Susan A.] NIEHS, Cellular & Mol Pathol Branch, Natl Toxicol Program, Raleigh, NC USA.
   [Whitmore, Alan C.; Lotstein, Alina R.; Gunn, Bronwyn M.; Heise, Mark T.] Univ N Carolina, Dept Genet, Chapel Hill, NC USA.
   [Whitmore, Alan C.; Lotstein, Alina R.; Gunn, Bronwyn M.; Heise, Mark T.] Univ N Carolina, Dept Microbiol & Immunol, Chapel Hill, NC USA.
   [Whitmore, Alan C.; Lotstein, Alina R.; Gunn, Bronwyn M.; Heise, Mark T.] Univ N Carolina, Carolina Vaccine Inst, Chapel Hill, NC USA.
C3 University of Colorado System; University of Colorado Anschutz Medical
   Campus; North Carolina State University; National Institutes of Health
   (NIH) - USA; NIH National Institute of Environmental Health Sciences
   (NIEHS); University of North Carolina; University of North Carolina
   Chapel Hill; University of North Carolina; University of North Carolina
   Chapel Hill; University of North Carolina; University of North Carolina
   Chapel Hill
RP Morrison, TE (corresponding author), Univ Colorado, Dept Microbiol, Sch Med, 12800 E 19th Ave,Mail Stop 833, Aurora, CO 80045 USA.
EM thomas.morrison@ucdenver.edu
RI ; Elmore, Susan/B-1003-2018
OI Elmore, Susan/0000-0002-1680-9176; 
FU National Institutes of Health (NIH) [K22 AI079163, U54 AI 057157-07, 2
   R01 AR 047190]; NIH, National Institute of Environmental Health Sciences
FX Supported by National Institutes of Health (NIH) research grant K22
   AI079163 (T.E.M.), NIH research grants U54 AI 057157-07 (SERCEB Project
   2.1) and 2 R01 AR 047190 (M.T.H.), and in part by the Intramural
   Research Program of the NIH, National Institute of Environmental Health
   Sciences.
CR Borgherini G, 2008, CLIN INFECT DIS, V47, P469, DOI 10.1086/590003
   Bouquillard É, 2009, JOINT BONE SPINE, V76, P654, DOI 10.1016/j.jbspin.2009.08.005
   BRIGHTON SW, 1983, S AFR MED J, V63, P313
   Charrel RN, 2007, NEW ENGL J MED, V356, P769, DOI 10.1056/NEJMp078013
   Couderc T, 2008, PLOS PATHOG, V4, DOI 10.1371/journal.ppat.0040029
   Fros JJ, 2010, J VIROL, V84, P10877, DOI 10.1128/JVI.00949-10
   Gardner J, 2010, J VIROL, V84, P8021, DOI 10.1128/JVI.02603-09
   Griffin D.E., 2007, FIELDS VIROLOGY
   Harley D, 2001, CLIN MICROBIOL REV, V14, P909, DOI 10.1128/CMR.14.4.909-932.2001
   Hoarau JJ, 2010, J IMMUNOL, V184, P5914, DOI 10.4049/jimmunol.0900255
   Jaffar-Bandjee MC, 2009, MICROBES INFECT, V11, P1206, DOI 10.1016/j.micinf.2009.10.001
   Johnston R.E., 1996, Virology, 3rd Edition, P843
   Labadie K, 2010, J CLIN INVEST, V120, P894, DOI 10.1172/JCI40104
   Larrieu S, 2010, J CLIN VIROL, V47, P85, DOI 10.1016/j.jcv.2009.11.014
   Laurent P, 2007, CLIN CHEM, V53, P1408, DOI 10.1373/clinchem.2007.086595
   Malvy D, 2009, BMC INFECT DIS, V9, DOI 10.1186/1471-2334-9-200
   Mavalankar D, 2007, LANCET INFECT DIS, V7, P306, DOI 10.1016/S1473-3099(07)70091-9
   Morrison TE, 2006, J VIROL, V80, P737, DOI 10.1128/JVI.80.2.737-749.2006
   Morrison TE, 2008, J VIROL, V82, P11263, DOI 10.1128/JVI.01352-08
   Morrison TE, 2007, J VIROL, V81, P5132, DOI 10.1128/JVI.02799-06
   Mylonas AD, 2002, MED J AUSTRALIA, V177, P356, DOI 10.5694/j.1326-5377.2002.tb04837.x
   Ozden S, 2007, PLOS ONE, V2, DOI 10.1371/journal.pone.0000527
   Parola P, 2007, CLIN INFECT DIS, V45, P801, DOI 10.1086/521171
   Parola P, 2006, EMERG INFECT DIS, V12, P1493, DOI 10.3201/eid1210.060610
   Powers AM, 2007, J GEN VIROL, V88, P2363, DOI 10.1099/vir.0.82858-0
   ROSS R. W., 1956, JOUR HYG, V54, P177
   Seneviratne SL, 2006, BMJ-BRIT MED J, V333, P1220, DOI 10.1136/bmj.39051.725729.3A
   Simmons JD, 2010, J VIROL, V84, P11429, DOI 10.1128/JVI.00577-10
   Simmons JD, 2009, J VIROL, V83, P10571, DOI 10.1128/JVI.01041-09
   Simon F, 2007, MEDICINE, V86, P123, DOI 10.1097/MD/0b013e31806010a5
   Sissoko D, 2009, PLOS NEGLECT TROP D, V3, DOI 10.1371/journal.pntd.0000389
   Staikowsky F, 2008, EPIDEMIOL INFECT, V136, P196, DOI 10.1017/S0950268807008424
   Staples JE, 2009, CLIN INFECT DIS, V49, P942, DOI 10.1086/605496
   Tesh RB, 1999, CLIN INFECT DIS, V28, P67, DOI 10.1086/515070
   Watson R, 2007, BRIT MED J, V335, P532, DOI 10.1136/bmj.39332.708738.DB
   WILLIAMS MC, 1965, T ROY SOC TROP MED H, V59, P186, DOI 10.1016/0035-9203(65)90080-5
   Ziegler SA, 2008, AM J TROP MED HYG, V79, P133, DOI 10.4269/ajtmh.2008.79.133
   2007, PROMED MAIL     0907
NR 38
TC 228
Z9 270
U1 1
U2 13
PU ELSEVIER SCIENCE INC
PI NEW YORK
PA STE 800, 230 PARK AVE, NEW YORK, NY 10169 USA
SN 0002-9440
EI 1525-2191
J9 AM J PATHOL
JI Am. J. Pathol.
PD JAN
PY 2011
VL 178
IS 1
BP 32
EP 40
DI 10.1016/j.ajpath.2010.11.018
PG 9
WC Pathology
WE Science Citation Index Expanded (SCI-EXPANDED)
SC Pathology
GA 710EM
UT WOS:000286493700006
PM 21224040
OA Green Published, Bronze
DA 2025-07-26
ER

PT J
AU Moulay, D
   Aziz-Alaoui, MA
   Cadivel, M
AF Moulay, D.
   Aziz-Alaoui, M. A.
   Cadivel, M.
TI The chikungunya disease: Modeling, vector and transmission global
   dynamics
SO MATHEMATICAL BIOSCIENCES
LA English
DT Article
DE Chikungunya; Modeling; Competitive systems; Global stability
ID AEDES-ALBOPICTUS; MATHEMATICAL-MODEL; DENGUE-DISEASE; VARIABLE HUMAN;
   MOSQUITOS; SURVIVAL; TEMPERATURE; LONGEVITY; AEGYPTI
AB Models for the transmission of the chikungunya virus to human population are discussed. The chikungunya virus is an alpha arbovirus, first identified in 1953. It is transmitted by Aedes mosquitoes and is responsible for a little documented uncommon acute tropical disease. Models describing the mosquito population dynamics and the virus transmission to the human population are discussed. Global analysis of equilibria are given, which use on the one hand Lyapunov functions and on the other hand results of the theory of competitive systems and stability of periodic orbits. (C) 2010 Elsevier Inc. All rights reserved.
C1 [Moulay, D.; Aziz-Alaoui, M. A.; Cadivel, M.] Univ Havre, Lab Math Appl, F-76058 Le Havre, France.
C3 Universite Le Havre Normandie
RP Moulay, D (corresponding author), Univ Havre, LMAH, 25 Rue Philippe Lebon,BP540, F-76058 Le Havre, France.
EM djamila.moulay@univ-lehavre.fr
OI AZIZ-ALAOUI, M.A./0000-0001-5198-4597
FU region "Haute-Normandie", France
FX This research is supported by region "Haute-Normandie", France. The
   authors would like to thank the editors and the anonymous referees for
   their careful reading and very valuable comments that improved the
   presentation of this paper.
CR AMERASINGHE FP, 1984, INSECT SCI APPL, V5, P493, DOI 10.1017/S1742758400004926
   BUTLER G, 1986, P AM MATH SOC, V96, P425, DOI 10.2307/2046588
   Christopher, 1960, YELLOW FEVER MOSQUIT
   Delatte H, 2009, J MED ENTOMOL, V46, P33, DOI 10.1603/033.046.0105
   Derouich M, 2006, APPL MATH COMPUT, V177, P528, DOI 10.1016/j.amc.2005.11.031
   Derouich M, 2003, BIOMED ENG ONLINE, V2, DOI 10.1186/1475-925X-2-4
   Diekmann O., 2000, MATH EPIDEMIOLOGY IN
   Dieng H, 2010, PLOS ONE, V5, DOI 10.1371/journal.pone.0011790
   Dubrulle M, 2009, PLOS ONE, V4, DOI 10.1371/journal.pone.0005895
   Dumont Y, 2008, MATH BIOSCI, V213, P80, DOI 10.1016/j.mbs.2008.02.008
   Dumont Y, 2010, MATH BIOSCI ENG, V7, P313, DOI 10.3934/mbe.2010.7.313
   Erickson RA, 2010, ECOL MODEL, V221, P1273, DOI 10.1016/j.ecolmodel.2010.01.018
   Eritja R, 2005, BIOL INVASIONS, V7, P87, DOI 10.1007/s10530-004-9637-6
   Esteva L, 1999, J MATH BIOL, V38, P220, DOI 10.1007/s002850050147
   Esteva L, 1998, MATH BIOSCI, V150, P131, DOI 10.1016/S0025-5564(98)10003-2
   Esteva L, 2005, MATH BIOSCI, V198, P132, DOI 10.1016/j.mbs.2005.06.004
   Feng ZL, 1997, J MATH BIOL, V35, P523, DOI 10.1007/s002850050064
   FOSTER WA, 1995, ANNU REV ENTOMOL, V40, P443, DOI 10.1146/annurev.en.40.010195.002303
   Hale J.K., 1969, ORDINARY DIFFERENTIA
   Hawley W.A., 1988, Journal of the American Mosquito Control Association, V4, P1
   Hethcote HW, 2000, SIAM REV, V42, P599, DOI 10.1137/S0036144500371907
   Juliano SA, 2007, J AM MOSQUITO CONTR, V23, P265, DOI 10.2987/8756-971X(2007)23[265:PD]2.0.CO;2
   LI MY, 1995, MATH BIOSCI, V125, P155, DOI 10.1016/0025-5564(95)92756-5
   LUMSDEN WHR, 1955, T ROY SOC TROP MED H, V49, P23
   MARTIN RH, 1974, J MATH ANAL APPL, V45, P432, DOI 10.1016/0022-247X(74)90084-5
   Medlock JM, 2006, J VECTOR ECOL, V31, P292, DOI 10.3376/1081-1710(2006)31[292:AOTPFS]2.0.CO;2
   MOULAY D, OPTIMAL CONTRO UNPUB
   MOULAY D, ANAL DELAYED M UNPUB
   MULDOWNEY JS, 1990, ROCKY MT J MATH, V20, P857, DOI 10.1216/rmjm/1181073047
   MULDOWNEY JS, 1984, T AM MATH SOC, V283, P465, DOI 10.2307/1999142
   Ngwa GA, 2000, MATH COMPUT MODEL, V32, P747, DOI 10.1016/S0895-7177(00)00169-2
   NOVAK R, 1992, AEDES ALBOPICTUS WIN, V3, P1
   Pages F, 2006, Med Trop (Mars), V66, P226
   Paupy C, 2009, MICROBES INFECT, V11, P1177, DOI 10.1016/j.micinf.2009.05.005
   Reiskind MH, 2009, MED VET ENTOMOL, V23, P62, DOI 10.1111/j.1365-2915.2008.00782.x
   ROBINSON M C, 1955, Trans R Soc Trop Med Hyg, V49, P28, DOI [10.1016/0035-9203(55)90080-8, 10.1016/0035-9203(57)90022-6]
   Smith H.L., 1995, AM MATH SOC MATH SUR, DOI 10.1090/surv/041
   SMITH HL, 1988, SIAM REV, V30, P87, DOI 10.1137/1030003
   SOTA T, 1992, ENTOMOL EXP APPL, V63, P155, DOI 10.1007/BF00343575
   THIEME HR, 1992, J MATH BIOL, V30, P755
   Tran A, 2006, THEOR POPUL BIOL, V69, P3, DOI 10.1016/j.tpb.2005.06.008
   van den Driessche P, 2002, MATH BIOSCI, V180, P29, DOI 10.1016/S0025-5564(02)00108-6
   VELASCOHERNANDEZ JX, 1994, THEOR POPUL BIOL, V46, P1, DOI 10.1006/tpbi.1994.1017
   Yang HM, 2008, APPL MATH COMPUT, V198, P401, DOI 10.1016/j.amc.2007.08.046
   Zhang J, 2003, MATH BIOSCI, V185, P15, DOI 10.1016/S0025-5564(03)00087-7
NR 45
TC 81
Z9 83
U1 4
U2 30
PU ELSEVIER SCIENCE INC
PI NEW YORK
PA STE 800, 230 PARK AVE, NEW YORK, NY 10169 USA
SN 0025-5564
EI 1879-3134
J9 MATH BIOSCI
JI Math. Biosci.
PD JAN
PY 2011
VL 229
IS 1
BP 50
EP 63
DI 10.1016/j.mbs.2010.10.008
PG 14
WC Biology; Mathematical & Computational Biology
WE Science Citation Index Expanded (SCI-EXPANDED)
SC Life Sciences & Biomedicine - Other Topics; Mathematical & Computational
   Biology
GA 715CX
UT WOS:000286859100006
PM 21070789
DA 2025-07-26
ER

PT J
AU Pakran, J
   George, M
   Riyaz, N
   Arakkal, R
   George, S
   Rajan, U
   Khader, A
   Thomas, S
   Abdurahman, R
   Sasidharanpillai, S
   Thumbayil, L
AF Pakran, Jaheersha
   George, Mamatha
   Riyaz, Najeeba
   Arakkal, Riyaz
   George, Sandhya
   Rajan, Uma
   Khader, Anza
   Thomas, Sumi
   Abdurahman, Rahima
   Sasidharanpillai, Saritha
   Thumbayil, Lekha
TI Purpuric macules with vesiculobullous lesions: a novel manifestation of
   Chikungunya
SO INTERNATIONAL JOURNAL OF DERMATOLOGY
LA English
DT Article
ID EPIDERMAL NECROLYSIS; ERYTHEMA MULTIFORME; SKIN-LESIONS; VIRUS;
   OUTBREAK; FEVER; INDIA; INFECTION; DIAGNOSIS; TRAVELERS
AB Background
   Chikungunya (CHIK) is an emerging viral disease with a myriad of cutaneous manifestations.
   Aims
   The aim of our study was to document the morphology and evolution of skin lesions in cases presenting with fever, purpuric macules and vesiculobullous lesions, to confirm its causative relationship with CHIK, and to investigate further in order to delineate possible mechanisms of bulla formation in these cases.
   Materials and Methods
   A prospective, descriptive hospital-based study was carried out at a tertiary health care centre in Kerala. A total of 10 patients were enrolled in the study and investigated.
   Results
   All cases had morbilliform eruption prior to onset of purpuric macules. Eight cases developed vesiculobullous lesions that arose either de novo or over a part or whole of the purpuric macules. Skin lesions resolved within an average of 7.6 days leaving post-inflammatory hypopigmentation. IgM CHIK enzyme-linked immunosorbent assay (ELISA) was positive in all 10 patients. Tzanck smear from the bullae showed lymphocytes in most cases along with acantholytic cells, necrotic keratinocytes or occasional neutrophils. Skin biopsy showed intraepidermal or subepidermal bullae. Immunohistochemistry revealed predominantly CD8 positive T lymphocytes in the infiltrate. The prognosis was good with supportive management alone.
   Discussion
   The clinical features in our cases are comparable to the 3 previous reports of vesiculobullous lesions in CHIK affected infants. Based on the current evidence, we hypothesize that at least 2 mechanisms are at play for these skin lesions; CHIK virus induced keratinocyte necrosis followed by a cytotoxic immune response, and possible modulation of rash by drugs.
   Conclusion
   With severe epidemics of CHIK spreading from Asia and Africa to the Western hemisphere, we must consider bullous CHIK as a differential diagnosis in cases with fever and purpuric and vesiculobullous lesions.
C1 [Pakran, Jaheersha; George, Mamatha; Riyaz, Najeeba; George, Sandhya; Rajan, Uma; Khader, Anza; Thomas, Sumi; Abdurahman, Rahima; Sasidharanpillai, Saritha] Calicut Med Coll, Dept Dermatol, Calicut, Kerala, India.
   [Arakkal, Riyaz] Calicut Med Coll, Dept Pediat, Calicut, Kerala, India.
   [Thumbayil, Lekha] Calicut Med Coll, Dept Pathol, Calicut, Kerala, India.
RP Pakran, J (corresponding author), 19-89 Nellicode Housing Colony Kavu Stop Chevayu, Calicut 673016, Kerala, India.
EM jaheershanijas@gmail.com
RI ; Pakran, Jaheersha/G-8663-2011
OI Sasidharanpillai, Sarita/0000-0002-8467-2669; Pakran,
   Jaheersha/0000-0002-1702-3554; George, Sandhya/0000-0002-5902-2509
CR AMON RB, 1975, ARCH DERMATOL, V111, P1433, DOI 10.1001/archderm.111.11.1433
   [Anonymous], FITZPATRICKS DERMATO
   [Anonymous], 2005, Infectious disease and their etiologic agents in Mandell, Douglas and benett's principle and practice of infectious diseases, V2, P1913
   Bandyopadhyay D, 2008, INT J DERMATOL, V47, P1148, DOI 10.1111/j.1365-4632.2008.03817.x
   Belazarian L, 2008, FITZPATRICKS DERMATO, P1868
   Breathnach S M., 2004, Rook's textbook of dermatology, V7th edn, p42.1
   Brown AK, 2003, MANSONS TROPICAL DIS, P738
   CALISHER CH, 1986, J CLIN MICROBIOL, V23, P155, DOI 10.1128/JCM.23.1.155-159.1986
   Cherry JD, 1998, TXB PEDIAT INFECT DI, P720
   CHOSIDOW O, 1994, ARCH DERMATOL, V130, P627, DOI 10.1001/archderm.130.5.627
   Durdu M, 2008, J AM ACAD DERMATOL, V59, P958, DOI 10.1016/j.jaad.2008.07.059
   European Centre for Disease Prevention and Control (ECDC), 2007, MISS REP CHIK IT JOI
   Farnon E., 2007, Morbidity and Mortality Weekly Report, V56, P276
   Horn TD, 2005, LEVERS HISTOPATHOLOG, P325
   HOWLAND WW, 1984, J AM ACAD DERMATOL, V10, P438, DOI 10.1016/S0190-9622(84)80090-0
   IMAMURA S, 1980, BRIT J DERMATOL, V102, P161, DOI 10.1111/j.1365-2133.1980.tb05687.x
   Inamadar AC, 2008, INT J DERMATOL, V47, P154, DOI 10.1111/j.1365-4632.2008.03478.x
   Johnston RE, 1996, FIELDS VIROLOGY, P858
   Kalantri SP, 2006, NATL MED J INDIA, V19, P315
   KING T, 1994, INT J DERMATOL, V33, P634, DOI 10.1111/j.1365-4362.1994.tb02922.x
   Kumar NP, 2008, J GEN VIROL, V89, P1945, DOI 10.1099/vir.0.83628-0
   Lemant J, 2008, CRIT CARE MED, V36, P2536, DOI 10.1097/CCM.0b013e318183f2d2
   LEVITT NH, 1986, VACCINE, V4, P157, DOI 10.1016/0264-410X(86)90003-4
   Lucas Sebastian., 2005, Lever's Histopathology) of the skin, V9th, P551
   National Vector-Borne Diseases Control Programme (NVBDCP), 2009, CHIK FEV SIT COUNT D
   National Vector-Borne Diseases Control Programme (NVBDCP), 2009, EPID PROF CHIK FEV C
   PAVRI K, 1986, T ROY SOC TROP MED H, V80, P491, DOI 10.1016/0035-9203(86)90358-5
   Prashant Soma, 2009, Indian J Dermatol, V54, P128, DOI 10.4103/0019-5154.53186
   RAVI R, 2006, INDIAN J MED MICROBI, V24, P83
   Rezza G, 2007, LANCET, V370, P1840, DOI 10.1016/S0140-6736(07)61779-6
   Robin S, 2010, EUR J PEDIATR, V169, P67, DOI 10.1007/s00431-009-0986-0
   Roujeau JC, 2008, FITZPATRICKS DERMATO, P343
   SHAH KV, 1964, INDIAN J MED RES, V52, P676
   Sterling JC., 2004, ROOKS TXB DERMATOLOG, V7th, p25.1
   Taubitz W, 2007, CLIN INFECT DIS, V45, pE1, DOI 10.1086/518701
   Travers JB, 2008, FITZPATRICKS DERMATO, P1710
   Valamparampil JJ, 2009, INDIAN J PEDIATR, V76, P151, DOI 10.1007/s12098-009-0045-x
   Wu H, 2005, LEVERS HISTOPATHOLOG, P276
   Xu H, 2005, LEVERS HISTOPATHOLOG, P670
NR 39
TC 24
Z9 24
U1 0
U2 1
PU WILEY
PI HOBOKEN
PA 111 RIVER ST, HOBOKEN 07030-5774, NJ USA
SN 0011-9059
EI 1365-4632
J9 INT J DERMATOL
JI Int. J. Dermatol.
PD JAN
PY 2011
VL 50
IS 1
BP 61
EP 69
DI 10.1111/j.1365-4632.2010.04644.x
PG 9
WC Dermatology
WE Science Citation Index Expanded (SCI-EXPANDED)
SC Dermatology
GA 700QB
UT WOS:000285758100010
PM 21182504
DA 2025-07-26
ER

PT J
AU White, LK
   Sali, T
   Alvarado, D
   Gatti, E
   Pierre, P
   Streblow, D
   DeFilippis, VR
AF White, Laura K.
   Sali, Tina
   Alvarado, David
   Gatti, Evelina
   Pierre, Philippe
   Streblow, Daniel
   DeFilippis, Victor R.
TI Chikungunya Virus Induces IPS-1-Dependent Innate Immune Activation and
   Protein Kinase R-Independent Translational Shutoff
SO JOURNAL OF VIROLOGY
LA English
DT Article
ID INTERFERON REGULATORY FACTOR-3; DOUBLE-STRANDED-RNA; HEPATITIS-C VIRUS;
   NF-KAPPA-B; VENEZUELAN EQUINE ENCEPHALITIS; VIRAL DIARRHEA VIRUS;
   INDUCIBLE GENE-I; RIG-I; SINDBIS-VIRUS; HUMAN CYTOMEGALOVIRUS
AB Chikungunya virus (CHIKV) is an arthritogenic mosquito-transmitted alphavirus that is undergoing re-emergence in areas around the Indian Ocean. Despite the current and potential danger posed by this virus, we know surprisingly little about the induction and evasion of CHIKV-associated antiviral immune responses. With this in mind we investigated innate immune reactions to CHIKV in human fibroblasts, a demonstrable in vivo target of virus replication and spread. We show that CHIKV infection leads to activation of the transcription factor interferon regulatory factor 3 (IRF3) and subsequent transcription of IRF3-dependent antiviral genes, including beta interferon (IFN-beta). IRF3 activation occurs by way of a virus-induced innate immune signaling pathway that includes the adaptor molecule interferon promoter stimulator 1 (IPS-1). Despite strong transcriptional upregulation of these genes, however, translation of the corresponding proteins is not observed. We further demonstrate that translation of cellular (but not viral) genes is blocked during infection and that although CHIKV is found to trigger inactivation of the translational molecule eukaryotic initiation factor subunit 2 alpha by way of the double-stranded RNA sensor protein kinase R, this response is not required for the block to protein synthesis. Furthermore, overall diminution of cellular RNA synthesis is also observed in the presence of CHIKV and transcription of IRF3-dependent antiviral genes appears specifically blocked late in infection. We hypothesize that the observed absence of IFN-beta and antiviral proteins during infection results from an evasion mechanism exhibited by CHIKV that is dependent on widespread shutoff of cellular protein synthesis and a targeted block to late synthesis of antiviral mRNA transcripts.
C1 [White, Laura K.; Sali, Tina; Alvarado, David; Streblow, Daniel; DeFilippis, Victor R.] Oregon Hlth & Sci Univ, Vaccine & Gene Therapy Inst, Portland, OR 97006 USA.
   [Gatti, Evelina; Pierre, Philippe] CNRS, Ctr Immunol Marseille Luminy, UMR6102, Marseille, France.
C3 Oregon Health & Science University; Institut National de la Sante et de
   la Recherche Medicale (Inserm); Centre National de la Recherche
   Scientifique (CNRS); Aix-Marseille Universite
RP DeFilippis, VR (corresponding author), Oregon Hlth & Sci Univ, Vaccine & Gene Therapy Inst, 505 NW 185th Ave, Portland, OR 97006 USA.
EM defilipp@ohsu.edu
RI Gatti, Evelina/B-7941-2012; Pierre, Philippe/JYP-5297-2024; pierre,
   philippe/JYP-5297-2024
OI Gatti, Evelina/0000-0002-0667-0799; pierre, philippe/0000-0003-0863-8255
FU NIH [CD001]; Pacific Northwest Regional Center of Excellence; HSFP; ANR
   DC-TRANS; LNCC
FX This study was supported by NIH career development grant CD001 from the
   Pacific Northwest Regional Center of Excellence (V. R. D.) and by HSFP,
   ANR DC-TRANS, and LNCC (P.P.).
CR Ablasser A, 2009, NAT IMMUNOL, V10, P1065, DOI 10.1038/ni.1779
   Aguilar PV, 2007, J VIROL, V81, P3866, DOI 10.1128/JVI.02075-06
   Anishchenko M, 2004, J VIROL, V78, P1, DOI 10.1128/JVI.78.1.1-8.2004
   [Anonymous], 2006, Euro Surveill
   Bartee E, 2009, CYTOKINE, V47, P199, DOI 10.1016/j.cyto.2009.06.006
   Berlanga JJ, 2006, EMBO J, V25, P1730, DOI 10.1038/sj.emboj.7601073
   Boudinot P, 2000, J GEN VIROL, V81, P2675, DOI 10.1099/0022-1317-81-11-2675
   Breakwell L, 2007, J VIROL, V81, P8677, DOI 10.1128/JVI.02411-06
   Bresnahan WA, 2000, J VIROL, V74, P10816, DOI 10.1128/JVI.74.22.10816-10818.2000
   BRIGHTON SW, 1983, S AFR MED J, V63, P313
   Browne EP, 2001, J VIROL, V75, P12319, DOI 10.1128/JVI.75.24.12319-12330.2001
   Burke CW, 2009, VIROLOGY, V395, P121, DOI 10.1016/j.virol.2009.08.039
   Chen ZH, 2007, VIROLOGY, V366, P277, DOI 10.1016/j.virol.2007.04.023
   Chew T, 2009, MOL IMMUNOL, V46, P393, DOI 10.1016/j.molimm.2008.10.010
   Chiu YH, 2009, CELL, V138, P576, DOI 10.1016/j.cell.2009.06.015
   Couderc T, 2008, PLOS PATHOG, V4, DOI 10.1371/journal.ppat.0040029
   Cui S, 2008, MOL CELL, V29, P169, DOI 10.1016/j.molcel.2007.10.032
   Daffis S, 2009, PLOS PATHOG, V5, DOI 10.1371/journal.ppat.1000607
   DeFilippis VR, 2010, J VIROL, V84, P585, DOI 10.1128/JVI.01748-09
   DeFilippis VR, 2006, J VIROL, V80, P1032, DOI 10.1128/JVI.80.2.1032-1037.2006
   DESPRES P, 1995, J VIROL, V69, P7345
   Deuber SA, 2007, J GEN VIROL, V88, P1952, DOI 10.1099/vir.0.82264-0
   Dölken L, 2008, RNA, V14, P1959, DOI 10.1261/rna.1136108
   Enserink M, 2006, SCIENCE, V311, P1085, DOI 10.1126/science.311.5764.1085a
   Everett RD, 2008, J VIROL, V82, P8871, DOI 10.1128/JVI.00613-08
   Fitzgerald KA, 2003, NAT IMMUNOL, V4, P491, DOI 10.1038/ni921
   FOURIE ED, 1979, S AFR MED J, V56, P130
   FRIEDMAN RM, 1965, NATURE, V206, P532, DOI 10.1038/206532a0
   FROLOV I, 1994, J VIROL, V68, P1721, DOI 10.1128/JVI.68.3.1721-1727.1994
   Frolova EI, 2002, J VIROL, V76, P11254, DOI 10.1128/JVI.76.22.11254-11264.2002
   Garaigorta U, 2009, CELL HOST MICROBE, V6, P513, DOI 10.1016/j.chom.2009.11.004
   Gardner J, 2010, J VIROL, V84, P8021, DOI 10.1128/JVI.02603-09
   Garmashova N, 2007, J VIROL, V81, P2472, DOI 10.1128/JVI.02073-06
   Garmashova N, 2006, J VIROL, V80, P5686, DOI 10.1128/JVI.02739-05
   Gorchakov R, 2005, J VIROL, V79, P9397, DOI 10.1128/JVI.79.15.9397-9409.2005
   Gorchakov R, 2004, J VIROL, V78, P8455, DOI 10.1128/JVI.78.16.8455-8467.2004
   Gould EA, 2009, T ROY SOC TROP MED H, V103, P109, DOI 10.1016/j.trstmh.2008.07.025
   Grandvaux N, 2002, J VIROL, V76, P5532, DOI 10.1128/JVI.76.11.5532-5539.2002
   GREISERWILKE I, 1989, J GEN VIROL, V70, P743, DOI 10.1099/0022-1317-70-3-743
   Hidmark ÅS, 2005, J VIROL, V79, P10376, DOI 10.1128/JVI.79.16.10376-10385.2005
   Hilton L, 2006, J VIROL, V80, P11723, DOI 10.1128/JVI.01145-06
   Hiscott J, 2006, TRENDS MOL MED, V12, P53, DOI 10.1016/j.molmed.2005.12.003
   Hochedez P, 2006, EMERG INFECT DIS, V12, P1565, DOI 10.3201/eid1210.060495
   Hornung V, 2006, SCIENCE, V314, P994, DOI 10.1126/science.1132505
   Kato H, 2008, J EXP MED, V205, P1601, DOI 10.1084/jem.20080091
   Kawai T, 2005, NAT IMMUNOL, V6, P981, DOI 10.1038/ni1243
   Kawai T, 2006, NAT IMMUNOL, V7, P131, DOI 10.1038/ni1303
   KENNEDY AC, 1980, J RHEUMATOL, V7, P231
   Kinsella TM, 1996, HUM GENE THER, V7, P1405, DOI 10.1089/hum.1996.7.12-1405
   Lam S K, 2001, Southeast Asian J Trop Med Public Health, V32, P447
   Lin RT, 1998, MOL CELL BIOL, V18, P2986, DOI 10.1128/MCB.18.5.2986
   Livak KJ, 2001, METHODS, V25, P402, DOI 10.1006/meth.2001.1262
   MASON P. J., 1957, TRANS ROY SOC TROP MED AND HYG, V51, P238
   McInerney GM, 2005, MOL BIOL CELL, V16, P3753, DOI 10.1091/mbc.E05-02-0124
   Merika M, 1998, MOL CELL, V1, P277, DOI 10.1016/S1097-2765(00)80028-3
   Meylan E, 2005, NATURE, V437, P1167, DOI 10.1038/nature04193
   Noyce RS, 2009, J VIROL, V83, P4013, DOI 10.1128/JVI.02069-08
   Paladino P, 2006, J IMMUNOL, V177, P8008, DOI 10.4049/jimmunol.177.11.8008
   Perri S, 2003, J VIROL, V77, P10394, DOI 10.1128/JVI.77.19.10394-10403.2003
   Perry AK, 2005, CELL RES, V15, P407, DOI 10.1038/sj.cr.7290309
   Peters KL, 2002, P NATL ACAD SCI USA, V99, P6322, DOI 10.1073/pnas.092133199
   Pialoux G, 2007, LANCET INFECT DIS, V7, P319, DOI 10.1016/S1473-3099(07)70107-X
   Pichlmair A, 2006, SCIENCE, V314, P997, DOI 10.1126/science.1132998
   Pichlmair A, 2009, J VIROL, V83, P10761, DOI 10.1128/JVI.00770-09
   Prescott JB, 2007, J IMMUNOL, V179, P1796, DOI 10.4049/jimmunol.179.3.1796
   REED L. J., 1938, AMER JOUR HYG, V27, P493
   Reiter P, 2006, LANCET INFECT DIS, V6, P463, DOI 10.1016/S1473-3099(06)70531-X
   ROBINSON M C, 1955, Trans R Soc Trop Med Hyg, V49, P28, DOI [10.1016/0035-9203(55)90080-8, 10.1016/0035-9203(57)90022-6]
   ROSS R. W., 1956, JOUR HYG, V54, P177
   Ryman KD, 2008, IMMUNOL REV, V225, P27, DOI 10.1111/j.1600-065X.2008.00670.x
   Ryman KD, 2002, VIRAL IMMUNOL, V15, P53, DOI 10.1089/088282402317340233
   Saito T, 2008, J EXP MED, V205, P1523, DOI 10.1084/jem.20081210
   Saito T, 2008, NATURE, V454, P523, DOI 10.1038/nature07106
   Sato M, 2000, IMMUNITY, V13, P539, DOI 10.1016/S1074-7613(00)00053-4
   Schilte C, 2010, J EXP MED, V207, P429, DOI 10.1084/jem.20090851
   Schmidt EK, 2009, NAT METHODS, V6, P275, DOI [10.1038/nmeth.1314, 10.1038/NMETH.1314]
   Schuffenecker I, 2006, PLOS MED, V3, P1058, DOI 10.1371/journal.pmed.0030263
   Servant MJ, 2001, J BIOL CHEM, V276, P355, DOI 10.1074/jbc.M007790200
   Seth RB, 2005, CELL, V122, P669, DOI 10.1016/j.cell.2005.08.012
   Sharma S, 2003, SCIENCE, V300, P1148, DOI 10.1126/science.1081315
   SIMMONS DT, 1972, J MOL BIOL, V71, P615
   Sourisseau M, 2007, PLOS PATHOG, V3, P804, DOI 10.1371/journal.ppat.0030089
   Tsetsarkin K, 2006, VECTOR-BORNE ZOONOT, V6, P325, DOI 10.1089/vbz.2006.6.325
   Ventoso I, 2006, GENE DEV, V20, P87, DOI 10.1101/gad.357006
   Wang XY, 2007, J IMMUNOL, V178, P6770, DOI 10.4049/jimmunol.178.11.6770
   Wathelet MG, 1998, MOL CELL, V1, P507, DOI 10.1016/S1097-2765(00)80051-9
   Xu LG, 2005, MOL CELL, V19, P727, DOI 10.1016/j.molcel.2005.08.014
   Yoneyama M, 1998, EMBO J, V17, P1087, DOI 10.1093/emboj/17.4.1087
   Yoneyama M, 2005, J IMMUNOL, V175, P2851, DOI 10.4049/jimmunol.175.5.2851
   Yoneyama M, 2004, NAT IMMUNOL, V5, P730, DOI 10.1038/ni1087
   Ziegler SA, 2008, AM J TROP MED HYG, V79, P133, DOI 10.4269/ajtmh.2008.79.133
NR 91
TC 114
Z9 136
U1 0
U2 6
PU AMER SOC MICROBIOLOGY
PI WASHINGTON
PA 1752 N ST NW, WASHINGTON, DC 20036-2904 USA
SN 0022-538X
EI 1098-5514
J9 J VIROL
JI J. Virol.
PD JAN
PY 2011
VL 85
IS 1
BP 606
EP 620
DI 10.1128/JVI.00767-10
PG 15
WC Virology
WE Science Citation Index Expanded (SCI-EXPANDED)
SC Virology
GA 691QL
UT WOS:000285095800054
PM 20962078
OA Green Published, Bronze
DA 2025-07-26
ER

PT J
AU Calzolari, M
   Bonilauri, P
   Bellini, R
   Albieri, A
   Defilippo, F
   Maioli, G
   Galletti, G
   Gelati, A
   Barbieri, I
   Tamba, M
   Lelli, D
   Carra, E
   Cordioli, P
   Angelini, P
   Dottori, M
AF Calzolari, Mattia
   Bonilauri, Paolo
   Bellini, Romeo
   Albieri, Alessandro
   Defilippo, Francesco
   Maioli, Giulia
   Galletti, Giorgio
   Gelati, Antoni
   Barbieri, Ilaria
   Tamba, Marco
   Lelli, Davide
   Carra, Elena
   Cordioli, Paolo
   Angelini, Paola
   Dottori, Michele
TI Evidence of Simultaneous Circulation of West Nile and Usutu Viruses in
   Mosquitoes Sampled in Emilia-Romagna Region (Italy) in 2009
SO PLOS ONE
LA English
DT Article
ID PCR ASSAY; AUSTRIA; CULEX; FLAVIVIRUSES; SURVEILLANCE; EMERGENCE
AB Background: In recent years human diseases due to mosquito-borne viruses were increasingly reported in Emilia-Romagna region (Italy), from the chikungunya virus in 2007 to the West Nile virus (WNV) in 2008. An extensive entomological survey was performed in 2009 to establish the presence and distribution of mosquito arboviruses in this region, with particular reference to flaviviruses.
   Methodology/Principal Findings: From May 6 to October 31, a total of 190,516 mosquitoes were sampled in georeferenced stations, grouped in 1,789 pools according date of collection, location, and species, and analyzed by reverse transcription polymerase chain reaction (RT-PCR) to detect the presence of RNA belong to Flavivirus genus. WNV was detected in 27 mosquito pools, producing sequences similar to those of birds and human strains obtained in 2008 outbreak, pointed out the probable virus overwintering. Isolation of WNV was achieved from one of these pools. Moreover 56 pools of mosquitoes tested positive for Usutu virus (USUV). Most PCR positive pools consisted of Culex pipiens, which also was the most analyzed mosquito species (81.4% of specimens); interestingly, USUV RNA was also found in two Aedes albopictus mosquito pools. Simultaneous circulation of WNV and USUV in the survey area was highlighted by occurrence of 8 mosquito WNV-and USUV-positive pools and by the overlaying of the viruses "hot spots", obtained by kernel density estimation (KDE) analysis. Land use of sampled stations pointed out a higher proportion of WNV-positive Cx. pipiens pool in rural environments respect the provenience of total sampled pool, while the USUV-positive pools were uniformly captured in the different environments.
   Conclusions/Significance: Obtained data highlighting the possible role of Cx. pipiens mosquito as the main vector for WNV and USUV in Northern Italy, and the possible involvement of Ae. albopictus mosquito in USUV cycle. The described mosquito-based surveillance could constitute the foundation for a public health alert system targeting mosquito borne arboviruses.
C1 [Calzolari, Mattia; Bonilauri, Paolo; Defilippo, Francesco; Maioli, Giulia; Galletti, Giorgio; Barbieri, Ilaria; Tamba, Marco; Lelli, Davide; Carra, Elena; Cordioli, Paolo; Dottori, Michele] Ist Zooprofilatt Sperimentale Lombardia & dellEmi, Brescia, Italy.
   [Bellini, Romeo; Albieri, Alessandro] Ctr Agr Ambiente G Nicoli CAA, Crevalcore, Italy.
   [Gelati, Antoni] Azienda USL Modena, Mirandola, Italy.
   [Angelini, Paola] DG Sanita & Polit Sociali, Reg Emilia Romagna, Bologna, Italy.
C3 IZS Lombardia e Emilia
RP Calzolari, M (corresponding author), Ist Zooprofilatt Sperimentale Lombardia & dellEmi, Brescia, Italy.
EM mattia.calzolari@izsler.it
RI ; Lelli, Davide/AAB-6996-2019; dottori, michele/AAB-3815-2019; Carra,
   Elena/AIF-4595-2022; Tamba, Marco/J-5495-2016; Calzolari,
   Mattia/AAB-9487-2019; Maioli, Giulia/AAB-7559-2019; Defilippo,
   Francesco/CAF-2979-2022
OI Lelli, Davide/0000-0002-5775-6058; defilippo,
   francesco/0000-0002-1898-0997; Angelini, Paola/0000-0002-0729-3104;
   Dottori, Michele/0000-0002-9975-0367; Galletti,
   Giorgio/0000-0003-4522-8976; Calzolari, Mattia/0000-0001-7489-2556;
   Tamba, Marco/0000-0002-5878-4595; Bonilauri, Paolo/0000-0002-2625-7993;
   Maioli, Giulia/0000-0002-7076-9005
FU Regione Emilia-Romagna; CAA [COMM07001]
FX The Regione Emilia-Romagna (ermes.regione.emilia-romagna.it) had
   partially funded this work to IZSLER (www.izsler.it) and CAA
   (www.caa.it) by the Regional project on insect borne diseases
   (COMM07001). No other external funding was utilized for this study. The
   funder had no role in study design, data collection and analysis,
   decision to publish, or preparation of the manuscript.
CR Allen T. R., 2006, International Journal of Risk Assessment & Management, V6, P253, DOI 10.1504/IJRAM.2006.009546
   Angelini P, 2010, EUROSURVEILLANCE, V15, P11
   Autorino GL, 2002, EMERG INFECT DIS, V8, P1372, DOI 10.3201/eid0812.020234
   Bailey T. C., 1995, Interactive spatial data analysis
   Bakonyi T, 2006, EMERG INFECT DIS, V12, P618
   Bakonyi T, 2004, VIROLOGY, V328, P301, DOI 10.1016/j.virol.2004.08.005
   Bakonyi T, 2007, J CLIN MICROBIOL, V45, P3870, DOI 10.1128/JCM.01390-07
   Balenghien T, 2008, VECTOR-BORNE ZOONOT, V8, P589, DOI 10.1089/vbz.2007.0266
   Becker N., 2003, MOSQUITOES THEIR CON
   Bellini R., 2002, 68 ANN M AM MOSQ CON
   Biggerstaff BJ., 2006, POOLEDINFRATE VERSIO
   Buckley A, 2006, VIROL J, V3, DOI 10.1186/1743-422X-3-71
   Busquets N, 2008, EMERG INFECT DIS, V14, P861, DOI 10.3201/eid1405.071577
   CALISHER CH, 1989, J GEN VIROL, V70, P37, DOI 10.1099/0022-1317-70-1-37
   Calistri P, 2010, ZOONOSES PUBLIC HLTH, V57, P211, DOI 10.1111/j.1863-2378.2009.01303.x
   CALZOLARI M, 2010, VECTOR BORN IN PRESS
   Capobianchi MR, 2010, EUROSURVEILLANCE, V15
   Cavrini F, 2009, EUROSURVEILLANCE, V14, P17
   *CDC, 2003, GUID SURV PREV CONTR
   Chisenhall DM, 2008, J AM MOSQUITO CONTR, V24, P311, DOI 10.2987/5671.1
   Chvala S, 2007, VET MICROBIOL, V122, P237, DOI 10.1016/j.vetmic.2007.01.029
   Gratz NG, 2006, VECTOR-AND RODENT-BORNE DISEASES OF EUROPE AND NORTH AMERICA: THEIR DISTRIBUTION AND PUBLIC HEALTH BURDEN, P1, DOI 10.2277/ 0521854474
   Gratz NG, 2004, MED VET ENTOMOL, V18, P215, DOI 10.1111/j.0269-283X.2004.00513.x
   Gu WD, 2008, T ROY SOC TROP MED H, V102, P817, DOI 10.1016/j.trstmh.2008.03.019
   Hubálek Z, 1999, EMERG INFECT DIS, V5, P643, DOI 10.3201/eid0505.990505
   Hubálek Z, 2008, PARASITOL RES, V103, pS29, DOI 10.1007/s00436-008-1064-7
   IGARASHI A, 1978, J GEN VIROL, V40, P531, DOI 10.1099/0022-1317-40-3-531
   KRISZTALOVICS K, 2008, EUROSURVEILLANCE, V13, P7
   Kuno G, 1998, J VIROL, V72, P73, DOI 10.1128/JVI.72.1.73-83.1998
   LELLI D, 2009, ATT WORKSH NAZ VIR V
   Lelli R, 2008, ZOONOSES PUBLIC HLTH, V55, P361, DOI 10.1111/j.1863-2378.2008.01146.x
   Malkinson M, 2002, CURR TOP MICROBIOL, V267, P309
   Manarolla G, 2010, VET MICROBIOL, V141, P159, DOI 10.1016/j.vetmic.2009.07.036
   Pecorari M, 2009, EUROSURVEILLANCE, V14, P15
   Platonov AE, 2008, PARASITOL RES, V103, pS45, DOI 10.1007/s00436-008-1050-0
   Rizzo C, 2009, EUROSURVEILLANCE, V14, P5
   Rizzoli A, 2007, VECTOR-BORNE ZOONOT, V7, P411, DOI 10.1089/vbz.2006.0626
   Romi Roberto, 2001, Annali dell'Istituto Superiore di Sanita, V37, P241
   Scaramozzino N, 2001, J CLIN MICROBIOL, V39, P1922, DOI 10.1128/JCM.39.5.1922-1927.2001
   Schaffner E., 2001, MOSQUITOES EUROPE
   SMITHBURN K. C, 1940, AMER JOUR TROP MED, V20, P471
   STEINMETZ HW, 2010, VET MICROBIOL
   Stojanovich C.J., 1997, Mosquitoes of the Italian Biogeographical Area Which Includes the Republic of Malta, the French Island of Corsica and All of Italy Except the Far Northern Provinces, Ed
   Sutherland GL, 2007, J AM MOSQUITO CONTR, V23, P389, DOI 10.2987/5630.1
   TAMBA M, 2010, VECTOR BORN IN PRESS
   Tamura K, 2007, MOL BIOL EVOL, V24, P1596, DOI 10.1093/molbev/msm092
   Tang YL, 2006, J CLIN VIROL, V36, P177, DOI 10.1016/j.jcv.2006.02.008
   Tiawsirisup S, 2004, VECTOR-BORNE ZOONOT, V4, P190, DOI 10.1089/vbz.2004.4.190
   Weissenböck H, 2004, ACTA NEUROPATHOL, V108, P453, DOI 10.1007/s00401-004-0916-1
   Weissenböck H, 2003, MICROBES INFECT, V5, P1132, DOI 10.1016/S1286-4579(03)00204-1
   Weissenböck H, 2002, EMERG INFECT DIS, V8, P652, DOI 10.3201/eid0807.020094
   Woodall J., 1964, Proc. E Afr. Acad, V2, P141
NR 52
TC 118
Z9 131
U1 3
U2 24
PU PUBLIC LIBRARY SCIENCE
PI SAN FRANCISCO
PA 1160 BATTERY STREET, STE 100, SAN FRANCISCO, CA 94111 USA
SN 1932-6203
J9 PLOS ONE
JI PLoS One
PD DEC 15
PY 2010
VL 5
IS 12
AR e14324
DI 10.1371/journal.pone.0014324
PG 10
WC Multidisciplinary Sciences
WE Science Citation Index Expanded (SCI-EXPANDED)
SC Science & Technology - Other Topics
GA 694ZI
UT WOS:000285340000004
PM 21179462
OA Green Published, gold, Green Submitted
DA 2025-07-26
ER

PT J
AU Esfahani, SN
   Shahhosseiny, MH
   Yaghmai, P
   Praivar, K
   Moslemi, E
   Amini, HK
AF Esfahani, Shahzad Nasr
   Shahhosseiny, Mohammad Hassan
   Yaghmai, Parichehr
   Praivar, Kazem
   Moslemi, Elham
   Amini, Hossein Keyvani
TI Rapid and simple detection of Hepatitis C virus by reverse transcriptase
   -loop- mediated isothermal amplification method
SO AFRICAN JOURNAL OF MICROBIOLOGY RESEARCH
LA English
DT Article
DE Hepatitis C virus; RT-LAMP; nested RT-PCR
ID BLOOD MONONUCLEAR-CELLS; REAL-TIME DETECTION; JAPANESE
   ENCEPHALITIS-VIRUS; CLINICAL-SIGNIFICANCE; CHIKUNGUNYA-VIRUS;
   VIRAL-HEPATITIS; LIVER-DISEASE; INFECTION; DIAGNOSIS; ASSAY
AB Hepatitis C virus (HCV) infection frequently causes chronic hepatitis, which progresses to liver cirrhosis and hepatocellular carcinoma. HCV infection has now become a serious health problem because at least 170 million people worldwide are currently infected with HCV. Molecular diagnostics are revolutionizing the clinical practice of infectious disease. Loop-mediated isothermal amplification (LAMP) is a novel technique for nucleic acid amplification. This simple and rapid technique relies on strand-displacing DNA synthesis performed using the Bst DNA polymerase large fragment under isothermal conditions in the temperature range of 60 - 65 degrees C, thereby obviating the need for a thermal cycler. The method has also been rendered applicable to RNA genomes by combining it with reverse transcription reactions (RT-LAMP). RT-LAMP is characterized by the use of 6 different primers. For 110 quantities sera, Nested RT-PCR and RT-LAMP were done. At the end of theLAMP reaction, SYBR Green was used for identifying negative and positive results. The PCR sensitivity up to 80 particles was observed and the LAMP sensitivity test was verified up to 8 particles. The data presented in this study suggested that the RT-LAMP assay is more sensitive than RT-PCR by picking up 5 additional cases that were negative by RT-PCR. These findings demonstrate that detection of HCV using RT-LAMP was more sensitive than the Nested RT-PCR. The RT-LAMP assay developed in this study is simple, rapid, and cost effective as well as highly sensitive and specific.
C1 [Esfahani, Shahzad Nasr; Yaghmai, Parichehr; Praivar, Kazem] Islamic Azad Univ, Sci & Res Branch, Dept Biol, Tehran, Iran.
   [Shahhosseiny, Mohammad Hassan] Islamic Azad Univ, Shahr E Quds Branch, Dept Microbiol, Tehran, Iran.
   [Moslemi, Elham] Islamic Azad Univ, Qiamdasht Branch, Dept Biol, Tehran, Iran.
   [Amini, Hossein Keyvani] Keivan Virol Lab, Tehran, Iran.
C3 Islamic Azad University; Islamic Azad University; Islamic Azad
   University
RP Esfahani, SN (corresponding author), Islamic Azad Univ, Sci & Res Branch, Dept Biol, Tehran, Iran.
EM shnph.dgene@yahoo.com
RI Yaghmaei, Parichehreh/AAU-3111-2021
FU Nedaye Fan company
FX The authors would like to thank Dr. H. Keyvani Amini Dr. Sh. Samiei, Dr.
   A. Yabesi and Mr. Ansari for providing the HCV samples. We gratefully
   acknowledge staff of Nedaye Fan company for their kind financial
   support, cooperation and providing the necessary facilities for this
   study. We also thank Dr. S. M. Tehrani for excellent technical
   assistance.
CR Alter MJ, 2007, WORLD J GASTROENTERO, V13, P2436, DOI 10.3748/wjg.v13.i17.2436
   Antonelli A, 2008, CLIN EXP RHEUMATOL, V26, pS39
   Chan AB, 1999, REV MED MICROBIOL, V10, P185
   Chen HT, 2008, J VIROL METHODS, V153, P266, DOI 10.1016/j.jviromet.2008.07.006
   Chen Stephen L, 2006, Int J Med Sci, V3, P47
   CHOO QL, 1989, SCIENCE, V244, P359, DOI 10.1126/science.2523562
   CHOO QL, 1991, P NATL ACAD SCI USA, V88, P2451, DOI 10.1073/pnas.88.6.2451
   COMPTON J, 1991, NATURE, V350, P91, DOI 10.1038/350091a0
   Daniel HDJ, 2008, DIAGN MICR INFEC DIS, V61, P415, DOI 10.1016/j.diagmicrobio.2008.04.001
   El-Awady MK, 1999, CLIN CHIM ACTA, V283, P1, DOI 10.1016/S0009-8981(99)00007-8
   Gondeau C, 2009, PHARMACOL THERAPEUT, V124, P1, DOI 10.1016/j.pharmthera.2009.05.010
   Heid CA, 1996, GENOME RES, V6, P986, DOI 10.1101/gr.6.10.986
   HIGUCHI R, 1993, BIO-TECHNOL, V11, P1026, DOI 10.1038/nbt0993-1026
   HOUGHTON M, 1991, HEPATOLOGY, V14, P381, DOI 10.1002/hep.1840140227
   Imai M, 2006, VACCINE, V24, P6679, DOI 10.1016/j.vaccine.2006.05.046
   Irshad M, 2007, INT J HEALTH SCI-IJH, V1, P3
   Lafaro KJ, 2015, SURG ONCOL CLIN N AM, V24, P1, DOI 10.1016/j.soc.2014.09.001
   Lavanchy D, 1999, J VIRAL HEPATITIS, V6, P35
   Le Roux CA, 2009, J CLIN MICROBIOL, V47, P645, DOI 10.1128/JCM.01412-08
   Levrero M, 2006, ONCOGENE, V25, P3834, DOI 10.1038/sj.onc.1209562
   Lin L, 2002, J VIROL METHODS, V100, P97, DOI 10.1016/S0166-0934(01)00399-8
   Lindenbach BD, 2001, FIELDS VIROLOGY, P41
   Majid AM, 2002, MICROBES INFECT, V4, P1227, DOI 10.1016/S1286-4579(02)01650-7
   Mondelli MU, 1999, J HEPATOL, V31, P65, DOI 10.1016/S0168-8278(99)80377-8
   Mori Y, 2004, J BIOCHEM BIOPH METH, V59, P145, DOI 10.1016/j.jbbm.2003.12.005
   Mori Y, 2001, BIOCHEM BIOPH RES CO, V289, P150, DOI 10.1006/bbrc.2001.5921
   MURPHY FA, 1995, VIRUS TAXONOMY, P424
   Nagamine K, 2002, MOL CELL PROBE, V16, P223, DOI 10.1006/mcpr.2002.0415
   Notomi T, 2000, NUCLEIC ACIDS RES, V28, DOI 10.1093/nar/28.12.e63
   Parida M, 2005, J CLIN MICROBIOL, V43, P2895, DOI 10.1128/JCM.43.6.2895-2903.2005
   Parida M, 2004, J CLIN MICROBIOL, V42, P257, DOI 10.1128/JCM.42.1.257-263.2004
   Parida MM, 2008, FUTURE VIROL, V3, P179, DOI 10.2217/17460794.3.2.179
   Parida MM, 2007, J CLIN MICROBIOL, V45, P351, DOI 10.1128/JCM.01734-06
   Parida MM, 2006, J CLIN MICROBIOL, V44, P4172, DOI 10.1128/JCM.01487-06
   Parida MM, 2008, J BIOSCIENCES, V33, P617, DOI 10.1007/s12038-008-0079-7
   Pawlotsky JM, 1999, J HEPATOL, V31, P71, DOI 10.1016/S0168-8278(99)80378-X
   Pawlotsky JM, 2004, TRENDS MICROBIOL, V12, P96, DOI 10.1016/j.tim.2003.12.005
   Perz JF, 2006, J HEPATOL, V44, P441, DOI 10.1016/j.jhep.2005.12.007
   Perz JF, 2006, J HEPATOL, V45, P529, DOI 10.1016/j.jhep.2006.05.013
   Pham HM, 2005, J CLIN MICROBIOL, V43, P1646, DOI 10.1128/JCM.43.4.1646-1650.2005
   Poon LLM, 2005, J CLIN MICROBIOL, V43, P427, DOI 10.1128/JCM.43.1.427-430.2005
   Radhakrishnan S, 1999, DIAGN MICR INFEC DIS, V33, P153, DOI 10.1016/S0732-8893(98)00152-7
   Ratcliff RM, 2007, CURR ISSUES MOL BIOL, V9, P87
   Rodríguez-Rodríguez M, 2009, VIRUS RES, V139, P91, DOI 10.1016/j.virusres.2008.10.013
   Saiki RK., 1989, PCR TECHNOLOGY, P7
   Sarrazin C, 2002, J CLIN VIROL, V25, pS23
   Scott John D, 2007, JAMA-J AM MED ASSOC, V297, P724
   Sidorkiewicz M, 2009, VIRUS RES, V145, P141, DOI 10.1016/j.virusres.2009.06.001
   Thai HTC, 2004, J CLIN MICROBIOL, V42, P1956, DOI 10.1128/JCM.42.5.1956-1961.2004
   THALER MM, 1991, LANCET, V338, P17, DOI 10.1016/0140-6736(91)90006-B
   Thomas DL, 2000, CURR TOP MICROBIOL, V242, P25
   Toriniwa H, 2006, MICROBIOL IMMUNOL, V50, P379, DOI 10.1111/j.1348-0421.2006.tb03804.x
   TSUBOTA A, 1994, HEPATOLOGY, V19, P1088, DOI 10.1002/hep.1840190505
   Uemura N, 2008, J MED MICROBIOL, V57, P50, DOI 10.1099/jmm.0.47216-0
   Vernet G, 2004, J CLIN VIROL, V31, P239, DOI 10.1016/j.jcv.2004.06.003
   Wasley A, 2000, SEMIN LIVER DIS, V20, P1, DOI 10.1055/s-2000-9506
   Yang S, 2004, LANCET INFECT DIS, V4, P337, DOI 10.1016/S1473-3099(04)01044-8
   1997, WKLY EPIDEMIOL REC, V72, P341
NR 58
TC 6
Z9 7
U1 1
U2 8
PU ACADEMIC JOURNALS
PI VICTORIA ISLAND
PA P O BOX 5170-00200 NAIROBI, VICTORIA ISLAND, LAGOS 73023, NIGERIA
SN 1996-0808
J9 AFR J MICROBIOL RES
JI Afr. J. Microbiol. Res.
PD DEC 4
PY 2010
VL 4
IS 23
BP 2580
EP 2586
PG 7
WC Microbiology
WE Science Citation Index Expanded (SCI-EXPANDED)
SC Microbiology
GA 701UE
UT WOS:000285848100021
DA 2025-07-26
ER

PT J
AU Voss, JE
   Vaney, MC
   Duquerroy, S
   Vonrhein, C
   Girard-Blanc, C
   Crublet, E
   Thompson, A
   Bricogne, G
   Rey, FA
AF Voss, James E.
   Vaney, Marie-Christine
   Duquerroy, Stephane
   Vonrhein, Clemens
   Girard-Blanc, Christine
   Crublet, Elodie
   Thompson, Andrew
   Bricogne, Gerard
   Rey, Felix A.
TI Glycoprotein organization of Chikungunya virus particles revealed by
   X-ray crystallography
SO NATURE
LA English
DT Article
ID SEMLIKI-FOREST-VIRUS; MEMBRANE-FUSION; CONFORMATIONAL-CHANGE; SPIKE
   PROTEIN; ENVELOPE; SURFACE; REPLACEMENT; E1; PH
AB Chikungunya virus (CHIKV) is an emerging mosquito-borne alphavirus that has caused widespread outbreaks of debilitating human disease in the past five years(1). CHIKV invasion of susceptible cells is mediated by two viral glycoproteins, E1 and E2, which carry the main antigenic determinants and form an icosahedral shell at the virion surface. Glycoprotein E2, derived from furin cleavage of the p62 precursor into E3 and E2, is responsible for receptor binding, and E1 for membrane fusion. In the context of a concerted multidisciplinary effort to understand the biology of CHIKV2, here we report the crystal structures of the precursor p62-E1 heterodimer and of the mature E3-E2-E1 glycoprotein complexes. The resulting atomic models allow the synthesis of a wealth of genetic, biochemical, immunological and electron microscopy data accumulated over the years on alphaviruses in general. This combination yields a detailed picture of the functional architecture of the 25 MDa alphavirus surface glycoprotein shell. Together with the accompanying report on the structure of the Sindbis virus E2-E1 heterodimer at acidic pH (ref. 3), this work also provides new insight into the acid-triggered conformational change on the virus particle and its inbuilt inhibition mechanism in the immature complex.
C1 [Voss, James E.; Vaney, Marie-Christine; Duquerroy, Stephane; Rey, Felix A.] Inst Pasteur, Dept Virol, Unite Virol Struct, F-75724 Paris 15, France.
   [Voss, James E.; Vaney, Marie-Christine; Duquerroy, Stephane; Rey, Felix A.] CNRS, URA 3015, F-75724 Paris 15, France.
   [Duquerroy, Stephane] Univ Paris Sud, Fac Orsay, F-91405 Orsay, France.
   [Vonrhein, Clemens; Bricogne, Gerard] Global Phasing Ltd, Cambridge CB3 0AX, England.
   [Girard-Blanc, Christine; Crublet, Elodie] Inst Pasteur, Dept Biol Struct & Chim, F-75724 Paris 15, France.
   [Girard-Blanc, Christine; Crublet, Elodie] CNRS, URA 2185, F-75724 Paris 15, France.
   [Thompson, Andrew] Synchrotron SOLEIL, F-91192 Gif Sur Yvette, France.
C3 Pasteur Network; Universite Paris Cite; Institut Pasteur Paris; Centre
   National de la Recherche Scientifique (CNRS); Universite Paris Saclay;
   Global Phasing Limited; Pasteur Network; Universite Paris Cite; Institut
   Pasteur Paris; Centre National de la Recherche Scientifique (CNRS);
   SOLEIL Synchrotron
RP Rey, FA (corresponding author), Inst Pasteur, Dept Virol, Unite Virol Struct, 25 Rue Dr Roux, F-75724 Paris 15, France.
EM rey@pasteur.fr
RI ; Vonrhein, Clemens/MXM-4302-2025; Rey, Felix/B-6497-2012
OI Vonrhein, Clemens/0000-0001-7835-5416; Rey, Felix/0000-0002-9953-7988;
   Girard blanc, Christine/0000-0002-3136-9498; Duquerroy,
   Stephane/0000-0003-4386-8013; 
FU European Union Research Traning Network; French 'Agence Nationale de la
   Recherche'; Merck-Serono; Pediatric Dengue Vaccine Initiative; Institut
   Pasteur [PTR201 CHIKV]
FX We thank the CHIKV task force at Institut Pasteur, in particular the
   group of F. Tangy and the staff of platform PF8 for the CHIKV
   complementary DNA; A. Haouz of PF6 for crystallogenesis; the staff of
   synchrotron beamlines PROXIMA 1 at Soleil, ID23-eh2 at the European
   Synchrotron Radiation Facility and PX-I at the Swiss Light Source; M.
   Rossmann and Y. Sun for providing the 16 angstrom cryo-EM map of CHIKV
   virion-like particles and for sharing the coordinates and manuscript of
   the low pH structure of the SINVE1-E2 heterodimer before publication;
   and members of the F.A.R. laboratory for help during data collection.
   J.E.V. was supported by a Marie Curie fellowship through the European
   Union Research Traning Network program "Intrapath''. This work was
   funded in part by the French 'Agence Nationale de la Recherche' grant
   DENtry in the program 'Microbiologie, Infections et Immunite', by
   Merck-Serono, by the Pediatric Dengue Vaccine Initiative and by the
   Institut Pasteur program PTR201 CHIKV to F.A.R..
CR Abrahams JP, 1996, ACTA CRYSTALLOGR D, V52, P30, DOI 10.1107/S0907444995008754
   Akahata W, 2010, NAT MED, V16, P334, DOI 10.1038/nm.2105
   BAILEY S, 1994, ACTA CRYSTALLOGR D, V50, P760, DOI 10.1107/s0907444994003112
   Bricogne G, 2003, ACTA CRYSTALLOGR D, V59, P2023, DOI 10.1107/S0907444903017694
   Bricogne G., 2010, BUSTER VERSION 2 9
   CAREY D E, 1971, Journal of the History of Medicine and Allied Sciences, V26, P243
   Cowtan K., 1994, JOINT CCP4 ESF EACBM, V31, P34
   Cowtan K, 2006, ACTA CRYSTALLOGR D, V62, P1002, DOI 10.1107/S0907444906022116
   Emsley P, 2010, ACTA CRYSTALLOGR D, V66, P486, DOI 10.1107/S0907444910007493
   Enserink M, 2008, SCIENCE, V320, P864, DOI 10.1126/science.320.5878.864
   Evans P, 2006, ACTA CRYSTALLOGR D, V62, P72, DOI 10.1107/S0907444905036693
   FLYNN DC, 1990, J VIROL, V64, P3643, DOI 10.1128/JVI.64.8.3643-3653.1990
   Gibbons DL, 2004, NATURE, V427, P320, DOI 10.1038/nature02239
   HALSTEAD SB, 2004, PEDIAT INFECT DIS, P2178
   Her Z, 2009, MICROBES INFECT, V11, P1165, DOI 10.1016/j.micinf.2009.09.004
   Johnson Frederick, 1922, B SCH ORIENT STUDIES, V2, P417
   Kabsch W, 2010, ACTA CRYSTALLOGR D, V66, P133, DOI 10.1107/S0907444909047374
   Kielian M, 2006, NAT REV MICROBIOL, V4, P67, DOI 10.1038/nrmicro1326
   KIELIAN M, 1985, J CELL BIOL, V101, P2284, DOI 10.1083/jcb.101.6.2284
   Krey T, 2010, PLOS PATHOG, V6, DOI 10.1371/journal.ppat.1000762
   Lescar J, 2001, CELL, V105, P137, DOI 10.1016/S0092-8674(01)00303-8
   LOBIGS M, 1990, J VIROL, V64, P4346, DOI 10.1128/JVI.64.9.4346-4355.1990
   Mancini EJ, 2000, MOL CELL, V5, P255, DOI 10.1016/S1097-2765(00)80421-9
   MARSH M, 1989, ADV VIRUS RES, V36, P107, DOI 10.1016/S0065-3527(08)60583-7
   MEYER WJ, 1993, J VIROL, V67, P5117, DOI 10.1128/JVI.67.9.5117-5125.1993
   MEYER WJ, 1992, J VIROL, V66, P3504, DOI 10.1128/JVI.66.6.3504-3513.1992
   Mukhopadhyay S, 2006, STRUCTURE, V14, P63, DOI 10.1016/j.str.2005.07.025
   Navaza J, 2001, ACTA CRYSTALLOGR D, V57, P1367, DOI 10.1107/S0907444901012422
   Navaza J, 2002, ACTA CRYSTALLOGR D, V58, P1820, DOI 10.1107/S0907444902013707
   Painter J, 2005, ACTA CRYSTALLOGR D, V61, P465, DOI 10.1107/S0907444905001897
   Pierro DJ, 2008, J VIROL, V82, P2966, DOI 10.1128/JVI.02060-07
   REY FA, 1995, NATURE, V375, P291, DOI 10.1038/375291a0
   ROBINSON M C, 1955, Trans R Soc Trop Med Hyg, V49, P28, DOI [10.1016/0035-9203(55)90080-8, 10.1016/0035-9203(57)90022-6]
   Roussel A, 2006, STRUCTURE, V14, P75, DOI 10.1016/j.str.2005.09.014
   SALMINEN A, 1992, J CELL BIOL, V116, P349, DOI 10.1083/jcb.116.2.349
   Schuffenecker I, 2006, PLOS MED, V3, P1058, DOI 10.1371/journal.pmed.0030263
   Schwartz O, 2010, NAT REV MICROBIOL, V8, P491, DOI 10.1038/nrmicro2368
   Tsetsarkin KA, 2007, PLOS PATHOG, V3, P1895, DOI 10.1371/journal.ppat.0030201
   Tsetsarkin KA, 2009, PLOS ONE, V4, DOI 10.1371/journal.pone.0006835
   Vazeille M, 2007, PLOS ONE, V2, DOI 10.1371/journal.pone.0001168
   WAHLBERG JM, 1989, J VIROL, V63, P4991, DOI 10.1128/JVI.63.12.4991-4997.1989
   WAHLBERG JM, 1992, J VIROL, V66, P7309, DOI 10.1128/JVI.66.12.7309-7318.1992
   Wu SR, 2007, J BIOL CHEM, V282, P6752, DOI 10.1074/jbc.M609125200
   ZIEMIECKI A, 1980, J GEN VIROL, V50, P111, DOI 10.1099/0022-1317-50-1-111
NR 44
TC 512
Z9 586
U1 5
U2 78
PU NATURE PUBLISHING GROUP
PI LONDON
PA MACMILLAN BUILDING, 4 CRINAN ST, LONDON N1 9XW, ENGLAND
SN 0028-0836
EI 1476-4687
J9 NATURE
JI Nature
PD DEC 2
PY 2010
VL 468
IS 7324
BP 709
EP U137
DI 10.1038/nature09555
PG 6
WC Multidisciplinary Sciences
WE Science Citation Index Expanded (SCI-EXPANDED)
SC Science & Technology - Other Topics
GA 688GB
UT WOS:000284836700044
PM 21124458
DA 2025-07-26
ER

PT J
AU Albieri, A
   Carrieri, M
   Angelini, P
   Baldacchini, F
   Venturelli, C
   Zeo, SM
   Bellini, R
AF Albieri, Alessandro
   Carrieri, Marco
   Angelini, Paola
   Baldacchini, Flavia
   Venturelli, Claudio
   Zeo, Silvia Mascali
   Bellini, Romeo
TI Quantitative monitoring of Aedes albopictus in Emilia-Romagna,
   Northern Italy: cluster investigation and geostatistical analysis
SO BULLETIN OF INSECTOLOGY
LA English
DT Article
DE Aedes albopictus; ovitraps; geostatistics; cluster analysis; monitoring;
   Chikungunya
ID SPATIAL ASSOCIATION; SURVEILLANCE; OVITRAPS; CULICIDAE; DIPTERA;
   ECOLOGY; AEGYPTI; TOOLS
AB The Aedes albopictus (Skuse) (Diptera Culicidae) control program currently applied in the Emilia-Romagna region (Northern Italy) is based on the use of ovitraps as a tool for mosquito population density estimation. During the favourable season 2008 (May-October), 2,741 ovitraps were activated in the urban areas of 242 municipalities according to standard criteria and were checked weekly. The universal kriging interpolation was used to estimate the seasonal abundance of the species at unsampled locations, and spatial cluster analysis was used to identify particular areas that had statistically significant high or low mosquito density. The overall data pattern was highly clustered and autocorrelated, and the choropleth and LISA cluster maps showed high egg density in the North, North-East and in the South-West areas of the region. The cross-validation statistics and results showed that the predicted values were reasonable for map production. The characterization of large geographic areas with high or low abundance of Ae. albopictus may provide information both on the environmental variables that promote species dispersion, and on the epidemic diseases risk, essential to develop effective disease surveillance programs, particularly for Chikungunya and Dengue.
C1 [Albieri, Alessandro; Carrieri, Marco; Bellini, Romeo] Ctr Agr Ambiente Giorgio Nicoli, Crevalcore, Italy.
   [Angelini, Paola; Baldacchini, Flavia] Emilia Romagna Reg Publ Hlth Serv, Bologna, Italy.
   [Venturelli, Claudio; Zeo, Silvia Mascali] Cesena Publ Hlth Dept, Cesena, Italy.
RP Albieri, A (corresponding author), Ctr Agr Ambiente Giorgio Nicoli Srl, Via Argini Nord 3351, I-40014 Crevalcore, Italy.
EM aalbieri@caa.it; rbellini@caa.it
RI ; BALDACCHINI, FLAVIA/W-4859-2018
OI Angelini, Paola/0000-0002-0729-3104; BALDACCHINI,
   FLAVIA/0000-0002-0557-798X; Carrieri, Marco/0000-0001-6444-0636
CR Angelini R, 2007, Euro Surveill, V12
   [Anonymous], DEXT DAT
   [Anonymous], INT J GEOLOGY
   [Anonymous], STATISTICA 6 0 SIST
   [Anonymous], G606 GEOSTATISTICS S
   [Anonymous], B I ENTOMOLOGIA GUID
   [Anonymous], RAPP ANN SIT PAES NE
   ANSELIN L, 1995, GEOGR ANAL, V27, P93, DOI 10.1111/j.1538-4632.1995.tb00338.x
   Anselin L., 1996, ANALYTICAL PERSPECTI, P121
   Anselin L., 2003, GeoDa 0.9 user's guide. spatial analysis laboratory (SAL)
   Anselin L., 2005, EXPLORING SPATIAL DA
   Bellini R, 1996, J AM MOSQUITO CONTR, V12, P632
   Bonilauri P, 2008, EMERG INFECT DIS, V14, P852, DOI 10.3201/eid1405.071144
   Brooker S, 2002, TRENDS PARASITOL, V18, P70, DOI 10.1016/S1471-4922(01)02223-1
   Cliff A.D., 1981, SPATIAL PROCESSES MO
   Fortin M.J., 2005, Spatial Analysis. A Guide for Ecologists
   GETIS A, 1992, GEOGR ANAL, V24, P189, DOI 10.1111/j.1538-4632.1992.tb00261.x
   HAWLEY W A, 1988, Journal of the American Mosquito Control Association, V4, P2
   HOLCK AR, 1988, J AM MOSQUITO CONTR, V4, P97
   Honório NA, 2003, MEM I OSWALDO CRUZ, V98, P191, DOI 10.1590/S0074-02762003000200005
   Kitron U, 1998, J MED ENTOMOL, V35, P435, DOI 10.1093/jmedent/35.4.435
   KUNO E, 1991, ANNU REV ENTOMOL, V36, P285, DOI 10.1146/annurev.en.36.010191.001441
   LEGENDRE L., 1983, NUMERICAL ECOLOGY
   LIEBHOLD AM, 1993, ANNU REV ENTOMOL, V38, P303, DOI 10.1146/annurev.en.38.010193.001511
   Liew C, 2004, MED VET ENTOMOL, V18, P351, DOI 10.1111/j.0269-283X.2004.00517.x
   MOGI M, 1990, J MED ENTOMOL, V27, P509, DOI 10.1093/jmedent/27.4.509
   O'Dwyer LA, 1998, AUST NZ J PUBL HEAL, V22, P819, DOI 10.1111/j.1467-842X.1998.tb01500.x
   Pannatier Y., 1996, VARIOWIN SOFTWARE SP
   Ryan PA, 2004, J MED ENTOMOL, V41, P1143, DOI 10.1603/0022-2585-41.6.1143
   Sawada M., 1999, Bulletin of the Ecological Society of America, V80, P231
   Service MW, 1993, MOSQUITO ECOLOGY FIE, P210
   TAYLOR LR, 1961, NATURE, V189, P732, DOI 10.1038/189732a0
   TAYLOR LR, 1984, ANNU REV ENTOMOL, V29, P321, DOI 10.1146/annurev.en.29.010184.001541
   THAGGARD CW, 1969, MOSQ NEWS, V29, P608
   Zhang LY, 2008, ANN TROP MED PARASIT, V102, P399, DOI 10.1179/136485908X300878
NR 35
TC 32
Z9 35
U1 2
U2 25
PU ALMA MATER STUDIORUM, UNIV BOLOGNA
PI BOLOGNA
PA DEPT AGROENVIRONMENTAL SCIENCES & TECHNOLOGY, VIALE G FANIN, 42,
   BOLOGNA, 40127, ITALY
SN 1721-8861
EI 2283-0332
J9 B INSECTOL
JI Bull. Insectology
PD DEC
PY 2010
VL 63
IS 2
BP 209
EP 216
PG 8
WC Entomology
WE Science Citation Index Expanded (SCI-EXPANDED)
SC Entomology
GA 693IM
UT WOS:000285217800008
DA 2025-07-26
ER

PT J
AU Ali, UH
   Vasan, SS
   Thayan, R
   Angamuthu, C
   Lim, LH
   Sekaran, SD
AF Ali, Ummul Haninah
   Vasan, S. S.
   Thayan, Ravindran
   Angamuthu, Chandru
   Lim, Lee Han
   Sekaran, Shamala Devi
TI Development and evaluation of a one-step SYBR-Green I-based real-time
   RT-PCR assay for the detection and quantification of Chikungunya virus
   in human, monkey and mosquito samples
SO TROPICAL BIOMEDICINE
LA English
DT Article
ID ANTIBODY
AB This paper reports the development of a one-step SYBR-Green I-based real-time RT-PCR assay for the detection and quantification of Chikungunya virus (CHIKV) in human, monkey and mosquito samples by targeting the El structural gene. A preliminary evaluation of this assay has been successfully completed using 71 samples, consisting of a panel of negative control sera, sera from healthy individuals, sera from patients with acute disease from which CHIKV had been isolated, as well as monkey sera and adult mosquito samples obtained during the chikungunya fever outbreak in Malaysia in 2008. The assay was found to be 100-fold more sensitive than the conventional RT-PCR with a detection limit of 4.12x10(0) RNA copies/mu l. The specificity of the assay was tested against other related viruses such as Dengue (serotypes 1-4), Japanese encephalitis, Herpes Simplex, Parainfluenza, Sindbis, Ross River, Yellow fever and West Nile viruses. The sensitivity, specificity and efficiency of this assay were 100%, 100% and 96.8% respectively. This study on early diagnostics is of importance to all endemic countries, especially Malaysia, which has been facing increasingly frequent and bigger outbreaks due to this virus since 1999.
C1 [Sekaran, Shamala Devi] Univ Malaya, Fac Med, Dept Med Microbiol, Kuala Lumpur 50603, Malaysia.
   [Ali, Ummul Haninah; Angamuthu, Chandru; Lim, Lee Han] Inst Med Res, Med Entomol Unit, Infect Dis Res Ctr, Kuala Lumpur 50588, Malaysia.
   [Vasan, S. S.] Univ Malaya, Ctr Res Biotechnol Agr, Inst Postgrad Studies, Kuala Lumpur 50603, Malaysia.
   [Vasan, S. S.] Oxitec SB, Kuala Lumpur 50200, Malaysia.
   [Thayan, Ravindran] Inst Med Res, Virol Unit, Infect Dis Res Ctr, Kuala Lumpur 50588, Malaysia.
C3 Universiti Malaya; Kementerian Kesihatan Malaysia; Universiti Malaya;
   Kementerian Kesihatan Malaysia
RP Sekaran, SD (corresponding author), Univ Malaya, Fac Med, Dept Med Microbiol, Kuala Lumpur 50603, Malaysia.
EM shamalamy@yahoo.com
RI Sekaran, Shamala/B-8482-2008
FU University of Malaya [PPP-PS165/2008C]; National Institutes of Health
   Malaysia [JPP-IMR 06-053]
FX The authors would like to thank Dr. Cheryl Johansen of the University of
   Western Australia (Arbovirus Surveillance and Research Laboratory,
   School of Biomedical, Biomolecular and Chemical Sciences) for providing
   us West Nile virus, Ross River virus, Yellow fever virus and Sindbis
   virus RNA. This work was supported by research grants from the
   University of Malaya (postgraduate research grant no. PPP-PS165/2008C)
   and the National Institutes of Health Malaysia grant to the Institute
   for Medical Research grant (Grant no: JPP-IMR 06-053). The authors are
   grateful to the Director General of Health Malaysia and the Director of
   the Institute for Medical Research Malaysia for their support.
CR BRONZONI RV, 2002, T ROY SOC TROP MED H, V98, P456
   CALISHER CH, 1980, INTERVIROLOGY, V14, P229, DOI 10.1159/000149190
   Carletti F, 2007, AM J TROP MED HYG, V77, P521, DOI 10.4269/ajtmh.2007.77.521
   DANA LV, 2005, AM SOC TROPICAL MED, V72, P616
   Hasebe F, 2002, J MED VIROL, V67, P370, DOI 10.1002/jmv.10085
   Hundekar SL, 2002, INDIAN J MED RES, V115, P144
   Khan AH, 2002, J GEN VIROL, V83, P3075, DOI 10.1099/0022-1317-83-12-3075
   Kit Lam Sai, 2002, Asia Pac J Public Health, V14, P6
   KRIEG PA, 1990, NUCLEIC ACIDS RES, V18, P6463, DOI 10.1093/nar/18.21.6463
   LAM SK, 2002, SE ASIAN J TROPICAL, V32, P447
   Lee H. L., 1997, Southeast Asian Journal of Tropical Medicine and Public Health, V28, P230
   LEE HL, 2008, SCI REPORT INN UNPUB
   Mackay IM, 2002, NUCLEIC ACIDS RES, V30, P1292, DOI 10.1093/nar/30.6.1292
   MAVALANKAR DV, 2009, 20090101 WP IND I MA
   Morrison TB, 1999, J CLIN MICROBIOL, V37, P987, DOI 10.1128/JCM.37.4.987-992.1999
   Murtola T., 2009, TOURISM GLOBAL VILLA
   Paganin F, 2006, PRESSE MED, V35, P641, DOI 10.1016/S0755-4982(06)74657-7
   Pastorino B, 2005, J VIROL METHODS, V124, P65, DOI 10.1016/j.jviromet.2004.11.002
   Pfeffer M, 2002, J VET MED B, V49, P49, DOI 10.1046/j.1439-0450.2002.00535.x
   ROSS R. W., 1956, JOUR HYG, V54, P177
   Santhosh SR, 2007, J CLIN VIROL, V39, P188, DOI 10.1016/j.jcv.2007.04.015
   Schuffenecker I, 2006, PLOS MED, V3, P1058, DOI 10.1371/journal.pmed.0030263
   THAIKRUEA L, 1997, SE ASIAN J TROPICAL, V28, P364
   THAUNG U, 1975, Southeast Asian Journal of Tropical Medicine and Public Health, V6, P276
   THEIN S, 1992, T ROY SOC TROP MED H, V86, P438, DOI 10.1016/0035-9203(92)90260-J
   *USA CTR HLTH PROM, 2007, JUST FACTS CHIK
   VASAN SS, 2009, WHO DENGUE IN PRESS, V33
   VAZIELLA M, 2007, PLOS ONE, V11, P1168
NR 28
TC 19
Z9 25
U1 0
U2 8
PU MALAYSIAN SOC PARASITOLOGY TROPICAL MEDICINE
PI KUALA LUMPUR
PA C/O INST MEDICAL REEARCH, JALAN PAHANG, KUALA LUMPUR, 50588, MALAYSIA
SN 0127-5720
J9 TROP BIOMED
JI Trop. Biomed.
PD DEC
PY 2010
VL 27
IS 3
BP 611
EP 623
PG 13
WC Parasitology; Tropical Medicine
WE Science Citation Index Expanded (SCI-EXPANDED)
SC Parasitology; Tropical Medicine
GA 723YF
UT WOS:000287542600029
PM 21399603
DA 2025-07-26
ER

PT J
AU Ayu, SM
   Lai, LR
   Chan, YF
   Hatim, A
   Hairi, NN
   Ayob, A
   Sam, IC
AF Ayu, Said Mas
   Lai, Li Rong
   Chan, Yoke Fun
   Hatim, Ahmad
   Hairi, Noran Naqiah
   Ayob, Asiah
   Sam, I-Ching
TI Seroprevalence Survey of Chikungunya Virus in Bagan Panchor, Malaysia
SO AMERICAN JOURNAL OF TROPICAL MEDICINE AND HYGIENE
LA English
DT Article
ID INFECTION; ISLAND
AB In 2006, an outbreak of Chikungunya virus (CHIKV) of the Asian genotype affected over 200 people in Bagan Panchor village in Malaysia. One year later, a post-outbreak survey was performed to determine attack rate, asymptomatic rate, and post-infection sequelae. Findings were compared with recent CHIKV outbreaks of the Central/East African genotype. A total of 180 residents were interviewed for acute symptoms and post-infection physical quality of life and depressive symptoms. Sera from 72 residents were tested for CHIKV neutralizing antibodies. The estimated attack rate was 55.6%, and 17.5% of infected residents were asymptomatic. Arthralgia was reported up to 3 months after infection, but there were no reports of long-term functional dependence or depression. Symptomatic and seropositive residents were significantly more likely to live in the area with the most dense housing and commercial activities. CHIKV had a high attack rate and considerable clinical impact during the Bagan Panchor outbreak.
C1 [Lai, Li Rong; Chan, Yoke Fun; Sam, I-Ching] Univ Malaya, Trop Infect Dis Res & Educ Ctr, Fac Med, Kuala Lumpur 50603, Malaysia.
   [Ayu, Said Mas; Hairi, Noran Naqiah] Univ Malaya, Dept Social & Prevent Med, Fac Med, Kuala Lumpur 50603, Malaysia.
   [Hatim, Ahmad] Univ Malaya, Dept Psychol Med, Fac Med, Kuala Lumpur 50603, Malaysia.
   [Ayob, Asiah] State Hlth Dept, Communicable Dis Control Unit, Ipoh, Perak, Malaysia.
C3 Universiti Malaya; Universiti Malaya; Universiti Malaya
RP Sam, IC (corresponding author), Univ Malaya, Trop Infect Dis Res & Educ Ctr, Fac Med, Kuala Lumpur 50603, Malaysia.
EM mas_ayu@um.edu.my; amylaibeloved@hotmail.com; chanyf@um.edu.my;
   hatim@um.edu.my; noran@um.edu.my; drasiahayob@moh.gov.my;
   jicsam@um.edu.my
RI Hairi, Noran Naqiah/B-9339-2010; HAIRI, NORAN/B-9339-2010; Ayu,
   Mas/AAK-6870-2020; Sam, I-Ching/B-8688-2010; CHAN, Yoke Fun/B-5351-2010;
   said, mas ayu/AAK-6870-2020; CHAN, YOKE FUN/B-5351-2010; SULAIMAN,
   AHMAD/B-8156-2010; Sam, Jamal/B-8688-2010
OI Hairi, Noran Naqiah/0000-0002-2692-9016; Sam,
   I-Ching/0000-0002-1296-7898; said, mas ayu/0000-0002-1341-4582; CHAN,
   YOKE FUN/0000-0001-7089-0510; Sulaiman, Ahmad Hatim/0000-0002-8364-4594;
   
FU China Medical Board; University Malaya [J-73565]
FX This study was funded by the China Medical Board and University Malaya
   (High Impact Research Grant Allocation J-73565).
CR AbuBakar S, 2007, EMERG INFECT DIS, V13, P147, DOI 10.3201/eid1301.060617
   Borgherini G, 2008, CLIN INFECT DIS, V47, P469, DOI 10.1086/590003
   Gérardin P, 2008, BMC INFECT DIS, V8, DOI 10.1186/1471-2334-8-99
   *GOOGL MAPS, 2010, BAG PANCH DAL
   Honório NA, 2009, PLOS NEGLECT TROP D, V3, DOI 10.1371/journal.pntd.0000545
   Kumarasamy V, 2006, Med J Malaysia, V61, P221
   Lam S K, 2001, Southeast Asian J Trop Med Public Health, V32, P447
   MAHONEY F I, 1965, Md State Med J, V14, P61
   MARCHETTE N J, 1980, Southeast Asian Journal of Tropical Medicine and Public Health, V11, P14
   Moro ML, 2010, AM J TROP MED HYG, V82, P508, DOI 10.4269/ajtmh.2010.09-0322
   Noridah O, 2007, Med J Malaysia, V62, P323
   PAVRI K, 1986, T ROY SOC TROP MED H, V80, P491, DOI 10.1016/0035-9203(86)90358-5
   Porter KR, 2005, AM J TROP MED HYG, V72, P60, DOI 10.4269/ajtmh.2005.72.60
   Raude J, 2009, HEALTH PLACE, V15, P689, DOI 10.1016/j.healthplace.2008.10.009
   Retuya TJ., 1998, PHILIPP J MICROBIOL, V27, P93
   Sam IC, 2009, J CLIN VIROL, V46, P180, DOI 10.1016/j.jcv.2009.07.016
   Sergon K, 2008, AM J TROP MED HYG, V78, P333, DOI 10.4269/ajtmh.2008.78.333
   Sergon K, 2007, AM J TROP MED HYG, V76, P1189, DOI 10.4269/ajtmh.2007.76.1189
   Sheehan DV, 1998, J CLIN PSYCHIAT, V59, P22, DOI 10.4088/JCP.09m05305whi
   Sissoko D, 2008, PLOS ONE, V3, DOI 10.1371/journal.pone.0003066
   SOUAHORO MK, 2009, PLOS ONE, V4, pE7800
NR 21
TC 55
Z9 59
U1 0
U2 14
PU AMER SOC TROP MED & HYGIENE
PI MCLEAN
PA 8000 WESTPARK DR, STE 130, MCLEAN, VA 22101 USA
SN 0002-9637
EI 1476-1645
J9 AM J TROP MED HYG
JI Am. J. Trop. Med. Hyg.
PD DEC
PY 2010
VL 83
IS 6
BP 1245
EP 1248
DI 10.4269/ajtmh.2010.10-0279
PG 4
WC Public, Environmental & Occupational Health; Tropical Medicine
WE Science Citation Index Expanded (SCI-EXPANDED)
SC Public, Environmental & Occupational Health; Tropical Medicine
GA 697RX
UT WOS:000285534900014
PM 21118929
OA Green Accepted, Green Published, Bronze
DA 2025-07-26
ER

PT J
AU Chang, SF
   Su, CL
   Shu, PY
   Yang, CF
   Liao, TL
   Cheng, CH
   Hu, HC
   Huang, JH
AF Chang, Shu-Fen
   Su, Chien-Ling
   Shu, Pei-Yun
   Yang, Cheng-Fen
   Liao, Tsai-Ling
   Cheng, Chia-Hsin
   Hu, Huai-Chin
   Huang, Jyh-Hsiung
TI Concurrent Isolation of Chikungunya Virus and Dengue Virus from a
   Patient with Coinfection Resulting from a Trip to Singapore
SO JOURNAL OF CLINICAL MICROBIOLOGY
LA English
DT Article
ID REEMERGENCE; INFECTION
AB We report two cases of imported infection in patients who had returned to Taiwan from Singapore: one was coinfected with chikungunya virus and dengue virus type 2, and the other was infected with the same dengue virus. Both viruses were successfully isolated from the coinfected case by using antibody neutralization and a plaque purification technique.
C1 [Chang, Shu-Fen; Su, Chien-Ling; Shu, Pei-Yun; Yang, Cheng-Fen; Liao, Tsai-Ling; Cheng, Chia-Hsin; Hu, Huai-Chin; Huang, Jyh-Hsiung] Ctr Dis Control, Res & Diagnost Ctr, Dept Hlth, Taipei, Taiwan.
C3 Centers For Disease Control - Taiwan
RP Huang, JH (corresponding author), Ctr Dis Control, Res & Diagnost Ctr, Dept Hlth, 161 Kun Yang St, Taipei, Taiwan.
EM jhhuang@cdc.gov.tw
RI Huang, Po-Jung/JXY-2285-2024
FU National Research Program for Genome Medicine [98-0324-01-F-20]; Centers
   for Disease Control, Department of Health, Taipei, Taiwan, Republic of
   China [DOH98-DC-2010]
FX This work is supported in part by grant 98-0324-01-F-20 from the
   National Research Program for Genome Medicine (sequence data based on
   the Taiwan Pathogenic Microorganism Genome Database, Centers for Disease
   Control, Department of Health, Execute Yuan, Taiwan) and by grant
   DOH98-DC-2010 from the Centers for Disease Control, Department of
   Health, Taipei, Taiwan, Republic of China.
CR Chahar HS, 2009, EMERG INFECT DIS, V15, P1077, DOI 10.3201/eid1507.080638
   de Lamballerie X, 2008, VIROL J, V5, DOI 10.1186/1743-422X-5-33
   GUBLER DJ, 1985, AM J TROP MED HYG, V34, P170, DOI 10.4269/ajtmh.1985.34.170
   HANG VTT, 2010, PLOS NEGLECT TROP D, V4, P757
   Hapuarachchi H. A. C., 2008, CEYLON MEDICAL JOURNAL, V53, P53
   Huang JH, 2009, EMERG INFECT DIS, V15, P1854, DOI 10.3201/eid1511.090398
   Lee KS, 2010, EMERG INFECT DIS, V16, P847, DOI 10.3201/eid1605.091006
   Leroy EM, 2009, EMERG INFECT DIS, V15, P591, DOI 10.3201/eid1504.080664
   Mackenzie JS, 2004, NAT MED, V10, pS98, DOI 10.1038/nm1144
   MYERS RM, 1967, SCIENCE, V157, P1307, DOI 10.1126/science.157.3794.1307
   Nayar S K, 2007, Med J Malaysia, V62, P335
   Powers AM, 2000, J GEN VIROL, V81, P471, DOI 10.1099/0022-1317-81-2-471
   Powers AM, 2007, J GEN VIROL, V88, P2363, DOI 10.1099/vir.0.82858-0
   Schilling S, 2009, J CLIN VIROL, V45, P163, DOI 10.1016/j.jcv.2009.04.001
   Shu PY, 2008, EMERG INFECT DIS, V14, P1325, DOI 10.3201/eid1408.071304
   Shu PY, 2005, EMERG INFECT DIS, V11, P460, DOI 10.3201/eid1103.040420
   Tsetsarkin KA, 2007, PLOS PATHOG, V3, P1895, DOI 10.1371/journal.ppat.0030201
   Twiddy SS, 2002, VIROLOGY, V298, P63, DOI 10.1006/viro.2002.1447
   Yap G, 2010, PLOS NEGLECT TROP D, V4, DOI 10.1371/journal.pntd.0000753
NR 19
TC 49
Z9 55
U1 0
U2 7
PU AMER SOC MICROBIOLOGY
PI WASHINGTON
PA 1752 N ST NW, WASHINGTON, DC 20036-2904 USA
SN 0095-1137
EI 1098-660X
J9 J CLIN MICROBIOL
JI J. Clin. Microbiol.
PD DEC
PY 2010
VL 48
IS 12
BP 4586
EP 4589
DI 10.1128/JCM.01228-10
PG 4
WC Microbiology
WE Science Citation Index Expanded (SCI-EXPANDED)
SC Microbiology
GA 686JU
UT WOS:000284693400038
PM 20881182
OA Green Published
DA 2025-07-26
ER

PT J
AU Chen, CI
   Clark, DC
   Pesavento, P
   Lerche, NW
   Luciw, PA
   Reisen, WK
   Brault, AC
AF Chen, Ching-I
   Clark, David C.
   Pesavento, Patricia
   Lerche, Nicholas W.
   Luciw, Paul A.
   Reisen, William K.
   Brault, Aaron C.
TI Comparative Pathogenesis of Epidemic and Enzootic Chikungunya Viruses in
   a Pregnant Rhesus Macaque Model
SO AMERICAN JOURNAL OF TROPICAL MEDICINE AND HYGIENE
LA English
DT Article
ID MATERNAL-FETAL TRANSMISSION; NEUROLOGICAL COMPLICATIONS; MOUSE MODEL;
   TRAVELERS; INFECTION; DISEASE; DENGUE; FEVER; INDIA; REEMERGENCE
AB Since 2004, an East African genotype of Chikungunya virus (CHIKV) has emerged, causing significant epidemics of an arthralgic syndrome. In addition, this virus has been associated for the first time with neonatal transmission and neurological complications. In the current study, pregnant Rhesus macaques were inoculated with an enzootic or epidemic strain of CHIKV to compare pathogenesis and transplacental transmission potential. Viremias were similar for both strains and peaked at 2-3 days post-inoculation (dpi). Viral RNA was detected at necropsy at 21 dpi in maternal lymphoid, joint-associated, and spinal cord tissues. The absence of detectable viral RNA and the lack of germinal center development in fetuses indicated that transplacental transmission did not occur. Neutralizing antibodies were detected in all dams and fetuses. Our study establishes a non-human primate model for evaluating vaccines and antiviral therapies and indicates that Rhesus macaques could serve as a competent enzootic reservoir.
C1 [Reisen, William K.] Univ Calif Davis, Ctr Vectorborne Dis, Sch Vet Med, Davis, CA 95616 USA.
   Univ Calif Davis, Sch Vet Med, Dept Pathol Microbiol & Immunol, Davis, CA 95616 USA.
   [Lerche, Nicholas W.] Univ Calif Davis, Calif Natl Primate Res Ctr, Davis, CA 95616 USA.
   [Luciw, Paul A.] Univ Calif Davis, Dept Pathol & Lab Med, Ctr Comparat Med, Davis, CA 95616 USA.
C3 University of California System; University of California Davis;
   University of California System; University of California Davis;
   University of California System; University of California Davis;
   University of California System; University of California Davis
RP Reisen, WK (corresponding author), Univ Calif Davis, Ctr Vectorborne Dis, Sch Vet Med, Davis, CA 95616 USA.
EM cichen@ucdavis.edu; dcclark@ucdavis.edu; papesavento@ucdavis.edu;
   nwlerche@ucdavis.edu; paluciw@ucdavis.edu; wkreisen@ucdavis.edu;
   abrault@cdc.gov
FU California National Primate Research Center [NCRR RR000169-48]; Pacific
   Southwest Research Center of Excellence for Biodefense and Emerging
   Infectious Diseases [U54 AI065359]
FX We would like to thank Dr. Christopher Barker (Center for Vectorborne
   Diseases, University of California, Davis, CA) and Dr. Brad J.
   Biggerstaff (Centers for Disease Control and Prevention [CDC], Fort
   Collin, CO) for statistical analysis assistance. We would also like to
   thank Drs. Robert Lanciotti and Barbara W. Johnson (CDC, Fort Collins,
   CO) for providing CHIKV-positive human sera for ELISA controls. We
   appreciate the input of Linda Hirst and the support of Dr. Sona Santos,
   Wilhelm von Morgenland, and the animal care staff of California National
   Primate Research Center (University of California, Davis, CA) for their
   assistance with the animal work. Finally, we are thankful for technical
   support from JoAnn Yee (California National Primate Research Center,
   Davis, CA) for performing cytokine assays and Dr. Michael Glanzberg for
   reviewing the manuscript. This project was supported by the California
   National Primate Research Center (NCRR RR000169-48) and Pacific
   Southwest Research Center of Excellence for Biodefense and Emerging
   Infectious Diseases (U54 AI065359).
CR Arankalle VA, 2007, J GEN VIROL, V88, P1967, DOI 10.1099/vir.0.82714-0
   Arpino C, 2009, REV MED VIROL, V19, P121, DOI 10.1002/rmv.606
   Beltrame A, 2007, EMERG INFECT DIS, V13, P1264, DOI 10.3201/eid1308.070161
   Borgherini G, 2008, CLIN INFECT DIS, V47, P469, DOI 10.1086/590003
   Chandak NH, 2009, NEUROL INDIA, V57, P177, DOI 10.4103/0028-3886.51289
   CHASTEL CLAUDE, 1963, BULL SOC PATHOL EXOTIQUE, V56, P915
   Cherian SS, 2009, INFECT GENET EVOL, V9, P16, DOI 10.1016/j.meegid.2008.09.004
   Couderc T, 2008, PLOS PATHOG, V4, DOI 10.1371/journal.ppat.0040029
   Couderc T, 2009, MICROBES INFECT, V11, P1197, DOI 10.1016/j.micinf.2009.09.002
   Das T, 2010, PROG NEUROBIOL, V91, P121, DOI 10.1016/j.pneurobio.2009.12.006
   Dash PK, 2007, VECTOR-BORNE ZOONOT, V7, P519, DOI [10.1089/vbz.2006.0648, 10.1089/vbz.2007.7272]
   Diallo M, 1999, AM J TROP MED HYG, V60, P281, DOI 10.4269/ajtmh.1999.60.281
   Gérardin P, 2008, PLOS MED, V5, P413, DOI 10.1371/journal.pmed.0050060
   HALSTEAD SB, 1969, AM J TROP MED HYG, V18, P972, DOI 10.4269/ajtmh.1969.18.972
   Hayat M.A., 1989, Principles and Techniques of Electron Microscopy: Biological Applications
   Hintze J.L., 1998, NCSS Statistical Software
   Hoarau JJ, 2010, J IMMUNOL, V184, P5914, DOI 10.4049/jimmunol.0900255
   JADHAV M, 1965, INDIAN J MED RES, V53, P764
   Labadie K, 2010, J CLIN INVEST, V120, P894, DOI 10.1172/JCI40104
   Lam S K, 2001, Southeast Asian J Trop Med Public Health, V32, P447
   Lanciotti RS, 2007, EMERG INFECT DIS, V13, P764, DOI 10.3201/eid1305.070015
   Laras K, 2005, T ROY SOC TROP MED H, V99, P128, DOI 10.1016/j.trstmh.2004.03.013
   Larrieu S, 2010, J CLIN VIROL, V47, P85, DOI 10.1016/j.jcv.2009.11.014
   Lenglet Y, 2006, J Gynecol Obstet Biol Reprod (Paris), V35, P578
   MCCRAE AWR, 1971, T ROY SOC TROP MED H, V65, P152, DOI 10.1016/0035-9203(71)90212-4
   Morrison TE, 2006, J VIROL, V80, P737, DOI 10.1128/JVI.80.2.737-749.2006
   Munasinghe D R, 1966, Ceylon Med J, V11, P129
   MYERS RM, 1965, INDIAN J MED RES, V53, P694
   Ng LFP, 2009, PLOS ONE, V4, DOI 10.1371/journal.pone.0004261
   NIMMANNITYA S, 1969, AM J TROP MED HYG, V18, P954, DOI 10.4269/ajtmh.1969.18.954
   Ozden S, 2007, PLOS ONE, V2, DOI 10.1371/journal.pone.0000527
   Parola P, 2006, EMERG INFECT DIS, V12, P1493, DOI 10.3201/eid1210.060610
   Pastorino B, 2005, J VIROL METHODS, V124, P65, DOI 10.1016/j.jviromet.2004.11.002
   Rampal, 2007, J Assoc Physicians India, V55, P765
   Ravi V, 2006, Indian J Med Microbiol, V24, P83
   Robillard PY, 2006, PRESSE MED, V35, P785, DOI 10.1016/S0755-4982(06)74690-5
   ROBINSON M C, 1955, Trans R Soc Trop Med Hyg, V49, P28, DOI [10.1016/0035-9203(55)90080-8, 10.1016/0035-9203(57)90022-6]
   ROSS R. W., 1956, JOUR HYG, V54, P177
   Rulli NE, 2009, ARTHRITIS RHEUM-US, V60, P2513, DOI 10.1002/art.24682
   SEMPALA SDK, 1973, AM J TROP MED HYG, V22, P263, DOI 10.4269/ajtmh.1973.22.263
   Staples JE, 2009, CLIN INFECT DIS, V49, P942, DOI 10.1086/605496
   Taubitz W, 2007, CLIN INFECT DIS, V45, pE1, DOI 10.1086/518701
   Tee KK, 2009, INT J INFECT DIS, V13, P307, DOI 10.1016/j.ijid.2008.09.005
   Thaikruea Lakkana, 1997, Southeast Asian Journal of Tropical Medicine and Public Health, V28, P359
   THAUNG U, 1975, Southeast Asian Journal of Tropical Medicine and Public Health, V6, P276
   Touret Y, 2006, PRESSE MED, V35, P1656, DOI 10.1016/S0755-4982(06)74874-6
   Tournebize P, 2009, REV NEUROL-FRANCE, V165, P48, DOI 10.1016/j.neurol.2008.06.009
   Volk SM, 2010, J VIROL, V84, P6497, DOI 10.1128/JVI.01603-09
   Ziegler SA, 2008, AM J TROP MED HYG, V79, P133, DOI 10.4269/ajtmh.2008.79.133
NR 49
TC 58
Z9 70
U1 0
U2 4
PU AMER SOC TROP MED & HYGIENE
PI MCLEAN
PA 8000 WESTPARK DR, STE 130, MCLEAN, VA 22101 USA
SN 0002-9637
EI 1476-1645
J9 AM J TROP MED HYG
JI Am. J. Trop. Med. Hyg.
PD DEC
PY 2010
VL 83
IS 6
BP 1249
EP 1258
DI 10.4269/ajtmh.2010.10-0290
PG 10
WC Public, Environmental & Occupational Health; Tropical Medicine
WE Science Citation Index Expanded (SCI-EXPANDED)
SC Public, Environmental & Occupational Health; Tropical Medicine
GA 697RX
UT WOS:000285534900015
PM 21118930
OA Green Published, Bronze
DA 2025-07-26
ER

PT J
AU Marini, F
   Caputo, B
   Pombi, M
   Tarsitani, G
   Della Torre, A
AF Marini, F.
   Caputo, B.
   Pombi, M.
   Tarsitani, G.
   Della Torre, A.
TI Study of Aedes albopictus dispersal in Rome, Italy, using sticky
   traps in mark-release-recapture experiments
SO MEDICAL AND VETERINARY ENTOMOLOGY
LA English
DT Article
DE Aedes albopictus; dispersal; flight range; mark-release-recapture; mean
   distance travelled; sticky trap; Europe
ID DAILY SURVIVAL RATES; RIO-DE-JANEIRO; CHIKUNGUNYA VIRUS; AEGYPTI;
   MOSQUITO; DIPTERA; INFECTION; EPIDEMIC
AB We report the results of three mark-release-recapture experiments carried out in an urban area in Rome, Italy, to study the active dispersal of Aedes albopictus ( Diptera: Culicidae). The 4.3% recapture rate obtained supports the use of sticky traps in MRR experiments to study the dispersal of Ae. albopictus females. Most fluorescent dust-marked females were recaptured at the gravid stage at 50-200 m from the release sites during the first 9 days after release. The average of daily-MDTs ( Mean Distance Traveled) was 119 m and the maximum observed distance travelled ranged from 199 m to 290 m in the three replicates. These data provide the first information about the dispersal of Ae. albopictus in a temperate European area and appear to be consistent with the few data available on this subject from other urban areas, where dispersal was constrained by physical barriers. Although caution should be taken in generalizing these results, they should be considered when planning control activities in urban areas in Italy, as well as in other European countries. This is particularly relevant if control is intended to interrupt pathogen transmission in cases of possible arbovirus epidemics, such as the Chikungunya outbreak that occurred in Ravenna, Italy in 2007.
C1 [Marini, F.; Caputo, B.; Pombi, M.; Tarsitani, G.; Della Torre, A.] Univ Roma Sapienza, Dipartimento Sci Sanita Pubbl, I-00185 Rome, Italy.
C3 Sapienza University Rome
RP Della Torre, A (corresponding author), Univ Roma Sapienza, Dipartimento Sci Sanita Pubbl, Piazzale Aldo Moro 5, I-00185 Rome, Italy.
EM ale.dellatorre@uniroma1.it
RI ; Marini, Francesca/AAE-9300-2020; Caputo, Beniamino/I-2880-2015; Pombi,
   Marco/JBR-7922-2023
OI Pombi, Marco/0000-0002-4382-9922; Marini, Francesca/0000-0002-7207-5891;
   DELLA TORRE, Alessandra/0000-0001-7054-0027; Caputo,
   Beniamino/0000-0002-5650-8773; 
FU Dottorato di Scienze di Sanita Pubblica; Facolta di Medicina e
   Chirurgia, Sapienza University
FX We are very grateful to our colleagues in the Medical Entomology Group
   at Sapienza University of Rome for their support and encouragement,
   particularly during the releases, to the rector and the administrative
   director of Sapienza University for logistical support, and to Luca
   Facchinelli, Vincenzo Petrarca and Laura Valerio for reading and
   commenting on the manuscript. FM was supported by Dottorato di Scienze
   di Sanita Pubblica and financial support was provided by Facolta di
   Medicina e Chirurgia 1, Sapienza University.
CR Alphey L, 2010, VECTOR-BORNE ZOONOT, V10, P295, DOI 10.1089/vbz.2009.0014
   [Anonymous], THESIS U ROME SAPIEN
   [Anonymous], 1997, J MED ENTOMOL
   BONNET DD, 1946, AM J TROP MED, V26, P465, DOI 10.4269/ajtmh.1946.s1-26.465
   David MR, 2009, MEM I OSWALDO CRUZ, V104, P927, DOI 10.1590/S0074-02762009000600019
   Facchinelli L, 2007, MED VET ENTOMOL, V21, P183, DOI 10.1111/j.1365-2915.2007.00680.x
   Facchinelli L, 2008, AM J TROP MED HYG, V78, P904, DOI 10.4269/ajtmh.2008.78.904
   Gratz NG, 2004, MED VET ENTOMOL, V18, P215, DOI 10.1111/j.0269-283X.2004.00513.x
   Harrington LC, 2005, AM J TROP MED HYG, V72, P209, DOI 10.4269/ajtmh.2005.72.209
   Hawley W.A., 1988, Journal of the American Mosquito Control Association, V4, P1
   Honório NA, 2003, MEM I OSWALDO CRUZ, V98, P191, DOI 10.1590/S0074-02762003000200005
   Lacroix R, 2009, J MED ENTOMOL, V46, P1117, DOI 10.1603/033.046.0519
   Liew C, 2004, MED VET ENTOMOL, V18, P351, DOI 10.1111/j.0269-283X.2004.00517.x
   LILLIE TH, 1981, CAN ENTOMOL, V113, P419, DOI 10.4039/Ent113419-5
   Maciel-De-Freitas R, 2007, AM J TROP MED HYG, V76, P659, DOI 10.4269/ajtmh.2007.76.659
   Maciel-De-Freitas R, 2006, J MED ENTOMOL, V43, P1112, DOI 10.1603/0022-2585(2006)43[1112:MODVBT]2.0.CO;2
   Maciel-De-Freitas R, 2009, REV SAUDE PUBL, V43, P8, DOI 10.1590/S0034-89102009000100002
   MORRIS CD, 1991, J AM MOSQUITO CONTR, V7, P608
   Muir LE, 1998, AM J TROP MED HYG, V58, P277, DOI 10.4269/ajtmh.1998.58.277
   NIEBYLSKI ML, 1994, J AM MOSQUITO CONTR, V10, P339
   Ordóñez-Gonzalez JG, 2001, J AM MOSQUITO CONTR, V17, P93
   Renault P, 2007, AM J TROP MED HYG, V77, P727
   Rezza G, 2007, LANCET, V370, P1840, DOI 10.1016/S0140-6736(07)61779-6
   Russell RC, 2005, MED VET ENTOMOL, V19, P451, DOI 10.1111/j.1365-2915.2005.00589.x
   Russell RC, 2004, J AM MOSQUITO CONTR, V20, P370
   Scholte EJ, 2007, ECOL CONT VECTOR-BOR, V1, P241
   Service M W., 1993, Mosquito Ecology: Field sampling methods, V2nd, P652
   Valerio L, 2010, VECTOR-BORNE ZOONOT, V10, P291, DOI 10.1089/vbz.2009.0007
   WHITE DJ, 1985, J MED ENTOMOL, V22, P190, DOI 10.1093/jmedent/22.2.190
NR 29
TC 126
Z9 140
U1 2
U2 52
PU WILEY
PI HOBOKEN
PA 111 RIVER ST, HOBOKEN 07030-5774, NJ USA
SN 0269-283X
EI 1365-2915
J9 MED VET ENTOMOL
JI Med. Vet. Entomol.
PD DEC
PY 2010
VL 24
IS 4
BP 361
EP 368
DI 10.1111/j.1365-2915.2010.00898.x
PG 8
WC Entomology; Veterinary Sciences
WE Science Citation Index Expanded (SCI-EXPANDED)
SC Entomology; Veterinary Sciences
GA 678KT
UT WOS:000284073200004
PM 20666995
OA Bronze
DA 2025-07-26
ER

PT J
AU Mavale, M
   Parashar, D
   Sudeep, A
   Gokhale, M
   Ghodke, Y
   Geevarghese, G
   Arankalle, V
   Mishra, AC
AF Mavale, Mangala
   Parashar, Deepti
   Sudeep, Anakkathil
   Gokhale, Mangesh
   Ghodke, Youwaraj
   Geevarghese, Geevarghese
   Arankalle, Vidya
   Mishra, Akhilesh Chandra
TI Venereal Transmission of Chikungunya Virus by Aedes aegypti
   Mosquitoes (Diptera: Culicidae)
SO AMERICAN JOURNAL OF TROPICAL MEDICINE AND HYGIENE
LA English
DT Article
ID CHANDIPURA VIRUS; ALBOPICTUS; EPIDEMIC; OUTBREAK; DENGUE; INDIA
AB Experiments were conducted to demonstrate the role of male Aedes aegypti mosquitoes in the maintenance and transmission of chikungunya virus (CHIKV) to female mosquitoes. We demonstrated that infected male mosquitoes are capable of infecting females during mating. The infection rate in female mosquitoes was 11% when virgin female mosquitoes were allowed to coinhabit with infected males. The body suspension of venereally infected female mosquitoes induced illness in infant Swiss albino mice, which demonstrated the infectivity of the venereally transmitted virus. The presence of CHIKV in the brains of the ill mice was confirmed by a reverse transcription polymerase chain reaction specific for partial sequences of nonstructural protein 4 and envelope 1 genes. In the light of the recent report of transovarial transmission of CHIKV in mosquitoes, although at a lower level, this finding has significance because it may help in transmission of the virus to females venereally to start a new infection cycle.
C1 [Mavale, Mangala; Parashar, Deepti; Sudeep, Anakkathil; Gokhale, Mangesh; Ghodke, Youwaraj; Geevarghese, Geevarghese; Arankalle, Vidya; Mishra, Akhilesh Chandra] Indian Council Med Res, Natl Inst Virol, Pune 411001, Maharashtra, India.
C3 Indian Council of Medical Research (ICMR); ICMR - National Institute of
   Virology (NIV)
RP Sudeep, A (corresponding author), Indian Council Med Res, Natl Inst Virol, 20-A,Dr Ambedkar Rd, Pune 411001, Maharashtra, India.
EM niv@yahoo.co.in; deeptiparashar@scientist.com; sudeepmcc@yahoo.co.in;
   gokhal40@gmail.com; niv@yahoo.co.in; niv@yahoo.co.in;
   varankalle@yahoo.com; acm1750@rediffmail.com
RI ; Parashar, Dr. Deepti/K-3441-2019
OI Arankalle, Vidya/0000-0002-9940-3437; 
CR Bonilauri P, 2008, EMERG INFECT DIS, V14, P852, DOI 10.3201/eid1405.071144
   de Lamballerie X, 2008, VIROL J, V5, DOI 10.1186/1743-422X-5-33
   Dhanda V., 1985, Indian Journal of Virology, V1, P6
   Diallo M, 1999, AM J TROP MED HYG, V60, P281, DOI 10.4269/ajtmh.1999.60.281
   Dubrulle M, 2009, PLOS ONE, V4, DOI 10.1371/journal.pone.0005895
   Geevarghese G., 2003, American Journal of Tropical Medicine and Hygiene, V69, P446
   Mavale MS, 2006, AM J TROP MED HYG, V75, P1151, DOI 10.4269/ajtmh.2006.75.1151
   Mavale MS, 2005, J MED ENTOMOL, V42, P909, DOI 10.1603/0022-2585(2005)042[0909:VAVTOC]2.0.CO;2
   MCINTOSH BM, 1977, S AFR J SCI, V73, P267
   OVENDEN JR, 1984, J MED ENTOMOL, V21, P292, DOI 10.1093/jmedent/21.3.292
   PAVRI K, 1986, T ROY SOC TROP MED H, V80, P491, DOI 10.1016/0035-9203(86)90358-5
   Rao T. R., 1966, Science and Culture, V32, P215
   Ratsitorahina M, 2008, EMERG INFECT DIS, V14, P1135, DOI 10.3201/eid1407.071521
   ROSEN L, 1974, AM J TROP MED HYG, V23, P1153, DOI 10.4269/ajtmh.1974.23.1153
   ROSS R. W., 1956, JOUR HYG, V54, P177
   Sang RC, 2008, AM J TROP MED HYG, V78, P77
   SHROYER DA, 1990, J MED ENTOMOL, V27, P334, DOI 10.1093/jmedent/27.3.334
   Thavara U, 2009, SE ASIAN J TROP MED, V40, P951
   THOMPSON WH, 1977, SCIENCE, V196, P530, DOI 10.1126/science.850794
   Yergolkar PN, 2006, EMERG INFECT DIS, V12, P1580, DOI 10.3201/eid1210.060529
NR 20
TC 56
Z9 63
U1 0
U2 5
PU AMER SOC TROP MED & HYGIENE
PI MCLEAN
PA 8000 WESTPARK DR, STE 130, MCLEAN, VA 22101 USA
SN 0002-9637
J9 AM J TROP MED HYG
JI Am. J. Trop. Med. Hyg.
PD DEC
PY 2010
VL 83
IS 6
BP 1242
EP 1244
DI 10.4269/ajtmh.2010.09-0577
PG 3
WC Public, Environmental & Occupational Health; Tropical Medicine
WE Science Citation Index Expanded (SCI-EXPANDED)
SC Public, Environmental & Occupational Health; Tropical Medicine
GA 697RX
UT WOS:000285534900013
PM 21118928
OA Green Published
DA 2025-07-26
ER

PT J
AU Popovici, J
   Moreira, LA
   Poinsignon, A
   Iturbe-Ormaetxe, I
   McNaughton, D
   O'Neill, SL
AF Popovici, Jean
   Moreira, Luciano A.
   Poinsignon, Anne
   Iturbe-Ormaetxe, Inaki
   McNaughton, Darlene
   O'Neill, Scott L.
TI Assessing key safety concerns of a Wolbachia-based strategy to
   control dengue transmission by Aedes mosquitoes
SO MEMORIAS DO INSTITUTO OSWALDO CRUZ
LA English
DT Article
DE Aedes aegypti; Wolbachia; dengue; risk assessment; safety; biological
   control
ID LIFE-SHORTENING WOLBACHIA; CYTOPLASMIC INCOMPATIBILITY;
   MOLECULAR-IDENTIFICATION; HORIZONTAL TRANSFER; BIOLOGICAL-CONTROL;
   INFECTION; AEGYPTI; DIPTERA; PIPIENTIS; RICKETTSIACEAE
AB Mosquito-borne diseases such as dengue fever, chikungunya or malaria affect millions of people each year and control solutions are urgently needed. An international research program is currently being developed that relies on the introduction of the bacterial endosymbiont Wolbachia pipientis into Aedes aegypti to control dengue transmission. In order to prepare for open-field testing releases of Wolbachia-infected mosquitoes, an intensive social research and community engagement program was undertaken in Cairns, Northern Australia. The most common concern expressed by the diverse range of community members and stakeholders surveyed was the necessity of assuring the safety of the proposed approach for humans, animals and the environment. To address these concerns a series of safety experiments were undertaken. We report in this paper on the experimental data obtained, discuss the limitations of experimental risk assessment and focus on the necessity of including community concerns in scientific research.
C1 [Popovici, Jean; Moreira, Luciano A.; Poinsignon, Anne; Iturbe-Ormaetxe, Inaki; O'Neill, Scott L.] Univ Queensland, Sch Biol Sci, St Lucia, Qld 4072, Australia.
   [Moreira, Luciano A.] Inst Pesquisas Rene Rachou Fiocruz, Belo Horizonte, MG, Brazil.
   [McNaughton, Darlene] James Cook Univ, Sch Publ Hlth, Cairns, Australia.
C3 University of Queensland; Fundacao Oswaldo Cruz; Fiocruz - Research
   Center Rene Rachou; James Cook University
RP O'Neill, SL (corresponding author), Univ Queensland, Sch Biol Sci, St Lucia, Qld 4072, Australia.
EM scott.oneill@uq.edu.au
RI Popovici, Jean/K-7192-2014; O'Neill, Scott/B-3568-2009
OI Popovici, Jean/0000-0002-3135-1175; Poinsignon,
   Anne/0000-0003-2921-4486; McNaughton, Darlene/0000-0002-0131-5966;
   O'Neill, Scott/0000-0002-4131-3615
FU FNIH/Grand Challenges in Global Health Initiative/Bill; Melinda Gates
   Foundation/NHMRC
FX FNIH/Grand Challenges in Global Health Initiative/Bill and Melinda Gates
   Foundation/NHMRC
CR [Anonymous], 2012, Dengue and dengue hemorrhagic fever
   Bandi C, 1998, P ROY SOC B-BIOL SCI, V265, P2407, DOI 10.1098/rspb.1998.0591
   Bandi C, 2001, VET PARASITOL, V98, P215, DOI 10.1016/S0304-4017(01)00432-0
   BEARD CB, 1993, PARASITOL TODAY, V9, P179, DOI 10.1016/0169-4758(93)90142-3
   Bouchon D, 1998, P ROY SOC B-BIOL SCI, V265, P1081, DOI 10.1098/rspb.1998.0402
   Braig HR, 1998, J BACTERIOL, V180, P2373, DOI 10.1128/JB.180.9.2373-2378.1998
   Breeuwer JAJ, 1996, EXP APPL ACAROL, V20, P421, DOI 10.1007/BF00053306
   Brownstin JS, 2003, J INVERTEBR PATHOL, V84, P24, DOI 10.1016/S0022-2011(03)00082-X
   COOK PE, 2007, TRANSGENESIS MANAGEM, P1
   Dobson SL, 2001, J MED ENTOMOL, V38, P382, DOI 10.1603/0022-2585-38.3.382
   Dodd A. D, 1940, COMMONWEALTH PRICKLY
   Drahota J, 2009, PARASITE IMMUNOL, V31, P766, DOI 10.1111/j.1365-3024.2009.01155.x
   Edwards P. B., 2007, PESTS FIELD CROPS PA, P471
   Glaser RL, 2010, PLOS ONE, V5, DOI 10.1371/journal.pone.0011977
   Heath BD, 1999, CURR BIOL, V9, P313, DOI 10.1016/S0960-9822(99)80139-0
   Hedges LM, 2008, SCIENCE, V322, P702, DOI 10.1126/science.1162418
   Hertig M., 1936, Parasitology, V28, P453, DOI 10.1017/S0031182000022666
   Hilgenboecker K, 2008, FEMS MICROBIOL LETT, V281, P215, DOI 10.1111/j.1574-6968.2008.01110.x
   Hoffmann AA, 1997, INFLUENTIAL PASSENGERS, P42
   Huigens ME, 2000, NATURE, V405, P178, DOI 10.1038/35012066
   Huigens ME, 2004, P ROY SOC B-BIOL SCI, V271, P509, DOI 10.1098/rspb.2003.2640
   Ikeda T, 2003, ZOOL SCI, V20, P153, DOI 10.2108/zsj.20.153
   JAMES AA, 1991, MOL BIOCHEM PARASIT, V44, P245, DOI 10.1016/0166-6851(91)90010-4
   Kambris Z, 2010, PLOS PATHOG, V6, DOI 10.1371/journal.ppat.1001143
   Kambris Z, 2009, SCIENCE, V326, P134, DOI 10.1126/science.1177531
   Kittayapong P, 2000, J MED ENTOMOL, V37, P340, DOI 10.1603/0022-2585(2000)037[0340:DADOWI]2.0.CO;2
   LAVEN H, 1967, NATURE, V216, P383, DOI 10.1038/216383a0
   Lavery JV, 2008, AM J TROP MED HYG, V79, P312, DOI 10.4269/ajtmh.2008.79.312
   McMeniman CJ, 2008, APPL ENVIRON MICROB, V74, P6963, DOI 10.1128/AEM.01038-08
   McMeniman CJ, 2009, SCIENCE, V323, P141, DOI 10.1126/science.1165326
   McNaughton D, 2009, PROGR PROSPECTS USE, P48
   McNaughton D, 2010, ACTA TROP, V116, P74, DOI 10.1016/j.actatropica.2010.05.012
   Min KT, 1997, P NATL ACAD SCI USA, V94, P10792, DOI 10.1073/pnas.94.20.10792
   Moreira LA, 2009, PLOS NEGLECT TROP D, V3, DOI 10.1371/journal.pntd.0000568
   Moreira LA, 2009, CELL, V139, P1268, DOI 10.1016/j.cell.2009.11.042
   Newman RD, 2006, TROP MED INT HEALTH, V11, P462, DOI 10.1111/j.1365-3156.2006.01593.x
   Oh HW, 2000, INSECT MOL BIOL, V9, P539, DOI 10.1046/j.1365-2583.2000.00218.x
   Orlandi-Pradines E, 2007, MICROBES INFECT, V9, P1454, DOI 10.1016/j.micinf.2007.07.012
   Peng ZK, 1998, J ALLERGY CLIN IMMUN, V101, P498, DOI 10.1016/S0091-6749(98)70357-4
   Pfarr K, 2007, INT J SYST EVOL MICR, V57, P1677, DOI 10.1099/ijs.0.65248-0
   Rasgon JL, 2003, J MED ENTOMOL, V40, P125, DOI 10.1603/0022-2585-40.2.125
   Rasgon JL, 2004, J MED ENTOMOL, V41, P255, DOI 10.1603/0022-2585-41.2.255
   Ricci I, 2002, J MED ENTOMOL, V39, P562, DOI 10.1603/0022-2585-39.4.562
   ROOM PM, 1981, NATURE, V294, P78, DOI 10.1038/294078a0
   Rowley SM, 2004, CURR MICROBIOL, V49, P208, DOI 10.1007/s00284-004-4346-z
   Saunders G, 2010, BIOL CONTROL, V52, P288, DOI 10.1016/j.biocontrol.2009.06.014
   SAX PE, 2010, HIV ESSENTIALS
   Sinkins SP, 1995, EXP PARASITOL, V81, P284, DOI 10.1006/expr.1995.1119
   Sinkins SP, 2000, INSECT TRANSGENESIS, P271
   Taylor MJ, 1999, PARASITOL TODAY, V15, P437, DOI 10.1016/S0169-4758(99)01533-1
   Teixeira L, 2008, PLOS BIOL, V6, P2753, DOI 10.1371/journal.pbio.1000002
   Turelli M, 2010, EVOLUTION, V64, P232, DOI 10.1111/j.1558-5646.2009.00822.x
   Wackers Felix L., 2005, P1, DOI 10.1017/CBO9780511542220.002
   WADE MJ, 1995, NATURE, V373, P72, DOI 10.1038/373072a0
   WATTS DM, 1987, AM J TROP MED HYG, V36, P143, DOI 10.4269/ajtmh.1987.36.143
   Werren John H, 2008, Nat Rev Microbiol, V6, P741, DOI 10.1038/nrmicro1969
   Wu M, 2004, PLOS BIOL, V2, P327, DOI 10.1371/journal.pbio.0020069
   Zhou WG, 1998, P ROY SOC B-BIOL SCI, V265, P509, DOI 10.1098/rspb.1998.0324
NR 58
TC 71
Z9 82
U1 1
U2 51
PU FUNDACO OSWALDO CRUZ
PI RIO DE JANEIRO, RJ
PA AV BRASIL 4365, 21045-900 RIO DE JANEIRO, RJ, BRAZIL
SN 0074-0276
EI 1678-8060
J9 MEM I OSWALDO CRUZ
JI Mem. Inst. Oswaldo Cruz
PD DEC
PY 2010
VL 105
IS 8
BP 957
EP 964
DI 10.1590/S0074-02762010000800002
PG 8
WC Parasitology; Tropical Medicine
WE Science Citation Index Expanded (SCI-EXPANDED)
SC Parasitology; Tropical Medicine
GA 705CV
UT WOS:000286107400002
PM 21225190
OA Green Accepted, Green Submitted, Green Published, gold
DA 2025-07-26
ER

PT J
AU Richards, SL
   Anderson, SL
   Smartt, CT
AF Richards, Stephanie L.
   Anderson, Sheri L.
   Smartt, Chelsea T.
TI Vector competence of Florida mosquitoes for chikungunya virus
SO JOURNAL OF VECTOR ECOLOGY
LA English
DT Article
ID AEDES-ALBOPICTUS DIPTERA; FEEDING PATTERNS; INFECTION; CULICIDAE;
   SUSCEPTIBILITY; TRANSMISSION; AEGYPTI; OUTBREAK; STRAINS
C1 [Richards, Stephanie L.; Anderson, Sheri L.; Smartt, Chelsea T.] Univ Florida, Inst Food & Agr Sci, Florida Med Entomol Lab, Vero Beach, FL 32962 USA.
C3 State University System of Florida; University of Florida
RP Richards, SL (corresponding author), Univ Florida, Inst Food & Agr Sci, Florida Med Entomol Lab, 200 9th St SE, Vero Beach, FL 32962 USA.
RI Smartt, Chelsea/ISS-8942-2023
FU Florida Department of Agriculture and Consumer Services [014446];
   National Institutes of Health [AI-42164]; University of Florida
FX We thank Samantha A. Yost for laboratory assistance, and Sandra A. Allen
   and Erin M. Vrzal for material used to establish the Aedes spp.
   colonies. C. Roxanne Connelly, Carol H. Thomas, and two anonymous
   reviewers provided helpful comments in earlier versions of the
   manuscript. This research was supported by a Florida Department of
   Agriculture and Consumer Services grant (014446) to Stephanie L.
   Richards and a National Institutes of Health grant (AI-42164) to Cynthia
   C. Lord. A University of Florida Graduate Alumni Award was used to
   support Sheri L. Anderson.
CR Anderson SL, 2010, J AM MOSQUITO CONTR, V26, P108, DOI 10.2987/09-5935.1
   Beltrame A, 2007, EMERG INFECT DIS, V13, P1264, DOI 10.3201/eid1308.070161
   Bessaud M, 2006, EMERG INFECT DIS, V12, P1604, DOI 10.3201/eid1210.060596
   Bonilauri P, 2008, EMERG INFECT DIS, V14, P852, DOI 10.3201/eid1405.071144
   Chevillon C, 2008, TRENDS MICROBIOL, V16, P80, DOI 10.1016/j.tim.2007.12.003
   Chhabra M, 2008, INDIAN J MED MICROBI, V26, P5, DOI 10.4103/0255-0857.38850
   Chretien JP, 2007, LANCET, V370, P1805, DOI 10.1016/S0140-6736(07)61752-8
   Couderc T, 2009, J INFECT DIS, V200, P516, DOI 10.1086/600381
   Diallo M, 1999, AM J TROP MED HYG, V60, P281, DOI 10.4269/ajtmh.1999.60.281
   Dubrulle M, 2009, PLOS ONE, V4, DOI 10.1371/journal.pone.0005895
   JUPP PG, 1981, T ROY SOC TROP MED H, V75, P15, DOI 10.1016/0035-9203(81)90005-5
   Leo YS, 2009, EMERG INFECT DIS, V15, P836, DOI 10.3201/eid1505.081390
   MANGIAFICO JA, 1971, AM J TROP MED HYG, V20, P642, DOI 10.4269/ajtmh.1971.20.642
   Mellor PS, 2000, J COMP PATHOL, V123, P231, DOI 10.1053/jcpa.2000.0434
   MOLAEI G, 2007, AM J TROP MED HYG, V77, P73
   Paupy C, 2010, VECTOR-BORNE ZOONOT, V10, P259, DOI 10.1089/vbz.2009.0005
   Pesko K, 2009, J MED ENTOMOL, V46, P395, DOI 10.1603/033.046.0228
   Peyrefitte CN, 2008, J MED VIROL, V80, P430, DOI 10.1002/jmv.21090
   Ponlawat A, 2005, J MED ENTOMOL, V42, P844, DOI 10.1603/0022-2585(2005)042[0844:BFPOAA]2.0.CO;2
   Powers AM, 2007, J GEN VIROL, V88, P2363, DOI 10.1099/vir.0.82858-0
   Reiskind MH, 2008, AM J TROP MED HYG, V78, P422, DOI 10.4269/ajtmh.2008.78.422
   Rezza G, 2007, LANCET, V370, P1840, DOI 10.1016/S0140-6736(07)61779-6
   Richards SL, 2010, AM J TROP MED HYG, V83, P126, DOI 10.4269/ajtmh.2010.09-0776
   Richards SL, 2009, AM J TROP MED HYG, V81, P264, DOI 10.4269/ajtmh.2009.81.264
   ROSS R. W., 1956, JOUR HYG, V54, P177
   Sang RC, 2008, AM J TROP MED HYG, V78, P77
   Seyler T, 2008, Euro Surveill, V13
   Tsetsarkin KA, 2007, PLOS PATHOG, V3, P1895, DOI 10.1371/journal.ppat.0030201
   TURELL MJ, 1992, J MED ENTOMOL, V29, P49, DOI 10.1093/jmedent/29.1.49
   Valerio L, 2010, VECTOR-BORNE ZOONOT, V10, P291, DOI 10.1089/vbz.2009.0007
NR 30
TC 26
Z9 28
U1 0
U2 17
PU SOC VECTOR ECOLOGY
PI CORONA
PA 1966 COMPTON AVE, CORONA, CA 92881 USA
EI 1948-7134
J9 J VECTOR ECOL
JI J. Vector Ecol.
PD DEC
PY 2010
VL 35
IS 2
BP 439
EP 443
DI 10.1111/j.1948-7134.2010.00105.x
PG 5
WC Entomology
WE Science Citation Index Expanded (SCI-EXPANDED)
SC Entomology
GA 700QC
UT WOS:000285758200025
PM 21175954
OA Green Accepted, Bronze
DA 2025-07-26
ER

PT J
AU Turell, MJ
   Dohm, DJ
   Geden, CJ
   Hogsette, JA
   Linthicum, KJ
AF Turell, Michael J.
   Dohm, David J.
   Geden, Christopher J.
   Hogsette, Jerome A.
   Linthicum, Kenneth J.
TI POTENTIAL FOR STABLE FLIES AND HOUSE FLIES (DIPTERA: MUSCIDAE) TO
   TRANSMIT RIFT VALLEY FEVER VIRUS
SO JOURNAL OF THE AMERICAN MOSQUITO CONTROL ASSOCIATION
LA English
DT Article
DE RVF; vector; mechanical transmission; North America; emerging disease
   potential
ID NORTH-AMERICAN MOSQUITOS; VECTOR COMPETENCE; SAUDI-ARABIA;
   CULEX-ZOMBAENSIS; EPIDEMIC; CULICIDAE; EGYPT
AB Rift Valley fever (RVF), a disease of ruminants and humans, has been responsible for large outbreaks in Africa that have resulted in hundreds of thousands of human infections and major economic disruption due to loss of livestock and to trade restrictions. As indicated by the rapid spread of West Nile viral activity across North America since its discovery in 1999 and the rapid and widespread movement of chikungunya virus from Africa throughout the Indian Ocean Islands to Asia and Europe, an introduced exotic arbovirus can be rapidly and widely established across wide geographical regions. Although RVF virus (RVFV) is normally transmitted by mosquitoes, we wanted to determine the potential for this virus to replicate in 2 of the most globally distributed and common higher flies: house flies, Musca domestica, and stable flies, Stomoxys calcitrans. Neither species supported the replication of RVFV, even after intrathoracic inoculation. However, S. calcitrans was able to mechanically transmit RVFV to susceptible hamsters (Mesocricetus auratus) after probing on infected hamsters with high viral titers. Therefore, S. calcitrans, because of its close association with domestic animals that serve as amplifying hosts of RVFV, should be considered a possible mechanical vector of RVFV, and it may contribute to the rapid spread of a RVF outbreak. Other Stomoxys species present in Africa and elsewhere may also play similar roles.
C1 [Turell, Michael J.; Dohm, David J.] USA, Div Virol, Med Res Inst Infect Dis, Ft Detrick, MD 21702 USA.
   [Geden, Christopher J.; Hogsette, Jerome A.; Linthicum, Kenneth J.] ARS, USDA, Ctr Med Agr & Vet Entomol, Gainesville, FL 32608 USA.
C3 United States Department of Agriculture (USDA)
RP Turell, MJ (corresponding author), USA, Div Virol, Med Res Inst Infect Dis, 1425 Porter St, Ft Detrick, MD 21702 USA.
RI Turell, Michael/ABE-1826-2020; Geden, Christopher/J-5413-2016
FU US Department of Defense through the Armed Forces Pest Management Board
FX The work was supported in part by a grant from the Deployed War-Fighter
   Protection Research Program funded by the US Department of Defense
   through the Armed Forces Pest Management Board.
CR Anyamba A, 2009, P NATL ACAD SCI USA, V106, P955, DOI 10.1073/pnas.0806490106
   Balkhy HH, 2003, INT J ANTIMICROB AG, V21, P153, DOI 10.1016/S0924-8579(02)00295-9
   Fontenille D, 1998, EMERG INFECT DIS, V4, P289, DOI 10.3201/eid0402.980218
   GARGAN TP, 1983, AM J TROP MED HYG, V32, P1154, DOI 10.4269/ajtmh.1983.32.1154
   GARGAN TP, 1988, AM J TROP MED HYG, V38, P440, DOI 10.4269/ajtmh.1988.38.440
   Gerdes GH, 2004, REV SCI TECH OIE, V23, P613, DOI 10.20506/rst.23.2.1500
   HOCH AL, 1985, AM J TROP MED HYG, V34, P188, DOI 10.4269/ajtmh.1985.34.188
   HOGSETTE JA, 1992, J ECON ENTOMOL, V85, P2291, DOI 10.1093/jee/85.6.2291
   HOUSE JA, 1992, ANN NY ACAD SCI, V653, P233, DOI 10.1111/j.1749-6632.1992.tb19652.x
   Jupp PG, 2002, MED VET ENTOMOL, V16, P245, DOI 10.1046/j.1365-2915.2002.00371.x
   KUNZ SE, 1976, B ENTOMOL RES, V66, P745, DOI 10.1017/S0007485300010798
   LAUGHLIN LW, 1979, T ROY SOC TROP MED H, V73, P630, DOI 10.1016/0035-9203(79)90006-3
   Madani TA, 2003, CLIN INFECT DIS, V37, P1084, DOI 10.1086/378747
   MCINTOSH B M, 1973, Journal of the South African Veterinary Association, V44, P167
   MCINTOSH BM, 1980, S AFR MED J, V58, P127
   MCINTOSH BM, 1983, S AFR J SCI, V79, P61
   McIntosh BM, 1973, J S AFR VET ASSOC, V44, P57
   MEEGAN JM, 1979, T ROY SOC TROP MED H, V73, P618, DOI 10.1016/0035-9203(79)90004-X
   Meegan JM, 1988, ARBOVIRUSES EPIDEMIO, VIV, P61
   MIHOK S, 1995, J MED ENTOMOL, V32, P283, DOI 10.1093/jmedent/32.3.283
   ROSEN L, 1974, AM J TROP MED HYG, V23, P1153, DOI 10.4269/ajtmh.1974.23.1153
   Shoemaker T, 2002, EMERG INFECT DIS, V8, P1415, DOI 10.3201/eid0812.020195
   Turell MJ, 2007, J AM MOSQUITO CONTR, V23, P378, DOI 10.2987/5645.1
   Turell MJ, 2008, J MED ENTOMOL, V45, P102, DOI 10.1603/0022-2585(2008)45[102:VCOSAM]2.0.CO;2
   Turell MJ, 2010, J MED ENTOMOL, V47, P884, DOI 10.1603/ME10007
   Turell MJ, 2008, J AM MOSQUITO CONTR, V24, P502, DOI 10.2987/08-5791.1
   Turell MJ, 1996, AM J TROP MED HYG, V54, P136, DOI 10.4269/ajtmh.1996.54.136
NR 27
TC 25
Z9 27
U1 2
U2 25
PU AMER MOSQUITO CONTROL ASSOC
PI MOUNT LAUREL
PA 15000 COMMERCE PARKWAY, SUITE C, MOUNT LAUREL, NJ 08054 USA
SN 8756-971X
EI 1943-6270
J9 J AM MOSQUITO CONTR
JI J. Am. Mosq. Control Assoc.
PD DEC
PY 2010
VL 26
IS 4
BP 445
EP 448
DI 10.2987/10-6070.1
PG 4
WC Entomology
WE Science Citation Index Expanded (SCI-EXPANDED)
SC Entomology
GA 697QI
UT WOS:000285529800013
PM 21290943
DA 2025-07-26
ER

PT J
AU Van Den Hurk, AF
   Craig, SB
   Tulsiani, SM
   Jansen, CC
AF Van Den Hurk, A. F.
   Craig, S. B.
   Tulsiani, S. M.
   Jansen, C. C.
TI Emerging tropical diseases in Australia. Part 4. Mosquitoborne diseases
SO ANNALS OF TROPICAL MEDICINE AND PARASITOLOGY
LA English
DT Review
ID JAPANESE ENCEPHALITIS-VIRUS; ROSS-RIVER-VIRUS; WEST-NILE-VIRUS; MURRAY
   VALLEY ENCEPHALITIS; FAR NORTH QUEENSLAND; AEDES STEGOMYIA ALBOPICTUS;
   BARMAH FOREST VIRUSES; VECTOR COMPETENCE; EXPERIMENTAL-INFECTION;
   CHIKUNGUNYA VIRUS
AB Mosquito-borne diseases continue to be a serious public-health concern in Australia. Endemic alphaviruses (including Ross River and Barmah Forest viruses) account for the majority of the arboviral notifications, while some flaviviruses (Murray Valley encephalitis, Japanese encephalitis and Kunjin viruses) cause occasional outbreaks of encephalitis. Dengue epidemics are increasing in frequency in northern Queensland, with the largest outbreak in 50 years occurring during the 2008-2009 wet season. Of great concern are the threats posed by the importation of exotic arboviruses, such as West Nile, chikungunya and Rift Valley fever viruses, the introduction of exotic vectors, and the potential range expansion of key Australian vectors. Environmental and anthropogenic influences provide additional uncertainty regarding the future impact of mosquito-borne pathogens in Australia. This review discusses the trends, threats and challenges that face the management of mosquito-borne disease in Australia. Topical mosquito-borne pathogens of biosecurity and public-health concern, and the potential impacts of environmental and global trends, are discussed. Finally, a short overview of the public-health response capability in Australia is provided.
C1 [Van Den Hurk, A. F.; Craig, S. B.] Queensland Hlth Forens & Sci Serv, Communicable Dis Unit, WHO OIE FAO Collaborating Ctr Reference & Res Lep, Archerfield, Qld 4108, Australia.
   [Van Den Hurk, A. F.] Univ Queensland, Sch Chem & Mol Biosci, St Lucia, Qld 4072, Australia.
   [Craig, S. B.] Univ Sunshine Coast, Fac Sci Hlth & Educ, Sippy Downs, Qld 4556, Australia.
   [Jansen, C. C.] CSIRO, Brisbane, Qld 4001, Australia.
C3 Queensland Health; Food & Agriculture Organization of the United Nations
   (FAO); University of Queensland; University of the Sunshine Coast;
   Commonwealth Scientific & Industrial Research Organisation (CSIRO)
RP Van Den Hurk, AF (corresponding author), Queensland Hlth Forens & Sci Serv, Communicable Dis Unit, WHO OIE FAO Collaborating Ctr Reference & Res Lep, POB 594, Archerfield, Qld 4108, Australia.
EM andrew_hurk@health.qld.gov.au
RI Jansen, Cassie/C-1465-2009; van den Hurk, Andrew/X-9831-2019; Craig,
   Scott/C-3225-2012
CR Adhami J, 1998, J AM MOSQUITO CONTR, V14, P340
   Anderson JF, 1999, SCIENCE, V286, P2331, DOI 10.1126/science.286.5448.2331
   [Anonymous], [No title captured]
   [Anonymous], DENG GUID DIAGN TREA
   [Anonymous], U W AUSTR ARBOVIRUS
   [Anonymous], COMMUNICABLE DIS INT
   [Anonymous], COMMUNICABLE DIS INT
   [Anonymous], ENTOMOLOGY MONOGRAPH
   [Anonymous], NO TERRITORY DIS CON
   [Anonymous], 1989, TRAVEL MED INT
   [Anonymous], [No title captured]
   Beebe NW, 2007, J MED ENTOMOL, V44, P376, DOI 10.1603/0022-2585(2007)44[376:APCRDT]2.0.CO;2
   Beebe NW, 2005, COMMUN DIS INTELL, V29, P299, DOI 10.33321/cdi.2005.29.32
   Beebe NW, 2009, PLOS NEGLECT TROP D, V3, DOI 10.1371/journal.pntd.0000429
   Beebe NW, 2002, J MED ENTOMOL, V39, P362, DOI 10.1603/0022-2585-39.2.362
   BENNETT NMK, 1976, MED J AUSTRALIA, V2, P446, DOI 10.5694/j.1326-5377.1976.tb130324.x
   BLACK RH, 1972, MALARIA AUSTR
   BOREHAM P F L, 1986, Proceedings of the Royal Society of Queensland, V97, P23
   Boyd AM, 2001, AM J TROP MED HYG, V65, P777, DOI 10.4269/ajtmh.2001.65.777
   BOYLE DB, 1983, AUST J EXP BIOL MED, V61, P655, DOI 10.1038/icb.1983.62
   Breman JG, 2004, AM J TROP MED HYG, V71, pI
   Broom AK, 2003, AM J TROP MED HYG, V69, P277, DOI 10.4269/ajtmh.2003.69.277
   BROOM AK, 1989, J MED ENTOMOL, V26, P101
   Brown Alex, 2002, Commun Dis Intell Q Rep, V26, P39, DOI 10.33321/cdi.2002.26.8
   BUESCHER EL, 1959, AM J TROP MED HYG, V8, P678, DOI 10.4269/ajtmh.1959.8.678
   BUESCHER EL, 1959, AM J TROP MED HYG, V8, P651, DOI 10.4269/ajtmh.1959.8.651
   Bunning ML, 2002, EMERG INFECT DIS, V8, P380
   Dash PK, 2007, VECTOR-BORNE ZOONOT, V7, P519, DOI [10.1089/vbz.2006.0648, 10.1089/vbz.2007.7272]
   DERRICK E. H., 1958, AUSTRALASIAN ANN MED, V7, P102
   DOHERTY RL, 1971, T ROY SOC TROP MED H, V65, P504, DOI 10.1016/0035-9203(71)90161-1
   Drummond F. H., 1951, The Culex pipiens Complex in Australia., P369
   Dubrulle M, 2009, PLOS ONE, V4, DOI 10.1371/journal.pone.0005895
   Eisen L, 2009, PLOS NEGLECT TROP D, V3, DOI 10.1371/journal.pntd.0000411
   Fitzsimmons GJ, 2009, COMMUN DIS INTELL, V33, P155, DOI 10.33321/cdi.2009.33.15
   Flexman JP, 1998, MED J AUSTRALIA, V169, P159, DOI 10.5694/j.1326-5377.1998.tb116019.x
   FORATTINI OP, 1986, REV SAUDE PUBL, V20, pU168
   Ford E., 1950, Medical Journal of Australia, V37, P749
   Frances SP, 2004, J MED ENTOMOL, V41, P414, DOI 10.1603/0022-2585-41.3.414
   FRENCH E. L., 1952, MED JOUR AUSTRALIA, V1, P100
   Fu GL, 2010, P NATL ACAD SCI USA, V107, P4550, DOI 10.1073/pnas.1000251107
   Gubler Duane J., 2002, Trends in Microbiology, V10, P100, DOI 10.1016/S0966-842X(01)02288-0
   Hall RA, 2002, CURR TOP MICROBIOL, V267, P253
   Hall-Mendelin S, 2010, P NATL ACAD SCI USA, V107, P11255, DOI 10.1073/pnas.1002040107
   Hanna JN, 2006, AUST NZ J PUBL HEAL, V30, P220, DOI 10.1111/j.1467-842X.2006.tb00861.x
   Hanna JN, 2009, COMMUN DIS INTELL, V33, P32, DOI 10.33321/cdi.2009.33.5
   Hanna JN, 1999, MED J AUSTRALIA, V170, P533, DOI 10.5694/j.1326-5377.1999.tb127878.x
   Hanna JN, 1996, MED J AUSTRALIA, V165, P256, DOI 10.5694/j.1326-5377.1996.tb124960.x
   Hanna JN, 2004, MED J AUSTRALIA, V180, P24, DOI 10.5694/j.1326-5377.2004.tb05769.x
   Hanna JN, 1998, MED J AUSTRALIA, V168, P221, DOI 10.5694/j.1326-5377.1998.tb140134.x
   Hanna JN, 2001, MED J AUSTRALIA, V174, P178, DOI 10.5694/j.1326-5377.2001.tb143213.x
   Hanna JN, 1998, AUST NZ J PUBL HEAL, V22, P196, DOI 10.1111/j.1467-842X.1998.tb01171.x
   Harley D, 2001, Commun Dis Intell Q Rep, V25, P151, DOI 10.33321/cdi.2001.25.33
   Harley D, 2000, AM J TROP MED HYG, V62, P561, DOI 10.4269/ajtmh.2000.62.561
   Hayes EB, 2005, EMERG INFECT DIS, V11, P1167, DOI 10.3201/eid1108.050289a
   Hemmerter S, 2007, BMC EVOL BIOL, V7, DOI 10.1186/1471-2148-7-100
   Hill CA, 2005, NAT REV MICROBIOL, V3, P262, DOI 10.1038/nrmicro1101
   Hill LA, 2008, AM J TROP MED HYG, V79, P866, DOI 10.4269/ajtmh.2008.79.866
   Hills S, 2001, Commun Dis Intell Q Rep, V25, P48, DOI 10.33321/cdi.2001.25.8
   Jacups SP, 2008, VECTOR-BORNE ZOONOT, V8, P283, DOI 10.1089/vbz.2007.0152
   Jansen CC, 2010, MICROBES INFECT, V12, P272, DOI 10.1016/j.micinf.2009.12.011
   Jansen CC, 2009, AM J TROP MED HYG, V81, P849, DOI 10.4269/ajtmh.2009.09-0008
   Jansen CC, 2008, VECTOR-BORNE ZOONOT, V8, P805, DOI 10.1089/vbz.2008.0037
   Johansen CA, 2005, J AM MOSQUITO CONTR, V21, P222, DOI 10.2987/8756-971X(2005)21[222:FROAAV]2.0.CO;2
   Johnson DF, 2008, MED J AUSTRALIA, V188, P41, DOI 10.5694/j.1326-5377.2008.tb01504.x
   Johnson PH, 2009, AUST J ENTOMOL, V48, P234, DOI 10.1111/j.1440-6055.2009.00711.x
   Josseran L, 2006, EMERG INFECT DIS, V12, P1994
   Kay B. H., 1989, The arboviruses: epidemiology and ecology. Volume IV., P93
   Kay BH, 2000, J MED ENTOMOL, V37, P846, DOI 10.1603/0022-2585-37.6.846
   KAY BH, 1984, MED J AUSTRALIA, V140, P264, DOI 10.5694/j.1326-5377.1984.tb104033.x
   Kay BH, 2007, AM J TROP MED HYG, V76, P417, DOI 10.4269/ajtmh.2007.76.417
   Kearney M, 2009, FUNCT ECOL, V23, P528, DOI 10.1111/j.1365-2435.2008.01538.x
   Kelly-Hope LA, 2004, J MED ENTOMOL, V41, P133, DOI 10.1603/0022-2585-41.2.133
   Kilpatrick AMM., 2004, Ecohealth, V1, P205, DOI [DOI 10.1007/S10393-004-0086-6, 10.1007/s10393-004-0086-6]
   Lambrechts L, 2010, PLOS NEGLECT TROP D, V4, DOI 10.1371/journal.pntd.0000646
   Laras K, 2005, T ROY SOC TROP MED H, V99, P128, DOI 10.1016/j.trstmh.2004.03.013
   Lee D.J., 1989, Entomology Monograph, V2, pix +
   Liu C, 2008, COMMUN DIS INTELL, V32, P31, DOI 10.33321/cdi.2008.32.4
   Mackenzie JS, 2009, ZOONOSES PUBLIC HLTH, V56, P338, DOI 10.1111/j.1863-2378.2008.01208.x
   Mackenzie JS, 2004, NAT MED, V10, pS98, DOI 10.1038/nm1144
   MACKENZIE JS, 1993, MED J AUSTRALIA, V158, P591, DOI 10.5694/j.1326-5377.1993.tb137623.x
   MACKENZIE JS, 1994, ARCH VIROL, V136, P447, DOI 10.1007/BF01321074
   Mackenzie JS, 2003, MED J AUSTRALIA, V178, P5, DOI 10.5694/j.1326-5377.2003.tb05029.x
   MACKERRAS I M, 1947, Med J Aust, V1, P1
   Marks E.N., 1972, Queensland Naturalist, V20, P101
   Marshall I. D., 1988, The arboviruses: epidemiology and ecology. Volume III., P151
   MARSHALL ID, 1982, AUST J EXP BIOL MED, V60, P471, DOI 10.1038/icb.1982.52
   MARSHALL ID, 1982, AUST J EXP BIOL MED, V60, P457, DOI 10.1038/icb.1982.51
   McMeniman CJ, 2009, SCIENCE, V323, P141, DOI 10.1126/science.1165326
   McMichael AJ., 2003, HUMAN HLTH CLIMATE C
   MILES J. A. R., 1951, MED JOUR AUSTRALIA, V1, P799
   Montgomery BL, 2002, AM J TROP MED HYG, V67, P244, DOI 10.4269/ajtmh.2002.67.244
   Moreira LA, 2009, CELL, V139, P1268, DOI 10.1016/j.cell.2009.11.042
   Muller MJ, 2001, J AM MOSQUITO CONTR, V17, P79
   Pialoux G, 2007, LANCET INFECT DIS, V7, P319, DOI 10.1016/S1473-3099(07)70107-X
   Rapley LP, 2009, AM J TROP MED HYG, V81, P94, DOI 10.4269/ajtmh.2009.81.94
   Rezza G, 2007, LANCET, V370, P1840, DOI 10.1016/S0140-6736(07)61779-6
   Ritchie S. A., 2002, Dengue Bulletin, V26, P7
   Ritchie SA, 1997, AM J TROP MED HYG, V56, P80, DOI 10.4269/ajtmh.1997.56.80
   Ritchie SA, 2004, J MED ENTOMOL, V41, P1, DOI 10.1603/0022-2585-41.1.1
   Ritchie Scott, 2001, Arbovirus Research in Australia, V8, P288
   Ritchie SA, 2008, J AM MOSQUITO CONTR, V24, P47, DOI 10.2987/5658.1
   Ritchie SA, 2006, J AM MOSQUITO CONTR, V22, P358, DOI 10.2987/8756-971X(2006)22[358:DOAWIO]2.0.CO;2
   Ritchie SA, 2009, MICROBIOL AUST, V30, P114
   Ritchie SA, 2010, AM J TROP MED HYG, V82, P1053, DOI 10.4269/ajtmh.2010.09-0603
   Rogers BA, 2009, MED J AUSTRALIA, V191, P232, DOI 10.5694/j.1326-5377.2009.tb02763.x
   Russell RC, 2002, ANNU REV ENTOMOL, V47, P1, DOI 10.1146/annurev.ento.47.091201.145100
   Russell RC, 2000, MICROBES INFECT, V2, P1693, DOI 10.1016/S1286-4579(00)01324-1
   Russell RC, 2005, COMMUN DIS INTELL, V29, P296, DOI 10.33321/cdi.2005.29.31
   Russell RC, 2009, MED J AUSTRALIA, V190, P265, DOI 10.5694/j.1326-5377.2009.tb02393.x
   Russell RC, 2009, AUST J ENTOMOL, V48, P1, DOI 10.1111/j.1440-6055.2008.00677.x
   Ryan PA, 1997, AM J TROP MED HYG, V57, P476, DOI 10.4269/ajtmh.1997.57.476
   Sam IC, 2009, J CLIN VIROL, V46, P180, DOI 10.1016/j.jcv.2009.07.016
   Sanchez-Vargas I, 2009, PLOS PATHOG, V5, DOI 10.1371/journal.ppat.1000299
   SAVAGE HM, 1992, J AM MOSQUITO CONTR, V8, P101
   SCHERER WF, 1959, AM J TROP MED HYG, V8, P698, DOI 10.4269/ajtmh.1959.8.698
   SCHERER WF, 1959, J IMMUNOL, V83, P620
   Shield J., 1996, Communicable Diseases Intelligence, V20, P191
   Shoemaker T, 2002, EMERG INFECT DIS, V8, P1415, DOI 10.3201/eid0812.020195
   SPRENGER D, 1986, J AM MOSQUITO CONTR, V2, P217
   Staples JE, 2009, CLIN INFECT DIS, V49, P942, DOI 10.1086/605496
   Streatfield R., 1993, Communicable Diseases Intelligence, V17, P330
   Takahashi H, 2000, VACCINE, V18, P2963, DOI 10.1016/S0264-410X(00)00111-0
   Tandale BV, 2009, J CLIN VIROL, V46, P145, DOI 10.1016/j.jcv.2009.06.027
   Tesh RB, 2002, EMERG INFECT DIS, V8, P245, DOI 10.3201/eid0803.010238
   Tong SL, 2008, ENVIRON HEALTH PERSP, V116, P1591, DOI 10.1289/ehp.11680
   Tsetsarkin KA, 2007, PLOS PATHOG, V3, P1895, DOI 10.1371/journal.ppat.0030201
   Turell MJ, 1998, J MED ENTOMOL, V35, P132, DOI 10.1093/jmedent/35.2.132
   van den Hurk AF, 2003, MED VET ENTOMOL, V17, P403, DOI 10.1111/j.1365-2915.2003.00458.x
   van den Hurk AF, 2003, J MED ENTOMOL, V40, P82, DOI 10.1603/0022-2585-40.1.82
   van den Hurk AF, 2008, EMERG INFECT DIS, V14, P1736, DOI 10.3201/eid1411.071368
   Van den Hurk AF, 2007, J MED ENTOMOL, V44, P85, DOI 10.1603/0022-2585(2007)44[85:DAEORP]2.0.CO;2
   Van Den Hurk AF, 2006, AM J TROP MED HYG, V75, P21, DOI 10.4269/ajtmh.2006.75.21
   van den Hurk AF, 2010, VECTOR-BORNE ZOONOT, V10, P489, DOI 10.1089/vbz.2009.0106
   van den Hurk AF, 2009, ANNU REV ENTOMOL, V54, P17, DOI 10.1146/annurev.ento.54.110807.090510
   Vazeille M, 2007, PLOS ONE, V2, DOI 10.1371/journal.pone.0001168
   Walker J, 1998, INT J PARASITOL, V28, P947, DOI 10.1016/S0020-7519(98)00045-9
   Weng Ming-Hui, 1999, Journal of Microbiology Immunology and Infection, V32, P9
   Whelan P, 2000, Commun Dis Intell, V24 Suppl, P74, DOI 10.33321/cdi.2000.24.11
   WHELAN P.I., 2004, Northern Territory Communicable Diseases Bulletin, V11, P1
   WHELAN P.I., 2009, Arbo Res Aust, V10, P188
   Williams CR, 2006, J AM MOSQUITO CONTR, V22, P296, DOI 10.2987/8756-971X(2006)22[296:FEOTBC]2.0.CO;2
   Williams DT, 2001, AM J TROP MED HYG, V65, P379, DOI 10.4269/ajtmh.2001.65.379
   Woodruff RE, 2006, AUST NZ J PUBL HEAL, V30, P567, DOI 10.1111/j.1467-842X.2006.tb00788.x
   ,, 1983, Weekly Epidemiological Record, V58, P197
NR 144
TC 27
Z9 28
U1 0
U2 32
PU MANEY PUBLISHING
PI LEEDS
PA STE 1C, JOSEPHS WELL, HANOVER WALK, LEEDS LS3 1AB, W YORKS, ENGLAND
SN 0003-4983
EI 1364-8594
J9 ANN TROP MED PARASIT
JI Ann. Trop. Med. Parasitol.
PD DEC
PY 2010
VL 104
IS 8
BP 623
EP 640
DI 10.1179/136485910X12851868779984
PG 18
WC Public, Environmental & Occupational Health; Parasitology; Tropical
   Medicine
WE Science Citation Index Expanded (SCI-EXPANDED); Social Science Citation Index (SSCI)
SC Public, Environmental & Occupational Health; Parasitology; Tropical
   Medicine
GA 694JD
UT WOS:000285292100002
PM 21144182
DA 2025-07-26
ER

PT J
AU White, SM
   Rohani, P
   Sait, SM
AF White, Steven M.
   Rohani, Pejman
   Sait, Steven M.
TI Modelling pulsed releases for sterile insect techniques: fitness costs
   of sterile and transgenic males and the effects on mosquito dynamics
SO JOURNAL OF APPLIED ECOLOGY
LA English
DT Article
DE Aedes aegypti; biological control; dengue fever; fitness; population
   cycles; RIDL; SIT; transgenic
ID AEDES-AEGYPTI DIPTERA; POPULATION-DYNAMICS; LARVAL COMPETITION; BORNE
   DISEASES; YELLOW-FEVER; MALARIA; DOMINANT; DENSITY; STAGE; MANIPULATION
AB 1. The development of transgenic technologies, coupled with sterile insect techniques (SIT), is being explored in relation to new approaches for the biological control of insect pests. Recent studies have shown that there are often fitness costs associated with transgenic insect strains, but the impact of these costs on their potential use in pest control is poorly understood.
   2. In this paper, we explore the impact of an insect fitness cost on two control strategies (classical SIT and transgenic late-acting bisex lethality) using a stage-structured mathematical model, which is parameterized for the mosquito Aedes aegypti. Counter to the majority of studies, we use realistic pulsed release strategies and incorporate a fitness cost, which is manifested as a reduction in male mating competitiveness.
   3. For both models we show that the level of control of a pest mosquito population is highly sensitive to the rate at which the transgenic or sterile males are released. Population control is more effective when smaller numbers of sterile/transgenic males are released more frequently than larger and less frequent releases.
   4. If the wild-type mosquito population exhibits cycles of peaks and troughs in abundance, as is the case for many insect species, then high frequency releases of transgenic males not only reduce mosquito abundance, but they may dampen future pest outbreaks, whereas the use of SIT alone may have an adverse effect, causing an increase in mosquito abundance. Additionally, the timing of sterile/transgenic male release during the mosquito population cycle is critical in reducing pest outbreak levels.
   5. In all cases, the reduced fitness of the sterile/transgenic males causes reductions in control, thus requiring more frequent or greater magnitude releases.
   6. Synthesis and applications. The sterile insect technique is considered to be a valuable non-chemical tool for pest management. With the potential application of recent genetic developments to enhance the technique, it is becoming increasingly important to consider the wider ecological implications of this biological control strategy. Predicting the most efficient release strategies will be important in combating pest and vector insects as well as for limiting potential broader ecological effects. Although the focus of our models are based on the mosquito, A. aegypti, which can spread yellow fever, dengue fever and Chikungunya disease, our modelling approach and results can be applied more broadly to other species.
C1 [White, Steven M.; Sait, Steven M.] Univ Leeds, Fac Biol Sci, Inst Integrat & Comparat Biol, Leeds LS2 9JT, W Yorkshire, England.
   [Rohani, Pejman] Univ Michigan, Dept Ecol & Evolutionary Biol, Ann Arbor, MI 48109 USA.
   [Rohani, Pejman] Univ Michigan, Ctr Study Complex Syst, Ann Arbor, MI 48109 USA.
   [Rohani, Pejman] NIH, Fogarty Int Ctr, Bethesda, MD 20892 USA.
C3 University of Leeds; University of Michigan System; University of
   Michigan; University of Michigan System; University of Michigan;
   National Institutes of Health (NIH) - USA; NIH Fogarty International
   Center (FIC)
RP White, SM (corresponding author), Ctr Ecol & Hydrol, Maclean Bldg,Benson Lane, Wallingford OX10 8BB, Oxon, England.
EM smwhit@ceh.ac.uk
RI White, Steven/E-7603-2012; White, Steven/ABA-6027-2021
OI White, Steven/0000-0002-3192-9969; 
FU NERC [NE/B503276/1]; Natural Environment Research Council [NE/B503276/1,
   CEH010021] Funding Source: researchfish
FX This work was carried out as a result of an International Atomic Energy
   Agency Co-ordinated Research Programme on 'Molecular technologies to
   improve the effectiveness of the sterile insect technique' (UK/12529)
   and we would like to thank Dr Gerald Franz and Dr Alan Robinson
   accordingly. This work was also partly supported by NERC grant
   NE/B503276/1 awarded to S.M.S. and P.R.
CR Agnew P, 2000, J MED ENTOMOL, V37, P732, DOI 10.1603/0022-2585-37.5.732
   Alphey L, 2002, MOL BIOCHEM PARASIT, V121, P173, DOI 10.1016/S0166-6851(02)00040-3
   Alphey L, 2008, ADV EXP MED BIOL, V627, P93, DOI 10.1007/978-0-387-78225-6_8
   Alphey L, 2010, VECTOR-BORNE ZOONOT, V10, P295, DOI 10.1089/vbz.2009.0014
   Altizer S, 2006, ECOL LETT, V9, P467, DOI 10.1111/j.1461-0248.2005.00879.x
   Atkinson MP, 2007, P NATL ACAD SCI USA, V104, P9540, DOI 10.1073/pnas.0610685104
   BARCLAY H, 1980, ENVIRON ENTOMOL, V9, P810, DOI 10.1093/ee/9.6.810
   BARCLAY HJ, 1980, ECOL MODEL, V11, P167, DOI 10.1016/0304-3800(80)90082-4
   Benedict MQ, 2003, TRENDS PARASITOL, V19, P349, DOI 10.1016/S1471-4922(03)00144-2
   BERRYMAN AA, 1967, CAN ENTOMOL, V99, P858, DOI 10.4039/Ent99858-8
   Catteruccia F, 2003, SCIENCE, V299, P1225, DOI 10.1126/science.1081453
   Corwin S.P., 2008, Journal of numerical analysis.Industrial and applied mathematics, V3, P139
   Dyck V. A., 2005, STERILE INSECT TECHN
   DYE C, 1984, J ANIM ECOL, V53, P247, DOI 10.2307/4355
   Esteva L, 2005, MATH BIOSCI, V198, P132, DOI 10.1016/j.mbs.2005.06.004
   Fu GL, 2010, P NATL ACAD SCI USA, V107, P4550, DOI 10.1073/pnas.1000251107
   GODFRAY HCJ, 1989, J ANIM ECOL, V58, P153, DOI 10.2307/4992
   Greenman J, 2004, PHYSICA D, V190, P136, DOI 10.1016/j.physd.2003.08.008
   Gubler DJ, 2004, COMP IMMUNOL MICROB, V27, P319, DOI 10.1016/j.cimid.2004.03.013
   GURNEY WSC, 1983, J ANIM ECOL, V52, P479, DOI 10.2307/4567
   Heinrich JC, 2000, P NATL ACAD SCI USA, V97, P8229, DOI 10.1073/pnas.140142697
   Helinski MEH, 2009, MALARIA J, V8, DOI 10.1186/1475-2875-8-S2-S6
   Irvin N, 2004, P NATL ACAD SCI USA, V101, P891, DOI 10.1073/pnas.0305511101
   Ito J, 2002, NATURE, V417, P452, DOI 10.1038/417452a
   Kendall BE, 1999, ECOLOGY, V80, P1789, DOI 10.1890/0012-9658(1999)080[1789:WDPCAS]2.0.CO;2
   KNIPLING EF, 1955, J ECON ENTOMOL, V48, P459, DOI 10.1093/jee/48.4.459
   Krafsur ES, 1998, J AGR ENTOMOL, V15, P303
   Lambrechts L, 2008, TRENDS PARASITOL, V24, P4, DOI 10.1016/j.pt.2007.09.009
   Legros M, 2009, J MED ENTOMOL, V46, P409, DOI 10.1603/033.046.0301
   LEWIS MA, 1993, MATH BIOSCI, V116, P221, DOI 10.1016/0025-5564(93)90067-K
   Magori K, 2006, GENETICS, V172, P2613, DOI 10.1534/genetics.105.051789
   Manga L, 2002, ANN TROP MED PARASIT, V96, pS129, DOI 10.1179/000349802125002473
   Marrelli MT, 2007, P NATL ACAD SCI USA, V104, P5580, DOI 10.1073/pnas.0609809104
   Marrelli MT, 2006, TRENDS PARASITOL, V22, P197, DOI 10.1016/j.pt.2006.03.004
   MAY RM, 1988, PHILOS T R SOC B, V318, P129, DOI 10.1098/rstb.1988.0002
   Mitchell C. J., 1988, The arboviruses: epidemiology and ecology. Volume I., P191
   MOGI M, 1998, MED ENTOMOL, V2, P319
   Moreira LA, 2004, GENETICS, V166, P1337, DOI 10.1534/genetics.166.3.1337
   Morrison NI, 2009, ENTOMOL EXP APPL, V133, P146, DOI 10.1111/j.1570-7458.2009.00909.x
   MURDOCH WW, 1985, AM NAT, V125, P344, DOI 10.1086/284347
   Murdoch WW, 2003, Consumer-resource dynamics. Number 36 in Monographs in population biology
   Otero M, 2008, B MATH BIOL, V70, P1297, DOI 10.1007/s11538-008-9300-y
   Peloquin JJ, 2000, INSECT MOL BIOL, V9, P323, DOI 10.1046/j.1365-2583.2000.00194.x
   Phuc HK, 2007, BMC BIOL, V5, DOI 10.1186/1741-7007-5-11
   Pimentel D., 2007, P35, DOI 10.1007/978-1-4020-6059-5_2
   Pimentel D, 2000, BIOSCIENCE, V50, P53, DOI 10.1641/0006-3568(2000)050[0053:EAECON]2.3.CO;2
   Rafikov M, 2009, J THEOR BIOL, V258, P418, DOI 10.1016/j.jtbi.2008.08.006
   Robinson AS, 1999, TRENDS ENTOMOL, V2, P81
   SAIT SM, 1994, J ANIM ECOL, V63, P861, DOI 10.2307/5263
   Scott TW, 2000, J MED ENTOMOL, V37, P77, DOI 10.1603/0022-2585-37.1.77
   SEAWRIGHT JA, 1978, SCIENCE, V200, P1303, DOI 10.1126/science.663614
   SHEPPARD PM, 1969, J ANIM ECOL, V38, P661, DOI 10.2307/3042
   SOUTHWOOD TRE, 1972, B WORLD HEALTH ORGAN, V46, P221
   Thomas DD, 2000, SCIENCE, V287, P2474, DOI 10.1126/science.287.5462.2474
   Thompson S, 2006, APPL NUMER MATH, V56, P503, DOI 10.1016/j.apnum.2005.04.027
   Tyson R, 2008, J THEOR BIOL, V254, P319, DOI 10.1016/j.jtbi.2008.05.012
   Wearing HJ, 2004, J ANIM ECOL, V73, P706, DOI 10.1111/j.0021-8790.2004.00846.x
   White SM, 2007, OIKOS, V116, P1171, DOI 10.1111/j.0030-1299.2007.15750.x
   Wimmer EA, 2003, NAT REV GENET, V4, P225, DOI 10.1038/nrg1021
   Yakob L, 2008, J APPL ECOL, V45, P1258, DOI 10.1111/j.1365-2664.2008.01498.x
   Yang GJ, 2009, PLOS NEGLECT TROP D, V3, DOI 10.1371/journal.pntd.0000385
NR 61
TC 63
Z9 71
U1 0
U2 53
PU WILEY
PI HOBOKEN
PA 111 RIVER ST, HOBOKEN 07030-5774, NJ USA
SN 0021-8901
EI 1365-2664
J9 J APPL ECOL
JI J. Appl. Ecol.
PD DEC
PY 2010
VL 47
IS 6
BP 1329
EP 1339
DI 10.1111/j.1365-2664.2010.01880.x
PG 11
WC Biodiversity Conservation; Ecology
WE Science Citation Index Expanded (SCI-EXPANDED)
SC Biodiversity & Conservation; Environmental Sciences & Ecology
GA 677IQ
UT WOS:000283983200020
OA Green Submitted
DA 2025-07-26
ER

PT J
AU Thomas, S
   Rai, J
   John, L
   Günther, S
   Drosten, C
   Pützer, BM
   Schaefer, S
AF Thomas, Saijo
   Rai, Jagdish
   John, Lijo
   Guenther, Stephan
   Drosten, Christian
   Puetzer, Brigitte M.
   Schaefer, Stephan
TI Functional dissection of the alphavirus capsid protease: sequence
   requirements for activity
SO VIROLOGY JOURNAL
LA English
DT Article
ID SERINE PROTEASES; VIRUS; GLYCOPROTEIN
AB Background: The alphavirus capsid is multifunctional and plays a key role in the viral life cycle. The nucleocapsid domain is released by the self-cleavage activity of the serine protease domain within the capsid. All alphaviruses analyzed to date show this autocatalytic cleavage. Here we have analyzed the sequence requirements for the cleavage activity of Chikungunya virus capsid protease of genus alphavirus.
   Results: Amongst alphaviruses, the C-terminal amino acid tryptophan (W261) is conserved and found to be important for the cleavage. Mutating tryptophan to alanine (W261A) completely inactivated the protease. Other amino acids near W261 were not having any effect on the activity of this protease. However, serine protease inhibitor AEBSF did not inhibit the activity. Through error-prone PCR we found that isoleucine 227 is important for the effective activity. The loss of activity was analyzed further by molecular modelling and comparison of WT and mutant structures. It was found that lysine introduced at position 227 is spatially very close to the catalytic triad and may disrupt electrostatic interactions in the catalytic site and thus inactivate the enzyme. We are also examining other sequence requirements for this protease activity.
   Conclusions: We analyzed various amino acid sequence requirements for the activity of ChikV capsid protease and found that amino acids outside the catalytic triads are important for the activity.
C1 [Thomas, Saijo; John, Lijo; Puetzer, Brigitte M.; Schaefer, Stephan] Univ Rostock, Dept Vectorol & Expt Gene Therapy, Biomed Res Ctr, D-18057 Rostock, Germany.
   [Rai, Jagdish] Univ Illinois, Beckman Inst, Urbana, IL 61801 USA.
   [Guenther, Stephan] Bernhard Nocht Inst Trop Med, Dept Virol, D-20359 Hamburg, Germany.
   [Drosten, Christian] Univ Bonn, Med Ctr, Inst Virol, D-53127 Bonn, Germany.
C3 University of Rostock; University of Illinois System; University of
   Illinois Urbana-Champaign; Leibniz Association; Bernhard Nocht Institut
   fur Tropenmedizin; University of Bonn
RP Thomas, S (corresponding author), Univ Rostock, Dept Vectorol & Expt Gene Therapy, Biomed Res Ctr, D-18057 Rostock, Germany.
EM saijo.thomas@uni-rostock.de
RI Drosten, Christian/AFF-8529-2022
OI JOHN, LIJO/0000-0002-5459-5359; Gunther, Stephan/0000-0002-6562-0230;
   Rai, Jagdish/0000-0002-5455-7758
FU DAAD
FX The authors thank Monika Radtke for the excellent technical assistance
   and Ottmar Herchenroder for critically reading the manuscript. Saijo
   Thomas was supported by a grant from DAAD.
CR ANDERSON DE, 1990, BIOCHEMISTRY-US, V29, P2403, DOI 10.1021/bi00461a025
   CHENG RH, 1995, CELL, V80, P621
   Choi HK, 1997, PROTEINS, V27, P345, DOI 10.1002/(SICI)1097-0134(199703)27:3<345::AID-PROT3>3.0.CO;2-C
   Choi HK, 1996, J MOL BIOL, V262, P151, DOI 10.1006/jmbi.1996.0505
   CRAIK CS, 1987, SCIENCE, V237, P909, DOI 10.1126/science.3303334
   FREY PA, 1994, SCIENCE, V264, P1927, DOI 10.1126/science.7661899
   Guex N, 1997, ELECTROPHORESIS, V18, P2714, DOI 10.1002/elps.1150181505
   HENDERSON R, 1971, BIOCHEM J, V124, P13, DOI 10.1042/bj1240013
   Jose J, 2009, FUTURE MICROBIOL, V4, P837, DOI [10.2217/fmb.09.59, 10.2217/FMB.09.59]
   Kowalzik S, 2008, MED MICROBIOL IMMUN, V197, P381, DOI 10.1007/s00430-008-0090-5
   MELANCON P, 1987, J VIROL, V61, P1301, DOI 10.1128/JVI.61.5.1301-1309.1987
   Morillas M, 2008, J MOL BIOL, V376, P721, DOI 10.1016/j.jmb.2007.11.055
   Offman MN, 2008, BMC STRUCT BIOL, V8, DOI 10.1186/1472-6807-8-34
   Owen KE, 1997, VIROLOGY, V230, P187, DOI 10.1006/viro.1997.8480
   Skoging U, 1998, J MOL BIOL, V279, P865, DOI 10.1006/jmbi.1998.1817
   Sourisseau M, 2007, PLOS PATHOG, V3, P804, DOI 10.1371/journal.ppat.0030089
   Sweeney B, 1997, ANAL BIOCHEM, V245, P107, DOI 10.1006/abio.1996.9942
   Szewczyk E, 2006, NAT PROTOC, V1, P3111, DOI 10.1038/nprot.2006.405
NR 18
TC 21
Z9 28
U1 0
U2 2
PU BIOMED CENTRAL LTD
PI LONDON
PA 236 GRAYS INN RD, FLOOR 6, LONDON WC1X 8HL, ENGLAND
SN 1743-422X
J9 VIROL J
JI Virol. J.
PD NOV 18
PY 2010
VL 7
AR 327
DI 10.1186/1743-422X-7-327
PG 7
WC Virology
WE Science Citation Index Expanded (SCI-EXPANDED)
SC Virology
GA 691QA
UT WOS:000285094700003
PM 21087473
OA Green Published, gold
DA 2025-07-26
ER

PT J
AU Field, V
   Gautret, P
   Schlagenhauf, P
   Burchard, GD
   Caumes, E
   Jensenius, M
   Castelli, F
   Gkrania-Klotsas, E
   Weld, L
   Lopez-Velez, R
   de Vries, P
   von Sonnenburg, F
   Loutan, L
   Parola, P
AF Field, Vanessa
   Gautret, Philippe
   Schlagenhauf, Patricia
   Burchard, Gerd-Dieter
   Caumes, Eric
   Jensenius, Mogens
   Castelli, Francesco
   Gkrania-Klotsas, Effrossyni
   Weld, Leisa
   Lopez-Velez, Rogelio
   de Vries, Peter
   von Sonnenburg, Frank
   Loutan, Louis
   Parola, Philippe
CA EuroTravNet Network
TI Travel and migration associated infectious diseases morbidity in Europe,
   2008
SO BMC INFECTIOUS DISEASES
LA English
DT Article
ID GEOSENTINEL SURVEILLANCE NETWORK; RETURNED TRAVELERS; MALARIA; RISK;
   CHIKUNGUNYA
AB Background: Europeans represent the majority of international travellers and clinicians encountering returned patients have an essential role in recognizing, and communicating travel-associated public health risks.
   Methods: To investigate the morbidity of travel associated infectious diseases in European travellers, we analysed diagnoses with demographic, clinical and travel-related predictors of disease, in 6957 ill returned travellers who presented in 2008 to EuroTravNet centres with a presumed travel associated condition.
   Results: Gastro-intestinal (GI) diseases accounted for 33% of illnesses, followed by febrile systemic illnesses (20%), dermatological conditions (12%) and respiratory illnesses (8%). There were 3 deaths recorded; a sepsis caused by Escherichia coli pyelonephritis, a dengue shock syndrome and a Plasmodium falciparum malaria. GI conditions included bacterial acute diarrhea (6.9%), as well as giardiasis and amebasis (2.3%). Among febrile systemic illnesses with identified pathogens, malaria (5.4%) accounted for most cases followed by dengue (1.9%) and others including chikungunya, rickettsial diseases, leptospirosis, brucellosis, Epstein Barr virus infections, tick-borne encephalitis (TBE) and viral hepatitis. Dermatological conditions were dominated by bacterial infections, arthropod bites, cutaneous larva migrans and animal bites requiring rabies post-exposure prophylaxis and also leishmaniasis, myasis, tungiasis and one case of leprosy. Respiratory illness included 112 cases of tuberculosis including cases of multi-drug resistant or extensively drug resistant tuberculosis, 104 cases of influenza like illness, and 5 cases of Legionnaires disease. Sexually transmitted infections (STI) accounted for 0.6% of total diagnoses and included HIV infection and syphilis. A total of 165 cases of potentially vaccine preventable diseases were reported. Purpose of travel and destination specific risk factors was identified for several diagnoses such as Chagas disease in immigrant travellers from South America and P. falciparum malaria in immigrants from sub-Saharan Africa. Travel within Europe was also associated with health risks with distinctive profiles for Eastern and Western Europe.
   Conclusions: In 2008, a broad spectrum of travel associated diseases were diagnosed at EuroTravNet core sites. Diagnoses varied according to regions visited by ill travellers. The spectrum of travel associated morbidity also shows that there is a need to dispel the misconception that travel, close to home, in Europe, is without significant health risk.
C1 [Gautret, Philippe; Parola, Philippe] Hop Nord Marseille, AP HM, Serv Malad Infect & Trop, Marseille, France.
   [Field, Vanessa] InterHlth & Natl Travel Hlth Network & Ctr NaIHNa, London, England.
   [Schlagenhauf, Patricia] Univ Zurich, Ctr Travel Med, Zurich, Switzerland.
   [Burchard, Gerd-Dieter] Univ Med Ctr Hamburg Eppendorf, Dept Trop Med, Hamburg, Germany.
   [Burchard, Gerd-Dieter] Univ Med Ctr Hamburg Eppendorf, Bernhard Nocht Outpatient Dept, Hamburg, Germany.
   [Caumes, Eric] Hop La Pitie Salpetriere, Serv Malad Infect & Trop, Paris, France.
   [Jensenius, Mogens] Oslo Univ Hosp Ulleval, Oslo, Norway.
   [Jensenius, Mogens] Univ Oslo, Oslo, Norway.
   [Castelli, Francesco] Univ Brescia, Inst Infect & Trop Dis, Brescia, Italy.
   [Gkrania-Klotsas, Effrossyni] Addenbrookes Hosp, Cambridge, England.
   [Weld, Leisa] ISTM Geosentinel Statistician Consultant, Victoria, BC, Canada.
   [Lopez-Velez, Rogelio] Hosp Ramon & Cajal, Dept Infect Dis, E-28034 Madrid, Spain.
   [de Vries, Peter] Univ Amsterdam, Acad Med Ctr, Div Infect Trop Med & AIDS, NL-1105 AZ Amsterdam, Netherlands.
   [von Sonnenburg, Frank] LMU Univ Munich, Dept Infect Dis & Trop Med, Munich, Germany.
   [Loutan, Louis] Univ Hosp Geneva, Div Int & Humanitarian Hlth, Geneva, Switzerland.
C3 Aix-Marseille Universite; Assistance Publique-Hopitaux de Marseille;
   University of Zurich; University of Hamburg; University Medical Center
   Hamburg-Eppendorf; University of Hamburg; University Medical Center
   Hamburg-Eppendorf; Sorbonne Universite; Assistance Publique Hopitaux
   Paris (APHP); Hopital Universitaire Pitie-Salpetriere - APHP; University
   of Oslo; University of Oslo; University of Brescia; University of
   Cambridge; Cambridge University Hospitals NHS Foundation Trust;
   Addenbrooke's Hospital; Hospital Universitario Ramon y Cajal; University
   of Amsterdam; Academic Medical Center Amsterdam; University of Munich;
   University of Geneva
RP Parola, P (corresponding author), Hop Nord Marseille, AP HM, Serv Malad Infect & Trop, Marseille, France.
EM philippe.parola@univmed.fr
RI ; Gkrania-Klotsas, effrossyni/AAT-8424-2021; Gautret,
   Philippe/AAY-5126-2021; Lopez-Velez, Rogelio/AAV-1782-2021; Castelli,
   Francesco/E-7045-2010; Parola, Philippe/AAY-4346-2021
OI Weld, Leisa/0000-0001-6550-0135; Gautret, Philippe/0000-0002-1664-958X;
   Gkrania-Klotsas, Effrossyni/0000-0002-0930-8330; Schlagenhauf,
   Patricia/0000-0002-1075-7010; Castelli, Francesco/0000-0001-9161-7804;
   Parola, Philippe/0000-0002-1061-1927
FU Cambridge Biomedical Research Centre; Medical Research Council
   [G0701652] Funding Source: researchfish; MRC [G0701652] Funding Source:
   UKRI
FX We are grateful to Naomi Bryant for her help in producing the figures,
   and to David Freedman for helpful comments. In addition to the authors,
   members of the EuroTravNet/GeoSentinel Networks who contributed data
   are: Fabrice Simon, Hopital Nord, Marseille, France; Rainer Weber,
   University of Zurich, Zurich, Switzerland; Jakob Cramer,
   Bernhard-Nocht-Institute for Tropical Medicine, Hamburg, Germany; Alice
   Perignon, Paris, France; Silvia Odolini and Giampiero Carosi, University
   of Brescia, Brescia, Italy; Francois Chappuis, University of Geneva,
   Geneva, Switzerland. The Cambridge site gratefully acknowledges the
   financial support of the Cambridge Biomedical Research Centre for their
   EuroTravNet activities.
CR Banzhoff Angelika, 2008, Travel Med Infect Dis, V6, P331, DOI 10.1016/j.tmaid.2008.06.011
   BOTTIEAU E, 2009, EUROSURVEILL, V14
   BURCHARD G, 2008, MALARIA GERMANY EX B
   Butler D, 2009, NATURE, V458, P1082, DOI 10.1038/4581082a
   Calleri G, 2008, J TRAVEL MED, V15, P294, DOI 10.1111/j.1708-8305.2008.00226.x
   Desenclos JC, 2004, EMERG INFECT DIS, V10, P195, DOI 10.3201/eid1002.030351
   EHRHARDT S, 2007, GERMANY EX DOMINICAN
   Freedman DO, 2006, NEW ENGL J MED, V354, P119, DOI 10.1056/NEJMoa051331
   Gascon J, 2010, ACTA TROP, V115, P22, DOI 10.1016/j.actatropica.2009.07.019
   Gautret P, 2007, VACCINE, V25, P2656, DOI 10.1016/j.vaccine.2006.12.034
   Gautret P, 2007, J TRAVEL MED, V14, P136, DOI 10.1111/j.1708-8305.2007.00115_1.x
   Gautret P, 2009, EMERG INFECT DIS, V15, P1783, DOI 10.3201/eid1511.091147
   Gonzalez-Granado LI, 2009, LANCET, V373, P2025, DOI 10.1016/S0140-6736(09)61110-7
   JELINEK T, 2009, EUROSURVEILL, V14
   Jensenius M, 2009, EMERG INFECT DIS, V15, P1791, DOI 10.3201/eid1511.090677
   LAI I, 2009, DENGUE DHF UPDATE 20
   Lederman ER, 2008, INT J INFECT DIS, V12, P593, DOI 10.1016/j.ijid.2007.12.008
   Marti F, 2008, EXPERT REV VACCINES, V7, P679, DOI 10.1586/14760584.7.5.679
   *NATHNAC CLIN UPD, 2008, TROP CYCL NARG MYANM
   OTOOLE J, 2007, EUROSURVEILLANCE, V12
   Paupy C, 2009, MICROBES INFECT, V11, P1177, DOI 10.1016/j.micinf.2009.05.005
   Piron M, 2008, TRANSFUSION, V48, P1862, DOI 10.1111/j.1537-2995.2008.01789.x
   Rezza G, 2007, LANCET, V370, P1840, DOI 10.1016/S0140-6736(07)61779-6
   Schlagenhauf P, 2010, CLIN MICROBIOL INFEC, V16, P203, DOI 10.1111/j.1469-0691.2009.03133.x
   Schlagenhauf P, 2008, CLIN MICROBIOL REV, V21, P466, DOI 10.1128/CMR.00059-07
   Schmid S, 2009, J TRAVEL MED, V16, P194, DOI 10.1111/j.1708-8305.2009.00332.x
   Simon F, 2008, MED CLIN N AM, V92, P1323, DOI 10.1016/j.mcna.2008.07.008
   Stäger K, 2009, EMERG INFECT DIS, V15, P185, DOI 10.3201/eid1502.080712
   SUSS J, 2008, EUROSURVEILL, V13
   Swaminathan A, 2009, J INFECTION, V59, P19, DOI 10.1016/j.jinf.2009.05.008
   Vitek CR, 2000, J INFECT DIS, V181, pS23, DOI 10.1086/315571
   Wilson ME, 2007, CLIN INFECT DIS, V44, P1560, DOI 10.1086/518173
   2009, MMWR MORB MORTAL WKL, V58, P312
NR 33
TC 115
Z9 120
U1 1
U2 31
PU BIOMED CENTRAL LTD
PI LONDON
PA 236 GRAYS INN RD, FLOOR 6, LONDON WC1X 8HL, ENGLAND
SN 1471-2334
J9 BMC INFECT DIS
JI BMC Infect. Dis.
PD NOV 17
PY 2010
VL 10
AR 330
DI 10.1186/1471-2334-10-330
PG 12
WC Infectious Diseases
WE Science Citation Index Expanded (SCI-EXPANDED)
SC Infectious Diseases
GA 694MY
UT WOS:000285303500001
PM 21083874
OA Green Published, gold, Green Accepted
DA 2025-07-26
ER

PT J
AU Apandi, Y
   Lau, SK
   Izmawati, N
   Amal, NM
   Faudzi, Y
   Mansor, W
   Hani, MH
   Zainah, S
AF Apandi, Y.
   Lau, S. K.
   Izmawati, N.
   Amal, N. M.
   Faudzi, Y.
   Mansor, Wan
   Hani, M. H.
   Zainah, S.
TI IDENTIFICATION OF CHIKUNGUNYA VIRUS STRAINS CIRCULATING IN KELANTAN,
   MALAYSIA IN 2009
SO SOUTHEAST ASIAN JOURNAL OF TROPICAL MEDICINE AND PUBLIC HEALTH
LA English
DT Article
DE chikungunya virus; circulating strain; genotype; Malaysia
ID EPIDEMIC; REEMERGENCE; FEVER; RESURGENCE
AB Malaysia experienced its first outbreak of chikungunya virus (CHIKV) infection in late 1998 in Klang District in Selangor, six years later the virus reemerged in the state of Perak All the CHIKV isolates in 1988 and 2006 shared high sequence similarities and belonged to the Asian genotype In 2007 and 2008 CHIKV infection again reemerged but the genotype was the Central/East African genotype This strain was found to be similar to the strains causing outbreaks m the India Ocean In 2009, the strains circulating m Malaysia, including the state of Kelantan, based on the partial El gene, also belong to the Central/East African genotype
C1 [Apandi, Y.; Lau, S. K.; Izmawati, N.; Zainah, S.] Inst Med Res, Virol Unit, Kuala Lumpur 50588, Malaysia.
   [Amal, N. M.; Faudzi, Y.] Inst Med Res, Epidemiol Unit, Kuala Lumpur 50588, Malaysia.
C3 Kementerian Kesihatan Malaysia; Kementerian Kesihatan Malaysia
RP Apandi, Y (corresponding author), Inst Med Res, Virol Unit, Kuala Lumpur 50588, Malaysia.
FU JPP IMR [09-013]
FX The authors would like to thank the Director of the Institute for
   Medical Re, search and Director General Of Health Malaysia for
   permission to publish this paper This research project was funded by JPP
   IMR 09-013
CR AbuBakar S, 2007, EMERG INFECT DIS, V13, P147, DOI 10.3201/eid1301.060617
   [Anonymous], 2006, Weekly Epidemiological Records, V81, P105
   Apandi Y., 2009, J. Gen. Mol. Virol, V1, P35
   Beesoon S, 2008, EMERG INFECT DIS, V14, P337, DOI 10.3201/eid1402.071024
   BORDI L, 2008, CID, P47
   *CDCP, 2010, OUTBR NOT CHIK FEV A
   Chhabra M, 2008, INDIAN J MED MICROBI, V26, P5, DOI 10.4103/0255-0857.38850
   Chretien JP, 2007, AM J TROP MED HYG, V76, P405, DOI 10.4269/ajtmh.2007.76.405
   D'Ortenzio E, 2009, EUROSURVEILLANCE, V14
   *ECDC, 2007, MISS REP 17 21 SEP 2, P26
   FIELDS BN, 1996, FIELDS VIROLOGY, V1, P858
   Hasebe F, 2002, J MED VIROL, V67, P370, DOI 10.1002/jmv.10085
   *IMR, 2009, ANN REP
   Kalantri SP, 2006, NATL MED J INDIA, V19, P315
   Kumarasamy V, 2006, Med J Malaysia, V61, P221
   Lam S K, 2001, Southeast Asian J Trop Med Public Health, V32, P447
   Laras K, 2005, T ROY SOC TROP MED H, V99, P128, DOI 10.1016/j.trstmh.2004.03.013
   MAIZATUL A, 2009, ANALISA JUJUKAN GEN
   MARCHETTE N J, 1980, Southeast Asian Journal of Tropical Medicine and Public Health, V11, P14
   Mavalankar D, 2008, EMERG INFECT DIS, V14, P412, DOI 10.3201/eid1403.070720
   Michault A, 2009, J INFECT DIS, V200, P489, DOI 10.1086/600382
   *NAG U, 1990, IMM ASS CHIK VIR NAG
   Noridah O, 2007, Med J Malaysia, V62, P323
   Parola P, 2006, EMERG INFECT DIS, V12, P1493, DOI 10.3201/eid1210.060610
   Pastorino B, 2004, J MED VIROL, V74, P277, DOI 10.1002/jmv.20168
   Pialoux G, 2007, LANCET INFECT DIS, V7, P319, DOI 10.1016/S1473-3099(07)70107-X
   Powers AM, 2000, J GEN VIROL, V81, P471, DOI 10.1099/0022-1317-81-2-471
   RAO TR, 1971, B WORLD HEALTH ORGAN, V44, P585
   Renault P, 2007, AM J TROP MED HYG, V77, P727
   ROSS R. W., 1956, JOUR HYG, V54, P192
   Sam IC, 2009, J CLIN VIROL, V46, P180, DOI 10.1016/j.jcv.2009.07.016
   Schuffenecker I, 2006, PLOS MED, V3, P1058, DOI 10.1371/journal.pmed.0030263
   SHAH KV, 1964, INDIAN J MED RES, V52, P676
   THAIKRUEA L, 1997, SE ASIAN J TROP MED, V28, P358
   THAUNG U, 1975, Southeast Asian Journal of Tropical Medicine and Public Health, V6, P276
   Theamboonlers A, 2009, JPN J INFECT DIS, V62, P303
   Townson H, 2008, T ROY SOC TROP MED H, V102, P308, DOI 10.1016/j.trstmh.2007.11.013
   Tsetsarkin KA, 2007, PLOS PATHOG, V3, P1895, DOI 10.1371/journal.ppat.0030201
   VIDYA AA, 2007, J GEN VIROL, V88, P1967
   XAVIER DL, 2008, VIROL J, V85, P33
   Yergolkar PN, 2006, EMERG INFECT DIS, V12, P1580, DOI 10.3201/eid1210.060529
NR 41
TC 12
Z9 14
U1 0
U2 1
PU SOUTHEAST ASIAN MINISTERS EDUC ORGANIZATION
PI BANGKOK
PA SEAMEO-TROPMED, 420-6 RAJVITHI RD,, BANGKOK 10400, THAILAND
SN 0125-1562
J9 SE ASIAN J TROP MED
JI Southeast Asian J. Trop. Med. Public Health
PD NOV
PY 2010
VL 41
IS 6
BP 1374
EP 1380
PG 7
WC Public, Environmental & Occupational Health; Infectious Diseases;
   Tropical Medicine
WE Science Citation Index Expanded (SCI-EXPANDED)
SC Public, Environmental & Occupational Health; Infectious Diseases;
   Tropical Medicine
GA 687PT
UT WOS:000284791100015
PM 21329313
DA 2025-07-26
ER

PT J
AU Calzolari, M
   Bonilauri, P
   Bellini, R
   Caimi, M
   Defilippo, F
   Maioli, G
   Albieri, A
   Medici, A
   Veronesi, R
   Pilani, R
   Gelati, A
   Angelini, P
   Parco, V
   Fabbi, M
   Barbieri, I
   Lelli, D
   Lavazza, A
   Cordioli, P
   Dottori, M
AF Calzolari, Mattia
   Bonilauri, Paolo
   Bellini, Romeo
   Caimi, Marco
   Defilippo, Francesco
   Maioli, Giulia
   Albieri, Alessandro
   Medici, Anna
   Veronesi, Rodolfo
   Pilani, Roberto
   Gelati, Antonio
   Angelini, Paola
   Parco, Valentina
   Fabbi, Massimo
   Barbieri, Ilaria
   Lelli, Davide
   Lavazza, Antonio
   Cordioli, Paolo
   Dottori, Michele
TI Arboviral Survey of Mosquitoes in Two Northern Italian Regions in 2007
   and 2008
SO VECTOR-BORNE AND ZOONOTIC DISEASES
LA English
DT Article
DE arboviruses; mosquitoes; mosquito-only flavivirus; orthobunyavirus; West
   Nile
ID FUSING AGENT VIRUS; RT-PCR ASSAY; PHYLOGENETIC-RELATIONSHIPS;
   CHIKUNGUNYA VIRUS; INSECT FLAVIVIRUS; AEDES-ALBOPICTUS; ALPHAVIRUSES;
   DISEASE; RNA
AB Recently, Italy-particularly the Emilia-Romagna region-was the location of consecutive outbreaks of human diseases caused by the arboviruses chikungunya virus and West Nile virus. The two outbreaks, spread by different species of mosquitoes, were not related, but pointed out the lack of an arboviral surveillance program in this region. Beginning in 2007 entomological surveillance was initiated in the Emilia-Romagna region, and in 2008 the program was improved and extended at Lombardia region. Using CO2-baited traps, 65,292 mosquitoes were collected; pooled by date of collection, location, and species; macerated manually; and tested by reverse transcription (RT)-polymerase chain reaction for the presence of alphaviruses, orthobunyaviruses, and flaviviruses. Amplicons were sequenced and employed for identification of viral RNA by basic local alignment search tool search in GenBank. Results of these assays showed (1) the presence of West Nile virus in two pools of Culex pipiens mosquitoes, (2) the presence of RNA of two orthobunyaviruses, Tahyna virus in a pool of Ochlerotatus caspius mosquitoes and Batai virus in a pool of Anopheles maculipennis mosquitoes, and (3) the presence of flavivirus RNAs in pools of Oc. caspius, Aedes albopictus, and Aedes vexans mosquitoes; the sequences of these amplicons were most closely related to flaviviruses that have been detected only in mosquitoes and had no recognized vertebrate host (Aedes flavivirus, Culex flavivirus, and Kamiti River virus).
C1 [Calzolari, Mattia; Bonilauri, Paolo; Defilippo, Francesco; Maioli, Giulia; Fabbi, Massimo; Barbieri, Ilaria; Lelli, Davide; Lavazza, Antonio; Cordioli, Paolo; Dottori, Michele] Ist Zooprofilatt Sperimentale Lombardia & Emilia, Brescia, Italy.
   [Bellini, Romeo; Albieri, Alessandro; Medici, Anna; Veronesi, Rodolfo; Pilani, Roberto] Ctr Agr Ambiente G Nicoli, Crevalcore, Italy.
   [Caimi, Marco] Verdeblu Srl, Rho, Italy.
   [Gelati, Antonio] Azienda USL Modena, Dept Dist Mirandola, Mirandola, Italy.
   [Angelini, Paola] Reg Emilia Romagna, DG Sanita & Polit Sociali, Bologna, Italy.
   [Parco, Valentina] Consorzio Parco Lombardo Valle Ticino, Pontevecchio Di Magenta, Italy.
C3 IZS Lombardia e Emilia
RP Calzolari, M (corresponding author), Ist Zooprofilatt Sperimentale Lombardia & Emilia, Lab Entomol Sanit, Sez Reggio Emilia, Via Pitagora 2, I-42100 Reggio Emilia, Italy.
EM mattia.calzolari@izsler.it
RI ; lavazza, antonio/G-8182-2011; Calzolari, Mattia/AAB-9487-2019; Maioli,
   Giulia/AAB-7559-2019; Defilippo, Francesco/CAF-2979-2022; dottori,
   michele/AAB-3815-2019; LAVAZZA, ANTONIO/G-8182-2011; Lelli,
   Davide/AAB-6996-2019
OI Dottori, Michele/0000-0002-9975-0367; Maioli,
   Giulia/0000-0002-7076-9005; Lelli, Davide/0000-0002-5775-6058; lavazza,
   antonio/0000-0002-7646-3592; defilippo, francesco/0000-0002-1898-0997;
   Calzolari, Mattia/0000-0001-7489-2556; Angelini,
   Paola/0000-0002-0729-3104; Bonilauri, Paolo/0000-0002-2625-7993
FU Regione Emilia-Romagna [COMM07001]
FX We thank Katia Marzani and Jessica Milito (Istituto Zooprofilattico
   Sperimentale della Lombardia e dell'Emilia Romagna "B. Ubertini,"
   Brescia, Italy) for their excellent laboratory assistance, and Luca
   Iaboli, Luana Caselli, Brunella Spaggiari, and Carboni Cinzia for their
   help in drafting the text. We also thank Prof. Charles H. Calisher
   (Colorado State University, Fort Collins, CO) for his help in editing
   the artilce. Financial support for this study was partly provided by
   Regione Emilia-Romagna (COMM07001, Regional Project on Insect-Borne
   Diseases).
CR ALBANESE M, 1971, Annali Sclavo, V13, P641
   Aranda C, 2009, VECTOR-BORNE ZOONOT, V9, P171, DOI 10.1089/vbz.2008.0073
   Autorino GL, 2002, EMERG INFECT DIS, V8, P1372, DOI 10.3201/eid0812.020234
   BALDUCCI M, 1968, ACTA VIROL, V12, P457
   Barzon L, 2009, EUROSURVEILLANCE, V14, P22
   Bellini R., 2002, 68 ANN M AM MOSQ CON
   Biggerstaff BJ., 2006, POOLEDINFRATE VERSIO
   Bonilauri P, 2008, EMERG INFECT DIS, V14, P852, DOI 10.3201/eid1405.071144
   CAMMISAPARKS H, 1992, VIROLOGY, V189, P511, DOI 10.1016/0042-6822(92)90575-A
   Cook S, 2006, J GEN VIROL, V87, P735, DOI 10.1099/vir.0.81475-0
   Cook S, 2006, ARCH VIROL, V151, P309, DOI 10.1007/s00705-005-0626-6
   Crabtree MB, 2009, ARCH VIROL, V154, P857, DOI 10.1007/s00705-009-0373-1
   Crabtree MB, 2003, ARCH VIROL, V148, P1095, DOI 10.1007/s00705-003-0019-7
   Crochu S, 2004, J GEN VIROL, V85, P1971, DOI 10.1099/vir.0.79850-0
   Farfan-Ale JA, 2009, AM J TROP MED HYG, V80, P85, DOI 10.4269/ajtmh.2009.80.85
   Gaunt MW, 2001, J GEN VIROL, V82, P1867, DOI 10.1099/0022-1317-82-8-1867
   Gratz NG, 2006, VECTOR-AND RODENT-BORNE DISEASES OF EUROPE AND NORTH AMERICA: THEIR DISTRIBUTION AND PUBLIC HEALTH BURDEN, P1, DOI 10.2277/ 0521854474
   Gu WD, 2008, T ROY SOC TROP MED H, V102, P817, DOI 10.1016/j.trstmh.2008.03.019
   Hoshino K, 2007, VIROLOGY, V359, P405, DOI 10.1016/j.virol.2006.09.039
   Hoshino K, 2009, VIROLOGY, V391, P119, DOI 10.1016/j.virol.2009.06.025
   Hubálek Z, 1999, EMERG INFECT DIS, V5, P643, DOI 10.3201/eid0505.990505
   Hubálek Z, 2008, PARASITOL RES, V103, pS29, DOI 10.1007/s00436-008-1064-7
   Jourdain E, 2007, EMERG INFECT DIS, V13, P365, DOI 10.3201/eid1303.060301
   Kim DY, 2009, VIROLOGY, V386, P154, DOI 10.1016/j.virol.2008.12.034
   Kuno G, 1998, J VIROL, V72, P73, DOI 10.1128/JVI.72.1.73-83.1998
   Kuno G, 1996, J CLIN MICROBIOL, V34, P1184, DOI 10.1128/JCM.34.5.1184-1188.1996
   Laine M, 2004, J INTERN MED, V256, P457, DOI 10.1111/j.1365-2796.2004.01413.x
   Lambert AJ, 2008, J GEN VIROL, V89, P2580, DOI 10.1099/vir.0.2008/002253-0
   LAVAZZA A, 1990, VET REC, V126, P581
   Lundström JO, 1999, J VECTOR ECOL, V24, P1
   Lutomiah Joel J.L., 2007, Journal of Insect Science (Tucson), V7, P1, DOI 10.1673/031.007.5501
   Macini P, 2008, EUROSURVEILLANCE, V13, P6
   Monaco F., 2009, Zoonoses and Public Health
   Morales-Betoulle ME, 2008, J MED ENTOMOL, V45, P1187, DOI 10.1603/0022-2585(2008)45[1187:CFIFMI]2.0.CO;2
   Nicoletti L., 2008, Parassitologia (Rome), V50, P109
   Pabbaraju K, 2009, J CLIN VIROL, V46, pS20, DOI 10.1016/S1386-6532(09)70106-4
   Pfeffer M, 1997, AM J TROP MED HYG, V57, P709, DOI 10.4269/ajtmh.1997.57.709
   Rezza G, 2007, LANCET, V370, P1840, DOI 10.1016/S0140-6736(07)61779-6
   Rezza G, 2009, EUR J PUBLIC HEALTH, V19, P236, DOI 10.1093/eurpub/ckn135
   Rizzo C, 2009, EUROSURVEILLANCE, V14, P5
   Sang RC, 2003, ARCH VIROL, V148, P1085, DOI 10.1007/s00705-003-0018-8
   Scaramozzino N, 2001, J CLIN MICROBIOL, V39, P1922, DOI 10.1128/JCM.39.5.1922-1927.2001
   Schaffner E., 2001, MOSQUITOES EUROPE
   Sluka F., 1969, ARBOVIRUSES CALIFORN, P337
   Stojanovich C.J., 1997, Mosquitoes of the Italian Biogeographical Area Which Includes the Republic of Malta, the French Island of Corsica and All of Italy Except the Far Northern Provinces, Ed
   STOLLAR V, 1975, VIROLOGY, V64, P367, DOI 10.1016/0042-6822(75)90113-0
   Tamura K, 2007, MOL BIOL EVOL, V24, P1596, DOI 10.1093/molbev/msm092
   Tang YL, 2006, J CLIN VIROL, V36, P177, DOI 10.1016/j.jcv.2006.02.008
NR 48
TC 58
Z9 63
U1 5
U2 17
PU MARY ANN LIEBERT, INC
PI NEW ROCHELLE
PA 140 HUGUENOT STREET, 3RD FL, NEW ROCHELLE, NY 10801 USA
SN 1530-3667
EI 1557-7759
J9 VECTOR-BORNE ZOONOT
JI Vector-Borne Zoonotic Dis.
PD NOV
PY 2010
VL 10
IS 9
BP 875
EP 884
DI 10.1089/vbz.2009.0176
PG 10
WC Public, Environmental & Occupational Health; Infectious Diseases
WE Science Citation Index Expanded (SCI-EXPANDED)
SC Public, Environmental & Occupational Health; Infectious Diseases
GA 682JP
UT WOS:000284398400008
PM 20370434
DA 2025-07-26
ER

PT J
AU Custer, B
   Agapova, M
   Martinez, RH
AF Custer, Brian
   Agapova, Maria
   Martinez, Rebecca Havlir
TI The cost-effectiveness of pathogen reduction technology as assessed
   using a multiple risk reduction model
SO TRANSFUSION
LA English
DT Article
ID LONG-TERM SURVIVAL; HEPATITIS-C; BACTERIAL-CONTAMINATION;
   BLOOD-TRANSFUSION; INACTIVATION; RIBOFLAVIN; VIRUS; RECOMMENDATIONS;
   TRANSMISSION; DECISIONS
AB BACKGROUND: Pathogen reduction technology (PRT) for labile blood components has the potential to reduce the risk of many adverse events associated with transfusion. Because of the potential broad-spectrum risk reduction capability of PRT, the health economics of PRT could be an important consideration in decision making for this technology
   STUDY DESIGN AND METHODS: Decision analytic models comparing current blood safety screens and interventions to riboflavin-based whole blood PRT (currently in development) and separately to platelets (PLTs)-and-plasma PAT from the health care system perspective in Canada were used to assess the cost-utility of PAT in reducing the following adverse events: human immunodeficiency virus, hepatitis B virus, hepatitis C virus, human T-lymphotropic virus, syphilis, West Nile virus, bacteria, Chikungunya virus, cytomegalovirus, Trypanosoma cruzi, graft-versus-host disease, febrile nonhemolytic transfusion reactions, and transfusion-related immunomodulation PAT was modeled as an addition to rather than a replacement for current interventions. The potential of PAT to reduce the risk of an unknown pathogen was not assessed.
   RESULTS: Whole blood PAT was estimated to have a cost-effectiveness of $1,276,000/quality-adjusted life-year (QALY; 95% confidence interval [Cl] approximation, 600,000-3,313,000) compared to current screens and interventions. PLTs-and-plasma PAT was estimated to have a cost-effectiveness of $1,423,000/QALY (95% Cl approximation, 834,000-2,818,000) on an all-transfusions basis.
   CONCLUSIONS: Because of the complexity of transfusion risks and practices, the cost-effectiveness of whole blood or PLTs-and-plasma PAT can be modeled provided that assumptions and simplifications are made. Uncertainty remains with respect to the risk reduction that can be achieved for some adverse events. Nevertheless, the results of this cost-effectiveness analysis can be used to inform policy decisions regarding PRT-technology in the context of other initiatives designed to improve transfusion safety
C1 [Custer, Brian] Blood Syst Res Inst, San Francisco, CA 94118 USA.
   Univ Washington, Pharmaceut Outcomes Res & Policy Program, Seattle, WA 98195 USA.
   Harvard Univ, Cambridge, MA 02138 USA.
C3 Vitalant; Vitalant Research Institute; University of Washington;
   University of Washington Seattle; Harvard University
RP Custer, B (corresponding author), Blood Syst Res Inst, 270 Masonic Ave, San Francisco, CA 94118 USA.
EM bcuster@bloodsystems.org
FU CaridianBCT (Lakeland, CO)
FX This research was supported by-an unrestricted grant from CaridianBCT
   (Lakeland, CO). CaridianBCT provided no editorial control over the
   research or the manuscript
CR [Anonymous], 2006, VOX SANG, V90, P34
   Bell CF, 2003, CLIN THER, V25, P2464, DOI 10.1016/S0149-2918(03)80288-6
   Bern C, 2008, CURR OPIN INFECT DIS, V21, P476, DOI 10.1097/QCO.0b013e32830ef5b6
   Blajchman Morris A., 2001, Transfusion Medicine Reviews, V15, P1, DOI 10.1053/tmrv.2001.19946
   Blumberg N, 1997, SEMIN HEMATOL, V34, P34
   Cardo LJ, 2007, TRANSFUS APHER SCI, V37, P131, DOI 10.1016/j.transci.2007.07.002
   Cazenave JP, 2010, TRANSFUSION, V50, P2362, DOI 10.1111/j.1537-2995.2010.02694.x
   China Railway Group, 2008, 2007 ANN REP
   Custer B, 2009, TRANSFUS MED REV, V23, P1, DOI 10.1016/j.tmrv.2008.09.001
   Gauvin F, 2008, TRANSFUSION, V48, P801, DOI 10.1111/j.1537-2995.2007.01614.x
   Goodrich R, 2008, TRANSFUSION, V48, p20A
   Goodrich RP, 2010, TRANSFUSION, V50, P1827, DOI 10.1111/j.1537-2995.2010.02635.x
   Goodrich RP, 2009, TRANSFUSION, V49, P1205, DOI 10.1111/j.1537-2995.2009.02126.x
   Government of Canada Statistics Canada, 2009, CAN CONS PRIC IND HL
   Hillyer Christopher D, 2003, Hematology Am Soc Hematol Educ Program, P575
   Jackson BR, 2003, TRANSFUSION, V43, P721, DOI 10.1046/j.1537-2995.2003.00392.x
   Janssen MP, 2006, TRANSFUSION, V46, P956, DOI 10.1111/j.1537-2995.2006.00828.x
   Kamper-Jorgensen M, 2008, TRANSFUSION, V48, P2577, DOI 10.1111/j.1537-2995.2008.01881.x
   Keil SD, 2009, VOX SANG, V96, P2
   Klein HG, 2007, VOX SANG, V93, P179, DOI 10.1111/j.1423-0410.2007.00937.x
   Klein HG, 2007, TRANSFUSION, V47, P2338, DOI 10.1111/j.1537-2995.2007.01512.x
   Kleinman S, 2004, TRANSFUSION, V44, P386, DOI 10.1111/j.1537-2995.2003.00660.x
   Kleinman SH, 2009, TRANSFUSION, V49, P2454, DOI 10.1111/j.1537-2995.2009.02322.x
   Laupland KB, 2006, J HOSP INFECT, V63, P124, DOI 10.1016/j.jhin.2005.12.016
   Llewelyn C, EUR 19 OCT 2004 TRAN
   Marshall DA, 2004, VOX SANG, V86, P28, DOI 10.1111/j.0042-9007.2004.00379.x
   Moeremans K, 2006, TRANSFUSION MED, V16, P17, DOI 10.1111/j.1365-3148.2006.00644.x
   O'Brien S, 2008, TRANSFUSION, V48, p62A
   O'Brien SF, 2008, TRANSFUSION, V48, P902, DOI 10.1111/j.1537-2995.2007.01618.x
   O'Brien SF, 2007, TRANSFUSION, V47, P316, DOI 10.1111/j.1537-2995.2007.01108.x
   Pealer LN, 2003, NEW ENGL J MED, V349, P1236, DOI 10.1056/NEJMoa030969
   Postma MJ, 2005, TRANSFUSION MED, V15, P379, DOI 10.1111/j.1365-3148.2005.00609.x
   Ramírez-Arcos S, 2007, TRANSFUSION, V47, P421, DOI 10.1111/j.1537-2995.2007.01131.x
   Reddy HL, 2008, TRANSFUS MED REV, V22, P133, DOI 10.1016/j.tmrv.2007.12.003
   Reesink HW, 2010, VOX SANG        0321
   Ruane PH, 2004, TRANSFUSION, V44, P877, DOI 10.1111/j.1537-2995.2004.03355.x
   Seghatchian J, 2006, TRANSFUS APHER SCI, V35, P189, DOI 10.1016/j.transci.2006.10.002
   Siegel JE, 1996, JAMA-J AM MED ASSOC, V276, P1339, DOI 10.1001/jama.276.16.1339
   Solheim BG, 2008, TRANSFUS APHER SCI, V39, P51, DOI 10.1016/j.transci.2008.05.007
   Staginnus U, 2004, INT J HEMATOL, V80, P317, DOI 10.1532/IJH97.04131
   VAMVAKAS EC, 1994, TRANSFUSION, V34, P471, DOI 10.1046/j.1537-2995.1994.34694295060.x
   Vamvakas EC, 2007, BLOOD REV, V21, P327, DOI 10.1016/j.blre.2007.07.003
   Vamvakas EC, 2009, TRANSFUSION, V49, P2743, DOI 10.1111/j.1537-2995.2009.02338.x
   Wallis JP, 2004, TRANSFUSION, V44, P1025, DOI 10.1111/j.1537-2995.2004.03400.x
   Weinstein MC, 1996, JAMA-J AM MED ASSOC, V276, P1253, DOI 10.1001/jama.276.15.1253
NR 45
TC 63
Z9 64
U1 0
U2 4
PU WILEY
PI HOBOKEN
PA 111 RIVER ST, HOBOKEN 07030-5774, NJ USA
SN 0041-1132
EI 1537-2995
J9 TRANSFUSION
JI Transfusion
PD NOV
PY 2010
VL 50
IS 11
BP 2461
EP 2473
DI 10.1111/j.1537-2995.2010.02704.x
PG 13
WC Hematology
WE Science Citation Index Expanded (SCI-EXPANDED)
SC Hematology
GA 673OZ
UT WOS:000283674100022
PM 20497512
DA 2025-07-26
ER

PT J
AU Kumar, CVMN
   Sangamithra, P
   Rajasekhar, M
   Saigopal, DVR
AF Kumar, C. V. M. Naresh
   Sangamithra, P.
   Rajasekhar, M.
   Saigopal, D. V. R.
TI Surveillance of chikungunya virus in Andhra Pradesh, Southern India
SO ASIAN PACIFIC JOURNAL OF TROPICAL MEDICINE
LA English
DT Article
DE Chikungunya virus; E1 gene; RT-PCR; Non synonymous mutations; Screening
ID MOLECULAR CHARACTERIZATION; AFRICAN GENOTYPE; REEMERGENCE; FEVER;
   OUTBREAK
AB Objective: The study involved survey and screening of areas suspected of chikungunya virus (CHIKV) infection, characterizing the causative agent and identifying the circulating CHIKV genotype. Methods: Acute phase samples were screened by the use of RTPCR using primer set DVRChk-F/DVRChk-R whereas convalescent samples were tested by CHIKV IgM strips. Results: Two hundred and seventy five acute phase samples were screened by RT-PCR, of which 149(54.18%) showed positivity for CHIKV. Later on 192 convalescent phase samples were tested for CHIKV specific antibodies in which 125(65.10%) samples were found to be positive. Four CHIKV strains were selected and subjected to cloning followed by nucleotide sequencing and were submitted to the Genbank DNA database with the Accession numbers (GQ119362, GQ119363, GQ119364, and FJ225403). The Sequence analysis of "CHIK-Kadapa" strain (GQ119362) with other CHIKV isolates suggested that the present CHIKV strain has (99.23+/-0.52) % and 100% identity with Central East South African isolates (CESA) at nucleotide and amino acid levels respectively. Two unique non synonymous mutations S168L and D183V were depicted in El gene of the selected strains of the present study. Conclusions: The 14 months survey revealed the circulation of CHIKV in 2008-2009 in Andhra Pradesh and the causative agent is identified to be of Central East South African (CESA) origin. The importance of the non synonymous mutations (S168L and D183V) and their role in the mobility and strength of the E1-E1 and E1-E2 interactions needs further investigations. The study also urges the need for intensifying the epidemiological and entomological surveillance to combat any such CHIKV outbreak in the near future.
C1 [Kumar, C. V. M. Naresh; Sangamithra, P.; Saigopal, D. V. R.] Sri Venkateswara Univ, Coll Sci, Dept Virol, Tirupati 517502, Andhra Pradesh, India.
   [Rajasekhar, M.] Dist Med Hlth Off, Mobile Med Unit, Kadapa 516001, Andhra Pradesh, India.
C3 Sri Venkateswara University
RP Saigopal, DVR (corresponding author), SV Univ, Dept Virol, SVU Coll Sci, Tirupati, Andhra Pradesh, India.
EM profdvrsaigopal@gmail.com
FU University Grants Commission, New Delhi
FX C.V.M. Naresh Kumar gratefully acknowledges University Grants
   Commission, New Delhi for financial assistance in the form of UGC-JRF in
   Research Fellowship in Sciences for Meritorious Students Scheme (RFSMS)
   and Standard Diagnostics, Korea for providing anti CRIKV IgM kits.
   Authors also acknowledge the Director, Deputy Director of District
   Medical Health office, Kadapa; Dr. Arjun, Dr Arun, Medical Officers of
   the Primary Health Centers, Kadapa district and Bharathi Health Labs,
   Kadapa, for their help in Sample Collection.
CR AbuBakar S, 2007, EMERG INFECT DIS, V13, P147, DOI 10.3201/eid1301.060617
   Bhatia R, 2009, TROP MED INT HEALTH, V14, P940, DOI 10.1111/j.1365-3156.2009.02312.x
   Dash PK, 2007, VECTOR-BORNE ZOONOT, V7, P519, DOI [10.1089/vbz.2006.0648, 10.1089/vbz.2007.7272]
   Kalantri SP, 2006, NATL MED J INDIA, V19, P315
   Kumar CVMN, 2007, INDIAN J MED RES, V126, P534
   Kumar CVMN, 2010, INDIAN J VIROL, V21, P8, DOI 10.1007/s13337-010-0012-1
   Kumar NCVM, 2010, VIROL J, V7, DOI 10.1186/1743-422X-7-140
   Labadie K, 2010, J CLIN INVEST, V120, P894, DOI 10.1172/JCI40104
   Lakshmi V, 2008, CLIN INFECT DIS, V46, P1436, DOI 10.1086/529444
   Lakshmipathy Deepika T, 2008, East Afr J Public Health, V5, P122
   Mohan A, 2006, INDIAN J MED RES, V124, P471
   Mohan A, 2006, NATL MED J INDIA, V19, P240
   Moro ML, 2010, AM J TROP MED HYG, V82, P508, DOI 10.4269/ajtmh.2010.09-0322
   Mukhopadhyay S, 2006, STRUCTURE, V14, P63, DOI 10.1016/j.str.2005.07.025
   Murthy JMK, 2009, NEUROL INDIA, V57, P113, DOI 10.4103/0028-3886.51275
   MURTY US, 2007, INTERNET J HLTH, V6
   NVBDCP, 2009, EP PROF CHIK FEV COU
   *NVBDCP, 2006, FACTS CHIK
   *NVBDCP, 2010, STAT REP DENG CHIK 3
   Powers AM, 2007, J GEN VIROL, V88, P2363, DOI 10.1099/vir.0.82858-0
   Ravi V, 2006, Indian J Med Microbiol, V24, P83
   Sam IC, 2009, J CLIN VIROL, V46, P180, DOI 10.1016/j.jcv.2009.07.016
   Samuel PP, 2009, INDIAN J MED RES, V129, P442
   Santhosh SR, 2009, VIROL J, V6, DOI 10.1186/1743-422X-6-172
   Saxena SK, 2007, FUTURE VIROL, V2, P121, DOI 10.2217/17460794.2.2.121
   SAXENA SK, 2006, EURO SURVEILL, V11
   Schuffenecker I, 2006, PLOS MED, V3, P1058, DOI 10.1371/journal.pmed.0030263
   Schwartz O, 2010, NAT REV MICROBIOL, V8, P491, DOI 10.1038/nrmicro2368
   Seyler T, 2010, T ROY SOC TROP MED H, V104, P133, DOI 10.1016/j.trstmh.2009.07.014
   Solignat M, 2009, VIROLOGY, V393, P183, DOI 10.1016/j.virol.2009.07.024
   Sreekumar E, 2010, VIRUS GENES, V40, P14, DOI 10.1007/s11262-009-0411-9
   Theamboonlers A, 2009, JPN J INFECT DIS, V62, P303
   Yergolkar PN, 2006, EMERG INFECT DIS, V12, P1580, DOI 10.3201/eid1210.060529
NR 33
TC 2
Z9 2
U1 0
U2 0
PU WOLTERS KLUWER MEDKNOW PUBLICATIONS
PI MUMBAI
PA WOLTERS KLUWER INDIA PVT LTD , A-202, 2ND FLR, QUBE, C T S  NO 1498A-2
   VILLAGE MAROL, ANDHERI EAST, MUMBAI, 400059, INDIA
SN 1995-7645
EI 2352-4146
J9 ASIAN PAC J TROP MED
JI Asian Pac. J. Trop. Med.
PD NOV
PY 2010
VL 3
IS 11
BP 860
EP 865
DI 10.1016/S1995-7645(10)60207-6
PG 6
WC Public, Environmental & Occupational Health; Tropical Medicine
WE Science Citation Index Expanded (SCI-EXPANDED)
SC Public, Environmental & Occupational Health; Tropical Medicine
GA 693KP
UT WOS:000285223300005
OA gold
DA 2025-07-26
ER

PT J
AU Mahendradas, P
   Shetty, R
   Malathi, J
   Madhavan, HN
AF Mahendradas, Padmamalini
   Shetty, Rohit
   Malathi, J.
   Madhavan, H. N.
TI Chikungunya virus iridocyclitis in Fuchs' heterochromic iridocyclitis
SO INDIAN JOURNAL OF OPHTHALMOLOGY
LA English
DT Article
DE Chikungunya virus; Fuchs' heterochromic iridocyclitis; real-time
   polymerase chain reaction
ID RUBELLA-VIRUS; CYCLITIS
AB We are reporting a case of bilateral Fuchs' heterochromic iridocyclitis with chikungunya virus infection in the left eye. A 20-year-old female was presented with a past history of fever suggestive of chikungunya with bilateral Fuchs' heterochromic iridocyclitis and complicated cataract. She had a tripod dendritic pattern of keratic precipitates by confocal microscopy in the left eye with a stippled pattern of keratic precipitates in both eyes. The real-time polymerase chain reaction (RT-PCR) assay in the aqueous humor detected 98 copies/ml of chikungunya virus RNA. The patient underwent clear corneal phacoemulsification with in-the-bag intraocular lens implantation in the left eye with a good visual outcome. This is the first report where the presence of chikungunya virus RNA has been associated with a case of bilateral Fuchs' heterochromic iridocyclitis.
C1 [Mahendradas, Padmamalini; Shetty, Rohit] Narayana Nethralaya, Uveitis Serv, Bangalore 560010, Karnataka, India.
   [Mahendradas, Padmamalini; Shetty, Rohit] Narayana Nethralaya, Ocular Immunol Serv, Bangalore 560010, Karnataka, India.
   [Mahendradas, Padmamalini; Shetty, Rohit] Post Grad Inst Ophthalmol, Bangalore 560010, Karnataka, India.
   [Malathi, J.; Madhavan, H. N.] Sankara Nethralaya, Vis Res Fdn, Land Microbiol Res Ctr T, Madras 600006, Tamil Nadu, India.
RP Mahendradas, P (corresponding author), Narayana Nethralaya, Uveitis Serv, 121-C,Chord Rd,1st R Block, Bangalore 560010, Karnataka, India.
EM m.padmamalini@gmail.com
RI Madhavan, H./AAD-1512-2020
CR Barequet IS, 2000, AM J OPHTHALMOL, V129, P672, DOI 10.1016/S0002-9394(00)00409-8
   DEABREU MT, 1982, AM J OPHTHALMOL, V93, P739, DOI 10.1016/0002-9394(82)90470-6
   Kanavi MR, 2010, CORNEA, V29, P39, DOI 10.1097/ICO.0b013e3181acf674
   Mahendradas P, 2008, OPHTHALMOLOGY, V115, P287, DOI 10.1016/j.ophtha.2007.03.085
   Mahesh G, 2009, INDIAN J OPHTHALMOL, V57, P148, DOI 10.4103/0301-4738.45508
   Murthy KR, 2008, INDIAN J OPHTHALMOL, V56, P329
   Quentin CD, 2004, AM J OPHTHALMOL, V138, P46, DOI 10.1016/j.ajo.2004.02.055
   Shyamala G, 2007, INDIAN J MED RES, V125, P73
   Teyssot N, 2005, AM J OPHTHALMOL, V139, P915, DOI 10.1016/j.ajo.2004.10.054
NR 9
TC 41
Z9 42
U1 0
U2 2
PU WOLTERS KLUWER MEDKNOW PUBLICATIONS
PI MUMBAI
PA WOLTERS KLUWER INDIA PVT LTD , A-202, 2ND FLR, QUBE, C T S  NO 1498A-2
   VILLAGE MAROL, ANDHERI EAST, MUMBAI, 400059, INDIA
SN 0301-4738
EI 1998-3689
J9 INDIAN J OPHTHALMOL
JI Indian J. Ophthalmol.
PD NOV-DEC
PY 2010
VL 58
IS 6
BP 545
EP 547
DI 10.4103/0301-4738.71707
PG 3
WC Ophthalmology
WE Science Citation Index Expanded (SCI-EXPANDED)
SC Ophthalmology
GA 676NV
UT WOS:000283920100020
PM 20952847
OA Green Published, gold
DA 2025-07-26
ER

PT J
AU Menon, PR
   Krishnan, C
   Sankar, J
   Gopinathan, KM
   Mohan, G
AF Menon, P. Ramesh
   Krishnan, C.
   Sankar, Jayaram
   Gopinathan, K. M.
   Mohan, Girija
TI A Child with Serious Chikungunya Virus (CHIKV) Infection Requiring
   Intensive Care, After an Outbreak
SO INDIAN JOURNAL OF PEDIATRICS
LA English
DT Article
DE Cardiac dysfunction; Critically ill child; Viral infections
ID CAPTURE ELISA; SOUTH-INDIA; CARDIOMYOPATHY; DIAGNOSIS; DISEASE; REUNION;
   DENGUE
AB A 5 1/2-yr-old boy presented with high grade fever for 4 days, and cervical adenitis, body ache, arthralgia, followed by sudden onset of breathlessness. He had clinical, electrocardiographic and echo evidence of myocarditis and congestive cardiac failure. An enzyme-linked immunosorbent assay (MAC-IgM ELISA) with serum collected 5 days after disease onset showed IgM antibodies to CHIKV. He was managed conservatively and started showing symptomatic improvement by 3 days. At discharge, a repeat Echocardiogram (a week later) showed normal left ventricular (LV) function with mild Mitral regurgitation. On follow up, after 2 months, child remains asymptomatic. Other common aetiological agents were screened for and found negative. This may indicate a probable cardiac tropism for the virus.
C1 [Menon, P. Ramesh; Krishnan, C.; Sankar, Jayaram; Gopinathan, K. M.; Mohan, Girija] Govt TD Med Coll, Dept Pediat, Alappuzha 688005, Kerala, India.
RP Menon, PR (corresponding author), Govt TD Med Coll, Dept Pediat, Alappuzha 688005, Kerala, India.
EM rpmpgi@gmail.com
CR Economopoulou A, 2009, EPIDEMIOL INFECT, V137, P534, DOI 10.1017/S0950268808001167
   GADKARI DA, 1984, INDIAN J MED RES, V80, P613
   Kannan M, 2009, INDIAN J MED RES, V129, P311
   Kaur P, 2008, EMERG INFECT DIS, V14, P1623, DOI 10.3201/eid1410.070569
   Kühl U, 2005, CIRCULATION, V111, P887, DOI 10.1161/01.CIR.0000155616.07901.35
   Lemant J, 2008, CRIT CARE MED, V36, P2536, DOI 10.1097/CCM.0b013e318183f2d2
   *NAT VECT BORN DIS, CHIK FEV SIT COUNTR
   Niedrig M, 2009, CLIN MICROBIOL INFEC, V15, P880, DOI 10.1111/j.1469-0691.2009.02851.x
   OBEYESEKERE I, 1973, AM HEART J, V85, P186, DOI 10.1016/0002-8703(73)90459-6
   Shukla J, 2009, DIAGN MICR INFEC DIS, V65, P142, DOI 10.1016/j.diagmicrobio.2009.06.017
   Simon F, 2008, AM J TROP MED HYG, V78, P212, DOI 10.4269/ajtmh.2008.78.212
NR 11
TC 7
Z9 8
U1 0
U2 1
PU ALL INDIA INST MEDICAL SCIENCES
PI NEW DELHI
PA ANSARI NAGAR, NEW DELHI 110 029, INDIA
SN 0019-5456
J9 INDIAN J PEDIATR
JI Indian J. Pediatr.
PD NOV
PY 2010
VL 77
IS 11
BP 1326
EP 1328
DI 10.1007/s12098-010-0174-2
PG 3
WC Pediatrics
WE Science Citation Index Expanded (SCI-EXPANDED)
SC Pediatrics
GA 684IA
UT WOS:000284542400015
PM 20803176
DA 2025-07-26
ER

PT J
AU Riyaz, N
   Riyaz, A
   Rahima
   Latheef, ENA
   Anitha, PM
   Aravindan, KP
   Nair, AS
   Shameera, P
AF Riyaz, Najeeba
   Riyaz, A.
   Rahima
   Latheef, E. N. Abdul
   Anitha, P. M.
   Aravindan, K. P.
   Nair, Anupama S.
   Shameera, P.
TI Cutaneous manifestations of chikungunya during a recent epidemic in
   Calicut, north Kerala, south India
SO INDIAN JOURNAL OF DERMATOLOGY VENEREOLOGY & LEPROLOGY
LA English
DT Article
DE Chikungunya; cutaneous manifestations; "Chik sign"; IgM capture ELISA;
   histopathology
ID OUTBREAK; FEVER; INFECTION; VIRUS
AB Background: There was a recent epidemic of chikungunya (CKG) in Calicut and other northern districts of Kerala, South India, affecting thousands of people. Aims: To study the cutaneous manifestations of CKG and to have a serological and histopathological correlation. Methods: A total of 162 patients (63 males and 99 females) with cutaneous manifestations of CKG were enrolled in the study and serological confirmation was done with capture IgM ELISA for CKG. Skin biopsy was done in all representative cases. Results: Cutaneous manifestations were found more in females. There were 23 children, the youngest being 39 days old. Generalized erythematous macular rash was the most common finding. Vesicles and bullae were also common especially in infants. Localized erythema of the nose and pinnae, erythema and swelling of the pre existing scars and striae and toxic epidermal necrolysis-like lesions sparing mucosae were the other interesting findings. Different types of pigmentation were observed with a striking nose pigmentation in a large number of patients, by looking at which even a retrospective diagnosis of CKG could be made. Hence we suggest this peculiar pigmentation may be called "chik sign". There was flare up of existing dermatoses like psoriasis, lichen planus and unmasking of Hansen's disease with type 1 reaction. Serological tests were positive in 97%. Some hitherto unreported histopathologic findings like melanophages in the erythematous rashes were observed. Conclusion: A spectrum of cutaneous manifestations of CKG with a wide variety of unusual presentations with confirmed serological and histopathological evidence was encountered.
C1 [Riyaz, Najeeba; Rahima; Latheef, E. N. Abdul; Nair, Anupama S.; Shameera, P.] Coll Med, Dept Dermatol, Calicut, Kerala, India.
   [Riyaz, A.] Coll Med, Dept Pediat, Calicut, Kerala, India.
   [Anitha, P. M.] Coll Med, Dept Microbiol, Calicut, Kerala, India.
   [Aravindan, K. P.] Coll Med, Dept Pathol, Calicut, Kerala, India.
EM najeeba_riyaz@rediffmail.com
OI KP, Aravindan/0000-0002-7181-1017
CR Bandyopadhyay D, 2008, INT J DERMATOL, V47, P1148, DOI 10.1111/j.1365-4632.2008.03817.x
   BURNS T, 2004, ROOKS TXB DERMATOLOG, P254
   Chhabra M, 2008, INDIAN J MED MICROBI, V26, P5, DOI 10.4103/0255-0857.38850
   Feigin RD, 1998, TXB PAEDIAT INFECT D, P720
   Hochedez P, 2006, EMERG INFECT DIS, V12, P1565, DOI 10.3201/eid1210.060495
   Inamadar AC, 2008, INT J DERMATOL, V47, P154, DOI 10.1111/j.1365-4632.2008.03478.x
   Kannan M, 2009, INDIAN J MED RES, V129, P311
   Kumar NP, 2008, J GEN VIROL, V89, P1945, DOI 10.1099/vir.0.83628-0
   Mishra K, 2008, INDIAN J DERMATOL VE, V74, P383, DOI 10.4103/0378-6323.42903
   Prashant Soma, 2009, Indian J Dermatol, V54, P128, DOI 10.4103/0019-5154.53186
   Robillard PY, 2006, PRESSE MED, V35, P785, DOI 10.1016/S0755-4982(06)74690-5
   Robin S, 2010, EUR J PEDIATR, V169, P67, DOI 10.1007/s00431-009-0986-0
   Shivakumar V., 2007, Indian Journal of Dermatology, V52, P116
   Swaroop A, 2007, J INDIAN ACAD CLIN M, V8, P164
   Valamparampil JJ, 2009, INDIAN J PEDIATR, V76, P151, DOI 10.1007/s12098-009-0045-x
   World Health Organization, 2006, CHIK DENG S W IND OC
NR 16
TC 60
Z9 61
U1 0
U2 1
PU MEDKNOW PUBLICATIONS
PI MUMBAI
PA B-9, KANARA BUSINESS CENTRE, OFF LINK RD, GHAKTOPAR-E, MUMBAI, 400075,
   INDIA
SN 0378-6323
J9 INDIAN J DERMATOL VE
JI Indian J. Dermatol. Venereol. Leprol.
PD NOV-DEC
PY 2010
VL 76
IS 6
BP 671
EP 676
DI 10.4103/0378-6323.72466
PG 6
WC Dermatology
WE Science Citation Index Expanded (SCI-EXPANDED)
SC Dermatology
GA 682CA
UT WOS:000284375700012
PM 21079311
OA gold
DA 2025-07-26
ER

PT J
AU Rungrotmongkol, T
   Nunthaboot, N
   Malaisree, M
   Kaiyawet, N
   Yotmanee, P
   Meeprasert, A
   Hannongbua, S
AF Rungrotmongkol, Thanyada
   Nunthaboot, Nadtanet
   Malaisree, Maturos
   Kaiyawet, Nopporn
   Yotmanee, Pathumwadee
   Meeprasert, Arthitaya
   Hannongbua, Supot
TI Molecular insight into the specific binding of ADP-ribose to the nsP3
   macro domains of chikungunya and venezuelan equine encephalitis viruses:
   Molecular dynamics simulations and free energy calculations
SO JOURNAL OF MOLECULAR GRAPHICS & MODELLING
LA English
DT Article
DE Chikungunya; Venezuelan equine encephalitis; ADP-ribose; Molecular
   dynamics simulations
ID NEURAMINIDASE SUBTYPE N1; STRAND RNA-SYNTHESIS; SINDBIS-VIRUS;
   MINUS-STRAND; REPLICATION COMPLEXES; CONTINUUM SOLVENT; HISTONE
   MACROH2A; PROTEIN NSP1; FORCE-FIELD; DECOMPOSITION
AB The outbreaks of chikungunya (CHIKV) and venezuelan equine encephalitis (VEEV) viral infections in humans have emerged or re-emerged in various countries of "Africa and southeast Asia", and "central and south America", respectively. At present, no drug or vaccine is available for the treatment and therapy of both viral infections, but the non-structural protein, nsP3, is a potential target for the design of potent inhibitors that fit at the adenosine-binding site of its macro domain. Here, so as to understand the fundamental basis of the particular interactions between the ADP-ribose bound to the nsP3 amino acid residues at the binding site, molecular dynamics simulations were applied. The results show that these two nsP3 domains share a similar binding pattern for accommodating the ADP-ribose. The ADP-ribose phosphate unit showed the highest degree of stabilization through hydrogen bond interactions with the nsP3 V33 residue and the consequent amino acid residues 110-114. The adenine base of ADP-ribose was specifically recognized by the conserved nsP3 residue D10. Additionally, the ribose and the diphosphate units were found to play more important roles in the CHIKV nsP3-ADP-ribose complex, while the ter-ribose was more important in the VEEV complex. The slightly higher binding affinity of ADP-ribose toward the nsP3 macro domain of VEEV, as predicted by the simulation results, is in good agreement with previous experimental data. These simulation results provide useful information to further assist in drug design and development for these two important viruses. (C) 2010 Elsevier Inc. All rights reserved.
C1 [Rungrotmongkol, Thanyada; Malaisree, Maturos; Kaiyawet, Nopporn; Yotmanee, Pathumwadee; Meeprasert, Arthitaya; Hannongbua, Supot] Chulalongkorn Univ, Computat Chem Unit Cell, Dept Chem, Fac Sci, Bangkok 10330, Thailand.
   [Rungrotmongkol, Thanyada] Chulalongkorn Univ, Ctr Innovat Nanotechnol, Bangkok 10330, Thailand.
   [Nunthaboot, Nadtanet] Mahasarakham Univ, Fac Sci, Dept Chem, Maha Sarakham 44150, Thailand.
C3 Chulalongkorn University; Chulalongkorn University; Mahasarakham
   University
RP Rungrotmongkol, T (corresponding author), Chulalongkorn Univ, Computat Chem Unit Cell, Dept Chem, Fac Sci, Bangkok 10330, Thailand.
EM t.rungrotmongkol@gmail.com
FU Thailand Research Fund; Thai Government [TKK2555]; Chulalongkorn
   University; TRF Grant [TRG5280035]
FX This work was supported by The Thailand Research Fund, and the Thai
   Government Stimulus Package 2 (TKK2555), under the Project for
   Establishment of Comprehensive Center for Innovative Food, Health
   Products and Agriculture. T.R. thanks the Ratchadaphiseksomphot
   Endowment Fund from Chulalongkorn University for Postdoctoral
   fellowship, and the TRF Grant for New Research (Grant No. TRG5280035).
   The Computational Chemistry Unit Cell at Chulalongkorn University
   provided the computing facilities. The Center of Excellence for
   Petroleum, Petrochemicals and Advanced Materials, Chulalongkorn
   University, is acknowledged.
CR Ahola T, 1999, EMBO J, V18, P3164, DOI 10.1093/emboj/18.11.3164
   AHOLA T, 1995, P NATL ACAD SCI USA, V92, P507, DOI 10.1073/pnas.92.2.507
   Aruksakunwong O, 2007, BIOPHYS J, V92, P798, DOI 10.1529/biophysj.106.092528
   BAKER NA, 2005, REV COMPUTATIONAL CH, P349
   BARTON DJ, 1988, J VIROL, V62, P3597, DOI 10.1128/JVI.62.10.3597-3602.1988
   BERENDSEN HJC, 1984, J CHEM PHYS, V81, P3684, DOI 10.1063/1.448118
   Case D.A., 2008, AMBER, V10
   Comstock LR, 2007, ORG BIOMOL CHEM, V5, P3087, DOI 10.1039/b710231c
   de Cedrón MG, 1999, FEBS LETT, V448, P19, DOI 10.1016/S0014-5793(99)00321-X
   Dé I, 2003, J VIROL, V77, P13106, DOI 10.1128/JVI.77.24.13106-13116.2003
   Duan Y, 2003, J COMPUT CHEM, V24, P1999, DOI 10.1002/jcc.10349
   Egloff MP, 2006, J VIROL, V80, P8493, DOI 10.1128/JVI.00713-06
   Estrada-Franco JG, 2004, EMERG INFECT DIS, V10, P2113, DOI 10.3201/eid1012.040393
   Gohlke H, 2003, J MOL BIOL, V330, P891, DOI 10.1016/S0022-2836(03)00610-7
   JORGENSEN WL, 1983, J CHEM PHYS, V79, P926, DOI 10.1063/1.445869
   Karras GI, 2005, EMBO J, V24, P1911, DOI 10.1038/sj.emboj.7600664
   Kollman PA, 2000, ACCOUNTS CHEM RES, V33, P889, DOI 10.1021/ar000033j
   KOTTALAM J, 1990, BIOPOLYMERS, V29, P1409, DOI 10.1002/bip.360291008
   Kustatscher G, 2005, NAT STRUCT MOL BIOL, V12, P624, DOI 10.1038/nsmb956
   LAAKKONEN P, 1994, J VIROL, V68, P7418, DOI 10.1128/JVI.68.11.7418-7425.1994
   LAM SK, 2001, PUBLIC HLTH, V32, P447
   LAMM G, 2003, POISSON BOLTZMANN EQ, P147
   LASTARZA MW, 1994, J VIROL, V68, P5781, DOI 10.1128/JVI.68.9.5781-5791.1994
   LEMM JA, 1994, EMBO J, V13, P2925, DOI 10.1002/j.1460-2075.1994.tb06587.x
   Li H, 2005, ACTA CRYSTALLOGR E, V61, pM761, DOI 10.1107/S1600536805009098
   Malaisree M, 2008, PROTEINS, V71, P1908, DOI 10.1002/prot.21897
   Malaisree M, 2009, AMINO ACIDS, V37, P725, DOI 10.1007/s00726-008-0201-z
   Malet H, 2009, J VIROL, V83, P6534, DOI 10.1128/JVI.00189-09
   Meagher KL, 2003, J COMPUT CHEM, V24, P1016, DOI 10.1002/jcc.10262
   MIYAMOTO S, 1993, P NATL ACAD SCI USA, V90, P8402, DOI 10.1073/pnas.90.18.8402
   Pehrson JR, 1998, NUCLEIC ACIDS RES, V26, P2837, DOI 10.1093/nar/26.12.2837
   PERANEN J, 1995, VIROLOGY, V208, P610, DOI 10.1006/viro.1995.1192
   Rubach JK, 2009, VIROLOGY, V384, P201, DOI 10.1016/j.virol.2008.10.030
   RYCKAERT JP, 1977, J COMPUT PHYS, V23, P327, DOI 10.1016/0021-9991(77)90098-5
   Sawicki DL, 2006, J VIROL, V80, P360, DOI 10.1128/JVI.80.1.360-371.2006
   SHIRAKO Y, 1994, J VIROL, V68, P1874, DOI 10.1128/JVI.68.3.1874-1885.1994
   Srinivasan J, 1998, J AM CHEM SOC, V120, P9401, DOI 10.1021/ja981844+
   STRAUSS JH, 1994, MICROBIOL REV, V58, P491, DOI 10.1128/MMBR.58.3.491-562.1994
   Vasiljeva L, 2000, J BIOL CHEM, V275, P17281, DOI 10.1074/jbc.M910340199
   Wang W, 2000, J MOL BIOL, V303, P567, DOI 10.1006/jmbi.2000.4057
   WANG YF, 1994, J VIROL, V68, P6466, DOI 10.1128/JVI.68.10.6466-6475.1994
   YORK DM, 1993, J CHEM PHYS, V99, P8345, DOI 10.1063/1.465608
   Zoete V, 2005, PROTEINS, V61, P79, DOI 10.1002/prot.20528
NR 43
TC 50
Z9 51
U1 0
U2 26
PU ELSEVIER SCIENCE INC
PI NEW YORK
PA 360 PARK AVE SOUTH, NEW YORK, NY 10010-1710 USA
SN 1093-3263
J9 J MOL GRAPH MODEL
JI J. Mol. Graph.
PD NOV
PY 2010
VL 29
IS 3
BP 347
EP 353
DI 10.1016/j.jmgm.2010.09.010
PG 7
WC Biochemical Research Methods; Biochemistry & Molecular Biology; Computer
   Science, Interdisciplinary Applications; Crystallography; Mathematical &
   Computational Biology
WE Science Citation Index Expanded (SCI-EXPANDED)
SC Biochemistry & Molecular Biology; Computer Science; Crystallography;
   Mathematical & Computational Biology
GA 695WE
UT WOS:000285402500006
PM 21036084
DA 2025-07-26
ER

PT J
AU Tolle, MA
AF Tolle, Michael A.
TI Evaluating a Sick Child after Travel to Developing Countries
SO JOURNAL OF THE AMERICAN BOARD OF FAMILY MEDICINE
LA English
DT Review
DE Travel Medicine; Tropical Medicine; Pediatrics; Family Health;
   International Health
ID RAPID DIAGNOSTIC-TESTS; ANTIGEN-DETECTION; TYPHOID-FEVER; MALARIA;
   MICROSCOPY; DIARRHEA; DENGUE; EOSINOPHILIA; CHIKUNGUNYA; ILLNESS
AB Every year, millions of children travel internationally with their families, many to developing countries. Although the vast majority experience uneventful travel and return home well, it is not uncommon for children to present as ill during or after travel. Although the majority of travel-associated illness is mild and self-limited, serious conditions regularly occur. Almost all life-threatening conditions after travel present with fever, and malaria is the most important of these to rapidly exclude. Gastrointestinal symptoms are common after travel in the developing world, and most diarrhea in child travelers has a bacterial source. Children who have a rash in association with fever or who appear ill should receive a priority work-up focused on ruling out serious conditions. Many children traveling internationally experience respiratory illness during or shortly after travel, mainly common upper respiratory infections, yet serious conditions, such as tuberculosis, may occur. Eosinophilia is common in the returned pediatric traveler, particularly those with prolonged stays in the tropics. Not all eosinophilia is caused by parasitic infection; drug reactions, asthma, and other allergic conditions are also common causes. With a focus first on ruling out life-threatening disease and subsequently on an informed and efficient path to diagnosis and treatment, clinicians may confidently provide care for this challenging group of patients. (J Am Board Fam Med 2010;23:704-713.)
C1 Baylor Coll Med, Dept Pediat, Houston, TX 77030 USA.
C3 Baylor College of Medicine
RP Tolle, MA (corresponding author), Baylor Coll Med, Dept Pediat, 6701 Fannin St,CC1210, Houston, TX 77030 USA.
EM tolle@bcm.edu
CR ADDISS DG, 1991, J CLIN MICROBIOL, V29, P1137, DOI 10.1128/JCM.29.6.1137-1142.1991
   Ang JY, 2008, PEDIATR ANN, V37, P814, DOI 10.3928/00904481-20081201-06
   [Anonymous], GUID TREATM MAL, VSecond
   [Anonymous], MMWR MORB MORTAL WKL
   Barnett ED, 2008, EXPERT REV VACCINES, V7, P579, DOI 10.1586/14760584.7.5.579
   Basnyat B, 2005, CLIN INFECT DIS, V41, P1467, DOI 10.1086/497136
   Bierman WFW, 2005, J TRAVEL MED, V12, P9, DOI 10.2310/7060.2005.00003
   Borgherini G, 2008, CLIN INFECT DIS, V47, P469, DOI 10.1086/590003
   Botelho-Nevers E, 2007, INFECT DIS CLIN N AM, V21, P997, DOI 10.1016/j.idc.2007.08.002
   Bottieau E, 2007, MEDICINE, V86, P18, DOI 10.1097/MD.0b013e3180305c48
   Branda JA, 2006, CLIN INFECT DIS, V42, P972, DOI 10.1086/500937
   Cao X T, 1999, Pediatr Infect Dis J, V18, P245
   Carranza-Rodriguez C, 2008, CLIN INFECT DIS, V46, pE48, DOI 10.1086/528865
   Cavagnaro CS, 2008, CLIN PEDIATR EMERG M, V9, P250, DOI 10.1016/j.cpem.2008.09.002
   Cheng AC, 2005, J CLIN GASTROENTEROL, V39, P757, DOI 10.1097/01.mcg.0000177231.13770.07
   Colbert JA, 2007, PEDIATR INFECT DIS J, V26, P850, DOI 10.1097/INF.0b013e3180619692
   Currie BJ, 2003, EUR RESPIR J, V22, P542, DOI 10.1183/09031936.03.00006203
   de Lamballerie X, 2008, VIROL J, V5, DOI 10.1186/1743-422X-5-33
   Ebell MH, 2004, J AM BOARD FAM PRACT, V17, P59, DOI 10.3122/jabfm.17.1.59
   Ellis C, 2004, CLIN MED, V4, P505, DOI 10.7861/clinmedicine.4-6-505
   Freedman DO, 2006, NEW ENGL J MED, V354, P119, DOI 10.1056/NEJMoa051331
   Frenck RW, 2000, CLIN INFECT DIS, V31, P1134, DOI 10.1086/317450
   Genton B, 2008, PLOS MED, V5, P881, DOI 10.1371/journal.pmed.0050127
   GILL G, 2004, LECT NOTES TROPICAL, P282
   GILL GV, 2004, LECT NOTES TROPICAL, P284
   Goodgame Richard, 2003, Curr Infect Dis Rep, V5, P66, DOI 10.1007/s11908-003-0067-x
   Gould EA, 2008, LANCET, V371, P500, DOI 10.1016/S0140-6736(08)60238-X
   Griffith KS, 2007, JAMA-J AM MED ASSOC, V297, P2264, DOI 10.1001/jama.297.20.2264
   Ladhani S, 2007, LANCET INFECT DIS, V7, P349, DOI 10.1016/S1473-3099(07)70110-X
   Lalloo DG, 2007, J INFECTION, V54, P111, DOI 10.1016/j.jinf.2006.12.003
   Landzberg BR, 2005, SCAND J GASTROENTERO, V40, P112, DOI 10.1080/00365520410009366
   Langer BCA, 1996, ARCH VIROL, P171
   Lederman ER, 2008, INT J INFECT DIS, V12, P593, DOI 10.1016/j.ijid.2007.12.008
   Lyon GM, 2004, AM J TROP MED HYG, V70, P438, DOI 10.4269/ajtmh.2004.70.438
   McMorrow ML, 2008, AM J TROP MED HYG, V79, P385, DOI 10.4269/ajtmh.2008.79.385
   Meltzer E, 2008, AM J TROP MED HYG, V78, P702, DOI 10.4269/ajtmh.2008.78.702
   Mens P, 2007, TROP MED INT HEALTH, V12, P238, DOI 10.1111/j.1365-3165.2006.01779.x
   Moody A, 2002, CLIN MICROBIOL REV, V15, P66, DOI 10.1128/CMR.15.1.66-78.2002
   Nield LS, 2005, PEDIATR EMERG CARE, V21, P184
   ODEMPSEY T, 2004, LECT NOTES TROPICAL, P80
   Parija SC, 2009, INDIAN J PATHOL MICR, V52, P200, DOI 10.4103/0377-4929.48917
   Peetermans WE, 2000, J TRAVEL MED, V7, P33
   Pialoux G, 2007, LANCET INFECT DIS, V7, P319, DOI 10.1016/S1473-3099(07)70107-X
   Rendi-Wagner P, 2007, J TRAVEL MED, V14, P248, DOI 10.1111/j.1708-8305.2007.00132.x
   Reyburn H, 2007, BRIT MED J, V334, P403, DOI 10.1136/bmj.39073.496829.AE
   Schwartz E, 2008, EMERG INFECT DIS, V14, P1081, DOI 10.3201/eid1407.071412
   Stauffer W, 2003, CLIN INFECT DIS, V37, P1340, DOI 10.1086/379074
   Stauffer WM, 2002, J TRAVEL MED, V9, P141, DOI 10.2310/7060.2002.23197
   Summer A, 2008, PEDIATR ANN, V37, P821, DOI 10.3928/00904481-20081201-12
   Tjitra E, 2008, PLOS MED, V5, P890, DOI 10.1371/journal.pmed.0050128
   Wilder-Smith A, 2005, NEW ENGL J MED, V353, P924, DOI 10.1056/NEJMra041927
   World Health Organization, DENG DENG HEM FEV DE
   WYATT G, 2004, LECT NOTES TROPICAL, P112
   2007, MED LETT DRUGS THER, V5, pE1
NR 54
TC 7
Z9 8
U1 0
U2 5
PU AMER BOARD FAMILY MEDICINE
PI LEXINGTON
PA 2228 YOUNG DR, LEXINGTON, KY 40505 USA
SN 1557-2625
EI 1558-7118
J9 J AM BOARD FAM MED
JI J. Am. Board Fam. Med.
PD NOV-DEC
PY 2010
VL 23
IS 6
BP 704
EP 713
DI 10.3122/jabfm.2010.06.090271
PG 10
WC Primary Health Care; Medicine, General & Internal
WE Science Citation Index Expanded (SCI-EXPANDED)
SC General & Internal Medicine
GA 675PF
UT WOS:000283841900004
PM 21057065
OA Bronze
DA 2025-07-26
ER

PT J
AU Sivaram, A
   Barde, PV
   Gokhale, MD
   Singh, DK
   Mourya, DT
AF Sivaram, Aruna
   Barde, Pradip V.
   Gokhale, Mangesh D.
   Singh, Dinesh K.
   Mourya, Devendra T.
TI Evidence of co-infection of chikungunya and densonucleosis viruses in
   C6/36 cell lines and laboratory infected Aedes aegypti (L.)
   mosquitoes
SO PARASITES & VECTORS
LA English
DT Article
ID ALBOPICTUS PARVOVIRUS AAPV; GENOMIC ORGANIZATION; NUCLEOTIDE-SEQUENCE;
   DENSOVIRUS; PERSISTENT
AB Background: Densonucleosis viruses are the etiological agents of insect's disease. We have reported the isolation of densovirus from India and its distribution among the natural populations of Aedes aegypti mosquitoes across the country. Since densonucleosis virus persistently infects mosquito populations, and is demonstrated to negatively affect multiplication of dengue virus in Aedes albopictus, it would be interesting to study if this virus has a role in determining the susceptibility of the vector mosquito Ae. aegypti to chikugunya virus.
   Methods: Mosquito cell lines and adult Ae. aegypti mosquitoes infected with densovirus were superinfected with Chikungunya virus and both the viruses were quantitated by determining their genomic copy number by real time amplification. Comparison was made between the log of genomic copy numbers of the viruses in the presence and absence of each other.
   Results: The log of copy number of the viruses did not vary due to co-infection. Even though the RNA copy number of chikungunya virus increased over the period of time, no change was observed in the RNA copy number between the control and the co-infected group on any given day. Similarly, DNA copy number of densovirus also remained unchanged between the control and the co-infected groups.
   Conclusion: Chikungunya virus neither stimulates the replication of densovirus nor is its own replication suppressed due to co-infection. Ae. aegypti mosquitoes with densovirus infection were as susceptible to infection by chikungunya virus as the uninfected mosquitoes.
C1 [Sivaram, Aruna; Barde, Pradip V.; Gokhale, Mangesh D.; Singh, Dinesh K.; Mourya, Devendra T.] Natl Inst Virol, Pune 411021, Maharashtra, India.
C3 Indian Council of Medical Research (ICMR); ICMR - National Institute of
   Virology (NIV)
RP Mourya, DT (corresponding author), Natl Inst Virol, Microbial Containment Complex,Sus Rd, Pune 411021, Maharashtra, India.
EM dtmourya@hotmail.com
RI ; Sivaram, Aruna/JGD-7902-2023; Singh, Dinesh/A-1045-2009
OI Sivaram, Aruna/0000-0003-4942-4114; 
FU Department of Biotechnology, Govt. of India
FX The authors acknowledge Dr. A.C. Mishra, Director, National Institute of
   Virology, for his critical comments on the manuscript. The authors thank
   Mr. K. A. Pillay and Mr. Rajen Lakra for technical support during this
   study. AS was supported by fellowship from Department of Biotechnology,
   Govt. of India for carrying out research work.
CR AFANASIEV BN, 1991, VIROLOGY, V185, P323, DOI 10.1016/0042-6822(91)90780-F
   Azarkh E, 2008, VIROLOGY, V374, P128, DOI 10.1016/j.virol.2007.11.035
   Barreau C, 1996, J INVERTEBR PATHOL, V68, P299, DOI 10.1006/jipa.1996.0100
   BLACK WC, 2004, BIOL DIS VECTORS, P167
   BOUBLIK Y, 1994, VIROLOGY, V200, P752, DOI 10.1006/viro.1994.1239
   Buchatsky L., 1987, Med Parazitol, V4, P69
   Burivong P, 2004, VIROLOGY, V329, P261, DOI 10.1016/j.virol.2004.08.032
   Charrel RN, 2007, NEW ENGL J MED, V356, P769, DOI 10.1056/NEJMp078013
   Chen SX, 2004, VIROLOGY, V318, P123, DOI 10.1016/j.virol.2003.09.013
   CLARK TB, 1969, J INVERTEBR PATHOL, V13, P312, DOI 10.1016/0022-2011(69)90227-4
   Flegel TW., 1998, ADV SHRIMP BIOTECHNO, P245
   FLEGEL TW, 2001, NEW WAVE, P190
   Gratz NG, 1999, ANNU REV ENTOMOL, V44, P51, DOI 10.1146/annurev.ento.44.1.51
   Harada Masakazu, 1996, Medical Entomology and Zoology, V47, P103
   Hasebe F, 2002, J MED VIROL, V67, P370, DOI 10.1002/jmv.10085
   JOUSSET FX, 1993, VIRUS RES, V29, P99, DOI 10.1016/0168-1702(93)90052-O
   Kanthong N, 2008, DEV COMP IMMUNOL, V32, P1063, DOI 10.1016/j.dci.2008.02.008
   Kanthong N, 2010, BMC MICROBIOL, V10, DOI 10.1186/1471-2180-10-14
   Kittayapong P, 1999, AM J TROP MED HYG, V61, P612, DOI 10.4269/ajtmh.1999.61.612
   Ledermann JP, 2004, J ECON ENTOMOL, V97, P1828, DOI 10.1603/0022-0493-97.6.1828
   MITSUHAS.J, 1964, CONTRIB BOYCE THOMPS, V22, P435
   Mourya D. T., 2002, Dengue Bulletin, V26, P190
   Paterson A, 2005, VIROLOGY, V337, P253, DOI 10.1016/j.virol.2005.04.037
   REEVES WC, 1967, VECTOR VIEWS, V14, P13
   Rwegoshora R. Theophil, 2000, Southeast Asian Journal of Tropical Medicine and Public Health, V31, P3
   SIEGL G, 1985, INTERVIROLOGY, V23, P61, DOI 10.1159/000149587
   Sivaram A, 2009, INTERVIROLOGY, V52, P1, DOI 10.1159/000210044
   Suchman EL, 2006, BIOL CONTROL, V39, P465, DOI 10.1016/j.biocontrol.2006.05.001
   Wei W, 2006, AM J TROP MED HYG, V75, P1118, DOI 10.4269/ajtmh.2006.75.1118
   *WHO, 1972, TECH REP SER, V501, P1
NR 30
TC 21
Z9 23
U1 0
U2 9
PU BMC
PI LONDON
PA CAMPUS, 4 CRINAN ST, LONDON N1 9XW, ENGLAND
SN 1756-3305
J9 PARASITE VECTOR
JI Parasites Vectors
PD OCT 12
PY 2010
VL 3
AR 95
DI 10.1186/1756-3305-3-95
PG 8
WC Parasitology; Tropical Medicine
WE Science Citation Index Expanded (SCI-EXPANDED)
SC Parasitology; Tropical Medicine
GA 671VI
UT WOS:000283539100001
PM 20939884
OA gold, Green Published
DA 2025-07-26
ER

PT J
AU Tchankouo-Nguetcheu, S
   Khun, H
   Pincet, L
   Roux, P
   Bahut, M
   Huerre, M
   Guette, C
   Choumet, V
AF Tchankouo-Nguetcheu, Stephane
   Khun, Huot
   Pincet, Laurence
   Roux, Pascal
   Bahut, Muriel
   Huerre, Michel
   Guette, Catherine
   Choumet, Valerie
TI Differential Protein Modulation in Midguts of Aedes aegypti
   Infected with Chikungunya and Dengue 2 Viruses
SO PLOS ONE
LA English
DT Article
ID DROSOPHILA-MELANOGASTER; DISULFIDE-ISOMERASE; FLAVIVIRUS INFECTIONS;
   VIRAL INTERACTIONS; OXIDATIVE STRESS; GENOME SEQUENCE; GENE-EXPRESSION;
   MEMBRANE-FUSION; LIFE-CYCLE; HOST-CELL
AB Background: Arthropod borne virus infections cause several emerging and resurgent infectious diseases. Among the diseases caused by arboviruses, dengue and chikungunya are responsible for a high rate of severe human diseases worldwide. The midgut of mosquitoes is the first barrier for pathogen transmission and is a target organ where arboviruses must replicate prior to infecting other organs. A proteomic approach was undertaken to characterize the key virus/vector interactions and host protein modifications that happen in the midgut for viral transmission to eventually take place.
   Methodology and Principal Findings: Using a proteomics differential approach with two-Dimensional Differential in-Gel Electrophoresis (2D-DIGE), we defined the protein modulations in the midgut of Aedes aegypti that were triggered seven days after an oral infection (7 DPI) with dengue 2 (DENV-2) and chikungunya (CHIKV) viruses. Gel profile comparisons showed that the level of 18 proteins was modulated by DENV-2 only and 12 proteins were modulated by CHIKV only. Twenty proteins were regulated by both viruses in either similar or different ways. Both viruses caused an increase of proteins involved in the generation of reactive oxygen species, energy production, and carbohydrate and lipid metabolism. Midgut infection by DENV-2 and CHIKV triggered an antioxidant response. CHIKV infection produced an increase of proteins involved in detoxification.
   Conclusion/Significance: Our study constitutes the first analysis of the protein response of Aedes aegypti's midgut infected with viruses belonging to different families. It shows that the differentially regulated proteins in response to viral infection include structural, redox, regulatory proteins, and enzymes for several metabolic pathways. Some of these proteins like antioxidant are probably involved in cell protection. On the other hand, we propose that the modulation of other proteins like transferrin, hsp60 and alpha glucosidase, may favour virus survival, replication and transmission, suggesting a subversion of the insect cell metabolism by the arboviruses.
C1 [Tchankouo-Nguetcheu, Stephane; Pincet, Laurence; Choumet, Valerie] Inst Pasteur, Unite Genet Mol Bunyavirus, Paris, France.
   [Khun, Huot; Huerre, Michel] Inst Pasteur, Unite Rech & Expertise Histotechnol & Pathol, Paris, France.
   [Bahut, Muriel; Guette, Catherine] Univ Angers, Angers, France.
   [Guette, Catherine] Ctr Lutte Canc Paul Papin, Lab Oncopharmacol, Angers, France.
C3 Pasteur Network; Universite Paris Cite; Institut Pasteur Paris; Pasteur
   Network; Universite Paris Cite; Institut Pasteur Paris; Universite
   d'Angers; UNICANCER; Institut de Cancerologie de l'Ouest (ICO)
RP Tchankouo-Nguetcheu, S (corresponding author), Inst Pasteur, Unite Genet Mol Bunyavirus, Paris, France.
EM vchoumet@pasteur.fr
RI Choumet, Valérie/AGR-7040-2022; Guette, Catherine/L-2519-2015
OI Pincet, Laurence/0000-0002-2885-5188; 
FU ANR Entomochik
FX ANR Entomochik. The funders has no role in study design, data collection
   and analysis, decision to publish or preparation of the manuscript.
CR Adams MD, 2000, SCIENCE, V287, P2185, DOI 10.1126/science.287.5461.2185
   [Anonymous], 1994, MANUAL HISTOLOGICAL
   Barón OL, 2010, J INSECT SCI, V10, DOI 10.1673/031.010.4101
   Bartenschlager R, 2008, FUTURE MICROBIOL, V3, P155, DOI 10.2217/17460913.3.2.155
   Black WC, 2002, ARCH MED RES, V33, P379, DOI 10.1016/S0188-4409(02)00373-9
   Blandin S, 2004, M S-MED SCI, V20, P740, DOI 10.1051/medsci/2004208-9740
   Brennan LJ, 2008, PLOS ONE, V3, DOI 10.1371/journal.pone.0002083
   Charrier C, 2006, MICROBIOL-SGM, V152, P179, DOI 10.1099/MIC.0.28412-0
   Choumet V, 2007, PROTEOMICS, V7, P3384, DOI 10.1002/pmic.200700334
   Corona M, 2006, INSECT MOL BIOL, V15, P687, DOI 10.1111/j.1365-2583.2006.00695.x
   Courageot MP, 2000, J VIROL, V74, P564, DOI 10.1128/JVI.74.1.564-572.2000
   Darby NJ, 1999, FEBS LETT, V448, P167, DOI 10.1016/S0014-5793(99)00374-9
   Dieng H, 2007, MED VET ENTOMOL, V21, P278, DOI 10.1111/j.1365-2915.2007.00693.x
   Dubrulle M, 2009, PLOS ONE, V4, DOI 10.1371/journal.pone.0005895
   Fan YJ, 2010, GENETICS, V184, P141, DOI 10.1534/genetics.109.109553
   Fernandez-Garcia MD, 2009, CELL HOST MICROBE, V5, P318, DOI 10.1016/j.chom.2009.04.001
   FINNERTY V, 1979, GENETICS, V91, P695
   Friedman DB, 2009, METHOD ENZYMOL, V463, P515, DOI 10.1016/S0076-6879(09)63030-5
   Guo XA, 2010, BMC GENOMICS, V11, DOI 10.1186/1471-2164-11-380
   Hertel L, 2004, J VIROL, V78, P11988, DOI 10.1128/JVI.78.21.11988-12011.2004
   Jacob R, 2004, J BIOL CHEM, V279, P3680, DOI 10.1074/jbc.C300503200
   Jaramillo-Gutierrez G, 2009, BMC MICROBIOL, V9, DOI 10.1186/1471-2180-9-154
   Jiang XM, 1999, J BIOL CHEM, V274, P2416, DOI 10.1074/jbc.274.4.2416
   Kanzok SM, 2001, SCIENCE, V291, P643, DOI 10.1126/science.291.5504.643
   Kielian M, 2006, VIROLOGY, V344, P38, DOI 10.1016/j.virol.2005.09.036
   Kim JW, 2005, TRENDS BIOCHEM SCI, V30, P142, DOI 10.1016/j.tibs.2005.01.005
   Klappa P, 1997, EUR J BIOCHEM, V248, P37, DOI 10.1111/j.1432-1033.1997.t01-1-00037.x
   Lefevre T, 2006, PLOS PATHOG, V2, P633, DOI 10.1371/journal.ppat.0020072
   Lumjuan N, 2007, INSECT BIOCHEM MOLEC, V37, P1026, DOI 10.1016/j.ibmb.2007.05.018
   Mercado-Curiel RF, 2008, BMC MICROBIOL, V8, DOI 10.1186/1471-2180-8-118
   Missirlis F, 2003, BIOL CHEM, V384, P463, DOI 10.1515/BC.2003.052
   Mohankumar K, 2006, VIRUS RES, V118, P130, DOI 10.1016/j.virusres.2005.12.002
   Mukhopadhyay S, 2005, NAT REV MICROBIOL, V3, P13, DOI 10.1038/nrmicro1067
   Nene V, 2007, SCIENCE, V316, P1718, DOI 10.1126/science.1138878
   Nichol H, 2002, ANNU REV ENTOMOL, V47, P535, DOI 10.1146/annurev.ento.47.091201.145237
   Ogino T, 2001, BIOCHEM BIOPH RES CO, V285, P447, DOI 10.1006/bbrc.2001.5160
   Padwad YS, 2009, IMMUNOBIOLOGY, V214, P422, DOI 10.1016/j.imbio.2008.11.010
   Popova-Butler A, 2009, J INSECT PHYSIOL, V55, P264, DOI 10.1016/j.jinsphys.2008.12.008
   Radtke K, 2006, CELL MICROBIOL, V8, P387, DOI 10.1111/j.1462-5822.2005.00679.x
   Radyuk SN, 2001, FREE RADICAL BIO MED, V31, P1090, DOI 10.1016/S0891-5849(01)00692-X
   REED L. J., 1938, AMER JOUR HYG, V27, P493
   Salazar MI, 2007, BMC MICROBIOL, V7, DOI 10.1186/1471-2180-7-9
   Samsa MM, 2009, PLOS PATHOG, V5, DOI 10.1371/journal.ppat.1000632
   Sanders HR, 2005, INSECT BIOCHEM MOLEC, V35, P1293, DOI 10.1016/j.ibmb.2005.07.006
   Schuffenecker I, 2006, PLOS MED, V3, P1058, DOI 10.1371/journal.pmed.0030263
   Sessions OM, 2009, NATURE, V458, P1047, DOI 10.1038/nature07967
   Shaw ML, 2008, PLOS PATHOG, V4, DOI 10.1371/journal.ppat.1000085
   Smith GA, 2002, ANNU REV CELL DEV BI, V18, P135, DOI 10.1146/annurev.cellbio.18.012502.105920
   Solignat M, 2009, VIROLOGY, V393, P183, DOI 10.1016/j.virol.2009.07.024
   Stiasny K, 2006, J GEN VIROL, V87, P2755, DOI 10.1099/vir.0.82210-0
   Stuart LM, 2007, NATURE, V445, P95, DOI 10.1038/nature05380
   Suresh DR, 2009, J BIOMED SCI, V16, DOI 10.1186/1423-0127-16-61
   Toba G, 2000, GENE, V253, P179, DOI 10.1016/S0378-1119(00)00246-8
   Vazeille M, 2007, PLOS ONE, V2, DOI 10.1371/journal.pone.0001168
   Vazeille-Falcoz M, 1999, AM J TROP MED HYG, V60, P292, DOI 10.4269/ajtmh.1999.60.292
   Vennestrom J, 2007, EXP PARASITOL, V115, P53, DOI 10.1016/j.exppara.2006.05.008
   Wasinpiyamongkol L, 2010, PROTEOMICS, V10, P1906, DOI 10.1002/pmic.200900626
   WEAVER SC, 1988, J VIROL, V62, P2083, DOI 10.1128/JVI.62.6.2083-2090.1988
   Woodring Jennifer L., 1996, P51
   Wu SF, 2002, J VIROL, V76, P3596, DOI 10.1128/JVI.76.8.3596-3604.2002
   Xi ZY, 2008, PLOS PATHOG, V4, DOI 10.1371/journal.ppat.1000098
   Yocupicio-Monroy RME, 2003, J VIROL, V77, P3067, DOI 10.1128/JVI.77.5.3067-3076.2003
   Zhao LM, 2009, J MED ENTOMOL, V46, P490, DOI 10.1603/033.046.0312
NR 63
TC 111
Z9 123
U1 0
U2 24
PU PUBLIC LIBRARY SCIENCE
PI SAN FRANCISCO
PA 1160 BATTERY STREET, STE 100, SAN FRANCISCO, CA 94111 USA
SN 1932-6203
J9 PLOS ONE
JI PLoS One
PD OCT 5
PY 2010
VL 5
IS 10
AR e13149
DI 10.1371/journal.pone.0013149
PG 11
WC Multidisciplinary Sciences
WE Science Citation Index Expanded (SCI-EXPANDED)
SC Science & Technology - Other Topics
GA 658RC
UT WOS:000282506100004
PM 20957153
OA gold, Green Published, Green Submitted
DA 2025-07-26
ER

PT J
AU Chen, LH
   Wilson, ME
AF Chen, Lin H.
   Wilson, Mary E.
TI Dengue and chikungunya infections in travelers
SO CURRENT OPINION IN INFECTIOUS DISEASES
LA English
DT Review
DE alphavirus; chikungunya; dengue; flavivirus; travelers
ID LABORATORY FEATURES; RETURNED TRAVELERS; REUNION ISLAND; VIRUS; FEVER;
   RISK; DISEASE; VECTOR; GLOBALIZATION; TRANSMISSION
AB Purpose of review
   Dengue and chikungunya are arboviruses that have caused major outbreaks and infected travelers, and both can be associated with fever and rash. We review the recent epidemiology of dengue and chikungunya infections and discuss their clinical presentations, diagnosis, treatment, and prevention. We highlight the findings in travelers.
   Recent findings
   Globally dengue is one of the most common infections associated with travel, and incidence has increased in the Americas in recent years, especially in Brazil. Chikungunya has caused dramatic outbreaks in the Indian Ocean islands since 2004, and has spread to south and south-east Asia. Dengue virus and chikungunya virus also possess the potential to cause autochthonous transmission in temperate regions of developed countries due to the presence of the vector mosquito, Aedes albopictus. Such an outbreak (chikungunya infection) did occur in 2007 in Italy. A mutation in chikungunya virus (A226V) appears to improve virus survival in Aedes albopictus and also increase its virulence.
   Summary
   The findings assist in differentiating dengue and chikungunya from other acute febrile illnesses and from each other. The findings also illustrate potential outbreaks in nonendemic countries, important toward developing control and prevention strategies.
C1 [Chen, Lin H.; Wilson, Mary E.] Mt Auburn Hosp, Travel Med Ctr, Cambridge, MA 02238 USA.
   [Chen, Lin H.; Wilson, Mary E.] Harvard Univ, Sch Med, Boston, MA USA.
   [Wilson, Mary E.] Harvard Univ, Sch Publ Hlth, Boston, MA 02115 USA.
C3 Harvard University; Harvard University Medical Affiliates; Mount Auburn
   Hospital; Harvard University; Harvard Medical School; Harvard
   University; Harvard T.H. Chan School of Public Health
RP Chen, LH (corresponding author), Mt Auburn Hosp, Travel Med Ctr, 330 Mt Auburn St, Cambridge, MA 02238 USA.
EM lchen@hms.harvard.edu
RI ; Chen, Lin/ADS-6751-2022
OI Chen, Lin/0000-0002-5684-8436; 
CR [Anonymous], 2009, Dengue: guidelines for diagnosis, treatment, prevention and control
   Borgherini G, 2008, CLIN INFECT DIS, V47, P469, DOI 10.1086/590003
   Borgherini G, 2007, CLIN INFECT DIS, V44, P1401, DOI 10.1086/517537
   Capeding RZ, 2010, AM J TROP MED HYG, V82, P330, DOI 10.4269/ajtmh.2010.09-0542
   Cardosa J, 2009, PLOS NEGLECT TROP D, V3, DOI 10.1371/journal.pntd.0000423
   Chadee DD, 2000, J VECTOR ECOL, V25, P158
   Chahar HS, 2009, EMERG INFECT DIS, V15, P1077, DOI 10.3201/eid1507.080638
   Charrel RN, 2007, NEW ENGL J MED, V356, P769, DOI 10.1056/NEJMp078013
   Chen LH, 2005, EMERG INFECT DIS, V11, P775, DOI 10.3201/eid1105.040934
   Chen LH, 2004, CLIN INFECT DIS, V39, pE56, DOI 10.1086/423807
   Cobelens FGJ, 2002, TROP MED INT HEALTH, V7, P331, DOI 10.1046/j.1365-3156.2002.00864.x
   Couderc T, 2009, J INFECT DIS, V200, P516, DOI 10.1086/600381
   *ECDC TECHN, 2009, DEV AED ALB RISK MAP
   Enserink M, 2008, SCIENCE, V320, P864, DOI 10.1126/science.320.5878.864
   Freedman DO, 2006, NEW ENGL J MED, V354, P119, DOI 10.1056/NEJMoa051331
   Gould EA, 2010, ANTIVIR RES, V87, P111, DOI 10.1016/j.antiviral.2009.07.007
   Gregory CJ, 2010, AM J TROP MED HYG, V82, P922, DOI 10.4269/ajtmh.2010.09-0552
   Hochedez P, 2006, EMERG INFECT DIS, V12, P1565, DOI 10.3201/eid1210.060495
   Kuno G, 1995, EPIDEMIOL REV, V17, P321, DOI 10.1093/oxfordjournals.epirev.a036196
   Lanciotti RS, 2007, EMERG INFECT DIS, V13, P764, DOI 10.3201/eid1305.070015
   Larrieu S, 2010, J CLIN VIROL, V47, P85, DOI 10.1016/j.jcv.2009.11.014
   Leroy EM, 2009, EMERG INFECT DIS, V15, P591, DOI 10.3201/eid1504.080664
   San Martin JL, 2010, AM J TROP MED HYG, V82, P128, DOI 10.4269/ajtmh.2010.09-0346
   Massad E, 2008, J TRAVEL MED, V15, P147, DOI 10.1111/j.1708-8305.2008.00186.x
   Massad E, 2009, J TRAVEL MED, V16, P191, DOI 10.1111/j.1708-8305.2009.00310.x
   Ng LC, 2009, EMERG INFECT DIS, V15, P1243, DOI 10.3201/eid1508.081486
   Oliver M, 2009, PLOS NEGLECT TROP D, V3, DOI 10.1371/journal.pntd.0000374
   Parola P, 2006, EMERG INFECT DIS, V12, P1493, DOI 10.3201/eid1210.060610
   Petersen LR, 2010, TRANSFUS MED REV, V24, P15, DOI 10.1016/j.tmrv.2009.09.002
   Potasman I, 1999, EMERG INFECT DIS, V5, P824, DOI 10.3201/eid0506.990615
   Rajapakse S, 2010, T ROY SOC TROP MED H, V104, P89, DOI 10.1016/j.trstmh.2009.07.031
   Reiskind MH, 2008, AM J TROP MED HYG, V78, P422, DOI 10.4269/ajtmh.2008.78.422
   REITER P, 2003, LANCET INFECT DIS, V3, P463
   Renault P, 2008, EMERG INFECT DIS, V14, P1327, DOI 10.3201/eid1408.080201
   Rezza G, 2007, LANCET, V370, P1840, DOI 10.1016/S0140-6736(07)61779-6
   SANCHEZVEGAS C, 2009, 11 C INT SOC TRAV ME, P71
   Schilling S, 2009, J CLIN VIROL, V45, P163, DOI 10.1016/j.jcv.2009.04.001
   Schuffenecker I, 2006, PLOS MED, V3, P1058, DOI 10.1371/journal.pmed.0030263
   Schwartz E, 2008, EMERG INFECT DIS, V14, P1081, DOI 10.3201/eid1407.071412
   Sergon K, 2008, AM J TROP MED HYG, V78, P333, DOI 10.4269/ajtmh.2008.78.333
   Simon F, 2008, MED CLIN N AM, V92, P1323, DOI 10.1016/j.mcna.2008.07.008
   Simon F, 2007, MEDICINE, V86, P123, DOI 10.1097/MD/0b013e31806010a5
   Sissoko D, 2009, PLOS NEGLECT TROP D, V3, DOI 10.1371/journal.pntd.0000389
   Soumahoro MK, 2010, EMERG INFECT DIS, V16, P162, DOI 10.3201/eid1601.080776
   Staples JE, 2009, CLIN INFECT DIS, V49, P942, DOI 10.1086/605496
   Tatem AJ, 2006, P NATL ACAD SCI USA, V103, P6242, DOI 10.1073/pnas.0508391103
   Taubitz W, 2007, CLIN INFECT DIS, V45, pE1, DOI 10.1086/518701
   Teixeira MG, 2009, CAD SAUDE PUBLICA, V25, pS7, DOI 10.1590/S0102-311X2009001300002
   Tsetsarkin KA, 2007, PLOS PATHOG, V3, P1895, DOI 10.1371/journal.ppat.0030201
   Ubol S, 2010, J INFECT DIS, V201, P923, DOI 10.1086/651018
   Vazeille M, 2008, ACTA TROP, V105, P200, DOI 10.1016/j.actatropica.2007.09.009
   who, WHO report on global surveillance of epidemic-prone infectious diseases
   Wilson ME, 2007, CURR OPIN INFECT DIS, V20, P449
   Wilson ME, 2007, CLIN INFECT DIS, V44, P1560, DOI 10.1086/518173
NR 54
TC 99
Z9 112
U1 0
U2 22
PU LIPPINCOTT WILLIAMS & WILKINS
PI PHILADELPHIA
PA TWO COMMERCE SQ, 2001 MARKET ST, PHILADELPHIA, PA 19103 USA
SN 0951-7375
EI 1473-6527
J9 CURR OPIN INFECT DIS
JI Curr. Opin. Infect. Dis.
PD OCT
PY 2010
VL 23
IS 5
BP 438
EP 444
DI 10.1097/QCO.0b013e32833c1d16
PG 7
WC Infectious Diseases
WE Science Citation Index Expanded (SCI-EXPANDED)
SC Infectious Diseases
GA 647XG
UT WOS:000281653400007
PM 20581669
DA 2025-07-26
ER

PT J
AU Derraik, JGB
   Slaney, D
   Nye, ER
   Weinstein, P
AF Derraik, Jose G. B.
   Slaney, David
   Nye, Edwin R.
   Weinstein, Philip
TI Chikungunya Virus: A Novel and Potentially Serious Threat to New Zealand
   and the South Pacific Islands
SO AMERICAN JOURNAL OF TROPICAL MEDICINE AND HYGIENE
LA English
DT Article
ID AEDES-ALBOPICTUS; INDIAN-OCEAN; VERTICAL TRANSMISSION; REUNION ISLAND;
   ROSS RIVER; INFECTION; MOSQUITOS; EPIDEMIC; DISEASES; OUTBREAK
AB There has never been a locally transmitted outbreak of mosquito-borne disease in New Zealand, but the risk of an outbreak occurring is increasing with on-going interceptions of exotic mosquito vectors across its border, increasing traffic of goods and passengers, higher numbers of viremic travelers arriving, and local, regional, and global environmental change. The risk posed to New Zealand by chikungunya virus is potentially high because of the transmissibility of this virus in subtropical climates, compounded by a population that is predominantly immunologically naive to exotic arboviruses. However, risk reduction in New Zealand should not be considered in isolation but must be viewed within a wider South Pacific context. In this report, we discuss the potential threat posed by chikungunya to the region, focusing in particular on New Zealand, and re-emphasizing the need for a South Pacific wide approach towards mosquito-borne disease prevention.
C1 [Derraik, Jose G. B.] Massey Univ, Dis & Vector Res Grp, Inst Nat Sci, Auckland, New Zealand.
   [Slaney, David] Inst Environm Sci & Res Ltd, Porirua, New Zealand.
   [Nye, Edwin R.] Univ Otago, Dept Med, Dunedin, New Zealand.
   [Weinstein, Philip] Univ Queensland, Sch Populat Hlth, Herston, Qld, Australia.
C3 Massey University; Institute of Environmental Science & Research (ESR) -
   New Zealand; University of Otago; University of Queensland
RP Derraik, JGB (corresponding author), Massey Univ, Dis & Vector Res Grp, Inst Nat Sci, Albany Campus, Auckland, New Zealand.
EM derraik@gmail.com; David.Slaney@esr.cri.nz;
   ted.nye@stonebow.otago.ac.nz; p.weinstein@sph.uq.edu.au
RI Weinstein, Phil/C-9805-2011; Derraik, José/A-1925-2008
OI Weinstein, Philip/0000-0001-9860-7166; Behrensdorf Derraik, Jose
   Guilherme/0000-0003-1226-1956
CR AASKOV JG, 1981, AM J TROP MED HYG, V30, P1053, DOI 10.4269/ajtmh.1981.30.1053
   Angelini R, 2007, Euro Surveill, V12
   BELKIN J N, 1968, Contributions of the American Entomological Institute, V3, P1
   Bessaud M, 2006, EMERG INFECT DIS, V12, P1604, DOI 10.3201/eid1210.060596
   Charrel RN, 2007, NEW ENGL J MED, V356, P769, DOI 10.1056/NEJMp078013
   de Lamballerie X, 2008, VIROL J, V5, DOI 10.1186/1743-422X-5-33
   de Wet N, 2001, NEW ZEAL MED J, V114, P420
   Delatte H, 2009, J MED ENTOMOL, V46, P33, DOI 10.1603/033.046.0105
   Derraik J.G.B., 2004, The Weta, V28, P28
   DERRAIK JG, 2009, NZ MED J, V122, pU3707
   Derraik JGB, 2006, J MED ENTOMOL, V43, P1, DOI 10.1603/0022-2585(2006)043[0001:ASFIAD]2.0.CO;2
   Derraik JGB, 2004, AUST NZ J PUBL HEAL, V28, P433, DOI 10.1111/j.1467-842X.2004.tb00025.x
   Derraik JGB, 2004, AUST NZ J PUBL HEAL, V28, P27, DOI 10.1111/j.1467-842X.2004.tb00628.x
   DERRAIK JGB, 2004, WETA, V28, P14
   DERRAIK JGB, 2005, NZ MED J, V118, P1670
   Derraik JGB, 2007, ECOHEALTH, V4, P72, DOI 10.1007/s10393-006-0080-2
   Derraik JGB, 2005, J VECTOR ECOL, V30, P334
   Derraik JGB, 2009, ECOHEALTH, V6, P229, DOI 10.1007/s10393-009-0238-9
   Diallo M, 1999, AM J TROP MED HYG, V60, P281, DOI 10.4269/ajtmh.1999.60.281
   Druce JD, 2007, EMERG INFECT DIS, V13, P509, DOI 10.3201/eid1303.060761
   Dubrulle M, 2009, PLOS ONE, V4, DOI 10.1371/journal.pone.0005895
   DUMBLETON L J, 1968, Tuatara, V16, P167
   Enserink M, 2007, SCIENCE, V318, P1860, DOI 10.1126/science.318.5858.1860
   Epstein PR, 2007, AM J TROP MED HYG, V76, P403, DOI 10.4269/ajtmh.2007.76.403
   Gérardin P, 2008, PLOS MED, V5, P413, DOI 10.1371/journal.pmed.0050060
   Guilherme JM, 1996, T ROY SOC TROP MED H, V90, P31, DOI 10.1016/S0035-9203(96)90468-X
   HAYES JC, 1974, BIOL MAORIGOELDIA AR
   Higgs S, 2006, VECTOR-BORNE ZOONOT, V6, P115, DOI 10.1089/vbz.2006.6.115
   *HL, 2008, DIS KNOW NO FRONT EF, V1
   Holder P., 1999, Surveillance (Wellington), V26, P12
   LEE W, 1999, DIPTERA NEMATOCERA, P161
   MAGUIRE T, 1994, NEW ZEAL MED J, V107, P448
   Miles J.A.R., 1984, P209
   MOURYA DT, 1987, INDIAN J MED RES, V85, P593
   Pialoux G, 2007, LANCET INFECT DIS, V7, P319, DOI 10.1016/S1473-3099(07)70107-X
   Powers AM, 2007, J GEN VIROL, V88, P2363, DOI 10.1099/vir.0.82858-0
   Rezza G, 2007, LANCET, V370, P1840, DOI 10.1016/S0140-6736(07)61779-6
   Ross RW, 1963, AUST J SCI, V26
   Russell R. C., 1995, Review of Medical and Veterinary Entomology, V83, P141
   Senanayake M. P., 2009, CEYLON MEDICAL JOURNAL, V54, P47
   Snell A.E., 2005, Weta, V29, P6
   Snell AE, 2005, NEW ZEAL J ZOOL, V32, P99, DOI 10.1080/03014223.2005.9518401
   Snell Amy E., 2005, Weta, V30, P10
   Snell Amy E., 2005, New Zealand Entomologist, V28, P95
   Touret Y, 2006, PRESSE MED, V35, P1656, DOI 10.1016/S0755-4982(06)74874-6
   Tsetsarkin KA, 2007, PLOS PATHOG, V3, P1895, DOI 10.1371/journal.ppat.0030201
   van den Hurk AF, 2010, VECTOR-BORNE ZOONOT, V10, P489, DOI 10.1089/vbz.2009.0106
   Vazeille M, 2008, ACTA TROP, V105, P200, DOI 10.1016/j.actatropica.2007.09.009
   Vazeille M, 2007, PLOS ONE, V2, DOI 10.1371/journal.pone.0001168
   Vazeille M, 2009, MEM I OSWALDO CRUZ, V104, P632, DOI 10.1590/S0074-02762009000400017
   Watson Tonya M., 1997, Arbovirus Research in Australia, V7, P305
   Weinstein P, 2008, SINGAPORE J TROP GEO, V29, P221, DOI 10.1111/j.1467-9493.2008.00330.x
NR 52
TC 12
Z9 13
U1 0
U2 10
PU AMER SOC TROP MED & HYGIENE
PI MCLEAN
PA 8000 WESTPARK DR, STE 130, MCLEAN, VA 22101 USA
SN 0002-9637
EI 1476-1645
J9 AM J TROP MED HYG
JI Am. J. Trop. Med. Hyg.
PD OCT
PY 2010
VL 83
IS 4
BP 755
EP 759
DI 10.4269/ajtmh.2010.10-0123
PG 5
WC Public, Environmental & Occupational Health; Tropical Medicine
WE Science Citation Index Expanded (SCI-EXPANDED)
SC Public, Environmental & Occupational Health; Tropical Medicine
GA 663DF
UT WOS:000282862500007
PM 20889861
OA Green Published
DA 2025-07-26
ER

PT J
AU Diallo, M
   Laganier, R
   Nangouma, A
AF Diallo, Mawlouth
   Laganier, Remi
   Nangouma, Auguste
TI First record of Ae. albopictus (Skuse 1894), in Central African
   Republic
SO TROPICAL MEDICINE & INTERNATIONAL HEALTH
LA English
DT Article
DE Aedes albopictus; mosquito; dengue; chikungunya
ID AEDES-ALBOPICTUS; CHIKUNGUNYA-VIRUS; VECTOR COMPETENCE; YELLOW-FEVER
AB METHODS Mosquito aquatic stages were collected in domestic and peri-domestic areas, and epidemic risk indexes (Breteau, Container) were calculated for each prospected location. Adult female mosquitoes were captured by human landing catches, while larvae were sampled by inspecting artificial and natural breeding sites in randomly selected premises.
   RESULTS Seventy-eight adults Aedes albopictus were collected in Bangui and Bayanga. Mosquito biting rate and abundance were, respectively, 0.33-1.70 bites/human/hour and 14.6% in Bangui and 0.04-0.16 and 0.4% in Bayanga. Larval sampling revealed a large diversity of water container harbouring the species in Bangui, Bayanga, Nola and Salo including unused containers, old tires, vehicle carcasses, buckets, barrels and stem of bamboo. The epidemic risk indices were erratic according to the location, ranging between 1.5-27.6 for Breteau and 1.3-47.1 for Container.
   CONCLUSION This is the first record of Ae. albopictus in two bioclimatic zones of CAR This observation emphasizes the need to further investigate its potential impact on dengue and chikungunya viruses transmission regarding their recent emergences in Africa (Cote d'Ivoire, Senegal, Mali, Somalia, Gabon, Cape Verde Islands).
C1 [Diallo, Mawlouth] Inst Pasteur, Unite Entomol Med, Dakar, Senegal.
   [Laganier, Remi] Inst Pasteur, Bangui, Cent Afr Republ.
   [Nangouma, Auguste] Minist Hlth, Bangui, Cent Afr Republ.
C3 Pasteur Network; Institut Pasteur Dakar
RP Diallo, M (corresponding author), Inst Pasteur, Unite Entomol Med, BP 220, Dakar, Senegal.
EM diallo@pasteur.sn
OI Diallo, Mawlouth/0000-0002-8972-0500
CR Aranda C, 2006, MED VET ENTOMOL, V20, P150, DOI 10.1111/j.1365-2915.2006.00605.x
   CORDELLIER R, 1974, Cahiers O.R.S.T.O.M. (Office de la Recherche Scientifique et Technique Outre-Mer) Serie Entomologie Medicale et Parasitologie, V12, P19
   CORNEL AJ, 1991, J AM MOSQUITO CONTR, V7, P107
   Dubrulle M, 2009, PLOS ONE, V4, DOI 10.1371/journal.pone.0005895
   Edwards F.W., 1941, MOSQUITOES ETHIOPIAN, P1
   Fontenille D, 2001, EMERG INFECT DIS, V7, P1066, DOI 10.3201/eid0706.010631
   Geoffroy B., 1972, Cahiers Off Rech Sci Tech Outre - Mer, V10, P127
   Gubler DJ, 2003, LANCET INFECT DIS, V3, P751, DOI 10.1016/S1473-3099(03)00826-0
   HERVE J-P, 1978, Cahiers O.R.S.T.O.M. (Office de la Recherche Scientifique et Technique Outre-Mer) Serie Entomologie Medicale et Parasitologie, V16, P55
   Johnson BW, 2002, T ROY SOC TROP MED H, V96, P611, DOI 10.1016/S0035-9203(02)90326-3
   Krueger A, 2007, TROP MED INT HEALTH, V12, P1105, DOI 10.1111/j.1365-3156.2007.01893.x
   Lounibos LP, 2002, ANNU REV ENTOMOL, V47, P233, DOI 10.1146/annurev.ento.47.091201.145206
   MATHIOT CC, 1990, AM J TROP MED HYG, V42, P386, DOI 10.4269/ajtmh.1990.42.386
   MILLER BR, 1988, T ROY SOC TROP MED H, V82, P476, DOI 10.1016/0035-9203(88)90168-X
   Pagès F, 2009, PLOS ONE, V4, DOI 10.1371/journal.pone.0004691
   Pastorino B, 2004, J MED VIROL, V74, P277, DOI 10.1002/jmv.20168
   Peyrefitte CN, 2007, EMERG INFECT DIS, V13, P768, DOI 10.3201/eid1305.061500
   Reiter P, 1998, J AM MOSQUITO CONTR, V14, P83
   Rueda LM, 2004, ZOOTAXA, P1, DOI 10.11646/zootaxa.589.1.1
   SALUZZO JF, 1980, B SOC PATHOL EXOT, V73, P390
   SAVAGE HM, 1992, J AM MOSQUITO CONTR, V8, P101
   Tsetsarkin KA, 2007, PLOS PATHOG, V3, P1895, DOI 10.1371/journal.ppat.0030201
   *WHO, 2009, WEEKLY EPIDEMIOLOGIC, V11, P84
NR 23
TC 22
Z9 23
U1 1
U2 9
PU WILEY
PI HOBOKEN
PA 111 RIVER ST, HOBOKEN 07030-5774, NJ USA
SN 1360-2276
EI 1365-3156
J9 TROP MED INT HEALTH
JI Trop. Med. Int. Health
PD OCT
PY 2010
VL 15
IS 10
BP 1185
EP 1189
DI 10.1111/j.1365-3156.2010.02594.x
PG 5
WC Public, Environmental & Occupational Health; Tropical Medicine
WE Science Citation Index Expanded (SCI-EXPANDED)
SC Public, Environmental & Occupational Health; Tropical Medicine
GA 649UC
UT WOS:000281798400011
PM 20831673
DA 2025-07-26
ER

PT J
AU Domingo, C
   Niedrig, M
   Teichmann, A
   Kaiser, M
   Rumer, L
   Jarman, RG
   Donoso-Mantke, O
AF Domingo, Cristina
   Niedrig, Matthias
   Teichmann, Anette
   Kaiser, Marco
   Rumer, Leonid
   Jarman, Richard G.
   Donoso-Mantke, Oliver
TI 2<SUP>nd</SUP> International External Quality Control Assessment for the
   Molecular Diagnosis of Dengue Infections
SO PLOS NEGLECTED TROPICAL DISEASES
LA English
DT Article
ID POLYMERASE-CHAIN-REACTION; REVERSE TRANSCRIPTION-PCR; HEMORRHAGIC-FEVER;
   VIRUS-INFECTIONS; RAPID DETECTION; VIRAL LOAD; PATHOGENESIS; SEROTYPE;
   EPIDEMIOLOGY; DISEASE
AB Background: Currently dengue viruses (DENV) pose an increasing threat to over 2.5 billion people in over 100 tropical and sub-tropical countries worldwide. International air travel is facilitating rapid global movement of DENV, increasing the risk of severe dengue epidemics by introducing different serotypes. Accurate diagnosis is critical for early initiation of preventive measures. Different reverse transcriptase PCR (RT-PCR) methods are available, which should be evaluated and standardized. Epidemiological and laboratory-based surveillance is required to monitor and guide dengue prevention and control programmes, i.e., by mosquito control or possible vaccination (as soon as an effective and safe vaccine becomes available).
   Objective: The purpose of the external quality assurance (EQA) study described is to assess the efficiency and accuracy of dengue molecular diagnosis methods applied by expert laboratories.
   Study Design: A panel of 12 human plasma samples was distributed and tested for DENV-specific RNA. The panel comprised 9 samples spiked with different DENV serotypes (DENV-1 to DENV-4), including 10-fold dilution series of DENV-1 and DENV-3. Two specificity controls consisted of a sample with a pool of 4 other flaviviruses and a sample with chikungunya virus. A negative control sample was also included.
   Results: Thirty-seven laboratories (from Europe, Middle East Asia, Asia, the Americas/Caribbean, and Africa) participated in this EQA study, and reports including 46 sets of results were returned. Performance among laboratories varied according to methodologies used. Only 5 (10.9%) data sets met all criteria with optimal performance, and 4 (8.7%) with acceptable performance, while 37 (80.4%) reported results showed the need for improvement regarding accomplishment of dengue molecular diagnosis. Failures were mainly due to lack of sensitivity and the presence of false positives.
   Conclusions: The EQA provides information on each laboratory's efficacy of RT-PCR techniques for dengue diagnosis and indicates for most laboratories an urgent need to improve sensitivity and specificity.
C1 [Domingo, Cristina; Niedrig, Matthias; Teichmann, Anette; Kaiser, Marco; Rumer, Leonid; Donoso-Mantke, Oliver] Robert Koch Inst, D-1000 Berlin, Germany.
   [Jarman, Richard G.] USAMC AFRIMS, Bangkok, Thailand.
C3 Robert Koch Institute; Walter Reed Army Institute of Research (WRAIR);
   Armed Forces Research Institute of Medical Science (AFRIMS)
RP Domingo, C (corresponding author), Robert Koch Inst, D-1000 Berlin, Germany.
EM donosoo@rki.de
RI Domingo, Cristina/AAW-2819-2021
OI Domingo Carrasco, Cristina/0000-0003-0957-3377
FU European Centre for Disease Prevention and Control (ECDC)
   [ECDC/2008/011]
FX This new EQA study is part of the ENIVD-CLRN project funded by the
   European Centre for Disease Prevention and Control (ECDC) under the
   Framework Service Contract Ref. No. ECDC/2008/011. The funders had no
   role in study design, data collection and analysis, decision to publish,
   or preparation of the manuscript.
CR Chinnawirotpisan P, 2008, ARCH VIROL, V153, P2225, DOI 10.1007/s00705-008-0249-9
   Chow VTK, 1998, AM J TROP MED HYG, V58, P578, DOI 10.4269/ajtmh.1998.58.578
   Domingo C., 2004, Dengue Bulletin, V28, P87
   Domingo C, 2006, J CLIN MICROBIOL, V44, P1519, DOI 10.1128/JCM.44.4.1519-1529.2006
   Drosten C, 2002, J CLIN MICROBIOL, V40, P2323, DOI 10.1128/JCM.40.7.2323-2330.2002
   Dumoulin A, 2008, J CLIN MICROBIOL, V46, P3104, DOI 10.1128/JCM.01294-08
   Gurukumar KR, 2009, VIROL J, V6, DOI 10.1186/1743-422X-6-10
   HALSTEAD SB, 1981, AM J EPIDEMIOL, V114, P632, DOI 10.1093/oxfordjournals.aje.a113235
   Ito M, 2004, J CLIN MICROBIOL, V42, P5935, DOI 10.1128/JCM.42.12.5935-5937.2004
   Johnson BW, 2005, J CLIN MICROBIOL, V43, P4977, DOI 10.1128/JCM.43.10.4977-4983.2005
   Kao Chuan-Liang, 2005, Journal of Microbiology Immunology and Infection, V38, P5
   Kurane I, 1992, Semin Immunol, V4, P121
   Lai YL, 2007, J CLIN MICROBIOL, V45, P935, DOI 10.1128/JCM.01258-06
   LANCIOTTI RS, 1992, J CLIN MICROBIOL, V30, P545, DOI 10.1128/JCM.30.3.545-551.1992
   Laue T, 1999, J CLIN MICROBIOL, V37, P2543, DOI 10.1128/JCM.37.8.2543-2547.1999
   Lemmer A, 2004, J CLIN VIROL, V30, P291, DOI 10.1016/j.jcv.2003.11.002
   Leparc-Goffart I, 2009, J CLIN VIROL, V45, P61, DOI 10.1016/j.jcv.2009.02.010
   Mantke OD, 2004, J CLIN VIROL, V29, P105, DOI 10.1016/S1386-6532(03)00110-0
   MANTKE OD, 2005, EUROSURVEILLANCE, V10, P102
   McBride WJH, 2000, MICROBES INFECT, V2, P1041, DOI 10.1016/S1286-4579(00)01258-2
   Raengsakulrach B, 2002, J VIROL METHODS, V105, P219, DOI 10.1016/S0166-0934(02)00104-0
   RicoHesse R, 1997, VIROLOGY, V230, P244, DOI 10.1006/viro.1997.8504
   SANCHEZSECO MP, 2004, TROP MED INT HEALTH, V11, P1432
   Scaramozzino N, 2001, J CLIN MICROBIOL, V39, P1922, DOI 10.1128/JCM.39.5.1922-1927.2001
   TERMEULEN J, 2004, TROP MED INT HEALTH, V5, P325
   Thomas L, 2008, AM J TROP MED HYG, V78, P990
   Vaughn DW, 2000, J INFECT DIS, V181, P2, DOI 10.1086/315215
   Wang WK, 2003, VIROLOGY, V305, P330, DOI 10.1006/viro.2002.1704
   WHO, 2002, DENG DENG HAEM FEV F
NR 29
TC 48
Z9 49
U1 0
U2 8
PU PUBLIC LIBRARY SCIENCE
PI SAN FRANCISCO
PA 185 BERRY ST, STE 1300, SAN FRANCISCO, CA 94107 USA
SN 1935-2727
J9 PLOS NEGLECT TROP D
JI Plos Neglect. Trop. Dis.
PD OCT
PY 2010
VL 4
IS 10
AR e833
DI 10.1371/journal.pntd.0000833
PG 9
WC Infectious Diseases; Parasitology; Tropical Medicine
WE Science Citation Index Expanded (SCI-EXPANDED)
SC Infectious Diseases; Parasitology; Tropical Medicine
GA 672CC
UT WOS:000283559600006
PM 20957194
OA Green Submitted, Green Published, gold
DA 2025-07-26
ER

PT J
AU Fros, JJ
   Liu, WJ
   Prow, NA
   Geertsema, C
   Ligtenberg, M
   Vanlandingham, DL
   Schnettler, E
   Vlak, JM
   Suhrbier, A
   Khromykh, AA
   Pijlman, GP
AF Fros, Jelke J.
   Liu, Wen Jun
   Prow, Natalie A.
   Geertsema, Corinne
   Ligtenberg, Maarten
   Vanlandingham, Dana L.
   Schnettler, Esther
   Vlak, Just M.
   Suhrbier, Andreas
   Khromykh, Alexander A.
   Pijlman, Gorben P.
TI Chikungunya Virus Nonstructural Protein 2 Inhibits Type I/II
   Interferon-Stimulated JAK-STAT Signaling
SO JOURNAL OF VIROLOGY
LA English
DT Article
ID PERSISTENT INFECTION; EQUINE ENCEPHALITIS; WILD-TYPE; RNASE-L;
   REPLICATION; INDUCTION; EXPRESSION; NS5; ALPHAVIRUSES; FIBROBLASTS
AB Chikungunya virus (CHIKV) is an emerging human pathogen transmitted by mosquitoes. Like that of other alphaviruses, CHIKV replication causes general host shutoff, leading to severe cytopathicity in mammalian cells, and inhibits the ability of infected cells to respond to interferon (IFN). Recent research, however, suggests that alphaviruses may have additional mechanisms to circumvent the host's antiviral IFN response. Here we show that CHIKV replication is resistant to inhibition by interferon once RNA replication has been established and that CHIKV actively suppresses the antiviral IFN response by preventing IFN-induced gene expression. Both CHIKV infection and CHIKV replicon RNA replication efficiently blocked STAT1 phosphorylation and/or nuclear translocation in mammalian cells induced by either type I or type II IFN. Expression of individual CHIKV nonstructural proteins (nsPs) showed that nsP2 was a potent inhibitor of IFN-induced JAK-STAT signaling. In addition, mutations in CHIKV-nsP2 (P718S) and Sindbis virus (SINV)-nsP2 (P726S) that render alphavirus replicons noncytopathic significantly reduced JAK-STAT inhibition. This host shutoff-independent inhibition of IFN signaling by CHIKV is likely to have an important role in viral pathogenesis.
C1 [Fros, Jelke J.; Geertsema, Corinne; Ligtenberg, Maarten; Schnettler, Esther; Vlak, Just M.; Pijlman, Gorben P.] Wageningen Univ, Virol Lab, NL-6708 PB Wageningen, Netherlands.
   [Liu, Wen Jun] Australian Army Malaria Inst, Brisbane, Qld 4051, Australia.
   [Prow, Natalie A.; Khromykh, Alexander A.] Univ Queensland, Sch Chem & Mol Biosci, Ctr Infect Dis Res, Brisbane, Qld 4072, Australia.
   [Suhrbier, Andreas] Queensland Inst Med Res, Brisbane, Qld 4029, Australia.
   [Vanlandingham, Dana L.] Univ Texas Med Branch, Dept Pathol, Galveston, TX USA.
C3 Wageningen University & Research; QIMR Berghofer Medical Research
   Institute; University of Queensland; QIMR Berghofer Medical Research
   Institute; University of Texas System; University of Texas Medical
   Branch Galveston
RP Pijlman, GP (corresponding author), Wageningen Univ, Virol Lab, Droevendaalsesteeg 1, NL-6708 PB Wageningen, Netherlands.
EM gorben.pijlman@wur.nl
RI ; Fros, Jelke/AAN-5110-2020; Khromykh, Alexander/X-7200-2018; LIU,
   Wenjun/F-1892-2010; Schnettler, Esther/AAV-8774-2020
OI Fros, Jelke/0000-0002-3291-8401; Prow, Natalie/0000-0001-7312-8767;
   Khromykh, Alexander/0000-0001-6206-6935; Suhrbier,
   Andreas/0000-0001-8986-9025; Pijlman, Gorben/0000-0001-9301-0408; 
CR Aguilar PV, 2007, J VIROL, V81, P3866, DOI 10.1128/JVI.02075-06
   Ashour J, 2009, J VIROL, V83, P5408, DOI 10.1128/JVI.02188-08
   Breakwell L, 2007, J VIROL, V81, P8677, DOI 10.1128/JVI.02411-06
   Burke CW, 2009, VIROLOGY, V395, P121, DOI 10.1016/j.virol.2009.08.039
   Couderc T, 2008, PLOS PATHOG, V4, DOI 10.1371/journal.ppat.0040029
   Cruz CC, 2010, VIROLOGY, V399, P1, DOI 10.1016/j.virol.2009.12.031
   DESMYTER J, 1968, J VIROL, V2, P955, DOI 10.1128/JVI.2.10.955-961.1968
   Dryga SA, 1997, VIROLOGY, V228, P74, DOI 10.1006/viro.1996.8364
   Enserink M, 2007, SCIENCE, V317, P1485, DOI 10.1126/science.317.5844.1485a
   Frolov I, 2004, ARCH VIROL, P139
   Frolova EI, 2002, J VIROL, V76, P11254, DOI 10.1128/JVI.76.22.11254-11264.2002
   Gardner J, 2010, J VIROL, V84, P8021, DOI 10.1128/JVI.02603-09
   Garmashova N, 2007, J VIROL, V81, P2472, DOI 10.1128/JVI.02073-06
   Heinemann S, 2006, J BIOL CHEM, V281, P8565, DOI 10.1074/jbc.M510891200
   KING P, 1994, J BIOL CHEM, V269, P30609
   Kuhn RJ., 2007, Fields Virology, VFifth, P1001
   Kujala P, 2001, J VIROL, V75, P3873, DOI 10.1128/JVI.75.8.3873-3884.2001
   Lam S K, 2001, Southeast Asian J Trop Med Public Health, V32, P447
   Levine B, 1996, P NATL ACAD SCI USA, V93, P4810, DOI 10.1073/pnas.93.10.4810
   Lin RJ, 2006, J VIROL, V80, P5908, DOI 10.1128/JVI.02714-05
   Liu WJ, 2005, J VIROL, V79, P1934, DOI 10.1128/JVI.79.3.1934-1942.2005
   Liu WJ, 2002, J VIROL, V76, P10766, DOI 10.1128/JVI.76.21.10766-10775.2002
   Mazzon M, 2009, J INFECT DIS, V200, P1261, DOI 10.1086/605847
   Mogal A, 2006, MOL CELL PROBE, V20, P81, DOI 10.1016/j.mcp.2005.09.008
   Powers AM, 2007, J GEN VIROL, V88, P2363, DOI 10.1099/vir.0.82858-0
   Randall RE, 2008, J GEN VIROL, V89, P1, DOI 10.1099/vir.0.83391-0
   Rezza G, 2007, LANCET, V370, P1840, DOI 10.1016/S0140-6736(07)61779-6
   RICE CM, 1987, J VIROL, V61, P3809, DOI 10.1128/JVI.61.12.3809-3819.1987
   ROBINSON M C, 1955, Trans R Soc Trop Med Hyg, V49, P28, DOI [10.1016/0035-9203(55)90080-8, 10.1016/0035-9203(57)90022-6]
   Sawicki DL, 2003, J VIROL, V77, P1801, DOI 10.1128/JVI.77.3.1801-1811.2003
   Scagnolari C, 2007, INTERVIROLOGY, V50, P156, DOI 10.1159/000098242
   Schilte C, 2010, J EXP MED, V207, P429, DOI 10.1084/jem.20090851
   Shaner NC, 2004, NAT BIOTECHNOL, V22, P1567, DOI 10.1038/nbt1037
   Silverman RH, 2007, J VIROL, V81, P12720, DOI 10.1128/JVI.01471-07
   Simmons JD, 2009, J VIROL, V83, P10571, DOI 10.1128/JVI.01041-09
   Stock Ingo, 2009, Med Monatsschr Pharm, V32, P17
   STRAUSS JH, 1994, MICROBIOL REV, V58, P491, DOI 10.1128/MMBR.58.3.491-562.1994
   Townson H, 2008, T ROY SOC TROP MED H, V102, P308, DOI 10.1016/j.trstmh.2007.11.013
   Tsetsarkin KA, 2007, PLOS PATHOG, V3, P1895, DOI 10.1371/journal.ppat.0030201
   Vanlandingham DL, 2005, INSECT BIOCHEM MOLEC, V35, P1162, DOI 10.1016/j.ibmb.2005.05.008
   Yin J, 2009, J VIROL, V83, P10036, DOI 10.1128/JVI.01209-09
NR 41
TC 200
Z9 239
U1 1
U2 14
PU AMER SOC MICROBIOLOGY
PI WASHINGTON
PA 1752 N ST NW, WASHINGTON, DC 20036-2904 USA
SN 0022-538X
EI 1098-5514
J9 J VIROL
JI J. Virol.
PD OCT
PY 2010
VL 84
IS 20
BP 10877
EP 10887
DI 10.1128/JVI.00949-10
PG 11
WC Virology
WE Science Citation Index Expanded (SCI-EXPANDED)
SC Virology
GA 660KW
UT WOS:000282642600041
PM 20686047
OA Green Published
DA 2025-07-26
ER

PT J
AU Hassing, RJ
   Leparc-Goffart, I
   Blank, SN
   Thevarayan, S
   Tolou, H
   van Doornum, G
   van Genderen, PJ
AF Hassing, Robert-Jan
   Leparc-Goffart, Isabelle
   Blank, Sybrandus N.
   Thevarayan, Subashini
   Tolou, Hugues
   van Doornum, Gerard
   van Genderen, Perry J.
TI Imported Mayaro virus infection in the Netherlands
SO JOURNAL OF INFECTION
LA English
DT Article
DE Mayaro virus; Surinam; Alphavirus; Chikungunya virus; Cross-reactivity
ID DISEASE; ALPHAVIRUSES; PATTERNS; FEVER
AB A Dutch couple, presenting with persisting arthralgias, temporary fever and rash after a stay in Surinam were diagnosed with Mayaro virus infection. Mayaro virus is a relatively unknown South American Alphavirus responsible for dengue-like clinical features and persisting arthralgias. An important, but probably underappreciated cross-reactivity with other Alphaviruses like Chikungunya virus is present, which may become of clinical importance in the event the various Alphaviruses will have overlapping geographical distributions and in seroprevalence studies. (C) 2010 The British Infection Society. Published by Elsevier Ltd. All rights reserved.
C1 [Hassing, Robert-Jan; Thevarayan, Subashini] Erasmus Univ Hosp Rotterdam, Dept Internal Med, NL-3000 CA Rotterdam, Netherlands.
   [Hassing, Robert-Jan; Thevarayan, Subashini; van Genderen, Perry J.] Harbour Hosp, Dept Internal Med, Rotterdam, Netherlands.
   [Hassing, Robert-Jan; Thevarayan, Subashini; van Genderen, Perry J.] Inst Trop Dis, Rotterdam, Netherlands.
   [Leparc-Goffart, Isabelle; Tolou, Hugues] IRBA, Inst Trop Med, Serv Sante Armees, Unite Virol, Marseille, France.
   [Blank, Sybrandus N.] Maxima Med Ctr Eindhoven, Dept Internal Med, Eindhoven, Netherlands.
   [van Doornum, Gerard] Erasmus Univ Hosp Rotterdam, Dept Virol, NL-3000 CA Rotterdam, Netherlands.
C3 Erasmus University Rotterdam; Erasmus MC; Aix-Marseille Universite;
   Maxima Medical Center; Erasmus University Rotterdam; Erasmus MC
RP Hassing, RJ (corresponding author), Erasmus Univ Hosp Rotterdam, Dept Internal Med, POB 2040, NL-3000 CA Rotterdam, Netherlands.
EM r.hassing@erasmusmc.nl
OI van Genderen, Perry/0000-0001-8892-7596
CR ANDERSON CR, 1957, AM J TROP MED HYG, V6, P1012, DOI 10.4269/ajtmh.1957.6.1012
   Azevedo RSS, 2009, EMERG INFECT DIS, V15, P1830, DOI 10.3201/eid1511.090461
   CALISHER CH, 1986, J CLIN MICROBIOL, V23, P155, DOI 10.1128/JCM.23.1.155-159.1986
   de Thoisy B, 2003, EMERG INFECT DIS, V9, P1326
   HOCH AL, 1981, AM J TROP MED HYG, V30, P689, DOI 10.4269/ajtmh.1981.30.689
   Lavergne A, 2006, VIRUS RES, V117, P283, DOI 10.1016/j.virusres.2005.11.006
   METSELAAR D, 1966, TROP GEOGR MED, V18, P137
   Peyrefitte CN, 2005, EMERG INFECT DIS, V11, P757, DOI 10.3201/eid1105.040959
   Powers AM, 2006, AM J TROP MED HYG, V75, P461, DOI 10.4269/ajtmh.2006.75.461
   Taylor SF, 2005, SOUTH MED J, V98, P484, DOI 10.1097/01.SMJ.0000145879.14102.F4
   Tesh RB, 1999, CLIN INFECT DIS, V28, P67, DOI 10.1086/515070
   Torres JR, 2004, EMERG INFECT DIS, V10, P1304
   *WHO, WHOIVB07072007
NR 13
TC 56
Z9 62
U1 0
U2 2
PU W B SAUNDERS CO LTD
PI LONDON
PA 32 JAMESTOWN RD, LONDON NW1 7BY, ENGLAND
SN 0163-4453
EI 1532-2742
J9 J INFECTION
JI J. Infect.
PD OCT
PY 2010
VL 61
IS 4
BP 343
EP 345
DI 10.1016/j.jinf.2010.06.009
PG 3
WC Infectious Diseases
WE Science Citation Index Expanded (SCI-EXPANDED)
SC Infectious Diseases
GA 651HI
UT WOS:000281918100010
PM 20600300
DA 2025-07-26
ER

PT J
AU Kampen, H
   Werner, D
AF Kampen, Helge
   Werner, Doreen
TI Three years of bluetongue disease in central Europe with special
   reference to Germany: what lessons can be learned?
SO WIENER KLINISCHE WOCHENSCHRIFT
LA English
DT Article
DE Bluetongue disease; Europe; Culicoides; vector biology; monitoring
ID VIRUS SEROTYPE-8; OVERWINTERING MECHANISM; CULICOIDES-SONORENSIS;
   AEDES-JAPONICUS; WESTERN-EUROPE; VECTOR CONTROL; CLIMATE-CHANGE; BITING
   MIDGES; EPIDEMIC; TRANSMISSION
AB With few exceptions, vector-borne diseases have long been considered of minor importance in central and northern Europe. Since the advent of bluetongue disease (BTD) in 2006 and the 2007 chikungunya fever outbreak in Italy this attitude has changed. It is due to continuing globalization rather than to climate change that even central and northern Europe are at risk of new pathogens as well as vectors of disease entering and establishing. BTD was the first 'exotic' disease to arrive: it did not slowly spread northwards but jumped in through a still unknown entry point. Although indigenous Culicoides biting midge species had formerly been considered to be the vectors of the bluetongue virus (BTV) in the Mediterranean, nobody had expected BTD in more northern European areas free of C. imicola. When the disease broke out, the authorities were completely unprepared, particularly as neither data on the putative vectors nor biting midge specialists were available. Starting with about 2000 affected ruminant farming facilities in 2006 in the central western part of Europe, the virus managed to overwinter and spread in all directions in 2007, producing almost 60,000 outbreaks (farms affected) in ten European countries up to early 2008. At that time, vaccine administration against BTV serotype 8 was initiated, significantly decreasing the total number of holdings affected in the third transmission season (May 2008 to April 2009). From May 2009 onwards, relatively few cases of BTV-8 infections were notified in a total of only six European countries. Unfortunately, while the further fate of BTV-8 in Europe remains to be awaited, BTV-1 appears to be approaching from the south, with some 4900 outbreaks in France in 2008. Meanwhile, the results from various entomological monitoring projects have suggested biting midges of the C. obsoletus and C. pulicaris complexes as well as some other ceratopogonid species as the most likely BTV vectors in central Europe. The lesson to be learned from the BTD epidemic is once again that in the long term pro-action is better than mere reaction as it can considerably support and facilitate reaction: to avoid and manage outbreaks of emerging vector-borne diseases, essential prerequisites are to monitor the indigenous hematophagous arthropod fauna, to identify potential vectors and acquire knowledge on their biology, to educate medical entomologists and vector biologists, and to implement better control of imported goods and animals for pathogens and arthropod vectors.
C1 [Kampen, Helge] Fed Res Inst Anim Hlth, Friedrich Loeffler Inst, D-17493 Greifswald, Germany.
   [Werner, Doreen] Senckenberg Deutsch Entomol Inst, Muncheberg, Germany.
C3 Friedrich Loeffler Institute; Leibniz Association; Senckenberg
   Gesellschaft fur Naturforschung (SGN)
RP Kampen, H (corresponding author), Fed Res Inst Anim Hlth, Friedrich Loeffler Inst, Sudufer 10, D-17493 Greifswald, Germany.
EM helge.kampen@fli.bund.de
CR AKITA GY, 1994, VET REC, V134, P283, DOI 10.1136/vr.134.11.283
   ALEXANDER KA, 1994, AM J TROP MED HYG, V51, P568, DOI 10.4269/ajtmh.1994.51.568
   Angelini P., 2008, Parassitologia (Rome), V50, P97
   [Anonymous], QUAL RIS AUFH IMPFPF
   [Anonymous], BUNDESGESUNDHEITSBL
   Bockarie MJ, 2009, ANNU REV ENTOMOL, V54, P469, DOI 10.1146/annurev.ento.54.110807.090626
   Bonneau KR, 2002, VET MICROBIOL, V88, P115, DOI 10.1016/S0378-1135(02)00106-2
   BOVENTER K, 1952, FORTSCHR MED, V70, P299
   Bruckner L, 2009, SCHWEIZ ARCH TIERH, V151, P101, DOI 10.1024/0036-7281.151.3.101
   Caracappa S, 2003, VET REC, V153, P71, DOI 10.1136/vr.153.3.71
   Carpenter S, 2008, VET REC, V163, P589, DOI 10.1136/vr.163.20.589
   CULICOIDES D, 2008, VET REC, V162, P422
   De Clercq K, 2009, TRANSBOUND EMERG DIS, V56, P355, DOI 10.1111/j.1865-1682.2009.01092.x
   Ducheyne E, 2007, GEOSPATIAL HEALTH, V1, P177, DOI 10.4081/gh.2007.266
   *EMEA, 2009, EMEACVMP6520192008
   Eschbaumer M, 2010, VET MICROBIOL, V143, P189, DOI 10.1016/j.vetmic.2009.11.040
   *EU BTNET, 2008, BLUET EP SIT EU MEMB
   Gethmann J, 2009, VACCINE, V27, P4118, DOI 10.1016/j.vaccine.2009.04.072
   GIBBS EPJ, 1979, RES VET SCI, V27, P118, DOI 10.1016/S0034-5288(18)32870-4
   Gloster J, 2007, VET REC, V160, P422, DOI 10.1136/vr.160.13.422
   Gratz N.G., 2004, The vector-borne human infections of Europe: their distribution and burden on public health
   Havelka P., 1978, P441
   Hemingway J, 2006, TRENDS PARASITOL, V22, P308, DOI 10.1016/j.pt.2006.05.003
   Hendrickx G, 2008, PREV VET MED, V87, P162, DOI 10.1016/j.prevetmed.2008.06.009
   Hoffmann B, 2008, EMERG INFECT DIS, V14, P1421, DOI 10.3201/eid1409.080417
   Hoffmann B, 2009, EMERG INFECT DIS, V15, P1481, DOI 10.3201/eid1509.090562
   Hofhuis A, 2009, VECTOR-BORNE ZOONOT, V9, P217, DOI 10.1089/vbz.2008.0071
   Jauniaux TP, 2008, EMERG INFECT DIS, V14, P1496, DOI 10.3201/eid1409.080434
   KETTLE DS, 1962, ANNU REV ENTOMOL, V7, P401, DOI 10.1146/annurev.en.07.010162.002153
   Koslowsky S, 2004, BERL MUNCH TIERARZTL, V117, P214
   Koumbati M, 1999, VET MICROBIOL, V64, P277, DOI 10.1016/S0378-1135(98)00255-7
   Losson B, 2007, VET REC, V160, P451, DOI 10.1136/vr.160.13.451-b
   LUEDKE AJ, 1977, AM J TROP MED HYG, V26, P313, DOI 10.4269/ajtmh.1977.26.313
   Lundström JO, 1999, J VECTOR ECOL, V24, P1
   Lysyk TJ, 2007, J MED ENTOMOL, V44, P741, DOI 10.1603/0022-2585(2007)44[741:EOTOLH]2.0.CO;2
   Maan S, 2008, VIROLOGY, V377, P308, DOI 10.1016/j.virol.2008.04.028
   MACLACHLAN NJ, 1994, ARCH VIROL, V136, P1, DOI 10.1007/BF01538812
   MAIER WA, 2003, 000454 UBAFB GERM FE
   Mehlhorn H, 2007, PARASITOL RES, V101, P219, DOI 10.1007/s00436-007-0519-6
   Mehlhorn H, 2009, PARASITOL RES, V105, P313, DOI 10.1007/s00436-009-1416-y
   Meiswinkel R, 2007, VET REC, V161, P564, DOI 10.1136/vr.161.16.564
   Mellor PS, 2000, ANNU REV ENTOMOL, V45, P307, DOI 10.1146/annurev.ento.45.1.307
   MELLOR PS, 1983, VET REC, V112, P229
   Mellor PS, 2000, J COMP PATHOL, V123, P231, DOI 10.1053/jcpa.2000.0434
   Menzies FD, 2008, VET REC, V163, P203, DOI 10.1136/vr.163.7.203
   Meroc E., 2007, EPIDEMIOLOGICAL ANAL
   Mintiens K, 2008, PREV VET MED, V87, P131, DOI 10.1016/j.prevetmed.2008.06.011
   MURRAY J O, 1970, Journal of Wildlife Diseases, V6, P144
   Naucke TJ, 2008, PARASITOL RES, V103, pS65, DOI 10.1007/s00436-008-1052-y
   Nie Wei-Zhong, 2005, Medical Entomology and Zoology, V56, P359
   NUNAMAKER RA, 1990, COMP BIOCHEM PHYS A, V96, P19, DOI 10.1016/0300-9629(90)90036-R
   PARKER ALEC H., 1950, PROC ROY ENT SOC LONDON A, V25, P43
   Patta C, 2004, Vet Ital, V40, P601
   Pluskota Bjorn, 2008, European Mosquito Bulletin, V26, P1
   Purse BV, 2009, BIOL ANIM INFECT, P343, DOI 10.1016/B978-012369368-6.50020-4
   Purse BV, 2005, NAT REV MICROBIOL, V3, P171, DOI 10.1038/nrmicro1090
   López-Olvera JR, 2010, VET MICROBIOL, V145, P148, DOI 10.1016/j.vetmic.2010.03.012
   Rezza G, 2007, LANCET, V370, P1840, DOI 10.1016/S0140-6736(07)61779-6
   Saegerman C, 2011, VET J, V187, P72, DOI 10.1016/j.tvjl.2009.11.012
   Savini G, 2004, VETER ITAL SER, V40, P286
   Schaffner F, 2004, J AM MOSQUITO CONTR, V20, P201
   Schaffner F, 2009, MED VET ENTOMOL, V23, P448, DOI 10.1111/j.1365-2915.2009.00825.x
   Schaffner Francis, 2001, European Mosquito Bulletin, V9, P1
   SCHOLTE EJ, 2008, EMERGING PESTS VECTO, P241
   SEHNAL P, 2009, P 43 C AUSTR SOC TRO
   Sellers R. F., 1980, Bulletin de l'Office International des Epizooties, V92, P587
   SELLERS RF, 1992, BLUETONGUE AFRICAN H
   Suss J, 2004, Bundesgesundheitsblatt Gesundheitsforschung Gesundheitsschutz, V47, P470, DOI 10.1007/s00103-004-0837-0
   Suss J, 2004, Bundesgesundheitsblatt Gesundheitsforschung Gesundheitsschutz, V47, P392, DOI 10.1007/s00103-003-0766-3
   SZADZIEWSKI R., 1997, Aquatic insects of North Europe. A taxonomic handbook. 2. Odonata - Diptera, V2, P243
   Takamatsu H, 2003, J GEN VIROL, V84, P227, DOI 10.1099/vir.0.18705-0
   VANRIJN PA, 2009, P 3 ANN MEDREONET M
   Versteirt V, 2009, J MED ENTOMOL, V46, P1464, DOI 10.1603/033.046.0632
   White DM, 2005, J GEN VIROL, V86, P453, DOI 10.1099/vir.0.80290-0
   WILBUR LA, 1994, J AM VET MED ASSOC, V204, P1762
   Wilson A, 2008, PLOS BIOL, V6, P1612, DOI 10.1371/journal.pbio.0060210
   Wilson A, 2008, PARASITOL RES, V103, pS69, DOI 10.1007/s00436-008-1053-x
   Wittmann EJ, 2000, VET J, V160, P107, DOI 10.1053/tvjl.2000.0470
   2008, PROMED MAIL     1105
NR 79
TC 12
Z9 14
U1 0
U2 10
PU SPRINGER WIEN
PI WIEN
PA SACHSENPLATZ 4-6, PO BOX 89, A-1201 WIEN, AUSTRIA
SN 0043-5325
EI 1613-7671
J9 WIEN KLIN WOCHENSCHR
JI Wien. Klin. Wochen.
PD OCT
PY 2010
VL 122
SU 3
BP 31
EP 39
DI 10.1007/s00508-010-1435-9
PG 9
WC Medicine, General & Internal
WE Science Citation Index Expanded (SCI-EXPANDED)
SC General & Internal Medicine
GA 676TB
UT WOS:000283940400007
PM 20924702
DA 2025-07-26
ER

PT J
AU Lee, GKM
   Tan, KW
   Goh, KT
   Wilder-Smith, A
AF Lee, Glenn K. M.
   Tan, Kian Wee
   Goh, Kee Tai
   Wilder-Smith, Annelies
TI Trends in Importation of Communicable Diseases into Singapore
SO ANNALS ACADEMY OF MEDICINE SINGAPORE
LA English
DT Article
DE Chikungunya; Cholera; Hepatitis A and E; Imported diseases; Malaria;
   Paratyphoid; SARS; Singapore; Typhoid fever
ID INTERNATIONAL-HEALTH-REGULATIONS; NIPAH-VIRUS-INFECTION;
   SALMONELLA-PARATYPHI; ABATTOIR WORKERS; TRAVEL MEDICINE; TYPHOID-FEVER;
   OUTBREAK; VACCINES; SARS; CHOLERA
AB Introduction: Singapore is a transition country in Southeast Asia that is both vulnerable and receptive to the introduction and re-introduction of imported communicable diseases. Materials and Methods: For a 10-year period between 1998 and 2007 we studied the trend, epidemiological characteristics, proportion of imported versus local transmission of malaria, viral hepatitis (hepatitis A and E), enteric fevers (typhoid and paratyphoid), cholera, chikungunya and SARS. Results: Of a total of 4617 cases of the above selected diseases notified in Singapore, 3599 (78.0%) were imported. The majority of the imported cases originated from Southeast Asia and the Indian subcontinent. Malaria constituted the largest bulk (of which 95.9% of the 2126 reported cases were imported), followed by hepatitis A(57.1% of 1053 cases imported), typhoid (87.6% of 596 cases imported), paratyphoid (87.6% of 241 cases imported), and hepatitis E (68.8% of 231 cases imported). Furthermore, there were 14 cases of imported cholera, 6 cases of imported severe acute respiratory syndrome (SARS) and 13 cases of imported chikungunya. Conclusion: This study underlines that diseases such as malaria, viral hepatitis and enteric fever occur in Singapore mainly because of importation. The main origin of importation was South and Southeast Asia. The proportion of imported diseases in relation to overall passenger traffic has decreased over the past 10 years. Ann Acad Med Singapore 2010;39:764-70
C1 [Goh, Kee Tai; Wilder-Smith, Annelies] Natl Univ Singapore, Dept Epidemiol & Publ Hlth, Singapore 119074, Singapore.
   [Goh, Kee Tai] Minist Hlth, Singapore, Singapore.
C3 National University of Singapore; Ministry of Health - Singapore
RP Wilder-Smith, A (corresponding author), Natl Univ Singapore, Dept Epidemiol & Publ Hlth, 5 Lower Kent Ridge Rd, Singapore 119074, Singapore.
EM epvws@pacific.net.sg
RI Wilder-Smith, Annelies/F-8751-2015
OI Wilder-Smith, Annelies/0000-0003-0362-5375
CR [Anonymous], 1999, MMWR-MORBID MORTAL W, V48, P335
   Barnett ED, 2008, EXPERT REV VACCINES, V7, P579, DOI 10.1586/14760584.7.5.579
   Chew MHL, 2000, J INFECT DIS, V181, P1760, DOI 10.1086/315443
   Chiam P. T. L., 2003, SMJ Singapore Medical Journal, V44, P357
   Department of Statistics, 2008, YB STAT SING
   Fangtham M, 2008, J TRAVEL MED, V15, P344, DOI 10.1111/j.1708-8305.2008.00237.x
   GOH K T, 1983, SMJ Singapore Medical Journal, V24, P255
   GOH K T, 1985, SMJ Singapore Medical Journal, V26, P225
   Goh K T, 1981, Ann Acad Med Singap, V10, P25
   Goh K. T., 1997, Annals Academy of Medicine Singapore, V26, P671
   Goh K T, 1987, Ann Acad Med Singap, V16, P577
   Goh K T, 1987, Ann Acad Med Singap, V16, P591
   Goh K T, 1984, Ann Acad Med Singap, V13, P127
   GOH KT, 1989, B WORLD HEALTH ORGAN, V67, P65
   GOH KT, 1984, INT J EPIDEMIOL, V13, P210, DOI 10.1093/ije/13.2.210
   GOH KT, 1984, B WORLD HEALTH ORGAN, V62, P893
   Gupta SK, 2008, CLIN INFECT DIS, V46, P1656, DOI 10.1086/587894
   Hardiman M, 2007, J TRAVEL MED, V14, P141, DOI 10.1111/j.1708-8305.2007.00117.x
   Hill DR, 2008, EXPERT REV VACCINES, V7, P527, DOI 10.1586/14760584.7.5.527
   James L, 2006, PUBLIC HEALTH, V120, P20, DOI 10.1016/j.puhe.2005.10.005
   Keller A, 2008, J TRAVEL MED, V15, P248, DOI 10.1111/j.1708-8305.2008.00216.x
   Lee VJ, 2008, ANN ACAD MED SINGAP, V37, P470
   Lee VJ, 2006, ANN ACAD MED SINGAP, V35, P667
   Lee VJ, 2009, BMC MED, V7, DOI 10.1186/1741-7015-7-76
   Lee YS, 2009, ANN ACAD MED SINGAP, V38, P1
   Leo YS, 2009, EMERG INFECT DIS, V15, P836, DOI 10.3201/eid1505.081390
   Leong HN, 2006, ANN ACAD MED SINGAP, V35, P332
   Low CL, 2010, ANN ACAD MED SINGAP, V39, P325
   *MIN TRAD IND DEP, 2008, MONTHL DIG STAT SING
   Ochiai RL, 2005, EMERG INFECT DIS, V11, P1764, DOI 10.3201/eid1111.050168
   Ooi P. L., 1997, Annals Academy of Medicine Singapore, V26, P588
   Pandit A, 2005, LANCET, V366, P1603, DOI 10.1016/S0140-6736(05)67653-2
   Pandit A, 2008, J TRAVEL MED, V15, P364, DOI 10.1111/j.1708-8305.2008.00238.x
   Paton NI, 1999, LANCET, V354, P1253, DOI 10.1016/S0140-6736(99)04379-2
   Tambyah P A, 2003, Singapore Med J, V44, P336
   Teoh Y. L., 1997, Annals Academy of Medicine Singapore, V26, P544
   Wilder-Smith A, 2004, J TRAVEL MED, V11, P9, DOI 10.2310/7060.2004.13600
   Wilder-Smith A, 2003, J TRAVEL MED, V10, P259, DOI 10.2310/7060.2003.2676
   Wilder-Smith A, 2003, J TRAVEL MED, V10, P257
   Wilder-Smith A, 2003, BRIT MED J, V326, P1393, DOI 10.1136/bmj.326.7403.1393-a
   Wilder-Smith A, 2004, TROP MED INT HEALTH, V9, P305, DOI 10.1046/j.1365-3156.2003.01177.x
   Wong CS, 2010, ANN ACAD MED SINGAP, V39, P507
   WONG PSJ, 2010, EPIDEMIOL NEWS B, V36, P59
   Yap I, 1995, Singapore Medical Journal, V36, P23
   YEW FS, 1993, EPIDEMIOL INFECT, V110, P63, DOI 10.1017/S0950268800050688
NR 45
TC 7
Z9 7
U1 0
U2 3
PU ACAD MEDICINE SINGAPORE
PI REPUBLIC SINGAPORE
PA 142 NEIL RD, REPUBLIC SINGAPORE 088871, SINGAPORE
SN 0304-4602
J9 ANN ACAD MED SINGAP
JI Ann. Acad. Med. Singap.
PD OCT
PY 2010
VL 39
IS 10
BP 764
EP 770
PG 7
WC Medicine, General & Internal
WE Science Citation Index Expanded (SCI-EXPANDED)
SC General & Internal Medicine
GA 682ZE
UT WOS:000284440700004
PM 21063636
DA 2025-07-26
ER

PT J
AU Manimunda, SP
   Sugunan, AP
   Rai, SK
   Vijayachari, P
   Shriram, AN
   Sharma, S
   Muruganandam, N
   Chaitanya, IK
   Guruprasad, DR
   Sudeep, AB
AF Manimunda, Sathya P.
   Sugunan, Attayur P.
   Rai, Subhodh K.
   Vijayachari, Paluru
   Shriram, Ananganallur N.
   Sharma, Sameer
   Muruganandam, Nagarajan
   Chaitanya, Itta K.
   Guruprasad, Dev R.
   Sudeep, Anakkathil B.
TI Short Report: Outbreak of Chikungunya Fever, Dakshina Kannada District,
   South India, 2008
SO AMERICAN JOURNAL OF TROPICAL MEDICINE AND HYGIENE
LA English
DT Article
ID DENGUE VIRUS-INFECTIONS; EPIDEMIC; ISLAND
AB The outbreak of chikungunya fever that surfaced in India during late 2005 has affected more than 1.56 million people, spread to more than 17 states/union territories, and is still ongoing. Many of these areas are dengue- and leptospirosis-endemic settings. We carried out a cross-sectional survey in one such chikungunya-affected location in Dakshina Kannada District of Karnataka State to estimate the magnitude of the epidemic and the proportion of chikungunya virus (CHIKV) infections that remained clinically inapparent. The seropositivity for CHIKV infection was 62.2%, and the attack rate of confirmed CHIK fever was 58.3%. The proportion of inapparent CHIKV infection was 6.3%. The increasing trend in the seropositivity and attack rate of CHIKV infection with age group was statistically significant. The present study is an indicator of the magnitude of the ongoing outbreak of CHIKV infection in India that started during 2005-2006.
C1 [Manimunda, Sathya P.; Sugunan, Attayur P.; Vijayachari, Paluru; Shriram, Ananganallur N.; Sharma, Sameer; Muruganandam, Nagarajan; Chaitanya, Itta K.; Guruprasad, Dev R.] Reg Med Res Ctr RMRC ICMR, Indian Council Med Res, Port Blair 744101, Andaman & Nicob, India.
   [Rai, Subhodh K.] Dept Dist Hlth & Family Welf, Karnataka 574260, Dakshina Kannad, India.
   [Sudeep, Anakkathil B.] Natl Inst Virol, Pune 411021, Maharashtra, India.
   Primary Hlth Ctr, Dist Hlth & Family Welf Off, Dakshina Kannada, Karnataka, India.
C3 Indian Council of Medical Research (ICMR); ICMR - Regional Medical
   Research Centre, Port Blair (RMRCPB); Indian Council of Medical Research
   (ICMR); ICMR - National Institute of Virology (NIV)
RP Vijayachari, P (corresponding author), Reg Med Res Ctr RMRC ICMR, Indian Council Med Res, Port Blair 744101, Andaman & Nicob, India.
EM sathyamanimunda@red.iffmail.com; apsugunan@gmail.com;
   sathya_pblair@yahoo.co.in; vijayacharip@yahoo.com; shriraman@icmr.org;
   meabhisharma@rediffmail.com; n.muruganandam@gmail.com;
   chaitanyaitta@gmail.com; guruprasad.prasad1983@gmail.com;
   sudeepmcc@yahoo.co.in
FU Regional Medical Research Centre, Port Blair (Indian Council of Medical
   Research)
FX The study was supported by the internal funds of Regional Medical
   Research Centre, Port Blair (Indian Council of Medical Research).
CR [Anonymous], 1997, Dengue Haemorrhagic Fever: Diagnosis, Treatment, Prevention and Control, V2nd, P1
   Baruah J, 2006, Indian J Pathol Microbiol, V49, P462
   Chahar HS, 2009, EMERG INFECT DIS, V15, P1077, DOI 10.3201/eid1507.080638
   Endy TP, 2002, AM J EPIDEMIOL, V156, P40, DOI 10.1093/aje/kwf005
   GADKARI DA, 1984, INDIAN J MED RES, V80, P613
   Gérardin P, 2008, BMC INFECT DIS, V8, DOI 10.1186/1471-2334-8-99
   Kalantri SP, 2006, NATL MED J INDIA, V19, P315
   Kaur P, 2008, EMERG INFECT DIS, V14, P1623, DOI 10.3201/eid1410.070569
   Krishnamoorthy K, 2009, J VECTOR DIS, V46, P26
   Leroy EM, 2009, EMERG INFECT DIS, V15, P591, DOI 10.3201/eid1504.080664
   Mavalankar D, 2007, LANCET INFECT DIS, V7, P306, DOI 10.1016/S1473-3099(07)70091-9
   *NAT I CTR KARN ST, 2009, DISTR PROF DAKSH KAN
   *NAT VECT BORN DIS, 2009, CHIK SIT IND
   Padbidri V. S., 1995, Southeast Asian Journal of Tropical Medicine and Public Health, V26, P699
   Pialoux G, 2007, LANCET INFECT DIS, V7, P319, DOI 10.1016/S1473-3099(07)70107-X
   Quatresous I, 2006, EUROSURVEILLANCE, V11
   Ravi V, 2006, Indian J Med Microbiol, V24, P83
   SAMBSIAVA RR, 2003, BRAZ J INFECT DIS, V7, P179
   Sehgal SC, 2000, INT J ANTIMICROB AG, V13, P249, DOI 10.1016/S0924-8579(99)00134-X
   Sergon K, 2007, AM J TROP MED HYG, V76, P1189, DOI 10.4269/ajtmh.2007.76.1189
   SPEELMAN P, 2005, HARRISONS PRINCIPLES, P988
   TSAI TF, 2002, CLIN VIROLOGY, P1199
   Yergolkar PN, 2006, EMERG INFECT DIS, V12, P1580, DOI 10.3201/eid1210.060529
NR 23
TC 32
Z9 36
U1 0
U2 1
PU AMER SOC TROP MED & HYGIENE
PI MCLEAN
PA 8000 WESTPARK DR, STE 130, MCLEAN, VA 22101 USA
SN 0002-9637
J9 AM J TROP MED HYG
JI Am. J. Trop. Med. Hyg.
PD OCT
PY 2010
VL 83
IS 4
BP 751
EP 754
DI 10.4269/ajtmh.2010.09-0433
PG 4
WC Public, Environmental & Occupational Health; Tropical Medicine
WE Science Citation Index Expanded (SCI-EXPANDED)
SC Public, Environmental & Occupational Health; Tropical Medicine
GA 663DF
UT WOS:000282862500006
PM 20889860
OA Green Accepted, Bronze, Green Published
DA 2025-07-26
ER

PT J
AU Mirzaian, E
   Durham, MJ
   Hess, K
   Goad, JA
AF Mirzaian, Edith
   Durham, Melissa J.
   Hess, Karl
   Goad, Jeffery A.
TI Mosquito-Borne Illnesses in Travelers: A Review of Risk and Prevention
SO PHARMACOTHERAPY
LA English
DT Review
DE malaria; Japanese encephalitis; yellow fever; dengue fever; West Nile
   virus; chikungunya fever; travel consultation; mosquito-borne illness;
   mosquito bite prevention
ID JAPANESE ENCEPHALITIS VACCINE; WEST-NILE-VIRUS; YELLOW-FEVER; INSECT
   REPELLENTS; KNOWLESI MALARIA; DENGUE; SURVEILLANCE; IMMUNOGENICITY;
   PATHOGENESIS; EXPANSION
AB In 2008, residents of the United States made 12 million visits to developing countries in Asia, South America, Central America, Oceania, the Middle East, and Africa. Due to the presence of Anopheles, Aedes, and Culex mosquitoes, travel to these destinations poses a risk for diseases such as malaria, yellow fever, and Japanese encephalitis that cause significant morbidity and mortality To gain a better understanding of the major emerging and established travel-related infectious diseases transmitted principally by mosquitoes and the measures for their prevention in U.S. residents who travel to these developing countries, we performed a literature search of the PubMed and MEDLINE databases (January 1950 February 2010). Information from the Centers for Disease Control and Prevention and the World Health Organization and relevant references from the publications identified were also reviewed. Vaccines for the prevention of Japanese encephalitis and yellow fever are commercially available to U.S. travelers and should be administered when indicated. However, the prevention of malaria, dengue fever, chikungunya, and West Nile virus relies on personal insect protection measures and chemoprophylaxis for malaria. As the rate of international travel continues to rise, individuals traveling overseas should be made aware of the risk of various infectious diseases and the importance of prevention. Physicians, pharmacists, nurses, and other practitioners can play a vital role in disease education and prevention, including the administration of vaccines and provision of chemoprophylactic drugs.
C1 [Mirzaian, Edith; Durham, Melissa J.; Goad, Jeffery A.] Univ So Calif, Sch Pharm, Titus Family Dept Clin Pharm, Los Angeles, CA 90033 USA.
   [Hess, Karl] Western Univ Hlth Sci, Dept Pharm Practice & Adm, Coll Pharm, Pomona, CA USA.
C3 University of Southern California; Western University of Health Sciences
RP Mirzaian, E (corresponding author), Univ So Calif, Sch Pharm, Titus Family Dept Clin Pharm, 1985 Zonal Ave, Los Angeles, CA 90033 USA.
RI ; Goad, Jeffery/B-3042-2013
OI Durham, Melissa/0000-0001-8632-6754; 
CR Angell SY, 2005, ANN INTERN MED, V142, P67, DOI 10.7326/0003-4819-142-1-200501040-00013
   [Anonymous], DENG GUID DIAGN TREA
   [Anonymous], 2008, GUIDELINES CLIN MANA
   [Anonymous], CDC HLTH INF INT TRA
   [Anonymous], WHO VACC PREV DIS MO
   [Anonymous], 2008, INT HLTH REG
   [Anonymous], DENG DENG HAEM FEV
   [Anonymous], 2006, JAPANESE ENCEPHALITI
   Berg SW, 1997, CLIN INFECT DIS, V24, P265, DOI 10.1093/clinids/24.2.265
   Buhl MR, 2009, J TRAVEL MED, V16, P217, DOI 10.1111/j.1708-8305.2009.00333.x
   *CDCP, W NIL VIR ACT US STA
   *CDCP, ACIP YELL FEV WORK G
   *CDCP, ACIP PROV REC US YEL
   *CDCP, PROV REC US JAP ENC
   *CDCP DIV VECT BOR, YELL FEV TRANSM
   Childs James E., 1993, Morbidity and Mortality Weekly Report, V42, P1
   Chiodini Jane, 2008, Nurs Stand, V22, P50
   Cox-Singh J, 2008, TRENDS PARASITOL, V24, P406, DOI 10.1016/j.pt.2008.06.001
   Cox-Singh J, 2008, CLIN INFECT DIS, V46, P165, DOI 10.1086/524888
   Cunha BA, 2004, CURR OPIN INFECT DIS, V17, P413, DOI 10.1097/00001432-200410000-00005
   de Lamballerie Xavier, 2009, Infectious Disorders - Drug Targets, V9, P101
   Duggan ST, 2009, DRUGS, V69, P115, DOI 10.2165/00003495-200969010-00008
   Fairhurst RM, 2010, PRINCIPLES PRACTICE, P3437
   Fradin MS, 2002, NEW ENGL J MED, V347, P13, DOI 10.1056/NEJMoa011699
   Fradin MS, 1998, ANN INTERN MED, V128, P931, DOI 10.7326/0003-4819-128-11-199806010-00013
   Freedman DO, 2008, NEW ENGL J MED, V359, P603, DOI 10.1056/NEJMcp0803572
   Freedman DO, 2006, NEW ENGL J MED, V354, P119, DOI 10.1056/NEJMoa051331
   GAMBEL JM, 1995, J INFECT DIS, V171, P1074, DOI 10.1093/infdis/171.4.1074
   Gea-Banacloche J, 2004, ANN INTERN MED, V140, P545, DOI 10.7326/0003-4819-140-7-200404060-00015
   Gubler DJ, 2001, ANN NY ACAD SCI, V951, P13
   Gubler Duane J, 2006, Novartis Found Symp, V277, P3, DOI 10.1002/0470058005.ch2
   Heintze C, 2007, T ROY SOC TROP MED H, V101, P317, DOI 10.1016/j.trstmh.2006.08.007
   *INT BIOM, 2009, IX JAP ENC VACC IN A
   *ITA OFF TRAV TOUR, MONTHL US OUTB AIR T
   Katz TM, 2008, J AM ACAD DERMATOL, V58, P865, DOI 10.1016/j.jaad.2007.10.005
   Keller Thomas H, 2006, Novartis Found Symp, V277, P102, DOI 10.1002/0470058005.ch8
   Keystone JS, 2001, J TRAVEL MED, V8, pS42
   Kuno G, 2009, CLIN MICROBIOL REV, V22, P186, DOI 10.1128/CMR.00052-08
   Kurane I, 2007, COMP IMMUNOL MICROB, V30, P329, DOI 10.1016/j.cimid.2007.05.010
   Leder K, 2004, CLIN INFECT DIS, V39, P1104, DOI 10.1086/424510
   Mali Sonja, 2009, Morbidity and Mortality Weekly Report, V58, P1
   Marfin AA, 2005, INFECT DIS CLIN N AM, V19, P151, DOI 10.1016/j.idc.2004.11.004
   Monath TP, 2005, EXPERT REV VACCINES, V4, P553, DOI 10.1586/14760584.4.4.553
   Monath TP, 2002, CLIN INFECT DIS, V34, P1369, DOI 10.1086/340104
   NASIDI A, 1989, T ROY SOC TROP MED H, V83, P401, DOI 10.1016/0035-9203(89)90518-X
   Newman RD, 2004, ANN INTERN MED, V141, P547, DOI 10.7326/0003-4819-141-7-200410050-00012
   Pugachev KV, 2005, CURR OPIN INFECT DIS, V18, P387, DOI 10.1097/01.qco.0000178823.28585.ad
   ROSE S.R., 2006, INT TRAVEL HLTH GUID
   Sampathkumar P, 2003, MAYO CLIN PROC, V78, P1137, DOI 10.4065/78.9.1137
   *SAN PAST INC, 2008, YF VAX YELL FEV VACC
   Sanders EJ, 1996, E AFR MED J, V73, P10
   Schuller E, 2008, VACCINE, V26, P4382, DOI 10.1016/j.vaccine.2008.05.081
   Shlim DR, 2002, CLIN INFECT DIS, V35, P183, DOI 10.1086/341247
   *SHOR INC, W NIL VIR
   Staples JE, 2009, CLIN INFECT DIS, V49, P942, DOI 10.1086/605496
   Tan GK, 2009, CURR OPIN INFECT DIS, V22, P302, DOI 10.1097/QCO.0b013e328329ae32
   Tauber E, 2008, J INFECT DIS, V198, P493, DOI 10.1086/590116
   Tauber E, 2007, LANCET, V370, P1847, DOI 10.1016/S0140-6736(07)61780-2
   van den Hurk AF, 2009, ANNU REV ENTOMOL, V54, P17, DOI 10.1146/annurev.ento.54.110807.090510
   *WHO, INT TRAV HLTH 2009
   *WHO, 2009, CHIK FEV REEM DIS AS
   *WHO, IN VACC RES W NIL VI
   *WHO, 2009, DENG DENG HAEM FEV B
   Wilder-Smith A, 2005, NEW ENGL J MED, V353, P924, DOI 10.1056/NEJMra041927
   Wilder-Smith A, 2008, MED CLIN N AM, V92, P1377, DOI 10.1016/j.mcna.2008.07.002
   Wilder-Smith A, 2008, EXPERT REV VACCINES, V7, P569, DOI 10.1586/14760584.7.5.569
   Wilson ME, 2007, CLIN INFECT DIS, V44, P1560, DOI 10.1086/518173
   World Health Organization, WHO REC SURV STAND Y
NR 68
TC 17
Z9 18
U1 0
U2 13
PU WILEY
PI HOBOKEN
PA 111 RIVER ST, HOBOKEN 07030-5774, NJ USA
SN 0277-0008
EI 1875-9114
J9 PHARMACOTHERAPY
JI Pharmacotherapy
PD OCT
PY 2010
VL 30
IS 10
BP 1031
EP 1043
DI 10.1592/phco.30.10.1031
PG 13
WC Pharmacology & Pharmacy
WE Science Citation Index Expanded (SCI-EXPANDED)
SC Pharmacology & Pharmacy
GA 662SI
UT WOS:000282831700009
PM 20874041
DA 2025-07-26
ER

PT J
AU Ng, LC
   Hapuarachchi, HC
AF Ng, Lee Ching
   Hapuarachchi, Hapuarachchige C.
TI Tracing the path of Chikungunya virus-Evolution and adaptation
SO INFECTION GENETICS AND EVOLUTION
LA English
DT Review
DE Chikungunya virus; Vectors; Evolution; Adaptation; Epidemiology;
   Environment
ID REUNION ISLAND OUTBREAK; AEDES-AEGYPTI MOSQUITOS; INDIAN-OCEAN;
   SRI-LANKA; HEMORRHAGIC-FEVER; DENGUE-FEVER; RISK-FACTORS; SOUTH-INDIA;
   1ST REPORT; HUMAN SERA
AB Chikungunya fever has caught fresh attention as it raves around the globe. Since the first report of a major outbreak in Kenya in 2004, the disease has travelled across the Indian Ocean to the Indian subcontinent and subsequently to south-east Asia, resulting in millions of cases. Incidentally, the pandemic is panning out in a post-genomic era equipped with advanced molecular and bioinformatics tools that have facilitated the tracing, tracking and dissection of the Chikungunya virus (CHIKV). The rapidly accumulated data and information have offered us a glimpse of the evolution and adaptation of the virus as the pandemic unfolds.
   This paper reviews the history of the disease and current knowledge of the evolution of CHIKV. The virus is known to have emerged from the sylvatic cycle in Africa, resulting in three genotypes-Western African, Eastern/Central African and Asian. Evidence from Asia suggests that the virus has the potential to return to the forest. Integrating genetic signatures with spatial and temporal data, we present a network that shows the possible geographical routes of the recent spread of CHIKV. Though evolutionary constrains are imposed on arboviruses by their obligations to fulfil the biological criteria of two different hosts (vertebrates and mosquitoes) during the transmission cycle, CHIKV has accumulated biologically important mutations that facilitated the recently changed epidemiology. It is evident that the virus has adapted to Ae. albopictus, without compromising its fitness in Ae. aegypti and the human host. Besides the E1-A226V and E2-I211T mutations that have led to the virus' adaptation to Ae. albopictus, we discuss the possible initial adaptation to urban Ae. aegypti and the role of environmental factors. CHIKV may continue to scorch regions with competent vectors, especially Ae. albopictus and a susceptible human population. A preemptive approach is necessary to combat this disease with very high epidemic potential. (C) 2010 Elsevier B.V. All rights reserved.
C1 [Ng, Lee Ching; Hapuarachchi, Hapuarachchige C.] Natl Environm Agcy, Environm Hlth Inst, Singapore 138667, Singapore.
RP Ng, LC (corresponding author), Natl Environm Agcy, Environm Hlth Inst, 11 Biopolis Way,06-05-08 Helios Block, Singapore 138667, Singapore.
EM Ng_lee_ching@nea.gov.sg; chandith@lycos.com
OI Hapuarachchi, Hapuarachchige Chanditha/0000-0001-7079-8538
CR AbuBakar S, 2007, EMERG INFECT DIS, V13, P147, DOI 10.3201/eid1301.060617
   ANDERSON CR, 1965, CURR SCI INDIA, V34, P579
   Anishchenko M, 2006, P NATL ACAD SCI USA, V103, P4994, DOI 10.1073/pnas.0509961103
   [Anonymous], 2010, Jakarta Post
   [Anonymous], PROG NEUROBIOL
   [Anonymous], 2009, ISBT SCI SERIES
   [Anonymous], 2010, Democratic Voice of Burma
   APANDI Y, 2009, J GEN MOL VIROL, V1
   Arankalle VA, 2007, J GEN VIROL, V88, P1967, DOI 10.1099/vir.0.82714-0
   Arpino C, 2009, REV MED VIROL, V19, P121, DOI 10.1002/rmv.606
   Bagny L, 2009, J MED ENTOMOL, V46, P1541, DOI 10.1603/033.046.0644
   Bagny L, 2009, J MED ENTOMOL, V46, P198, DOI 10.1603/033.046.0204
   BANERJEE K, 1965, INDIAN J MED RES, V53, P715
   Benedict MQ, 2007, VECTOR-BORNE ZOONOT, V7, P76, DOI 10.1089/vbz.2006.0562
   Bhavana K, 2008, INT J PEDIATR OTORHI, V72, P257, DOI 10.1016/j.ijporl.2007.09.022
   Borgherini G, 2008, CLIN INFECT DIS, V47, P469, DOI 10.1086/590003
   BOWEN ETW, 1975, T ROY SOC TROP MED H, V69, P182, DOI 10.1016/0035-9203(75)90151-0
   Brisse S, 2007, NEW ENGL J MED, V356, P2650
   Brouard C, 2008, TRANSFUSION, V48, P1333, DOI 10.1111/j.1537-2995.2008.01646.x
   CAREY D E, 1971, Journal of the History of Medicine and Allied Sciences, V26, P243
   CHASTEL CLAUDE, 1963, BULL SOC PATHOL EXOTIQUE, V56, P892
   Cherian SS, 2009, INFECT GENET EVOL, V9, P16, DOI 10.1016/j.meegid.2008.09.004
   Chretien JP, 2007, AM J TROP MED HYG, V76, P405, DOI 10.4269/ajtmh.2007.76.405
   Coffey LL, 2008, P NATL ACAD SCI USA, V105, P6970, DOI 10.1073/pnas.0712130105
   CORDEL H, 2006, EUROSURVEILLANCE, V11
   CORNET M, 1974, Cahiers O.R.S.T.O.M. (Office de la Recherche Scientifique et Technique Outre-Mer) Serie Entomologie Medicale et Parasitologie, V12, P97
   DANDAWATE CN, 1965, INDIAN J MED RES, V53, P707
   de Andrade DC, 2010, BMC INFECT DIS, V10, DOI 10.1186/1471-2334-10-31
   de Lamballerie X, 2008, VIROL J, V5, DOI 10.1186/1743-422X-5-33
   Delatte H, 2008, PARASITE, V15, P3, DOI 10.1051/parasite/2008151003
   DELATTE H, 2009, VECTOR BORNE ZOONOTI
   Diallo M, 1999, AM J TROP MED HYG, V60, P281, DOI 10.4269/ajtmh.1999.60.281
   DWIBEDI B, 2009, VECTOR BORNE ZOONOTI
   Economopoulou A, 2009, EPIDEMIOL INFECT, V137, P534, DOI 10.1017/S0950268808001167
   Effler PV, 2005, EMERG INFECT DIS, V11, P742
   Elenjickal MG, 2009, INDIAN PEDIATR, V46, P440
   Enserink M, 2008, SCIENCE, V320, P864, DOI 10.1126/science.320.5878.864
   Enserink M, 2007, SCIENCE, V318, P1860, DOI 10.1126/science.318.5858.1860
   Ganesan K, 2008, AM J NEURORADIOL, V29, P1636, DOI 10.3174/ajnr.A1133
   Gérardin P, 2008, BMC INFECT DIS, V8, DOI 10.1186/1471-2334-8-99
   GILOTRA S K, 1968, Bulletin of the Calcutta School of Tropical Medicine, V16, P41
   GILOTRA SK, 1967, AM J EPIDEMIOL, V86, P379, DOI 10.1093/oxfordjournals.aje.a120748
   Goñi N, 2009, VIROL J, V6, DOI 10.1186/1743-422X-6-215
   Gratz NG, 2004, MED VET ENTOMOL, V18, P215, DOI 10.1111/j.0269-283X.2004.00513.x
   HALSTEAD SB, 1969, AM J TROP MED HYG, V18, P984, DOI 10.4269/ajtmh.1969.18.984
   HALSTEAD SB, 1969, AM J TROP MED HYG, V18, P972, DOI 10.4269/ajtmh.1969.18.972
   HALSTEAD SB, 2009, TXB PEDIAT INFECT DI, P2314
   HAMMON WM, 1964, AM J TROP MED HYG, V13, P629, DOI 10.4269/ajtmh.1964.13.629
   Hapuarachchi H. A. C., 2008, CEYLON MEDICAL JOURNAL, V53, P53
   Hapuarachchi HC, 2010, J GEN VIROL, V91, P1067, DOI 10.1099/vir.0.015743-0
   HAWLEY WA, 1987, SCIENCE, V236, P1114, DOI 10.1126/science.3576225
   Huang JH, 2009, EMERG INFECT DIS, V15, P1854, DOI 10.3201/eid1511.090398
   JADHAV M, 1965, INDIAN J MED RES, V53, P764
   JUPP PG, 1990, J AM MOSQUITO CONTR, V6, P415
   Kalantri SP, 2006, NATL MED J INDIA, V19, P315
   Kannan M, 2009, INDIAN J MED RES, V129, P311
   Kaur P, 2008, EMERG INFECT DIS, V14, P1623, DOI 10.3201/eid1410.070569
   Kit Lam Sai, 2002, Asia Pac J Public Health, V14, P6
   Koh BKW, 2008, ANN ACAD MED SINGAP, V37, P538
   Krishnamoorthy K, 2009, J VECTOR DIS, V46, P26
   Krueger A, 2007, TROP MED INT HEALTH, V12, P1105, DOI 10.1111/j.1365-3156.2007.01893.x
   Kularatne SAM, 2009, POSTGRAD MED J, V85, P342, DOI 10.1136/pgmj.2007.066746
   Kumar Kaushal, 2008, Journal of Vector Borne Diseases, V45, P157
   Kumar NP, 2008, J GEN VIROL, V89, P1945, DOI 10.1099/vir.0.83628-0
   Kumarasamy V, 2006, Med J Malaysia, V61, P221
   Lalitha P, 2007, AM J OPHTHALMOL, V144, P552, DOI 10.1016/j.ajo.2007.06.002
   Laras K, 2005, T ROY SOC TROP MED H, V99, P128, DOI 10.1016/j.trstmh.2004.03.013
   Larrieu S, 2010, J CLIN VIROL, V47, P85, DOI 10.1016/j.jcv.2009.11.014
   Lee VJ, 2010, AM J TROP MED HYG, V82, P1024, DOI 10.4269/ajtmh.2010.09-0562
   Lemant J, 2008, CRIT CARE MED, V36, P2536, DOI 10.1097/CCM.0b013e318183f2d2
   Leo YS, 2009, EMERG INFECT DIS, V15, P836, DOI 10.3201/eid1505.081390
   Leroy EM, 2009, EMERG INFECT DIS, V15, P591, DOI 10.3201/eid1504.080664
   Liumbruno GM, 2008, BLOOD TRANSFUS-ITALY, V6, P199, DOI 10.2450/2008.0016-08
   LUMSDEN W. H. R., 1955, TANGANYIKA TERRITORY IN 1952 53 II TRANS ROY SOC TROP MED AND HYG, V49, P33, DOI 10.1016/0035-9203(55)90081-X
   Malvy D, 2009, BMC INFECT DIS, V9, DOI 10.1186/1471-2334-9-200
   MARCHETTE N J, 1978, Southeast Asian Journal of Tropical Medicine and Public Health, V9, P317
   Martín-Farfán A, 2008, ENFERM INFEC MICR CL, V26, P343, DOI 10.1157/13123839
   McCLELLAND G. A. H., 1960, BULL ENT RES, V50, P687, DOI 10.1017/S0007485300054729
   McINTOSH B. M., 1963, S AFRICAN JOUR MED SCI, V28, P45
   *MIN HLTH, 2008, EPIDEMIOL NEWS B, V35, P25
   *MIN HLTH FAM WELF, 2010, ANN REP 2009 10
   MOORE DL, 1974, ANN TROP MED PARASIT, V68, P59, DOI 10.1080/00034983.1974.11686925
   Mourya DT, 2004, AM J TROP MED HYG, V70, P346, DOI 10.4269/ajtmh.2004.70.346
   Mourya DT, 2001, ACTA VIROL, V45, P305
   Munasinghe D R, 1966, Ceylon Med J, V11, P129
   MYERS RM, 1965, INDIAN J MED RES, V53, P694
   Ng LC, 2009, EMERG INFECT DIS, V15, P1243, DOI 10.3201/eid1508.081486
   NIMMANNITYA S, 1969, AM J TROP MED HYG, V18, P954, DOI 10.4269/ajtmh.1969.18.954
   Njenga MK, 2008, J GEN VIROL, V89, P2754, DOI 10.1099/vir.0.2008/005413-0
   Noridah O, 2007, Med J Malaysia, V62, P323
   Pagès F, 2009, PLOS ONE, V4, DOI 10.1371/journal.pone.0004691
   Parola P, 2006, EMERG INFECT DIS, V12, P1493, DOI 10.3201/eid1210.060610
   Pastorino B, 2004, J MED VIROL, V74, P277, DOI 10.1002/jmv.20168
   PATERSON HE, 1964, ANN TROP MED PARASIT, V58, P52, DOI 10.1080/00034983.1964.11686214
   PAUPY C, 2009, VECTOR BORNE ZOONOTI
   Peyrefitte CN, 2007, EMERG INFECT DIS, V13, P768, DOI 10.3201/eid1305.061500
   Powers AM, 2000, J GEN VIROL, V81, P471, DOI 10.1099/0022-1317-81-2-471
   Powers AM, 2007, J GEN VIROL, V88, P2363, DOI 10.1099/vir.0.82858-0
   Queyriaux B, 2008, LANCET INFECT DIS, V8, P2, DOI 10.1016/S1473-3099(07)70294-3
   RAJAPAKSE S, 2009, T R SOC TROP MED HYG
   RAO TR, 1965, INDIAN J MED RES, V53, P689
   Renault P, 2007, AM J TROP MED HYG, V77, P727
   Rezza G, 2007, LANCET, V370, P1840, DOI 10.1016/S0140-6736(07)61779-6
   Robin S, 2008, J CHILD NEUROL, V23, P1028, DOI 10.1177/0883073808314151
   ROBINSON M C, 1955, Trans R Soc Trop Med Hyg, V49, P28, DOI [10.1016/0035-9203(55)90080-8, 10.1016/0035-9203(57)90022-6]
   ROSS R. W., 1956, JOUR HYG, V54, P177
   Samuel PP, 2009, INDIAN J MED RES, V129, P442
   Sang RC, 2008, AM J TROP MED HYG, V78, P77
   SARKAR JK, 1965, INDIAN J MED RES, V53, P921
   SARKAR JK, 1967, T ROY SOC TROP MED H, V61, P725, DOI 10.1016/0035-9203(67)90142-3
   Schuffenecker I, 2006, PLOS MED, V3, P1058, DOI 10.1371/journal.pmed.0030263
   Sergon K, 2008, AM J TROP MED HYG, V78, P333, DOI 10.4269/ajtmh.2008.78.333
   Sergon K, 2007, AM J TROP MED HYG, V76, P1189, DOI 10.4269/ajtmh.2007.76.1189
   SHAH KV, 1964, INDIAN J MED RES, V52, P703
   Simon F, 2008, AM J TROP MED HYG, V78, P212, DOI 10.4269/ajtmh.2008.78.212
   Singh SS, 2008, EPIDEMIOL INFECT, V136, P1277, DOI 10.1017/S0950268807009739
   Sissoko D, 2008, PLOS ONE, V3, DOI 10.1371/journal.pone.0003066
   Smith GJD, 2009, NATURE, V459, P1122, DOI 10.1038/nature08182
   Solignat M, 2009, VIROLOGY, V393, P183, DOI 10.1016/j.virol.2009.07.024
   Soumahoro MK, 2009, PLOS ONE, V4, pA221, DOI 10.1371/journal.pone.0007800
   Surendran Sinnathamby N., 2007, Southeast Asian Journal of Tropical Medicine and Public Health, V38, P276
   TABACHNICK WJ, 1979, EVOLUTION, V33, P287, DOI 10.1111/j.1558-5646.1979.tb04682.x
   Tandale BV, 2009, J CLIN VIROL, V46, P145, DOI 10.1016/j.jcv.2009.06.027
   TESH RB, 1976, AM J TROP MED HYG, V25, P326, DOI 10.4269/ajtmh.1976.25.326
   TESH RB, 1982, ANNU REV MED, V33, P31, DOI 10.1146/annurev.me.33.020182.000335
   Thaikruea Lakkana, 1997, Southeast Asian Journal of Tropical Medicine and Public Health, V28, P359
   THAUNG U, 1975, Southeast Asian Journal of Tropical Medicine and Public Health, V6, P276
   Thavara U, 2009, SE ASIAN J TROP MED, V40, P951
   Theamboonlers A, 2009, JPN J INFECT DIS, V62, P303
   THIRUVENGADAM KV, 1965, INDIAN J MED RES, V53, P729
   Tong JC, 2010, PLOS ONE, V5, DOI 10.1371/journal.pone.0009291
   Tsetsarkin KA, 2007, PLOS PATHOG, V3, P1895, DOI 10.1371/journal.ppat.0030201
   Tsetsarkin KA, 2009, PLOS ONE, V4, DOI 10.1371/journal.pone.0006835
   Twiddy SS, 2003, MOL BIOL EVOL, V20, P122, DOI 10.1093/molbev/msg010
   Vazeille M, 2008, TROP MED INT HEALTH, V13, P1176, DOI 10.1111/j.1365-3156.2008.02123.x
   Vazeille M, 2007, PLOS ONE, V2, DOI 10.1371/journal.pone.0001168
   WEAVER SC, 1994, J VIROL, V68, P158, DOI 10.1128/JVI.68.1.158-169.1994
   WEINBREN M. P., 1958, TRANS ROY SOC TROP MED AND HYG, V52, P253, DOI 10.1016/0035-9203(58)90084-1
   Yergolkar PN, 2006, EMERG INFECT DIS, V12, P1580, DOI 10.3201/eid1210.060529
   Yoosuf AA, 2009, T ROY SOC TROP MED H, V103, P192, DOI 10.1016/j.trstmh.2008.09.006
NR 140
TC 93
Z9 100
U1 0
U2 27
PU ELSEVIER
PI AMSTERDAM
PA RADARWEG 29, 1043 NX AMSTERDAM, NETHERLANDS
SN 1567-1348
EI 1567-7257
J9 INFECT GENET EVOL
JI Infect. Genet. Evol.
PD OCT
PY 2010
VL 10
IS 7
BP 876
EP 885
DI 10.1016/j.meegid.2010.07.012
PG 10
WC Infectious Diseases
WE Science Citation Index Expanded (SCI-EXPANDED)
SC Infectious Diseases
GA 659XD
UT WOS:000282599700004
PM 20654736
DA 2025-07-26
ER

PT J
AU Roiz, D
   Rosà, R
   Arnoldi, D
   Rizzoli, A
AF Roiz, David
   Rosa, Roberto
   Arnoldi, Daniele
   Rizzoli, Annapaola
TI Effects of Temperature and Rainfall on the Activity and Dynamics of
   Host-Seeking Aedes albopictus Females in Northern Italy
SO VECTOR-BORNE AND ZOONOTIC DISEASES
LA English
DT Article
DE Aedes; Chikungunya; Dengue virus; Field studies; Statistical analysis
ID DIPTERA; CULICIDAE; OVIPOSITION; CHIKUNGUNYA; MOSQUITOS; VECTORS;
   AEGYPTI; VIRUS; RATES; SKUSE
AB The Asian tiger mosquito, Aedes albopictus, has colonized nearly all the regions of Italy as well as other areas of Europe. During the summer of 2007 the tiger mosquito was responsible for an outbreak of Chikungunya in Italy, when this virus was brought in by a tourist of Indian origin returning from an endemic area. To increase the knowledge of tiger mosquito population dynamics, a survey was carried out from April to November 2008 in the municipalities of Arco and Riva del Garda (northern Italy) through a Biogents Sentinel (TM) (BG)-trap sampling. In particular, the aim of the study was to evaluate the influence of temperature and rainfall on the activity and dynamics of A. albopictus host-seeking females. The seasonal emergence of host-seeking females was strongly influenced by the minimum temperature, and a lower threshold of 13 degrees C was identified. In addition, the threshold for the end of adult activity was found at a minimum temperature of 9 degrees C. Host-seeking female abundance was positively affected by the accumulated temperatures over the period 3 and 4 weeks before the sampling week, possibly as a consequence of the positive effect of accumulated temperatures on larval density. Instead, accumulated precipitation over 1-4 weeks before sampling was negatively correlated with host-seeking female abundance. Finally, the activity of host-seeking females, estimated by the weekly increment in female abundance, was positively affected by the total abundance of females and by mean weekly temperatures. Our study provides useful information for predicting the dynamics of host-seeking Ae. albopictus females in northern Italy and for designing control strategies for preventing arbovirus outbreaks in areas colonized by Ae. albopictus.
C1 [Roiz, David; Rosa, Roberto; Arnoldi, Daniele; Rizzoli, Annapaola] Fdn Edmund Mach, IASMA Res & Innovat Ctr, Environm & Nat Resources Area, I-38100 Trento, Italy.
C3 Fondazione Edmund Mach
RP Roiz, D (corresponding author), Fdn Edmund Mach, IASMA Res & Innovat Ctr, Environm & Nat Resources Area, I-38100 Trento, Italy.
EM davidroiz@gmail.com
RI Rizzoli, Annapaola/J-2439-2012; Roiz, David/F-2082-2011; Rosa,
   Roberto/B-8562-2011
OI Rizzoli, Annapaola/0000-0003-3997-6783; Roiz, David/0000-0002-5819-3648;
   Rosa, Roberto/0000-0002-8655-2230
FU Autonomous Province of Trento
FX The authors wish to thank Heidi Hauffe for a critical reading of the
   article. This work was supported by The Autonomous Province of Trento,
   postdoctoral project Risktiger: Risk assessment of new arbovirus
   diseases transmitted by Aedes albopictus (Diptera: Culicidae) in the
   Autonomous Province of Trento.
CR Alto BW, 2001, J MED ENTOMOL, V38, P646, DOI 10.1603/0022-2585-38.5.646
   [Anonymous], 1995, BIOL DIS RELATIONSHI
   [Anonymous], MOUSTIQUES EUROPE MO
   [Anonymous], 2002, Statistical computing. An introduction to data analysis using S-Plus
   Cancrini G, 2007, J MED ENTOMOL, V44, P1064, DOI 10.1603/0022-2585(2007)44[1064:AAACPI]2.0.CO;2
   Di Luca Marco, 2001, Annali dell'Istituto Superiore di Sanita, V37, P249
   Ferrarese U., 2005, Ann Mus Civico di Rovereto, V20, P349
   Fontenille D, 2007, ECOL CONT VECTOR-BOR, V1, P169
   Gratz NG, 2004, MED VET ENTOMOL, V18, P215, DOI 10.1111/j.0269-283X.2004.00513.x
   Hassan A. Abu, 1996, Journal of Vector Ecology, V21, P17
   Hawley W.A., 1988, Journal of the American Mosquito Control Association, V4, P1
   Higa Yukiko, 2007, Medical Entomology and Zoology, V58, P1
   HO BC, 1971, B WORLD HEALTH ORGAN, V44, P635
   Kobayashi M, 2002, J MED ENTOMOL, V39, P4, DOI 10.1603/0022-2585-39.1.4
   Koenraadt CJM, 2008, J MED ENTOMOL, V45, P28, DOI 10.1603/0022-2585(2008)45[28:FEOROC]2.0.CO;2
   Kröckel U, 2006, J AM MOSQUITO CONTR, V22, P229, DOI 10.2987/8756-971X(2006)22[229:NTFSOA]2.0.CO;2
   *LAW AGR TRUST, 2005, GENSTAT 8 GENSTAT ST
   Lourenço-de-Oliveira R, 2004, J VECTOR ECOL, V29, P94
   Lundström JO, 1999, J VECTOR ECOL, V24, P1
   MACINI P, 2008, EUROSURVEILLANCE, V13, P39
   Moore CG, 1997, EMERG INFECT DIS, V3, P329, DOI 10.3201/eid0303.970309
   Nicoletti L., 2008, Parassitologia (Rome), V50, P109
   POZZA GLD, 1994, J AM MOSQUITO CONTR, V10, P589
   Rezza G, 2007, LANCET, V370, P1840, DOI 10.1016/S0140-6736(07)61779-6
   Richards SL, 2006, J MED ENTOMOL, V43, P976, DOI 10.1603/0022-2585(2006)43[976:SAOAAD]2.0.CO;2
   Rizzoli A, 2007, VECTOR-BORNE ZOONOT, V7, P411, DOI 10.1089/vbz.2006.0626
   Roiz D, 2008, J MED ENTOMOL, V45, P347, DOI 10.1603/0022-2585(2008)45[347:IDAOAA]2.0.CO;2
   Romi R, 2006, J AM MOSQUITO CONTR, V22, P149, DOI 10.2987/8756-971X(2006)22[149:CAAOOF]2.0.CO;2
   Romi R., 2008, Eur Inf Dis, P98
   Romi Roberto, 2001, Annali dell'Istituto Superiore di Sanita, V37, P241
   ROSSINI G, 2008, EUROSURVEILLANCE, V13, P41
   Schaffner F., 2009, Development of Aedes albopictus risk maps
   SULAIMAN S, 1986, B ENTOMOL RES, V76, P553, DOI 10.1017/S0007485300015066
   Toma L, 2003, J AM MOSQUITO CONTR, V19, P19
   Toma T., 1990, Japanese Journal of Sanitary Zoology, V41, P195
   Tsetsarkin KA, 2007, PLOS PATHOG, V3, P1895, DOI 10.1371/journal.ppat.0030201
   Vazeille M, 2008, ACTA TROP, V105, P200, DOI 10.1016/j.actatropica.2007.09.009
   Verani P., 1979, Arctic and tropical arboviruses., P101
   VESENJACHIRJAN Y, 1980, ARBOVIRUSES MEDITERR, P231
NR 39
TC 104
Z9 115
U1 2
U2 28
PU MARY ANN LIEBERT, INC
PI NEW ROCHELLE
PA 140 HUGUENOT STREET, 3RD FL, NEW ROCHELLE, NY 10801 USA
SN 1530-3667
EI 1557-7759
J9 VECTOR-BORNE ZOONOT
JI Vector-Borne Zoonotic Dis.
PD OCT
PY 2010
VL 10
IS 8
BP 811
EP 816
DI 10.1089/vbz.2009.0098
PG 6
WC Public, Environmental & Occupational Health; Infectious Diseases
WE Science Citation Index Expanded (SCI-EXPANDED)
SC Public, Environmental & Occupational Health; Infectious Diseases
GA 669NT
UT WOS:000283358200014
PM 20059318
DA 2025-07-26
ER

PT J
AU Scott, JC
   Brackney, DE
   Campbell, CL
   Bondu-Hawkins, V
   Hjelle, B
   Ebel, GD
   Olson, KE
   Blair, CD
AF Scott, Jaclyn C.
   Brackney, Doug E.
   Campbell, Corey L.
   Bondu-Hawkins, Virginie
   Hjelle, Brian
   Ebel, Greg D.
   Olson, Ken E.
   Blair, Carol D.
TI Comparison of Dengue Virus Type 2-Specific Small RNAs from RNA
   Interference-Competent and -Incompetent Mosquito Cells
SO PLOS NEGLECTED TROPICAL DISEASES
LA English
DT Article
ID INDUCED SILENCING COMPLEX; AEDES-ALBOPICTUS; DROSOPHILA-MELANOGASTER;
[truncated: 2,498,296 more chars]
