# Supplementary material for: Resurgent threat in a changing climate: A 20-year bibliometric analysis of global Chikungunya research evolution and pandemic preparedness
Source: PLoS Negl Trop Dis. 2026 Feb 23;20(2):e0013959. doi: 10.1371/journal.pntd.0013959 (PMC12945310; doi:10.1371/journal.pntd.0013959)
Supplement: S1 Appendix — (ZIP) [file pntd.0013959.s001.zip › S1_Zip/S17_Text..txt]

FN Clarivate Analytics Web of Science
VR 1.0
PT J
AU Dupuis, B
   Brézillon-Dubus, L
   Failloux, AB
AF Dupuis, Benjamin
   Brezillon-Dubus, Lazare
   Failloux, Anna-Bella
TI The effects of climate change on the emergence of dengue
SO M S-MEDECINE SCIENCES
LA French
DT Article
ID AEDES-AEGYPTI; VIRUS-INFECTION; TEMPERATURE; CHIKUNGUNYA; VECTOR;
   ALBOPICTUS; CULICIDAE; DIPTERA; DROUGHT
AB In recent decades, dengue has become a global issue due to its rapid spread and significant public health impact. Climate change is recognized as a key factor in the geographical spread of dengue and its vectors. Climate change affects dengue transmission through changes in temperature and precipitation, which affect both vectors and arboviruses. Climate change can also disrupt human migration patterns facilitating the spread of the virus and the invasion of vectors into new regions. Understanding the impact of climate change on dengue and its vectors is essential for developing strategies to prevent and control the disease. Appropriate mosquito control strategies, enhanced epidemiological surveillance and tailored public health systems are needed to mitigate the increasing burden of dengue in the context of climate change.
C1 [Dupuis, Benjamin; Brezillon-Dubus, Lazare; Failloux, Anna-Bella] Univ Paris Cite, Inst Pasteur, Arboviruses & Insect Vectors, Paris, France.
C3 Pasteur Network; Universite Paris Cite; Institut Pasteur Paris
RP Failloux, AB (corresponding author), Univ Paris Cite, Inst Pasteur, Arboviruses & Insect Vectors, Paris, France.
EM afaillou@pasteur.fr
CR Adhami J, 1998, J AM MOSQUITO CONTR, V14, P340
   Alto BW, 2018, J MED ENTOMOL, V55, P217, DOI 10.1093/jme/tjx182
   ANSES, Influence du rechauffement climatique sur la propagation des maladies vectorielles et de leurs vecteurs
   Ault TR, 2020, SCIENCE, V368, P256, DOI 10.1126/science.aaz5492
   Barr JS, 2023, J INSECT PHYSIOL, V148, DOI 10.1016/j.jinsphys.2023.104525
   Barrera R, 2019, AM J TROP MED HYG, V100, P1413, DOI 10.4269/ajtmh.19-0015
   Bellone R, 2020, FRONT MICROBIOL, V11, DOI 10.3389/fmicb.2020.584846
   Bhatia S, 2022, FRONT PUBLIC HEALTH, V10, DOI 10.3389/fpubh.2022.884645
   Bhatt S, 2013, NATURE, V496, P504, DOI 10.1038/nature12060
   Blagrove MSC, 2020, P ROY SOC B-BIOL SCI, V287, DOI 10.1098/rspb.2020.0119
   Brown JJ, 2023, ECOL LETT, V26, P1029, DOI 10.1111/ele.14228
   Cai WJ, 2014, NAT CLIM CHANGE, V4, P111, DOI [10.1038/NCLIMATE2100, 10.1038/nclimate2100]
   CDC, WHAT HURRICANE FLOOD
   Changement climatique 2021, 2021, Les bases scientifiques physiques : rsum lintention des dcideurs
   Chen H, 2024, NAT COMMUN, V15, DOI 10.1038/s41467-024-48804-1
   Clemons A., 2010, Cold Spring Harb Protoc, V2010
   Colón-González FJ, 2018, P NATL ACAD SCI USA, V115, P6243, DOI 10.1073/pnas.1718945115
   Costanzo K, 2023, INSECTS, V14, DOI 10.3390/insects14090752
   Cunze S, 2016, PARASITE VECTOR, V9, DOI 10.1186/s13071-016-1853-2
   Delatte H, 2009, J MED ENTOMOL, V46, P33, DOI 10.1603/033.046.0105
   Environmental migration, 2024, Migr Data Portal
   Fleury HJ., 2023, Virologie tropicale et subtropicale
   Fouque F, 2019, INFECT DIS POVERTY, V8, DOI 10.1186/s40249-019-0565-1
   Giunti G, 2023, ACTA TROP, V239, DOI 10.1016/j.actatropica.2023.106832
   González-Tokman D, 2020, BIOL REV, V95, P802, DOI 10.1111/brv.12588
   Guzman MG, 2016, NAT REV DIS PRIMERS, V2, DOI 10.1038/nrdp.2016.55
   HALSTEAD SB, 1979, J INFECT DIS, V140, P527, DOI 10.1093/infdis/140.4.527
   Harish V, 2024, NAT COMMUN, V15, DOI 10.1038/s41467-024-48465-0
   Hii YL, 2012, PLOS NEGLECT TROP D, V6, DOI 10.1371/journal.pntd.0001908
   Huestis DL, 2011, J EXP BIOL, V214, P2345, DOI 10.1242/jeb.054668
   Johansson MA, 2009, PLOS MED, V6, DOI 10.1371/journal.pmed.1000168
   Kraemer MUG, 2015, ELIFE, V4, DOI 10.7554/eLife.08347
   Lamy K, 2023, SCI TOTAL ENVIRON, V875, DOI 10.1016/j.scitotenv.2023.162484
   Lim XX, 2017, STRUCTURE, V25, P1391, DOI 10.1016/j.str.2017.07.007
   Liu-Helmersson J, 2014, PLOS ONE, V9, DOI 10.1371/journal.pone.0089783
   Macdonald G., 1957, EPIDEMIOLOGY CONTROL
   Marchoux E., La fivre jaune: rapport de la mission franaise, P1903
   McMichael C, 2015, VIRULENCE, V6, P544, DOI 10.1080/21505594.2015.1021539
   Messina JP, 2019, NAT MICROBIOL, V4, P1508, DOI 10.1038/s41564-019-0476-8
   Ministere de la Sante et de l'Acces aux soins, Le moustique tigre: une implantation dans 78 departements en metropole
   Moreira LA, 2009, CELL, V139, P1268, DOI 10.1016/j.cell.2009.11.042
   Nosrat C, 2021, PLOS NEGLECT TROP D, V15, DOI 10.1371/journal.pntd.0009182
   OMS, Dengue et dengue severe
   OMS, LOMS prqualifie un nouveau vaccin contre la dengue
   POZZA GD, 1992, J AM MOSQUITO CONTR, V8, P318
   Quintero-Herrera LL, 2015, J INFECT PUBLIC HEAL, V8, P291, DOI 10.1016/j.jiph.2014.11.005
   Reinhold JM, 2018, INSECTS, V9, DOI 10.3390/insects9040158
   Rey FA, 2013, NATURE, V497, P443, DOI 10.1038/497443a
   Robert MA, 2020, CURR OPIN VIROL, V40, P41, DOI 10.1016/j.coviro.2020.05.001
   ROWLEY WA, 1968, J INSECT PHYSIOL, V14, P1251, DOI 10.1016/0022-1910(68)90018-8
   Sang R, 2017, J MED ENTOMOL, V54, P460, DOI 10.1093/jme/tjw206
   Sauerborn R, 2012, GLOBAL HEALTH ACTION, V5, P1, DOI 10.3402/gha.v5i0.19295
   Schulte PM, 2015, J EXP BIOL, V218, P1856, DOI 10.1242/jeb.118851
   Scott TW, 2000, J MED ENTOMOL, V37, P89, DOI 10.1603/0022-2585-37.1.89
   Semenza JC, 2019, J TRAVEL MED, V26, DOI 10.1093/jtm/taz026
   Stahl HC, 2013, BMC PUBLIC HEALTH, V13, DOI 10.1186/1471-2458-13-1048
   Tabari H, 2020, SCI REP-UK, V10, DOI 10.1038/s41598-020-70816-2
   Terradas G., 2023, bioRxiv, V2023
   Thomson MC, 2022, NEW ENGL J MED, V387, P1969, DOI 10.1056/NEJMra2200092
   Trewin BJ, 2013, INT HEALTH, V5, P251, DOI 10.1093/inthealth/iht023
   Ward HM, 2020, J AM MOSQUITO CONTR, V36, P41, DOI 10.2987/19-6879.1
   WATTS DM, 1987, AM J TROP MED HYG, V36, P143, DOI 10.4269/ajtmh.1987.36.143
   Zeng ZL, 2021, ECLINICALMEDICINE, V32, DOI 10.1016/j.eclinm.2020.100712
   Zhang XZ, 2015, CURR OPIN VIROL, V12, P109, DOI 10.1016/j.coviro.2015.04.006
NR 64
TC 1
Z9 1
U1 6
U2 6
PU EDP SCIENCES S A
PI LES ULIS CEDEX A
PA 17, AVE DU HOGGAR, PA COURTABOEUF, BP 112, F-91944 LES ULIS CEDEX A,
   FRANCE
SN 0767-0974
EI 1958-5381
J9 M S-MED SCI
JI M S-Med. Sci.
PD MAR 3
PY 2025
VL 41
IS 2
BP 137
EP 144
DI 10.1051/medsci/2025009
PG 8
WC Medicine, Research & Experimental
WE Science Citation Index Expanded (SCI-EXPANDED)
SC Research & Experimental Medicine
GA Z1E2T
UT WOS:001436418000014
PM 40028951
OA hybrid, Green Submitted
DA 2025-09-06
ER

PT J
AU Marins, GD
   Pires, TD
   Souza-Santos, R
   Sobral, A
   França, RFD
   Azevedo, EDN
   Sena, MD
   de Oliveira, RDC
   Perissé, ARS
AF Marins, Geani de Oliveira
   Pires, Thiago de Oliveira
   Souza-Santos, Reinaldo
   Sobral, Andrea
   Franca, Rafael Freitas de Oliveira
   Azevedo, Elisa de Almeida Neves
   Sena, Marilia de Albuquerque
   de Oliveira, Raquel de Vasconcellos Carvalhaes
   Perisse, Andre Reynaldo Santos
TI The efficiency of the rapid chikungunya test in a scenario of Zika and
   dengue cocirculation in the municipality of Rio de Janeiro, Brazil
SO CADERNOS DE SAUDE PUBLICA
LA Portuguese
DT Article
DE Chikungunya Virus; Neutralization Tests; ROC Curve
AB The municipality of Rio de Janeiro is one of the most affected by the simultaneous circulation of the chikungunya (CHIKV), the Zika (ZIKV) and the dengue viruses (DENV) in Brazil. Although rapid tests are commercially available in the country, there are still doubts about their efficacy in flavivirus cocirculation scenarios. This this study aimed to evaluate the performance and best cut-off point of CHIKV rapid tests in a scenario of cocirculation of Zika and dengue in the Rio de Janeiro. A total of 2,120 volunteers who lived in permanent private households in Rio de Janeiro were included and tested for CHIKV using the rapid test Dual Path Platform (DPP). Of the total number of participants, 769 had venous blood samples collected for diagnostic confirmation by the gold standard plaque reduction neutralization test (PRNT) and tested for CHIKV, DENV and ZIKV. The receiver operating characteristic (ROC) curve was used to calculate sensitivity, specificity, positive and negative predictive values, and the best cut-off point. A total of 15.5% of the samples were identified as having previous exposure to CHIKV according to the rapid test and 20.4% of the samples had previous exposure to CHIKV according to the PRNT. We identified prior exposure to DENV in 89.2% of the samples tested using PRNT and 67.8% to ZIKV. The sensitivity and specificity found for the manufacturer's cut-off point was 96.1% and 97.5%, respectively. The best cut-off point found for the rapid test was >= 14, a result for which the accuracy was 97.7%, with specificity and sensitivity of 97.9% and 96.8%, respectively. It was concluded that the rapid test has high performance to detect CHIKV infection in a scenario of cocirculation of Zika and dengue.
C1 [Marins, Geani de Oliveira; Souza-Santos, Reinaldo; Perisse, Andre Reynaldo Santos] Fundacao Oswaldo Cruz, Escola Nacl Saude Publ Sergio Arouca, Rio De Janeiro, Brazil.
   [Pires, Thiago de Oliveira; Sobral, Andrea] Ctr Univ Adventista Sao Paulo, Sao Paulo, Brazil.
   [Franca, Rafael Freitas de Oliveira; Azevedo, Elisa de Almeida Neves; Sena, Marilia de Albuquerque] Fundacao Oswaldo Cruz, Inst Aggeu Magalhaes, Recife, Brazil.
   [de Oliveira, Raquel de Vasconcellos Carvalhaes] Fundacao Oswaldo Cruz, Inst Nacl Infectol Evandro Chagas, Rio De Janeiro, Brazil.
C3 Fundacao Oswaldo Cruz; Centro Universitario Adventista de Sao Paulo;
   Fundacao Oswaldo Cruz; Fundacao Oswaldo Cruz
RP Marins, GD (corresponding author), Rua Dois Irmaos 6, BR-28942238 Sao Pedro Aldeia, RJ, Brazil.
EM geanioliveira@outlook.com
RI Sobral, Andrea/K-2319-2016; Freitas de Oliveira Franca,
   Rafael/ABB-2376-2021
CR Andrew AS, 2022, PLOS NEGLECT TROP D, V16, DOI 10.1371/journal.pntd.0010152
   Barreto-Vieira DF, 2020, MEM I OSWALDO CRUZ, V115, DOI 10.1590/0074-02760200278
   Bartholomeeusen K, 2023, NAT REV DIS PRIMERS, V9, DOI 10.1038/s41572-023-00429-2
   Braga C, 2023, PLOS NEGLECT TROP D, V17, DOI 10.1371/journal.pntd.0011270
   Cerqueira-Silva Thiago, 2024, Lancet Infect Dis, V24, P504, DOI [10.1016/s1473-3099(23)00739-9, 10.1016/S1473-3099(23)00739-9]
   Costa LB, 2023, TROP MED INFECT DIS, V8, DOI 10.3390/tropicalmed8060301
   da Silva NM, 2018, EPIDEMIOL SERV SAUDE, V27, DOI [10.5123/S1679-49742018000300003, 10.5123/s1679-49742018000300003]
   Neto SRD, 2022, SCI DATA, V9, DOI 10.1038/s41597-022-01312-7
   Ellis GF, Srvyr: 'Dplyr'-like syntax for summary statistics of survey data
   Guillot X, 2020, J INFECT DIS, V222, P1740, DOI 10.1093/infdis/jiaa261
   Instituto Brasileiro de Geografia e Estatistica, Clima
   Jacques IJAA, 2021, VIRUSES-BASEL, V13, DOI 10.3390/v13050744
   Jain J, 2018, VIROL J, V15, DOI 10.1186/s12985-018-1000-0
   Lee H, 2020, INFECT CHEMOTHER, V52, P611, DOI 10.3947/ic.2020.52.4.611
   Li ZH, 2021, PLOS NEGLECT TROP D, V15, DOI 10.1371/journal.pntd.0009337
   Lumley Thomas, 2024, CRAN
   Mascarenhas M, 2018, PLOS ONE, V13, DOI 10.1371/journal.pone.0207554
   Ministerio da Saude, 2024, Informe semanal no 07 dengue, chikungunya e Zika-SE 01 a 04/2024-31 de janeiro de 2024
   Ministerio da Saude, Serie historica-casos provaveis de chikungunya (2014-2023)
   Ministerio do Planejamento Orcamen to e Gestao; Instituto Brasileiro de Geografia e Estatistica, 2013, Serie Relatorios Metodologicos, V41
   Moreira J, 2022, PLOS NEGLECT TROP D, V16, DOI 10.1371/journal.pntd.0010067
   Mota ML, 2021, BMC INFECT DIS, V21, DOI 10.1186/s12879-021-06401-3
   Organizacao Pan-Americana da Saude, Atualizacao epidemiologica dengue, chikungunya e Zika-25 de janeiro de 2023
   Périssé ARS, 2020, PLOS ONE, V15, DOI 10.1371/journal.pone.0243239
   Pessoa D.G. C. e., 1998, Analise de Dados Amostrais Complexos
   Prat CM, 2014, EMERG INFECT DIS, V20, P2129, DOI 10.3201/eid2012.141269
   Rico-Mendoza A, 2019, REV PANAM SALUD PUBL, V43, DOI 10.26633/RPSP.2019.49
   Rio de Janeiro, 2024, Decreto Rio no 53.921, de 2 de fevereiro de 2024. Institui Estado de Emergencia de Saude Publica em razao da epidemia de dengue na cidade do Rio de Janeiro, e da outras providencias
   Rueda JC, 2023, TROP MED INFECT DIS, V8, DOI 10.3390/tropicalmed8040213
   Sachs MC, plotROC: generate useful ROC curve charts for print and interactive use
   Secretaria de Saude do Estado do Rio de Janeiro, 2024, About us
   Secretaria Municipal de Governo e Integridade Publica, Regioes Administrativas do Rio de Janeiro
   de Lima STS, 2021, CLIN INFECT DIS, V73, pE2436, DOI 10.1093/cid/ciaa1038
   Simo FBN, 2023, TROP MED INFECT DIS, V8, DOI 10.3390/tropicalmed8070365
   Sing T., ROCR VISUALIZING PER
   Skalinski LM, 2023, ARCH PUBLIC HEALTH, V81, DOI 10.1186/s13690-023-01081-8
   Souza TML, 2019, SCI REP-UK, V9, DOI 10.1038/s41598-019-39406-9
   Souza-Santos R, 2023, REV SAUDE PUBL, V57
   Suhrbier A, 2019, NAT REV RHEUMATOL, V15, P597, DOI 10.1038/s41584-019-0276-9
   Thiele C., cutpointr: determine and evaluate optimal cutpoints in binary classification tasks
   Wang RS, 2019, ANAL CHEM, V91, P5415, DOI 10.1021/acs.analchem.9b00704
   Wickam H, Dplyr: a gramar of data manipulation
   Zanluca C, 2015, MEM I OSWALDO CRUZ, V110, P569, DOI 10.1590/0074-02760150192
NR 43
TC 0
Z9 0
U1 0
U2 0
PU CADERNOS SAUDE PUBLICA
PI RIO DE JANIERO
PA RUA LEOPOLDO BUHOES 1480, RIO DE JANIERO, RJ 210410210, BRAZIL
SN 0102-311X
SN 1678-4464
EI 1678-4464; 1678-4464
J9 CAD SAUDE PUBLICA
JI Cad. Saude Publica
PY 2025
VL 41
IS 3
AR e00127424
DI 10.1590/0102-311xpt127424; 10.1590/0102-311XPT127424;
   10.1590/0102-311xpt127424
PG 12
WC Public, Environmental & Occupational Health
WE Science Citation Index Expanded (SCI-EXPANDED); Social Science Citation Index (SSCI)
SC Public, Environmental & Occupational Health
GA 1RZ0Q
UT WOS:001472248800001
OA Green Submitted, gold
DA 2025-09-06
ER

PT J
AU Domdey, AJ
   Thomas, SM
AF Domdey, A. J.
   Thomas, S. M.
TI Climate change and vector-borne disease-significance for intensive care
   and emergency medicine
SO MEDIZINISCHE KLINIK-INTENSIVMEDIZIN UND NOTFALLMEDIZIN
LA German
DT Review
DE Culex; Dengue; West-Nil-Fieber; Enzephalitis; Meningitis; West Nile
   fever; Encephalitis
AB Tropical diseases are becoming increasingly important in medical care in Germany due to climate change and the spread of vectors and viruses. The widely distributed Culex mosquitoes in Germany can transmit the West Nile virus, which causes West Nile fever. Severe neuroinvasive disease courses with acute flaccid paralysis, meningitis, and encephalitis are possible. The invasive tiger mosquito (Aedes albopictus) is increasingly establishing itself in Germany and is a potent vector of viruses that have so far occurred mainly in tropical-subtropical areas, including dengue and chikungunya virus. Severe dengue cases can manifest with hemorrhagic dengue fever, shock, or organ involvement. Dengue fever is currently still a travel-related disease in Germany. However, this may change in the context of climate change and increasing vector populations. Enhanced training and continuing education programs, as well as an expansion of diagnostic infrastructure and networking of health authorities and mosquito control, are crucial for optimal patient care.
C1 [Domdey, A. J.; Thomas, S. M.] Univ Bayreuth, Biogeog, Univ Str 30, D-95447 Bayreuth, Germany.
   [Thomas, S. M.] Univ Bayreuth, BayCEER Bayreuther Zentrum Okol & Umweltforsch, Bayreuth, Germany.
C3 University of Bayreuth; University of Bayreuth
RP Domdey, AJ; Thomas, SM (corresponding author), Univ Bayreuth, Biogeog, Univ Str 30, D-95447 Bayreuth, Germany.
EM alina.domdey@uni-bayreuth.de; stephanie.thomas@uni-bayreuth.de
FU Bayerische Staatsministerium fur Umwelt und Verbraucherschutz (StMUV);
   Bayerische Staatsministerium fur Gesundheit, Pflege und Praevention
   (StMGP) im Rahmen des Verbundprojektes ,,Klimawandel und Gesundheit"
   VKGII gefordert [AP-2411-PN 21-14-V3-D22827/2022]
FX Das Forschungsprojekt BayByeMos wird durch das Bayerische
   Staatsministerium fur Umwelt und Verbraucherschutz (StMUV) sowie das
   Bayerische Staatsministerium fur Gesundheit, Pflege und Praevention
   (StMGP) im Rahmen des Verbundprojektes ,,Klimawandel und Gesundheit"
   VKGII gefordert (AP-2411-PN 21-14-V3-D22827/2022).
CR [Anonymous], About Us
   Becker N, 2017, PARASITOL RES, V116, P847, DOI 10.1007/s00436-016-5356-z
   Bellini R, 2020, TRAVEL MED INFECT DI, V35, DOI 10.1016/j.tmaid.2020.101691
   Bonroy C, 2023, CLIN CHEM LAB MED, V61, P1167, DOI 10.1515/cclm-2023-0209
   Fortuna C, 2024, VIRUSES-BASEL, V16, DOI 10.3390/v16020176
   Jansen S, 2023, VIRUSES-BASEL, V15, DOI 10.3390/v15030592
   Kraemer MUG, 2015, ELIFE, V4, DOI 10.7554/eLife.08347
   MBAOMA OC, 2024, JEPIDEMIOL GLOB HEA, P1
   Moonen JEF, 2024, ALZHEIMERS DEMENT, V20, P1868, DOI 10.1002/alz.13607
   Pietsch C, 2020, EUROSURVEILLANCE, V25, DOI 10.2807/1560-7917.ES.2020.25.46.2001786
   Robert Koch-Institut, 2024, Infektionsepidemiologisches Jahrbuch meldepflichtiger Krankheiten fur 2022
   Rocklöv J, 2016, EBIOMEDICINE, V9, P250, DOI 10.1016/j.ebiom.2016.06.009
   Santini M, 2022, PATHOGENS, V11, DOI 10.3390/pathogens11010052
   Sejvar JJ, 2006, REV MED VIROL, V16, P209, DOI 10.1002/rmv.501
   Standige Impfkommission und Deutsche Gesellschaft fur Tropenmedizin Reisemedizin und Globale Gesundheit e. V., 2024, EPID B, V14, P1
   Tayal A, 2023, INDIAN J PEDIATR, V90, P168, DOI 10.1007/s12098-022-04394-8
   Tjaden NB, 2021, VIRUSES-BASEL, V13, DOI 10.3390/v13061024
   Tjaden NB, 2013, PLOS NEGLECT TROP D, V7, DOI 10.1371/journal.pntd.0002207
   Tolsá-García MJ, 2023, SCI REP-UK, V13, DOI 10.1038/s41598-022-27236-1
   Vogels CBF, 2017, EMERG MICROBES INFEC, V6, DOI 10.1038/emi.2017.82
   World Health Organization, 2022, NATL GUIDELINE CLIN
NR 21
TC 0
Z9 0
U1 2
U2 2
PU SPRINGER HEIDELBERG
PI HEIDELBERG
PA TIERGARTENSTRASSE 17, D-69121 HEIDELBERG, GERMANY
SN 2193-6218
EI 2193-6226
J9 MED KLIN-INTENSIVMED
JI Med Klin Intensivmed Notfmed
PD FEB
PY 2025
VL 120
IS 1
SI SI
BP 6
EP 14
DI 10.1007/s00063-024-01206-z
EA NOV 2024
PG 9
WC Medicine, General & Internal
WE Science Citation Index Expanded (SCI-EXPANDED)
SC General & Internal Medicine
GA T7G4B
UT WOS:001358674100001
DA 2025-09-06
ER

PT J
AU Nabi, W
   Merle, H
   Abroug, N
   Jean-Charles, A
   Ksiaa, I
   Jelliti, B
   Khairallah, M
AF Nabi, W.
   Merle, H.
   Abroug, N.
   Jean-Charles, A.
   Ksiaa, I.
   Jelliti, B.
   Khairallah, M.
TI Viral uveitis in the tropics
SO JOURNAL FRANCAIS D OPHTALMOLOGIE
LA French
DT Article
DE Arbovirus; West Nile virus; Chikungunya; Dengue; Rift Valley fever;
   Zika; Yellow fever; HTLV-1; Ebola; Uveitis
ID OPTICAL COHERENCE TOMOGRAPHY; LYMPHOTROPIC VIRUS TYPE-1; OCULAR
   COMPLICATIONS; DENGUE-FEVER; CHORIORETINITIS; INFECTION; MANIFESTATIONS;
   FEATURES; MACULOPATHY; ANGIOGRAPHY
AB Tropical regions are characterized by a hot and humid climate that promotes the emergence or resurgence of endemic or epidemic levels of microorganisms such as viruses. Emerging viral infections are mostly inapparent, mild, or non-specific (flu-like syndrome), but they may include serious, potentially disabling or life-threatening complications. A wide array of ocular manifestations has been recently described in association with specific emerging viral infections, including arboviruses, Human T-cell Lymphotropic Virus Type 1 (HTLV-1), and Ebola. Emerging viral disease should be considered in the differential diagnosis of ocular inflammatory conditions in patients living in or returning from endemic regions. Diagnosis of emerging viral infection is confirmed with either real time polymerase chain reaction or serology. Management consists of supportive care, as there are currently no specific antiviral drug options. Corticosteroids are often used for the treatment of associated ocular inflammation. Most patients have a good visual prognosis, but there may be permanent visual impairment in some due to ocular structural complications. Prophylactic measures are essential to prevent human infection and disease. (c) 2024 Elsevier Masson SAS. All rights are reserved, including those for text and data mining, AI training, and similar technologies.
C1 [Nabi, W.; Abroug, N.; Ksiaa, I.; Jelliti, B.; Khairallah, M.] Univ Monastir, Fac Med, Serv Ophtalmol, CHU Fattouma Bourguiba, Monastir 5019, Tunisia.
   [Merle, H.; Jean-Charles, A.] Univ Antilles, Ctr Hosp Univ Martinique, Serv Ophtalmol, EA4537,INSERM CIC 1424, Martinique, France.
C3 Universite de Monastir; Hopital Fattouma Bourguiba; Institut National de
   la Sante et de la Recherche Medicale (Inserm); CHU Martinique
RP Khairallah, M (corresponding author), Univ Monastir, Fac Med, Serv Ophtalmol, CHU Fattouma Bourguiba, Monastir 5019, Tunisia.
EM moncef.khairallah@rns.tn
RI KSIAA, IMEN/JRW-1234-2023
CR Abroug N, 2021, J CURR OPHTHALMOL, V33, P227, DOI [10.4103/joco.joco_134_21, 10.4103/joco.joco_134_21]
   Adebanjo T, 2017, MMWR-MORBID MORTAL W, V66, P1089, DOI 10.15585/mmwr.mm6641a1
   Agarwal A, 2019, OPHTHALMOL RETINA, V3, P170, DOI 10.1016/j.oret.2018.09.008
   Agarwal A, 2018, INDIAN J OPHTHALMOL, V66, P142, DOI [10.4103/ijo.IJO_572_17, 10.4103/ijo.ijo_572_17]
   Al-Hazmi A, 2005, OPHTHALMOLOGY, V112, P313, DOI 10.1016/j.ophtha.2004.09.018
   Babu K, 2012, INDIAN J OPHTHALMOL, V60, P73, DOI 10.4103/0301-4738.90495
   Bawankar P, 2018, INDIAN J OPHTHALMOL, V66, P1631, DOI 10.4103/ijo.IJO_387_18
   Ben Amor H, 2022, Indian Journal of Ophthalmology - Case Reports, V2, P424, DOI [10.4103/ijo.ijo_2577_21, 10.4103/ijo.IJO_2577_21, DOI 10.4103/IJO.IJO_2577_21]
   Brandao-de-Resende C, 2019, JAMA OPHTHALMOL, V137, P996, DOI 10.1001/jamaophthalmol.2019.1956
   Chee E, 2009, AM J OPHTHALMOL, V148, P910, DOI 10.1016/j.ajo.2009.06.030
   Farès S, 2018, AM J TROP MED HYG, V99, P435, DOI 10.4269/ajtmh.17-0137
   Fillâtre P, 2019, MED MALADIES INFECT, V49, P574, DOI 10.1016/j.medmal.2019.09.005
   Freitas BD, 2016, JAMA OPHTHALMOL, V134, P529, DOI 10.1001/jamaophthalmol.2016.0267
   Garg S, 2005, SURV OPHTHALMOL, V50, P3, DOI 10.1016/j.survophthal.2004.10.001
   Gessain A, 2012, FRONT MICROBIOL, V3, DOI 10.3389/fmicb.2012.00388
   Hereth-Hebert E, 2017, AM J OPHTHALMOL, V175, P114, DOI 10.1016/j.ajo.2016.12.005
   Jacob ST, 2020, NAT REV DIS PRIMERS, V6, DOI 10.1038/s41572-020-0147-3
   Kamoi K, 2022, VIRUSES-BASEL, V14, DOI 10.3390/v14040794
   Kapoor HK, 2006, CAN J OPHTHALMOL, V41, P741, DOI 10.1139/I06-069
   Khairallah M, 2007, EYE, V21, P952, DOI 10.1038/sj.eye.6702355
   Khairallah M, 2006, OPHTHAL SURG LAS IM, V37, P240, DOI 10.3928/15428877-20060501-11
   Khairallah M, 2004, OPHTHALMOLOGY, V111, P2065, DOI 10.1016/j.ophtha.2004.03.032
   Khairallah M, 2007, OCUL IMMUNOL INFLAMM, V15, P435, DOI 10.1080/09273940701798488
   Khairallah M, 2006, RETINA-J RET VIT DIS, V26, P358, DOI 10.1097/00006982-200603000-00019
   Khairallah M, 2019, OCUL IMMUNOL INFLAMM, V27, P219, DOI 10.1080/09273948.2018.1562080
   Khairallah M, 2017, OSLI RETINA, V48, P672, DOI 10.3928/23258160-20170802-11
   Khairallah Moncef, 2010, International Ophthalmology, V30, P465, DOI 10.1007/s10792-009-9319-6
   Khairallah M, 2009, MIDDLE EAST AFR J OP, V16, P225, DOI 10.4103/0974-9233.58426
   Khairallah Moncef, 2010, Int Ophthalmol Clin, V50, P125, DOI 10.1097/IIO.0b013e3181d2cf2e
   Kumar V, 2009, INDIAN J OPHTHALMOL, V57, P242, DOI 10.4103/0301-4738.49407
   Learned D, 2014, RETINA-J RET VIT DIS, V34, P2269, DOI 10.1097/IAE.0000000000000213
   Loh BK, 2008, OPHTHALMOLOGICA, V222, P317, DOI 10.1159/000144074
   Mahendradas P, 2013, J OPHTHALMIC INFLAMM, V3, DOI 10.1186/1869-5760-3-35
   Merle H, 2002, AM J OPHTHALMOL, V134, P190, DOI 10.1016/S0002-9394(02)01521-0
   Merle H, 2016, RETINA-J RET VIT DIS, V36, P1364, DOI 10.1097/IAE.0000000000000927
   Mittal A, 2007, ARCH OPHTHALMOL-CHIC, V125, P1381, DOI 10.1001/archopht.125.10.1381
   Nakamura H, 2022, VIRUSES-BASEL, V14, DOI 10.3390/v14010100
   Nayak A J, 1983, J Indian Med Assoc, V81, P158
   Nishijima T, 2019, LANCET INFECT DIS, V19, P15, DOI 10.1016/S1473-3099(18)30735-7
   Nord JM, 2022, OCUL IMMUNOL INFLAMM, V30, P1651, DOI 10.1080/09273948.2021.1929335
   Patronas M, 2006, AM J OPHTHALMOL, V142, P1088, DOI 10.1016/j.ajo.2006.07.028
   Pereima RR, 2022, OCUL IMMUNOL INFLAMM, V30, P1425, DOI 10.1080/09273948.2021.1887279
   Pichi F, 2023, OCUL IMMUNOL INFLAMM, V31, P1528, DOI 10.1080/09273948.2022.2087094
   Rupali P, 2019, INFECT DIS CLIN N AM, V33, P1, DOI 10.1016/j.idc.2018.10.011
   Salceanu SO, 2018, BMJ Case Rep, V2018
   Seth Rajeev K, 2007, Semin Ophthalmol, V22, P81, DOI 10.1080/08820530701418375
   Shantha JG, 2018, EBIOMEDICINE, V30, P217, DOI 10.1016/j.ebiom.2018.03.020
   Steptoe PJ, 2018, JAMA OPHTHALMOL, V136, P689, DOI 10.1001/jamaophthalmol.2018.1248
   Takahashi T, 2000, OCUL IMMUNOL INFLAMM, V8, P235, DOI 10.1076/ocii.8.4.235.6454
   Teoh SC, 2010, RETINA-J RET VIT DIS, V30, P390, DOI 10.1097/IAE.0b013e3181bd2fc6
   Terada Y, 2017, J OCUL PHARMACOL TH, V33, P216, DOI 10.1089/jop.2016.0124
   Troumani Y, 2021, JAMA OPHTHALMOL, V139, P95, DOI 10.1001/jamaophthalmol.2020.5131
   Van K, 2020, AM J TROP MED HYG, V103, P1691, DOI 10.4269/ajtmh.19-0330
   Venkatesh A, 2021, EYE, V35, P1117, DOI 10.1038/s41433-020-01376-y
   Ventura CV, 2016, JAMA OPHTHALMOL, V134, P1420, DOI 10.1001/jamaophthalmol.2016.4283
   Vianello S, 2019, JAMA OPHTHALMOL, V137, P300, DOI 10.1001/jamaophthalmol.2018.6408
   Young PR, 2018, ADV EXP MED BIOL, V1062, P1, DOI 10.1007/978-981-10-8727-1_1
NR 57
TC 0
Z9 0
U1 1
U2 1
PU MASSON EDITEUR
PI MOULINEAUX CEDEX 9
PA 21 STREET CAMILLE DESMOULINS, ISSY, 92789 MOULINEAUX CEDEX 9, FRANCE
SN 0181-5512
EI 1773-0597
J9 J FR OPHTALMOL
JI J. Fr. Ophthamol.
PD DEC
PY 2024
VL 47
IS 10
AR 104342
DI 10.1016/j.jfo.2024.104342
EA NOV 2024
PG 14
WC Ophthalmology
WE Science Citation Index Expanded (SCI-EXPANDED)
SC Ophthalmology
GA L7Q5O
UT WOS:001352628200001
PM 39509945
DA 2025-09-06
ER

PT J
AU Deregibus, MI
   Rodríguez, CBB
   Berberian, G
   Pérez, G
   Borgnia, D
   Rovetta, M
   Lavaze, R
   Bagnara, EI
   Martínez, MB
   Zlotogora, A
   Carrafancq, J
   Vázquez, M
   Melgarejo, M
   Jaciuk, P
   Amoedo, DI
AF Deregibus, Maria I.
   Rodriguez, Claudia B. Botana
   Berberian, Griselda
   Perez, Guadalupe
   Borgnia, Daniela
   Rovetta, Mariano
   Lavaze, Romina
   Bagnara, Eliana I.
   Martinez, Maria B.
   Zlotogora, Ana
   Carrafancq, Juliana
   Vazquez, Mercedes
   Melgarejo, Miguel
   Jaciuk, Pablo
   Amoedo, Diego I.
TI Clinical and epidemiological characteristics of children with
   mosquito-borne diseases in a tertiary hospital, Buenos Aires, Argentina,
   2023
SO ARCHIVOS ARGENTINOS DE PEDIATRIA
LA Spanish
DT Article; Early Access
DE dengue; chikungunya virus; pediatrics; epidemiology; fever
AB Introduction. Arboviruses, such as dengue and chikungunya, have caused multiple epidemics in the Americas. They are transmitted through mosquito bites; Aedes aegypti is their main vector. Beginning in January 2023, coinciding with the fourth outbreak of dengue, the presence of chikungunya was observed in Argentina. We consider it important to describe the demographic, epidemiological, clinical and evolutionary characteristics of patients with dengue/chikungunya treated in a third-level pediatric hospital in the Autonomous City of Buenos Aires during 2023.<br /> Population and methods. Descriptive, observational and retrospective cohort study. It includes children from 0 to 16 years of age with compatible symptoms and positive PCR and/or IgM for dengue or chikungunya from February 1, 2023 to May 31, 2023.<br /> Results. A total of 168 patients were identified, with a median age of 138 months (IQR 107-164). Dengue was diagnosed in 140 and chikungunya in 28. 98% were autochthonous cases. Virological diagnosis of dengue was made by PCR in 85% of cases and, in the remaining 15%, by IgM. Chikungunya was diagnosed by PCR in 61%. Patients with dengue had longer duration of fever, abdominal pain, headache, myalgia and retroocular pain. Rash and arthralgia were associated with chikungunya.<br /> Conclusions. The epidemiology of mosquito-borne diseases is dynamic and is related to what occurs in the rest of the South American countries; knowing it is essential to be able to predict the risk and etiological prevalence.
C1 [Deregibus, Maria I.; Rodriguez, Claudia B. Botana; Lavaze, Romina; Bagnara, Eliana I.; Martinez, Maria B.; Zlotogora, Ana; Carrafancq, Juliana; Vazquez, Mercedes; Melgarejo, Miguel; Jaciuk, Pablo; Amoedo, Diego I.] Hosp Pediat SAMIC Prof Dr Juan P Garrahan, Sect Bajo Riesgo, Buenos Aires, Argentina.
   [Berberian, Griselda; Perez, Guadalupe] Hosp Pediat SAMIC Prof Dr Juan P Garrahan, Serv Epidemiol Infectol, Buenos Aires, Argentina.
   [Borgnia, Daniela] Hosp Pediat SAMIC Prof Dr Juan P Garrahan, Lab Virol, Buenos Aires, Argentina.
   [Rovetta, Mariano] Hosp Pediat SAMIC Prof Dr Juan P Garrahan, Area Serol, Buenos Aires, Argentina.
C3 Hospital de Pediatria Doctor Juan Garrahan; Hospital de Pediatria Doctor
   Juan Garrahan; Hospital de Pediatria Doctor Juan Garrahan; Hospital de
   Pediatria Doctor Juan Garrahan
RP Deregibus, MI (corresponding author), Hosp Pediat SAMIC Prof Dr Juan P Garrahan, Sect Bajo Riesgo, Buenos Aires, Argentina.
EM ine_dere@hotmail.com
RI González-Vázquez, Mercedes/ABF-1861-2021
CR [Anonymous], 2014, GUIA EQUIPO SALUD N
   [Anonymous], 2015, GUIA EQUIPO SALUD N
   Argentina. Ministerio de Salud, 2023, Boletin Epidemiologico Nacional
   Berberian G, 2022, ARCH ARGENT PEDIATR, P384, DOI 10.5546/aap.2022.eng.384
   Cazes Claudia I, 2019, Arch. argent. pediatr., V117, pe63, DOI 10.5546/aap.2019.e63
   Christie CDC, 2023, CURR OPIN PEDIATR, V35, P155, DOI 10.1097/MOP.0000000000001229
   Fiora MB, 2024, ARCH ARGENT PEDIATR, V122
   Laoprasopwattana K, 2012, PEDIATR INFECT DIS J, V31, P459, DOI 10.1097/INF.0b013e31824bb06d
   Organizacion Mundial de la Salud, 2023, DENGUE SITUACION MUN
   Paz-Bailey G, 2024, LANCET, V403, P667, DOI 10.1016/S0140-6736(23)02576-X
   Shahid U, 2020, PLOS NEGLECT TROP D, V14, DOI 10.1371/journal.pntd.0008086
NR 11
TC 0
Z9 0
U1 1
U2 1
PU SOC ARGENTINA PEDIATRIA
PI CAP FED BUENO AIRES
PA AV COLONEL DIAZ 1971-75-C1425DQF, CAP FED BUENO AIRES, 00000, ARGENTINA
SN 0325-0075
EI 1668-3501
J9 ARCH ARGENT PEDIATR
JI Arch. Argent. Pediatr.
PD 2024 OCT 31
PY 2024
DI 10.5546/aap.2024-10415
EA OCT 2024
PG 6
WC Pediatrics
WE Science Citation Index Expanded (SCI-EXPANDED)
SC Pediatrics
GA L0N1B
UT WOS:001347765800001
OA gold
DA 2025-09-06
ER

PT J
AU Weichel, HM
   Koch, T
AF Weichel, Hanna-Marie
   Koch, Till
TI Vaccinations for emerging and re-emerging viral diseases
SO INNERE MEDIZIN
LA German
DT Article
DE Viral zoonoses; Filoviridae; Influenza vaccines; Highly pathogenic
   coronaviruses; Arbovirus infections; Viral zoonoses; Influenza vaccines;
   Highly pathogenic coronaviruses; Arbovirus infections
ID TETRAVALENT DENGUE VACCINE; DOUBLE-BLIND; INFLUENZA; EFFICACY; SAFETY;
   PHASE-3
AB Background: Emerging or re-emerging viral diseases have a pandemic potential and threaten global health. Vaccination is of crucial importance in the prevention of emerging and re-emerging viral diseases. Objective: Description of the current status of vaccine development against Filoviridae, highly pathogenic coronaviruses, smallpox viruses, influenza viruses and arboviruses. Material and methods: Focused literature search. Results: The World Health Organization (WHO) regularly publishes a list of infectious diseases that are expected to pose a major threat to humanity as they are could potentially trigger new pandemics; however, in addition to these human-to-human transmissible diseases, some arboviruses also have pandemic potential. In recent years numerous new vaccines, some of which are highly effective, have been licensed against new and re-emerging viral diseases and other promising vaccine candidates are currently in development. Conclusion: There are still gaps in the development of vaccines in the area of Filoviridae and highly pathogenic coronaviruses. Vaccinations against smallpox viruses have been available for a long time. Developing influenza vaccines against novel strains in a timely manner is a challenge and universal influenza vaccines could be a possible solution. Modern vaccines are available against the arboviruses dengue and Chikungunya fever.
C1 [Weichel, Hanna-Marie] Univ Klinikum Hamburg Eppendorf, Inst Infektionsforschung & Impfstoffentwicklung II, Zent Innere Med, Hamburg, Germany.
   [Weichel, Hanna-Marie] Bernhard Nocht Inst Tropenmed, Abt Klin Immunol Infektionskrankheiten, Hamburg, Germany.
   [Weichel, Hanna-Marie] Univ Klinikum Hamburg Eppendorf, Ambulanzzentrum Infektiol, Hamburg, Germany.
   [Weichel, Hanna-Marie; Koch, Till] Deutsch Zentrum Infektionsforschung DZIF, Standort Hamburg Lubeck Borstel Riems, Hamburg, Germany.
   [Koch, Till] Univ Klinikum Hamburg Eppendorf, Antibiot Stewardship Team, Hamburg, Germany.
C3 University of Hamburg; University Medical Center Hamburg-Eppendorf;
   Leibniz Association; Bernhard Nocht Institut fur Tropenmedizin;
   University of Hamburg; University Medical Center Hamburg-Eppendorf;
   University of Hamburg; University Medical Center Hamburg-Eppendorf
RP Koch, T (corresponding author), Klin Pneumol, Klinikum Itzehoe Infektiol & Onkol, Robert Koch Str 2, D-25524 Itzehoe, Germany.
EM t.koch@uke.de
RI ; Koch, Till/LUW-8432-2024
OI Koch, Till/0000-0002-0140-2808; 
CR [Anonymous], 2024, WHO PRIORITIZING DIS
   [Anonymous], 2023, Dengue and severe dengue
   Arevalo CP, 2022, SCIENCE, V378, P899, DOI 10.1126/science.abm0271
   Biswal S, 2019, NEW ENGL J MED, V381, P2009, DOI 10.1056/NEJMoa1903869
   Bockstal V, 2022, PLOS ONE, V17, DOI 10.1371/journal.pone.0274906
   Bosaeed M, 2022, LANCET MICROBE, V3, pE11, DOI 10.1016/S2666-5247(21)00193-2
   CDC, 2024, Technical Report: June 2024 Highly Pathogenic Avian Influenza A(H5N1) Viruses, Avian Influenza (Bird Flu)
   CDC, 2023, TECHNICAL REPORT JUN
   Cho SY, 2016, LANCET, V388, P994, DOI 10.1016/S0140-6736(16)30623-7
   Corbett KS, 2019, MBIO, V10, DOI 10.1128/mBio.02810-18
   Dai YC, 2023, FRONT IMMUNOL, V14, DOI 10.3389/fimmu.2023.1202055
   European Commission, 2024, COMMISSION AUTHORISE
   Fathi A, 2019, HUM VACC IMMUNOTHER, V15, P2269, DOI 10.1080/21645515.2019.1649532
   Folegatti PM, 2020, LANCET INFECT DIS, V20, P816, DOI 10.1016/S1473-3099(20)30160-2
   Furey C, 2024, NAT COMMUN, V15, DOI 10.1038/s41467-024-48555-z
   Hamer MJ, 2023, LANCET, V401, P294, DOI 10.1016/S0140-6736(22)02400-X
   Harapan H, 2020, VIRUSES-BASEL, V12, DOI 10.3390/v12080829
   Kieny MP, 2016, LANCET, V387, P1509, DOI [10.1016/S0140-6736(16)00686-3, 10.1016/S0140-6736(16)32621-6]
   Koch T, 2020, LANCET INFECT DIS, V20, P827, DOI 10.1016/S1473-3099(20)30248-6
   Krammer F, 2018, NAT REV DIS PRIMERS, V4, DOI 10.1038/s41572-018-0002-y
   Languon Sylvester, 2019, Virology (Auckl), V10, p1178122X19849927, DOI [10.1177/1178122x19849927, 10.1177/1178122X19849927]
   Ly H, 2024, VIRULENCE, V15, DOI 10.1080/21505594.2023.2301573
   Modjarrad K, 2019, LANCET INFECT DIS, V19, P1013, DOI 10.1016/S1473-3099(19)30266-X
   Moso MA, 2024, LANCET INFECT DIS, V24, pE93, DOI 10.1016/S1473-3099(23)00376-6
   Moss B, 2024, NAT MICROBIOL, V9, P1408, DOI 10.1038/s41564-024-01690-1
   Mwesigwa B, 2023, LANCET INFECT DIS, V23, P1408, DOI 10.1016/S1473-3099(23)00344-4
   Nachbagauer R, 2021, NAT MED, V27, P106, DOI 10.1038/s41591-020-1118-7
   Palese P, 2004, NAT MED, V10, pS82, DOI 10.1038/nm1141
   PEI, 2024, DENGUEFIEBER IMPFSTO
   Pulit-Penaloza JA, 2024, EMERG MICROBES INFEC, V13, DOI 10.1080/22221751.2024.2332667
   Sanofi, 2024, INFORM DENGVAXIA
   Schneider M, 2023, LANCET, V401, P2138, DOI 10.1016/S0140-6736(23)00641-4
   Sridhar S, 2018, NEW ENGL J MED, V379, P327, DOI [10.1056/NEJMoa1800820, 10.1056/nejmoa1800820]
   The influenza vaccine roadmap initiative, 2024, UNIVERSAL INFLUENZA
   Tiemessen MM, 2022, VACCINES-BASEL, V10, DOI 10.3390/vaccines10081263
   Tricou V, 2024, LANCET GLOB HEALTH, V12, pE257, DOI 10.1016/S2214-109X(23)00522-3
   World Health Organization, 2023, Dengue-Global situation
   World Health Organization, 2024, Global Arbovirus Initiative: Preparing for the Next Pandemic by Tackling Mosquito-borne Viruses with Epidemic and Pandemic Potential
   World Health Organization (WHO), 2022, Summary of the evaluations and recommendations on the three Sudan ebolavirus vaccines that are candidates for inclusion in the planned ring vaccination trial in Uganda
   Yassine HM, 2015, NAT MED, V21, P1065, DOI 10.1038/nm.3927
   Zuiani A, 2024, CELL, V187, DOI 10.1016/j.cell.2024.01.017
   Zumla A, 2024, LANCET, V403, P1729, DOI 10.1016/S0140-6736(24)00641-X
NR 42
TC 0
Z9 0
U1 1
U2 1
PU SPRINGER MEDIZIN VERLAG GmBH
PI Berlin
PA Heidelbergerplatz 3, Berlin, GERMANY
SN 2731-7080
EI 2731-7099
J9 INNERE MED
JI Innere Med.
PD NOV
PY 2024
VL 65
IS 11
SI SI
BP 1082
EP 1091
DI 10.1007/s00108-024-01780-6
EA SEP 2024
PG 10
WC Medicine, General & Internal
WE Science Citation Index Expanded (SCI-EXPANDED)
SC General & Internal Medicine
GA O2B9X
UT WOS:001320650400001
PM 39316120
DA 2025-09-06
ER

PT J
AU Mayer, J
   Köhm, M
   Wahle, M
AF Mayer, Johannes
   Kohm, Michaela
   Wahle, Matthias
TI Acute polyarthritis after a stay in the Caribbean
SO INNERE MEDIZIN
LA German
DT Article
DE Arthritis; Chikungunya-Virus; Travel-related infection; Non-steroidal
   anti-rheumatic drugs; Methotrexate; Travel-related infection;
   Non-steroidal anti-rheumatic drugs; Methotrexate
ID DOUBLE-BLIND; CHIKUNGUNYA; IMMUNOGENICITY; VACCINE; SAFETY
AB A 59-year-old female patient presented with acute polyarthritis after a holiday in the Caribbean. In addition, constitutional symptoms as well as myalgia and arthralgia were reported. Imaging demonstrated synovitis of the wrist and fingers without erosive changes. Immunoserological findings were normal with no evidence of autoimmune disease or vasculitis. Further evaluation revealed serological evidence of chikungunya virus infection.
C1 [Mayer, Johannes; Wahle, Matthias] Univ Klinikum Augsburg, Med Klin 3, Sekt Rheumatol & Klin Immunol, Stenglinstrasse 2, D-86156 Augsburg, Germany.
   [Kohm, Michaela] Goethe Univ, Univ Klinikum Frankfurt, Med Klin 2, Abt Rheumatol, Theodor Stern Kai 7, D-60596 Frankfurt, Germany.
C3 Goethe University Frankfurt; Goethe University Frankfurt Hospital
RP Wahle, M (corresponding author), Univ Klinikum Augsburg, Med Klin 3, Sekt Rheumatol & Klin Immunol, Stenglinstrasse 2, D-86156 Augsburg, Germany.
EM matthias.wahle@uk-augsburg.de
FU Projekt DEAL
FX Open Access funding enabled and organized by Projekt DEAL.
CR Bennett SR, 2022, LANCET INFECT DIS, V22, P1343, DOI 10.1016/S1473-3099(22)00226-2
   Coffey LL, 2014, VIRUSES-BASEL, V6, P4628, DOI 10.3390/v6114628
   Costa LB, 2023, TROP MED INFECT DIS, V8, DOI 10.3390/tropicalmed8060301
   Grobusch MP, 2021, LANCET REG HEALTH-EU, V1, DOI 10.1016/j.lanepe.2020.100001
   Marques CDL, 2017, V57, P438, DOI 10.1016/j.rbr.2017.05.005
   Pathak H, 2019, CLIN MED, V19, P381, DOI 10.7861/clinmed.2019-0035
   Ravichandran R, 2008, J INFECT DEV COUNTR, V2, P140, DOI 10.3855/T2.2.140
   Rezza G, 2018, J TRAVEL MED, V25, DOI 10.1093/jtm/tay004
   ROSS R. W., 1956, JOUR HYG, V54, P177
   Rougeron V, 2015, J CLIN VIROL, V64, P144, DOI 10.1016/j.jcv.2014.08.032
   Schneider M, 2023, LANCET, V401, P2138, DOI 10.1016/S0140-6736(23)00641-4
   Zaid A, 2018, ARTHRITIS RHEUMATOL, V70, P484, DOI 10.1002/art.40403
NR 12
TC 0
Z9 0
U1 0
U2 1
PU SPRINGER MEDIZIN VERLAG GmBH
PI Berlin
PA Heidelbergerplatz 3, Berlin, GERMANY
SN 2731-7080
EI 2731-7099
J9 INNERE MED
JI Innere Med.
PD DEC
PY 2024
VL 65
IS 12
SI SI
BP 1270
EP 1272
DI 10.1007/s00108-024-01773-5
EA SEP 2024
PG 3
WC Medicine, General & Internal
WE Science Citation Index Expanded (SCI-EXPANDED)
SC General & Internal Medicine
GA R2L5K
UT WOS:001315243000002
PM 39287694
OA hybrid, Green Submitted
DA 2025-09-06
ER

PT J
AU Orellano, P
   Vezzani, D
AF Orellano, Pablo
   Vezzani, Dario
TI Observations on the dengue vaccination strategy in Argentina
SO MEDICINA-BUENOS AIRES
LA Spanish
DT Article
DE dengue; dengue vaccines; primary prevention; Argentina
ID VECTOR CONTROL; AREAS
AB A new dengue vaccine has recently been licensed in Argentina, with the Argentine government planning to acquire it in order to develop a vaccination strategy. As the disease is gradually following a path to endemicity in some regions of the country, the incorporation of these vaccines will have the potential to tackle the growing incidence of the disease and to reduce the disease burden. However, the establishment of the vaccination programme may also be susceptible of threats related to the epidemiological shift of the disease. Selecting a specific age group for the vaccine may result in a change in the peak incidence to other age groups more susceptible to severe forms of the disease, such as children or the elderly. Furthermore, the perception of protection following vaccine introduction in one jurisdiction may reduce adherence to vector control activities, increasing the risk of virus introduction and transmission in other areas not prioritised by the vaccination strategy, and the risk of other arboviral diseases such as Zika and chikungunya fever. These and other potential limitations to be considered prior to the implementation of vaccination programmes are discussed in this article, with a series of recommendations on how to address these concerns. These recommendations can help decision makers and public health practitioners at this early stage of the vaccination programme development.
C1 [Orellano, Pablo; Vezzani, Dario] Consejo Nacl Invest Cient y Tecn CONICET, La Plata, Argentina.
   [Orellano, Pablo] Univ Tecnol Nacl, Fac Reg San Nicolas, Colon 332, RA-2900 San Nicolas, Buenos Aires, Argentina.
   [Vezzani, Dario] Univ Nacl, Fac Ciencias Exactas, Inst Multidisciplinario Ecosistemas & Desarrollo S, Ctr Prov Buenos Aires Comis Invest Cient Prov Buen, Buenos Aires, Argentina.
RP Orellano, P (corresponding author), Univ Tecnol Nacl, Fac Reg San Nicolas, Colon 332, RA-2900 San Nicolas, Buenos Aires, Argentina.
EM porellano@frsn.utn.edu.ar
CR Alameer A, 2023, MICROORGANISMS, V11, DOI 10.3390/microorganisms11030800
   argentina, Salud presento el plan de trabajo para el abordaje integral del dengue 2024-2025
   Bengolea A, 2024, Medicina (B Aires), P84
   Bhattacharya M K, 2013, Int J Biomed Sci, V9, P61
   Carbajo AE, 2012, INT J HEALTH GEOGR, V11, DOI 10.1186/1476-072X-11-26
   Comision Nacional de Inmunizaciones, 2016, ACT 3 REUN COM NAC I
   Guzzetta G, 2018, NAT COMMUN, V9, DOI 10.1038/s41467-018-05230-4
   Hu XT, 2019, INFECT DIS POVERTY, V8, DOI 10.1186/s40249-019-0608-7
   Kallás EG, 2024, NEW ENGL J MED, V390, P397, DOI 10.1056/NEJMoa2301790
   Lahariya Chandrakant, 2016, J Family Med Prim Care, V5, P7, DOI [10.4103/2249-4863.184616, 10.4103/2249-4863.184616]
   Lien CE, 2021, AM J TROP MED HYG, V105, P1544, DOI 10.4269/ajtmh.21-0716
   Migrino J, 2020, WEST PAC SURVEILL RE, V11, DOI 10.5365/wpsar.2019.10.2.006
   Ministerio de Salud Republica Argentina, 2024, Boletin Epidemiologico Nacional N 695 SE 10
   Mutsuddy P, 2019, CAN J INFECT DIS MED, V2019, DOI 10.1155/2019/3516284
   Orellano P, 2018, VACCINE, V36, P979, DOI 10.1016/j.vaccine.2018.01.007
   Orellano PW, 2016, MEDICINA-BUENOS AIRE, V76, P98
   Orellano PW, 2008, REV PANAM SALUD PUBL, V24, P113
   Reunion de la CoNaIn, Vacuna contra DenguePosicion del grupo de trabajo
   Rivera L, 2022, CLIN INFECT DIS, V75, P107, DOI 10.1093/cid/ciab864
   Rosa BR, 2019, BMJ OPEN, V9, DOI 10.1136/bmjopen-2017-019368
   Rowe EK, 2014, PLOS NEGLECT TROP D, V8, DOI 10.1371/journal.pntd.0002777
   Scott VK, 2023, BMC PUBLIC HEALTH, V23, DOI 10.1186/s12889-023-17005-8
   Tittarelli E, 2017, EMERG INFECT DIS, V23, P1684, DOI 10.3201/eid2310.161718
   Vezzani D, 2024, MEDICINA-BUENOS AIRE, V84, P189
   Vezzani D, 2008, MEM I OSWALDO CRUZ, V103, P66, DOI 10.1590/S0074-02762008005000003
   Orellano PW, 2016, VACCINE, V34, P616, DOI 10.1016/j.vaccine.2015.12.040
   World Health Organization, 2024, WHO Position Paper on Dengue Vaccines
   Yu VG, 2021, VACCINE, V39, P4964, DOI 10.1016/j.vaccine.2021.07.051
NR 28
TC 1
Z9 1
U1 0
U2 0
PU MEDICINA (BUENOS AIRES)
PI BUENOS AIRES
PA DONATO ALVAREZ 3150, 1427 BUENOS AIRES, ARGENTINA
SN 0025-7680
EI 1669-9106
J9 MEDICINA-BUENOS AIRE
JI Med.-Buenos Aires
PD JUL-AUG
PY 2024
VL 84
IS 4
BP 734
EP 740
PG 7
WC Medicine, General & Internal
WE Science Citation Index Expanded (SCI-EXPANDED)
SC General & Internal Medicine
GA D0V0B
UT WOS:001293434800017
PM 39172573
DA 2025-09-06
ER

PT J
AU Vezzani, D
   Diribarne, I
   Palacios, JJ
   Lopez, J
   Martinez, S
   Weis, MD
   Gentile, L
   Castex, A
   Damiani, M
   Del Blanco, N
   Sole, JAC
   Dennis, GR
AF Vezzani, Dario
   Diribarne, Ignacio
   Palacios, Juan Jose
   Lopez, Jesica
   Martinez, Sofia
   Weis, Maria Del Carmen
   Gentile, Luciano
   Castex, Andrea
   Damiani, Mirna
   Del Blanco, Natacha
   Sole, Juan Agustin Castiglia
   Dennis, Gabriela Rozas
TI Dengue, chikungunya and the mosquito vector at the Southern limit of
   distribution during the 2023 epidemic, Argentina
SO MEDICINA-BUENOS AIRES
LA Spanish
DT Article
DE Aedes aegypti; mosquitoes; autochthonous dengue; temperate Argentina
ID AEDES-AEGYPTI DIPTERA; CULICIDAE
AB Objectives: To monitor the oviposition activity of the mosquito Aedes aegypti and of dengue and chikungunya cases in four localities of temperate Argentina, during the 2023 epidemic. Methods: During the summer and autumn of 2023, the oviposition activity of the mosquito vector was monitored weekly using ovitraps, and the arrival of cases with dengue or chikungunya in Tandil, Olavarr & iacute;a, Bah & iacute;a Blanca and Laprida were registered. Results: Monthly variations of the percentage of positive traps were similar in the first three locations; in Laprida the mosquito was not detected. On the contrary, a significant difference was observed in the percentage of total traps that ever tested positive in each locality, being higher in Olavarr & iacute;a (83.3%) than in Bah & iacute;a Blanca (68.6%) and Tandil (48.7%). Regarding diseases, 18 imported cases of dengue and 3 of chikungunya were registered. In addition, the first autochthonous case of dengue in the region was recorded, being the southernmost until known. Conclusion: It is essential to raise awareness and train the members of the health systems of the new regions exposed to Ae. aegypti for early detection of cases, and to the general population to enhance prevention actions.
C1 [Vezzani, Dario] UNCPBA CIC, Inst Multidisciplinario sobre Ecosistemas y Desarr, FCEx, Tandil, Argentina.
   [Vezzani, Dario] Consejo Nacl Invest Cient & Tecn CONICET, Buenos Aires, Argentina.
   [Diribarne, Ignacio] Sistema Integrado Salud Publ, Direcc Bromatol & Zoonosis, Tandil, Argentina.
   [Palacios, Juan Jose] Sistema Integrado Salud Publ, Area Epidemiol, Tandil, Argentina.
   [Lopez, Jesica; Martinez, Sofia] Direcc Bromatol, Dept Zoonosis, Partido Olavarri, Argentina.
   [Weis, Maria Del Carmen; Gentile, Luciano] Direcc Epidemiol & Inmunizac, Partido Olavarria, Argentina.
   [Castex, Andrea] Direcc Bromatol, Laprida, Argentina.
   [Damiani, Mirna; Del Blanco, Natacha] Subsecretaria Gest Ambiental, Dept Ambiente, Bahia Blanca, Argentina.
   [Sole, Juan Agustin Castiglia; Dennis, Gabriela Rozas] Secretaria Salud, Bahia Blanca, Buenos Aires, Argentina.
C3 Consejo Nacional de Investigaciones Cientificas y Tecnicas (CONICET)
RP Vezzani, D (corresponding author), UNCPBA CIC, Inst Multidisciplinario sobre Ecosistemas y Desarr, FCEx, Tandil, Argentina.; Vezzani, D (corresponding author), Consejo Nacl Invest Cient & Tecn CONICET, Buenos Aires, Argentina.
EM dvezzani@gmail.com
RI Palacios, Juan José/ITT-4108-2023
CR BEN, Boletin Epidemiologico Nacional, N 663, Semana Epidemiologica 30. 2023
   BEPBA, Boletin Epidemiologico de la Provincia de Buenos Aires, N 20. 2023. Direccion Provincial de Epidemiologia, Prevencion y Promocion de la Salud, Gobierno de la Provincia de Buenos Aires
   Carbajo AE, 2019, ACTA TROP, V190, P149, DOI 10.1016/j.actatropica.2018.11.017
   Climate-Data.org, 2023, Climate data of Tandil, Olavarria, Laprida and Bahia Blanca
   Diez Fernando, 2014, Revista Chilena de Entomologia, V39, P67
   Fischer S, 2017, B ENTOMOL RES, V107, P225, DOI [10.1017/S0007485316000869, 10.1017/s0007485316000869]
   Fleiss J.L., 1981, STAT METHODS RATES P, V2nd ed.
   INDEC. Instituto Nacional de Estadistica y Censos, 2023, Censo nacional de poblacion, hogares y viviendas 2022: resultados provisionales, V1a
   Roccia I, 2023, Vigilancia entomologica de Aedes aegypti 2023-Temporada 11-Provincia de Neuquen
   Rozas Dennis Gabriela, 2023, Medicina (B. Aires), V83, P342
   Rubio A, 2020, MEM I OSWALDO CRUZ, V115, DOI 10.1590/0074-02760190496
   Silver J., 2008, Mosquito Ecology: field sampling methods, V3rd
   Vezzani D, 2004, MEM I OSWALDO CRUZ, V99, P351, DOI 10.1590/S0074-02762004000400002
   Vezzani D, 2022, Red Salud, P7
   Vezzani D, 2022, MEDICINA-BUENOS AIRE, V82, P505
   WHO, 2023, Dengue and dengue severe
NR 16
TC 2
Z9 2
U1 0
U2 1
PU MEDICINA (BUENOS AIRES)
PI BUENOS AIRES
PA DONATO ALVAREZ 3150, 1427 BUENOS AIRES, ARGENTINA
SN 0025-7680
EI 1669-9106
J9 MEDICINA-BUENOS AIRE
JI Med.-Buenos Aires
PD MAR-APR
PY 2024
VL 84
IS 2
BP 189
EP 195
PG 7
WC Medicine, General & Internal
WE Science Citation Index Expanded (SCI-EXPANDED)
SC General & Internal Medicine
GA RF8V0
UT WOS:001226352500023
DA 2025-09-06
ER

PT J
AU Lamberto, Y
   Saul, P
   Caceres, S
   Cunto, MS
   Chediack, V
   Cunto, E
AF Lamberto, Yesica
   Saul, Pablo
   Caceres, Susana
   Cunto, M. I. L. A. G. R. O. SaNCHEZ
   Chediack, Viviana
   Cunto, Eleonora
TI Atypical clinical presentation of chikungunya fever in critical care
SO MEDICINA-BUENOS AIRES
LA Spanish
DT Article
DE Chikungunya; atypical presentation; intensive care unit
ID DISEASE
AB Chikungunya virus is an Alphavirus, it belongs to the family Togaviridae and is transmitted by mos-quitoes. It was first described during an outbreak in Southern Tanzania in 1952. It generally causes a febrile syndrome, accompanied by joint pain and arthritis, which is often debilitating and may persist for months or years. Its overall fatality rate is not high, around 0.1%. Atypical and severe cases have been reported. This virus has been detected in more than 110 countries globally. In Northeastern Brazil autochthonous cases have been diagnosed since September 2014. In Argentina, as well as in neighboring countries, cases were increasing during 2023, compared to the same periods in previous years. Until epidemiological week 26 of 2023, 1460 cases of chikungunya fever were reported in Argentina, 72% of them were considered of autochthonous transmission. The case of a 76-year-old female patient is here presented, her comorbidities were hypertension and aortic stenosis, who was admitted to intensive care unit due to septic shock with respiratory focus, interstitial pneumonia in X-ray pattern, and torpid evolution. She died within 24 hours of admission. A report of detectable Chikungunya virus by real-time polymerase chain reaction in real time was received post-mortem. This case results of clinical relevance due to its atypical presentation and the country low prevalence of severe infections by this virus. It warns of the need to include the differential diagnosis in cases with sus-pected diagnosis.
C1 [Lamberto, Yesica; Saul, Pablo; Caceres, Susana; Chediack, Viviana; Cunto, Eleonora] Pabellon R Koch Hosp Infecciosas Francisco J Muniz, Dept Terapia Intens DAIP, Buenos Aires, Argentina.
   [Cunto, M. I. L. A. G. R. O. SaNCHEZ] Pabellon R Koch Hosp Infecciosas Francisco J Muniz, Div Neumonol, Buenos Aires, Argentina.
   [Lamberto, Yesica] Hosp Francisco Javier Muniz, Serv Terapia Intens, Uspallata 2272, RA-1282 Buenos Aires, Argentina.
RP Lamberto, Y (corresponding author), Hosp Francisco Javier Muniz, Serv Terapia Intens, Uspallata 2272, RA-1282 Buenos Aires, Argentina.
EM yesica.lamberto@gmail.com
OI Sanchez Cunto, Milagro/0000-0002-8846-2845
CR [Anonymous], Chikungunya
   Badawi A, 2018, INT J INFECT DIS, V67, P107, DOI 10.1016/j.ijid.2017.12.018
   bancos.salud.gob, Boletin Epidemiologico Nacional. Semana epide- miologica N 26 del Ministerio de Salud Argentina
   Economopoulou A, 2009, EPIDEMIOL INFECT, V137, P534, DOI 10.1017/S0950268808001167
   Enfermedades infecciosas, Fiebre chikungunya. Guia para el equipo de salud Nro. 13, V2da
   Perret C, 2018, REV CHIL INFECTOL, V35, P413, DOI 10.4067/s0716-10182018000400413
   sadi, Virus Chikungunya. Alerta epidemiologica tem- porada 2022-2023
   Seijo A, 2014, MEDICINA-BUENOS AIRE, V74, P476
   Silva LA, 2017, J CLIN INVEST, V127, P737, DOI 10.1172/JCI84417
   Cavalcanti TYVD, 2022, VIRUSES-BASEL, V14, DOI 10.3390/v14050969
NR 10
TC 0
Z9 0
U1 1
U2 3
PU MEDICINA (BUENOS AIRES)
PI BUENOS AIRES
PA DONATO ALVAREZ 3150, 1427 BUENOS AIRES, ARGENTINA
SN 0025-7680
EI 1669-9106
J9 MEDICINA-BUENOS AIRE
JI Med.-Buenos Aires
PD JAN-FEB
PY 2024
VL 84
IS 1
BP 153
EP 157
PG 5
WC Medicine, General & Internal
WE Science Citation Index Expanded (SCI-EXPANDED)
SC General & Internal Medicine
GA HD0V7
UT WOS:001157447200013
PM 38271943
DA 2025-09-06
ER

PT J
AU Canizales, CC
   Carranza, JC
   Vallejo, GA
   Urrea, DA
AF Camilo Canizales, Cristian
   Cesar Carranza, Julio
   Adolfo Vallejo, Gustavo
   Alfonso Urrea, Daniel
TI Aedes albopictus distribution in Ibague, Colombia: the potential
   risk of arboviral outbreaks
SO BIOMEDICA
LA Spanish
DT Article
DE Aedes; arboviruses; vector control of diseases; Colombia
ID DIPTERA-CULICIDAE; GEOGRAPHIC-DISTRIBUTION; GLOBAL RISK; AEGYPTI;
   MOSQUITOS; COMPETITION; SITES; SKUSE; TIGER; URBAN
AB Introduction. Aedes albopictus is a vector for arboviruses, such as dengue, Zika, chikungunya and yellow fever. The first A. albopictus reports on the American continent date back to 1985; it has spread rapidly throughout Colombia since its first report in 1998, due to its ecological and physiological adaptation capability.
   Objective. To determine A. albopictus distribution in the Colombian city of Ibague's 13 communes.
   Materials and methods. Sampling was carried out between May and November 2022 in the city of Ibague's 13 communes; vacuum sampling and sweep-netting entomological nets were used in areas having abundant vegetation. The mosquitoes were transported to the University of Tolima's Tropical Parasitology Research Laboratory (LIPT) for taxonomic determination.
   Results. Sampling led to identifying 708 A. albopictus specimens distributed throughout Ibague's 13 communes. The highest vector abundance occurred in communes 10, 11, 7, 8, 2 and 9; communes 3, 4, 5, 6, 12 and 13 had close to 3% relative abundances and commune 1 had 2% abundance.
   Conclusions. A. albopictus is distributed throughout all the city of Ibague's communes; its dispersion has probably been favored by this region's environmental and social conditions. It is recommended that this vector's target populations be monitored annually and that the arboviruses found in them should be molecularly characterized. Ascertaining this mosquito's distribution throughout the city will enable focusing entomological control strategies and preventing future arbovirus outbreaks.
C1 [Camilo Canizales, Cristian; Cesar Carranza, Julio; Adolfo Vallejo, Gustavo; Alfonso Urrea, Daniel] Univ Tolima, Lab Invest Parasitol Trop, Ibague, Colombia.
C3 Universidad del Tolima
RP Urrea, DA (corresponding author), Univ Tolima, Lab Invest Parasitol Trop, Ibague, Colombia.
EM daurrea@ut.edu.co
CR Acero-Sandoval MA, 2023, J MED ENTOMOL, V60, P173, DOI 10.1093/jme/tjac143
   Alarcon-Elbal P.M., 2010, Revista Ibero-Latinoamericana de Parasitologia, V69, P140
   [Anonymous], 2023, Plan de desarrollo municipal. Conservacion de espacios verdes en Ibague
   [Anonymous], 2022, El Nuevo Dia20 de febrero de
   Diniz DFA, 2017, PARASITE VECTOR, V10, DOI 10.1186/s13071-017-2235-0
   Armbruster PA, 2016, J MED ENTOMOL, V53, P1013, DOI 10.1093/jme/tjw037
   Ayllón T, 2018, PLOS ONE, V13, DOI 10.1371/journal.pone.0195014
   Beleri S, 2023, ACTA TROP, V240, DOI 10.1016/j.actatropica.2023.106847
   Benedict MQ, 2007, VECTOR-BORNE ZOONOT, V7, P76, DOI 10.1089/vbz.2006.0562
   Bogota Como Vamos, 2023, Informe de Calidad de Vida 2022
   Brackney DE, 2021, PLOS PATHOG, V17, DOI 10.1371/journal.ppat.1009590
   Braks MAH, 2004, ANN ENTOMOL SOC AM, V97, P130, DOI 10.1603/0013-8746(2004)097[0130:ICBTIS]2.0.CO;2
   Briegel H, 2001, J MED ENTOMOL, V38, P566, DOI 10.1603/0022-2585-38.4.566
   Calle-Tobón A, 2020, INFECT GENET EVOL, V85, DOI 10.1016/j.meegid.2020.104434
   Caminade C, 2017, P NATL ACAD SCI USA, V114, P119, DOI 10.1073/pnas.1614303114
   Caminade C, 2012, J R SOC INTERFACE, V9, P2708, DOI 10.1098/rsif.2012.0138
   Carrasquilla MC, 2021, PARASITE VECTOR, V14, DOI 10.1186/s13071-021-04908-x
   Casas-Martínez M, 2020, SALUD PUBLICA MEXICO, V62, P372, DOI 10.21149/10164
   CORTOLIMA, 2023, Caracterizacion climatologica de la subzona hidrografica del rio coello
   Custodio JMD, 2019, REV INST MED TROP SP, V61, DOI [10.1590/S1678-9946201961018, 10.1590/s1678-9946201961018]
   de Oliveira VC, 2017, CAD SAUDE PUBLICA, V33, DOI [10.1590/0102-311X00071016, 10.1590/0102-311x00071016]
   Delatte H, 2008, VECTOR-BORNE ZOONOT, V8, P25, DOI 10.1089/vbz.2007.0649
   Di Rienzo J.A., 2018, InfoStat version 2020
   Diniz DFA, 2022, CURR RES INSECT SCI, V2, DOI 10.1016/j.cris.2022.100047
   Echeverry-Cárdenas E, 2021, PLOS NEGLECT TROP D, V15, DOI 10.1371/journal.pntd.0008212
   Edillo FE, 2012, SE ASIAN J TROP MED, V43, P1365
   Egid BR, 2022, CURR RES PARASITOL V, V2, DOI 10.1016/j.crpvbd.2021.100074
   Faraji A, 2014, PLOS NEGLECT TROP D, V8, DOI 10.1371/journal.pntd.0003037
   Gutiérrez-López R, 2023, ACTA TROP, V237, DOI 10.1016/j.actatropica.2022.106724
   Healy KB, 2019, J AM MOSQUITO CONTR, V35, P249, DOI 10.2987/19-6841.1
   Herath JMMK, 2022, J TROP MED-US, V2022, DOI 10.1155/2022/4494660
   Instituto Nacional de Salud, 2021, Informe tecnico entomologico de arbovirus, Colombia 2021
   Instituto Nacional de Salud, 2019, Boletin Epidemiologico Semanal: semana epidemiologica n0mero 52 de 2019 (22 al 28 de diciembre de 2019)
   Instituto Nacional de Salud, 2021, Boletin Epidemiologico semana 9 Internet
   Ivanescu LM, 2023, TROP MED INFECT DIS, V8, DOI 10.3390/tropicalmed8010065
   Janich AJ, 2021, J MED ENTOMOL, V58, P739, DOI 10.1093/jme/tjaa197
   Carvajal JJ, 2016, BIOMEDICA, V36, P438
   Juliano SA, 1998, ECOLOGY, V79, P255, DOI 10.1890/0012-9658(1998)079[0255:SIARAM]2.0.CO;2
   Kamgang B, 2012, PARASITE VECTOR, V5, DOI 10.1186/1756-3305-5-57
   Kim H, 2017, J ASIA-PAC ENTOMOL, V20, P809, DOI 10.1016/j.aspen.2017.05.007
   KLOWDEN MJ, 1992, J MED ENTOMOL, V29, P467, DOI 10.1093/jmedent/29.3.467
   Kubacki J, 2020, VIRUSES-BASEL, V12, DOI 10.3390/v12090929
   Laporta GZ, 2023, INSECTS, V14, DOI 10.3390/insects14010049
   Liu QM, 2023, AM J TROP MED HYG, V108, P245, DOI 10.4269/ajtmh.20-0781
   Marquetti MD, 2023, ACTA TROP, V240, DOI 10.1016/j.actatropica.2023.106839
   Martínez D, 2020, FRONT ECOL EVOL, V8, DOI 10.3389/fevo.2020.602190
   McKenzie BA, 2019, PLOS ONE, V14, DOI 10.1371/journal.pone.0216794
   Müller P, 2020, PLOS NEGLECT TROP D, V14, DOI 10.1371/journal.pntd.0008705
   Novianto D, 2023, ACTA TROP, V241, DOI 10.1016/j.actatropica.2022.106771
   OMeara GF, 1997, J AM MOSQUITO CONTR, V13, P270
   Ouattara LPE, 2019, FRONT VET SCI, V6, DOI 10.3389/fvets.2019.00140
   de Souza SJP, 2022, TROP MED INFECT DIS, V7, DOI 10.3390/tropicalmed7090246
   Pereira-dos-Santos T, 2020, PATHOGENS, V9, DOI 10.3390/pathogens9040266
   Romiti F, 2021, J MED ENTOMOL, V58, P847, DOI 10.1093/jme/tjaa222
   Rúa-Uribe Guillermo L., 2012, Rev. Fac. Nac. Salud Pública, V30, P328
   Rueda LM, 2004, ZOOTAXA, P1, DOI 10.11646/zootaxa.589.1.1
   Schmidt CA, 2018, PARASITE VECTOR, V11, DOI 10.1186/s13071-018-2808-6
   Scott TW, 2012, TRENDS PARASITOL, V28, P114, DOI 10.1016/j.pt.2012.01.001
   Shriram AN, 2018, B ENTOMOL RES, V108, P166, DOI 10.1017/S0007485317000645
   Simard F, 2005, J MED ENTOMOL, V42, P726, DOI 10.1603/0022-2585(2005)042[0726:GDABSP]2.0.CO;2
   Swan T, 2022, PARASITE VECTOR, V15, DOI 10.1186/s13071-022-05413-5
   Tedjou AN, 2020, PATHOGENS, V9, DOI 10.3390/pathogens9060491
   Thongsripong P, 2023, J MED ENTOMOL, V60, P392, DOI 10.1093/jme/tjad007
   Valerio L, 2010, VECTOR-BORNE ZOONOT, V10, P291, DOI 10.1089/vbz.2009.0007
   Vavassori L, 2019, PARASITE VECTOR, V12, DOI 10.1186/s13071-019-3837-5
   Velez I. D., 1998, Biomedica, V18, P192
   Vijayakumar K, 2014, J VECTOR DIS, V51, P27
   WeatherSpark, 2023, Datos historicos de temperatura en Ibague en 2022
NR 68
TC 0
Z9 0
U1 0
U2 0
PU INST NACIONAL SALUD - Colombia
PI BOGOTA D C
PA AVENIDA CALLE 26 NO 51-60, APARTADO AEREO 80334 Y 80080, BOGOTA D C,
   00000, COLOMBIA
SN 0120-4157
EI 2590-7379
J9 BIOMEDICA
JI Biomedica
PD DEC
PY 2023
VL 43
IS 4
PG 30
WC Tropical Medicine
WE Science Citation Index Expanded (SCI-EXPANDED)
SC Tropical Medicine
GA Z2EY6
UT WOS:001110274200002
DA 2025-09-06
ER

PT J
AU Canizales, CC
   Carranza, JC
   Vallejo, GA
   Urrea, DA
AF Canizales, Cristian Camilo
   Carranza, Julio Cesar
   Vallejo, Gustavo Adolfo
   Urrea, Daniel Alfonso
TI Aedes albopictus distribution in Ibagué, Colombia:
   Potential risk of arboviral outbreaks
SO BIOMEDICA
LA Spanish
DT Article
DE Aedes; arboviruses; vector control of diseases; Colombia
ID DIPTERA-CULICIDAE; GEOGRAPHIC-DISTRIBUTION; GLOBAL RISK; AEGYPTI;
   MOSQUITOS; COMPETITION; SITES; SKUSE; TIGER; URBAN
AB Introduction. Aedes albopictus is a vector for arboviruses, such as dengue, Zika, chikungunya, and yellow fever. The first A. albopictus reports on the American continent date back to 1985. It has spread rapidly throughout Colombia since its first report in 1998 due to its ecological and physiological adaptation capability. Objective. To determine A. albopictus distribution in the 13 communes of Ibague, Colombia. Materials and methods. Samples were collected between May and November 2022 in the 13 communes of Ibague. Vacuum sampling and sweep -netting entomological nets were used in areas with abundant vegetation. The mosquitoes were transported to the Laboratorio de Investigaciones en Parasitologia Tropical at the Universidad del Tolima for taxonomic determination. Results. We identified 708 A. albopictus specimens distributed throughout Ibague's 13 communes. The highest vector abundance occurred in communes 10, 11, 7, 8, 2, and 9; communes 3, 4, 5, 6, 12, and 13 had a relative abundance of around 3%, while commune 1 had 2% of relative abundance. Conclusions. Aedes albopictus is distributed throughout all the communes of Ibague. Its dispersion has probably been favored by this region's environmental and social conditions. We recommend annual monitoring of these vectors populations and molecular characterization of the found arboviruses. Ascertaining this mosquito's distribution throughout the city will enable focusing entomological control strategies and preventing future arbovirus outbreaks.
C1 [Canizales, Cristian Camilo; Carranza, Julio Cesar; Vallejo, Gustavo Adolfo; Urrea, Daniel Alfonso] Univ Tolima, Lab Invest Parasitol Trop, Ibague, Colombia.
C3 Universidad del Tolima
RP Urrea, DA (corresponding author), Univ Tolima, Lab Invest Parasitol Trop, Ibague, Colombia.
EM daurrea@ut.edu.co
CR Acero-Sandoval MA, 2023, J MED ENTOMOL, V60, P173, DOI 10.1093/jme/tjac143
   Alarcon-Elbal P.M., 2010, Revista Ibero-Latinoamericana de Parasitologia, V69, P140
   [Anonymous], 2021, Informe de calidad de vida de Ibague
   [Anonymous], 2012, El Nuevo Dia
   Diniz DFA, 2017, PARASITE VECTOR, V10, DOI 10.1186/s13071-017-2235-0
   Armbruster PA, 2016, J MED ENTOMOL, V53, P1013, DOI 10.1093/jme/tjw037
   Ayllón T, 2018, PLOS ONE, V13, DOI 10.1371/journal.pone.0195014
   Beleri S, 2023, ACTA TROP, V240, DOI 10.1016/j.actatropica.2023.106847
   Benedict MQ, 2007, VECTOR-BORNE ZOONOT, V7, P76, DOI 10.1089/vbz.2006.0562
   Brackney DE, 2021, PLOS PATHOG, V17, DOI 10.1371/journal.ppat.1009590
   Braks MAH, 2004, ANN ENTOMOL SOC AM, V97, P130, DOI 10.1603/0013-8746(2004)097[0130:ICBTIS]2.0.CO;2
   Briegel H, 2001, J MED ENTOMOL, V38, P566, DOI 10.1603/0022-2585-38.4.566
   Calle-Tobón A, 2020, INFECT GENET EVOL, V85, DOI 10.1016/j.meegid.2020.104434
   Caminade C, 2017, P NATL ACAD SCI USA, V114, P119, DOI 10.1073/pnas.1614303114
   Caminade C, 2012, J R SOC INTERFACE, V9, P2708, DOI 10.1098/rsif.2012.0138
   Carrasquilla MC, 2021, PARASITE VECTOR, V14, DOI 10.1186/s13071-021-04908-x
   Casas-Martínez M, 2020, SALUD PUBLICA MEXICO, V62, P372, DOI 10.21149/10164
   CORTOLIMAe, Caracterizacion climatologica de la subzona hidrografica del rio Coello
   Custodio JMD, 2019, REV INST MED TROP SP, V61, DOI [10.1590/S1678-9946201961018, 10.1590/s1678-9946201961018]
   de Oliveira VC, 2017, CAD SAUDE PUBLICA, V33, DOI [10.1590/0102-311X00071016, 10.1590/0102-311x00071016]
   Delatte H, 2008, VECTOR-BORNE ZOONOT, V8, P25, DOI 10.1089/vbz.2007.0649
   Di Rienzo J.A., 2018, InfoStat version 2020
   Diniz DFA, 2022, CURR RES INSECT SCI, V2, DOI 10.1016/j.cris.2022.100047
   Echeverry-Cárdenas E, 2021, PLOS NEGLECT TROP D, V15, DOI 10.1371/journal.pntd.0008212
   Edillo FE, 2012, SE ASIAN J TROP MED, V43, P1365
   Egid BR, 2022, CURR RES PARASITOL V, V2, DOI 10.1016/j.crpvbd.2021.100074
   Faraji A, 2014, PLOS NEGLECT TROP D, V8, DOI 10.1371/journal.pntd.0003037
   Gutiérrez-López R, 2023, ACTA TROP, V237, DOI 10.1016/j.actatropica.2022.106724
   Healy KB, 2019, J AM MOSQUITO CONTR, V35, P249, DOI 10.2987/19-6841.1
   Herath JMMK, 2022, J TROP MED-US, V2022, DOI 10.1155/2022/4494660
   Instituto Nacional de Salud, 2021, Informe tecnico entomologico de arbovirus
   Instituto Nacional de Salud, 2019, Boletin Epidemiologico Semanal: semana epidemiologica n0mero 52 de 2019 (22 al 28 de diciembre de 2019)
   Instituto Nacional de Salud, 2021, Boletin Epidemiologico semana 9 Internet
   Ivanescu LM, 2023, TROP MED INFECT DIS, V8, DOI 10.3390/tropicalmed8010065
   Janich AJ, 2021, J MED ENTOMOL, V58, P739, DOI 10.1093/jme/tjaa197
   Carvajal JJ, 2016, BIOMEDICA, V36, P438
   Juliano SA, 1998, ECOLOGY, V79, P255, DOI 10.1890/0012-9658(1998)079[0255:SIARAM]2.0.CO;2
   Kamgang B, 2012, PARASITE VECTOR, V5, DOI 10.1186/1756-3305-5-57
   Kim H, 2017, J ASIA-PAC ENTOMOL, V20, P809, DOI 10.1016/j.aspen.2017.05.007
   KLOWDEN MJ, 1992, J MED ENTOMOL, V29, P467, DOI 10.1093/jmedent/29.3.467
   Kubacki J, 2020, VIRUSES-BASEL, V12, DOI 10.3390/v12090929
   Laporta GZ, 2023, INSECTS, V14, DOI 10.3390/insects14010049
   Liu QM, 2023, AM J TROP MED HYG, V108, P245, DOI 10.4269/ajtmh.20-0781
   Marquetti MD, 2023, ACTA TROP, V240, DOI 10.1016/j.actatropica.2023.106839
   Martínez D, 2020, FRONT ECOL EVOL, V8, DOI 10.3389/fevo.2020.602190
   McKenzie BA, 2019, PLOS ONE, V14, DOI 10.1371/journal.pone.0216794
   Müller P, 2020, PLOS NEGLECT TROP D, V14, DOI 10.1371/journal.pntd.0008705
   Novianto D, 2023, ACTA TROP, V241, DOI 10.1016/j.actatropica.2022.106771
   OMeara GF, 1997, J AM MOSQUITO CONTR, V13, P270
   Ouattara LPE, 2019, FRONT VET SCI, V6, DOI 10.3389/fvets.2019.00140
   de Souza SJP, 2022, TROP MED INFECT DIS, V7, DOI 10.3390/tropicalmed7090246
   Pereira-dos-Santos T, 2020, PATHOGENS, V9, DOI 10.3390/pathogens9040266
   Plan de Desarrollo Municipal, Conservacion de espacios verdes en Ibague, Tolima
   Romiti F, 2021, J MED ENTOMOL, V58, P847, DOI 10.1093/jme/tjaa222
   Rúa-Uribe Guillermo L., 2012, Rev. Fac. Nac. Salud Pública, V30, P328
   Rueda LM, 2004, ZOOTAXA, P1, DOI 10.11646/zootaxa.589.1.1
   Schmidt CA, 2018, PARASITE VECTOR, V11, DOI 10.1186/s13071-018-2808-6
   Scott TW, 2012, TRENDS PARASITOL, V28, P114, DOI 10.1016/j.pt.2012.01.001
   Shriram AN, 2018, B ENTOMOL RES, V108, P166, DOI 10.1017/S0007485317000645
   Simard F, 2005, J MED ENTOMOL, V42, P726, DOI 10.1603/0022-2585(2005)042[0726:GDABSP]2.0.CO;2
   Swan T, 2022, PARASITE VECTOR, V15, DOI 10.1186/s13071-022-05413-5
   Tedjou AN, 2020, PATHOGENS, V9, DOI 10.3390/pathogens9060491
   Thongsripong P, 2023, J MED ENTOMOL, V60, P392, DOI 10.1093/jme/tjad007
   Valerio L, 2010, VECTOR-BORNE ZOONOT, V10, P291, DOI 10.1089/vbz.2009.0007
   Vavassori L, 2019, PARASITE VECTOR, V12, DOI 10.1186/s13071-019-3837-5
   Velez I. D., 1998, Biomedica, V18, P192
   Vijayakumar K, 2014, J VECTOR DIS, V51, P27
   Weather Spark, Datos historicos de temperatura en Ibague en 2022
NR 68
TC 0
Z9 0
U1 0
U2 3
PU INST NACIONAL SALUD - Colombia
PI BOGOTA D C
PA AVENIDA CALLE 26 NO 51-60, APARTADO AEREO 80334 Y 80080, BOGOTA D C,
   00000, COLOMBIA
SN 0120-4157
EI 2590-7379
J9 BIOMEDICA
JI Biomedica
PD DEC
PY 2023
VL 43
IS 4
BP 506
EP 519
DI 10.7705/biomedica.7010
PG 14
WC Tropical Medicine
WE Science Citation Index Expanded (SCI-EXPANDED)
SC Tropical Medicine
GA KU3H0
UT WOS:001182433600001
PM 38109139
OA gold, Green Submitted
DA 2025-09-06
ER

PT J
AU Fernandes, MDR
   do Monte, WS
   Bezerra, FSB
AF Fernandes, Maria da Conceicao Rodrigues
   do Monte, Washington Sales
   Bezerra, Francisco Silvestre Brilhante
TI Evaluation of technological development in health from the occurrence of
   the zika and chikungunya epidemics in Brazil
SO CADERNOS DE SAUDE PUBLICA
LA Portuguese
DT Article
DE Patent; Arbovirus Infections; Intellectual Property of Pharmaceutic
   Products and Process
ID PHARMACEUTICAL-INDUSTRY; VIRUS; TRANSMISSION; INFECTION; SYSTEM
AB This study aims to understand how the zika and chikungunya epidemics incited technological de-velopment. We surveyed epidemiological data and technological prospecting, using data from Brazilian National Institute of Industry Property (INPI) and Orbit Intelligence, and analyzed prod-ucts developed/under development worldwide and products registered in Brazil by Brazilian Health Regulatory Agency (Anvisa). In 2016, the highest number of total cases was observed for both dis-eases. Brazil's technological prospection revealed the existence of a global interest in developing technologies for these diseases and filing their pat-ents in Brazil, with companies as the main deposi-tors. Global technological prospecting showed that 2016 is an important milestone in the evolution of the number of patents for zika and chikungunya, suggesting that Brazilian epidemics stimulated the world in the development of new health inputs. The United States and China are the main juris-dictions, with universities as the largest depositors. Global product analysis revealed that only two products reached the market for zika and one for chikungunya, and vaccines are in the top catego-ry. A research in Anvisa revealed more products registered for zika compared to chikungunya. The main legal manufacturers are Brazilian compa-nies, with DiaSorin S.p.A., Eco Diagnostica Ltda., and Chembio Diagnostics Brazil Ltda. leading the registration requests. Despite the visible stimulus to research, development, and patenting generated by the zika and chikungunya epidemics in Brazil, such stimulus did not guarantee the arrival of new products on the market and population access to these products.
C1 [Fernandes, Maria da Conceicao Rodrigues; do Monte, Washington Sales; Bezerra, Francisco Silvestre Brilhante] Univ Fed Rural Semi Arido, Mossoro, Brazil.
   [Fernandes, Maria da Conceicao Rodrigues] Univ Fed Rural Semi Arido, Rua Francisco Mota 572, BR-59625900 Mossoro, RN, Brazil.
C3 Universidade Federal Rural do Semi-Arido (UFERSA); Universidade Federal
   Rural do Semi-Arido (UFERSA)
RP Fernandes, MDR (corresponding author), Univ Fed Rural Semi Arido, Rua Francisco Mota 572, BR-59625900 Mossoro, RN, Brazil.
EM fernandesmary998@gmail.com
RI Bezerra, Francisco/G-2954-2012
CR Abecma, ABOUT US
   Achee NL, 2019, PLOS NEGLECT TROP D, V13, DOI 10.1371/journal.pntd.0006822
   Acioli GR, 2020, RES SOC DEV, V9, pe264996896, DOI 10.33448/rsd-v9i9.6896
   Agencia Nacional de Vigilancia San itaria, COM ANV US LAB MED
   Agencia Nacional de Vigilancia Sanitaria, CONS
   [Anonymous], 2016, LEINO13 411 28 DEZEM
   Arankalle VA, 2007, J GEN VIROL, V88, P1967, DOI 10.1099/vir.0.82714-0
   Battini L, 2021, ACS INFECT DIS, V7, P1503, DOI 10.1021/acsinfecdis.0c00915
   Beltrán-Silva SL, 2018, Revista Médica Del Hospital General De México, V81, P146, DOI [10.1016/j.hgmx.2016.09.011, 10.1016/j.hgmx.2016.09.011, DOI 10.1016/J.HGMX.2016.09.011]
   Bogoch II, 2016, LANCET INFECT DIS, V16, P1237, DOI 10.1016/S1473-3099(16)30270-5
   Buainain AM, 2010, PARCERIAS ESTRATEGIC, V5, P145
   Calvet G, 2016, LANCET INFECT DIS, V16, P653, DOI 10.1016/S1473-3099(16)00095-5
   Chaves GC, 2007, CAD SAUDE PUBLICA, V23, P257, DOI 10.1590/S0102-311X2007000200002
   Chembio Diagnostics Brazil Ltda, US
   Clarivate, CORT DRUG DISC INT
   Council of State and Territorial Epidemiologists, 2016, ZIK VIR DIS ZIK VIR
   Cruz Fundacao Oswaldo, PRODUCAO INOVACAO
   Cruz Fundacao Oswaldo, ZIKA SOCIAL SCI NETW
   da Silva LA, 2022, MICROORGANISMS, V10, DOI 10.3390/microorganisms10071451
   da Silva NM, 2018, EPIDEMIOL SERV SAUDE, V27, DOI [10.5123/S1679-49742018000300003, 10.5123/s1679-49742018000300003]
   Zara ALDA, 2016, EPIDEMIOL SERV SAUDE, V25, P391, DOI [10.5123/S1679-49742016000200017, 10.5123/s1679-49742016000200017]
   DiaSorin S.p.A., US
   Eco Diagnostica Ltda, E CO
   ETZKOWITZ HENRY, 2017, Estud. av., V31, P23, DOI [10.1590/s0103-40142017.3190003, 10.1590/s0103-40142017.3190003]
   European Center for Disease Prevention and Control, 2022, CHIK WORLDW OV
   Fritel X, 2010, EMERG INFECT DIS, V16, P418, DOI 10.3201/eid1603.091403
   Goo L, 2018, VIROLOGY, V515, P191, DOI 10.1016/j.virol.2017.12.032
   Grandadam M, 2011, EMERG INFECT DIS, V17, P910, DOI 10.3201/eid1705.101873
   Guan WW, 2016, LEIDEN J INT LAW, V29, P411, DOI 10.1017/S092215651600008X
   Harapan H, 2019, BMC INFECT DIS, V19, DOI 10.1186/s12879-019-3857-y
   Hennessey MJ, 2016, AM J TROP MED HYG, V95, P212, DOI 10.4269/ajtmh.16-0049
   Hills SL, 2017, J INFECT DIS, V216, pS868, DOI 10.1093/infdis/jix434
   Jain S, 2021, J MED VIROL, V93, P4090, DOI 10.1002/jmv.26952
   Kameda K, 2021, SOC STUD SCI, V51, P683, DOI 10.1177/03063127211035492
   Kaur Tejinder, 2019, Current Drug Discovery Technologies, V16, P30, DOI [10.2174/1570163815666180219112421, 10.2174/1570163815666180219112421]
   Koeller P, 2020, 56 I PESQ EC APL
   Kril V, 2021, ANNU REV VIROL, V8, P327, DOI 10.1146/annurev-virology-091919-102021
   Kumar N, 2020, INTEGRATED RISK PAND, P345
   Le Centre National de la Recherche Scientifique, CNRS
   Likos A, 2016, MMWR-MORBID MORTAL W, V65, P1032, DOI 10.15585/mmwr.mm6538e1
   Lindenbach BD., 2007, FIELDS VIROLOGY, P1101, DOI DOI 10.1016/0038-092X(88)90131-4
   Magalhaes T, 2020, TROP MED INFECT DIS, V5, DOI 10.3390/tropicalmed5020075
   Malla A, 2020, ASIAN PAC J TROP BIO, V10, P193, DOI 10.4103/2221-1691.281139
   Malone RW, 2016, PLOS NEGLECT TROP D, V10, DOI 10.1371/journal.pntd.0004530
   Markman GD, 2004, J MANAGE, V30, P529, DOI 10.1016/j.jm.2003.09.005
   Ministerio da Saude, 2020, RES DIR COL RDC 423
   Ministerio da Saude, 2015, RES RDC 36 26 AG 201
   Mobius Life Science, QUEM SOM
   Mwaliko C, 2021, PATHOG GLOB HEALTH, V115, P21, DOI 10.1080/20477724.2020.1845005
   National Institute of Allergy and Infectious Diseases, VRC 705 ZIKA VIR DNA
   NovaTec Immundiagnostica GmbH, HIST STAND TEST TIM
   Ogunlade ST, 2021, VACCINES-BASEL, V9, DOI 10.3390/vaccines9010032
   Pannu J, 2021, CURR OPIN INFECT DIS, V34, P401, DOI 10.1097/QCO.0000000000000775
   Peking Union Medical College Chinese Academy of Medical Sciences Institute of Medicinal Biotechnology, IMB
   Piot P, 2012, GLOB PUBLIC HEALTH, V7, pS46, DOI 10.1080/17441692.2012.698294
   Possas C, 2019, ORGANIZADORES INTELL, P337
   ROBINSON M C, 1955, Trans R Soc Trop Med Hyg, V49, P28, DOI [10.1016/0035-9203(57)90022-6, 10.1016/0035-9203(55)90080-8]
   Rosa MFF, 2021, HEALTH RES POLICY SY, V19, DOI 10.1186/s12961-020-00674-x
   Rutschman AS, 2018, UCLA LAW REV, V65, P1200
   Sarkar S, 2016, PALGR COMMUN, V2, DOI 10.1057/palcomms.2016.60
   Secretaria de Vigilancia em Saude Ministerio da Saude, 2017, VIR ZIK BRAS RESP SU
   Secretaria Estadual de Saude, 2015 SECR EST SAUD
   Sharma V, 2020, CAN J MICROBIOL, V66, P87, DOI 10.1139/cjm-2019-0331
   Machado BAS, 2021, VIRUSES-BASEL, V13, DOI 10.3390/v13010040
   Souza-Neto JA, 2019, INFECT GENET EVOL, V67, P191, DOI 10.1016/j.meegid.2018.11.009
   Vu DM, 2017, CLIN LAB MED, V37, P371, DOI 10.1016/j.cll.2017.01.008
   Wang GH, 2021, NAT COMMUN, V12, DOI 10.1038/s41467-021-24654-z
   Watson Roger, 2015, Nurs Stand, V29, P44, DOI [10.7748/ns.29.31.44.e8681, 10.7748/ns.29.31.44.e8681]
   WHO, 2018, ADDR GLOB SHORT ACC
   Wikan N, 2016, LANCET INFECT DIS, V16, pE119, DOI 10.1016/S1473-3099(16)30010-X
   Wilder-Smith Annelies, 2017, Lancet Infect Dis, V17, pe101, DOI [10.1016/s1473-3099(16)30518-7, 10.1016/S1473-3099(16)30518-7]
   Wong E, 2021, CURR TROP MED REP, V8, P91, DOI 10.1007/s40475-021-00229-2
   Wressnigg N, 2020, LANCET INFECT DIS, V20, P1193, DOI 10.1016/S1473-3099(20)30238-3
   Yousefi N, 2017, IRAN J PHARM RES, V16, P831
   Zhang YJ, 2016, PROTEIN CELL, V7, P461, DOI 10.1007/s13238-016-0274-5
NR 75
TC 0
Z9 2
U1 0
U2 2
PU CADERNOS SAUDE PUBLICA
PI RIO DE JANIERO
PA RUA LEOPOLDO BUHOES 1480, RIO DE JANIERO, RJ 210410210, BRAZIL
SN 0102-311X
EI 1678-4464
J9 CAD SAUDE PUBLICA
JI Cad. Saude Publica
PY 2023
VL 39
IS 3
AR e00090022
DI 10.1590/0102-311XPT090022
PG 29
WC Public, Environmental & Occupational Health
WE Science Citation Index Expanded (SCI-EXPANDED); Social Science Citation Index (SSCI)
SC Public, Environmental & Occupational Health
GA E5JA7
UT WOS:000975890300001
PM 37018775
OA gold
DA 2025-09-06
ER

PT J
AU Khau, S
   Lopatynski, C
AF Khau, Sandra
   Lopatynski, Cassandra
TI Defective viral genomes of the Chikungunya virus: Towards a new approach
   to broad-spectrum antivirals?
SO M S-MEDECINE SCIENCES
LA French
DT Article
AB Le Master 2 << Infectiologie, Immunologie, Vaccinologie et Biomedicaments ((IVB)-V-2) >>, dispense a la faculte de Pharmacie de l'universite de Tours, propose de donner les bases conceptuelles et pratiques des differents aspects de l'infectiologie et de l'immunologie dans un contexte d'innovation therapeutique. Il s'appuie sur une cooperation exemplaire entre les equipes de recherche en infectiologie et en immunologie de l'universite de Tours, et celles, entre autres, de l'unite << Infectiologie et Sante Publique >> (ISP) et de l'unite << Physiologie de la Reproduction et des Comportements >> (PRC) du Centre INRAE de Tours-Nouzilly, concretisee par une profonde interaction entre chercheurs et enseignants-chercheurs. Cette formation aborde aussi bien les aspects fondamentaux et appliques de l'infectiologie et de l'immunologie, allant de l'etude moleculaire des interactions entre le pathogene et son hote, jusqu'a la conception et la mise sur le marche des produits de la vaccinologie, des biotherapies anti-infectieuses et des anticorps therapeutiques. Le Master 2 (IVB)-V-2 a pour objectif de former : - de jeunes scientifiques aux enjeux actuels de l'infectiologie et des biomedicaments tels que les anticorps. - des experts pour gerer les risques d'emergences, et capables de comprendre les interactions complexes entre un agent infectieux et son hote humain ou animal, capables de proposer des mesures preventives ou des therapies innovantes.
C1 [Khau, Sandra; Lopatynski, Cassandra] Univ Tours, M2 Infectiol Immunite Vaccinol & Biomedicaments, F-37000 Tours, France.
C3 Universite de Tours
RP Khau, S (corresponding author), Univ Tours, M2 Infectiol Immunite Vaccinol & Biomedicaments, F-37000 Tours, France.
EM sandra.khau12@gmail.com; cassandra61110@outlook.fr
CR Chretien JP, 2007, AM J TROP MED HYG, V76, P405, DOI 10.4269/ajtmh.2007.76.405
   Levi LI, 2021, PLOS PATHOG, V17, DOI 10.1371/journal.ppat.1009110
   Levi LI, 2019, MICROORGANISMS, V7, DOI 10.3390/microorganisms7050133
   Poirier EZ, 2018, CELL HOST MICROBE, V23, P353, DOI 10.1016/j.chom.2018.02.001
   Rezelj VV, 2021, NAT COMMUN, V12, DOI 10.1038/s41467-021-22341-7
   Shirogane Y, 2021, PLOS PATHOG, V17, DOI 10.1371/journal.ppat.1009277
   Tapia K, 2013, PLOS PATHOG, V9, DOI 10.1371/journal.ppat.1003703
   Vignuzzi M, 2017, ANNU REV VIROL, V4, P181, DOI 10.1146/annurev-virology-101416-041757
   Zhang XM, 2018, VIROL J, V15, DOI 10.1186/s12985-018-1024-5
NR 9
TC 0
Z9 0
U1 1
U2 2
PU EDP SCIENCES S A
PI LES ULIS CEDEX A
PA 17, AVE DU HOGGAR, PA COURTABOEUF, BP 112, F-91944 LES ULIS CEDEX A,
   FRANCE
SN 0767-0974
EI 1958-5381
J9 M S-MED SCI
JI M S-Med. Sci.
PD NOV
PY 2022
VL 38
IS 11
BP 955
EP 959
DI 10.1051/medsci/2022141
PG 5
WC Medicine, Research & Experimental
WE Science Citation Index Expanded (SCI-EXPANDED)
SC Research & Experimental Medicine
GA D7NN9
UT WOS:000970559600020
PM 36448905
DA 2025-09-06
ER

PT J
AU Peñaranda, A
   Peñaranda, D
   Gantiva-Navarro, MM
   Pérez-Herrera, LC
AF Penaranda, Augusto
   Penaranda, Daniel
   Gantiva-Navarro, Maria M.
   Perez-Herrera, Lucia C.
TI Isolated facial palsy after Chikungunya infection: A novel differential
   diagnosis
SO BIOMEDICA
LA Spanish
DT Article
DE Chikungunya virus; facial palsy; tropical ecosystem
ID NEUROLOGICAL MANIFESTATIONS; NERVE PALSY
AB A significant raise in the reports of neurological manifestations due to Chikungunya virus has been described worldwide. Here, we describe a case report of a previously healthy young adult who developed isolated left facial palsy after a confirmed Chikungunya virus infection in the Colombian tropics.
   We suggest considering this virus as a differential diagnosis for facial palsy in patients with confirmed Chikungunya virus infection who live in endemic regions or report a history of recent travel to these regions.
C1 [Penaranda, Augusto] Fdn Santa Fe Bogota, Dept Otorrinolaringol, Ave 9 116-20,Oficina 205, Bogota, DC, Colombia.
   [Penaranda, Augusto; Gantiva-Navarro, Maria M.; Perez-Herrera, Lucia C.] Univ Los Andes, Fac Med, Bogota, DC, Colombia.
   [Penaranda, Augusto; Penaranda, Daniel; Gantiva-Navarro, Maria M.; Perez-Herrera, Lucia C.] Grp Invest Otorrino & Audiol, Unidad Med Ouirtirg Otorrinolaringol, Bogota, DC, Colombia.
   [Penaranda, Daniel] Fdn Univ Ciencias Salud, Hosp San Jose, Dept Otorrinolaringol, Bogota, DC, Colombia.
C3 Universidad de los Andes (Colombia); Fundacion Universitaria de Ciencias
   de la Salud (FUCS)
RP Peñaranda, A (corresponding author), Fdn Santa Fe Bogota, Dept Otorrinolaringol, Ave 9 116-20,Oficina 205, Bogota, DC, Colombia.
EM augpenar@gmail.com
RI Peñaranda, Daniel/AGC-0180-2022; Perez Herrera, Lucia C/IUQ-0337-2023;
   Peñaranda, Augusto/GOE-5385-2022
OI Perez-Herrera, Lucia C./0000-0001-8041-6433; Penaranda,
   Augusto/0000-0003-1598-8472; Penaranda, Daniel/0000-0002-2220-0746
CR Acevedo Nathalie, 2017, Front Microbiol, V8, P42, DOI [10.3389/fmicb.2017.00042, 10.3389/fmicb.2017.00042]
   Agarwal A, 2017, J NEUROVIROL, V23, P504, DOI 10.1007/s13365-017-0516-1
   Benzekri R, 2016, AM J TROP MED HYG, V95, P180, DOI 10.4269/ajtmh.15-0547
   Brito CAA, 2017, PLOS NEGLECT TROP D, V11, DOI 10.1371/journal.pntd.0005583
   Ferreira MLB, 2020, LANCET NEUROL, V19, P826, DOI 10.1016/S1474-4422(20)30232-5
   Dinkin M, 2020, NEUROLOGY, V95, P221, DOI 10.1212/WNL.0000000000009700
   Goh Y, 2020, NEUROLOGY, V95, P364, DOI 10.1212/WNL.0000000000009863
   Helbok R, 2020, EUR J NEUROL, V27, P1754, DOI 10.1111/ene.14388
   Inglis FM, 2016, J NEUROVIROL, V22, P140, DOI 10.1007/s13365-015-0378-3
   Kashyap RS, 2014, NEUROIMMUNOMODULAT, V21, P338, DOI 10.1159/000358240
   Mahto SK, 2018, INDIAN J CRIT CARE M, V22, P306, DOI 10.4103/ijccm.IJCCM_459_17
   Mehta R, 2018, REV MED VIROL, V28, DOI 10.1002/rmv.1978
   Mohite Abhijit Anand, 2015, BMJ Case Rep, V2015, DOI [10.1136/bcr-2015-210081, 10.1136/bcr-2015-210081]
   Natoli S, 2020, EUR J NEUROL, V27, P1764, DOI 10.1111/ene.14277
   Ng LFP, 2017, ANNU REV VIROL, V4, P413, DOI 10.1146/annurev-virology-101416-041808
   Padilla Julio César, 2017, Biomed., V37, P27, DOI [10.7705/biomedica.v34i2.3769, 10.7705/biomedica.v37i0.3769]
   Petersen Lyle R, 2016, F1000Res, V5, DOI 10.12688/f1000research.7171.1
   Pinheiro TJ, 2016, ARQ NEURO-PSIQUIAT, V74, P937, DOI [10.1590/0004-282X20160138, 10.1590/0004-282x20160138]
   Whittaker A, 2020, ACTA NEUROL SCAND, V142, P14, DOI 10.1111/ane.13266
   Zammit M, 2020, J LARYNGOL OTOL, V134, P905, DOI 10.1017/S0022215120002121
NR 20
TC 0
Z9 1
U1 0
U2 2
PU INST NACIONAL SALUD - Colombia
PI BOGOTA D C
PA AVENIDA CALLE 26 NO 51-60, APARTADO AEREO 80334 Y 80080, BOGOTA D C,
   00000, COLOMBIA
SN 0120-4157
EI 2590-7379
J9 BIOMEDICA
JI Biomedica
PD SEP
PY 2022
VL 42
IS 3
BP 435
EP 439
DI 10.7705/biomedica.6308
PG 5
WC Tropical Medicine
WE Science Citation Index Expanded (SCI-EXPANDED)
SC Tropical Medicine
GA 8X3WQ
UT WOS:000931946800001
PM 36122282
OA gold, Green Submitted
DA 2025-09-06
ER

PT J
AU Niederfahrenhorst, A
   Rothe, C
AF Niederfahrenhorst, Astrid
   Rothe, Camilla
TI Important arboviral diseases in returning travelers: dengue, chikungunya
   and zika
SO DEUTSCHE MEDIZINISCHE WOCHENSCHRIFT
LA German
DT Article
DE arboviral disease; dengue; chikungunya; zika
ID VIRUS-INFECTION
AB Arboviral infections are an important differential diagnosis in returning travelers with fever, muscle or joint pain and rash. Arboviruses have spread widely around the globe in the last decades. The most common arboviral infections in returning travelers from tropical and subtropical areas are dengue, chikungunya and zika. Their most important vectors, Aedes (Stegomyia) mosquito species, have adapted to the urban environment, which enabled arboviruses to establish urban transmission cycles. Population growth, urbanization, globalization, modern means of transportation and global warming are speeding up their spread. Laboratory confirmation of an arboviral infection can generally be obtained by direct virus detection (PCR, antigen test) in the first week of illness; from the second week of illness serology can be used. Treatment is mostly symptomatic. Dengue fever is the most common cause of fever in returning travelers from South-East Asia. Patients have to be educated about and observed for warning signs of severe dengue that can rarely develop around day 5 of the disease and is marked by a rise in hematocrit. Chikungunya mostly occurs in epidemics and is characterized by severe and often long-lasting arthritis. Preconceptional screening for zika virus infection is not recommended. Instead, travelers should delay conception for up to three months after returning from a zika endemic area. Dengue, chikungunya and zika vaccine development has been hampered by difficulties, for example antibody-dependent-enhancement or the unpredictability of outbreaks, and up to now no vaccines for travelers have been licensed. Yet several promising vaccine candidates are currently under development.
C1 [Niederfahrenhorst, Astrid; Rothe, Camilla] LMU Klinikums Munchen, Abt Infektiol & Tropenmed, Tropenmed Ambulanz, Munich, Germany.
   [Rothe, Camilla] Charite, Innere Med, Berlin, Germany.
C3 Free University of Berlin; Humboldt University of Berlin; Charite
   Universitatsmedizin Berlin
RP Rothe, C (corresponding author), Klinikum Ludwig Maximilians Univ Munchen LMU, Abt Infektiol & Tropenmed, Leopoldstr 5, D-80802 Munich, Germany.
EM camilla.rothe@med.uni-muenchen.de
RI Rothe, Camilla/MTA-3394-2025
CR [Anonymous], 2011, SEARO TECHN PUBL SER
   Baud D, 2017, LANCET, V390, P2099, DOI [10.1016/s0140-6736(17)31450-2, 10.1016/S0140-6736(17)31450-2]
   Burt FJ, 2017, LANCET INFECT DIS, V17, pE107, DOI 10.1016/S1473-3099(16)30385-1
   Chen LH, 2018, J TRAVEL MED, V25, DOI 10.1093/jtm/tay095
   Eppes C, 2017, AM J OBSTET GYNECOL, V216, P209, DOI 10.1016/j.ajog.2017.01.020
   Falkenhorst GEJ., 2020, EPID B, V2020, P7
   Guzman MG, 2015, LANCET, V385, P453, DOI 10.1016/S0140-6736(14)60572-9
   Kraemer MUG, 2019, NAT MICROBIOL, V4, P854, DOI 10.1038/s41564-019-0376-y
   Kumar R, 2021, TRAVEL MED INFECT DI, V44, DOI 10.1016/j.tmaid.2021.102168
   Musso D, 2019, NEW ENGL J MED, V381, P1444, DOI 10.1056/NEJMra1808246
   Musso D, 2016, CLIN MICROBIOL REV, V29, P487, DOI 10.1128/CMR.00072-15
   Pathak H, 2019, CLIN MED, V19, P381, DOI 10.7861/clinmed.2019-0035
   Reisinger EC, 2018, LANCET, V392, P2718, DOI 10.1016/S0140-6736(18)32488-7
   Robert Koch-Institut (RKI), 2021, INF JB MELD KRANKH F, DOI [10.25646/8773, DOI 10.25646/8773]
   Sangkaew S, 2021, LANCET INFECT DIS, V21, P1014, DOI 10.1016/S1473-3099(20)30601-0
   Valentine MJ, 2019, PARASITE VECTOR, V12, DOI 10.1186/s13071-019-3732-0
   Weaver SC, 2018, ANNU REV MED, V69, P395, DOI 10.1146/annurev-med-050715-105122
   Wilder-Smith A, 2020, BUNDESGESUNDHEITSBLA, V63, P40, DOI 10.1007/s00103-019-03060-3
   Wilder-Smith A, 2019, LANCET, V393, P350, DOI 10.1016/S0140-6736(18)32560-1
   Wilder-Smith A, 2018, J TRAVEL MED, V25, DOI 10.1093/jtm/tay139
NR 20
TC 0
Z9 1
U1 1
U2 2
PU GEORG THIEME VERLAG KG
PI STUTTGART
PA Oswald-Hesse-Strasse 50, D-70469 STUTTGART, GERMANY
SN 0012-0472
EI 1439-4413
J9 DEUT MED WOCHENSCHR
JI Dtsch. Med. Wochenschr.
PD JUN
PY 2022
VL 147
IS 12
BP 755
EP 766
DI 10.1055/a-1661-3847
PG 12
WC Medicine, General & Internal
WE Science Citation Index Expanded (SCI-EXPANDED)
SC General & Internal Medicine
GA 2Z3FN
UT WOS:000826467800015
PM 35672023
DA 2025-09-06
ER

PT J
AU Quimbayo, M
   Amaya, JD
   Rúa-Uribe, GL
AF Quimbayo F, Marcela
   Amaya, Juan D.
   Rua-Uribe, Guillermo L.
TI Evaluation of Novaluron 0.2 G against Aedes (Stegomyia)
   aegypti (Diptera: Culicidae) in an urban area in Antioquia,
   Colombia
SO REVISTA COLOMBIANA DE ENTOMOLOGIA
LA Spanish
DT Article
DE Aedes aegypti; dengue; growth regulators; insecticide; mosquito; vector
ID INSECTICIDE SUSCEPTIBILITY; CULEX-QUINQUEFASCIATUS; RESISTANCE STATUS;
   TEMEPHOS; POPULATIONS; CHIAPAS; DENGUE
AB Dengue, zika and chikungunya are globally important arboviruses. In the absence of a vaccine, health entities focus mainly on reducing the vector using insecticides, Growth Regulatory Insecticides (IRC), including Novaluron, have proven to be effective in vector control. The objective was to determine the optimal application dose of Novaluron 0.2G on the emergence of Aedes aegypti in an urban area endemic for dengue, Carepa, in the department of Antioquia, Colombia. Twenty-one dwellings were randomly selected, where three 250-L tanks were located, two corresponded to treatments and one to control, evaluating three concentrations (treatments), ramdomly selected for each dwelling. The study was carried out for 18 weeks: seven weeks of pre-treatment, one week of product application and ten weeks of post-treatment. For this, the pupae of A. aegypti were collected, allowing the emergence of the adult mosquito under controlled conditions, in order to estimate the weekly inhibition of the emergence. The results indicated that a reduction in the emergence of A. aegypti of close to 100% was achieved, with the highest concentration evaluated (0.584 mg/L). For the other concentrations (0.292 and 0.146 mg/L), the percent inhibition of emergence for week two was 79% and 45%, respectively.
C1 [Quimbayo F, Marcela; Rua-Uribe, Guillermo L.] Univ Antioquia, Medellin, Colombia.
   [Amaya, Juan D.] Adama Andina BV, Bogota, Colombia.
C3 Universidad de Antioquia
RP Quimbayo, M (corresponding author), Univ Antioquia, Grp Entomol Med, Fac Med, Carrera 51D 62-29,Lab 321, Medellin, Colombia.
EM marceladelpilar45@gmail.com; juandavid.amaya@adama.com;
   guillermo.rua@udea.edu.co
CR Llinás GA, 2010, MEM I OSWALDO CRUZ, V105, P113, DOI 10.1590/S0074-02762010000100019
   Anipsitakis GP, 2003, ENVIRON SCI TECHNOL, V37, P4790, DOI 10.1021/es0263792
   [Anonymous], 2012, SPSS STAT WIND
   [Anonymous], 2012, Global strategy for dengue prevention and control 2012-2020
   [Anonymous], 2009, DENGUE GUIDELINES DI
   Ardila-Roldán S, 2013, BIOMEDICA, V33, P446, DOI 10.7705/biomedica.v33i3.1534
   Arredondo-Jiménez JI, 2006, MED VET ENTOMOL, V20, P377, DOI 10.1111/j.1365-2915.2006.00656.x
   BANG YH, 1972, B WORLD HEALTH ORGAN, V46, P416
   Bhatia MS, 2015, J CLIN DIAGN RES, V9, pVC01, DOI 10.7860/JCDR/2015/14569.6586
   Castrillón JC, 2015, REV CHIL INFECTOL, V32, P142, DOI 10.4067/S0716-10182015000300002
   Conde M, 2015, BIOMEDICA, V35, P43, DOI 10.1590/S0120-41572015000100007
   ELIA-AMIRA N. M. R., 2021, JOURNAL
   Farnesi LC, 2012, PLOS ONE, V7, DOI 10.1371/journal.pone.0030363
   Fiaz M, 2021, INFECT GENET EVOL, V93, DOI 10.1016/j.meegid.2021.104974
   Gunathilaka N, 2020, PARASITE VECTOR, V13, DOI 10.1186/s13071-020-04109-y
   Ikawati B, 2017, ADV SCI LETT, V23, P3544, DOI 10.1166/asl.2017.9163
   INSTITUTO NACIONAL DE SALUD, 2019, SEMANA EPIDEMIOLOGIC, V52
   INSTITUTO NACIONAL DE SALUD, 2017, PROT VIG SAL PUBL DE
   Jambulingam P, 2009, J AM MOSQUITO CONTR, V25, P315, DOI 10.2987/08-5806.1
   KOURI G, 2006, REV CUB SALUD PUBLIC, V19, P145, DOI [10.1590/S1020-49892006000300001, DOI 10.1590/S1020-49892006000300001, 10.1590/s1020-49892006000300001]
   Lau KW, 2018, J ECON ENTOMOL, V111, P1388, DOI 10.1093/jee/toy071
   Lau KW, 2015, J MED ENTOMOL, V52, P199, DOI 10.1093/jme/tju019
   Cuevas EL, 2016, MMWR-MORBID MORTAL W, V65, P1409, DOI 10.15585/mmwr.mm6549e1
   Fonseca EOL, 2019, EPIDEMIOL SERV SAUDE, V28, DOI 10.5123/S1679-49742019000100004
   Marina CF, 2020, SALUD PUBLICA MEXICO, V62, P424, DOI 10.21149/10168
   Ministerio de la Proteccion Social, 2008, ABOUT US
   MULLA MS, 1974, J ECON ENTOMOL, V67, P329, DOI 10.1093/jee/67.3.329
   Nwankwo E., 2011, Afr Res Rev, V5, P424, DOI DOI 10.4314/AFRREV.V5I1.64539
   Ocampo CB, 2011, ACTA TROP, V118, P37, DOI 10.1016/j.actatropica.2011.01.007
   [OPS] Organizacion Panamericana de la salud, 2020, ACT EP DENG
   ORGANIZACION MUNDIAL DE LA SALUD (OMS), 2017, CONT INF DEL AS MUND
   Padilla JC., 2012, DENGUE COLOMBIA EPID, V1st
   Padilla Julio César, 2017, Biomed., V37, P27, DOI [10.7705/biomedica.v34i2.3769, 10.7705/biomedica.v37i0.3769]
   Pener MP, 2012, ADV INSECT PHYSIOL, V43, P1, DOI 10.1016/B978-0-12-391500-9.00001-2
   QUIMBAYO F. M., 2019, J ANTIMICROB CHEMOTH, V45, P7812
   Silva NGR, 2016, Revista Biociencias, V11, P79, DOI [10.18041/2390-0512/bioc..2.2566, 10.18041/2390-0512/bioc..2.2566, DOI 10.18041/2390-0512/BIOC..2.2566]
   Saeung M, 2020, J MED ENTOMOL, V57, P1207, DOI 10.1093/jme/tjaa035
   SECRETARIA DE SALUD MUNICIPAL DE CAREPA ANTIOQUIA, 2016, PLAN TERR SAL MUN CA
   Shepard DS, 2016, LANCET INFECT DIS, V16, P935, DOI 10.1016/S1473-3099(16)00146-8
   Swale DR, 2018, PLOS NEGLECT TROP D, V12, DOI 10.1371/journal.pntd.0006259
   WHO, 1981, WHOVBC81807
   Withanage GP, 2020, BIOMED RES INT-UK, V2020, DOI 10.1155/2020/9567019
NR 42
TC 1
Z9 1
U1 0
U2 1
PU SOC COLOMBIANA ENTOMOLOGIA-SOCOLEN
PI SANTAFE DE BOGOTA
PA APARTADO AEREO 11366, SANTAFE DE BOGOTA, D.C. 00000, COLOMBIA
SN 0120-0488
J9 REV COLOMB ENTOMOL
JI Rev. Colomb. Entomol.
PD JAN-JUN
PY 2022
VL 48
IS 1
AR e11093
DI 10.25100/socolen.v48i1.11093
PG 6
WC Entomology
WE Science Citation Index Expanded (SCI-EXPANDED)
SC Entomology
GA 9D8DX
UT WOS:000936328000002
OA hybrid
DA 2025-09-06
ER

PT J
AU Angelini, P
   Parodi, P
   Bellini, R
   Venturi, G
   Montarsi, F
   Capelli, G
AF Angelini, Paola
   Parodi, Patrizia
   Bellini, Romeo
   Venturi, Giulietta
   Montarsi, Fabrizio
   Capelli, Gioia
TI The CCM Project "Preventing vector-borne diseases through the
   development and pilot implementation of new operational supporting
   tools"
SO EPIDEMIOLOGIA & PREVENZIONE
LA Italian
DT Article
DE vector-borne diseases; West Nile; Chikungunya; Dengue; one health; Aedes
   albopictus
ID WEST NILE VIRUS; CHIKUNGUNYA OUTBREAK AREA; POPULATION-SIZE SURVEY;
   AEDES-ALBOPICTUS; EMILIA-ROMAGNA; SURVEILLANCE; DIPTERA; TOSCANA
AB The relevant ecological changes due to the anthropological pressure on the planet is causing reactions in the biological systems, which we must understand and characterize at the local scale to assist the adoption of suitable decisions in the public health risk management.
   The project presented in this paper is focused on the vector-borne diseases, mainly transmitted by mosquitoes.
   The species of mosquito currently playing an active role of public health importance in Italy are Aedes albopictus, as a vector of Chikungunya, Dengue and Zika viruses, as well as Culex pipiens, as a vector of West Nile and Usutu viruses. Predictive models are indicating the risk of introduction and establishment in the Mediterranean basin of Aedes aegypti, which is causing a mayor concern.
   The project has been conducted by the Emilia-Romagna, Piemonte, Veneto, Marche and Sicilia Regions, together with the Italian National Health Institute. The aim was to develop and pilot testing new approaches and technological tools possibly assisting the public health system in the management of the risk. The activities have been organized on six specific objectives:
   1. Development and field testing of guidelines for the surveillance of invasive mosquito species;
   2. Creation of risk maps for Chikungunya, Dengue and Zika viruses based on the quantitative monitoring of Aedes albopictus populations;
   3. Shaping web platform models assisting the sharing of data from/to actors involved in the integrated surveillance of West Nile at the regional level;
   4. Developing communication formats dealing with vector borne diseases addressing citizen and specific categories;
   5. Approaching the cost-benefit analysis in the view to assist decision makers;
   6. Sero-surveillance on arboviruses not included in the Ministry directive (Tick Borne Encephalitis and Toscana virus).
   The achieved results are presented and the acquired experience is made available to promote the adoptions on a larger scale of the approaches and methods to be certainly adapted in the specific contexts. The one health approach seems suitable to address the necessities emerging in this field by taking into consideration the different triggers shaping the dynamics we are observing.
C1 [Angelini, Paola] Serv Prevenz Collett & Sanita Pubbl, Bologna, Italy.
   [Parodi, Patrizia] Minist Salute, Direz Gen Prevenz Sanitaria, Rome, Italy.
   [Bellini, Romeo] Ctr Agr Ambiente Giorgio Nicoli, Dipartimento Entomol Med & Vet, Crevalcore, BO, Italy.
   [Venturi, Giulietta] Ist Super Sanita, Rome, Italy.
   [Montarsi, Fabrizio; Capelli, Gioia] Ist Zooprofilatt Sperimentale Venezie, Sede Di Legnaro, PD, Italy.
C3 Istituto Superiore di Sanita (ISS); IZS delle Venezie
RP Angelini, P (corresponding author), Serv Prevenz Collett & Sanita Pubbl, Bologna, Italy.
EM paola.angelini@regione.emilia-romagna.it
RI ; Venturi, Giulietta/O-8123-2015; VENTURI, GIULIETTA/O-8123-2015
OI Angelini, Paola/0000-0002-0729-3104; Venturi,
   Giulietta/0000-0002-9078-8350; 
CR Angelini P, 2010, EUROSURVEILLANCE, V15, P11
   [Anonymous], 2013, Regional framework for surveillance and control of invasive mosquito vectors and re-emerging vector-borne diseases, 2014-2020 Copenhagen
   Bellini R, 2014, EUROSURVEILLANCE, V19, P16, DOI 10.2807/1560-7917.ES2014.19.44.20953
   Calzolari M, 2010, PLOS ONE, V5, DOI 10.1371/journal.pone.0014324
   Carrieri M, 2012, J MED ENTOMOL, V49, P388, DOI 10.1603/ME10259
   Carrieri M, 2011, J MED ENTOMOL, V48, P1214, DOI 10.1603/ME10230
   Carrieri M, 2017, PATHOG GLOB HEALTH, V111, P83, DOI 10.1080/20477724.2017.1292992
   Carrieri M, 2011, J VECTOR ECOL, V36, P108, DOI 10.1111/j.1948-7134.2011.00147.x
   Charrel RN, 2007, EMERG INFECT DIS, V13, P465, DOI 10.3201/eid1303.061086
   ECDC, 2012, GUIDELINES SURVEILLA
   Faburay Bonto, 2015, Infection Ecology & Epidemiology, V5, P28132, DOI [10.3402/iee.v5.28132, 10.3402/iee.v5.28132]
   Faggioni G, 2018, J MED VIROL, V90, P1666, DOI 10.1002/jmv.25230
   FOCKS DA, 1993, J MED ENTOMOL, V30, P1003, DOI 10.1093/jmedent/30.6.1003
   Gobbi F, 2014, BMC INFECT DIS, V14, DOI 10.1186/1471-2334-14-60
   Kramer IM, 2020, PARASITE VECTOR, V13, DOI 10.1186/s13071-020-04054-w
   Kwan JL, 2012, EMERG INFECT DIS, V18, P1298, DOI 10.3201/eid1808.111558
   Medlock JM, 2012, VECTOR-BORNE ZOONOT, V12, P435, DOI 10.1089/vbz.2011.0814
   Mulatti P, 2015, EPIDEMIOL INFECT, V143, P202, DOI 10.1017/S0950268814000442
   Paternoster G, 2017, FRONT PUBLIC HEALTH, V5, DOI 10.3389/fpubh.2017.00236
   Pautasso A, 2013, TRANSBOUND EMERG DIS, V60, P154, DOI 10.1111/tbed.12123
   Pezzotti P, 2011, EUROSURVEILLANCE, V16, P10
   Rizzo C, 2016, EUROSURVEILLANCE, V21, P10, DOI 10.2807/1560-7917.ES.2016.21.37.30340
   Sánchez-Seco MP, 2003, J MED VIROL, V71, P140, DOI 10.1002/jmv.10465
   Venturelli C, 2018, ECOSCIENZA, V9, P44
NR 24
TC 0
Z9 0
U1 0
U2 5
PU INFERENZE SCARL
PI MILANO
PA VIA RICCIARELLI N 29, MILANO, 20148, ITALY
SN 1120-9763
EI 2385-1937
J9 EPIDEMIOL PREV
JI Epidemiol. Prev.
PD SEP-OCT
PY 2021
VL 45
IS 5
BP 401
EP 410
DI 10.19191/EP21.5.A003.098
PG 10
WC Public, Environmental & Occupational Health
WE Science Citation Index Expanded (SCI-EXPANDED); Social Science Citation Index (SSCI)
SC Public, Environmental & Occupational Health
GA XZ8QL
UT WOS:000737912000012
PM 34738457
DA 2025-09-06
ER

PT J
AU Jelinek, T
AF Jelinek, Tomas
TI Travel diseases-Danger of infections in the era of globalization
SO ZEITSCHRIFT FUR RHEUMATOLOGIE
LA German
DT Article
DE Travel medicine; Malaria; Dengue; Leishmaniasis; Schistosomiasis
ID DENGUE; CHIKUNGUNYA; MECHANISMS
AB Travelling with chronic diseases is no longer unusual. More and more chronically ill people are embarking on long-distance trips, sometimes under thoroughly adventurous conditions. Tour operators have long adapted to this need and are constantly offering new destinations. The experiences of the last decades have led to a considerable increase in safety standards and care for travelers. Today, an averagely mobile person can travel to almost any destination in the world. Nevertheless, the more relevant chronic illnesses are, the greater the health risks of a trip. Particularly due to reduced body defenses, infectious diseases pose an increased health risk during long-distance travel. In this overview, exemplary diseases are discussed.
C1 [Jelinek, Tomas] Berliner Ctr Reise & Tropenmed, Berlin, Germany.
   [Jelinek, Tomas] CRM Ctr Reisemed, Dusseldorf, Germany.
   [Jelinek, Tomas] Univ Cologne, Inst Med Mikrobiol Immunol & Hyg, Cologne, Germany.
C3 University of Cologne
RP Jelinek, T (corresponding author), Berliner Ctr Reise & Tropenmed, Berlin, Germany.; Jelinek, T (corresponding author), CRM Ctr Reisemed, Dusseldorf, Germany.; Jelinek, T (corresponding author), Univ Cologne, Inst Med Mikrobiol Immunol & Hyg, Cologne, Germany.
EM jelinek@bcrt.de
CR Baud D, 2017, LANCET, V390, P2099, DOI [10.1016/s0140-6736(17)31450-2, 10.1016/S0140-6736(17)31450-2]
   Blanton LS, 2019, INFECT DIS CLIN N AM, V33, P213, DOI 10.1016/j.idc.2018.10.010
   Chen LH, 2010, CURR OPIN INFECT DIS, V23, P438, DOI 10.1097/QCO.0b013e32833c1d16
   Desai SK, 2017, AM J STEM CELLS, V6, P13
   Doenhoff MJ, 2008, CURR OPIN INFECT DIS, V21, P659, DOI 10.1097/QCO.0b013e328318978f
   Jelinek, 2020, CRM HDB REISEMEDIZIN
   Jelinek, 2012, KURSBUCH REISEMEDIZI, DOI [10.1055/b-002-41849, DOI 10.1055/B-002-41849]
   Jelinek T, 2009, EUROSURVEILLANCE, V14, P4
   Berman J, 2008, EXPERT OPIN DRUG MET, V4, P1209, DOI 10.1517/17425255.4.9.1209
   Rezza G, 2009, EUR J PUBLIC HEALTH, V19, P236, DOI 10.1093/eurpub/ckn135
   Soumahoro MK, 2010, EMERG INFECT DIS, V16, P162, DOI 10.3201/eid1601.080776
   Wilder-Smith A, 2008, MED CLIN N AM, V92, P1377, DOI 10.1016/j.mcna.2008.07.002
NR 12
TC 0
Z9 0
U1 0
U2 0
PU SPRINGER HEIDELBERG
PI HEIDELBERG
PA TIERGARTENSTRASSE 17, D-69121 HEIDELBERG, GERMANY
SN 0340-1855
EI 1435-1250
J9 Z RHEUMATOL
JI Z. Rheumatol.
PD SEP
PY 2021
VL 80
IS 7
SI SI
BP 597
EP 610
DI 10.1007/s00393-021-01060-w
EA AUG 2021
PG 14
WC Rheumatology
WE Science Citation Index Expanded (SCI-EXPANDED)
SC Rheumatology
GA UM8MI
UT WOS:000684482000001
PM 34383116
OA Bronze, Green Published
DA 2025-09-06
ER

PT J
AU Castañeda-Gómez, J
   González-Acosta, C
   Jaime-Rodríguez, JL
   Villegas-Trejo, A
   Moreno-García, M
AF Castaneda-Gomez, Jorge
   Gonzalez-Acosta, Cassandra
   Jaime-Rodriguez, Jocelyn L.
   Villegas-Trejo, Alejandro
   Moreno-Garcia, Miguel
TI COVID-19 and its impact on the control of Aedes (Stegomyia) aegypti
   mosquito and the epidemiological surveillance of arbovirus infections
SO GACETA MEDICA DE MEXICO
LA Spanish
DT Article
DE Arboviruses; COVID-19; Integrated mosquito management; Aedes aegypti
AB Countries of Latin America are dealing with a simultaneous COVID-19 and vector borne disease (VBDs, Dengue, Zika and Chikungunya) outbreaks. In Mexico, certain activities to control Aedes aegypti mosquito (the main VBDs vector) comprise community participation through the interaction between householders and vector control personnel. Preventive measures against COVID-19 include social distancing and stay-at-home strategy, to obey these policies, and reduce the risk of infection, the National Center for Preventive Programs and Disease Control of Mexico (CENAPRECE) has adapted the vector control approaches in the country. In this paper we mention routine prevention and control activities to control mosquitoes and show the adapted measures. Because, a number of symptoms of the COVID-19 and dengue fever overlap with each other, we also discuss the relevance of accurate disease surveillance and medic's training and supervision.
C1 [Castaneda-Gomez, Jorge] Serv Salud Sonora, Programa Estatal Vectores, Hermosillo, Sonora, Mexico.
   [Gonzalez-Acosta, Cassandra; Jaime-Rodriguez, Jocelyn L.; Moreno-Garcia, Miguel] Serv Salud Morelos, Coordinac Enfermedades Transmitidas Vector & Zoon, Cuernavaca, Morelos, Mexico.
   [Villegas-Trejo, Alejandro] Asesorta & Capacitac Salud Publ & Enfermedades Tr, Cuernavaca, Morelos, Mexico.
   [Moreno-Garcia, Miguel] Serv Salud Morelos, Ctr Reg Control Vectores Panchimalco, Unidad Invest Entomol & Bioensayos, Jojutla, Mor, Mexico.
C3 Universidad Autonoma del Estado de Morelos; Universidad Autonoma del
   Estado de Morelos
RP Moreno-García, M (corresponding author), Serv Salud Morelos, Coordinac Enfermedades Transmitidas Vector & Zoon, Cuernavaca, Morelos, Mexico.; Moreno-García, M (corresponding author), Serv Salud Morelos, Ctr Reg Control Vectores Panchimalco, Unidad Invest Entomol & Bioensayos, Jojutla, Mor, Mexico.
EM miguelmoga2000@yahoo.com.mx
RI Gonzalez-Acosta, Cassandra/AAS-9608-2020; GARCIA, MIGUEL/AAG-3646-2020
OI Gonzalez Acosta, Cassandra/0000-0003-2682-908X; 
CR [Anonymous], 2018, GUIA NEBULIZACION RO
   [Anonymous], Situation Report 1
   [Anonymous], 2020, ACTUALIZACION EPIDEM
   [Anonymous], 2020, Dengue and severe dengue
   [Anonymous], DENGUE
   [Anonymous], 2015, INDOOR RESIDUAL SPRA
   [Anonymous], Casos Dengue
   [Anonymous], 2020, CORONAVIRUS DIS 2019
   [Anonymous], 2004, PLANIFICACION MOVILI
   [Anonymous], 2018, GUIA NEBULIZACION TE
   [Anonymous], 2019, DENGUE
   [Anonymous], 2020, CORONAVIRUS DIS COVI
   [Anonymous], 2020, CORONAVIRUS COVID 19
   [Anonymous], Dengue: informacion general
   [Anonymous], 2018, GUIA METODOLOGICA VI
   [Anonymous], 2020, SISTEMA NACL VIGILAN
   [Anonymous], 2018, GUIA METODOLOGICA RO
   [Anonymous], 2020, ESTRATEGIA CONTROL V
   [Anonymous], 2020, PASS MESSAGE 5 STEPS
   [Anonymous], 2018, GUIA METODOLOGICA ES
   [Anonymous], 2020, PREGUNTAS RESPUESTAS
   [Anonymous], 2020, SPACE SPRAY APPL INS
   [Anonymous], 2020, MALARIA COVID 19 PAN
   [Anonymous], 2020, ALOCUCION APERTURA D
   [Anonymous], 2018, GUIA METODOLOGICA AC
   [Anonymous], 2019, HDB INTEGRATED VECTO
   [Anonymous], 2020, OMS PUBLICA DIRECTRI
   Boris M, 2020, BBC NEWS MUNDO 0213
   Joob B, 2020, J AM ACAD DERMATOL, V82, pE177, DOI 10.1016/j.jaad.2020.03.036
   Joob B, 2020, CLIN APPL THROMB-HEM, V26, DOI 10.1177/1076029620918308
   Joob B, 2020, RHEUMATOL INT, V40, P823, DOI 10.1007/s00296-020-04561-0
   Lago m, 2020, NEW YORK TIMES
   Wenham C, 2020, Mosquitoes. and Covid-19 are a ticking time bomb for Latin America
   Yan G, 2020, LANCET INFECT DIS, V20, P536, DOI 10.1016/S1473-3099(20)30158-4
NR 34
TC 2
Z9 3
U1 0
U2 3
PU ACAD NACIONAL MEDICINA MEXICO
PI MEXICO
PA CENTRO MEDICO NACIONAL SIGLO XXI, UNIDAD CONGRESOS, GLOQUE B, PROMER
   PISO, MEXICO, DF 06725, MEXICO
SN 0016-3813
J9 GAC MED MEX
JI Gac. Med. Mex.
PD MAR-APR
PY 2021
VL 157
IS 2
BP 194
EP 200
DI 10.24875/GMM.20000468
PG 7
WC Medicine, General & Internal
WE Science Citation Index Expanded (SCI-EXPANDED)
SC General & Internal Medicine
GA SO0XM
UT WOS:000658704500012
OA gold
DA 2025-09-06
ER

PT J
AU Delgado-de la Mora, J
   Licona-Enríquez, JD
   Alvarez-Lopez, DI
   Aguilar-León, DE
   Alvarez-Hernández, G
AF Delgado-de la Mora, Jesus
   Licona-Enriquez, Jesus D.
   Alvarez-Lopez, Diego, I
   Aguilar-Leon, Diana E.
   Alvarez-Hernandez, Gerardo
TI Clinical features of patients with Rocky Mountain spotted fever, dengue
   and chikungunya infection
SO GACETA MEDICA DE MEXICO
LA Spanish
DT Article
DE Rocky Mountain spotted fever; Dengue; Chikungunya; Mexico
ID RICKETTSIOSES; SONORA
AB Introduction: Clinical distinction between arbovirus infections and those caused by rickettsia is crucial to initiate appropriate medical treatment. Objective: To compare the differences between Rocky Mountain spotted fever (RMSF) and other vector-borne diseases (dengue and chikungunya) with similar clinical presentation, and to identify data that could aid rapid diagnosis of these diseases. Methods: Sociodemographic, clinical and laboratory data of 399 patients from five hospitals and clinics of Sonora, Mexico, with laboratory-confirmed diagnosis of RMSF, dengue, or chikungunya between 2004 and 2016 were evaluated. Results: The RMSF group had the highest lethality (49/63 deaths, 77.8 %), followed by the chikungunya group (3/161, 1.9 %) and the dengue group (3/161, 1.9 %). Clinical differences included the presence of rash, edema, and pruritus; in addition, differences in multiple biomarkers such as platelets, hemoglobin, indirect bilirubin, and serum sodium levels were documented. Conclusion: Rash on the palms and soles, edema and absence of pruritus, together with high levels of direct bilirubin and severe thrombocytopenia could be useful indicators to differentiate patients at RMSF advanced stages from those with dengue and chikungunya.
C1 [Delgado-de la Mora, Jesus; Aguilar-Leon, Diana E.] Inst Nacl Ciencias Med & Nutr Salvador Zubiran, Dept Anat Patol, Ciudad De Mexico, Mexico.
   [Licona-Enriquez, Jesus D.] Hosp Pediat Silvestre Frenk Freund, Ctr Med Nacl Siglo 21, Inst Mexicano Seguro Social, Ciudad De Mexico, Mexico.
   [Alvarez-Lopez, Diego, I; Alvarez-Hernandez, Gerardo] Univ Sonora, Dept Med & Ciencias Salud, Hermosillo, Sonora, Mexico.
C3 Instituto Nacional de Ciencias Medicas y Nutricion Salvador Zubiran -
   Mexico; Instituto Mexicano del Seguro Social; Universidad de Sonora
RP Alvarez-Hernández, G (corresponding author), Univ Sonora, Dept Med & Ciencias Salud, Hermosillo, Sonora, Mexico.
EM galvarezh63@gmail.com
RI Alvarez, Gerardo/HZI-2581-2023; Delgado, Jesus/LLW-7750-2024
OI Alvarez Lopez, Diego Ivar/0000-0002-5859-8928
CR ADAMS JS, 1981, AM J CLIN PATHOL, V75, P156
   Alvarez-Hernandez G, 2015, PEDIATR INFECT DIS J, V34, P125, DOI 10.1097/INF.0000000000000496
   [Anonymous], 2011, Preparedness and Response for Chikungunya Virus Introduction in the Americas
   [Anonymous], 2016, Dengue: Guidelines for patient care in the region of the Americas
   [Anonymous], 2017, SECR SAL
   Argüello AP, 2012, AM J TROP MED HYG, V87, P345, DOI 10.4269/ajtmh.2012.12-0153
   Biggs HM, 2016, MMWR RECOMM REP, V65, P1, DOI 10.15585/mmwr.rr6502a1
   Bustamante M. E., 1943, REV INST SALUBRIDAD Y ENFERM TROP, V4, P189
   Dumler JS, 2012, CLIN DIS CURRENT TRE
   Hidalgo M, 2007, EMERG INFECT DIS, V13, P1058, DOI 10.3201/eid1307.060537
   Kato CY, 2013, J CLIN MICROBIOL, V51, P314, DOI 10.1128/JCM.01723-12
   Labruna MB, 2004, J CLIN MICROBIOL, V42, P90, DOI 10.1128/JCM.42.1.90-98.2004
   Mora Jesús Delgado-De la, 2018, Biomed., V38, P69, DOI 10.7705/biomedica.v38i0.3507
   Paddock CD, 2008, AM J TROP MED HYG, V78, P687, DOI 10.4269/ajtmh.2008.78.687
   Ratsitorahina M, 2008, EMERG INFECT DIS, V14, P1135, DOI 10.3201/eid1407.071521
   RICKETTS HJ, 1991, REV INFECT DIS, V13, P1227
   Simmons CP, 2012, NEW ENGL J MED, V366, P1423, DOI 10.1056/NEJMra1110265
   Szabó MPJ, 2013, FRONT CELL INFECT MI, V3, DOI 10.3389/fcimb.2013.00027
   Tribaldos M, 2011, J INFECT DEV COUNTR, V5, P737, DOI 10.3855/jidc.2189
   Walker DH, 2008, NAT REV MICROBIOL, V6, P375, DOI 10.1038/nrmicro1866
   WALKER DH, 1979, ARCH INTERN MED, V139, P443, DOI 10.1001/archinte.139.4.443
NR 21
TC 5
Z9 6
U1 1
U2 5
PU ACAD NACIONAL MEDICINA MEXICO
PI MEXICO
PA CENTRO MEDICO NACIONAL SIGLO XXI, UNIDAD CONGRESOS, GLOQUE B, PROMER
   PISO, MEXICO, DF 06725, MEXICO
SN 0016-3813
J9 GAC MED MEX
JI Gac. Med. Mex.
PD JAN-FEB
PY 2021
VL 157
IS 1
BP 61
EP 66
DI 10.24875/GMM.20000105
PG 6
WC Medicine, General & Internal
WE Science Citation Index Expanded (SCI-EXPANDED)
SC General & Internal Medicine
GA SO0WL
UT WOS:000658701800012
PM 34125821
OA gold
DA 2025-09-06
ER

PT J
AU Ribeiro, MS
   Ferreira, DF
   Azevedo, RC
   dos Santos, GBG
   Medronho, RD
AF Ribeiro, Mario Sergio
   Ferreira, Davis Fernandes
   Azevedo, Renata Campos
   Gibson dos Santos, Gerusa Belo
   Medronho, Roberto de Andrade
TI Aedes aegypti larval indices and dengue incidence: an ecological
   study in the state of Rio de Janeiro, Brazil
SO CADERNOS DE SAUDE PUBLICA
LA Portuguese
DT Article
DE Epidemics; Index; Entomology; Incidence
ID SAO-PAULO; ADULT; FEVER; SURVEILLANCE; POPULATION; MOSQUITOS; EPIDEMIC;
   DYNAMICS; TRAP
AB The simultaneous circulation of dengue, Zika, and chikungunya poses major challenges for Brazil. Due to climate changes and other associated factors, more than two billion people in the world may be exposed to these arbovirus infections, according to the World Health Organization. The principal strategy for Aedes aegypti control programs is based on the Infestation Index Rapid Survey for Ae. aegypti (LIRAa), a sample survey in which the Building Infestation Index (BII) is used to prioritize areas for intervention. This study analyzed the performance of LIRAa in terms of its sensitivity for predicting dengue epidemics in municipalities in the state of Rio de Janeiro in epidemic years. Incidence rates per municipality for the years 2011, 2012, 2013, 2015, and 2016, plus the BII in October of the previous years. Scatterplots were created, aimed at an exploratory analysis and graphic visualizations of the relationship between the above-mentioned variables, as well as analyses of the Spearman correlation between the BII and the Breteau Index for each year, aimed at estimating the quality of the LIRAa. Comparative analysis of the values for the BII and the respective incidence rates in the period only indicated significant correlation between these variables in 2011/2012 (r(s) = 0.479; p < 0.01). There was also a correlation between BII and Breteau Index. It is urgent to rethink the parameters established by the LIRAa methodology and invest in alternative methodologies in entomological and epidemiological surveillance that reliably measure transmission risk in the territory and thus design more effective strategies to control these arbovirus infections.
C1 [Ribeiro, Mario Sergio] Secretaria Estado Saude Rio de Janeiro, Rua Mexico 12, BR-20031142 Rio De Janeiro, RJ, Brazil.
   [Ferreira, Davis Fernandes; Azevedo, Renata Campos] Univ Fed Rio de Janeiro, Inst Microbiol Paulo de Goes, Rio De Janeiro, Brazil.
   [Gibson dos Santos, Gerusa Belo; Medronho, Roberto de Andrade] Univ Fed Rio de Janeiro, Inst Estudos Saude Colet, Rio De Janeiro, Brazil.
   [Medronho, Roberto de Andrade] Univ Fed Rio de Janeiro, Fac Med, Rio De Janeiro, Brazil.
C3 Universidade Federal do Rio de Janeiro; Universidade Federal do Rio de
   Janeiro; Universidade Federal do Rio de Janeiro
RP Ribeiro, MS (corresponding author), Secretaria Estado Saude Rio de Janeiro, Rua Mexico 12, BR-20031142 Rio De Janeiro, RJ, Brazil.
EM mario_sesrj@yahoo.com.br
RI ; Azevedo, Renata/V-3130-2019; de Andrade Medronho, Roberto/B-6196-2013;
   Medronho, Roberto/B-6196-2013
OI Azevedo, Renata/0000-0001-6068-9020; Medronho,
   Roberto/0000-0003-4073-3930
CR Braga Ima Aparecida, 2000, Revista da Sociedade Brasileira de Medicina Tropical, V33, P347, DOI 10.1590/S0037-86822000000400003
   Braga IA, 2007, EPIDEMIOL SERV SAUDE, V16, P113
   Chiaravalloti Neto F, 1999, Rev Soc Bras Med Trop, V32, P357, DOI 10.1590/S0037-86821999000400004
   Coelho GE, 2008, MEM I OSWALDO CRUZ, V103, P535, DOI 10.1590/S0074-02762008000600004
   Teixeira TRD, 2008, CAD SAUDE PUBLICA, V24, P2160, DOI 10.1590/S0102-311X2008000900022
   Lima-Camara Tamara Nunes de, 2006, Cad. Saúde Pública, V22, P2079, DOI 10.1590/S0102-311X2006001000013
   Departamento de Vigilancia Epidemiologica Secretaria de Vigilancia em Saude Ministerio da Saude, 2009, SERIE A NORMAS MANUA SERIE A NORMAS MANUA
   Donalisio Maria Rita, 2015, Rev. bras. epidemiol., V18, P283, DOI [10.1590/1980-5497201500010022, 10.1590/1980-5497201500010022]
   EIRAS AE, 2002, Patent No. 02039079
   Fávaro EA, 2008, J VECTOR ECOL, V33, P8, DOI 10.3376/1081-1710(2008)33[8:AOEIOA]2.0.CO;2
   Fávaro EA, 2006, J VECTOR ECOL, V31, P285, DOI 10.3376/1081-1710(2006)31[285:PSOASA]2.0.CO;2
   Focks DA, 2000, AM J TROP MED HYG, V62, P11, DOI 10.4269/ajtmh.2000.62.11
   Fritzell C, 2016, PLOS NEGLECT TROP D, V10, DOI 10.1371/journal.pntd.0005081
   Frutuoso RL, 2013, THESIS U BRASILIA THESIS U BRASILIA
   Gomes A. C., 1998, Inf. Epidemiologico SUS Braz, V7, P49, DOI DOI 10.5123/S0104-16731998000300006
   Gubler DJ, 1998, EMERG INFECT DIS, V4, P442, DOI 10.3201/eid0403.980326
   Hales S, 2002, LANCET, V360, P830, DOI 10.1016/S0140-6736(02)09964-6
   Honório NA, 2009, J MED ENTOMOL, V46, P1001, DOI 10.1603/033.046.0505
   Kröckel U, 2006, J AM MOSQUITO CONTR, V22, P229, DOI 10.2987/8756-971X(2006)22[229:NTFSOA]2.0.CO;2
   MacCormack-Gelles B, 2020, ACTA TROP, V205, DOI 10.1016/j.actatropica.2020.105391
   Pilger D, 2011, TROP MED INT HEALTH, V16, P1143, DOI 10.1111/j.1365-3156.2011.02818.x
   Resende MC, 2010, Epidemiol Serv Saude, V19, P329, DOI DOI 10.5123/S1679-49742010000400003
   Ribeiro MS, 2019, THESIS U FED RIO JAN THESIS U FED RIO JAN
   Ribeiro MS, THESIS ESCOLA NACL S THESIS ESCOLA NACL S
   Scott TW, 2000, J MED ENTOMOL, V37, P77, DOI 10.1603/0022-2585-37.1.77
   Secretaria de Vigilancia em Saude Ministerio da Saude, 2016, B EPIDEMIOLOGICO, V47
   Sivagnaname N, 2012, INDIAN J MED RES, V136, P739
   Tauil P L, 2001, Cad Saude Publica, V17 Suppl, P99, DOI 10.1590/S0102-311X2001000700018
   Teixeira MD, 2002, TROP MED INT HEALTH, V7, P757, DOI 10.1046/j.1365-3156.2002.00930.x
   TunLin W, 1996, AM J TROP MED HYG, V54, P543, DOI 10.4269/ajtmh.1996.54.543
   Valle D., 2015, Dengue: teorias e prticas
   Zeidler JD, 2008, REV SAUDE PUBL, V42, DOI 10.1590/S0034-89102008005000055
NR 32
TC 8
Z9 9
U1 0
U2 2
PU CADERNOS SAUDE PUBLICA
PI RIO DE JANIERO
PA RUA LEOPOLDO BUHOES 1480, RIO DE JANIERO, RJ 210410210, BRAZIL
SN 0102-311X
EI 1678-4464
J9 CAD SAUDE PUBLICA
JI Cad. Saude Publica
PY 2021
VL 37
IS 7
AR e00263320
DI 10.1590/0102-311X00263320
PG 13
WC Public, Environmental & Occupational Health
WE Science Citation Index Expanded (SCI-EXPANDED); Social Science Citation Index (SSCI)
SC Public, Environmental & Occupational Health
GA TP3MH
UT WOS:000677497400001
PM 34287587
OA gold
DA 2025-09-06
ER

PT J
AU Valerio, L
   Díez, SR
   Benítez, R
   Fernández-Rivas, G
   Rivaya, B
   Expósito, C
   Saperas, C
   Salvador, F
   Clotet, B
AF Valerio, Lluis
   Roure Diez, Silvia
   Benitez, Rosa
   Fernandez-Rivas, Gema
   Rivaya, Belen
   Exposito, Carme
   Saperas, Carme
   Salvador, Fernando
   Clotet, Bonaventura
TI Intensified epidemiological surveillance of arbovirosis: First case of
   native dengue fever in Catalonia (Spain), Northern Metropolitan Area of
   Barcelona, 2018-2019
SO ATENCION PRIMARIA
LA Spanish
DT Article
DE Arbovirus; Spain; Dengue; Chikungunya; Zika; Epidemic)logic surveillance
ID VIRUS
AB Objective: To evaluate the results obtained by a surveillance network on arbovirosis composed by doctors and nurses located at hospitals and Primary Care trained in their identification, diagnostic confirmation and clinical management.
   Location: North Metropolitan Area of Barcelona (1,400,000 inhabitants; Catalonia; Spain) during a calendar year.
   Participants: Seven Primary Care and 10 hospital physicians plus 4 Primary Care nurses.
   Type of study: A prospective observational study.
   Main measurements: Demographic, epidemiological (autochthonous/imported, sus- pect/probable/confirmed case) and healthcare variables (symptoms, serological profile, viral period) were defined.
   Results: Of the 34 patients identified, 26 (76.5%) met study criteria. Among them, any arbovirosis was confirmed in 14 (53.8%): 13 dengue plus 1 chikungunya fever. There were no cases of Zika fever. There was a history of travel to endemic areas 23 (88.4%), but not in 3 cases (11.6%) in which the possibility of an indigenous transmission was considered; of them, a case of dengue was confirmed. The estimated incidence of arbovirosis was 0.4 (95% CI: 0.33-0.51) cases x 10,000 hab/year which, when compared to the estimated incidence in the same geographical area during the period 2009.2013 (0.19 cases x 10,000 hab/year; 95% CI: 0.07-0.31), a significant increase was found (P= .044). Patients within viremia period at the time of their first medical visit were 11 (42.3%).
   Conclusions: An intensified epidemiological surveillance program defined at Primary Care and hospital levels is able to detect significantly more cases of imported and autochthonous arbovirosis. Possibly we are witnessing an increase in the incidence of imported arbovirosis and, thus, measures aimed at their identification and confirmation should be reinforced. (C) 2020 The Authors. Published by Elsevier Espana, S.L.U.
C1 [Valerio, Lluis] Univ AutOnoma Barcelona, Inst Catald Salut, Programa Salut Int Pros Metropolitana Norte, Barcelona, Spain.
   [Roure Diez, Silvia] Univ AutOnoma Barcelona, Hosp Univ Germans Trias & Pujol, Inst Catald Salut, Programa Salut Int PROSICS Metropolitana Norte,Se, Barcelona, Spain.
   [Benitez, Rosa] Hosp Municipal Badalona, Serv Med Interna, Badalona Serv Assistencials, Barcelona, Spain.
   [Fernandez-Rivas, Gema; Rivaya, Belen] Univ AutOnoma Barcelona, Hosp Univ Germans Trias & Pujol, Inst Catald Salut, Serv Microbiol, Barcelona, Spain.
   [Exposito, Carme] Inst Catald Salut, Area Bas Salud Sabadell Ctr, Direcc Atenc Primaria Metropolitana Norte, Barcelona, Spain.
   [Saperas, Carme] Inst Catald Salut, Direcc Atenc Primaria Metropolitana Norte, CAP Plana Liedo, Area Bds Salud Mollet, Barcelona, Spain.
   [Salvador, Fernando] Univ Autonoma Barcelona, Hosp Univ Vall dHebron, Inst Catald Salut, Serv Enfermedades Infecciosas,Programa Salut Int, Barcelona, Spain.
   [Clotet, Bonaventura] Univ Autonoma Barcelona, Inst Catald Salut, Hosp Univ Germans Trias & Pujol, Serv Enfermedades Infecciosas, Barcelona, Spain.
C3 Autonomous University of Barcelona; Hospital Germans Trias i Pujol;
   Autonomous University of Barcelona; Autonomous University of Barcelona;
   Hospital Germans Trias i Pujol; Hospital Universitari Vall d'Hebron;
   Autonomous University of Barcelona; Autonomous University of Barcelona;
   Hospital Germans Trias i Pujol
RP Valerio, L (corresponding author), Univ AutOnoma Barcelona, Inst Catald Salut, Programa Salut Int Pros Metropolitana Norte, Barcelona, Spain.
EM lvalerio.bnm.ics@gencat.cat
RI ; Saperas Pérez, Carme/HMO-9769-2023; Clotet, Bonaventura/AET-1838-2022;
   Roure, Silvia/MSY-0075-2025; Rivas, Gema/C-6022-2018
OI Rivaya Sanchez, Belen/0000-0003-2562-6248; Salvador,
   Fernando/0000-0002-0546-1354; Roure, Silvia/0000-0002-7982-0890;
   Exposito, Carmen/0000-0002-9246-3779
CR Adhami J, 1998, J AM MOSQUITO CONTR, V14, P340
   Agenda de Salut Publica Generalitat de Catalunya, GEN CAT PROT VIG CON
   Angelini P, 2008, EPIDEMIOL PREV, V32, P258
   [Anonymous], AL ENT ON LIN PICAT
   Auerswald H, 2019, PARASITE VECTOR, V12, DOI 10.1186/s13071-019-3357-3
   Bocanegra C, 2016, J TRAVEL MED, V23, DOI 10.1093/jtm/tav033
   Marí RB, 2010, GAC SANIT, V24, P347, DOI 10.1016/j.gaceta.2010.02.014
   Centers for Disease Control and Prevention (CDC), 1999, MMWR Morb Mortal Wkly Rep, V48, P845
   Dente MG, 2019, ZOONOSES PUBLIC HLTH, V66, P276, DOI 10.1111/zph.12562
   Gobbi F, 2014, BMC INFECT DIS, V14, DOI 10.1186/1471-2334-14-60
   González MA, 2019, PARASITE VECTOR, V12, DOI 10.1186/s13071-019-3359-1
   Guzzetta G, 2016, PLOS NEGLECT TROP D, V10, DOI 10.1371/journal.pntd.0004762
   Heitmann A, 2018, EUROSURVEILLANCE, V23, P7, DOI 10.2807/1560-7917.ES.2018.23.29.1800033
   Institut Catala de la Salut. Generalitat de Catalunya, GEN CAT PLA ESTR REC
   Kraemer MUG, 2019, NAT MICROBIOL, V4, P854, DOI 10.1038/s41564-019-0376-y
   Lahariya Chandrakant, 2006, Journal of Vector Borne Diseases, V43, P151
   Liu ZZ, 2017, FRONT MICROBIOL, V8, DOI 10.3389/fmicb.2017.02337
   Ministerio de Sanidad Consumo y Bienestar Social, 2019, DENG AUT ESP EV RAP
   Ministerio de Sanidad Consumo y Bienestar Social, 2019, NOT OBL ENF CAS IMP
   Neumayr A, 2017, EUROSURVEILLANCE, V22, P39, DOI 10.2807/1560-7917.ES.2017.22.1.30433
   Nguyen NM, 2016, PLOS NEGLECT TROP D, V10, DOI 10.1371/journal.pntd.0004667
   Nurtop E, 2018, VIROL J, V15, DOI 10.1186/s12985-018-1105-5
   Pang JX, 2017, BMC INFECT DIS, V17, DOI 10.1186/s12879-017-2525-3
   Riddell A, 2017, J TRAVEL MED, V24, DOI 10.1093/jtm/tax015
   Succo T, 2016, EUROSURVEILLANCE, V21, P5, DOI 10.2807/1560-7917.ES.2016.21.21.30240
   Teoh BT, 2015, J CLIN MICROBIOL, V53, P830, DOI 10.1128/JCM.02648-14
   Alera MT, 2016, PLOS NEGLECT TROP D, V10, DOI 10.1371/journal.pntd.0004337
   Vairo F, 2018, VIRUSES-BASEL, V10, DOI 10.3390/v10090501
   Valerio L, 2015, TRAVEL MED INFECT DI, V13, P415, DOI 10.1016/j.tmaid.2015.06.008
   Wilder-Smith A, 2018, GLOBAL HEALTH ACTION, V11, DOI 10.1080/16549716.2018.1549930
   Zanluca C, 2015, MEM I OSWALDO CRUZ, V110, P569, DOI 10.1590/0074-02760150192
NR 31
TC 1
Z9 1
U1 0
U2 4
PU EDICIONES DOYMA S A
PI BARCELONA
PA TRAV DE GRACIA 17-21, 08021 BARCELONA, SPAIN
SN 0212-6567
EI 1578-1275
J9 ATEN PRIM
JI Aten. Prim.
PD JAN
PY 2021
VL 53
IS 1
BP 73
EP 80
DI 10.1016/j.aprim.2020.07.002
PG 8
WC Primary Health Care; Medicine, General & Internal
WE Science Citation Index Expanded (SCI-EXPANDED)
SC General & Internal Medicine
GA PG8EL
UT WOS:000599962000010
PM 33342482
OA gold, Green Published
DA 2025-09-06
ER

PT J
AU Kneitz, C
   Müller-Ladner, U
AF Kneitz, C.
   Mueller-Ladner, U.
TI Most important vaccinations in patients with rheumatological diseases
   and why
SO ZEITSCHRIFT FUR RHEUMATOLOGIE
LA German
DT Article
DE Immunosuppressive therapy; Risk of infection; Immunity;
   Multidrug-resistant pathogen; Herd immunity
ID SYSTEMIC-LUPUS-ERYTHEMATOSUS; RHEUMATOID-ARTHRITIS; PNEUMOCOCCAL
   VACCINES; OPEN-LABEL; LONG-TERM; INFLUENZA; IMMUNOGENICITY; COVERAGE;
   IMPACT
AB For a long time, most of the infectious diseases seemed to have become under control. In particular, vaccinations have contributed to this development. In recent years newly occurring bacterial infections caused by multidrug-resistant pathogens and viral infections, such as the chikungunya virus, influenza epidemics and currently the COVID-19 pandemic, are endangering the world population. This specifically affects patients with rheumatological diseases, who often require immunosuppressive therapy and are thus at risk for infections. Vaccinations can protect those affected, both individually and by generating herd immunity, and are thus an important instrument to reduce morbidity and mortality from infections. Knowledge of the indications and application of the individual vaccinations is particularly important for consistent implementation of the current recommendations.
C1 [Kneitz, C.] Rheumatol Schwerpunktpraxis Schwerin, Beethovenstr 3, D-19053 Schwerin, Germany.
   [Mueller-Ladner, U.] Justus Liebig Univ Giessen, Abt Rheumatol & Klin Immunol, Campus Kerckhoff, Bad Nauheim, Germany.
C3 Justus Liebig University Giessen
RP Kneitz, C (corresponding author), Rheumatol Schwerpunktpraxis Schwerin, Beethovenstr 3, D-19053 Schwerin, Germany.
EM christian.kneitz@rheuma-schwerin.de
CR [Anonymous], 2019, EPIDEMIOLOGISCHES B, V34
   Bingham Clifton O 3rd, 2015, Ann Rheum Dis, V74, P818, DOI 10.1136/annrheumdis-2013-204427
   Bonten MJM, 2015, NEW ENGL J MED, V372, P1114, DOI 10.1056/NEJMoa1408544
   Brisson M, 2020, LANCET, V395, P575, DOI 10.1016/S0140-6736(20)30068-4
   Chehab G, 2018, RHEUMATOLOGY, V57, P1439, DOI 10.1093/rheumatology/key120
   Cooper S, 2019, COCHRANE DATABASE SY, DOI 10.1002/14651858.CD013265
   Feuchtenberger M, 2012, RHEUMATOL INT, V32, P1533, DOI 10.1007/s00296-011-1808-z
   Furer V, 2020, ANN RHEUM DIS, V79, P39, DOI 10.1136/annrheumdis-2019-215882
   Hertzell KB, 2016, VACCINE, V34, P650, DOI 10.1016/j.vaccine.2015.12.029
   Hmamouchi I, 2015, VACCINE, V33, P1446, DOI 10.1016/j.vaccine.2015.01.065
   Holvast A, 2009, RHEUMATOLOGY, V48, P1294, DOI 10.1093/rheumatology/kep200
   Huang YF, 2017, CURR MED RES OPIN, V33, P1901, DOI 10.1080/03007995.2017.1329140
   Intongkam S, 2019, JCR-J CLIN RHEUMATOL, V25, P329, DOI 10.1097/RHU.0000000000000877
   Izumi Y, 2017, ARTHRITIS RES THER, V19, DOI 10.1186/s13075-016-1207-7
   Kaine JL, 2007, J RHEUMATOL, V34, P272
   Kobashigawa T, 2013, SCAND J RHEUMATOL, V42, P445, DOI 10.3109/03009742.2013.788733
   Lindsey NP, 2008, VACCINE, V26, P6077, DOI 10.1016/j.vaccine.2008.09.009
   Mok CC, 2018, VACCINE, V36, P3301, DOI 10.1016/j.vaccine.2018.04.056
   Niehues T, 2017, BUNDESGESUNDHEITSBLA, V60, P674, DOI 10.1007/s00103-017-2555-4
   Park JK, 2018, ANN RHEUM DIS, V77, P898, DOI 10.1136/annrheumdis-2018-213222
   Pleguezuelos O, 2020, NPJ VACCINES, V5, DOI 10.1038/s41541-020-0174-9
   Pugès M, 2016, RHEUMATOLOGY, V55, P1664, DOI 10.1093/rheumatology/kew211
   Rondaan C, 2019, RMD OPEN, V5, DOI 10.1136/rmdopen-2019-001035
   Rosdahl A, 2018, TRAVEL MED INFECT DI, V21, P43, DOI 10.1016/j.tmaid.2017.12.004
   Schulte K, 2019, DTSCH ARZTEBL INT, V116, P413, DOI 10.3238/arztebl.2019.0413
   Vu T, 2002, VACCINE, V20, P1831, DOI 10.1016/S0264-410X(02)00041-5
   Wagner N, 2019, BUNDESGESUNDHEITSBLA, V62, P494, DOI 10.1007/s00103-019-02905-1
   Walker UA, 2016, ARTHRITIS RHEUMATOL, V68, P516, DOI 10.1002/art.39482
   Whittembury A, 2009, VACCINE, V27, P5974, DOI 10.1016/j.vaccine.2009.07.082
NR 29
TC 1
Z9 3
U1 0
U2 4
PU SPRINGER HEIDELBERG
PI HEIDELBERG
PA TIERGARTENSTRASSE 17, D-69121 HEIDELBERG, GERMANY
SN 0340-1855
EI 1435-1250
J9 Z RHEUMATOL
JI Z. Rheumatol.
PD NOV
PY 2020
VL 79
IS 9
SI SI
BP 855
EP 864
DI 10.1007/s00393-020-00875-3
EA SEP 2020
PG 10
WC Rheumatology
WE Science Citation Index Expanded (SCI-EXPANDED)
SC Rheumatology
GA OO1BB
UT WOS:000571668300002
PM 32955610
OA Bronze, Green Published
DA 2025-09-06
ER

PT J
AU Mejía-Guevara, MD
   Correa-Morales, F
   González-Acosta, C
   Dávalos-Becerril, E
   Peralta-Rodríguez, JL
   Martínez-Gaona, A
   Hernández-Nava, M
   Ramírez-Huicochea, C
   Rosas-Trinidad, L
   Carmona-Pérez, M
   Salazar-Bueyes, V
   Tapia-Olarte, F
   Moreno-García, M
AF Mejia-Guevara, Maria D.
   Correa-Morales, Fabian
   Gonzalez-Acosta, Cassandra
   Davalos-Becerril, Eduardo
   Peralta-Rodriguez, Jorge L.
   Martinez-Gaona, Andres
   Hernandez-Nava, Mariela
   Ramirez-Huicochea, Carlos
   Rosas-Trinidad, Leopoldo
   Carmona-Perez, Mariana
   Salazar-Bueyes, Victor
   Tapia-Olarte, Fernando
   Moreno-Garcia, Miguel
TI Aedes aegypti, the dengue fever mosquito in Mexico City. Early invasion
   and its potential risks
SO GACETA MEDICA DE MEXICO
LA Spanish
DT Article
DE Aedes aegypti; Mexico City; Vector-borne diseases; Mosquitoes
   Entomological surveillance
ID CATCH BASINS; VECTOR; ALBOPICTUS; VIRUS
AB Introduction: Mexico City has no endemic presence of Aedes aegypti, and it is therefore free of vector-borne diseases, such as dengue fever, Zika and chikungunya. However, evidence has shown the presence of Aedes aegypti eggs in the city since 2015. Objective: To report the constant and increasing presence of Aedes aegypti eggs in Mexico City from 2015 to 2018. Methods: Surveillance was carried out using ovitraps. Eggs were counted and hatched in order to determine the species. Results: From 2015 to 2018, 378 organisms were identified as Ae. aegypti. In total, 76 Aedes aegypti-positive ovitraps were collected at 50 different places in 11 boroughs of the city. Northeastern Mexico City was the area with the highest number of positive traps. Conclusions: The results may be indicating a period of early colonization and the probable existence of cryptic colonies of the mosquito, and Mexico City could be therefore at risk of experiencing vector-borne epidemics.
C1 [Mejia-Guevara, Maria D.; Tapia-Olarte, Fernando] Serv Salud Publ Ciudad Mexico, Subdrecc Vigilancia & Evaluac Epidemiol, Ciudad De Mexico, Mexico.
   [Correa-Morales, Fabian; Davalos-Becerril, Eduardo; Salazar-Bueyes, Victor] Ctr Nacl Programas Prevent & Control Enfermedades, Ciudad De Mexico, Mexico.
   [Gonzalez-Acosta, Cassandra; Carmona-Perez, Mariana] Coordinac Entermedades Transmitidas Vector & Zoon, Serv Salud Morelos, Cuernavaca, Morelos, Mexico.
   [Peralta-Rodriguez, Jorge L.; Martinez-Gaona, Andres; Hernandez-Nava, Mariela; Ramirez-Huicochea, Carlos; Rosas-Trinidad, Leopoldo; Moreno-Garcia, Miguel] Ctr Reg Control Vectores Panchimalco, Serv Salud Morelos, Unidad Invest Entomol & Bioensayos, Jojutla De Juarez, Morelos, Mexico.
C3 Universidad Autonoma del Estado de Morelos
RP Moreno-García, M (corresponding author), Ctr Reg Control Vectores Panchimalco, Serv Salud Morelos, Unidad Invest Entomol & Bioensayos, Jojutla De Juarez, Morelos, Mexico.
EM miguelmoga2000@yahoo.com.mx
RI GARCIA, MIGUEL/AAG-3646-2020; Gonzalez-Acosta, Cassandra/AAS-9608-2020
OI Gonzalez Acosta, Cassandra/0000-0003-2682-908X
CR Arana-Guardia R, 2014, ACTA TROP, V134, P33, DOI 10.1016/j.actatropica.2014.01.011
   Arellano-Carbajal G, 2004, THESIS
   Candelario-Mejia G, 2014, REV MED MD, V6, P6
   Castillo-Quino Rubén, 2018, Gac Med Bol, V41, P24, DOI 10.47993/gmb.v41i1.148
   CHEONG WH, 1967, B WORLD HEALTH ORGAN, V36, P586
   Darsie R.F., 2005, Identification and Geographic Distribution of the Mosquitoes of North America, North of Mexico
   Dávalos-Becerril E, 2019, PLOS ONE, V14, DOI 10.1371/journal.pone.0212987
   de la Cruz-Francisco V, 2012, REV COLOMB ENTOMOL, V38, P128
   Fajardo-Dolci German, 2012, Rev Med Inst Mex Seguro Soc, V50, P631
   FAY R. W., 1966, MOSQUITO NEWS, V26, P531
   Chaverri LG, 2018, J MED ENTOMOL, V55, P646, DOI 10.1093/jme/tjx254
   Hopp MJ, 2001, CLIMATIC CHANGE, V48, P441, DOI 10.1023/A:1010717502442
   Ibanez-Bernal Sergio, 1994, Folia Entomologica Mexicana, V0, P43
   Jansen CC, 2010, MICROBES INFECT, V12, P272, DOI 10.1016/j.micinf.2009.12.011
   Kraemer MUG, 2015, ELIFE, V4, DOI 10.7554/eLife.08347
   Kuri-Morales P, 2017, MED VET ENTOMOL, V31, P240, DOI 10.1111/mve.12225
   Li YJ, 2014, PLOS NEGLECT TROP D, V8, DOI 10.1371/journal.pntd.0003301
   Lozano-Fuentes S, 2012, AM J TROP MED HYG, V87, P902, DOI 10.4269/ajtmh.2012.12-0244
   Manrique-Saide P, 2013, J AM MOSQUITO CONTR, V29, P164, DOI 10.2987/12-6320R.1
   Marquetti María del Carmen, 2005, Rev Cubana Med Trop, V57, P159
   Narro-Robles J, 1995, Salud Publica Mex, V37 Suppl, pS12
   Ortega-Morales AI, 2018, FLA ENTOMOL, V101, P623, DOI 10.1653/024.101.0425
   Procuraduria Ambiental y del Ordenamiento Territorial del Distrito Fede- ral [Internet], 2011, DISTR ESP AS HUM IRR
   Ruiz-López F, 2016, BIOMEDICA, V36, P303, DOI 10.7705/biomedica.v36i2.3301
   Unlu I, 2014, T ROY SOC TROP MED H, V108, P699, DOI 10.1093/trstmh/tru139
   Villegas-Trejo A, 2011, SALUD PUBLICA MEXICO, V53, P141, DOI 10.1590/S0036-36342011000200007
   Vzquez-Castellanos J.L., 2018, Rev. Salud Jalisco, V5, P8
NR 27
TC 5
Z9 6
U1 0
U2 2
PU ACAD NACIONAL MEDICINA MEXICO
PI MEXICO
PA CENTRO MEDICO NACIONAL SIGLO XXI, UNIDAD CONGRESOS, GLOQUE B, PROMER
   PISO, MEXICO, DF 06725, MEXICO
SN 0016-3813
J9 GAC MED MEX
JI Gac. Med. Mex.
PD SEP-OCT
PY 2020
VL 156
IS 5
BP 388
EP 395
DI 10.24875/GMM.20000009
PG 8
WC Medicine, General & Internal
WE Science Citation Index Expanded (SCI-EXPANDED)
SC General & Internal Medicine
GA PC1JM
UT WOS:000596765100004
OA gold
DA 2025-09-06
ER

PT J
AU Restrepo, BN
   Arboleda, M
   Marín, K
   Romero, P
   Muñoz, AL
   Bosch, I
AF Nelly Restrepo, Berta
   Arboleda, Margarita
   Marin, Katerine
   Romero, Paola
   Luisa Munoz, Ana
   Bosch, Irene
TI Importance of clinical and laboratory characteristics in the diagnosis
   of dengue and chikungunya co-infection: probable case report
SO BIOMEDICA
LA Spanish
DT Article
DE Chikungunya fever; dengue; coinfection; arthralgia; hyperpigmentation;
   Colombia
ID CUTANEOUS MANIFESTATIONS; VIRUS COINFECTION; RECENT OUTBREAK; FEVER;
   INFECTION; FEATURES; REGION; PUNJAB
AB This report presents the case of a 38-year-old woman who initially consulted for an undifferentiated fever and that despite the fact that her clinical condition evolved with signs/symptoms compatibles with dengue with alarm signs and the detection of anti-dengue IgM in a single sample indicates that it is a probable case that could have happened during the last three months. However, the patient keeps consulting, repeatedly, for little improvement. On the tenth day of the onset of symptoms, polyarticular symmetric edema accompanied by pain was observed, as well as hyperpigmented lesions in the nasolabial fold. The diagnosis of chikungunya was confirmed by the presence of IgM antibodies. In endemic countries for dengue and chikungunya the possibility of co-infection exists, but its diagnosis may go unnoticed. On the other hand, this co-infection may worsen the clinical course of these diseases. Therefore, it is necessary that the physician to orient his evaluation in the search of the clinical and laboratory characteristics of both diseases, which allow him to make the diagnosis of coinfection, in order to guarantee a patient adequate management and minimize complications.
C1 [Nelly Restrepo, Berta; Marin, Katerine; Romero, Paola] Inst Colombiano Med Trop Univ CES, Sabaneta, Colombia.
   [Arboleda, Margarita] Inst Colombiano Med Trop Univ CES, Apartado, Colombia.
   [Luisa Munoz, Ana] Univ Antonio Narino, Incluir Secc Inst, Bogota, DC, Colombia.
   [Bosch, Irene] MIT, Incluir Secc Inst, 77 Massachusetts Ave, Cambridge, MA 02139 USA.
C3 Universidad CES; Universidad CES; Universidad Antonio Narino;
   Massachusetts Institute of Technology (MIT)
RP Restrepo, BN (corresponding author), Carrera 43a 52S99, Sabaneta, Antioquia, Colombia.
EM brestrepo@ces.edu.co
RI Marin Velásquez, Katerine/GOE-5403-2022; Muñoz, Ana/JCN-6031-2023;
   Romero, Paola/LCL-2766-2024
OI MARIN VELASQUEZ, KATERINE/0000-0003-0028-0500; Arboleda Naranjo,
   Margarita/0000-0002-4939-1212; 
CR Bastos MLA, 2018, REV INST MED TROP SP, V60, DOI [10.1590/S1678-9946201860048, 10.1590/s1678-9946201860048]
   [Anonymous], 2014, EURO SURVEILL, DOI DOI 10.2807/1560-7917.ES2014.19.13.20753
   Bandyopadhyay D, 2008, INT J DERMATOL, V47, P1148, DOI 10.1111/j.1365-4632.2008.03817.x
   Bhat Ramesh M, 2011, Indian J Dermatol, V56, P290, DOI 10.4103/0019-5154.82483
   Chahar HS, 2009, EMERG INFECT DIS, V15, P1077, DOI 10.3201/eid1507.080638
   da Cunha RV, 2017, MEM I OSWALDO CRUZ, V112, P523, DOI 10.1590/0074-02760170044
   Esteve-Vives J, GRUPO ADAPTACION HAQ
   Gandhi S., 2015, International Journal of Healthcare and Biomedical Research, V03, P117
   Harris E, 1998, J CLIN MICROBIOL, V36, P2634, DOI 10.1128/JCM.36.9.2634-2639.1998
   Hasan S, 2016, J INT SOC PREV COMMU, V6, P1, DOI 10.4103/2231-0762.175416
   Hochedez P, 2006, EMERG INFECT DIS, V12, P1565, DOI 10.3201/eid1210.060495
   Huang HW, 2016, ASIAN PAC J TROP MED, V9, P693, DOI 10.1016/j.apjtm.2016.05.013
   Inamadar AC, 2008, INT J DERMATOL, V47, P154, DOI 10.1111/j.1365-4632.2008.03478.x
   Kaur M, 2018, J LAB PHYS, V10, P443, DOI 10.4103/JLP.JLP_13_18
   Kularatne SAM, 2009, POSTGRAD MED J, V85, P342, DOI 10.1136/pgmj.2007.066746
   Kumar Ramesh, 2017, Indian Dermatol Online J, V8, P336, DOI [10.4103/idoj.idoj_429_16, 10.4103/idoj.IDOJ_429_16]
   Lanciotti RS, 2007, EMERG INFECT DIS, V13, P764, DOI 10.3201/eid1305.070015
   LANCIOTTI RS, 1992, J CLIN MICROBIOL, V30, P545, DOI 10.1128/JCM.30.3.545-551.1992
   Leroy EM, 2009, EMERG INFECT DIS, V15, P591, DOI 10.3201/eid1504.080664
   Londhey Vikram, 2016, J Assoc Physicians India, V64, P36
   Mercado M, 2016, EUROSURVEILLANCE, V21, P33, DOI 10.2807/1560-7917.ES.2016.21.22.30244
   Mercado-Reyes M, 2019, EPIDEMIOL INFECT, V147, DOI [10.1017/s095026881800359x, 10.1017/S095026881800359X]
   Mukherjee S, 2017, EUR J CLIN MICROBIOL, V36, P2273, DOI 10.1007/s10096-017-3061-1
   Organizacion Mundial de la Salud, 2015, GUIAS AT ENF REG AM
   Padilla Julio César, 2017, Biomed., V37, P27, DOI [10.7705/biomedica.v34i2.3769, 10.7705/biomedica.v37i0.3769]
   Raina S, 2018, J VECTOR DIS, V55, P130, DOI 10.4103/0972-9062.242560
   Rosso F, 2016, REV CHIL INFECTOL, V33, P464, DOI 10.4067/S0716-10182016000400013
   Thomas EA, 2007, INT J DERMATOL, V46, P715, DOI 10.1111/j.1365-4632.2007.03298.x
   Vashi NA, 2013, BRIT J DERMATOL, V169, P41, DOI 10.1111/bjd.12536
   Villamil-Gómez WE, 2016, INT J INFECT DIS, V51, P135, DOI 10.1016/j.ijid.2016.07.017
   Carrillo-Hernández MY, 2018, BMC INFECT DIS, V18, DOI 10.1186/s12879-018-2976-1
   Zaidi MB, 2018, PARASITE VECTOR, V11, DOI 10.1186/s13071-018-2942-1
NR 32
TC 0
Z9 0
U1 0
U2 4
PU INST NACIONAL SALUD
PI BOGOTA D C
PA AVENIDA CALLE 26 NO 51-60, APARTADO AEREO 80334 Y 80080, BOGOTA D C,
   00000, COLOMBIA
SN 0120-4157
EI 2590-7379
J9 BIOMEDICA
JI Biomedica
PD SEP
PY 2020
VL 40
IS 3
DI 10.7705/biomedica.5085
PG 20
WC Tropical Medicine
WE Science Citation Index Expanded (SCI-EXPANDED)
SC Tropical Medicine
GA MC6FH
UT WOS:000543379800007
PM 33030825
OA Green Published, gold, Green Submitted
DA 2025-09-06
ER

PT J
AU Trawinski, H
   Krasselt, M
   Lübbert, C
AF Trawinski, H.
   Krasselt, M.
   Luebbert, C.
TI Chronic chikungunya arthritis
SO ZEITSCHRIFT FUR RHEUMATOLOGIE
LA German
DT Article
DE Travel-related arthritis; Virus-associated arthritis; NSAID; DMARD; TNF
   inhibitors
ID EPIDEMIOLOGY
AB This article describes the case of a 48-year-old female traveller returning from Bangladesh who presented with persisting pain and joint swelling due to chikungunya virus infection, which had persisted for months. Typical symptoms are a high fever and musculoskeletal disorders, which can last for months up to years. The chronic inflammatory form is treated similarly to those recommended for other chronic inflammatory joint diseases. Due to the increasing prevalence of the virus and its vectors as well as the unbroken travel activity, an increase in imported cases in Europe and establishment of the pathogen in southern Europe are to be expected.
C1 [Trawinski, H.; Luebbert, C.] Univ Klinikum Leipzig AoR, Interdisziplinares Zentrum Infekt Med ZINF, Leipzig, Germany.
   [Trawinski, H.; Luebbert, C.] Univ Klinikum Leipzig AoR, Dept Innere Med Neurol & Dermatol, Klin & Poliklin Onkol Gastroenterol Hepatol Pneum, Bereich Infekt & Tropenmed, Liebigstr 20, D-04103 Leipzig, Germany.
   [Krasselt, M.] Univ Klinikum Leipzig AoR, Dept Innere Med Neurol & Dermatol, Klin & Poliklin Endokrinol Nephrol Rheumatol, Bereich Rheumatol, Leipzig, Germany.
   [Luebbert, C.] Klinikum St Georg gGmbH, Klin Infektiol Tropenmed Nephrol & Rheumatol, Leipzig, Germany.
C3 Leipzig University; Leipzig University; Leipzig University
RP Trawinski, H (corresponding author), Univ Klinikum Leipzig AoR, Dept Innere Med Neurol & Dermatol, Klin & Poliklin Onkol Gastroenterol Hepatol Pneum, Bereich Infekt & Tropenmed, Liebigstr 20, D-04103 Leipzig, Germany.
EM henning.trawinski@medizin.uni-leipzig.de
RI Krasselt, Marco/AAN-2557-2021
CR [Anonymous], 2019, CHIK VIR DIS
   Burt FJ, 2017, LANCET INFECT DIS, V17, pE107, DOI 10.1016/S1473-3099(16)30385-1
   Centers for Disease Control and Prevention, 2019, GEOGR DISTR HAS CHIK
   Falkenhorst G, 2019, EPIDEMIOL B, V48, P513
   Marques CDL, 2017, REV BRAS REUMATOL, V57, pS438
   Pathak H, 2019, CLIN MED, V19, P381, DOI 10.7861/clinmed.2019-0035
   ROSS R. W., 1956, JOUR HYG, V54, P177
   Silva LA, 2017, J CLIN INVEST, V127, P737, DOI 10.1172/JCI84417
   Simon F, 2015, MED MALADIES INFECT, V45, P243, DOI 10.1016/j.medmal.2015.05.007
   Suhrbier A, 2019, NAT REV RHEUMATOL, V15, P597, DOI 10.1038/s41584-019-0276-9
   Thiberville SD, 2013, ANTIVIR RES, V99, P345, DOI 10.1016/j.antiviral.2013.06.009
NR 11
TC 0
Z9 1
U1 1
U2 3
PU SPRINGER HEIDELBERG
PI HEIDELBERG
PA TIERGARTENSTRASSE 17, D-69121 HEIDELBERG, GERMANY
SN 0340-1855
EI 1435-1250
J9 Z RHEUMATOL
JI Z. Rheumatol.
PD JUN
PY 2020
VL 79
IS 5
SI SI
BP 470
EP 474
DI 10.1007/s00393-020-00793-4
EA APR 2020
PG 5
WC Rheumatology
WE Science Citation Index Expanded (SCI-EXPANDED)
SC Rheumatology
GA LU4NA
UT WOS:000528442600001
PM 32333101
DA 2025-09-06
ER

PT J
AU Feitosa, MC
   Leite, PHAD
   Costa, JH
   Hökerberg, YHM
AF Feitosa, Manuella Carvalho
   Amparo da Costa Leite, Pedro Henrique
   Costa, Julia Henrique
   Marques Hokerberg, Yara Hahr
TI Methodological quality assessment of guidelines for surveillance and
   clinical management of dengue and chikungunya
SO CADERNOS DE SAUDE PUBLICA
LA Portuguese
DT Article
DE Practice Guidelines as Topic; Health Evaluation; Arbovirus Infections
ID AGREE II; APPRAISAL; INSTRUMENT; TOOLS; INFECTION
AB The study aimed to assess the methodological quality of guidelines by the Brazilian Ministry of Health, Pan American Health Organization (PAHO), and World Health Organization (WHO) on surveillance and clinical management of dengue and chikungunya. This was a descriptive study in which the tool Appraisal of Guidelines for Research & Evaluation Reporting Checklist II (AGREE II) was applied by four evaluators in independent and masked fashion for six guidelines. Each evaluator assigned a score from 1 (disagree completely) to 7 (agree completely) to the 23 items in the AGREE II domains: scope and purpose; stakeholder involvement; rigor in the development; clarity of presentation; applicability; and editorial independence. The dengue guidelines by PAHO (mean = 5.2, SD = 0.8) and WHO (mean = 4.5, SD = 0.5) obtained the highest overall scores and were recommended with modifications by all the evaluators, while the Brazilian Ministry of Health guidelines (mean = 2.7, SD = 0.4) were not recommended by any of them. Meanwhile, the chikungunya guidelines scored low (means from 22 to 3.0) for all three agencies. The domains with the greatest conformity were "clarity of presentation" (median 84.7%) and "scope and purpose" (77. 1%), while those with the lowest conformity were "editorial independence" (5.2%) and "rigor in development" (9.1%). The study identified gaps in the guidelines' methodological quality, mainly in transparency of the work processes, selection of scientific evidence, and formulation of recommendations, besides lack of clarity in financing and possible conflicts of interest.
C1 [Feitosa, Manuella Carvalho] Univ Fed Roraima, Ctr Ciencias Saude, Av Capitao Ene Garcez 2413, BR-69310000 Boa Vista, Parana, Brazil.
   [Feitosa, Manuella Carvalho; Amparo da Costa Leite, Pedro Henrique] Fundacao Oswaldo Cruz, Escola Nacl Saude Publ Sergio Arouca, Rio De Janeiro, Brazil.
   [Costa, Julia Henrique; Marques Hokerberg, Yara Hahr] Fundacao Oswaldo Cruz, Inst Nacl Infectol Evandro Chagas, Rio De Janeiro, Brazil.
C3 Universidade Federal de Roraima; Fundacao Oswaldo Cruz; Fundacao Oswaldo
   Cruz
RP Feitosa, MC (corresponding author), Univ Fed Roraima, Ctr Ciencias Saude, Av Capitao Ene Garcez 2413, BR-69310000 Boa Vista, Parana, Brazil.
EM manuella.feitosa@ufrr.br
RI Hokerberg, Yara/K-2880-2016; hokerberg, yara/K-2880-2016; Feitosa,
   Manuella/AAW-8443-2020
OI hokerberg, yara/0000-0001-7140-7172; Leite, Pedro Henrique Amparo da
   Costa/0000-0003-4919-8831
CR AGREE Collaboration, AGREE ADV SCI PRACT
   Alonso-Coello P, 2010, QUAL SAF HEALTH CARE, V19, DOI 10.1136/qshc.2010.042077
   [Anonymous], 2019, Dengue: Guidelines for diagnosis, treatment, prevention, and control
   [Anonymous], 2008, GUIDELINES CLIN MANA
   [Anonymous], 2016, Dengue: Guidelines for patient care in the region of the Americas
   Armstrong JJ, 2017, J CLIN EPIDEMIOL, V81, P13, DOI 10.1016/j.jclinepi.2016.08.005
   Armstrong Melissa J, 2017, Res Involv Engagem, V3, P19, DOI [10.1186/s40900-017-0070-2, 10.1186/s40900-017-0070-2]
   Bhaumik Soumyadeep, 2018, J Evid Based Med, V11, P26, DOI [10.1111/jebm.12285, 10.1111/jebm.12285]
   Brasil, 2011, Diario Oficial da Uniao
   Brouwers MC, DEV VALIDITY TESTING
   Brouwers MC, 2016, BMJ-BRIT MED J, V352, DOI 10.1136/bmj.i1152
   Brouwers MC, 2010, CAN MED ASSOC J, V182, pE839, DOI 10.1503/cmaj.090449
   Brouwers MC, 2010, CAN MED ASSOC J, V182, pE472, DOI 10.1503/cmaj.091716
   Brouwers MC, 2010, CAN MED ASSOC J, V182, P1045, DOI 10.1503/cmaj.091714
   Burda BU, 2014, PUBLIC HEALTH, V128, P444, DOI 10.1016/j.puhe.2014.01.002
   Burls A, 2010, LANCET, V376, P1128, DOI 10.1016/S0140-6736(10)61034-3
   Caglioti C, 2013, NEW MICROBIOL, V36, P211
   Canelo-Aybar Carlos, 2016, Rev Peru Med Exp Salud Publica, V33, P732, DOI 10.17843/rpmesp.2016.334.2559
   Cluzeau F, 2003, QUAL SAF HEALTH CARE, V12, P18
   Comissao Nacional de Incorporacao de Tecnologia no SUS, 2017, PROP PROT CLIN DIR T
   Dans AL, 2010, J CLIN EPIDEMIOL, V63, P1281, DOI 10.1016/j.jclinepi.2010.06.005
   Departamento de Gestao e Incorporacao de Tecnologias em Saude Secretaria de Ciencia Tecnologia e Insumos Estrategicos Ministerio da Saude, 2016, DIR MET EL DIR CLIN
   Departamento de Vigilancia das Doencas Transmissiveis Secretaria de Vigilancia em Saude Ministerio da Saude, 2017, CHIK MAN CLIN
   Dickson C, 2017, SEX TRANSM INFECT, V93, P487, DOI 10.1136/sextrans-2016-052939
   Diretoria Tecnica de Gestao Secretaria de Vigilancia em Saude Ministerio da Saude, 2016, DENG DIAGN MAN CLIN
   Donalisio Maria Rita, 2015, Rev. bras. epidemiol., V18, P283, DOI [10.1590/1980-5497201500010022, 10.1590/1980-5497201500010022]
   Eikermann Michaela, 2014, BMC Res Notes, V7, P853, DOI 10.1186/1756-0500-7-853
   Fathima AS, 2011, International Journal of Computer Science Issues (IJCSI), V8, P322
   Graham ID, 2000, INT J TECHNOL ASSESS, V16, P1024, DOI 10.1017/S0266462300103095
   Graham R, 2011, CLINICAL PRACTICE GUIDELINES WE CAN TRUST, P1
   Hoffmann-Esser W, 2018, BMC HEALTH SERV RES, V18, DOI 10.1186/s12913-018-2954-8
   Hoffmann-Esser W, 2018, J CLIN EPIDEMIOL, V95, P120, DOI [10.1016/j.jclinepi.2017.12.009, 10.1016/j.clinepi.2017.12.009]
   Hoffmann-Esser W, 2017, PLOS ONE, V12, DOI 10.1371/journal.pone.0174831
   Kliner M, 2014, BMC PUBLIC HEALTH, V14, DOI 10.1186/1471-2458-14-1129
   Koh C, 2013, HEPATOLOGY, V58, P2142, DOI 10.1002/hep.26578
   Lytvyn L, 2016, INFECT CONT HOSP EP, V37, P901, DOI 10.1017/ice.2016.104
   Makarski J, 2014, IMPLEMENT SCI, V9, DOI 10.1186/s13012-014-0103-2
   Mathew AJ, 2017, CURR ALLERGY ASTHM R, V17, DOI 10.1007/s11882-017-0680-7
   Messina JP, 2014, TRENDS MICROBIOL, V22, P138, DOI 10.1016/j.tim.2013.12.011
   Muller DA, 2017, J INFECT DIS, V215, pS89, DOI 10.1093/infdis/jiw649
   Agbata EN, 2019, J IMMIGR MINOR HEALT, V21, P401, DOI 10.1007/s10903-018-0759-9
   Qaseem A, 2012, ANN INTERN MED, V156, P525, DOI 10.7326/0003-4819-156-7-201204030-00009
   Molino CDRC, 2016, PLOS ONE, V11, DOI 10.1371/journal.pone.0166367
   Ronsoni RD, 2015, CAD SAUDE PUBLICA, V31, P1157, DOI 10.1590/0102-311X00118814
   Santamaria R, 2009, INT HEALTH, V1, P133, DOI 10.1016/j.inhe.2009.08.006
   Siering U, 2013, PLOS ONE, V8, DOI 10.1371/journal.pone.0082915
   Silva LA, 2017, J CLIN INVEST, V127, P737, DOI 10.1172/JCI84417
   Sinclair D, 2013, PLOS ONE, V8, DOI 10.1371/journal.pone.0063715
   Stanaway JD, 2016, LANCET INFECT DIS, V16, P712, DOI 10.1016/S1473-3099(16)00026-8
   Vlayen J, 2005, INT J QUAL HEALTH C, V17, P235, DOI 10.1093/intqhc/mzi027
   Weaver SC, 2014, PLOS NEGLECT TROP D, V8, DOI 10.1371/journal.pntd.0002921
   World Health Organization Regional Office for South-East Asia, 2009, GUID PREV CONTR CHIK
   Wu Dongbo, 2018, J Evid Based Med, V11, P95, DOI [10.1111/jebm.12293, 10.1111/jebm.12293]
NR 53
TC 0
Z9 1
U1 0
U2 3
PU CADERNOS SAUDE PUBLICA
PI RIO DE JANIERO
PA RUA LEOPOLDO BUHOES 1480, RIO DE JANIERO, RJ 210410210, BRAZIL
SN 0102-311X
EI 1678-4464
J9 CAD SAUDE PUBLICA
JI Cad. Saude Publica
PY 2020
VL 36
IS 7
AR e00050919
DI 10.1590/0102-311X00050919
PG 14
WC Public, Environmental & Occupational Health
WE Science Citation Index Expanded (SCI-EXPANDED); Social Science Citation Index (SSCI)
SC Public, Environmental & Occupational Health
GA MX5ZJ
UT WOS:000557800600001
PM 32725085
OA Green Published, gold
DA 2025-09-06
ER

PT J
AU Rueda, J
   Alarcón-Elbal, PM
AF Rueda, Juan
   Maria Alarcon-Elbal, Pedro
TI Mosquitoes (Diptera: Culicidae) of temporary ponds of Costa Rica and
   Nicaragua
SO LIMNETICA
LA Spanish
DT Article
DE temporary ponds; mosquitoes; Culicidae; vector-borne diseases; Costa
   Rica; Nicaragua; Central America
ID WEST-NILE-VIRUS; VENEZUELAN EQUINE ENCEPHALITIS; HOST-FEEDING PATTERNS;
   CULEX-QUINQUEFASCIATUS; PSOROPHORA-CONFINNIS; INFECTION; VECTOR;
   SUSCEPTIBILITY; COMPETENCE; PREFERENCE
AB Among aquatic macroinvertebrates, mosquitoes (Diptera: Culicidae) have a worldwide interest for their ability to transmit pathogens that can cause diseases of great medical and veterinary importance. In Central America there is great concern today about mosquito-borne diseases, particularly arboviral diseases such as dengue and, more recently, chikungunya and Zika, but also viral encephalitis such as West Nile fever, and parasitosis of great importance such as malaria. Frequently, some mosquito (Diptera: Culicidae) breeding sites are known and monitored regularly to achieve the corresponding integrated management, especially in urban and peri-urban environments, but not in natural environments, usually less studied. In the context of a study on the limnological characterization of different temporary ponds in the dry tropical forest of Costa Rica and Nicaragua, a total of 7172 mosquito larvae were collected during two sampling periods (2010-2011 and 2017-2018). Sample collection was done by means of a hand net with a mesh of 250 mu m of pore size. In the laboratory, 22 species were identified using a stereomicroscope, microscope, and specific keys, belonging to the genera Aedeomyia, Aedes, Anopheles, Culex, Mansonia, Psorophora and Uranotaenia. Aedes pertinax and Aedes tortilis are reported for the first time for Costa Rica. The possible implications in the transmission of pathogens by these culicids were discussed. This information will allow to update aspects about the diversity of mosquitoes in both countries and provide a useful entomological surveillance tool in the future.
C1 [Rueda, Juan] Univ Valencia, Inst Cavanilles Biodiversidad & Biol Evolut ICBiB, C Catedrat Jose Beltran Martinez 2, Paterna 46980, Spain.
   [Maria Alarcon-Elbal, Pedro] Univ Iberoamer UNIBE, Inst Med Trop & Salud Global IMTSAG, C Majoma 13, Santo Domingo, Dominican Rep.
C3 University of Valencia; Universidad Iberoamericana (UNIBE)
RP Rueda, J (corresponding author), Univ Valencia, Inst Cavanilles Biodiversidad & Biol Evolut ICBiB, C Catedrat Jose Beltran Martinez 2, Paterna 46980, Spain.
EM juan.rueda@uv.es
RI Rueda, Juan/F-6691-2016
CR Alarcon-Elbal P. M., 2017, The Biologist (Lima), V15, P193, DOI 10.24039/rtb2017151155
   ALMIRON WR, 1995, REV SAUDE PUBL, V29, P108, DOI 10.1590/S0034-89101995000200004
   Alto BW, 2014, VECTOR-BORNE ZOONOT, V14, P606, DOI 10.1089/vbz.2013.1501
   [Anonymous], 1941, PUBLICO SERVICO PROF
   [Anonymous], 1977, FAUNA CUBANA MOSQUIT
   [Anonymous], 2002, BIODIVERSIDAD COSTA
   ARNELL J H, 1976, Contributions of the American Entomological Institute, V13, P1
   Barreto M, 1996, COLOMBIA MED, V27, P62
   BELKIN J N, 1973, Mosquito Systematics, V5, P201
   Belkin J.N., 1970, CONTR AM ENTOMOL I, V6, P1, DOI DOI 10.1007/S13398-014-0173-7.2
   Beltran-Aguilar Adriana, 2011, Acta Zoologica Mexicana Nueva Serie, V27, P601
   Berti J, 2013, B MALARIOL SALUD AMB, V53, P202
   Besansky NJ, 2003, TRENDS PARASITOL, V19, P545, DOI 10.1016/j.pt.2003.09.015
   Carpenter SJ., 1955, MOSQUITOES N AM N ME, DOI DOI 10.1525/9780520325098
   Centers for Disease Control and Prevention (CDC), 2002, MMWR Morb Mortal Wkly Rep, V51, P1129
   CHAMBERLAIN RW, 1954, AM J HYG, V60, P278, DOI 10.1093/oxfordjournals.aje.a119721
   Christensen HA, 1996, AM J TROP MED HYG, V55, P202, DOI 10.4269/ajtmh.1996.55.202
   CLARK-GIL S, 1983, Mosquito Systematics, V15, P151
   Consoli R.A.G.B., 1998, Principais mosquitos de importancia sanitaria no Brasil, V1st
   Cupp EW, 2007, J MED ENTOMOL, V44, P117, DOI 10.1603/0022-2585(2007)44[117:WNVIIM]2.0.CO;2
   DARSIE R. F., 2005, IDENTIFICACION GEOGR
   Darsie RF, 2004, J AM MOSQUITO CONTR, V20, P224
   Demari-Silva B, 2015, BMC GENOMICS, V16, DOI 10.1186/s12864-015-1951-0
   DEOLIVEIRAFERREIRA J, 1990, AM J TROP MED HYG, V43, P6, DOI 10.4269/ajtmh.1990.43.1.TM0430010006
   Dyar H. G., 1918, Insecutor Inscitiae Menstruus, V6
   EDMAN JD, 1979, J MED ENTOMOL, V15, P521, DOI 10.1093/jmedent/15.5-6.521
   BERLIN O G W, 1980, Contributions of the American Entomological Institute, V17, P1
   FARAN M E, 1981, Mosquito Systematics, V13, P1
   Foote R. H., 1954, Technical Bulletin United States Department of Agriculture Washington, Vno. 1091, P1
   Forattini O P, 1981, Rev Saude Publica, V15, P557, DOI 10.1590/S0034-89101981000600001
   Forattini O.P., 2002, Culicidologia Medica: Identificacao, Biologia, Epidemiologia
   Gabaldon A, 1977, BOL DIR MALARIOL SAN, V17, P9
   GAFFIGAN T. V., 2018, SISTEMATIC CATALOG C
   García C, 2010, REV COLOMB ENTOMOL, V36, P62
   Goddard LB, 2002, EMERG INFECT DIS, V8, P1385, DOI 10.3201/eid0812.020536
   Gonzalez Broche R., 2006, Culicidos de Cuba
   GONZALEZ M. A., REV BIOL TROPICAL, V67
   Gonzalez Ranulfo, 1996, Boletin del Museo de Entomologia de la Universidad del Valle, V4, P21
   Gray KM, 2008, J AM MOSQUITO CONTR, V24, P585, DOI 10.2987/08-5778.1
   Hoyos-López R, 2015, REV COLOMB ENTOMOL, V41, P218
   Hribar LJ, 2004, CARIBB J SCI, V40, P362
   Ibanez-Bernal Sergio, 1994, Folia Entomologica Mexicana, V0, P43
   Komar N, 2006, REV PANAM SALUD PUBL, V19, P112, DOI 10.1590/S1020-49892006000200006
   Kulasekera VL, 2001, EMERG INFECT DIS, V7, P722, DOI 10.3201/eid0704.010421
   Labarthe N, 1998, MEM I OSWALDO CRUZ, V93, P145, DOI 10.1590/S0074-02761998000200002
   Lai CH, 2000, VET PARASITOL, V90, P231, DOI 10.1016/S0304-4017(00)00242-9
   LOPES OD, 1981, AM J EPIDEMIOL, V113, P122
   LOYOLA EG, 1991, T ROY SOC TROP MED H, V85, P171, DOI 10.1016/0035-9203(91)90010-V
   MACKAY A. J., 2007, THESIS
   MINISTERIO DE SALUD DE COSTA RICA, 2015, PROTOCOLO VIGILANCIA
   MINSA CR (MINISTERIO DE SALUD DE COSTA RICA), 2018, B EPIDEMIOLOGICO, V18
   MINSA CR (MINISTERIO DE SALUD DE COSTA RICA), 2017, COMM PRENS REP ALG C
   MINSA NI (MINISTERIO DE SALUD DE NICARAGUA), 2018, MAP PAD TOS SAL NIC
   MINSA NI (MINISTERIO DE SALUD DE NICARAGUA), 2019, MINS TREG MAL
   Mohammed H, 2015, J AM MOSQUITO CONTR, V31, P360, DOI 10.2987/moco-31-04-360-363.1
   Pereira ACN, 2017, CHECK LIST, V13, P2084, DOI [10.15560/13.2.2084, 10.15560/13.2.2084, DOI 10.15560/13.2.2084]
   Navarro JC, 2010, REV BIOL TROP, V58, P245
   OLIVEIRA R L D, 1986, Memorias do Instituto Oswaldo Cruz, V81, P15
   Ortega-Morales AI, 2015, J MED ENTOMOL, V52, P171, DOI 10.1093/jme/tju008
   Ortiz DI, 2005, J MED ENTOMOL, V42, P857, DOI 10.1603/0022-2585(2005)042[0857:SOPCDC]2.0.CO;2
   Pecor James E., 1992, Contributions of the American Entomological Institute, V27, P1
   Peraza Cuesta Iris, 2015, Revista Cubana de Medicina Tropical, V67, P270
   Prada MBD, 2018, Salud Jalisco, V5, P20
   RACHOU R. G., 1954, REV BRASIL MALARIOL E DOENCAS TROP, V6, P145
   Rodriguez Sosa Maria Altagracia, 2019, GRAELLSIA, V75, pe084, DOI 10.3989/graellsia.2019.v75.217
   Rubio-Palis Yasmin, 2005, ENTOMOTROPICA, V20, P29
   Sasa M, 2015, LIMNETICA, V34, P1, DOI 10.23818/limn.34.01
   Savage H., 1995, WING BEATS, V6, P8
   Schlick-Steiner BC, 2010, ANNU REV ENTOMOL, V55, P421, DOI 10.1146/annurev-ento-112408-085432
   Shin DY, 2016, J VECTOR ECOL, V41, P316, DOI 10.1111/jvec.12230
   Shroyer DA, 2015, J AM MOSQUITO CONTR, V31, P97, DOI 10.2987/14-6447R.1
   SPRINGER M., 2014, DIVERSIDAD CONSERVAC, P117
   SUDIA WD, 1975, AM J EPIDEMIOL, V101, P17, DOI 10.1093/oxfordjournals.aje.a112068
   Tsai T.F., 1989, ARBOVIRUSES, P431
   Turell MJ, 2005, J MED ENTOMOL, V42, P57, DOI 10.1603/0022-2585(2005)042[0057:AUOTPO]2.0.CO;2
   Vigueras I. P., 1956, Los ixodidos y culicidos de Cuba, su historia natural y medica
   Weaver SC, 2010, ANTIVIR RES, V85, P328, DOI 10.1016/j.antiviral.2009.10.008
   WHITEHEAD FE, 1951, J ECON ENTOMOL, V44, P1019, DOI 10.1093/jee/44.6.1019
   Wilke ABB, 2018, PLOS ONE, V13, DOI 10.1371/journal.pone.0209625
NR 79
TC 2
Z9 2
U1 2
U2 14
PU ASOC ESPAN LIMNOL-MISLATA
PI MISLATA (VALENCIA)
PA C/ LOS ANGELES, 33, MISLATA (VALENCIA), SPAIN
SN 2660-8537
SN 0213-8409
EI 1989-1806
J9 LIMNETICA
JI Limnetica
PY 2020
VL 39
IS 2
BP 579
EP 600
DI 10.23818/limn.39.38
PG 22
WC Limnology; Marine & Freshwater Biology
WE Science Citation Index Expanded (SCI-EXPANDED)
SC Marine & Freshwater Biology
GA PR8PT
UT WOS:000607495400006
DA 2025-09-06
ER

PT J
AU Sánchez, JS
   Cañón, AM
   Lombo, JC
AF Sebastian Sanchez, Juan
   Maria Canon, Ana
   Cristina Lombo, Jadith
TI Sub-acute and chronic symptoms of the Chikungunya fever in a group of
   adults in Colombia
SO BIOMEDICA
LA Spanish
DT Article
DE Aedes; Chikungunya fever/epidemiology; signs and symptoms; arthralgia;
   Colombia
AB Introduction: The Colombia Chikungunya's fever generate to warning in public health, this extends over time given the subacute and chronic characteristics of the illness.
   Objective: To describe subacute and chronic symptoms in adult people who suffered Chikungunya's fever in the city of Ibague-Colombia.
   Materials and methods: Descriptive study, snowball sampling in 368 adults of all the communes of the city of Ibague, Colombia with symptoms of Chikungunya's fever superior to 12 days of duration.
   Results: The joints with greater presence of pain in the subacute and chronic phase of the disease are the hands 84.2%, knees 72.8% and ankles 69.3% the sole of the feet is the not articular area with greater frequency of pain 48.8%. The joint pain in hands (p = 0.017) ankles (p = 0.001) and soles of the feet (p = 0.002), was significantly in favor of women. Fatigue or general fatigue occurred in 58.9% of the people studied with the presence of the symptom for up to one year in 2.4% of the population.
   Conclusions: The symptoms of the subacute and chronic phase of Chikungunya's fever present the symptomatology referred to in the literature, lasting up to a year or more, decreasing their intensity over time. The referred symptoms are more common in the group of women than men.
C1 [Sebastian Sanchez, Juan; Maria Canon, Ana; Cristina Lombo, Jadith] Univ Tolima, Programa Enfermeria, Fac Ciencias Salud, Ibague, Colombia.
C3 Universidad del Tolima
RP Lombo, JC (corresponding author), Univ Tolima, Programa Enfermeria, Fac Ciencias Salud, Ibague, Colombia.
EM jclomboc@ut.edu.co
CR Bouhassira D, 2008, PAIN, V136, P380, DOI 10.1016/j.pain.2007.08.013
   Bouquillard É, 2009, JOINT BONE SPINE, V76, P654, DOI 10.1016/j.jbspin.2009.08.005
   Rivera-Avila RC, 2014, SALUD PUBLICA MEXICO, V56, P402
   de Andrade DC, 2010, BMC INFECT DIS, V10, DOI 10.1186/1471-2334-10-31
   Foissac M, 2015, EMERG INFECT DIS, V21, P530, DOI 10.3201/eid2103.141397
   Frias JA, 2014, REV SANIDAD MILITAR, V68, P313
   Gérardin P, 2016, NEUROLOGY, V86, P94, DOI 10.1212/WNL.0000000000002234
   Instituto Nacional de Salud, 2015, CHIK SEM 52 2015
   Instituto Nacional de Salud, 2016, CHIK SEM 26 2016
   Instituto Nacional de Salud, 2016, B EP SEM SEM 52 2016
   Instituto Nacional de Salud, 2015, B EP SEM SEM 52 2015
   Jaller Raad Juan, 2016, Rev.Colomb.Reumatol., V23, P170, DOI [10.1016/j.rcreue.2016.10.002, 10.1016/j.rcreu.2016.06.001, 10.1016/j.rcreu.2016.06.001]
   Jerez Solis I, 2015, COMPORTAMIENTO CLIN
   Maganto VV, 2015, DOLOR, P70
   Mejía CR, 2018, REUMATOL CLIN, V14, P97, DOI 10.1016/j.reuma.2017.01.006
   Mendez Nina, 2017, Rev Panam Salud Publica, V41, pe91, DOI [10.26633/rpsp.2017.91, 10.26633/RPSP.2017.91]
   Moro ML, 2012, J INFECTION, V65, P165, DOI 10.1016/j.jinf.2012.04.005
   Ochoa-Tapia E, 2017, Atención Familiar, V24, P51, DOI [10.1016/j.af.2017.04.002, 10.1016/j.af.2017.04.002, DOI 10.1016/J.AF.2017.04.002]
   OPS CDC, 2011, PREP RESP ANT EV INT
   Pardo C, 2006, Med Intensiva, V30, P379
   Rodriguez-Morales Alfonso J, 2016, F1000Res, V5, P360, DOI 10.12688/f1000research.8235.2
   Wielanek AC, 2007, NEUROLOGY, V69, P2105, DOI 10.1212/01.wnl.0000277267.07220.88
NR 22
TC 2
Z9 2
U1 0
U2 0
PU INST NACIONAL SALUD - Colombia
PI BOGOTA D C
PA AVENIDA CALLE 26 NO 51-60, APARTADO AEREO 80334 Y 80080, BOGOTA D C,
   00000, COLOMBIA
SN 0120-4157
EI 2590-7379
J9 BIOMEDICA
JI Biomedica
PD DEC
PY 2019
VL 39
IS 4
PG 19
WC Tropical Medicine
WE Science Citation Index Expanded (SCI-EXPANDED)
SC Tropical Medicine
GA HM7SR
UT WOS:000459680000012
DA 2025-09-06
ER

PT J
AU Hellmich, L
   Rongisch, R
   Rasokat, H
   von Stebut, E
   Fabri, M
AF Hellmich, Luisa
   Rongisch, Robert
   Rasokat, Heinrich
   von Stebut, Esther
   Fabri, Mario
TI Exanthema after travel abroad
SO HAUTARZT
LA German
DT Article
DE Measles; Arbovirus; Rickettsioses; Asian tiger mosquito; Travel
   dermatoses
ID TICK BITE FEVER; ZIKA VIRUS; CHIKUNGUNYA VIRUS; INFECTION; OUTBREAK
AB In view of globalization and the associated transport of goods as well as rising travel activity, imported infections with subtropical and tropical pathogens are increasing in Germany. In returning travelers presenting with fever, general symptoms and skin rash, a number of diseases need to be considered. The clinical appearance of the skin rash, accurate travel history and epidemiological information on country-specific risks are helpful in making the correct diagnosis. In this article we provide an overview of the most common exanthemas in travelers who have returned, associated symptoms, diagnostic methods, therapies, as well as prevention strategies.
C1 [Hellmich, Luisa; Rongisch, Robert; Rasokat, Heinrich; von Stebut, Esther; Fabri, Mario] Univ Cologne, Klin & Poliklin Dermatol & Venerol, Kerpener Str 62, D-50937 Cologne, Germany.
C3 University of Cologne
RP Hellmich, L (corresponding author), Univ Cologne, Klin & Poliklin Dermatol & Venerol, Kerpener Str 62, D-50937 Cologne, Germany.
EM luisa.hellmich@uk-koeln.de
OI Rongisch, Robert/0000-0002-6494-6466
CR [Anonymous], REISEDERMATOSEN
   [Anonymous], REISEDERMATOSEN
   [Anonymous], MAS RKI RATG
   [Anonymous], ANTW HAUF GEST FRAG
   [Anonymous], RK I INF JB MELD KRA
   [Anonymous], 2019, AED ALB CURR KNOWN D
   [Anonymous], DTSCH AERZTEBL ONLIN
   Brasil P, 2016, NEW ENGL J MED, V375, P2321, DOI 10.1056/NEJMoa1602412
   Burt FJ, 2017, LANCET INFECT DIS, V17, pE107, DOI 10.1016/S1473-3099(16)30385-1
   Dighe SN, 2019, EUR J MED CHEM, V176, P431, DOI 10.1016/j.ejmech.2019.05.010
   dos Santos T, 2016, NEW ENGL J MED, V375, P1598, DOI 10.1056/NEJMc1609015
   Eldin C, 2018, CURR INFECT DIS REP, V20, DOI 10.1007/s11908-018-0624-y
   Erasmus JH, 2016, J INFECT DIS, V214, pS488, DOI 10.1093/infdis/jiw271
   Fischer M, 2018, J DTSCH DERMATOL GES, V16, P1459, DOI [10.1111/ddg.13712, 10.1111/ddg.13712, 10.1111/ddg.13712_g]
   Frank C, 2016, EUROSURVEILLANCE, V21, P13, DOI 10.2807/1560-7917.ES.2016.21.23.30252
   Griffin DE, 2014, HAND CLINIC, V123, P577, DOI 10.1016/B978-0-444-53488-0.00027-4
   Guaraldo L, 2018, EXPERT REV ANTI-INFE, V16, P333, DOI 10.1080/14787210.2018.1450629
   Hoen B, 2018, NEW ENGL J MED, V378, P985, DOI 10.1056/NEJMoa1709481
   Javelle E, 2014, J CLIN VIROL, V59, P270, DOI 10.1016/j.jcv.2014.01.011
   Jensenius M, 2003, CLIN INFECT DIS, V36, P1411, DOI 10.1086/375083
   Koh XQ, 2019, CURR INFECT DIS REP, V21, DOI 10.1007/s11908-019-0671-z
   Kuhlisch C, 2018, ACTA TROP, V188, P78, DOI 10.1016/j.actatropica.2018.08.019
   Kularatne SAM, 2015, BMJ-BRIT MED J, V351, DOI 10.1136/bmj.h4661
   Lee EH, 2020, J PEDIAT INF DIS SOC, V9, P311, DOI 10.1093/jpids/piz027
   Lutwick LI, 2001, LANCET, V357, P1198, DOI 10.1016/S0140-6736(00)04339-7
   Manica M, 2017, EUROSURVEILLANCE, V22, P2, DOI 10.2807/1560-7917.ES.2017.22.44.17-00685
   Medina FA, 2019, J INFECT DIS, V219, P31, DOI 10.1093/infdis/jiy462
   Messina JP, 2019, NAT MICROBIOL, V4, P1508, DOI 10.1038/s41564-019-0476-8
   Moreira J, 2017, CLIN MICROBIOL INFEC, V23, P296, DOI 10.1016/j.cmi.2016.12.027
   Moss WJ, 2017, LANCET, V390, P2490, DOI 10.1016/S0140-6736(17)31463-0
   Moss WJ, 1999, CLIN INFECT DIS, V29, P106, DOI 10.1086/520136
   Petersen LR, 2016, NEW ENGL J MED, V374, P1552, DOI [10.1056/NEJMra1602113, 10.1056/NEJMc1606769]
   Pohl L, 2018, J DTSCH DERMATOL GES, V16, P599, DOI 10.1111/ddg.13503
   Pomar L, 2018, BMJ-BRIT MED J, V363, DOI 10.1136/bmj.k4431
   Prompetchara E, 2020, ASIAN PAC J ALLERGY, V38, P178, DOI [10.12932/ap-100518-0309, 10.12932/AP-100518-0309]
   Rezza G, 2007, LANCET, V370, P1840, DOI 10.1016/S0140-6736(07)61779-6
   Rezza G, 2019, PLOS NEGLECT TROP D, V13, DOI 10.1371/journal.pntd.0006919
   Rodó C, 2019, CLIN MICROBIOL INFEC, V25, DOI 10.1016/j.cmi.2019.02.008
   Sáez-Llorens X, 2018, LANCET INFECT DIS, V18, P162, DOI 10.1016/S1473-3099(17)30632-1
   Schuler-Faccini L, 2016, MMWR-MORBID MORTAL W, V65, P59, DOI 10.15585/mmwr.mm6503e2
   Schuster J, 2008, J DTSCH DERMATOL GES, V6, P379, DOI 10.1111/j.1610-0387.2007.006435.x
   Strebel PM, 2019, NEW ENGL J MED, V381, P349, DOI 10.1056/NEJMcp1905181
   Thomas SM, 2018, INT J ENV RES PUB HE, V15, DOI 10.3390/ijerph15061270
   Tomasello D, 2013, TRAVEL MED INFECT DI, V11, P274, DOI 10.1016/j.tmaid.2013.07.006
   Victora CG, 2016, LANCET, V387, P621, DOI 10.1016/S0140-6736(16)00273-7
   Vivancos R, 2010, INT J INFECT DIS, V14, pE842, DOI 10.1016/j.ijid.2010.02.2251
   Weaver SC, 2015, NEW ENGL J MED, V372, P1231, DOI 10.1056/NEJMra1406035
NR 47
TC 1
Z9 2
U1 0
U2 4
PU SPRINGER HEIDELBERG
PI HEIDELBERG
PA TIERGARTENSTRASSE 17, D-69121 HEIDELBERG, GERMANY
SN 0017-8470
EI 1432-1173
J9 HAUTARZT
JI Hautarzt
PD NOV
PY 2019
VL 70
IS 11
SI SI
BP 897
EP 913
DI 10.1007/s00105-019-04489-y
PG 17
WC Dermatology
WE Science Citation Index Expanded (SCI-EXPANDED)
SC Dermatology
GA KW6PV
UT WOS:000521289400001
PM 31598746
OA Green Published, Bronze
DA 2025-09-06
ER

PT J
AU Quimbayo, M
   Pérez-Pérez, J
   Rodríguez-Gaviria, PA
   Amaya, JD
   Rúa-Uribe, GL
AF Quimbayo F, Marcela
   Perez-Perez, Juliana
   Rodriguez-Gaviria, Paola A.
   David Amaya, Juan
   Rua-Uribe, Guillermo L.
TI Evaluation of the efficacy of novaluron 0.2 % GR for the control of
   Aedes (Stegomyia) aegypti (Diptera)
SO REVISTA COLOMBIANA DE ENTOMOLOGIA
LA Spanish
DT Article
DE Culicidae; disease vectors; surveillance; virus
ID CHITIN SYNTHESIS INHIBITOR; CULEX-QUINQUEFASCIATUS; FIELD POPULATIONS;
   MOSQUITO LARVAE; BODY-SIZE; RESISTANCE; CULICIDAE; TEMEPHOS;
   SUSCEPTIBILITY; INFECTION
AB Aedes (Stegomyia) aegypti is the main vector of dengue, zika and chikungunya in the Americas. These diseases have a significant impact on public health. According to the World Health Organization (WHO), controlling these diseases requires a comprehensive approach, and the control of larvae is a part of that strategy. Insect growth regulator (IGR) insecticides stand out as an efficient alternative for facilitating the control of Ae. aegypti at immature stages. The main goal was to evaluate the effectiveness of IGR novaluron 0.2 % GR, in the 50, 90, 95 and 99 lethal concentrations (LC) for fourth-instar larvae of Ae. aegypti in the laboratory. In field conditions, the percentage of inhibition of emergence was estimated by using the LC levels obtained in the laboratory through two methods of water management with refill and without refill in 40 L recipients. The study was carried out in 30 homes in a neighborhood with a high incidence of dengue in Medellin (Antioquia, Colombia). The bioassays completed indicated that LC 50, 90, 95 and 99 corresponded to 0.019, 0.055, 0.065 and 0.084 mg/L, respectively. The field results indicated that novaluron 0.2 % GR efficiently inhibited the emergence of adult Ae. aegypti, suggesting that the product has potential as a population regulator at very low concentrations. The product is considered extremely useful for programs to prevent and control dengue, zika and chikungunya.
C1 [Quimbayo F, Marcela; Perez-Perez, Juliana; Rua-Uribe, Guillermo L.] Univ Antioquia, Fac Med, Grp Entomol Med, Carrera 51D 62-29,Lab 321, Medellin, Colombia.
   [Rodriguez-Gaviria, Paola A.; David Amaya, Juan] Adama Andina BV Sucursal Colombia, Carrera 11 87-51 Piso 4, Bogota, DC, Colombia.
C3 Universidad de Antioquia
RP Quimbayo, M (corresponding author), Univ Antioquia, Fac Med, Grp Entomol Med, Carrera 51D 62-29,Lab 321, Medellin, Colombia.
EM marceladelpilar45@gmail.com; jperezp1017@gmail.com;
   prodriguezenator@gmail.com; juandavid.amaya@adama.com;
   guillermo.rua@udea.edu.co
CR Álvarez Leslie, 2006, Rev. Colomb. Entomol., V32, P172
   AMERICAN MOSQUITO CONTROL ASSOCIATION (AMCA), 1970, BULLETIN
   [Anonymous], BIOMEDICA
   Arredondo-Jiménez JI, 2006, MED VET ENTOMOL, V20, P377, DOI 10.1111/j.1365-2915.2006.00656.x
   Bookstein F.L., 1992, Morphometric Tools for Landmark Data: Geometry and Biology, DOI DOI 10.1017/CBO9780511573064
   Braga IA, 2004, MEM I OSWALDO CRUZ, V99, P199, DOI 10.1590/S0074-02762004000200015
   Cao-Lormeau VM, 2016, LANCET, V387, P1531, DOI 10.1016/S0140-6736(16)00562-6
   Chanda E., 2013, Journal of Biomedical Science and Engineering, V6, P11
   Conde M, 2015, BIOMEDICA, V35, P43, DOI 10.1590/S0120-41572015000100007
   CONVENIO DANE-MUNICIPIO DE MEDELLIN, 2009, MUN MED PROYECC POBL
   Farnesi LC, 2012, PLOS ONE, V7, DOI 10.1371/journal.pone.0030363
   Finney D.J., 1977, Probit analysis
   Fonseca I., 2007, BIOMEDICA, V27, P176
   Fontoura NG, 2012, MEM I OSWALDO CRUZ, V107, P387, DOI 10.1590/S0074-02762012000300014
   FULCHER A., 2016, TECHNICAL B FLORIDA, V10, P54
   Grisales N, 2013, PLOS NEGLECT TROP D, V7, DOI 10.1371/journal.pntd.0002438
   HILTON RJ, 2002, P 76 ANN W ORCH PEST, P1
   INSTITUTO NACIONAL DE SALUD (INS), 2016, B EPIDEMIOLOGICO
   INSTITUTO NACIONAL DE SALUD (INS), 2014, B EPIDEMIOLOGICO
   Jambulingam P, 2009, J AM MOSQUITO CONTR, V25, P315, DOI 10.2987/08-5806.1
   Jaramillo N, 2015, MED VET ENTOMOL, V29, P26, DOI 10.1111/mve.12091
   KOURI G, 2006, REV CUB SALUD PUBLIC, V19, P145, DOI [10.1590/S1020-49892006000300001, DOI 10.1590/S1020-49892006000300001, 10.1590/s1020-49892006000300001]
   López-Gatell H, 2016, B WORLD HEALTH ORGAN, V94, P850, DOI 10.2471/BLT.15.168765
   Maestre R, 2009, REV COLOMB ENTOMOL, V35, P202
   MINISTERIO DE SALUD Y PROTECCION SOCIAL DE COLOM-BIA (MinSalud), 2015, MINSALUD CONF 1 NUEV
   Mulla MS, 2003, J VECTOR ECOL, V28, P241
   MULLA MS, 1988, J AM MOSQUITO CONTR, V4, P322
   NASCI RS, 1986, ENVIRON ENTOMOL, V15, P874, DOI 10.1093/ee/15.4.874
   NASCI RS, 1987, J AM MOSQUITO CONTR, V3, P636
   NASCI RS, 1994, J MED ENTOMOL, V31, P123, DOI 10.1093/jmedent/31.1.123
   Nwankwo E., 2011, Afr Res Rev, V5, P424, DOI DOI 10.4314/AFRREV.V5I1.64539
   Ocampo CB, 2011, ACTA TROP, V118, P37, DOI 10.1016/j.actatropica.2011.01.007
   Padilla JC., 2012, DENGUE COLOMBIA EPID, V1st
   PANAMERICAN HEALTH ORGANIZATION (PAHO), 2008, REP CAS DENG DENG HE, V78, P364
   RAWLINS SC, 1995, J AM MOSQUITO CONTR, V11, P59
   RINCON SILVA N. G., 2016, REV FACULTAD CIENCIA, V11, P77, DOI [10.18041/2390-0512/bioc..2.2566, DOI 10.18041/2390-0512/BIOC..2.2566]
   Ruiz-López F, 2016, BIOMEDICA, V36, P303, DOI 10.7705/biomedica.v36i2.3301
   SALAZAR M, 2007, BIOMEDICA, V27, P177
   SAN MARTIN J. L., 2009, MONOGRAFIA INTERNET
   Santacoloma L, 2007, BIOMEDICA, V27, P175
   Santacoloma L, 2012, BIOMEDICA, V32, P333, DOI [10.7705/biomedica.v32i3.680, 10.1590/S0120-41572012000300004]
   SISTEMA DE INFORMACION PARA LA VIGILANCIA EN SA-LUD PUBLICA (SIVIGILA), 2014, DAT SIST VIG SAL PUB
   SUAREZ M. F., 1996, 45 ANN M ASS SOC TRO, V55, P257
   Sumanochitrapon W, 1998, AM J TROP MED HYG, V58, P283, DOI 10.4269/ajtmh.1998.58.283
   Tawatsin Apiwat, 2007, Southeast Asian Journal of Tropical Medicine and Public Health, V38, P434
   WHO (World Health Organization), 2005, WHOCDSWHOPESGCDPP200
   WORLD HEALTH ORGANIZATION (WHO), 2005, WHOCDSWHOPES200510
NR 47
TC 0
Z9 0
U1 0
U2 2
PU SOC COLOMBIANA ENTOMOLOGIA-SOCOLEN
PI SANTAFE DE BOGOTA
PA APARTADO AEREO 11366, SANTAFE DE BOGOTA, D.C. 00000, COLOMBIA
SN 0120-0488
J9 REV COLOMB ENTOMOL
JI Rev. Colomb. Entomol.
PD JAN-JUN
PY 2019
VL 45
IS 1
AR e7812
DI 10.25100/socolen.v45i1.7812
PG 8
WC Entomology
WE Science Citation Index Expanded (SCI-EXPANDED)
SC Entomology
GA JM9TL
UT WOS:000496548400007
DA 2025-09-06
ER

PT J
AU Borrego, BV
   Romo, EG
   Arnal, LO
   Lagoo, CMO
   Merino, FJ
AF Valle Borrego, Beatriz
   Garcia Romo, Eduardo
   Olabarrieta Arnal, Lciar
   Orizales Lagoo, Carmen Maria
   Jesus Merino, Francisco
TI Emerging and imported diseases diagnosed in the emergency department of
   a hospital in Madrid
SO EMERGENCIAS
LA Spanish
DT Article
DE Zika virus; Dengue; Chikungunya virus; Malaria; Arbovirus; Emergency
   health services
ID ZIKA VIRUS
AB Objectives. To describe the clinical and epidemiologic characteristics of patients diagnosed with malaria, dengue fever, and Zika or chikungunya virus infections in a hospital emergency department. To describe the usefulness of the department's diagnostic resources.
   Methods. Descriptive observational study of patients diagnosed with infectious tropical diseases on the basis of samples collected in the emergency department.
   Results. The department diagnosed 4 cases of dengue fever, 7 cases of Zika virus infection, 7 of malaria, and 2 concomitant infections (malaria plus dengue fever and malaria plus chikungunya infection).
   Conclusions. Most patients with these infections were males and natives of areas where the diseases were endemic. Even when malaria is diagnosed early, the possibility of concomitant infection by other arboviruses must be ruled out. Serology is necessary to rule out Zika virus infection; polymerase chain reaction testing of urine and serum should be included.
C1 [Valle Borrego, Beatriz] Hosp Univ Severo Ochoa, Serv Urgencias Gen, Madrid, Spain.
   [Garcia Romo, Eduardo] Hosp Fdn Jimenez Diaz, Unidad Cuidados Paliat, Madrid, Spain.
   [Olabarrieta Arnal, Lciar] Hosp Univ Severo Ochoa, Serv Pediat, Madrid, Spain.
   [Orizales Lagoo, Carmen Maria] Hosp Univ Severo Ochoa, Serv Obstet & Ginecol, Madrid, Spain.
   [Jesus Merino, Francisco] Hosp Univ Severo Ochoa, Serv Microbiol, Madrid, Spain.
   [Valle Borrego, Beatriz; Olabarrieta Arnal, Lciar; Orizales Lagoo, Carmen Maria; Jesus Merino, Francisco] Univ Alfonso X el Sabio, Fac Med, Madrid, Spain.
   [Garcia Romo, Eduardo] Univ Autonoma Madrid, Fac Med, Madrid, Spain.
C3 Severo Ochoa University Hospital; Fundacion Jimenez Diaz; Severo Ochoa
   University Hospital; Severo Ochoa University Hospital; Severo Ochoa
   University Hospital; Universidad Alfonso X el Sabio (UAX); Autonomous
   University of Madrid
RP Borrego, BV (corresponding author), Hosp Severo Ochoa, Serv Urgencia, Avda Orellana S-N, Madrid, Spain.
EM beatrizvb2011@gmail.com
RI Valle Borrego, Beatriz/KHZ-9366-2024; Valle, Beatriz/KHZ-9366-2024
OI Valle Borrego, Beatriz/0000-0001-8512-6283; Orizales Lago, Carmen
   Maria/0000-0001-7184-2799; Merino Fernandez, Francisco
   Jesus/0000-0001-9180-2479; 
CR [Anonymous], 2016, PLAN NAC PREP RESP F
   Fauci AS, 2016, NEW ENGL J MED, V374, P601, DOI 10.1056/NEJMp1600297
   Ginier M, 2016, TRAVEL MED INFECT DI, V14, P16, DOI 10.1016/j.tmaid.2016.01.012
   Guerbois M, 2016, J INFECT DIS, V214, P1349, DOI 10.1093/infdis/jiw302
   Mosquito invasor-Espana, ALB HALL HUEV VIABL
   Moulin E, 2016, New Microbes New Infect, V11, P6, DOI [10.1016/j.nmni.2016.02.003, 10.1016/j.nmni.2016.02.003]
   Patiño-Barbosa AM, 2015, SEX TRANSM INFECT, V91, P359, DOI 10.1136/sextrans-2015-052189
   Petersen EE, 2016, MMWR-MORBID MORTAL W, V65, P30, DOI 10.15585/mmwr.mm6502e1
   Sow A, 2016, MALARIA J, V15, DOI 10.1186/s12936-016-1100-5
   Borrego BV, 2017, EMERGENCIAS, V29, P290
   Winkler CW, 2017, SCI REP-UK, V7, DOI 10.1038/s41598-017-07099-7
NR 11
TC 2
Z9 2
U1 0
U2 0
PU Soc Espanola Medicina Urgencias & Emergencias - SEMES
PI Madrid
PA Nunez de Balboa 116, 3rd floor, office 9, Madrid, SPAIN
SN 2386-5857
SN 1137-6821
EI 2386-5857
J9 EMERGENCIAS
JI Emergencias
PD OCT
PY 2018
VL 30
IS 5
BP 332
EP 335
PG 4
WC Emergency Medicine
WE Science Citation Index Expanded (SCI-EXPANDED)
SC Emergency Medicine
GA GV3IX
UT WOS:000445988700009
DA 2025-09-06
ER

PT J
AU del Carpio-Orantes, L
   Pola-Ramírez, MR
   García-Méndez, S
   Mata-Miranda, MP
   Perfecto-Arroyo, MA
   Solís-Sánchez, I
   Trujillo-Ortega, BM
   González-Flores, EE
AF del Carpio-Orantes, Luis
   Rosario Pola-Ramirez, M.
   Garcia-Mendez, Sergio
   Pilar Mata-Miranda, M.
   Perfecto-Arroyo, Miguel A.
   Solis-Sanchez, Ishar
   Trujillo-Ortega, Beatriz M.
   Gonzalez-Flores, Edgar E.
TI The most frequent causative agents of Guillain-Barre syndrome in a
   Mexican general hospital
SO REVISTA DE NEUROLOGIA
LA Spanish
DT Article
DE Campylobacter; Chikungunya; Dengue; Enterovirus; Guillain-Barre; Zika
ID ZIKA VIRUS-INFECTION; PUERTO-RICO; COLOMBIA; OUTBREAK; AMERICA; BRAZIL
AB Introduction. After Zika virus outbreak and the increase in the incidence of Guillain-Barre syndrome (GBS), the causal relationship has been studied, however a full etiological correlation has not been found.
   Patients and methods. From January 1 to December 31, 2017, patients with GBS were included. In addition to the basic serologies, enterovirus, herpes, Campylobacter, hepatitis B and C, TORCH, HIV, Brucella and Salmonella were requested.
   Results. Cohort of seven male patients. Five patients analyzed cerebrospinal fluid reporting normal; all of them underwent brain scan, reporting normal. Neuroconduction was performed, resulting in acute inflammatory demyelinating polyneuropathy in four cases and acute motor axonal neuropathy in one case. All received intravenous immunoglobulins, five cases had a good prognosis and two deaths. No positive cases were reported to Zika virus. A positive case was reported to dengue and another to chikungunya. Five positive cases were reported to Campylobacter. One case positive to enterovirus. Dengue + Campylobacter coinfections were reported in one case and chikungunya + Campylobacter in another case.
   Conclusions. The present cohort shows that it was not possible to establish a causal relationship between GBS and Zika virus, but other viral and bacterial causal agents were identified, such as dengue, chikungunya and enterovirus, with the identification of Campylobacter cases even more remarkable.
C1 [del Carpio-Orantes, Luis; Perfecto-Arroyo, Miguel A.; Solis-Sanchez, Ishar; Trujillo-Ortega, Beatriz M.; Gonzalez-Flores, Edgar E.] Inst Mexicano Seguro Social, Delegac Veracruz Norte, Hosp Gen Zona 71, Dept Med Interna & Neurol, Prol Avda Salvador Diaz Miron S-N, Floresta 91940, Veracruz, Mexico.
   [Rosario Pola-Ramirez, M.; Pilar Mata-Miranda, M.] Inst Mexicano Seguro Social, Delegac Veracruz Norte, Hosp Gen Zona 71, Dept Epidemiol, Prol Avda Salvador Diaz Miron S-N, Floresta 91940, Veracruz, Mexico.
   [Garcia-Mendez, Sergio] Hosp Reg Alta Especialidad Oaxaca, Subdirecc Ensenanza & Invest, Oaxaca, Mexico.
C3 Instituto Mexicano del Seguro Social; Instituto Mexicano del Seguro
   Social
RP del Carpio-Orantes, L (corresponding author), Inst Mexicano Seguro Social, Delegac Veracruz Norte, Hosp Gen Zona 71, Dept Med Interna & Neurol, Prol Avda Salvador Diaz Miron S-N, Floresta 91940, Veracruz, Mexico.
EM neurona23@hotmail.com
RI ; García-Méndez, Sergio/E-6020-2019; Del Carpio-Orantes,
   Luis/H-6745-2017; Garcia-Mendez, Sergio/E-6020-2019
OI Solis Sanchez, Ishar/0000-0002-2304-5362; Del Carpio-Orantes,
   Luis/0000-0003-2436-5744; Gonzalez Flores, Edgar
   Enrique/0000-0002-9413-7643; Garcia-Mendez, Sergio/0000-0001-5923-132X
CR [Anonymous], 2016, EURO SURVEILL
   Araujo LM, 2016, ARQ NEURO-PSIQUIAT, V74, P253
   Arias A, 2017, J CRIT CARE, V37, P19, DOI 10.1016/j.jcrc.2016.08.016
   Boggild AK, 2017, CAN MED ASSOC J, V189, pE334, DOI 10.1503/cmaj.161241
   Brasil P, 2016, LANCET, V387, P1482, DOI 10.1016/S0140-6736(16)30058-7
   Cao-Lormeau VM, 2016, LANCET, V387, P1531, DOI 10.1016/S0140-6736(16)00562-6
   Del Carpio-Orantes L, 2015, MEDTUBE SCI, V3, P21
   Del Carpio-Orantes L, 2017, NEUROLOGIA
   Del Carpio-Orantes Luis, 2016, Rev Med Inst Mex Seguro Soc, V54, P540
   del Carpio-Orantes Luis, 2016, Rev Med Inst Mex Seguro Soc, V54, P278
   Dirlikov E, 2016, MMWR-MORBID MORTAL W, V65, P910, DOI 10.15585/mmwr.mm6534e1
   do Rosário MS, 2016, AM J TROP MED HYG, V95, P1157, DOI 10.4269/ajtmh.16-0306
   Fabrizius RG, 2016, AM J TROP MED HYG, V95, P1161, DOI 10.4269/ajtmh.16-0397
   da Silva IRF, 2017, JAMA NEUROL, V74, P1190, DOI 10.1001/jamaneurol.2017.1703
   Gonzalez M Guillermo, 2015, Acta Neurol Colomb., V31, P54, DOI [10.22379/242240228, 10.22379/242240228]
   Guia de practica clinica, 2016, DIAGN TRAT SINDR GUI
   Hennessey M., 2016, MMWR, V65, P55
   Hughes RAC, 2003, NEUROLOGY, V61, P736, DOI 10.1212/WNL.61.6.736
   Langerak T, 2016, FRONT NEUROL, V7, DOI 10.3389/fneur.2016.00233
   Lucchese G., 2017, VIRUS ADAPTATION TRE, V9, P1
   Nascimento OJM, 2017, CURR OPIN NEUROL, V30, P500, DOI 10.1097/WCO.0000000000000471
   Oehler E., 2014, EURO SURVEILL, V19
   Orange JS, 2013, J CLIN IMMUNOL, V33, P1033, DOI 10.1007/s10875-013-9912-3
   Fontes CAP, 2016, NEURORADIOLOGY, V58, P837, DOI 10.1007/s00234-016-1687-9
   Parra B, 2016, NEW ENGL J MED, V375, P1513, DOI 10.1056/NEJMoa1605564
   Pastula DM, 2017, J NEUROL SCI, V372, P350, DOI 10.1016/j.jns.2016.08.064
   Rivera-Aurora G., 2006, ACTA PEDIAT MEX, V27, P300
   Salinas JL, 2017, J NEUROL SCI, V381, P272, DOI 10.1016/j.jns.2017.09.001
   Salinas JL, 2017, J NEUROL SCI, V377, P102, DOI 10.1016/j.jns.2017.04.006
   Siu R, 2016, NEUROLOGY, V87, P1623, DOI 10.1212/WNL.0000000000003038
   Tantillo G, 2017, NEUROLOGY S16, V88, pS2327
   Sebastián UU, 2017, J CRIT CARE, V42, P275, DOI 10.1016/j.jcrc.2017.07.038
   Villamil-Gomez WE, 2017, TRAVEL MED INFECT DI, V16, P62, DOI 10.1016/j.tmaid.2017.03.012
   WHO, 2016, ID MAN GUILL BARR SY
NR 34
TC 6
Z9 6
U1 0
U2 2
PU REVISTA DE NEUROLOGIA
PI BARCELONA
PA C/O CESAR VIGUERA, EDITOR, APDO 94121, 08080 BARCELONA, SPAIN
SN 0210-0010
EI 1576-6578
J9 REV NEUROLOGIA
JI Rev. Neurologia
PD SEP 16
PY 2018
VL 67
IS 6
BP 203
EP 209
DI 10.33588/rn.6706.2018084
PG 7
WC Clinical Neurology
WE Science Citation Index Expanded (SCI-EXPANDED)
SC Neurosciences & Neurology
GA GT5HT
UT WOS:000444538500002
PM 30183060
DA 2025-09-06
ER

PT J
AU Merle, H
   Donnio, A
   Jean-Charles, A
   Guyomarch, J
   Hage, R
   Najioullah, F
   Césaire, R
   Cabié, A
AF Merle, H.
   Donnio, A.
   Jean-Charles, A.
   Guyomarch, J.
   Hage, R.
   Najioullah, F.
   Cesaire, R.
   Cabie, A.
TI Ocular manifestations of emerging arboviruses: Dengue fever,
   Chikungunya, Zika virus, West Nile virus, and yellow fever
SO JOURNAL FRANCAIS D OPHTALMOLOGIE
LA French
DT Review
DE Arboviruses; Dengue fever; Chikungunya virus; Zika virus; West Nile
   virus; Yellow fever; Eye; Uveitis; Choroiditis; Optic neuritis; Retinal
   vasculitis; Neuroretinitis; Retinopathy; Maculopathy
ID SIMULTANEOUS HEPATITIS-A; TRANSMISSION; INFECTION; RETINOPATHY;
   CHALLENGES; NEURITIS; INFANTS; BRAZIL; NERVE
AB Arboviruses are viral diseases transmitted by mosquitoes and tics bites. They area major cause of morbidity and sometimes mortality. Their expansion is constant and due in part to climate change and globalization. Mostly found in tropical regions, arboviruses are sometimes the source of epidemics in Europe. Recently, the Chikungunya virus and the Zika virus were responsible for very large epidemics impacting populations that had never been in contact with those viruses. There are currently no effective antiviral treatments or vaccines. Ocular manifestations due to those infections are thus more frequent and increasingly better described. They are sometimes, as with Zika, complicated by a congenital ocular syndrome. The goal of this review is to describe the ophthalmological manifestations of Dengue fever, Chikungunya virus, Zika virus, West Nile virus, and yellow fever. (C) 2018 Elsevier Masson SAS. All rights reserved.
C1 [Merle, H.; Donnio, A.; Jean-Charles, A.; Guyomarch, J.; Hage, R.] Univ Antilles, Serv Ophtalmol, EA4537, Inserm CIC 1424, Pointe a Pitre, Guadeloupe, France.
   [Najioullah, F.; Cesaire, R.] Univ Antilles, EA4537, Inserm CIC 1424, Lab Virol, Pointe a Pitre, Guadeloupe, France.
   [Cabie, A.] Univ Antilles, Serv Malad Infect & Trop, EA4537, Inserm CIC 1424, Pointe a Pitre, Guadeloupe, France.
C3 Institut National de la Sante et de la Recherche Medicale (Inserm);
   Universite des Antilles; Universite des Antilles; Institut National de
   la Sante et de la Recherche Medicale (Inserm); Institut National de la
   Sante et de la Recherche Medicale (Inserm); Universite des Antilles
RP Merle, H (corresponding author), Ctr Hosp Univ Martinique, Hop Pierre Zobda Quitman, BP 632, F-97261 Fort De France, Martinique, France.
EM harold.merle@chu-martinique.fr
OI Cabie, Andre/0000-0003-0117-3061; Hage, Rabih/0000-0002-1245-323X
CR [Anonymous], 2017, B EPIDEMIOL
   Antlanger M, 2011, CAN J OPHTHALMOL, V46, P92, DOI 10.3129/i10-071
   Atif M, 2016, INFECTION, V44, P695, DOI 10.1007/s15010-016-0935-6
   Bacsal KE, 2007, ARCH OPHTHALMOL-CHIC, V125, P501, DOI 10.1001/archopht.125.4.501
   Beckham J David, 2015, Continuum (Minneap Minn), V21, P1599, DOI [10.1212/con.0000000000000240, 10.1212/CON.0000000000000240]
   Benzekri R, 2017, J FR OPHTALMOL, V40, P138, DOI 10.1016/j.jfo.2017.01.002
   Benzekri R, 2016, AM J TROP MED HYG, V95, P180, DOI 10.4269/ajtmh.15-0547
   Beral L, 2008, OPHTHALMOLOGY, V115, P1524
   Cao-Lormeau VM, 2016, LANCET, V387, P1531, DOI 10.1016/S0140-6736(16)00562-6
   Cerbino-Neto J, 2016, EMERG INFECT DIS, V22, P1318, DOI 10.3201/eid2207.160375
   Chaskopoulou A, 2016, PARASITE VECTOR, V9, DOI 10.1186/s13071-016-1736-6
   Chee E, 2009, AM J OPHTHALMOL, V148, P910, DOI 10.1016/j.ajo.2009.06.030
   Chuah K H, 2017, Med J Malaysia, V72, P73
   Couderc T, 2012, J INFECT DIS, V206, P851, DOI 10.1093/infdis/jis296
   D'Ortenzio E, 2016, NEW ENGL J MED, V374, P2195, DOI 10.1056/NEJMc1604449
   Daudens-Vaysse E, 2016, EUROSURVEILLANCE, V21, P11, DOI 10.2807/1560-7917.ES.2016.21.28.30285
   Garcia CAD, 2006, EYE, V20, P1382, DOI 10.1038/sj.eye.6702219
   de Miranda HA, 2016, OPHTHALMOLOGY, V123, P1788, DOI 10.1016/j.ophtha.2016.05.001
   de Paula Freitas Bruno, 2016, JAMA Ophthalmol, V134, P529, DOI 10.1001/jamaophthalmol.2016.0267
   de Sousa Adriano Miranda, 2006, Journal of Infection and Chemotherapy, V12, P396, DOI 10.1007/s10156-006-0475-6
   Donnio A, 2010, CAN J OPHTHALMOL, V45, P183, DOI 10.1139/i09-207
   Escott S, 2013, CLIN OPHTHALMOL, V7, P363, DOI 10.2147/OPTH.S37443
   Fontes BM, 2016, ARQ BRAS OFTALMOL, V79, P63, DOI 10.5935/0004-2749.20160020
   Furtado JM, 2006, NEW ENGL J MED, V375, P394
   Gallian P, 2017, BLOOD, V129, P263, DOI 10.1182/blood-2016-09-737981
   Garg S, 2005, SURV OPHTHALMOL, V50, P3, DOI 10.1016/j.survophthal.2004.10.001
   Gérardin P, 2008, BMC INFECT DIS, V8, DOI 10.1186/1471-2334-8-99
   Gossner CM, 2017, EURO SURVEILL
   Gould EA, 2010, CLIN MICROBIOL INFEC, V16, P1702, DOI 10.1111/j.1469-0691.2010.03386.x
   Groves JA, 2017, TRANSFUSION, V57, P850, DOI 10.1111/trf.14018
   Gupta A, 2009, EYE, V23, P873, DOI 10.1038/eye.2008.124
   Hammond A, 2016, NAT BIOTECHNOL, V34, P78, DOI 10.1038/nbt.3439
   Haritoglou C, 2002, LANCET, V360, P1070, DOI 10.1016/S0140-6736(02)11145-7
   Hayek S, 2015, JAMA OPHTHALMOL, V133, P849, DOI 10.1001/jamaophthalmol.2015.0698
   Hayes EB, 2005, EMERG INFECT DIS, V11, P1167, DOI 10.3201/eid1108.050289a
   Kapoor HK, 2006, CAN J OPHTHALMOL, V41, P741, DOI 10.1139/I06-069
   Kodati Shilpa, 2017, Lancet, V389, P125, DOI 10.1016/S0140-6736(16)32518-1
   Lalitha P, 2007, AM J OPHTHALMOL, V144, P552, DOI 10.1016/j.ajo.2007.06.002
   Learned D, 2014, RETINA-J RET VIT DIS, V34, P2269, DOI 10.1097/IAE.0000000000000213
   Lederman E., 2010, Morbidity and Mortality Weekly Report, V59, P34
   Leparc-Goffart I, 2014, LANCET, V383, P514, DOI 10.1016/S0140-6736(14)60185-9
   Liang GD, 2015, EMERG MICROBES INFEC, V4, DOI 10.1038/emi.2015.18
   Loh BK, 2008, OPHTHALMOLOGICA, V222, P317, DOI 10.1159/000144074
   Mahendradas P, 2008, OPHTHALMOLOGY, V115, P287, DOI 10.1016/j.ophtha.2007.03.085
   Mahendradas P, 2013, J OPHTHALMIC INFLAMM, V3, DOI 10.1186/1869-5760-3-35
   Marinho PS, 2007, MATERN HLTH NEONATOL, V3, P17
   Marquezan MC, 2017, SURV OPHTHALMOL, V13
   Martínez-Pulgarín DF, 2016, TRAVEL MED INFECT DI, V14, P451, DOI 10.1016/j.tmaid.2016.05.008
   Merle H, 2017, JAMA OPHTHALMOL, V135, P284, DOI 10.1001/jamaophthalmol.2016.5689
   Miner JJ, 2016, CELL REP, V16, P3208, DOI 10.1016/j.celrep.2016.08.079
   Mittal A, 2007, ARCH OPHTHALMOL-CHIC, V125, P1381, DOI 10.1001/archopht.125.10.1381
   Monath TP, 2007, NEW ENGL J MED, V357, P2222, DOI 10.1056/NEJMp0707161
   Motta IJF, 2016, NEW ENGL J MED, V375, P1101, DOI 10.1056/NEJMc1607262
   Moysidis Stavros N, 2017, Retin Cases Brief Rep, V11 Suppl 1, pS18, DOI [10.1097/icb.0000000000000391, 10.1097/ICB.0000000000000391]
   Ng AW, 2015, SURV OPHTHALMOL, V60, P106, DOI 10.1016/j.survophthal.2014.07.003
   Nouvelle-Aquitaine CIRE, 2017, B VEILLE SANITAIRE, V12
   Orsborne J, 2016, PLOS ONE, V11, DOI 10.1371/journal.pone.0152805
   Parke DW, 2016, OPHTHALMOLOGY, V123, P2432, DOI 10.1016/j.ophtha.2016.06.039
   Patterson J, 2016, WEST J EMERG MED, V17, P671, DOI 10.5811/westjem.2016.9.30904
   Pialoux G, 2007, LANCET INFECT DIS, V7, P319, DOI 10.1016/S1473-3099(07)70107-X
   Rhee Taek Kwan, 2014, Korean J Ophthalmol, V28, P96, DOI 10.3341/kjo.2014.28.1.96
   Rozé B, 2017, CLIN INFECT DIS, V65, P1462, DOI 10.1093/cid/cix588
   Sabino EC, 2016, J INFECT DIS, V213, P694, DOI 10.1093/infdis/jiv326
   Scherwitzl I, 2017, CURR OPIN VIROL, V23, P95, DOI 10.1016/j.coviro.2017.04.002
   Scripsema Nicole K, 2015, Retin Cases Brief Rep, V9, P352, DOI [10.1097/icb.0000000000000232, 10.1097/ICB.0000000000000232]
   Shaller A, 2016, REV MED SUISSE, V12, P889
   Shivanthan MC, 2012, BMC INFECT DIS, V12, DOI 10.1186/1471-2334-12-156
   Sivakumar RR, 2013, OPHTHALMOLOGY, V120, P1820, DOI 10.1016/j.ophtha.2013.02.006
   Stanaway JD, 2016, LANCET INFECT DIS, V16, P712, DOI 10.1016/S1473-3099(16)00026-8
   Stangos A, 2006, OCUL IMMUNOL INFLAMM, V14, P301, DOI 10.1080/09273940600932311
   Staples JE, 2016, MMWR-MORBID MORTAL W, V65, P63, DOI 10.15585/mmwr.mm6503e3
   Staples JE, 2009, CLIN INFECT DIS, V49, P942, DOI 10.1086/605496
   Su DHW, 2007, OPHTHALMOLOGY, V114, P1743, DOI 10.1016/j.ophtha.2007.03.054
   Tabbara K, 2012, ANN SAUDI MED, V32, P530, DOI 10.5144/0256-4947.2012.30.4.1105
   Tan CSH, 2007, EYE, V21, P875, DOI 10.1038/sj.eye.6702748
   Teixeira MG, 2009, BMJ-BRIT MED J, V339, P1189
   Teoh SC, 2010, RETINA-J RET VIT DIS, V30, P390, DOI 10.1097/IAE.0b013e3181bd2fc6
   Veloso CE, 2015, CASE REP OPHTHALM, V6, P18, DOI 10.1159/000371791
   Ventura CV, 2016, JAMA OPHTHALMOL, V134, P912, DOI 10.1001/jamaophthalmol.2016.1784
   Ventura CV, 2016, LANCET, V387, P2502, DOI 10.1016/S0140-6736(16)30776-0
   Ventura CV, 2016, ARQ BRAS OFTALMOL, V79, P1, DOI 10.5935/0004-2749.20160002
   Ventura CV, 2016, LANCET, V387, P228, DOI 10.1016/S0140-6736(16)00006-4
   Voigt U, 2001, KLIN MONATSBL AUGENH, V218, P688, DOI 10.1055/s-2001-18392
   Weaver SC, 2010, ANTIVIR RES, V85, P328, DOI 10.1016/j.antiviral.2009.10.008
   Wilder-Smith Annelies, 2017, Lancet Infect Dis, V17, pe101, DOI [10.1016/s1473-3099(16)30518-7, 10.1016/S1473-3099(16)30518-7]
   Wong Chee Wai, 2019, Retin Cases Brief Rep, V13, P171, DOI [10.1097/icb.0000000000000552, 10.1097/ICB.0000000000000552]
   Yadav HM, 2017, J OPHTHALMIC INFLAMM, V7, DOI 10.1186/s12348-017-0132-5
   Zhao ZY, 2017, INVEST OPHTH VIS SCI, V58, P4355, DOI 10.1167/iovs.17-22016
NR 88
TC 28
Z9 30
U1 0
U2 17
PU MASSON EDITEUR
PI MOULINEAUX CEDEX 9
PA 21 STREET CAMILLE DESMOULINS, ISSY, 92789 MOULINEAUX CEDEX 9, FRANCE
SN 0181-5512
EI 1773-0597
J9 J FR OPHTALMOL
JI J. Fr. Ophthamol.
PD SEP
PY 2018
VL 41
IS 7
BP 659
EP 668
DI 10.1016/j.jfo.2018.03.005; 10.1016/j.jfo.2018.05.002
PG 10
WC Ophthalmology
WE Science Citation Index Expanded (SCI-EXPANDED)
SC Ophthalmology
GA GT9YC
UT WOS:000444902500018
PM 30173871
DA 2025-09-06
ER

PT J
AU Sezen, AI
   Yildirim, M
   Kültür, MN
   Pehlivanoglu, F
   Menemenlioglu, D
AF Sezen, Aysegul Inci
   Yildirim, Mustafa
   Kultur, Melike Nur
   Pehlivanoglu, Filiz
   Menemenlioglu, Dilek
TI Cases of Zika Virus Infection in Turkey: Newly Married Couple Returning
   from Cuba
SO MIKROBIYOLOJI BULTENI
LA Turkish
DT Article
DE Zika virus; Aedes; case imported to Turkey
AB Zika virus is a Flavivirus in the family Flaviviridae, and transmitted to humans by Aedes species mosquitoes. Zika virus infection is asymptomatic in 80% of cases and has a mild course when symptoms occur. These symptoms include headache, myalgia, mild fever, maculopapular rash and conjunctivitis. Zika virus has been associated with serious neurological complications such as Guillain-Barre syndrome in adults and microcephaly development in neonates. It has recently become a global public health problem as a result of increasing cases. As it is known that the vector of this disease is present in our country; entry of Zika virus infection in our country has a great importance. In this report the clinical and laboratory findings of two cases of Zika virus infection imported to Turkey by a couple returning from Cuba in October 2017 were presented. Newly married couple, both 29 years old, without a known chronic disease history, went on honeymoon to Cuba between 17-29 September and they visited Havana and Varadero. They reported that they were bitten repeatedly by the mosquitoes and did not use insect repellents during this time. Four days after returning to Turkey, they had headaches, back pain and myalgia followed by rash and joint pain. They reported having their symptoms started in the same day in a few hours difference. The symptoms for both patients disappeared in 10 days. Serum samples from the patients were sent to the Public Health General Directorate National Arboviruses and Viral Zoonoses Laboratory to be tested for Dengue, Chikungunya and Zika viruses. Nucleic acid testing yielded negative results. The Arbovirus Indirect Immunofluorescence test were positive both for IgM and IgG for Zika virus. No cross reactivity with Dengue virus was detected. Chikungunya antibodies were found as negative. At two months of the diagnosis, urine and semen samples of the male patient were tested by real-time reverse transcriptase polymerase chain reaction (rRT-PCR). The result was negative for urine but positive for semen sample. This report is important to present the first cases of Zika virus infection published in Turkey. Zika virus infection should be suspected in patients with fever, headache, rash, myalgia and joint pain returning from an endemic areas. All travelers, especially pregnant women, have to take precautions for mosquitos during the trip.
C1 [Sezen, Aysegul Inci; Yildirim, Mustafa; Kultur, Melike Nur; Pehlivanoglu, Filiz] Univ Hlth Sci Istanbul Haseki Educ & Res Hosp, Dept Infect Dis & Clin Microbiol, Turgut Ozal Millet Caddesi, TR-34130 Istanbul, Turkey.
   [Menemenlioglu, Dilek] Natl Arboviruses & Viral Zoonoses Lab, Microbiol Reference Labs & Biol Prod Dept, Publ Hlth Gen Directorate, Ankara, Turkey.
RP Sezen, AI (corresponding author), Univ Hlth Sci Istanbul Haseki Educ & Res Hosp, Dept Infect Dis & Clin Microbiol, Turgut Ozal Millet Caddesi, TR-34130 Istanbul, Turkey.
EM incinarin@hotmail.com
RI ; Ozcelik, Melike/JGL-7952-2023; Sezen, Aysegul Inci/GQH-7997-2022;
   Sezen, Ayşegül/GQH-7997-2022; Pehlivanoglu, Filiz/GRR-6777-2022
OI Pehlivanoglu, Filiz/0000-0001-9943-6004; Ozcelik, Melike
   Nur/0000-0001-8590-230X; Sezen, Aysegul Inci/0000-0001-8920-9019; 
CR Charrel RN, 2016, B WORLD HEALTH ORGAN, V94, P574, DOI 10.2471/BLT.16.171207
   Darko R, 2016, PEDIATR EMERG CARE, V32, P705, DOI 10.1097/PEC.0000000000000932
   Ioannou P, 2017, IDCASES, V8, P92, DOI 10.1016/j.idcr.2017.04.019
   Musso D, 2016, CLIN MICROBIOL REV, V29, P487, DOI 10.1128/CMR.00072-15
   Rabaan AA, 2017, J INFECT PUBLIC HEAL, V10, P141, DOI 10.1016/j.jiph.2016.05.007
   Reardon S, 2016, NATURE, V536, P257, DOI 10.1038/536257a
   Tappe D, 2014, EUROSURVEILLANCE, V19, P12, DOI 10.2807/1560-7917.ES2014.19.4.20685
   Thomas S.J., 2015, MANDELL DOUGLAS BENN, P1881
   Wang ZY, 2016, VIROL SIN, V31, P103, DOI 10.1007/s12250-016-3780-y
   Zammarchi L, 2015, J CLIN VIROL, V63, P32, DOI 10.1016/j.jcv.2014.12.005
NR 10
TC 4
Z9 6
U1 0
U2 4
PU ANKARA MICROBIOLOGY SOC
PI ANKARA
PA HACETLEPE UNIV FACULTY MEDICINE DEPT MICROBIOLOGY, 06100 ANKARA, TURKEY
SN 0374-9096
J9 MIKROBIYOL BUL
JI Mikrobiyol. Bul.
PD JUL
PY 2018
VL 52
IS 3
BP 308
EP 315
DI 10.5578/mb.66991
PG 8
WC Microbiology
WE Science Citation Index Expanded (SCI-EXPANDED)
SC Microbiology
GA GR7EP
UT WOS:000442851500009
PM 30156517
OA hybrid
DA 2025-09-06
ER

PT J
AU Atencia, MC
   Perez, MDJ
   Caldera, SM
   Jaramillo, MC
   Bejarano, EE
AF Atencia, Maria Claudia
   Perez, Maria de Jesus
   Caldera, Sandy Milena
   Jaramillo, Maria Cristina
   Bejarano, Eduar Elias
TI Genetic variability of Aedes aegypti in the department of Sucre,
   Colombia, by analysis of the nucleotide sequence of the mitochondrial
   ND4 gene
SO BIOMEDICA
LA Spanish
DT Article
DE Culicidae; Aedes/genetics; DNA mitocondrial; dengue; Colombia
ID YELLOW-FEVER MOSQUITO; POPULATION-GENETICS; VECTOR COMPETENCE; DNA
   POLYMORPHISM; DENGUE-2 VIRUS; FLOW; PHYLOGEOGRAPHY; COLLECTIONS;
   RESISTANCE; MEXICO
AB Introduction. Aedes aegypti is the most important mosquito species in America for the transmission of viruses as Dengue, Zika, Chikungunya and Yellow Fever virus. Ecological factors as well as chemical controls can affect the genetic composition of Ae. aegypti populations, which is why its genetic characterization is necessary.
   Objective. To determine the genetic variability of Ae. aegypti populations in four municipalities of Sucre department, Colombia.
   Materials and methods. Larvae of Ae. aegypti, collected in the municipalities of Sincelejo, Sampues, Corozal and Guaranda, Sucre department, were reared under laboratory conditions to adult stage. A segment of the mitochondrial ND4 gene, which codes for the subunit 4 of the enzyme NADH-dehydrogenase, was used as genetic marker. The genetic analysis included the estimation of parameters of nucleotide and haplotype diversity, genetic structure and gene flow.
   Results. 108 partial sequences of 357 nucleotides and four nucleotide haplotypes of the ND4 gene of Ae. aegypti were obtained. Significant differences were found in the genetic structure between the Sampues and Guaranda populations (F-ST = 0.59467), Sincelejo and Sampues (F-ST = 0.25637), and Corozal and Guaranda (F-ST = 0.22237). A high gene flow was observed among the populations of Sincelejo and Corozal (Nm = infinite).
   Conclusion. There are genetic differences between the Ae. aegypti populations from the municipalities of Sucre department. The presence of a new haplotype of the mitochondrial ND4 gene of Ae. aegypti in Colombia was recorded, detected in the municipality of Sincelejo.
C1 [Atencia, Maria Claudia; Perez, Maria de Jesus; Caldera, Sandy Milena; Jaramillo, Maria Cristina; Bejarano, Eduar Elias] Univ Sucre, Grp Invest Biomed, Sincelejo, Colombia.
RP Atencia, MC (corresponding author), Univ Sucre, Carrera 14 16B-32, Sincelejo, Colombia.
EM mariclau_1112@hotmail.com
CR AITKEN THG, 1977, AM J TROP MED HYG, V26, P985, DOI 10.4269/ajtmh.1977.26.985
   Llinás GA, 2012, VECTOR-BORNE ZOONOT, V12, P254, DOI 10.1089/vbz.2011.0696
   ALTSCHUL SF, 1990, J MOL BIOL, V215, P403, DOI 10.1016/S0022-2836(05)80360-2
   Anderson JR, 2006, AM J TROP MED HYG, V75, P886, DOI 10.4269/ajtmh.2006.75.886
   Bandelt HJ, 1999, MOL BIOL EVOL, V16, P37, DOI 10.1093/oxfordjournals.molbev.a026036
   Bennett KE, 2002, AM J TROP MED HYG, V67, P85, DOI 10.4269/ajtmh.2002.67.85
   Bosio CF, 1998, AM J TROP MED HYG, V59, P965, DOI 10.4269/ajtmh.1998.59.965
   Bosio CF, 2005, AM J TROP MED HYG, V72, P434, DOI 10.4269/ajtmh.2005.72.434
   Bracco JE, 2007, MEM I OSWALDO CRUZ, V102, P573, DOI 10.1590/S0074-02762007005000062
   Brito R. A. D., 2002, MOL BIOL, V25, P161, DOI DOI 10.1590/S1415-47572002000200009
   Cavalcanti M., 2008, MANTEL V1 19
   Atencia MC, 2016, BIOMEDICA, V36, P432, DOI 10.7705/biomedica.v36i3.2834
   Costa-da-Silva AL, 2005, MEM I OSWALDO CRUZ, V100, P639, DOI 10.1590/S0074-02762005000600007
   da Costa-Ribeiro MCV, 2007, AM J TROP MED HYG, V77, P303
   Damal K, 2013, AM J TROP MED HYG, V89, P482, DOI 10.4269/ajtmh.13-0102
   Excoffier L, 2010, MOL ECOL RESOUR, V10, P564, DOI 10.1111/j.1755-0998.2010.02847.x
   Fluxus Technology Ltd, NETW 4 6 1 1 STEIN M
   FU YX, 1993, GENETICS, V133, P693
   Gorrochotegui-Escalante N, 2002, AM J TROP MED HYG, V66, P213, DOI 10.4269/ajtmh.2002.66.213
   Hoyos-López R, 2015, REV COLOMB ENTOMOL, V41, P218
   Iturbe U., 2010, SESBE, V5, P5
   Jaimes-Dueñez J, 2015, PLOS NEGLECT TROP D, V9, DOI 10.1371/journal.pntd.0003553
   Julio NB, 2009, MEM I OSWALDO CRUZ, V104, P626, DOI 10.1590/S0074-02762009000400016
   Leiva G Nélida, 2004, Rev. perú. med. exp. salud publica, V21, P157
   Librado P, 2009, BIOINFORMATICS, V25, P1451, DOI 10.1093/bioinformatics/btp187
   Lima RS, 2009, GENET MOL BIOL, V32, P414, DOI 10.1590/S1415-47572009005000036
   Lozano-Fuentes S, 2009, PLOS NEGLECT TROP D, V3, DOI 10.1371/journal.pntd.0000468
   MANTEL N, 1967, CANCER RES, V27, P209
   Cadavid JM, 2015, BIOMEDICA, V35, P53, DOI [10.1590/S0120-41572015000100008, 10.7705/biomedica.v35i1.2343]
   Caldera SM, 2013, BIOMEDICA, V33, P89, DOI 10.7705/biomedica.v33i0.1573
   Ministerio de salud y proteccion social republica de colombia, SIT ACT DENG SEM 12
   Nelson M., 1986, AEDES AEGYPTI BIOL E, P1
   Ocampo CB, 2004, AM J TROP MED HYG, V71, P506, DOI 10.4269/ajtmh.2004.71.506
   Olanratmanee P, 2013, PLOS NEGLECT TROP D, V7, DOI 10.1371/journal.pntd.0001913
   Organizacion Mundial de la Salud Organizacion Panamericana de la Salud, 2009, DENG GUIAS DIAGN TRA
   Paduan KD, 2008, J MED ENTOMOL, V45, P59, DOI 10.1603/0022-2585(2008)45[59:MDPAHI]2.0.CO;2
   Paupy C, 2012, INFECT GENET EVOL, V12, P1260, DOI 10.1016/j.meegid.2012.04.012
   Quintero D., 2010, IATREIA, V23, P146
   Ravel S, 2001, ACTA TROP, V78, P241, DOI 10.1016/S0001-706X(01)00083-3
   Rousset F, 1997, GENETICS, V145, P1219
   Rueda LM, 2004, ZOOTAXA, P1, DOI 10.11646/zootaxa.589.1.1
   Scarpassa VM, 2008, AM J TROP MED HYG, V78, P895, DOI 10.4269/ajtmh.2008.78.895
   Sylla M, 2009, PLOS NEGLECT TROP D, V3, DOI 10.1371/journal.pntd.0000408
   TAJIMA F, 1983, GENETICS, V105, P437
   Tamura K, 2013, MOL BIOL EVOL, V30, P2725, DOI [10.1093/molbev/msr121, 10.1093/molbev/mst197]
   Twerdochlib AL, 2012, REV BRAS ENTOMOL, V56, P249, DOI 10.1590/S0085-56262012005000030
   da Costa-Ribeiro MCV, 2006, MEM I OSWALDO CRUZ, V101, P917, DOI 10.1590/S0074-02762006000800015
   World Health Organization (WHO), GUID PREV CONTR CHIK
   WRIGHT S, 1951, ANN EUGENIC, V15, P323
   WRIGHT S, 1978, P580
   Yan GY, 1998, GENETICS, V148, P793
NR 51
TC 0
Z9 0
U1 0
U2 1
PU INST NACIONAL SALUD - Colombia
PI BOGOTA D C
PA AVENIDA CALLE 26 NO 51-60, APARTADO AEREO 80334 Y 80080, BOGOTA D C,
   00000, COLOMBIA
SN 0120-4157
EI 2590-7379
J9 BIOMEDICA
JI Biomedica
PD JUN
PY 2018
VL 38
IS 2
PG 36
WC Tropical Medicine
WE Science Citation Index Expanded (SCI-EXPANDED)
SC Tropical Medicine
GA GJ8RR
UT WOS:000435658300002
DA 2025-09-06
ER

PT J
AU Gunturiz, ML
   Cortés, L
   Cuevas, EL
   Chaparro, PE
   Ospina, ML
AF Luz Gunturiz, Maria
   Cortes, Liliana
   Liliana Cuevas, Ester
   Enrique Chaparro, Pablo
   Lucia Ospina, Martha
TI Congenital cerebral toxoplasmosis, Zika and chikungunya virus
   infections: A case report
SO BIOMEDICA
LA Spanish
DT Article
DE Toxoplasmosis; congenital; Zika virus; Chikungunya virus; congenital
   abnormalities; infection; cerebrum
ID TO-CHILD TRANSMISSION; INTRACRANIAL CALCIFICATIONS; MATERNAL
   REINFECTION; PRENATAL-DIAGNOSIS; ULTRASONOGRAPHY; COINFECTIONS
AB We report a case of intrauterine infection by Toxoplasma gondii, Chikungunya and Zika viruses in a Colombian woman from the southern part of the country. The patient attended prenatal care in the second trimester of her pregnancy and she informed that in the first trimester she had presented with clinical symptoms compatible with Zika virus infection. Amniotic fluid PCR assays showed infection by T. gondii, chikungunya and Zika viruses. Diagnostic imaging showed fetal malformation of the central nervous system. At 29 weeks of gestation, pregnancy was terminated medically.
C1 [Luz Gunturiz, Maria] Inst Nacl Salud, Equipo Banco Proyectos, Direcc Invest Salud Publ, Bogota, DC, Colombia.
   [Cortes, Liliana] Inst Nacl Salud, Grp Parasitol, Direcc Redes Salud Publ, Bogota, DC, Colombia.
   [Liliana Cuevas, Ester] Inst Nacl Salud, Equipo Maternidad Segura, Direcc Vigilancia & Anal Riesgo Salud Publ, Bogota, DC, Colombia.
   [Enrique Chaparro, Pablo] Inst Nacl Salud, Direcc Invest Salud Publ, Ave Calle 26 51-20, Bogota, DC, Colombia.
   [Lucia Ospina, Martha] Inst Nacl Salud, Direcc Gen, Bogota, DC, Colombia.
C3 Instituto Nacional de Salud (Colombia); Instituto Nacional de Salud
   (Colombia); Instituto Nacional de Salud (Colombia); Instituto Nacional
   de Salud (Colombia); Instituto Nacional de Salud (Colombia)
RP Chaparro, PE (corresponding author), Inst Nacl Salud, Direcc Invest Salud Publ, Ave Calle 26 51-20, Bogota, DC, Colombia.
EM pchaparro@ins.gov.co
CR Alvarez C, 2015, J INFECT DIS, V211, P2006, DOI 10.1093/infdis/jiu833
   Arpino C, 2009, REV MED VIROL, V19, P121, DOI 10.1002/rmv.606
   Barkovich AJ, 2003, CHILD NERV SYST, V19, P501, DOI 10.1007/s00381-003-0763-8
   Barton MA, 2016, CAN MED ASSOC J, V188, pE118, DOI 10.1503/cmaj.160179
   Besnard Marianne, 2016, Euro Surveill, V21, DOI 10.2807/1560-7917.ES.2016.21.13.30181
   Brito C, 2015, ACTA MEDICA PORT, V28, P679
   Burt FJ, 2012, LANCET, V379, P662, DOI 10.1016/S0140-6736(11)60281-X
   Capobiango JD, 2014, BRAZ J INFECT DIS, V18, P364
   Carletti A, 2009, PRENATAL DIAG, V29, P389, DOI 10.1002/pd.2244
   Cavalheiro S, 2016, CHILD NERV SYST, V32, P1057, DOI 10.1007/s00381-016-3074-6
   Cherabuddi Kartikeya, 2016, JMM Case Rep, V3, pe005072, DOI [10.1099/jmmcr.0.005072, 10.1099/jmmcr.0.005072]
   Corte Constitucional de Colombia, C35506 CORT CONST CO
   de-la-Torre A, 2013, PLOS NEGLECT TROP D, V7, DOI 10.1371/journal.pntd.0002541
   DERCOLE C, 1993, EUR J OBSTET GYN R B, V50, P177, DOI 10.1016/0028-2243(93)90198-L
   DESMONTS G, 1974, NEW ENGL J MED, V290, P1110, DOI 10.1056/NEJM197405162902003
   DIEBLER C, 1985, NEURORADIOLOGY, V27, P125, DOI 10.1007/BF00343783
   Dunn D, 1999, LANCET, V353, P1829, DOI 10.1016/S0140-6736(98)08220-8
   Elbez-Rubinstein A, 2009, J INFECT DIS, V199, P280, DOI 10.1086/595793
   Faye O, 2014, PLOS NEGLECT TROP D, V8, DOI 10.1371/journal.pntd.0002636
   Fritel X, 2010, EMERG INFECT DIS, V16, P418, DOI 10.3201/eid1603.091403
   Gavinet MF, 1997, J CLIN MICROBIOL, V35, P1276, DOI 10.1128/JCM.35.5.1276-1277.1997
   Gérardin P, 2008, PLOS MED, V5, P413, DOI 10.1371/journal.pmed.0050060
   Gómez Marín Jorge Enrique, 2002, Rev. salud pública, V4, P7
   Hazin AN, 2016, NEW ENGL J MED, V374, P2193, DOI 10.1056/NEJMc1603617
   Juliao O, 1988, ESTUDIO NACL SALUD T
   Kiroglu Y, 2010, DIAGN INTERV RADIOL, V16, P263, DOI 10.4261/1305-3825.DIR.2626-09.1
   Kleber de Oliveira Wanderson, 2016, MMWR Morb Mortal Wkly Rep, V65, P242, DOI [10.15585/mmwr.mm6509e2, 10.15585/mmwr.mm6509e2]
   Lago EG, 2007, CLIN RADIOL, V62, P1004, DOI 10.1016/j.crad.2007.05.001
   Malinger G, 2011, PRENATAL DIAG, V31, P881, DOI 10.1002/pd.2795
   Melo ASO, 2016, ULTRASOUND OBST GYN, V47, P6, DOI 10.1002/uog.15831
   Miranda DD, 2016, AM J PUBLIC HEALTH, V106, P598, DOI 10.2105/AJPH.2016.303115
   Mlakar J, 2016, NEW ENGL J MED, V374, P951, DOI 10.1056/NEJMoa1600651
   Organizacion Panamericana de la Salud-Organizacion Mundial de la Salud, 2016, ZIK ACT EP
   Peyron F, 2006, MICROBES INFECT, V8, P2333, DOI 10.1016/j.micinf.2006.03.023
   Ramful D, 2007, PEDIATR INFECT DIS J, V26, P811, DOI 10.1097/INF.0b013e3180616d4f
   Remington J.S., 2001, Infectious Diseases of the Fetus and Newborn Infant, V5th, P205
   Robert-Gangneux F, 2012, CLIN MICROBIOL REV, V25, P264, DOI 10.1128/CMR.05013-11
   Robin S, 2008, J CHILD NEUROL, V23, P1028, DOI 10.1177/0883073808314151
   Rosso Fernando, 2007, Colomb. Med., V38, P316
   SABIN AB, 1952, JAMA-J AM MED ASSOC, V150, P1063, DOI 10.1001/jama.1952.03680110003002
   Sanchez V, 2014, PARASITOL INT, V63, P463, DOI 10.1016/j.parint.2013.10.012
   Sardi SI, 2016, J CLIN MICROBIOL, V54, P2348, DOI 10.1128/JCM.00877-16
   Senanayake M. P., 2009, CEYLON MEDICAL JOURNAL, V54, P47
   Shrivastava A, 2011, INDIAN J PEDIATR, V78, P1008, DOI 10.1007/s12098-011-0371-7
   Torgerson PR, 2013, B WORLD HEALTH ORGAN, V91, P501, DOI 10.2471/BLT.12.111732
   Valdès V, 2011, ARCH PEDIATRIE, V18, P761, DOI 10.1016/j.arcped.2011.04.011
   Aragao MDV, 2016, BMJ-BRIT MED J, V353, DOI 10.1136/bmj.i1901
   Waggoner JJ, 2016, CLIN INFECT DIS, V63, P1584, DOI 10.1093/cid/ciw589
   Zambrano H, 2016, AM J TROP MED HYG, V95, P894, DOI 10.4269/ajtmh.16-0323
NR 49
TC 6
Z9 7
U1 0
U2 2
PU INST NACIONAL SALUD
PI BOGOTA D C
PA AVENIDA CALLE 26 NO 51-60, APARTADO AEREO 80334 Y 80080, BOGOTA D C,
   00000, COLOMBIA
SN 0120-4157
EI 2590-7379
J9 BIOMEDICA
JI Biomedica
PD JUN
PY 2018
VL 38
IS 2
BP 144
EP 152
DI 10.7705/biomedica.v38i0.3652
PG 9
WC Tropical Medicine
WE Science Citation Index Expanded (SCI-EXPANDED)
SC Tropical Medicine
GA GJ8RR
UT WOS:000435658300006
PM 30184357
OA gold, Green Submitted
DA 2025-09-06
ER

PT J
AU Ensser, A
AF Ensser, Armin
TI Virus-Associated Arthritis: Globalisation of Vectors and Viruses
SO AKTUELLE RHEUMATOLOGIE
LA German
DT Review
DE viral; arthritis; diagnosis; Chikungunya virus
ID GUILLAIN-BARRE-SYNDROME; ZIKA VIRUS; CHIKUNGUNYA VIRUS; INFECTION;
   OUTBREAK
AB Although the majority of cases can still be attributed to travellers returning from epidemic and endemic areas, changes in the distribution of insect vectors will increase the frequency of locally acquired infections and minor outbreaks of "tropical" viruses in Southern and Central Europe. Virus-associated arthritis is a characteristic feature of an acute infection with the Chikungunya virus. A number of other tropical and endemic pathogens as well as early forms of rheumatoid arthritis and other autoimmune diseases should be included in the differential-diagnostic evaluation.
C1 [Ensser, Armin] Univ Klinikum Erlangen, Virol Inst, Schlossgarten 4, D-91054 Erlangen, Germany.
C3 University of Erlangen Nuremberg
RP Ensser, A (corresponding author), Univ Klinikum Erlangen, Virol Inst, Schlossgarten 4, D-91054 Erlangen, Germany.
EM armin.ensser@fau.de
CR Assunçao-Miranda I, 2013, BIOMED RES INT, V2013, DOI 10.1155/2013/973516
   Bhatt S, 2013, NATURE, V496, P504, DOI 10.1038/nature12060
   Bouquillard E., 2018, Joint Bone Spine, V85, P207, DOI [DOI 10.1016/J.JBSPIN.2017.01.014, 10.1016/j.jbspin.2017.01.014]
   Burt FJ, 2017, LANCET INFECT DIS, V17, pE107, DOI 10.1016/S1473-3099(16)30385-1
   Chen WQ, 2014, P NATL ACAD SCI USA, V111, P6040, DOI 10.1073/pnas.1318859111
   Cherabuddi Kartikeya, 2016, JMM Case Rep, V3, pe005072, DOI [10.1099/jmmcr.0.005072, 10.1099/jmmcr.0.005072]
   Delisle E, 2015, EUROSURVEILLANCE, V20, P8, DOI 10.2807/1560-7917.ES2015.20.17.21108
   Enserink M, 2007, SCIENCE, V317, P1485, DOI 10.1126/science.317.5844.1485a
   Faria NR, 2016, SCIENCE, V352, P345, DOI 10.1126/science.aaf5036
   Franco L, 2015, Clin Microbiol Infect, V21, DOI [10.1016/j.cmi.2015.03.016, 10.1016/j.cmi.2015.03.016]
   Furuya-Kanamori L, 2016, BMC INFECT DIS, V16, DOI 10.1186/s12879-016-1417-2
   Grandadam M, 2011, EMERG INFECT DIS, V17, P910, DOI 10.3201/eid1705.101873
   Hartung K, 2007, Z RHEUMATOL, V66, P395, DOI 10.1007/s00393-007-0199-8
   Holland R, 2013, AUST FAM PHYSICIAN, V42, P770
   Jalava K, 2013, EPIDEMIOL INFECT, V141, P1857, DOI 10.1017/S095026881200249X
   Mejía CR, 2018, REUMATOL CLIN, V14, P97, DOI 10.1016/j.reuma.2017.01.006
   Miner JJ, 2015, ARTHRITIS RHEUMATOL, V67, P1214, DOI 10.1002/art.39027
   Musso D, 2017, LANCET INFECT DIS, V17, P255, DOI 10.1016/S1473-3099(17)30070-1
   Olivia Lwande Wesula, 2015, Infection Ecology & Epidemiology, V5, P29853, DOI [10.3402/iee.v5.29853, 10.3402/iee.v5.29853]
   Pabbaraju K, 2016, J CLIN VIROL, V83, P66, DOI 10.1016/j.jcv.2016.09.001
   Parra B, 2016, NEW ENGL J MED, V375, P1513, DOI 10.1056/NEJMoa1605564
   Rezza G, 2007, LANCET, V370, P1840, DOI 10.1016/S0140-6736(07)61779-6
   Roiz D, 2015, PLOS NEGLECT TROP D, V9, DOI 10.1371/journal.pntd.0003854
   Rouvinski A, 2015, NATURE, V520, P109, DOI 10.1038/nature14130
   Schilte C, 2013, PLOS NEGLECT TROP D, V7, DOI 10.1371/journal.pntd.0002137
   Schmidt-Chanasit J, 2012, INFECTION, V40, P441, DOI 10.1007/s15010-011-0208-3
   Simmons CP, 2012, NEW ENGL J MED, V366, P1423, DOI 10.1056/NEJMra1110265
   SIMPSON D. I. H., 1964, TRANS ROY SOC TROP MED HYG, V58, P335, DOI 10.1016/0035-9203(64)90201-9
   Smith DW, 2016, LANCET, V387, P1486, DOI 10.1016/S0140-6736(16)00564-X
   Sousa CA, 2012, EUROSURVEILLANCE, V17, P15
   Tanay A, 2017, CURR OPIN RHEUMATOL, V29, P389, DOI 10.1097/BOR.0000000000000396
   Teo TH, 2017, SCI TRANSL MED, V9, DOI 10.1126/scitranslmed.aal1333
   Victora CG, 2016, LANCET, V387, P621, DOI 10.1016/S0140-6736(16)00273-7
   Vouga M, 2017, LANCET, V389, P151, DOI 10.1016/S0140-6736(17)30013-2
   WHO, 2009, WHO TECH REP SER, V958, P1
   World Hlth Org, 2017, VACCINE, V35, P1200, DOI 10.1016/j.vaccine.2016.10.070
NR 36
TC 0
Z9 0
U1 0
U2 3
PU GEORG THIEME VERLAG KG
PI STUTTGART
PA RUDIGERSTR 14, D-70469 STUTTGART, GERMANY
SN 0341-051X
EI 1438-9940
J9 AKTUEL RHEUMATOL
JI Aktuelle Rheumatol.
PD APR
PY 2018
VL 43
IS 2
BP 126
EP 134
DI 10.1055/s-0043-121984
PG 9
WC Rheumatology
WE Science Citation Index Expanded (SCI-EXPANDED)
SC Rheumatology
GA GC2IK
UT WOS:000429605300003
DA 2025-09-06
ER

PT J
AU Walther, D
   Kampen, H
AF Walther, Doreen
   Kampen, Helge
TI The citizen science project,Muecken-atlas
SO TIERAERZTLICHE UMSCHAU
LA German
DT Article
DE Asian tiger mosquito; Asian bush mosquito; citizen science; invasive
   species; mosquito monitoring; vectors
ID JAPONICUS-JAPONICUS DIPTERA; AEDES-ALBOPICTUS DIPTERA; BLUETONGUE
   DISEASE; INVASIVE MOSQUITOS; GERMANY; CULICIDAE; KOREICUS; VECTORS;
   DENGUE
AB As a consequence of globalisation and climate change, mosquitoes have regained considerable relevance as vectors of disease agents in Europe. While Germany has remained largely unaffected, chikungunya, dengue, West Nile and malaria cases have recently occurred in southern Europe with increasing frequency. In addition to native mosquito species, invasive species which emerge more and more often, in particular the Asian tiger mosquito Aedes albopictus, are made responsible for those. As the invasive species push northwards, extensive surveillance of the German mosquito fauna was initiated some years ago. The citizen science project 'Mueckenatlas' which requests private persons to collect mosquitoes and make them available for scientific purposes, has been a major column of the monitoring activities since 2012. To date, more than 100,000 mosquitoes submitted from all over Germany have been analysed in this project, with rare species not documented for Germany for decades and several new species detected. These include the Asian tiger mosquito which still occurs only sporadically although it is locally established in southern Germany at some restricted sites and even controlled, as well as the Asian bush mosquito which is considered less dangerous but is better adapted and has already conquered tremendous areas of Germany. The Mueckenatlas' helps identify changes in the indigenous mosquito fauna within due time, facilitating the development and implementation of appropriate measures, if necessary, before disease agents will be introduced into the populations and subsequently transmitted.
C1 [Walther, Doreen] Leibniz Zentrum Agrarlandschaftsforsch, Eberswalder Str 84, D-15374 Muncheberg, Germany.
   [Kampen, Helge] Bundesforschungsinst Tiergesundheit, Friedrich Loeffler Inst, Sudufer 10, D-17493 Greifswald, Germany.
C3 Leibniz Association; Leibniz Zentrum fur Agrarlandschaftsforschung
   (ZALF); Friedrich Loeffler Institute
RP Walther, D (corresponding author), Leibniz Zentrum Agrarlandschaftsforsch, Eberswalder Str 84, D-15374 Muncheberg, Germany.; Kampen, H (corresponding author), Bundesforschungsinst Tiergesundheit, Friedrich Loeffler Inst, Sudufer 10, D-17493 Greifswald, Germany.
EM doreen.walther@zalf.de; helge.kampen@fli.de
CR Akiner MM, 2016, PLOS NEGLECT TROP D, V10, DOI 10.1371/journal.pntd.0004664
   [Anonymous], 2007, Eurosurveillance
   Becker N., 1983, Bulletin of the Society of Vector Ecologists, V8, P85
   Becker N, 2017, PARASITOL RES, V116, P847, DOI 10.1007/s00436-016-5356-z
   Becker N, 2013, PARASITOL RES, V112, P1787, DOI 10.1007/s00436-012-3230-1
   Black WC, 2002, ARCH MED RES, V33, P379, DOI 10.1016/S0188-4409(02)00373-9
   Ganushkina LA, 2016, VECTOR-BORNE ZOONOT, V16, P58, DOI 10.1089/vbz.2014.1761
   Gethmann J, 2010, TIERAERZTL UMSCHAU, V65, P4
   Gratz NG, 2004, MED VET ENTOMOL, V18, P215, DOI 10.1111/j.0269-283X.2004.00513.x
   Hofhuis A, 2009, VECTOR-BORNE ZOONOT, V9, P217, DOI 10.1089/vbz.2008.0071
   Huber K, 2012, J VECTOR ECOL, V37, P462, DOI 10.1111/j.1948-7134.2012.00252.x
   Kampen H., 2013, NATURWISSENSCHAFTLIC, V66, P285
   Kampen H, 2017, PARASITOL RES, V116, P3253, DOI 10.1007/s00436-017-5619-3
   Kampen H, 2016, PLOS ONE, V11, DOI 10.1371/journal.pone.0167948
   Kampen H, 2015, MITT DEUT GES ALLGEM, V20, P309
   Kampen H, 2014, PARASITE VECTOR, V7, DOI 10.1186/1756-3305-7-59
   Kampen H, 2013, PARASITOL RES, V112, P905, DOI 10.1007/s00436-012-3128-y
   Kampen H, 2012, PARASITE VECTOR, V5, DOI 10.1186/1756-3305-5-284
   Kampen H, 2010, WIEN KLIN WOCHENSCHR, V122, P31, DOI 10.1007/s00508-010-1435-9
   Medlock JM, 2015, B ENTOMOL RES, V105, P637, DOI 10.1017/S0007485315000103
   Morillon M, 2002, BIENNIAL BOOKS EAA, V2, P211
   Paupy C, 2009, MICROBES INFECT, V11, P1177, DOI 10.1016/j.micinf.2009.05.005
   Pluskota B, 2016, PARASITOL RES, V115, P3245, DOI 10.1007/s00436-016-5078-2
   Pluskota Bjorn, 2008, European Mosquito Bulletin, V26, P1
   REITER P, 1987, J AM MOSQUITO CONTR, V3, P494
   Schaffner F, 2013, CLIN MICROBIOL INFEC, V19, P685, DOI 10.1111/1469-0691.12189
   Schaffner F, 2009, MED VET ENTOMOL, V23, P448, DOI 10.1111/j.1365-2915.2009.00825.x
   Schaffner F, 2014, LANCET INFECT DIS, V14, P1271, DOI 10.1016/S1473-3099(14)70834-5
   Sinka ME, 2010, PARASITE VECTOR, V3, DOI 10.1186/1756-3305-3-117
   Sousa CA, 2012, EUROSURVEILLANCE, V17, P15
   Vezzani D, 2007, TROP MED INT HEALTH, V12, P299, DOI [10.1111/j.1365-3156.2006.01781.x, 10.1111/j.1365-3165.2006.01781.x]
   Walther D, 2017, ACTA TROP, V166, P186, DOI 10.1016/j.actatropica.2016.11.024
   Werner D, 2012, EUROSURVEILLANCE, V17, P14
   Werner D, 2016, PARASITOL RES, V115, P1331, DOI 10.1007/s00436-015-4848-6
   Werner D, 2015, PARASITOL RES, V114, P831, DOI 10.1007/s00436-014-4244-7
   Werner D, 2013, PARASITOL RES, V112, P3665, DOI 10.1007/s00436-013-3564-3
   Zielke DE, 2016, PARASITE VECTOR, V9, DOI 10.1186/s13071-016-1447-z
NR 37
TC 0
Z9 0
U1 0
U2 7
PU TERRA-VERLAG GMBH
PI KONSTANZ
PA POSTFACH 10 21 44, D-78421 KONSTANZ, GERMANY
SN 0049-3864
J9 TIERAERZTL UMSCHAU
JI Tierarztl. Umsch.
PD APR
PY 2018
VL 73
IS 4
BP 99
EP 108
PG 10
WC Veterinary Sciences
WE Science Citation Index Expanded (SCI-EXPANDED)
SC Veterinary Sciences
GA GF3HL
UT WOS:000431836100002
DA 2025-09-06
ER

PT J
AU Salinas-López, MA
   Soto-Rojas, VE
   Ocampo, CB
AF Alejandro Salinas-Lopez, Manuel
   Eugenia Soto-Rojas, Victoria
   Beatriz Ocampo, Clara
TI Costs of an Aedes aegypti vector control program in
   municipalities in Colombia: a case study in Giron and Guadalajara de
   Buga, 2016
SO CADERNOS DE SAUDE PUBLICA
LA Spanish
DT Article
DE Dengue; Costs and Cost Analysis; Vector Control
ID DENGUE; BURDEN
AB The aim of this study was to measure the costs of vector-borne disease control programs at the local level in Colombia (2016). A cost analysis was performed for this purpose from the policymaker's perspective in the municipalities (counties) of Giron and Guadalajara de Buga, specifically for the Aedes aegypti control program, the principal mosquito vector of dengue, Zika, and chikungunya. The analysis involved the quantification of all the costs required for each of the prevention and control strategies in vector-borne diseases. The costs were classified as operating and capital costs, and for purposes of comparison the costs were also calculated per case and per capita. The programs' total estimated costs were USD 146,651 in Giron and USD 97,936 in Guadalajara de Buga. Per capita cost was USD 0.88 in Giron and USD 0.99 in Guadalajara de Buga. In general, the predominant cost strategies were chemical spraying of adult mosquitos, accounting for 26% of the total costs in Giron and 47% in Guadalajara de Buga, with personnel representing 40% of the total costs for this strategy in Giron and 66% of the operating costs in Guadalajara de Buga.
C1 [Alejandro Salinas-Lopez, Manuel; Eugenia Soto-Rojas, Victoria; Beatriz Ocampo, Clara] Univ Icesi, Calle 18,122-135,Oficina Casa Rocha 2 Piso, Cali 760031, Valle Del Cauca, Colombia.
   [Eugenia Soto-Rojas, Victoria] Ctr Estudios Protecc Social & Econ Salud, Cali, Colombia.
   [Beatriz Ocampo, Clara] Ctr Int Entrenamiento & Invest Med, Cali, Colombia.
C3 Universidad ICESI
RP Salinas-López, MA (corresponding author), Univ Icesi, Calle 18,122-135,Oficina Casa Rocha 2 Piso, Cali 760031, Valle Del Cauca, Colombia.
EM manuelsalis@hotmail.com
OI Soto Rojas, Victoria Eugenia/0000-0003-4849-8760; Ocampo, Clara
   Beatriz/0000-0003-0119-5025
CR Alfonso-Sierra E, 2016, PATHOG GLOB HEALTH, V110, P14, DOI 10.1080/20477724.2016.1142057
   [Anonymous], 2019, Dengue: Guidelines for diagnosis, treatment, prevention, and control
   Baly A, 2016, REV SOC BRAS MED TRO, V49, P418, DOI 10.1590/0037-8682-0368-2015
   Bhatt S, 2013, NATURE, V496, P504, DOI 10.1038/nature12060
   Cafferata Maria Luisa, 2013, Value Health Reg Issues, V2, P347, DOI 10.1016/j.vhri.2013.10.002
   Canali M, 2017, INT J ENV RES PUB HE, V14, DOI 10.3390/ijerph14040444
   Castrillón JC, 2015, REV CHIL INFECTOL, V32, P142, DOI 10.4067/S0716-10182015000300002
   Rodríguez RC, 2016, AM J TROP MED HYG, V94, P1065, DOI 10.4269/ajtmh.15-0280
   Rodriguez RC, 2015, AM J TROP MED HYG, V92, P709, DOI 10.4269/ajtmh.14-0386
   Chaparro-Narváez P, 2016, BIOMEDICA, V36, P125, DOI 10.7705/biomedica.v36i0.3009
   Departamento Administrativo Nacional de Estadistica, DEF FET 2010
   Departamento Nacional de Planeacion, GUIA OR REAL MED DES
   Departamento Nacional de Planeacion, FICH CAR TERR
   Erlanger TE, 2004, MED VET ENTOMOL, V18, P153, DOI 10.1111/j.0269-283X.2004.00491.x
   Hendriks ME, 2014, GLOBAL HEALTH ACTION, V7, DOI 10.3402/gha.v7.23573
   Instituto Nacional de Salud, PROT VIG SALUD PUBL
   Instituto Nacional de Salud Boletin Epidemiologico Semanal (BES), 2016, B EPIDEMIOLOGICO SEM
   Johns Benjamin, 2003, Cost Eff Resour Alloc, V1, P1, DOI 10.1186/1478-7547-1-1
   Packierisamy PR, 2015, AM J TROP MED HYG, V93, P1020, DOI 10.4269/ajtmh.14-0667
   Shepard DS, 2016, LANCET INFECT DIS, V16, P935, DOI 10.1016/S1473-3099(16)00146-8
   Stanaway JD, 2016, LANCET INFECT DIS, V16, P712, DOI 10.1016/S1473-3099(16)00026-8
   Thalagala N, 2016, PLOS NEGLECT TROP D, V10, DOI 10.1371/journal.pntd.0004466
NR 22
TC 4
Z9 4
U1 0
U2 3
PU CADERNOS SAUDE PUBLICA
PI RIO DE JANIERO
PA RUA LEOPOLDO BUHOES 1480, RIO DE JANIERO, RJ 210410210, BRAZIL
SN 0102-311X
EI 1678-4464
J9 CAD SAUDE PUBLICA
JI Cad. Saude Publica
PY 2018
VL 34
IS 12
AR e00044518
DI 10.1590/0102-311X00044518
PG 13
WC Public, Environmental & Occupational Health
WE Science Citation Index Expanded (SCI-EXPANDED); Social Science Citation Index (SSCI)
SC Public, Environmental & Occupational Health
GA HD0RV
UT WOS:000452216800001
PM 30517314
OA gold, Green Published, Green Submitted
DA 2025-09-06
ER

PT J
AU Boussès, P
   Le Goff, G
   Robert, V
AF Bousses, Philippe
   Le Goff, Gilbert
   Robert, Vincent
TI Inventory of the mosquitoes (Diptera: Culicidae) of the islands of
   southwestern Indian Ocean, Madagascar excluded - A Critical Review
SO ANNALES DE LA SOCIETE ENTOMOLOGIQUE DE FRANCE
LA French
DT Review
DE biodiversity; faunistics; endemism; distribution; origin of populations
ID AEDES-ALBOPICTUS; LA-REUNION; MALARIA TRANSMISSION; COMORO ARCHIPELAGO;
   ANOPHELES-FUNESTUS; MAYOTTE ISLAND; ALDABRA ATOLL; AEGYPTI; DENGUE;
   CHIKUNGUNYA
AB The biodiversity of mosquitoes in the islands of southwestern Indian Ocean is the concern of numerous publications. Here, we propose a synthetic inventory and the analysis of the mosquito diversity, based on the available literature. A comprehensive annotated checklist of mosquito species has been recently published on Madagascar; this is the reason why this land is excluded from our work. Studied area encompasses 28 tropical islands in the southern hemisphere: 4 islands in the Comoros archipelago, 5 Scattered Islands (iles Eparses), 5 in Mascarene, 11 in the Seychelles and 3 in the Chagos archipelago. In total, the mosquito list presents 73 valid species, of which 10 are Anophelinae and 63 Culicinae. The number of species that are distributed in these islands only is 19, i.e. 26%, which is a remarkable level for endemism. The richness in mosquito species in these islands is analysed through several aspects including geography, local speciation and natural or human dissemination. This updated inventory increases by 33% the number of known species by regard to the previous inventory published by Julvez & Mouchet in 1994. The historical responsibility of humans in the introduction of new mosquito species in these islands is strongly documented. For instance, the species with the highest distribution among islands are Aedes aegypti, Ae. albopictus and Culex quinquefasciatus. The islands belong to the afrotropical biogeographic area and, logically, the majority (63%) of mosquito species present phylogenetic affinities with continental Africa and/or Madagascar; interestingly, the number of species present in these islands and in Madagascar but absent in continental Africa is higher than the number of species present in these islands and in continental Africa but absent in Madagascar (respectively 12 and 2 species). Thanks to valuable increase in the sampling effort, our knowledge of the culicidian fauna is increasing in these islands that constitute indisputably hotspots of biodiversity.
C1 [Bousses, Philippe; Le Goff, Gilbert; Robert, Vincent] Univ Montpellier, CNRS, IRD, UMR MIVEGEC Malad Infect & Vecteurs Ecol Genet &, Montpellier, France.
C3 Centre National de la Recherche Scientifique (CNRS); Institut de
   Recherche pour le Developpement (IRD); Universite de Montpellier
RP Robert, V (corresponding author), Univ Montpellier, CNRS, IRD, UMR MIVEGEC Malad Infect & Vecteurs Ecol Genet &, Montpellier, France.
EM vincent.robert@ird.fr
OI ROBERT, Vincent/0000-0003-1738-1842
CR Achirafi M., 2013, ETUDE BIOECOLOGIE AE
   Allibert Claude, 2023, Afriques, V6
   [Anonymous], RAPPORT SOMMAIRE PRE
   Ayala D, 2006, ACTA TROP, V97, P292, DOI 10.1016/j.actatropica.2005.12.002
   Bagny L., 2009, B SOC PATHOLOGIE EXO, V102, P192
   Bagny L, 2009, J MED ENTOMOL, V46, P198, DOI 10.1603/033.046.0204
   Bernardin de Saint-Pierre H., 1773, VOYAGE ISLE FRANCE I, V1
   Bin F, 1995, SEYCHELLES MED DENT, V1, P6
   Bin F, 1996, SEYCHELLES MED DENT, V4, P21
   Blanchy S, 1999, B SOC PATHOL EXOT, V92, P177
   BOISIER P, 1994, ANN SOC BELG MED TR, V74, P217
   Bousses P., 2013, Bulletin de la Societe de Pathologie Exotique, V106, P113, DOI 10.1007/s13149-013-0288-7
   Brunhes J, 1997, ANN SOC ENTOMOL FR, V33, P173
   BRUNHES J, 1978, Memoires du Museum National d'Histoire Naturelle Serie A Zoologie, V109, P193
   BRUNHES J, 1977, Cahiers O.R.S.T.O.M. (Office de la Recherche Scientifique et Technique Outre-Mer) Serie Entomologie Medicale et Parasitologie, V15, P131
   BRUNHES J, 1977, Cahiers O.R.S.T.O.M. (Office de la Recherche Scientifique et Technique Outre-Mer) Serie Entomologie Medicale et Parasitologie, V15, P153
   Brunhes J, 1995, INSECTES DIPTERES CU, P119
   Brunhes J, 2017, ANN SOC ENTOMOL FR, V53, P344, DOI 10.1080/00379271.2017.1365627
   BRYGOO E. R., 1955, BULL SOC PATHOL EXOT, V48, P833
   Bunbury N., 2013, Aliens: The Invasive Species Bulletin, P18
   Chapuis JL., 2002, TERRE VIE REV ECOLOG, V9, P121
   Charmoille A, 2013, EBAUCHE FONCTIONNEME
   Chauvet G, 1967, MISSION ENTOMOLOGIQU, P38
   Clements AN, 2012, BIOL MOSQUITOES, V3, P571
   da Cunha Ramos H, 2004, COLLECTION FAUNE MAD, P463
   de Charmoy dE., 1908, ANN TROP MED PARASIT, V2, p257.264, DOI DOI 10.1080/00034983.1908.11684887
   Delatte H, 2008, PARASITE, V15, P3, DOI 10.1051/parasite/2008151003
   Delatte H, 2011, INFECT GENET EVOL, V11, P1769, DOI 10.1016/j.meegid.2011.07.016
   DENYS JC, 1991, ANN SOC BELG MED TR, V71, P209
   Denys JC, 1985, RAPPORT MISSION EFFE, P6
   Eaton AE, 1879, PHILOS T ROY SOC LON, V168, P228
   Elissa N, 2005, J AM MOSQUITO CONTR, V21, P472, DOI 10.2987/8756-971X(2006)21[472:ROAFAI]2.0.CO;2
   Evenhuis NL, 2007, CATALOG DIPTERA AUST, P797
   Gah M., 1967, GENETICS INSECT VECT, P277
   Gerlach J, 2009, DIPTERA SEYCHELLES I, P431
   Girod R, 2004, PARASITE, V11, P74
   Girod R, 1999, B SOC PATHOL EXOT, V92, P203
   Girod R., 2005, B SOC PATHOLOGIE EXO, V99, P122
   GIROD R, 2001, THESIS
   Gloria-Soria A, 2016, MOL ECOL, V25, P5377, DOI 10.1111/mec.13866
   Goodman SM, 2008, ZOOSYSTEMA, V30, P681
   Gopaul R, 1995, Sante, V5, P401
   Gouagna LC, 2011, PARASITE VECTOR, V4, DOI 10.1186/1756-3305-4-121
   Grjebine A, 1956, RAPPORT SOMMAIRE MOU
   Grjebine A, 1966, COLLECTION FAUNE MAD, P489
   Halcrow J. G., 1954, Mauritius Institute Bulletin, V3, P234
   Halcrow J. G., 1954, Nature London, V174, P466, DOI 10.1038/174466a0
   HAMON J., 1953, MEM INST SCI MADAGASCAR SER E, V4, P521
   Harper GA, 2015, BIOL CONSERV, V185, P66, DOI 10.1016/j.biocon.2014.11.044
   HARPER J O, 1947, East Afr Med J, V24, P25
   HARTBERG W K, 1970, Evolution, V24, P692, DOI 10.1111/j.1558-5646.1970.tb01805.x
   HARTBERG WK, 1968, ANN ENTOMOL SOC AM, V61, P865, DOI 10.1093/aesa/61.4.865
   HERMITTE L. C. D., 1931, REC MALARIA SURV INDIA, V2, P643
   Hopkins G., 1952, Mosquitoes of the Ethiopian region: Larval bionomics of mosquitoes and taxonomy of culicine larvae
   Huang YM, 2004, ZOOTAXA, P1
   Hutson A.M., 2004, Phelsuma, V12, P126
   Hutson A.M., 1981, ATOLL RES B, V243, P1, DOI DOI 10.5479/SI.00775630.243.1
   Issack MI, 2010, EMERG INFECT DIS, V16, P716, DOI 10.3201/eid1604.091582
   JULVEZ J, 1994, ANN SOC ENTOMOL FR, V30, P391
   JULVEZ J, 1988, B SOC PATHOL EXOT, V81, P847
   JUPP PG, 1986, T ROY SOC TROP MED H, V80, P226, DOI 10.1016/0035-9203(86)90019-2
   KIRK J. BALFOUR, 1933, TRANS ROY SOC TROP MED AND HYG [LONDON], V26, P449, DOI 10.1016/S0035-9203(33)90104-2
   Lambrecht F. L, 1971, SE Asian J trop Med pub Hlth, V2, P483
   LAMBRECHT FL, 1971, B ENTOMOL RES, V60, P513, DOI 10.1017/S000748530004044X
   Lavoipierre R, 1951, REPORT VISIT CHAGOS, P2
   Le Goff G, 2016, PARASITE VECTOR, V9, DOI 10.1186/s13071-016-1801-1
   Le Goff G, 2014, PLOS ONE, V9, DOI 10.1371/journal.pone.0100696
   Le Goff G, 2013, PARASITE, V20, DOI 10.1051/parasite/2013030
   Le Goff G, 2012, PARASITE VECTOR, V5, DOI 10.1186/1756-3305-5-207
   Mac Gregor ME, 1923, REPORT ANOPHELINAE M, P48
   Maillard O, 2015, MALARIA J, V14, DOI 10.1186/s12936-015-0837-6
   Mamet J.R., 1980, Mauritius Institute Bulletin, V9, P53
   Manni M, 2017, PLOS NEGLECT TROP D, V11, DOI 10.1371/journal.pntd.0005332
   Marsden CD, 2013, EVOL APPL, V6, P706, DOI 10.1111/eva.12056
   Mattingly P. F., 1955, Bulletin of Entomological Research London, V46, P69, DOI 10.1017/S0007485300030777
   Mattingly P. F., 1963, Proceedings of the Royal Entomological Society of London (B), V32, P165
   MATTINGLY PF, 1967, B WORLD HEALTH ORGAN, V36, P552
   Maynard AJ, 2017, PLOS NEGLECT TROP D, V11, DOI 10.1371/journal.pntd.0005546
   METSELAAR D, 1980, B WORLD HEALTH ORGAN, V58, P937
   Michot J, 1977, ANN SOC GEOL BELG, V100, P147
   Mousson L, 2005, GENET RES, V86, P1, DOI 10.1017/S0016672305007627
   Ottino P, 1974, MOYEN AGE OCEAN INDI, V1, P197
   PAULIAN R., 1950, NAT MALGACHE, V2, P77
   Paulian R, 1961, ZOOGEOGRAPHIE MADAGA, P515
   PAULIAN RENAUD, 1964, BULL SOC ENTOMOL FRANCE, V69, P167
   PETRARCA V, 1990, Parassitologia (Rome), V32, P371
   Poisson H, 1923, B EC MADAGASCAR, P131
   PROD'HON J, 1972, Cahiers O.R.S.T.O.M. (Office de la Recherche Scientifique et Technique Outre-Mer) Serie Entomologie Medicale et Parasitologie, V10, P263
   RAVAONJANAHARY C, 1977, Cahiers O.R.S.T.O.M. (Office de la Recherche Scientifique et Technique Outre-Mer) Serie Entomologie Medicale et Parasitologie, V15, P213
   Reinert JF, 2009, ZOOL J LINN SOC-LOND, V157, P700, DOI 10.1111/j.1096-3642.2009.00570.x
   Ribeiro E, 1980, ESTUDOS ENSAIOS DOCU, V134, P175
   Robert V, 2003, DOCUMENTS TECHNIQUES, V03, P6
   Robert V, 2011, MALARIA J, V10, DOI 10.1186/1475-2875-10-31
   ROGO LMN, 1985, INSECT SCI APPL, V6, P91, DOI 10.1017/S1742758400002745
   Russell James C., 2009, Marine Ornithology, V37, P121
   SABATINELLI G, 1994, PARASITE, V1, P71, DOI 10.1051/parasite/1994011071
   SALVAN M, 1994, ANN SOC BELG MED TR, V74, P323
   Sanchez M, 2015, OUTIL GESTION REPTIL, P43
   Sang RC, 2008, AM J TROP MED HYG, V78, P77
   SEABROOK W, 1990, REV ECOL-TERRE VIE, V45, P135
   Service MW, 1997, J MED ENTOMOL, V34, P579, DOI 10.1093/jmedent/34.6.579
   Siddall M, 2003, NATURE, V423, P853, DOI 10.1038/nature01690
   Someren E. C. C.van., 1947, East African Medical Journal, V24, P29
   SUBRA R, 1975, Cahiers O.R.S.T.O.M. (Office de la Recherche Scientifique et Technique Outre-Mer) Serie Entomologie Medicale et Parasitologie, V13, P193
   Tantely ML, 2016, PARASITE, V23, DOI 10.1051/parasite/2016018
   Theobald FV, 1912, REPORTS PERCY SLADEN, V15, P81
   van Someren E.C.C., 1972, Mosquito Syst, V4, P90
   VANSOMEREN EC, 1971, J ENTOMOL SER B-TAXO, V40, P21
   VIETTE P, 1966, Memoires du Museum National d'Histoire Naturelle Serie A Zoologie, V41, P191
   WHO, 2012, EL MAL CAS STUD 4 PR, P75
   Wilkerson RC, 2015, PLOS ONE, V10, DOI 10.1371/journal.pone.0133602
   Willaine P, 1984, SOLS ILE MAURICE
   Yersin C, 1999, INFECT DIS REV, V1, P189
   Zeller HG, 1998, B SOC PATHOL EXOT, V91, P56
NR 114
TC 5
Z9 5
U1 0
U2 10
PU TAYLOR & FRANCIS LTD
PI ABINGDON
PA 2-4 PARK SQUARE, MILTON PARK, ABINGDON OR14 4RN, OXON, ENGLAND
SN 0037-9271
EI 2168-6351
J9 ANN SOC ENTOMOL FR
JI Ann. Soc. Entomol. Fr.
PY 2018
VL 54
IS 2
BP 89
EP 110
DI 10.1080/00379271.2018.1429951
PG 22
WC Entomology
WE Science Citation Index Expanded (SCI-EXPANDED)
SC Entomology
GA GA9PH
UT WOS:000428672800001
OA Green Submitted
DA 2025-09-06
ER

PT J
AU De Salazar, PM
   Jané, M
   Maresma, M
   Plasencia, A
AF De Salazar, Pablo M.
   Jane, Mireia
   Maresma, Mar
   Plasencia, Antoni
TI Evaluation of the autochthonous transmission risk of Zika virus and
   other emerging mosquito-borne viral diseases in Catalonia (Spain)
SO GACETA SANITARIA
LA Spanish
DT Article
DE Zika virus; Arbovirus; Catalonia; Risk assessment; Mediterranean
ID WEST-NILE-VIRUS; CHIKUNGUNYA VIRUS; TOSCANA VIRUS; INFECTION; FRANCE;
   MENINGITIS
AB The recent Zika virus epidemic has highlighted the potential risk of introducing the arbovirosis to Europe, especially within the Mediterranean region where the vector, Aedes albopictus, has become established as an invasive species. In this context, a comprehensive evaluation of the risk of introducing the Zika virus and other mosquito-borne viruses of public health importance in Catalonia (Spain) was carried out. This article summarises the results of the preliminary assessment and the recommendations for the public health preparedness and response plan against the threat posed by these emerging diseases. (C) 2017 SESPAS. Published by Elsevier Espana, S.L.U.
C1 [De Salazar, Pablo M.; Plasencia, Antoni] Univ Barcelona, Hosp Clin, ISGlobal, Ctr Recerca Salut Int Barcelona CRESIB, Barcelona, Spain.
   [Jane, Mireia; Maresma, Mar] Agencia Salut Publ Catalunya, Barcelona, Spain.
   [Jane, Mireia] CIBER Epidemiol & Salud Publ, Madrid, Spain.
C3 ISGlobal; CRESIB; University of Barcelona; Hospital Clinic de Barcelona;
   CIBER - Centro de Investigacion Biomedica en Red; CIBERESP
RP De Salazar, PM (corresponding author), Univ Barcelona, Hosp Clin, ISGlobal, Ctr Recerca Salut Int Barcelona CRESIB, Barcelona, Spain.
EM pmartinezdesalazar@gmail.com
RI Mendez, Ana/U-5158-2018; M De Salazar, Pablo/ITU-8994-2023
OI Martinez de Salazar, Pablo/0000-0002-8096-2001
CR [Anonymous], 2013, INF SIT EV RIESG FIE
   [Anonymous], 2017, CAS MAL VIR CHIK DEN
   [Anonymous], 2014, PROT VIG CONTR ARB T
   [Anonymous], 2017, ZIK VIR OTH MOSQ BOR
   [Anonymous], 2017, Disease Outbreak News
   [Anonymous], EURO SURVEILL
   [Anonymous], 2017, RISK INTR ZIK VIR OT
   [Anonymous], 2016, ZIK VIR SIT REP 14 J
   [Anonymous], ZIK VIR TECHN REP IN
   [Anonymous], 2017, CAS MAL VIR CHIK DEN
   [Anonymous], 2016, EV RIESG VIR NIL OCC
   [Anonymous], 2017, ZIK CUM CAS 24 AUG 2
   [Anonymous], 2016, PROT ACT DAV INF VIR
   [Anonymous], 2017, REG ZIK EP UPD AM
   Bofill D, 2006, EMERG INFECT DIS, V12, P1163, DOI 10.3201/eid1207.060164
   Brasil P, 2016, LANCET, V387, P1482, DOI 10.1016/S0140-6736(16)30058-7
   Centro de Coordinacion de Alertas y Emergencias Sanitarias, 2016, EV RAP RIESG TRANSM
   Chouin-Carneiro T, 2016, PLOS NEGLECT TROP D, V10, DOI 10.1371/journal.pntd.0004543
   Costello A, 2016, B WORLD HEALTH ORGAN, V94, P406, DOI 10.2471/BLT.16.176990
   D'Ortenzio E, 2016, NEW ENGL J MED, V374, P2195, DOI 10.1056/NEJMc1604449
   Del Giudice P, 2004, EMERG INFECT DIS, V10, P1885, DOI 10.3201/eid1010.031021
   European Centre for Disease Prevention and Control, 2017, RAP RISK ASS ZIK VIR
   Grandadam M, 2011, EMERG INFECT DIS, V17, P910, DOI 10.3201/eid1705.101873
   Kaptoul D, 2007, SCAND J INFECT DIS, V39, P70, DOI 10.1080/00365540600740553
   La Ruche G, 2010, EUROSURVEILLANCE, V15, P2
   Lednicky J, 2016, EMERG INFECT DIS, V22, P2000, DOI 10.3201/eid2211.161015
   Mansfield KL, 2015, VACCINE, V33, P5520, DOI 10.1016/j.vaccine.2015.08.020
   Navarro JM, 2004, MED CLIN-BARCELONA, V122, P420
   Programme UN, 2017, BOUND MISERY IRON IM
   Rezza G, 2007, LANCET, V370, P1840, DOI 10.1016/S0140-6736(07)61779-6
   Scholte EJ, 2007, ECOL CONT VECTOR-BOR, V1, P241
   Severini F., 2016, EURO SURVEILL, V21
   Vázquez A, 2011, AM J TROP MED HYG, V85, P178, DOI 10.4269/ajtmh.2011.11-0042
   VERANI P, 1984, ACTA VIROL, V28, P39
NR 34
TC 0
Z9 0
U1 0
U2 9
PU ELSEVIER
PI BRIDGEWATER
PA 685 ROUTE 202-206, BRIDGEWATER, NJ 08807 USA
SN 0213-9111
EI 1578-1283
J9 GAC SANIT
JI Gac. Sanit.
PD JAN-FEB
PY 2018
VL 32
IS 1
BP 101
EP 105
DI 10.1016/j.gaceta.2017.09.004
PG 5
WC Health Care Sciences & Services; Health Policy & Services; Public,
   Environmental & Occupational Health
WE Science Citation Index Expanded (SCI-EXPANDED); Social Science Citation Index (SSCI)
SC Health Care Sciences & Services; Public, Environmental & Occupational
   Health
GA FS7SQ
UT WOS:000419998500017
PM 29157951
OA gold, Green Published
DA 2025-09-06
ER

PT J
AU Hayek, S
   Pietrancosta, N
   de Sousa, RA
   Barouki, R
   Herbeuval, JP
   Vidalain, PO
AF Hayek, Simon
   Pietrancosta, Nicolas
   de Sousa, Rodolphe Alves
   Barouki, Robert
   Herbeuval, Jean-Philippe
   Vidalain, Pierre-Olivier
TI Chemical pollution and innate antiviral immunity: dangerous liaisons?
SO VIROLOGIE
LA French
DT Review
DE interferons; innate immunity; virus; chemical pollution; pesticides; AhR
ID ARYL-HYDROCARBON RECEPTOR; PLASMACYTOID DENDRITIC CELLS; INFLUENZA-A
   VIRUS; NF-KAPPA-B; POLYCHLORINATED BIPHENYL;
   2,3,7,8-TETRACHLORODIBENZO-P-DIOXIN TCDD; PESTICIDE CARBARYL;
   VIRAL-INFECTION; FLAME-RETARDANT; HOST-RESISTANCE
AB Environmental pollution is of concern to civil society and as the problem intensifies, there is increasing pressure on politicians and polluters to assess and mitigate this risk. In addition, the emergence (or re-emergence) of viral pathologies such as dengue or chikungunya has also become a major concern requiring appropriate measures. Unfortunately, these two issues may well collide with unpredictable consequences in the next decades. Indeed, a growing number of studies suggests that organic pollutants could alter the innate antiviral response, including the type I interferon system (IFN-I). Such interactions could have significant consequences on the susceptibility of populations to viral infections, but also modify responses and protection induced by vaccines or favor the development of autoimmune diseases. The purpose of this review is to take stock of the known interactions between organic pollutants and the IFN-I response, and to present questions that should be addressed in the future in order to better assess this risk.
C1 [Hayek, Simon; Pietrancosta, Nicolas; de Sousa, Rodolphe Alves; Herbeuval, Jean-Philippe; Vidalain, Pierre-Olivier] Univ Paris 05, CNRS, Equipe Chim & Biol Modelisat & Immunol Therapie C, UMR8601, Paris, France.
   [Barouki, Robert] Univ Paris 05, INSERM, Toxicol Pharmacol & Signalisat Cellulaire, UMR S1124, Paris, France.
C3 Centre National de la Recherche Scientifique (CNRS); CNRS - Institute of
   Chemistry (INC); Universite Paris Cite; Universite Paris Cite; Institut
   National de la Sante et de la Recherche Medicale (Inserm)
RP Vidalain, PO (corresponding author), Univ Paris 05, CNRS, Equipe Chim & Biol Modelisat & Immunol Therapie C, UMR8601, Paris, France.
EM pierre-olivier.vidalain@parisdescartes.fr
RI Vidalain, Pierre-Olivier/F-9778-2019; pietrancosta,
   nicolas/AAC-2777-2019; rodolphe, Alves de sousa/E-8906-2018; Herbeuval,
   Jean-Philippe/AHA-2439-2022
CR ABRAHAMSEN LH, 1983, APPL ENVIRON MICROB, V45, P1560, DOI 10.1128/AEM.45.5.1560-1565.1983
   Andino FD, 2017, CHEMOSPHERE, V170, P169, DOI 10.1016/j.chemosphere.2016.12.018
   Barouki R, 2007, FEBS LETT, V581, P3608, DOI 10.1016/j.febslet.2007.03.046
   Boasso A, 2007, BLOOD, V109, P3351, DOI 10.1182/blood-2006-07-034785
   Bouhifd M, 2014, BASIC CLIN PHARMACOL, V115, P24, DOI 10.1111/bcpt.12198
   Brinkmeyer-Langford C, 2014, AUTOIMMUNITY, V47, P57, DOI 10.3109/08916934.2013.832220
   Burleson GR, 1996, FUND APPL TOXICOL, V29, P40, DOI 10.1006/faat.1996.0004
   Ciencewicki J, 2007, INHAL TOXICOL, V19, P1135, DOI 10.1080/08958370701665434
   CLARK DA, 1983, IMMUNOPHARMACOLOGY, V6, P143, DOI 10.1016/0162-3109(83)90007-3
   Desforges JPW, 2016, ENVIRON INT, V86, P126, DOI 10.1016/j.envint.2015.10.007
   Di Prisco G, 2013, P NATL ACAD SCI USA, V110, P18466, DOI 10.1073/pnas.1314923110
   Fiorito F, 2017, ENVIRON RES, V153, P27, DOI 10.1016/j.envres.2016.11.004
   FRIEND M, 1970, SCIENCE, V170, P1314, DOI 10.1126/science.170.3964.1314
   Funseth E, 2002, SCI TOTAL ENVIRON, V284, P135, DOI 10.1016/S0048-9697(01)00874-9
   Gollapudi S, 1996, BIOCHEM BIOPH RES CO, V226, P889, DOI 10.1006/bbrc.1996.1445
   Goryo K, 2007, BIOCHEM BIOPH RES CO, V354, P396, DOI 10.1016/j.bbrc.2006.12.227
   Goudarzi H, 2017, ENVIRON INT, V104, P132, DOI 10.1016/j.envint.2017.01.024
   Guruge KS, 2009, J TOXICOL SCI, V34, P687, DOI 10.2131/jts.34.687
   Guyot E, 2013, DRUG DISCOV TODAY, V18, P479, DOI 10.1016/j.drudis.2012.11.014
   Hansen JF, 2015, PLOS ONE, V10, DOI 10.1371/journal.pone.0120083
   Hung CH, 2013, PLOS ONE, V8, DOI 10.1371/journal.pone.0073534
   Igarashi A, 2006, BIOL PHARM BULL, V29, P2120, DOI 10.1248/bpb.29.2120
   IMANISHI J, 1980, INFECT IMMUN, V29, P275, DOI 10.1128/IAI.29.1.275-277.1980
   IMANISHI J, 1984, BIKEN J, V27, P195
   Inoue H, 2012, J IMMUNOL, V188, P4654, DOI 10.4049/jimmunol.1101575
   Kanno J, 2013, J TOXICOL SCI, V38, P643, DOI 10.2131/jts.38.643
   Kerkvliet NI, 2009, BIOCHEM PHARMACOL, V77, P746, DOI 10.1016/j.bcp.2008.11.021
   Kim KR, 2002, TOXICOL IN VITRO, V16, P517, DOI 10.1016/S0887-2333(02)00047-4
   Kimura A, 2008, P NATL ACAD SCI USA, V105, P9721, DOI 10.1073/pnas.0804231105
   Kimura A, 2009, J EXP MED, V206, P2027, DOI 10.1084/jem.20090560
   Kovats S, 2015, CELL IMMUNOL, V294, P63, DOI 10.1016/j.cellimm.2015.01.018
   Kronborg TM, 2016, PLOS ONE, V11, DOI 10.1371/journal.pone.0154621
   Krüger T, 2008, TOXICOLOGY, V246, P112, DOI 10.1016/j.tox.2007.12.028
   Kuo CH, 2013, ALLERGY, V68, P870, DOI 10.1111/all.12162
   Lundgren M, 2013, CHEMOSPHERE, V91, P1434, DOI 10.1016/j.chemosphere.2013.01.044
   Malaisé Y, 2018, ARCH TOXICOL, V92, P347, DOI 10.1007/s00204-017-2038-2
   Manikkam M, 2012, PLOS ONE, V7, DOI 10.1371/journal.pone.0046249
   Masuda K, 2011, INT IMMUNOL, V23, P637, DOI 10.1093/intimm/dxr072
   Ngo AD, 2006, INT J EPIDEMIOL, V35, P1220, DOI 10.1093/ije/dyl038
   Ohnishi T, 2008, FEMS IMMUNOL MED MIC, V52, P293, DOI 10.1111/j.1574-695X.2007.00355.x
   Panchanathan R, 2015, MOL CELL ENDOCRINOL, V415, P45, DOI 10.1016/j.mce.2015.08.003
   Peretz J, 2016, AM J PHYSIOL-LUNG C, V310, pL415, DOI 10.1152/ajplung.00398.2015
   Potera C, 2005, ENVIRON HEALTH PERSP, V113, pA809, DOI 10.1289/ehp.113-a809a
   Rappazzo KM, 2017, INT J ENV RES PUB HE, V14, DOI 10.3390/ijerph14070691
   Roers A, 2016, IMMUNITY, V44, P739, DOI 10.1016/j.immuni.2016.04.002
   Ross PS, 1996, ARCH TOXICOL, V70, P661, DOI 10.1007/s002040050326
   Roy A, 2012, PLOS ONE, V7, DOI 10.1371/journal.pone.0038448
   Schneider WM, 2014, ANNU REV IMMUNOL, V32, P513, DOI 10.1146/annurev-immunol-032713-120231
   Seillet C, 2012, BLOOD, V119, P454, DOI 10.1182/blood-2011-08-371831
   SHEA TB, 1984, APPL ENVIRON MICROB, V47, P250, DOI 10.1128/AEM.47.2.250-252.1984
   Shimomura-Shimizu M, 2005, BIOCHEM BIOPH RES CO, V332, P793, DOI 10.1016/j.bbrc.2005.05.024
   Sifkarovski J, 2014, DEV COMP IMMUNOL, V47, P52, DOI 10.1016/j.dci.2014.06.012
   Smith Nikaia, 2015, Biologie Aujourd hui, V209, P135, DOI 10.1051/jbio/2015017
   Steenland K, 2004, ENVIRON HEALTH PERSP, V112, P1265, DOI 10.1289/ehp.7219
   Stockinger B, 2014, ANNU REV IMMUNOL, V32, P403, DOI 10.1146/annurev-immunol-032713-120245
   Warren TK, 2000, TOXICOL SCI, V56, P114, DOI 10.1093/toxsci/56.1.114
   Watanabe W, 2008, ENVIRON TOXICOL PHAR, V26, P315, DOI 10.1016/j.etap.2008.06.004
   Watanabe W, 2010, INT IMMUNOPHARMACOL, V10, P393, DOI 10.1016/j.intimp.2009.12.014
   Yamada T, 2016, NAT IMMUNOL, V17, P687, DOI 10.1038/ni.3422
NR 59
TC 0
Z9 0
U1 0
U2 7
PU JOHN LIBBEY EUROTEXT LTD
PI MONTROUGE
PA 127 AVE DE LA REPUBLIQUE, 92120 MONTROUGE, FRANCE
SN 1267-8694
J9 VIROLOGIE
JI Virologie
PD JAN-FEB
PY 2018
VL 22
IS 1
BP 27
EP 40
DI 10.1684/vir.2018.0718
PG 14
WC Virology
WE Science Citation Index Expanded (SCI-EXPANDED)
SC Virology
GA FY6NO
UT WOS:000426965200004
OA hybrid
DA 2025-09-06
ER

PT J
AU Jelinek, T
AF Jelinek, T.
TI Mosquito-transmitted infections
SO INTERNIST
LA German
DT Article
DE Dengue fever; Chikungunya fever; Encephalitis; Japanese; Yellow fever;
   Zika virus infection
ID WEST NILE VIRUS; ZIKA VIRUS; CHIKUNGUNYA; SURVEILLANCE; TRAVELERS;
   VACCINE; DENGUE
AB Mosquito-transmitted diseases represent one of the greatest health risks when traveling to tropical and sub-tropical countries. Only Japanese encephalitis and yellow fever can be avoided by inoculation, and only malaria can be prevented by chemoprophylaxis. Exposure prophylaxis is the only protection against all other mosquito-born diseases. These infections need to be carefully considered in the differential diagnosis of returning travelers, taking current epidemiology into account. This review discusses common infectious diseases and the options for their diagnosis and therapy.
C1 [Jelinek, T.] BCRT, Friedrichstr 134, D-10117 Berlin, Germany.
   [Jelinek, T.] Klinikum Univ Koln, Inst Med Mikrobiol Immunol & Hyg, Cologne, Germany.
C3 University of Cologne
RP Jelinek, T (corresponding author), BCRT, Friedrichstr 134, D-10117 Berlin, Germany.
EM jelinek@bcrt.de
CR [Anonymous], 2006, Wkly Epidemiol Rec, V81, P331
   [Anonymous], 2002, MMWR RECOMM REP, V51
   [Anonymous], 2002, MMWR-MORBID MORTAL W, V51, P1
   [Anonymous], 2006, SUB SCL PAN AL MEAS
   Baud D, 2017, LANCET, V390, P2099, DOI [10.1016/s0140-6736(17)31450-2, 10.1016/S0140-6736(17)31450-2]
   Chen LH, 2010, CURR OPIN INFECT DIS, V23, P438, DOI 10.1097/QCO.0b013e32833c1d16
   Desai SK, 2017, AM J STEM CELLS, V6, P13
   Rodríguez MDG, 2010, VECTOR-BORNE ZOONOT, V10, P151, DOI 10.1089/vbz.2008.0203
   Jelinek T, 2009, EUROSURVEILLANCE, V14, P4
   Jelinek T, 2017, CRMHANDBUCH REISEMED
   Jelinek T, 2008, EXPERT REV VACCINES, V7, P689, DOI 10.1586/14760584.7.5.689
   Lei J, 2016, SCIENCE, V353, P503, DOI 10.1126/science.aag2419
   Lipner EM, 2007, PLOS NEGLECT TROP D, V1, DOI 10.1371/journal.pntd.0000088
   Michael E, 1996, PARASITOLOGY, V112, P409, DOI 10.1017/S0031182000066646
   Mohammed HP, 2010, J TRAVEL MED, V17, P8, DOI 10.1111/j.1708-8305.2009.00374.x
   Rezza G, 2009, EUR J PUBLIC HEALTH, V19, P236, DOI 10.1093/eurpub/ckn135
   Soumahoro MK, 2010, EMERG INFECT DIS, V16, P162, DOI 10.3201/eid1601.080776
   Tilston N, 2009, INT J HEALTH GEOGR, V8, DOI 10.1186/1476-072X-8-61
   Wahid B, 2017, EUR J INTERN MED, V44, P12, DOI 10.1016/j.ejim.2017.08.001
   Wilder-Smith A, 2008, MED CLIN N AM, V92, P1377, DOI 10.1016/j.mcna.2008.07.002
   Zuckerman Jane N, 2003, Travel Med Infect Dis, V1, P149, DOI 10.1016/S1477-8939(03)00064-4
NR 21
TC 2
Z9 4
U1 1
U2 4
PU SPRINGER
PI NEW YORK
PA 233 SPRING ST, NEW YORK, NY 10013 USA
SN 0020-9554
EI 1432-1289
J9 INTERNIST
JI Internist
PD JAN
PY 2018
VL 59
IS 1
BP 57
EP 73
DI 10.1007/s00108-017-0361-6
PG 17
WC Medicine, General & Internal
WE Science Citation Index Expanded (SCI-EXPANDED)
SC General & Internal Medicine
GA FS8PB
UT WOS:000422673400007
PM 29270717
DA 2025-09-06
ER

PT J
AU Kantor, IN
AF Kantor, Isabel N.
TI Dengue, zika, chikungunya and the development of vaccines
SO MEDICINA-BUENOS AIRES
LA Spanish
DT Article
DE arbovirus; dengue; zika; chikungunya; vaccine development; Argentina
ID VIRUS; EPIDEMIOLOGY
AB DENV), zika (ZIKV) and chikungunya (CHIKV), three arbovirosis transmitted by Aedes mosquitoes, have spread in recent decades in humid tropical and subtropical zones. Dengue is epidemic in subtropical areas of Argentina. DENV infection confers lasting immunity against the infecting serotype but increases the risk of serious disease upon reinfection by any of the other three. The recombinant tetravalent vaccine Dengvaxia (R) prevents severe dengue and hospitalization in seropositive subjects. In 2017, Dengvaxia was approved in Argentina, for ages 9 to 45, but is not included in the national vaccination calendar. Two other vaccines are in Phase III evaluation: one developed by NIAID / Instituto Butantan and the other by Takeda. ZIKV, a virus associated with microcephaly in newborns in Brazil, circulates since 2016 in Argentina. There is still not effective treatment nor vaccine with proven activity against ZIKV. There has been no active circulation of CHIKV in Argentina in 2017. Outbreaks of CHIKV fever have a complication: the development of chronic post-disease rheumatism. There are not approved vaccines for humans nor effective antiviral therapies. The seriousness of these virosis has contributed to a rapid progress in the knowledge of the infection processes and the immune response. For now, Aedes aegypti and A. albopictus vectors continue to expand, suggesting that the vaccine will be the most effective means of controlling these viruses. Here we summarize information about these arbovirosis in Argentina and Brazil and describe advances in the development and evaluation of vaccines.
C1 [Kantor, Isabel N.] Com Redacc, Med Buenos Aires, Buenos Aires, DF, Argentina.
RP Kantor, IN (corresponding author), Med Buenos Aires, Combatientes Malvinas 3150, RA-1427 Buenos Aires, DF, Argentina.
EM isabel.kantor1@gmail.com
CR Administracion Nacional de Medicamentos Alimentos y Tecnologia Medica (AN-MAT) Programa de Evaluacion de Tecnologias Sanitaria., 2017, EF SEG VAC TETR DENG
   [Anonymous], 2016, Wkly Epidemiol Rec, V91, P349
   [Anonymous], 2016, Wkly Epidemiol Rec, V91, P266
   [Anonymous], 2017, DENG CONTR
   Deen J, 2016, PLOS MED, V13, DOI 10.1371/journal.pmed.1002182
   Erasmus JH, 2017, NAT MED, V23, P192, DOI 10.1038/nm.4253
   Erasmus JH, 2016, J INFECT DIS, V214, pS488, DOI 10.1093/infdis/jiw271
   Gailhardou S, 2016, PLOS NEGLECT TROP D, V10, DOI 10.1371/journal.pntd.0004821
   Garg H, 2017, J VIROL, V91, DOI 10.1128/JVI.00834-17
   Gaudinski MR, 2018, LANCET, V391, P552, DOI 10.1016/S0140-6736(17)33105-7
   Hadinegoro SR, 2015, NEW ENGL J MED, V373, P1195, DOI 10.1056/NEJMoa1506223
   Halstead SB, 2016, TRAVEL MED INFECT DI, V14, P378, DOI 10.1016/j.tmaid.2016.06.005
   Kantor IN, 2016, MEDICINA-BUENOS AIRE, V76, P93
   Larocca RA, 2016, NATURE, V536, P474, DOI 10.1038/nature18952
   Lucchese G, 2016, AUTOIMMUN REV, V15, P801, DOI 10.1016/j.autrev.2016.03.020
   Ministerio de Salud. Direccion Nacional de Epidemiologia, 2017, B INT VIG, V390
   Modjarrad K, 2018, LANCET, V391, P563, DOI 10.1016/S0140-6736(17)33106-9
   Monath TP, 2011, NEW ENGL J MED, V364, P1326, DOI 10.1056/NEJMoa1009303
   Musso D, 2016, CLIN MICROBIOL REV, V29, P487, DOI 10.1128/CMR.00072-15
   OMS, 2017, IMM VAC PROD BIOL PR
   OMS, 2017, CHIK NOT DESCR
   OMS, 2016, EM INF SIT VIR ZIK
   OPS/OMS, 2017, CHIK INF EP HAST 15
   Orellano PW, 2016, MEDICINA-BUENOS AIRE, V76, P98
   PAHO/WHO, 2017, DENG
   PAHO/WHO, 2017, EP REP BRAZ
   Paixao ES, 2016, AM J PUBLIC HEALTH, V106, P606, DOI 10.2105/AJPH.2016.303112
   Panchaud A, 2016, CLIN MICROBIOL REV, V29, P659, DOI 10.1128/CMR.00014-16
   Pierson TC, 2016, CELL, V167, P625, DOI 10.1016/j.cell.2016.09.020
   Rezza G, 2015, PATHOG GLOB HEALTH, V109, P170, DOI 10.1179/2047773215Y.0000000017
   Russo FB, 2017, CELL MICROBIOL, V19, DOI 10.1111/cmi.12744
   Sáez-Llorens X, 2018, LANCET INFECT DIS, V18, P162, DOI 10.1016/S1473-3099(17)30632-1
   Secretaria de Vigilancia em Saude-Ministerio da Saude, 2017, B EP, V48
   Orellano PW, 2016, VACCINE, V34, P616, DOI 10.1016/j.vaccine.2015.12.040
   WHO, 2017, ZIK VIR CLASS TABL D
   WHO, 2017, DENG CONTR EP
   Wilder-Smith A, 2016, EXPERT REV VACCINES, V15, P433, DOI 10.1586/14760584.2016.1154459
   Yactayo S, 2016, J INFECT DIS, V214, pS441, DOI 10.1093/infdis/jiw390
   Yoon IK, 2015, PLOS NEGLECT TROP D, V9, DOI 10.1371/journal.pntd.0003764
   Zinszer K, 2017, EMERG INFECT DIS, V23, P92, DOI 10.3201/eid2301.161274
NR 40
TC 13
Z9 20
U1 0
U2 5
PU MEDICINA (BUENOS AIRES)
PI BUENOS AIRES
PA DONATO ALVAREZ 3150, 1427 BUENOS AIRES, ARGENTINA
SN 0025-7680
EI 1669-9106
J9 MEDICINA-BUENOS AIRE
JI Med.-Buenos Aires
PY 2018
VL 78
IS 1
BP 23
EP 28
PG 6
WC Medicine, General & Internal
WE Science Citation Index Expanded (SCI-EXPANDED)
SC General & Internal Medicine
GA GG0IU
UT WOS:000432362500005
PM 29360072
DA 2025-09-06
ER

PT J
AU Vargas, SL
   Céspedas, DC
   Vergal, JD
   Ruiz, EP
   Luna, MC
AF Lucia Vargas, Sandra
   Carolina Cespedas, Diana
   David Vergal, Juan
   Paola Ruiz, Erika
   Camila Luna, Maria
TI Coinfection of dengue and chikungunya viruses. Narrative review
SO REVISTA CHILENA DE INFECTOLOGIA
LA Spanish
DT Review
DE Dengue; chikungunya; coinfection; Aedes aegypti; Aedes albopictus
ID CONCURRENT ISOLATION; AEDES-ALBOPICTUS; AEGYPTI LINNAEUS; DUAL
   INFECTION; SOUTH-INDIA; ZIKA; OUTBREAK; DISEASE; ILLNESS; PATIENT
AB Background: Dengue and chikungunya viruses are transmitted by the female Aedes aegypti and Aedes albopictus, which are widely distributed in tropical and subtropical areas, facilitating coinfection. Aim: To determine the magnitude, geographical distribution and clinical picture of dengue and chikungunya coinfection. Material and Methods: Narrative review. A search in the PubMed and Lilacs databases was made, using the MeSH terms "Chikungunya", "CHIKV", "DENV", "Dengue" and "coinfection. The articles of the last 20 years were included. Results: A total of 45 articles were included. The largest coinfection report was in Asia followed by Africa. In the Americans, the information is limited because of the recent circulation of chikungunya. The magnitude of coinfection varies between 0% and 31.9%. No differences were found in the distribution of coinfection by sex and age. The clinical picture of monoinfection and coinfection was similar. Some case reports show severe cases with central nervous system involvement, hemorrhagic manifestations and Still's disease. Conclusion: The clinical manifestations of coinfection by dengue and chikungunya viruses are similar to those due to monoinfection, which difficult the diagnosis and measurement of its magnitude.
C1 [Lucia Vargas, Sandra; Carolina Cespedas, Diana; David Vergal, Juan] UEB, Fac Med, Bogota, Colombia.
RP Vargas, SL (corresponding author), UEB, Fac Med, Bogota, Colombia.
EM vargassandra@unbosque.edu.co
OI Ruiz, Erika Paola/0009-0009-4918-1846
CR Afreen N, 2014, MICROBIOL IMMUNOL, V58, P688, DOI 10.1111/1348-0421.12209
   Olano VA, 2015, J AM MOSQUITO CONTR, V31, P212, DOI 10.2987/moco-31-03-212-222.1
   [Anonymous], CHIKUNGUNYA COLOMBIA
   [Anonymous], PROGR ESP INV CAP EN
   [Anonymous], 1974, B WORLD HEALTH ORGAN
   [Anonymous], 2008, REV CUBA MED TROP
   [Anonymous], 2014, EURO SURVEILL, DOI DOI 10.2807/1560-7917.ES2014.19.13.20753
   [Anonymous], NUM CAS REP CHIK PAI
   [Anonymous], PLOS NEGL TROP DIS
   [Anonymous], PREP RESP EV INTR VI
   [Anonymous], LIN VIG SAL PUBL ENT
   [Anonymous], PROT VIG SAL PUBL DE
   Baba M, 2013, J INFECT DEV COUNTR, V7, P51, DOI 10.3855/jidc.2411
   Betancur JF, 2015, CLIN RHEUMATOL, V34, P1989, DOI 10.1007/s10067-015-3040-9
   Bhatt S, 2013, NATURE, V496, P504, DOI 10.1038/nature12060
   Bocanegra C, 2016, J TRAVEL MED, V23, DOI 10.1093/jtm/tav033
   Brooks JBB, 2017, J INFECT PUBLIC HEAL, V10, P359, DOI 10.1016/j.jiph.2016.08.010
   Cardoso CW, 2015, EMERG INFECT DIS, V21, P2274, DOI 10.3201/eid2112.151167
   CAREY DE, 1969, T ROY SOC TROP MED H, V63, P434, DOI 10.1016/0035-9203(69)90030-3
   Caron M, 2012, CLIN INFECT DIS, V55, pE45, DOI 10.1093/cid/cis530
   Castellanos Jaime Eduardo, 2014, rev.fac.med., V62, P617, DOI [10.15446/revfacmed.v62n4.45593, 10.15446/revfacmed.v62n4.45593]
   Chahar HS, 2009, EMERG INFECT DIS, V15, P1077, DOI 10.3201/eid1507.080638
   Chalaem P, 2016, VIROL J, V13, DOI 10.1186/s12985-016-0606-3
   Chang SF, 2010, J CLIN MICROBIOL, V48, P4586, DOI 10.1128/JCM.01228-10
   de la Hoz JM, 2015, J CLIN VIROL, V69, P27, DOI 10.1016/j.jcv.2015.05.021
   Lima-Camara Tamara Nunes de, 2006, Cad. Saúde Pública, V22, P2079, DOI 10.1590/S0102-311X2006001000013
   Edwards T, 2016, EMERG INFECT DIS, V22, P2003, DOI 10.3201/eid2211.161017
   Furuya-Kanamori L, 2016, BMC INFECT DIS, V16, DOI 10.1186/s12879-016-1417-2
   Gandhi S., 2015, International Journal of Healthcare and Biomedical Research, V03, P117
   Hapuarachchi H. A. C., 2008, CEYLON MEDICAL JOURNAL, V53, P104
   Juliano SA, 2005, ECOL LETT, V8, P558, DOI 10.1111/j.1461-0248.2005.00755.x
   Kalawat U, 2011, INDIAN J PATHOL MICR, V54, P844, DOI 10.4103/0377-4929.91518
   Kularatne SAM, 2009, POSTGRAD MED J, V85, P342, DOI 10.1136/pgmj.2007.066746
   Kumar CVMN, 2010, INDIAN J VIROL, V21, P8, DOI 10.1007/s13337-010-0012-1
   Laoprasopwattana K, 2012, PEDIATR INFECT DIS J, V31, P459, DOI 10.1097/INF.0b013e31824bb06d
   Leroy EM, 2009, EMERG INFECT DIS, V15, P591, DOI 10.3201/eid1504.080664
   Mercado M, 2016, EUROSURVEILLANCE, V21, P33, DOI 10.2807/1560-7917.ES.2016.21.22.30244
   Morales A., 1981, Biomedica, V1, P223
   MYERS RM, 1967, SCIENCE, V157, P1307, DOI 10.1126/science.157.3794.1307
   Nayar S K, 2007, Med J Malaysia, V62, P335
   NIMMANNITYA S, 1969, AM J TROP MED HYG, V18, P954, DOI 10.4269/ajtmh.1969.18.954
   Nkoghe D, 2012, INFECT DIS REP, V4, P11, DOI 10.4081/idr.2012.e5
   Padilla JC., 2012, DENGUE COLOMBIA EPID, V1st
   Pandey BD, 2015, AM J TROP MED HYG, V93, P697, DOI 10.4269/ajtmh.15-0092
   Parreira R, 2014, EUROSURVEILLANCE, V19, P7
   Pessôa R, 2016, MEDICINE, V95, DOI 10.1097/MD.0000000000003201
   Potiwat R, 2011, SE ASIAN J TROP MED, V42, P1388
   Ratsitorahina M, 2008, EMERG INFECT DIS, V14, P1135, DOI 10.3201/eid1407.071521
   Raut CG, 2015, EMERG INFECT DIS, V21, P908, DOI 10.3201/eid2105.141804
   RESTREPO JARAMILLO BERTA NELLY, 2014, CES Med., V28, P313
   Rey JR, 2015, BIOMEDICA, V35, P177, DOI [10.7705/biomedica.v35i2.2514, 10.1590/S0120-41572015000200005]
   Rezza G, 2014, EMERG INFECT DIS, V20, P1351, DOI 10.3201/eid2008.131615
   Rohani A, 2009, SE ASIAN J TROP MED, V40, P443
   Rúa-Uribe Guillermo L., 2012, Rev. Fac. Nac. Salud Pública, V30, P328
   Rubio-Palis Y, 2011, B MALARIOL SALUD AMB, V51, P89
   Ruiz-López F, 2016, BIOMEDICA, V36, P303, DOI 10.7705/biomedica.v36i2.3301
   Saswat T, 2015, INFECT GENET EVOL, V35, P134, DOI 10.1016/j.meegid.2015.08.006
   Schilling S, 2009, J CLIN VIROL, V45, P163, DOI 10.1016/j.jcv.2009.04.001
   Shaikh N, 2015, INDIAN J MED MICROBI, V33, P459, DOI 10.4103/0255-0857.158607
   Shepard DS, 2016, LANCET INFECT DIS, V16, P935, DOI 10.1016/S1473-3099(16)00146-8
   Taraphdar D, 2012, AM J TROP MED HYG, V86, P720, DOI 10.4269/ajtmh.2012.11-0704
   Tsetsarkin KA, 2011, CURR OPIN VIROL, V1, P310, DOI 10.1016/j.coviro.2011.07.004
   Vazeille M, 2010, PLOS NEGLECT TROP D, V4, DOI 10.1371/journal.pntd.0000706
   Velasco JM, 2015, AM J TROP MED HYG, V93, P1318, DOI 10.4269/ajtmh.15-0332
   Venkatasubramani K, 2015, TROP DOCT, V45, P197, DOI 10.1177/0049475515585476
   Villamil-Gómez WE, 2016, INT J INFECT DIS, V51, P135, DOI 10.1016/j.ijid.2016.07.017
   Villamil-Gómez WE, 2016, J INFECT PUBLIC HEAL, V9, P684, DOI 10.1016/j.jiph.2015.12.002
   Waggoner JJ, 2016, EMERG INFECT DIS, V22, P1295, DOI 10.3201/eid2207.160326
   Zeller H, 2016, J INFECT DIS, V214, pS436, DOI 10.1093/infdis/jiw391
NR 69
TC 5
Z9 8
U1 0
U2 3
PU SOC CHILENA INFECTOLOGIA
PI PROVIDENCIA
PA BERNARDA MORIN 488, 2 PISO, PROVIDENCIA, SANTIAGO 00000, CHILE
SN 0716-1018
EI 0717-6341
J9 REV CHIL INFECTOL
JI Rev. Chil. Infectol.
PY 2018
VL 35
IS 6
BP 658
EP 668
DI 10.4067/S0716-10182018000600658
PG 11
WC Infectious Diseases
WE Science Citation Index Expanded (SCI-EXPANDED)
SC Infectious Diseases
GA HO8CY
UT WOS:000461178400006
PM 31095186
OA Green Submitted, gold
DA 2025-09-06
ER

PT J
AU Perret, C
   Vizcaya, C
   Weitzel, T
   Rosas, R
   Dabanch, J
   Martínez, C
AF Perret, Cecilia
   Vizcaya, Cecilia
   Weitzel, Thomas
   Rosas, Reinaldo
   Dabanch, Jeannette
   Martinez, Constanza
TI Chikungunya, emerging disease in Latin America. Description of the first
   cases in Chile
SO REVISTA CHILENA DE INFECTOLOGIA
LA Spanish
DT Article
DE Chikungunya; Chile; arthropathy; clinical cases; travel medicine;
   arthralgia
ID OUTBREAK; MANIFESTATIONS; DENGUE; AEDES; FEVER; REPELLENTS; MANAGEMENT;
   INFECTION; MORTALITY; TRAVELERS
AB Background: Chikungunya (CHIK) was introduced in The Americas in 2013, spreading rapidly. In 2014, the first imported case was diagnosed in Chile. Aim: To identify patients with clinical suspicion of CHIK and describe their clinical and laboratory characteristics. Patients and Methods: Patients with suspected CHIK were enrolled. All were confirmed by PCR, IgM or IgG CHIK. A structured survey was applied, which included demographic questions, travel characteristics, clinical manifestations. and laboratory results. Results: 21 patients were enrolled and CHIK was confirmed in 16, who were further analyzed; 12 were female (75%), average age 39 years (27-52). The Caribbean and South Americawere the most frequent sites of exposure. In 63%, the initial symptom was arthralgia. Most frequent symptoms were myalgias, malaise (both 100%), fever, and polyarthralgia (both 94%). The median duration of arthralgias was 90 days (3-262); in 53% arthralgias lasted >= 3 months. Main joints involved were ankles, hands, and wrists; 87% reported invalidating pain. Arthritis lasted longer in men than in women (p < 0.001). 38% of patients presented lymphopenia and one patient mild thrombocytopenia. Two patients required hospitalization, one with severe headaches, the other with acute pyelonephritis. Conclusions: Chikungunya should be suspected in returning travelers presenting with fever and severe polyarthralgia. Travelers to endemic areas should apply prevention measures to avoid mosquito bites.
C1 [Perret, Cecilia; Vizcaya, Cecilia] Pontificia Univ Catolica Chile, Escuela Med, Dept Enfermedades Infeccioses & Inmunol Pedetr, Santiago, Chile.
   [Weitzel, Thomas] Univ Desarrollo, Lab Clin, Fac Med Clin Alemana, Concepcion, Chile.
   [Rosas, Reinaldo; Dabanch, Jeannette] Hosp Mil, Santiago, Chile.
   [Martinez, Constanza] Pontificia Univ Catolica Chile, Lab Infectol & Virol Mol, Santiago, Chile.
C3 Pontificia Universidad Catolica de Chile; Universidad del Desarrollo;
   Universidad de Chile; Pontificia Universidad Catolica de Chile
RP Perret, C (corresponding author), Pontificia Univ Catolica Chile, Escuela Med, Dept Enfermedades Infeccioses & Inmunol Pedetr, Santiago, Chile.
EM cperret@uc.cl
RI Martínez, Cristina/H-6103-2017
OI Perret, Cecilia/0000-0002-1535-1204; Weitzel,
   Thomas/0000-0002-9804-2123; Vizcaya Altamirano, Maria
   Cecilia/0000-0003-1309-9778
CR Basu R, 2016, VIROL J, V13, DOI 10.1186/s12985-016-0623-2
   Borgherini G, 2007, CLIN INFECT DIS, V44, P1401, DOI 10.1086/517537
   Brasil P, 2016, PLOS NEGLECT TROP D, V10, DOI 10.1371/journal.pntd.0004636
   Cardona-Ospina JA, 2015, J CLIN VIROL, V70, P14, DOI 10.1016/j.jcv.2015.07.001
   da Cunha RV, 2017, MEM I OSWALDO CRUZ, V112, P523, DOI 10.1590/0074-02760170044
   Danis-Lozano R, 2017, PLOS ONE, V12, DOI 10.1371/journal.pone.0186923
   Delatte H, 2011, INFECT GENET EVOL, V11, P1769, DOI 10.1016/j.meegid.2011.07.016
   Departamento de Epidemiologia. Ministerio de Salud Publica de Chile, INF ENF TRANSM MOSQ
   Economopoulou A, 2009, EPIDEMIOL INFECT, V137, P534, DOI 10.1017/S0950268808001167
   Inamadar AC, 2008, INT J DERMATOL, V47, P154, DOI 10.1111/j.1365-4632.2008.03478.x
   Pereira JKA, 2017, CLIN RHEUMATOL, V36, P2179, DOI 10.1007/s10067-017-3766-7
   Kularatne SAM, 2012, J TROP MED-US, V2012, DOI 10.1155/2012/639178
   Leder K, 2013, ANN INTERN MED, V158, P456, DOI 10.7326/0003-4819-158-6-201303190-00005
   San Martin JL, 2010, AM J TROP MED HYG, V82, P128, DOI 10.4269/ajtmh.2010.09-0346
   Lupi E, 2013, TRAVEL MED INFECT DI, V11, P374, DOI 10.1016/j.tmaid.2013.10.005
   Muñoz CM, 2016, BIOMEDICA, V36, P368, DOI 10.7705/biomedica.v36i3.2760
   Murillo-Zamora E, 2017, REV PANAM SALUD PUBL, V41
   Nava-Frías M, 2016, B MED HOSP INFANT M, V73, P67, DOI 10.1016/j.bmhimx.2016.03.001
   Organizacion Panamericana de la Salud, 2015, NUM CAS REP FIEBR CH
   Organizacion Panamericana de la Salud, INSTR DIAGN AT PAC S
   Organizacion Panamericana de la Salud, 2014, NUM CAS REP FIEBR CH
   Organizacion Panamericana de la Salud, 2017, NUM CAS REP FIEBR CH
   Perret C, 2003, EMERG INFECT DIS, V9, P1465, DOI 10.3201/eid0911.020788
   Servicio Nacional de Turismo, SER HIST TUR EM 2000
   Simon F, 2015, MED MALADIES INFECT, V45, P243, DOI 10.1016/j.medmal.2015.05.007
   Simon F, 2007, MEDICINE, V86, P123, DOI 10.1097/MD/0b013e31806010a5
   Uc-Puc V, 2016, SALUD PUBLICA MEXICO, V58, P472, DOI 10.21149/spm.v58i4.8030
   Van Bortel W, 2014, EUROSURVEILLANCE, V19, P17, DOI 10.2807/1560-7917.ES2014.19.13.20759
   Weitzel T, 2017, REV CHILENA INFEC S1, V34, pS77
NR 29
TC 4
Z9 8
U1 0
U2 8
PU SOC CHILENA INFECTOLOGIA
PI PROVIDENCIA
PA BERNARDA MORIN 488, 2 PISO, PROVIDENCIA, SANTIAGO 00000, CHILE
SN 0716-1018
EI 0717-6341
J9 REV CHIL INFECTOL
JI Rev. Chil. Infectol.
PY 2018
VL 35
IS 4
BP 413
EP 419
DI 10.4067/s0716-10182018000400413
PG 7
WC Infectious Diseases
WE Science Citation Index Expanded (SCI-EXPANDED)
SC Infectious Diseases
GA GW5XN
UT WOS:000447016200011
PM 30534928
OA gold
DA 2025-09-06
ER

PT J
AU Souza, KR
   Santos, MLR
   Guimaraes, ICS
   Ribeiro, GD
   Silva, LK
AF Souza, Kathleen Ribeiro
   Rangel Santos, Maria Ligia
   Santos Guimaraes, Isabel Cristina
   De Sousa Ribeiro, Guilherme
   Silva, Luciano Kalabric
TI Knowledge and practices in Aedes aegypti control among different
   social subjects in Salvador, Bahia State, Brazil
SO CADERNOS DE SAUDE PUBLICA
LA Portuguese
DT Article
DE Health Knowledge, Attitudes, Practice; Communicable Disease Control;
   Dengue
ID DENGUE-FEVER; CHIKUNGUNYA; EDUCATION; OUTBREAK; VIRUS; ZIKA
AB Due to the persistence of dengue and other arbovirus infections in Brazil, the government has stepped up measures to combat the Aedes aegypti mosquito vector. The responsibilities of community endemic disease workers (CEDW) and community health workers (CHW) include acting as intermediaries and disseminating knowledge in the community. The aim of this study was to analyze knowledge and practices in dengue control by different social subjects: residents and CEDW/CHW. Interviews were held with residents, field and mobilization CEDW, and CHW in two neighborhoods in Salvador, Bahia State, using focus groups. Residents expressed uncertainty on the form of transmission and hazards of dengue. Field CEDW voiced conflicting feelings due to the need to inform the community on issues over which they lack any control, while expressing personal dissatisfaction with their work and a feeling of underappreciation due to their lack of training. Mobilization CEDW blamed the population and emphasized their own importance as the solution to dengue control. CHW failed to reflect their field experience in their discourse and felt they had no responsibility over vector control. All the groups agreed that government is to blame for dengue and that the solution lies in education. There is an evident need for regular educational interventions, based on dialogue and awareness- raising to deal with residents' daily reality, drawing individuals (residents and CHW) into the knowledge- building process. Under the prevailing methodology, the dissemination of information and knowledge is insufficient to promote community improvements for dengue control.
C1 [Souza, Kathleen Ribeiro; De Sousa Ribeiro, Guilherme; Silva, Luciano Kalabric] Fundacao Oswaldo Cruz, Inst Goncalo Moniz, Salvador, BA, Brazil.
   [Rangel Santos, Maria Ligia; De Sousa Ribeiro, Guilherme] Univ Fed Bahia, Inst Saude Colet, Salvador, BA, Brazil.
   [Santos Guimaraes, Isabel Cristina] Ctr Controle Zoonoses, Secretaria Municipal Saude, Salvador, BA, Brazil.
C3 Fundacao Oswaldo Cruz; Universidade Federal da Bahia
RP Souza, KR (corresponding author), Fundacao Oswaldo Cruz, Inst Goncalo Moniz, Lab Patol & Biol Mol, Rua Waldemar Falcao 121, BR-40296710 Salvador, BA, Brazil.
EM kathleen_ribeiro@yahoo.com.br
RI Ribeiro, Kathleen/HLW-3854-2023; Silva, Luciano/L-9041-2013; Ribeiro,
   Guilherme/B-6624-2008
OI Kalabric Silva, Luciano/0000-0002-7739-4082; 
CR [Anonymous], B EPIDEMIOLOGICO
   Baglini Virgínia, 2005, Cad. Saúde Pública, V21, P1142, DOI 10.1590/S0102-311X2005000400016
   Barros Antonio Teixeira de, 2016, Educ. Soc., V37, P861, DOI [10.1590/es0101-73302016112841, 10.1590/es0101-73302016112841]
   BOCCATO V. R. C, 2014, INCID RIBEIRAO PRETO, V5, P47, DOI DOI 10.11606/ISSN.2178-2075.V5I1P47-68
   Brasil. Ministerio da Saude, 2010, POL NAC PROM SAUD
   Brasil. Ministerio da Saude. Secretaria de Atencao a Saude. Departamento de Atencao Basica, 2009, TRAB AG COM SAUD
   Brazil. FundacAo Nacional de Saude, 2002, PROGR NAC CONTR DENG
   Campos GS, 2015, EMERG INFECT DIS, V21, P1885, DOI 10.3201/eid2110.150847
   Cardoso CW, 2015, EMERG INFECT DIS, V21, P2274, DOI 10.3201/eid2112.151167
   CASAL AdolfoYanes., 1996, Para uma Epistemologia do Discurso e da Pratica Antropologica
   Castiel LD., 2007, SAUDE PERSECUTORIA L
   Cavalcante KRJL, 2007, CIENCIAS SAUDE, V18, P141
   Pessoa JPD, 2016, CIENC SAUDE COLETIVA, V21, P2329, DOI 10.1590/1413-81232015218.05462016
   Cazola LHD, 2011, SAUDE SOC-SAO PAULO, V20, P786
   Sales FMD, 2008, CIENC SAUDE COLETIVA, V13, P175, DOI 10.1590/S1413-81232008000100022
   DIAS C.A., 2000, INFORMA O SOCIEDADE, V10, N., P141
   Franca E, 2002, INF EPIDEMIOL SUS, V11, P205
   Fujita M. S. L., 2005, METODOS QUALITATIVOS, V1, P29
   Guizzo Bianca Salazar, 2003, Rev Gaucha Enferm, V24, P53
   Huber K, 2004, ACTA TROP, V90, P23, DOI 10.1016/j.actatropica.2003.09.012
   San Martin JL, 2010, AM J TROP MED HYG, V82, P128, DOI 10.4269/ajtmh.2010.09-0346
   Oliveira GLA, 2 C ONL GEST ED PROM
   Passos A D, 1998, Cad Saude Publica, V14 Suppl 2, P123, DOI 10.1590/S0102-311X1998000600011
   Pereira VA, 2014, REMEA-REV ELETRONICA, P9
   PETITAT A., 2011, EDUC REAL, V36, P365
   Pinto AAM, 2010, REV ELETR ENF, V12, P766, DOI [DOI 10.5216/REE.V12I4.7270, 10.5216/ree.v12i4.7270]
   Rangel-S ML, 2008, INTERFACE-BOTUCATU, V12, P433, DOI 10.1590/S1414-32832008000200018
   RAYMOND M, 1995, J HERED, V86, P248, DOI 10.1093/oxfordjournals.jhered.a111573
   Regis ISR, 2007, THESIS
   Reis V., CIDADES SUSTENTAVEIS
   Secretaria de Vigilancia em Saude Ministerio da Saude, 2016, RES LIRAA NAC 2016
   Secretaria de Vigilancia em Saude Ministerio da Saude, 2009, MIN SAUD NORM MAN A
   Secretaria Executiva Ministerio da Saude, 2001, PROGR AG COM SAUD PA
   Soares A.M. D. C., 2009, Geografias (UFMG), V5, P83, DOI [10.35699/2237-549X..13265, DOI 10.35699/2237-549X..13265]
   Souza VMM, 2012, REV PAN AMAZ SAUDE, V3, P37
   Spiegel JM, 2007, TROP MED INT HEALTH, V12, P503, DOI 10.1111/j.1365-3156.2007.01818.x
   Tauil P L, 2001, Cad Saude Publica, V17 Suppl, P99, DOI 10.1590/S0102-311X2001000700018
   Teixeira MG, 2015, EMERG INFECT DIS, V21, P906, DOI 10.3201/eid2105.141727
   Teixeira MG, 2009, CAD SAUDE PUBLICA, V25, pS7, DOI 10.1590/S0102-311X2009001300002
   Tomaz José Batista Cisne, 2002, Interface (Botucatu), V6, P84
   Wagner V, AN 18 C BRAS FON EX
   Zellweger RELM, 2017, PLOS NEGLECT TROP D, V11, DOI 10.1371/journal.pntd.0005471
NR 42
TC 12
Z9 16
U1 0
U2 11
PU CADERNOS SAUDE PUBLICA
PI RIO DE JANIERO
PA RUA LEOPOLDO BUHOES 1480, RIO DE JANIERO, RJ 210410210, BRAZIL
SN 0102-311X
EI 1678-4464
J9 CAD SAUDE PUBLICA
JI Cad. Saude Publica
PY 2018
VL 34
IS 5
AR e00078017
DI 10.1590/0102-311X00078017; 10.1590/0102-311x00078017
PG 13
WC Public, Environmental & Occupational Health
WE Science Citation Index Expanded (SCI-EXPANDED); Social Science Citation Index (SSCI)
SC Public, Environmental & Occupational Health
GA GH5UH
UT WOS:000433502300001
OA Green Submitted, gold, Green Published
DA 2025-09-06
ER

PT J
AU Eftekhari-Hassanlouie, S
   Le Guern, A
   Oehler, E
AF Eftekhari-Hassanlouie, S.
   Le Guern, A.
   Oehler, E.
TI Zika fever
SO REVUE DE MEDECINE INTERNE
LA French
DT Review
DE Zika; Arbovirus; Aedes; Guillain-Barre Syndrome; Microcephaly
ID SEXUAL TRANSMISSION; GENOMIC CHARACTERIZATION; VIRUS; EPIDEMIC; STATES
AB Zika virus infection is an emerging arboviral disease which presented as a mild flu-like or algo-eruptive syndrome with fever, arthralgia, myalgia and a maculopapulous eruption. Severe neurological and fetal complications have recently been highlighted. Diagnosis is established by detection of viral RNA by Reverse Transcriptase-Polymerase Chain Reaction (RT-PCR). Many publications report on the progress of knowledge on zika and its complications. Treatment is symptomatic, mainly with analgesics. Prevention is essential through individual and collective vector control. Faced with this emerging arbovirus, health authorities of many countries have implemented significant resources to accelerate research efforts including on diagnostic tests and on the development of vaccines. In Europe, the presence of Aedes albopictus, a mosquito vector of the virus zika, runs the risk of autochthonous cases as well as autochthonous dengue or chikungunya fever. Hence, autochthonous zika fever is not excluded to appear during the warmest months in metropolitan French departments colonized by A. albopictus. (C) 2017 Societe Nationale Francaise de Medecine Interne (SNFMI). Published by Elsevier Masson SAS. All rights reserved.
C1 [Eftekhari-Hassanlouie, S.; Le Guern, A.; Oehler, E.] Ctr Hosp Polynesie Francaise, Serv Med Interne & Polyvalente, Ave Gen de Gaulle, F-98716 Pirae Tahiti, Polynesie Franc, France.
RP Oehler, E (corresponding author), Ctr Hosp Polynesie Francaise, Serv Med Interne & Polyvalente, Ave Gen de Gaulle, F-98716 Pirae Tahiti, Polynesie Franc, France.
EM erwan.oehler@cht.pf
CR BADEN LR, 2016, NEW ENGL J MED, V374, P1552, DOI DOI 10.1056/NEJMRA1602113
   Besnard M, 2014, EUROSURVEILLANCE, V19, P13, DOI 10.2807/1560-7917.ES2014.19.13.20751
   Besnard Marianne, 2016, Euro Surveill, V21, DOI 10.2807/1560-7917.ES.2016.21.13.30181
   Campos RD, 2016, J CLIN VIROL, V77, P69, DOI 10.1016/j.jcv.2016.02.009
   Cao-Lormeau VM, 2016, LANCET, V387, P1531, DOI 10.1016/S0140-6736(16)00562-6
   Chen LH, 2016, ANN INTERN MED, V164, P613, DOI 10.7326/M16-0150
   Deckard DT, 2016, MMWR-MORBID MORTAL W, V65, P372, DOI 10.15585/mmwr.mm6514a3
   DICK GWA, 1952, T ROY SOC TROP MED H, V46, P509, DOI 10.1016/0035-9203(52)90042-4
   Duffy MR, 2009, NEW ENGL J MED, V360, P2536, DOI 10.1056/NEJMoa0805715
   Duijster JW, 2016, INFECTION, V44, P797, DOI 10.1007/s15010-016-0906-y
   FILIPE AR, 1973, ARCH GES VIRUSFORSCH, V43, P315, DOI 10.1007/BF01556147
   Focosi D, 2016, CLIN INFECT DIS, V63, P227, DOI 10.1093/cid/ciw210
   Fonseca K, 2014, AM J TROP MED HYG, V91, P1035, DOI 10.4269/ajtmh.14-0151
   Foy BD, 2011, EMERG INFECT DIS, V17, P880, DOI 10.3201/eid1705.101939
   HADDOW AJ, 1964, B WORLD HEALTH ORGAN, V31, P57
   Huzly D, 2016, EUROSURVEILLANCE, V21, P9, DOI 10.2807/1560-7917.ES.2016.21.16.30203
   Karimi O, 2016, LANCET, V387, P939, DOI [10.1016/S0140-6736(16)00502-X, 10.1016/s0140-6736(16)00502-X]
   Koenig KL, 2016, WEST J EMERG MED, V17, P238, DOI 10.5811/westjem.2016.3.30188
   Kraemer MUG, 2015, ELIFE, V4, DOI 10.7554/eLife.08347
   Kuno G, 2007, ARCH VIROL, V152, P687, DOI 10.1007/s00705-006-0903-z
   Kutsuna S, 2014, EUROSURVEILLANCE, V19, P8, DOI 10.2807/1560-7917.ES2014.19.4.20683
   Lanciotti RS, 2008, EMERG INFECT DIS, V14, P1232, DOI 10.3201/eid1408.080287
   Ledermann JP, 2014, PLOS NEGLECT TROP D, V8, DOI 10.1371/journal.pntd.0003188
   Long D, 2016, J EMERG MED, V50, P832, DOI 10.1016/j.jemermed.2016.03.033
   Musso D, 2015, EMERG INFECT DIS, V21, P359, DOI 10.3201/eid2102.141363
   Oehler E, 2013, EUROSURVEILLANCE, V19, P20720, DOI DOI 10.2807/1560-7917.ES2014.19.9.20720
   Oster AM, 2016, MMWR-MORBID MORTAL W, V65, P120, DOI 10.15585/mmwr.mm6505e1
   Petersen LR, 2016, NEW ENGL J MED, V374, P1552, DOI [10.1056/NEJMra1602113, 10.1056/NEJMc1606769]
   Plourde AR, 2016, EMERG INFECT DIS, V22, P1185, DOI 10.3201/eid2207.151990
   Rocklöv J, 2016, EBIOMEDICINE, V9, P250, DOI 10.1016/j.ebiom.2016.06.009
   Rozé B, 2016, EUROSURVEILLANCE, V21, P8, DOI 10.2807/1560-7917.ES.2016.21.9.30154
   Sarno M, 2016, PLOS NEGLECT TROP D, V10, DOI 10.1371/journal.pntd.0004517
   Shinohara K, 2016, J TRAVEL MED, V23, DOI 10.1093/jtm/tav011
   Slavov SN, 2016, BRAZ J MED BIOL RES, V49, DOI [10.1590/1414-431X20165420, 10.1590/1414-431x20165420]
   Aragao MDV, 2016, BMJ-BRIT MED J, V353, DOI 10.1136/bmj.i1901
   Venturi G, 2016, EUROSURVEILLANCE, V21, P2, DOI 10.2807/1560-7917.ES.2016.21.8.30148
   Waddell LA, 2016, PLOS ONE, V11, DOI 10.1371/journal.pone.0156376
   Wong PSJ, 2013, PLOS NEGLECT TROP D, V7, DOI 10.1371/journal.pntd.0002348
   Ye Q, 2016, INFECT GENET EVOL, V43, P43, DOI 10.1016/j.meegid.2016.05.004
NR 39
TC 0
Z9 0
U1 0
U2 5
PU ELSEVIER FRANCE-EDITIONS SCIENTIFIQUES MEDICALES ELSEVIER
PI ISSY-LES-MOULINEAUX
PA 65 RUE CAMILLE DESMOULINS, CS50083, 92442 ISSY-LES-MOULINEAUX, FRANCE
SN 0248-8663
J9 REV MED INTERNE
JI Rev. Med. Interne
PD AUG
PY 2017
VL 38
IS 8
BP 526
EP 530
DI 10.1016/j.revmed.2017.01.003
PG 5
WC Medicine, General & Internal
WE Science Citation Index Expanded (SCI-EXPANDED)
SC General & Internal Medicine
GA VI3VZ
UT WOS:000479182300005
PM 28189390
DA 2025-09-06
ER

PT J
AU Schwermer, B
   Eschle, D
   Bloch-Infanger, C
AF Schwermer, Benedikt
   Eschle, Daniel
   Bloch-Infanger, Constantine
TI Fever and Headache after a Vacation in Thailand
SO DEUTSCHE MEDIZINISCHE WOCHENSCHRIFT
LA German
DT Article
DE Japanese encephalitis; meningitis; fever; travellers
ID JAPANESE ENCEPHALITIS; MANIFESTATIONS
AB History 50 year- old man with fever and headache starting one week after returning from his vacation in Thailand. His general practitioner prescribed amoxicillin/clavulanic acid, without further analyses to pinpoint the infection.
   Examinations The examination of cerebro-spinal fluid was crucial for the final diagnosis. Lumbar puncture demonstrated a predominantly mononuclear pleocytosis of 80 cells/mu l (< 5) with an elevated protein of 782mg/l (< 450); glucose and lactate were within normal limits.
   Treatment and course Initially we tried to treat a broad range of organisms potentially causing meningitis or encephalitis. Typical bacteria and viruses endemic to Switzerland were not found, thus anti-infective treatment was stopped. Also the search for malaria, HIV, Chikungunya and Dengue infections yielded negative results. After 10 days we received a positive serologic test for Japanese encephalitis virus (JEV).
   Conclusions The Japanese encephalitis virus is transmitted by mosquitoes and is epidemiologically one of the most important transmissible neurologic diseases in Asia. Although only a minority of infected patients are gravely ill, their sequelae and death toll are considerable. Since 2009 a well-tolerated vaccine is available.
C1 [Schwermer, Benedikt; Eschle, Daniel; Bloch-Infanger, Constantine] Kantonsspital Uri, Altdorf Ur, Switzerland.
RP Schwermer, B (corresponding author), Kantonsspital Uri, Med Klin, Spitalstr 1, CH-6460 Altdorf Ur, Switzerland.
EM benedikt.schwermer@ksuri.ch
CR [Anonymous], DIE LEITL
   Campbell GL, 2011, B WORLD HEALTH ORGAN, V89, P766, DOI 10.2471/BLT.10.085233
   Fischer Marc, 2010, Morbidity and Mortality Weekly Report, V59, P1
   Goenka A, 2014, CLIN INFECT DIS, V58, P775, DOI 10.1093/cid/cit922
   Halstead Scott B, 2003, Adv Virus Res, V61, P103, DOI 10.1016/S0065-3527(03)61003-1
   Hills SL, 2016, CDC HLTH INFORM INT
   Hills SL, 2010, AM J TROP MED HYG, P82
   Hora R, 2016, METAB BRAIN DIS, V31, P225, DOI 10.1007/s11011-015-9787-5
   McGill F, 2016, LANCET, V388, P3036, DOI 10.1016/S0140-6736(16)30654-7
   Ooi MH, 2008, CLIN INFECT DIS, V47, P458, DOI 10.1086/590008
   Paulke-Korinek M, 2015, VACCINE, V33, P3600, DOI 10.1016/j.vaccine.2015.05.037
   Song JH, 2004, ANTIMICROB AGENTS CH, V48, P2101, DOI 10.1128/AAC.48.6.2101-2107.2004
   Tunkel AR, 2008, CLIN INFECT DIS, V47, P303, DOI 10.1086/589747
   van den Hurk AF, 2009, ANNU REV ENTOMOL, V54, P17, DOI 10.1146/annurev.ento.54.110807.090510
   Venkatesan A, 2013, CLIN INFECT DIS, V57, P1114, DOI 10.1093/cid/cit458
NR 15
TC 2
Z9 2
U1 0
U2 1
PU GEORG THIEME VERLAG KG
PI STUTTGART
PA RUDIGERSTR 14, D-70469 STUTTGART, GERMANY
SN 0012-0472
EI 1439-4413
J9 DEUT MED WOCHENSCHR
JI Dtsch. Med. Wochenschr.
PD JUL
PY 2017
VL 142
IS 14
BP 1063
EP 1066
DI 10.1055/s-0043-106282
PG 4
WC Medicine, General & Internal
WE Science Citation Index Expanded (SCI-EXPANDED)
SC General & Internal Medicine
GA FB3SE
UT WOS:000406062300013
PM 28728201
DA 2025-09-06
ER

PT J
AU Torres-Avendaño, JI
   Torres-Montoya, EH
   Rendón-Maldonado, JG
   López-Mendoza, RL
   Osuna-Ramírez, I
   Romero-Higareda, CE
   Castillo-Ureta, H
AF Israel Torres-Avendano, Jose
   Hilario Torres-Montoya, Edith
   Guadalupe Rendon-Maldonado, Jose
   Luisa Lopez-Mendoza, Reyna
   Osuna-Ramirez, Ignacio
   Enrique Romero-Higareda, Cesar
   Castillo-Ureta, Hipolito
TI Evaluation of Mesocyclops edax as a Biological Control Agent of
   Aedes aegypti Larvae in Laboratory Conditions
SO SOUTHWESTERN ENTOMOLOGIST
LA Spanish
DT Article
ID LONGISETUS COPEPODA; CYCLOPOIDEA; MOSQUITOS; CULICIDAE; DIPTERA
AB The copepod Mesocyclops edax was evaluated under laboratory conditions as a biological control agent for Aedes aegypti larvae. L1 larvae of Ae. aegypti at different densities were exposed for 24 hours to a M. edax female without food for 24 hours, observing more predation by M. edax as the density of Ae. aegypti larvae increased, reaching 49 larvae consumed in 1 day. Using the Spearman statistical model, it was determined that predation by M. edax depended on the prey density. Mesocyclops edax has potential for use in strategies for integrated vector control of the mosquito that transmits dengue, Chikungunya, and Zika viruses.
C1 [Israel Torres-Avendano, Jose; Hilario Torres-Montoya, Edith; Luisa Lopez-Mendoza, Reyna; Enrique Romero-Higareda, Cesar; Castillo-Ureta, Hipolito] Univ Autonoma Sinaloa, Unidad Acad Biol, Ciudad Univ,Ave Amer & Blvd Univ S-N, Culiacan, Sinaloa, Mexico.
   [Guadalupe Rendon-Maldonado, Jose; Osuna-Ramirez, Ignacio] Univ Autonoma Sinaloa, Fac Ciencias Quim Biol, Ciudad Univ,Ave Amer & Blvd Univ S-N, Culiacan 80013, Sinaloa, Mexico.
C3 Universidad Autonoma de Sinaloa; Universidad Autonoma de Sinaloa
RP Castillo-Ureta, H (corresponding author), Univ Autonoma Sinaloa, Unidad Acad Biol, Ciudad Univ,Ave Amer & Blvd Univ S-N, Culiacan, Sinaloa, Mexico.
EM hipolito.cu@hotmail.com
OI OSUNA RAMIREZ, IGNACIO/0000-0002-4419-0710; Rendon-Maldonado, Jose
   Guadalupe/0000-0002-9823-6913
CR [Anonymous], PROGR ACC ESP 2007 2
   Cardôso HCB, 2013, HYDROBIOLOGIA, V705, P55, DOI 10.1007/s10750-012-1379-3
   Lazcano JAB, 2009, REV PANAM SALUD PUBL, V26, P229, DOI 10.1590/S1020-49892009000900007
   CDC. Centers for Disease Control and Prevention, 2016, SURV CONTR AEDES AEG
   Darsie R.F., 2005, Identification and Geographic Distribution of the Mosquitoes of North America, North of Mexico
   FIMIA-DUARTE R., 2010, REV ELECT VET, V11, P1
   Gorrochotegui-Escalante N, 1998, J MED ENTOMOL, V35, P699, DOI 10.1093/jmedent/35.5.699
   Karunaratne SHPP, 2000, MED VET ENTOMOL, V14, P430, DOI 10.1046/j.1365-2915.2000.00252.x
   Lacey LA, 2007, J AM MOSQUITO CONTR, V23, P133, DOI 10.2987/8756-971X(2007)23[133:BTSIAB]2.0.CO;2
   Manrique-Saide P, 1998, MED VET ENTOMOL, V12, P386, DOI 10.1046/j.1365-2915.1998.00126.x
   MARTEN G G, 1989, Bulletin of the Society for Vector Ecology, V14, P232
   Marten GG, 2007, J AM MOSQUITO CONTR, V23, P65, DOI 10.2987/8756-971X(2007)23[65:CC]2.0.CO;2
   MARTEN GG, 1990, J AM MOSQUITO CONTR, V6, P681
   Marten GG, 2000, J VECTOR ECOL, V25, P1
   Mercado-Salas NF, 2011, HIDROBIOLOGICA, V21, P1
   Micieli MV, 2002, MEM I OSWALDO CRUZ, V97, P835, DOI 10.1590/S0074-02762002000600014
   Nam VS, 1998, AM J TROP MED HYG, V59, P657, DOI 10.4269/ajtmh.1998.59.657
   Rodríguez María Magdalena, 2010, Rev Cubana Med Trop, V62, P217
   SINAVE. Sistema Nacional de Vigilancia Epidemiologica, 2015, PAN EP FIEBR DENG FI
   SUAREZ MF, 1992, J AM MOSQUITO CONTR, V8, P409
   Estrada JLT, 2015, HIDROBIOLOGICA, V25, P1
   Torres-Estrada JL, 2001, J MED ENTOMOL, V38, P188, DOI 10.1603/0022-2585-38.2.188
   Vazquez-Martinez M. G., 2008, MANUAL VIGILANCIA CO, P149
   Vu Sinh Nam Vu Sinh Nam, 1999, Dengue Bulletin, V23, P89
   WHO. World Health Organization, 2016, INT VECT MAN
NR 25
TC 3
Z9 3
U1 0
U2 10
PU SOUTHWESTERN ENTOMOLOGICAL SOC
PI DALLAS
PA 17360 COIT RD, DALLAS, TX 75252-6599 USA
SN 0147-1724
EI 2162-2647
J9 SOUTHWEST ENTOMOL
JI Southw. Entomol.
PD JUN
PY 2017
VL 42
IS 2
BP 419
EP 426
PG 8
WC Entomology
WE Science Citation Index Expanded (SCI-EXPANDED)
SC Entomology
GA EY5IS
UT WOS:000404011000012
DA 2025-09-06
ER

PT J
AU Díaz-Menéndez, M
   Trigo, E
   de la Calle-Prieto, F
   Arsuaga, M
AF Diaz-Menendez, M.
   Trigo, E.
   de la Calle-Prieto, F.
   Arsuaga, M.
TI Zika virus infection during the Olympic Games in Rio: A fear or an
   actual risk?
SO REVISTA CLINICA ESPANOLA
LA Spanish
DT Review
DE Zika virus; Flavivirus; Arbovirosis; Microcephaly; Guillain-Barre
ID MALE SEXUAL TRANSMISSION; FIFA WORLD CUP; DE-JANEIRO; FOREIGN VISITORS;
   UNITED-STATES; NOVEMBER 2013; DENGUE; BRAZIL; CHIKUNGUNYA; EXPERIENCE
AB The recent outbreak of Zika virus infection in Brazil has aroused considerable media interest due to its association with neurological malformations in children born from mothers infected by the virus and to its association with Guillain-Barre syndrome in adults. This relationship has led to the World Health Organisation declaring the current epidemic as a "Public Health Emergency of International Concern". Controversy also emerged on the advisability of delaying or changing the location of the Olympic and Paralympic Games, which were held in August at various locations in Brazil. In this article, we review the available evidence on the risk of Zika and dengue virus infection in individuals who travel to endemic countries, especially for multitudinous events. (C) 2016 Elsevier Espana, S.L.U. and Sociedad Espanola de Medicina Interna (SEMI). All rights reserved.
C1 [Diaz-Menendez, M.; Trigo, E.; de la Calle-Prieto, F.; Arsuaga, M.] Hosp Univ La Paz CarlosIII Madrid, Unidad Med Trop & Viajero, Madrid, Spain.
RP Díaz-Menéndez, M (corresponding author), Hosp Univ La Paz CarlosIII Madrid, Unidad Med Trop & Viajero, Madrid, Spain.
EM marta.diaz@salud.madrid.org
RI Arsuaga Vicente, Marta/GXF-8730-2022
OI Diaz Menendez, Marta/0000-0002-9427-5237; de la Calle-Prieto,
   Fernando/0000-0003-2544-3492; Arsuaga Vicente, Marta/0000-0001-5522-3728
CR [Anonymous], BIORXIV
   Bachiller-Luque P, 2016, ENFERM INFEC MICR CL, V34, P243, DOI 10.1016/j.eimc.2016.02.012
   Bastos L, BIORXIV
   Brady OJ, 2014, PARASITE VECTOR, V7, DOI 10.1186/1756-3305-7-338
   Burattini MN, 2016, EPIDEMIOL INFECT, V144, P1904, DOI 10.1017/S0950268816000649
   Cao-Lormeau VM, 2016, LANCET, V387, P1531, DOI 10.1016/S0140-6736(16)00562-6
   Chan M, 2012, PLOS ONE, V7, DOI 10.1371/journal.pone.0050972
   Chouin-Carneiro T, 2016, PLOS NEGLECT TROP D, V10, DOI 10.1371/journal.pntd.0004543
   Davidson A, 2016, MMWR-MORBID MORTAL W, V65, P716, DOI 10.15585/mmwr.mm6528e2
   Deckard DT, 2016, MMWR-MORBID MORTAL W, V65, P372, DOI 10.15585/mmwr.mm6514a3
   Delisle E, 2015, EUROSURVEILLANCE, V20, P8, DOI 10.2807/1560-7917.ES2015.20.17.21108
   Diagne CT, 2015, BMC INFECT DIS, V15, DOI 10.1186/s12879-015-1231-2
   Duffy MR, 2009, NEW ENGL J MED, V360, P2536, DOI 10.1056/NEJMoa0805715
   European Centre for Disease Prevention and Control, 2016, RAP RISK ASS ZIK VIR
   Faye O, 2014, PLOS NEGLECT TROP D, V8, DOI 10.1371/journal.pntd.0002636
   Grard G, 2014, PLOS NEGLECT TROP D, V8, DOI 10.1371/journal.pntd.0002681
   Gulland A, 2016, BMJ-BRIT MED J, V353, DOI 10.1136/bmj.i2887
   Hills SL, 2016, MMWR-MORBID MORTAL W, V65, P215, DOI 10.15585/mmwr.mm6508e2
   Ledermann JP, 2014, PLOS NEGLECT TROP D, V8, DOI 10.1371/journal.pntd.0003188
   Massad E, 2016, LANCET, V388, P25, DOI 10.1016/S0140-6736(16)30842-X
   Massad E, 2014, MEM I OSWALDO CRUZ, V109, P394, DOI 10.1590/0074-0276140133
   McCarthy M, 2016, BMJ-BRIT MED J, V354, DOI 10.1136/bmj.i4235
   Mlakar J, 2016, NEW ENGL J MED, V374, P951, DOI 10.1056/NEJMoa1600651
   Musso D, 2014, EUROSURVEILLANCE, V19, P6, DOI 10.2807/1560-7917.ES2014.19.14.20761
   Oduyebo T, 2016, MMWR-MORBID MORTAL W, V65, P122, DOI 10.15585/mmwr.mm6505e2
   Oster A, 2012, MMWR-MORBID MORTAL W, V65, P1347
   Tappe D, 2014, EUROSURVEILLANCE, V19, P12, DOI 10.2807/1560-7917.ES2014.19.4.20685
   Tomasello D, 2013, TRAVEL MED INFECT DI, V11, P274, DOI 10.1016/j.tmaid.2013.07.006
   Aragao MDV, 2016, BMJ-BRIT MED J, V353, DOI 10.1136/bmj.i1901
   Wilson ME, 2014, CLIN INFECT DIS, V58, P1347, DOI 10.1093/cid/ciu122
   Ximenes R, 2016, BMC INFECT DIS, V16, DOI 10.1186/s12879-016-1517-z
   Zammarchi L, 2015, J CLIN VIROL, V63, P32, DOI 10.1016/j.jcv.2014.12.005
   Zumla A, 2016, INT J INFECT DIS, V47, P1, DOI 10.1016/j.ijid.2016.06.010
NR 33
TC 2
Z9 3
U1 0
U2 12
PU EDICIONES DOYMA S A
PI BARCELONA
PA TRAV DE GRACIA 17-21, 08021 BARCELONA, SPAIN
SN 0014-2565
EI 1578-1860
J9 REV CLIN ESP
JI Rev. Clin. Esp.
PD APR
PY 2017
VL 217
IS 3
BP 155
EP 160
DI 10.1016/j.rce.2016.10.004
PG 6
WC Medicine, General & Internal
WE Science Citation Index Expanded (SCI-EXPANDED)
SC General & Internal Medicine
GA EO6KJ
UT WOS:000396800800006
PM 27865425
DA 2025-09-06
ER

PT J
AU Gabriella, V
   Róbert, P
AF Gabriella, Varjasi
   Robert, Poka
TI Zika virus infection in pregnancy
SO ORVOSI HETILAP
LA Hungarian
DT Article
DE Zika virus; pregnancy; microcephalia
ID OUTBREAK; AMERICA; BRAZIL
AB The Zika virus is a flavivirus spread by mosquitoes. Its primary vectors are the Aedes aegypti and the Aedes albopictus. Before 2007 it sporadically caused benign morbidity. Since 2015, it started spreading "explosively" in America, especially in Brazil. In August 2016 they reported cases from New York and Poland, too. Most of the infections don't produce any symptoms, but can cause grave complications. The most important lesion is microcephalia that forms in fetuses. Microcephalia's most serious consequence is mental retardation, which puts great burden on both the family and the society. The viral infection increases the incidence of Guillain-Barre syndrome. This is an acute autoimmune disease which causes demyelination and, in the worst cases, it can also be fatal. Yet we do not possess adequate and specific vaccination nor antiviral therapy, although, since July 2016, the effectiveness of a DNA based vaccine is being tested on humans. More than half of the world's population lives in areas contaminated by infected mosquitoes so there is a great need for the development of an effective method against the vector mosquitoes. Sadly, even the vector control strategies aren't effective enough to push back the epidemic. Pregnant or fertile women must take the highest precautions against mosquito bites, especially if they travel to regions ravaged by the epidemic. The safest solution would be to postpone both the trip and the childbearing. In Europe, the vectors aren't spread enough to cause major threat, except maybe the warmer regions bordered by the Mediterranean Sea. However, it is possible that in the near future other viruses spread by Aedes mosquitoes could appear. Naturally, the travellers and immigrants, who came from endemic regions can also contribute to the spread of the epidemic. Thanks to the changes in global weather, there were reported findings of mosquitoes of the Aedes albopictus species in Hungary, which are slowly invading the continent, although we do not have information about their settlement in the country. The doctors may encounter introduced cases and we do not have to fear the spreading of the epidemic to our country, but in the bordering Slovakia and Slovenia infections have been reported. The future of the Zika virus is yet unpredictable, although looking at the global spread of the Dengue and Chikungunya viruses, a worldwide spread is expectable in the near future.
C1 [Gabriella, Varjasi] Szabolcs Szatmar Bereg Megyei Josa Andras Oktatok, Szuleszet Nogyogyaszat Osztaly, Nyiregyhaza, Hungary.
   [Robert, Poka] Debreceni Egyet, Klin Kozpont Szuleszeti & Nogyogyaszati Intezet, Altalanos Orvostudomanyi Kar, Debrecen, Hungary.
C3 University of Debrecen
RP Róbert, P (corresponding author), Nagyerdei Krt 98, H-4032 Debrecen, Hungary.
EM pokar@med.unideb.hu
RI Poka, Robert/ABD-1344-2020
CR Adibi JJ, 2016, LANCET, V387, P1587, DOI 10.1016/S0140-6736(16)00650-4
   [Anonymous], 2015, Wkly Epidemiol Rec, V90, P609
   [Anonymous], 2016, LANCET INFECT DIS, V16, P265
   Ayres CFJ, 2016, LANCET INFECT DIS, V16, P278, DOI 10.1016/S1473-3099(16)00073-6
   Barreto ML, 2016, LANCET, V387, P919, DOI 10.1016/S0140-6736(16)00545-6
   Cao-Lormeau VM, 2016, LANCET, V387, P1531, DOI 10.1016/S0140-6736(16)00562-6
   Cao-Lormeau VM, 2014, LANCET, V384, P1571, DOI 10.1016/S0140-6736(14)61977-2
   Chen L, 2017, NEW ENGL J MED, V376, P400, DOI 10.1056/NEJMc1610614
   Augusto LGD, 2016, LANCET, V387, P1052, DOI 10.1016/S0140-6736(16)00626-7
   DICK GWA, 1952, T ROY SOC TROP MED H, V46, P509, DOI 10.1016/0035-9203(52)90042-4
   Dupont-Rouzeyrol M, 2016, LANCET, V387, P1051, DOI 10.1016/S0140-6736(16)00624-3
   Enfissi A, 2016, LANCET, V387, P227, DOI 10.1016/S0140-6736(16)00003-9
   European Centre for Disease prevention and Control, ZIK VIR INF
   Fauci AS, 2016, NEW ENGL J MED, V374, P601, DOI 10.1056/NEJMp1600297
   Gourinat AC, 2015, EMERG INFECT DIS, V21, P84, DOI 10.3201/eid2101.140894
   Haddow AD, 2012, PLOS NEGLECT TROP D, V6, DOI 10.1371/journal.pntd.0001477
   Kilpatrick AM, 2012, LANCET, V380, P1946, DOI 10.1016/S0140-6736(12)61151-9
   Mansuy JM, 2016, LANCET INFECT DIS, V16, P405, DOI 10.1016/S1473-3099(16)00138-9
   Musso D, 2016, LANCET INFECT DIS, V16, P620, DOI 10.1016/S1473-3099(16)00096-7
   Musso D, 2015, LANCET, V386, P243, DOI 10.1016/S0140-6736(15)61273-9
   Mysorekar IU, 2016, NEW ENGL J MED, V375, P481, DOI 10.1056/NEJMcibr1605445
   National Center for Epidemiology, Q AS AB ZIK
   Pardi N, 2017, NATURE, V543, P248, DOI 10.1038/nature21428
   Paz S, 2016, LANCET, V387, P745, DOI 10.1016/S0140-6736(16)00256-7
   Paz-Bailey Gabriela, 2018, N Engl J Med, V379, P1234, DOI 10.1056/NEJMoa1613108
   Petersen EE, 2016, MMWR-MORBID MORTAL W, V65, P30, DOI 10.15585/mmwr.mm6502e1
   Petersen LR, 2016, NEW ENGL J MED, V374, P1552, DOI [10.1056/NEJMra1602113, 10.1056/NEJMc1606769]
   Rekha MM, 2016, PHARMATUTOR, V4, P21
   Roa M, 2016, LANCET, V387, P843, DOI 10.1016/S0140-6736(16)00331-7
   Samarasekera U, 2016, LANCET, V387, P521, DOI 10.1016/S0140-6736(16)00257-9
   Shakir R, 2016, LANCET NEUROL, V15, P353, DOI 10.1016/S1474-4422(16)00072-7
   Smith DW, 2016, LANCET, V387, P1486, DOI 10.1016/S0140-6736(16)00564-X
   Solomon T, 2016, LANCET INFECT DIS, V16, P402, DOI 10.1016/S1473-3099(16)00125-0
   Suy A, 2016, NEW ENGL J MED, V375, P2611, DOI 10.1056/NEJMc1607580
   Swaminathan S, 2016, NEW ENGL J MED, V375, P1907, DOI 10.1056/NEJMc1610613
   Tang HL, 2016, CELL STEM CELL, V18, P587, DOI 10.1016/j.stem.2016.02.016
   Ventura CV, 2016, LANCET, V387, P228, DOI 10.1016/S0140-6736(16)00006-4
   Yakob L, 2016, LANCET GLOB HEALTH, V4, pE148, DOI 10.1016/S2214-109X(16)00048-6
   Zonneveld R, 2016, IDCases, V5, P49, DOI 10.1016/j.idcr.2016.07.009
   Zwizwai R, 2016, LANCET INFECT DIS, V16, P157, DOI 10.1016/S1473-3099(16)00023-2
NR 40
TC 2
Z9 2
U1 0
U2 17
PU AKADEMIAI KIADO ZRT
PI BUDAPEST
PA BUDAFOKI UT 187-189-A-3, H-1117 BUDAPEST, HUNGARY
SN 0030-6002
EI 1788-6120
J9 ORVOSI HETILAP
JI Orvosi Hetilap
PD APR
PY 2017
VL 158
IS 15
BP 563
EP 571
DI 10.1556/650.2017.30728
PG 9
WC Medicine, General & Internal
WE Science Citation Index Expanded (SCI-EXPANDED)
SC General & Internal Medicine
GA ES2RH
UT WOS:000399375100001
PM 28393598
DA 2025-09-06
ER

PT J
AU Lugo-Caballero, C
   Dzul-Rosado, K
   Rodríguez-Moreno, G
   Tello-Martín, R
   López-Avila, K
   Zavala-Castro, J
AF Lugo-Caballero, Cesar
   Dzul-Rosado, Karla
   Rodriguez-Moreno, Georgina
   Tello-Martin, Raul
   Lopez-Avila, Karina
   Zavala-Castro, Jorge
TI Fatal case of rickettsiosis in a toddler from southeastern Mexico
SO ARCHIVOS ARGENTINOS DE PEDIATRIA
LA Spanish
DT Article
DE rickettsia infections; Rocky Mountain spotted fever; pediatrics;
   tick-borne disease
ID MOUNTAIN-SPOTTED-FEVER; CHILDREN
AB Rocky Mountain spotted fever is a disease caused by Rickettsia rickettsii, a bacteria transmitted by infected ticks. It is characterized by fever, exanthema, arthralgias and myalgias; but sometimes its clinical presentation is non specific. Due to its similarities with other exanthematic diseases like dengue or chikungunya, Rocky Mountain spotted fever is not a first line diagnosis, even though countries like Mexico show the ecologic and socioeconomic characteristics that favor its transmission, with a 30% mortality rate among pediatric patients. This mortality rate has been associated to a delayed diagnosis and therapy, due to a poor knowledge among physicians regarding this disease; this favors the occurrence of atypical and fulminant cases.
   The objective of this work is to describe a fulminant case of Rocky Mountain spotted fever, expecting that this disease could be later considered among the differential diagnosis which could directly impact its mortality rate.
C1 [Lugo-Caballero, Cesar; Dzul-Rosado, Karla; Tello-Martin, Raul; Lopez-Avila, Karina; Zavala-Castro, Jorge] Univ Autonoma Yucatan, Ctr Invest Reg Dr Hideyo Noguchi CIR, Lab Enfermedades Emergentes & Reemergentes, Merida, Yucatan, Mexico.
   [Rodriguez-Moreno, Georgina] IMSS, Ctr Med Nacl Ignacio Garcia Tellez, Unidad Med Alta Especialidad, Mexico City, DF, Mexico.
C3 Universidad Autonoma de Yucatan; Instituto Mexicano del Seguro Social
RP Lugo-Caballero, C (corresponding author), Univ Autonoma Yucatan, Ctr Invest Reg Dr Hideyo Noguchi CIR, Lab Enfermedades Emergentes & Reemergentes, Merida, Yucatan, Mexico.
EM cesar.lugo@correo.uady.mx
RI ; Zavala, Jorge/AAO-8890-2021; Lugo-Caballero, Cesar/F-3607-2019
OI Dzul-Rosado, Karla Rossanet/0000-0002-3729-3797; Lugo-Caballero,
   Cesar/0000-0003-2437-320X
CR Abarca K, 2014, REV CHIL INFECTOL, V31, P569, DOI 10.4067/S0716-10182014000500009
   Alvarez G, 2014, J CASE REPORTS STUD, V2, P1
   Álvarez Hernández Gerardo, 2013, Salud pública Méx, V55, P151
   Alvarez-Hernandez G, 2015, PEDIATR INFECT DIS J, V34, P125, DOI 10.1097/INF.0000000000000496
   Bacci MR., 2012, BMJ CASE REP, V2012, pbcr2012007024
   Biggs HM, 2016, MMWR RECOMM REP, V65, P1, DOI 10.15585/mmwr.rr6502a1
   Buckingham Steven C, 2005, Paediatr Drugs, V7, P163, DOI 10.2165/00148581-200507030-00003
   Buckingham SC, 2007, J PEDIATR-US, V150, P180, DOI 10.1016/j.jpeds.2006.11.023
   Comer JA, 2001, VECTOR-BORNE ZOONOT, V1, P91, DOI 10.1089/153036601316977714
   Eremeeva ME, 2015, FRONT PUBLIC HEALTH, V3, DOI 10.3389/fpubh.2015.00055
   Jaramillo-RamYrez H.J, 2010, MED INT MEX, V26, P180
   Lee N, 2008, AM J TROP MED HYG, V78, P973, DOI 10.4269/ajtmh.2008.78.973
   Secretaria de Salud Epidemiologia DGAd, 2012, MAN PROC EST VIG EP, P87
   Zavala-Castro JE, 2006, EMERG INFECT DIS, V12, P672, DOI 10.3201/eid1204.051282
   ZavalaVelazquez JE, 1996, AM J TROP MED HYG, V55, P157, DOI 10.4269/ajtmh.1996.55.157
NR 15
TC 8
Z9 9
U1 0
U2 10
PU SOC ARGENTINA PEDIATRIA
PI CAP FED BUENO AIRES
PA AV COLONEL DIAZ 1971-75-C1425DQF, CAP FED BUENO AIRES, 00000, ARGENTINA
SN 0325-0075
EI 1668-3501
J9 ARCH ARGENT PEDIATR
JI Arch. Argent. Pediatr.
PD FEB
PY 2017
VL 115
IS 1
BP E5
EP E8
DI 10.5546/aap.2017.e5
PG 4
WC Pediatrics
WE Science Citation Index Expanded (SCI-EXPANDED)
SC Pediatrics
GA EO3WC
UT WOS:000396624200014
PM 28097845
OA gold
DA 2025-09-06
ER

PT J
AU Cuartas, DE
   Martínez, G
   Caicedo, DM
   Garcés, J
   Ariza-Araújo, Y
   Peña, M
   Méndez, F
AF Cuartas, Daniel Elias
   Martinez, Genny
   Maria Caicedo, Diana
   Garces, Jhonny
   Ariza-Araujo, Yoseth
   Pena, Miguel
   Mendez, Fabian
TI Spatial distribution of potential and positive Aedes aegypti
   breeding sites
SO BIOMEDICA
LA Spanish
DT Article
DE Aedes aegypti; dengue; Zika; Chikungunya; spatial analysis
ID FEVER; ASSOCIATION; CHIKUNGUNYA; REGRESSION; COLOMBIA; MODEL
AB Introduction: The spatial distribution of Aedes aegypti is heterogeneous, and the interaction between positive and potential breeding sites located both indoor and outdoor home is one of the most difficult elements to characterize in vector control programs.
   Objective: To describe the spatial relationship between the potential and positive breeding sites of Aedes aegypti in the indoor and outdoor home, in Cali, Colombia.
   Materials and methods: An entomological survey was developed with the objective of collecting data from the hatcheries in the in-home and the out-of-home. The exploratory analysis of spatial data included location, spatial trend, local spatial autocorrelation, spatial continuity and spatial correlation of positive and potential breeding sites according to habitat.
   Results: Spatial trends were identified and local spatial autocorrelation analysis identified clusters of potential and positive breeding sites in outdoor home. Likewise, a positive correlation was found between potential and positive breeding sites and a negative correlation between indoor and outdoor home.
   Conclusions: The spatial relationship between positive and potential A. aegypti breeding sites in the indoor and outdoor home is dynamic and highly sensitive to the characteristics of each territory. Knowing how positive and potential breeding sites are distributed contributes to the prioritization of resources and actions in vector control programs.
C1 [Cuartas, Daniel Elias; Maria Caicedo, Diana; Garces, Jhonny; Mendez, Fabian] Univ Valle, Grp Epidemiol & Salud Poblac, Cali, Colombia.
   [Martinez, Genny] Secretaria Salud Publ Municipal, Cali, Colombia.
   [Ariza-Araujo, Yoseth] Univ Icesi, Grp Invest Biomed, Cali, Colombia.
   [Pena, Miguel] Univ Valle, Grp Saneamiento Ambiental, Cali, Colombia.
C3 Universidad del Valle; Universidad ICESI; Universidad del Valle
RP Cuartas, DE (corresponding author), Calle 4B 36-140,Edificio 118,Oficina 215, Cali, Colombia.
EM daniel.cuartas@correounivalle.edu.co
RI ; Mendez-Paz, Fabian/LKK-5470-2024; Mendez Paz, Fabian/LKK-5470-2024
OI Caicedo Borrero, Diana Maria/0000-0003-2095-5341; Mendez Paz,
   Fabian/0000-0002-5201-8822; Pena, Miguel R./0000-0003-1192-2134;
   Cuartas, Daniel Elias/0000-0002-5677-4326
CR Aguiar M, 2013, ECOL COMPLEX, V16, P31, DOI 10.1016/j.ecocom.2012.09.001
   Alcalá L, 2015, BIOMEDICA, V35, P258, DOI 10.1590/S0120-41572015000200014
   Alcaldia de Santiago de Cali, 2012, CAL CIFR 2011, P161
   [Anonymous], 2014, INT J MOSQ RES
   Anselin L, 2006, GEOGR ANAL, V38, P5, DOI 10.1111/j.0016-7363.2005.00671.x
   ANSELIN L, 1995, GEOGR ANAL, V27, P93, DOI 10.1111/j.1538-4632.1995.tb00338.x
   Barrera R, 2016, BIOMEDICA, V36, P454, DOI 10.7705/biomedica.v36i3.2892
   Buzai G.D., 2008, SALUD ENFERMEDAD GEO, P111
   Cafferata Maria Luisa, 2013, Value Health Reg Issues, V2, P347, DOI 10.1016/j.vhri.2013.10.002
   Chasco Yrigoyen C., 2006, Distribucion y Consumo, P34
   Childs Colin., 2004, INTERPOLATING SURFAC
   Davila JR, 2002, BOL SAN VEG PLAGAS, V28, P87
   Deakin R.E., 2002, Cartography, V31, P153, DOI DOI 10.1080/00690805.2002.9714213
   Cuartas DE, 2011, COLOMB MEDICA, V42, P9, DOI 10.25100/cm.v42i1.745
   Epstein PR, 2007, AM J TROP MED HYG, V76, P403, DOI 10.4269/ajtmh.2007.76.403
   Fauci AS, 2016, NEW ENGL J MED, V374, P601, DOI 10.1056/NEJMp1600297
   FOCKS DA, 1995, AM J TROP MED HYG, V53, P489, DOI 10.4269/ajtmh.1995.53.489
   Fotheringham AS, 1998, ENVIRON PLANN A, V30, P1905, DOI 10.1068/a301905
   [Fundacao Oswaldo Cruz Ministerio da saude do Brazil], INTR EST ESP SAUD PU
   Gallardo A, 2008, INTRO ANALISIS ESPAC, P216
   Giraldo-Calderón GI, 2008, BIOMEDICA, V28, P224
   Gonzalez R, 2007, REV COLOMB ENTOMOL, V33, P9
   Goovaerts P, 1998, MATH GEOL, V30, P21, DOI 10.1023/A:1021757104135
   Horstick O, 2010, T ROY SOC TROP MED H, V104, P379, DOI 10.1016/j.trstmh.2009.07.027
   Isaaks E.H., 1989, INTRO APPL GEOSTATIS
   KNOTTERS M, 1995, GEODERMA, V67, P227, DOI 10.1016/0016-7061(95)00011-C
   McLennan-Smith TA, 2014, MATH BIOSCI, V248, P22, DOI 10.1016/j.mbs.2013.11.003
   Muir LE, 1998, AM J TROP MED HYG, V58, P277, DOI 10.4269/ajtmh.1998.58.277
   Nakaya T, 2005, STAT MED, V24, P2695, DOI 10.1002/sim.2129
   Nyamah MA, 2010, TROP BIOMED, V27, P33
   [Organizacion Mundial de la Salud-OMS Organizacion Panamericana de la Salud-OPS], 2010, DENG GUIAS DIAGN TRA
   Pialoux G, 2007, LANCET INFECT DIS, V7, P319, DOI 10.1016/S1473-3099(07)70107-X
   TOBLER WR, 1970, ECON GEOGR, V46, P234, DOI 10.2307/143141
   Vine MF, 1997, ENVIRON HEALTH PERSP, V105, P598, DOI 10.2307/3433605
NR 34
TC 1
Z9 2
U1 0
U2 6
PU INST NACIONAL SALUD
PI BOGOTA D C
PA AVENIDA CALLE 26 NO 51-60, APARTADO AEREO 80334 Y 80080, BOGOTA D C,
   00000, COLOMBIA
SN 2590-7379
SN 2590-7379
SN 0120-4157
J9 BIOMEDICA
JI Biomedica
PY 2017
VL 37
SU 2
DI 10.7705/biomedica.v34i2.3471; 10.7705/biomedica.v34i2.3471
PG 24
WC Tropical Medicine
WE Science Citation Index Expanded (SCI-EXPANDED)
SC Tropical Medicine
GA FG9NK
UT WOS:000410765900009
DA 2025-09-06
ER

PT J
AU Gómez-Palacio, A
   Suaza-Vasco, J
   Castaño, S
   Triana, O
   Uribe, S
AF Gomez-Palacio, Andres
   Suaza-Vasco, Juan
   Castano, Sandra
   Triana, Omar
   Uribe, Sandra
TI Aedes albopictus (Skuse, 1894) infected with the american-asian
   genotype of dengue type 2 in Medellin, suggests its possible role as
   vector of dengue fever in Colombia
SO BIOMEDICA
LA Spanish
DT Article
DE Aedes; vector control; dengue virus; genotype; phylogeny; Colombia
ID DIPTERA-CULICIDAE; TIGER MOSQUITO; AEGYPTI; VIRUSES; PHYLOGEOGRAPHY;
   CITY
AB Introduction: Aedes aegypti and Ae. albopictus are recognized as vectors for arboviruses such as dengue, chikungunya and zika, in several countries worldwide. In Colombia, Ae. albopictus is found in highly populated cities such as Cali and Medellin, and its geographical distribution has been increase across of the country. Despite Ae. albopictus has been frequently found in urban and semi-urban zones from Colombia its role as vector of dengue fever is poorly known so far.
   Objective: Identify the presence of naturally infected Ae. albopictus for dengue collected in Medellin city.
   Materials and methods: Insects were collected at Universidad Nacional de Colombia campus, in Medellin. Individuals were classified as Ae. albopictus and were confirmed for DNA barcode region analysis. Mosquitoes were processed for dengue viruses' identification, and a fragment of NS3 gen was sequenced and compared with DENV-2 genotypes reported in the literature.
   Results: Sequence analysis of COI indicated Ae. albopictus individuals were similar to those recently reported in Colombia, and genetically close to Ae. albopictus from other regions worldwide. From the pools tested one was positive for DENV-2, and NS3 analysis indicated this belongs to the Asian-American clade.
   Conclusion: Here we report for the first time the presence for naturally infected Ae. albopictus with the Asian-American genotype of DENV-2 in Colombia. Presence of infected Ae. albopictus with the most common genotype infecting humans in a highly populated city such as Medellin, indicates its potential role as vector for dengue in Colombia and highlights the challenges to include it in vector surveillance strategies performed currently.
C1 [Gomez-Palacio, Andres] Univ Pedag & Tecnol Colombia, Escuela Ciencias Biol, Grp Invest Ciencias Biomed, Tunja, Boyaca, Colombia.
   [Suaza-Vasco, Juan; Uribe, Sandra] Univ Nacl Colombia, Grp Sistemat Mol, Medellin, Colombia.
   [Suaza-Vasco, Juan] Univ Antioquia, Programa Estudio & Control Enfermedades Trop, Medellin, Colombia.
   [Castano, Sandra; Triana, Omar] Univ Antioquia, Inst Biol, Grp Biol & Control Enfermedades Infecciosas, Medellin, Colombia.
C3 Universidad Pedagogica y Tecnologica de Colombia (UPTC); Universidad
   Nacional de Colombia; Universidad de Antioquia; Universidad de Antioquia
RP Gómez-Palacio, A (corresponding author), Univ Pedag & Tecnol Colombia, Escuela Ciencias Biol, Grp Invest Ciencias Biomed, Tunja, Boyaca, Colombia.; Gómez-Palacio, A (corresponding author), Univ Pedag & Tecnol Colombia, Escuela Ciencias Biol, Grp Invest Ciencias Biomed, Sede Cent, Ave Cent Norte 39-115, Tunja, Boyaca, Colombia.
EM amgomezpa@gmail.com
CR Añez G, 2011, PLOS ONE, V6, DOI 10.1371/journal.pone.0027459
   [Anonymous], PLOS ONE
   [Anonymous], 2013, BOL MUS ENTOMOL FRAN
   Beebe NW, 2013, PLOS NEGLECT TROP D, V7, DOI 10.1371/journal.pntd.0002361
   Chow VTK, 1998, AM J TROP MED HYG, V58, P578, DOI 10.4269/ajtmh.1998.58.578
   Cuéllar-Jiménez ME, 2007, BIOMEDICA, V27, P273, DOI 10.7705/biomedica.v27i2.224
   Efron B, 1996, P NATL ACAD SCI USA, V93, P7085, DOI 10.1073/pnas.93.14.7085
   Forattini O.P., 2002, Culicidologia Medica, V2nd, P860
   FORATTINI OP, 1986, REV SAUDE PUBL, V20, P244, DOI 10.1590/S0034-89101986000300009
   Futami K, 2015, J ECON ENTOMOL, V108, P761, DOI 10.1093/jee/tou028
   Hall T. A., NUCL ACIDS S SER, V41, P95
   Hebert PDN, 2003, P ROY SOC B-BIOL SCI, V270, pS96, DOI [10.1098/rsbl.2003.0025, 10.1098/rspb.2002.2218]
   Honório NA, 2003, MEM I OSWALDO CRUZ, V98, P191, DOI 10.1590/S0074-02762003000200005
   Ibanez-Bernal S, 1997, MED VET ENTOMOL, V11, P305, DOI 10.1111/j.1365-2915.1997.tb00413.x
   Kamgang B, 2013, PLOS NEGLECT TROP D, V7, DOI 10.1371/journal.pntd.0002590
   Kampen H, 2013, PARASITOL RES, V112, P905, DOI 10.1007/s00436-012-3128-y
   Katoh K, 2013, MOL BIOL EVOL, V30, P772, DOI 10.1093/molbev/mst010
   KIMURA M, 1980, J MOL EVOL, V16, P111, DOI 10.1007/BF01731581
   Kumar NP, 2007, J MED ENTOMOL, V44, P1, DOI 10.1603/0022-2585(2007)44[1:DBCDSO]2.0.CO;2
   Méndez F, 2006, AM J TROP MED HYG, V74, P678, DOI 10.4269/ajtmh.2006.74.678
   Méndez JA, 2012, VIROL J, V9, DOI 10.1186/1743-422X-9-64
   Mousson L, 2005, GENET RES, V86, P1, DOI 10.1017/S0016672305007627
   Paupy C, 2012, INFECT GENET EVOL, V12, P1260, DOI 10.1016/j.meegid.2012.04.012
   Porse Charsey Cole, 2015, Emerg Infect Dis, V21, P1827, DOI [10.3201/eid2110.150494, 10.3201/3210.150494, 10.3201/3210.150494]
   Raharimalala FN, 2012, PARASITE VECTOR, V5, DOI 10.1186/1756-3305-5-56
   Rey JR, 2015, BIOMEDICA, V35, P177, DOI [10.7705/biomedica.v35i2.2514, 10.1590/S0120-41572015000200005]
   RicoHesse R, 1997, VIROLOGY, V230, P244, DOI 10.1006/viro.1997.8504
   Rua-Uribe G., 2011, Rev. Salud Publica Alcaldia de Medellin, V5, P89
   Rúa-Uribe Guillermo L., 2012, Rev. Fac. Nac. Salud Pública, V30, P328
   SEAH CLK, 1995, CLIN DIAGN VIROL, V4, P113, DOI 10.1016/0928-0197(94)00063-Z
   Soto SIU, 2001, MOL PHYLOGENET EVOL, V18, P84, DOI 10.1006/mpev.2000.0863
   SPRENGER D, 1986, J AM MOSQUITO CONTR, V2, P217
   Tamura K, 2013, MOL BIOL EVOL, V30, P2725, DOI [10.1093/molbev/msr121, 10.1093/molbev/mst197]
   Velez I. D., 1998, Biomedica, V18, P192
   Vezzani D, 2008, MEM I OSWALDO CRUZ, V103, P66, DOI 10.1590/S0074-02762008005000003
   Zamora-Delgado J, 2015, REV COLOMB ENTOMOL, V41, P212
   Zhong DB, 2013, PLOS ONE, V8, DOI 10.1371/journal.pone.0068586
   Zitko T, 2011, EUR J ENTOMOL, V108, P501, DOI 10.14411/eje.2011.065
NR 38
TC 0
Z9 0
U1 0
U2 0
PU INST NACIONAL SALUD - Colombia
PI BOGOTA D C
PA AVENIDA CALLE 26 NO 51-60, APARTADO AEREO 80334 Y 80080, BOGOTA D C,
   00000, COLOMBIA
SN 0120-4157
EI 2590-7379
J9 BIOMEDICA
JI Biomedica
PY 2017
VL 37
SU 2
PG 26
WC Tropical Medicine
WE Science Citation Index Expanded (SCI-EXPANDED)
SC Tropical Medicine
GA FG9NK
UT WOS:000410765900011
DA 2025-09-06
ER

PT J
AU Pacheco, O
   Martínez, M
   Alarcón, A
   Bonilla, M
   Caycedo, A
   Valbuena, T
   Zabaleta, A
AF Pacheco, Oscar
   Martinez, Mancel
   Alarcon, Angela
   Bonilla, Mauricio
   Caycedo, Alexandra
   Valbuena, Tania
   Zabaleta, Angie
TI Estimation of underreporting of cases of disease Chikungunya virus
SO BIOMEDICA
LA Spanish
DT Article
DE Aedes aegypti; Chikungunya virus; epidemiological surveillance; diseases
   registries; Colombia
AB Introduction: in Colombia, the disease caused by the Chikungunya virus was an epidemic in 2015. To date, an underreporting is estimated in the number of reported cases of this event to the public health surveillance system which can induce bias in epidemiological projections for decision making, which is a serious problem when it does not allow to show the magnitude and actual epidemiological importance of this disease.
   Objective: To estimate the underreporting of cases of Chikungunya in the municipality of Girardot, Cundinamarca, from November 2014 to May 2015.
   Materials and methods: A descriptive and retrospective study was conducted using surveys in 1,143 blocks selected by simple random sampling for the Community Active Search (BAC by its acronym in Spanish) and 100% of individual records of provision of health services (RIPS by its acronym in Spanish) and records from public health surveillance system (Sivigila for its acronym in Spanish) for the institutional active search (BAI by its acronym in Spanish). Data was analyzed using Epi Info version 7.
   Results: The attack rate was 64.7%. The estimated underreporting was of 36.1% due to not attending medical consultation as well as 24.9% of cases not reported to the public health surveillance system. The principal cause for not seeking medical consultation in the surveyed people (392) was self-medication (43%), followed by the collapse of health services in 207 (23%)
   Conclusion: The overall underreporting since the beginning of the epidemic in Girardot was 87.05%. This research explains 60.9% of this underreporting.
C1 [Pacheco, Oscar] Inst Nacl Salud, Subdirecc Prevenc Vigilancia & Control Salud Publ, Av Calle 26 51-20, Bogota, DC, Colombia.
   [Martinez, Mancel] Inst Nacl Salud, Direcc Vigilancia & Anal Riesgo Salud Publ, Bogota, DC, Colombia.
   [Alarcon, Angela] Inst Nacl Salud, Subdirecc Anal Riesgo & Respuesta Inmediata, Bogota, DC, Colombia.
   [Bonilla, Mauricio; Zabaleta, Angie] Inst Nacl Salud, Direcc Redes Salud Publ, Bogota, DC, Colombia.
   [Caycedo, Alexandra] Caprecom, Subdirecc Anal, Bogota, DC, Colombia.
   [Valbuena, Tania] Direcc Sanidad Ejercito, Bogota, DC, Colombia.
C3 Instituto Nacional de Salud (Colombia); Instituto Nacional de Salud
   (Colombia); Instituto Nacional de Salud (Colombia); Instituto Nacional
   de Salud (Colombia)
RP Pacheco, O (corresponding author), Inst Nacl Salud, Subdirecc Prevenc Vigilancia & Control Salud Publ, Av Calle 26 51-20, Bogota, DC, Colombia.
CR Alladi M, 2010, INDIAN J DERMATOL, V55, P54
   [Anonymous], PREP RESP ANT EV INT
   Calderon EA, 2010, REV MED ELECTRON, V32, P1
   Campo Carey A. R., 2014, Informe Quincenal - Epidemiologico Nacional, V19, P342
   Chaparro P, 2012, BIOMEDICA, V32, P29, DOI 10.1590/S0120-41572012000500005
   Instituto Mexicano del Seguro Social, 2016, PREV DIAGN TRAT INF
   Instituto Nacional de Salud, 2015, B EPIDEMIOLOGICO SEM
   Martinez Duran M., 2014, Informe Quincenal - Epidemiologico Nacional, V19, P261
   Ministerio de Salud Publica Republica Dominicana, 2015, GUIA MAN CLIN INF VI
   Montañez-Valverde RA, 2015, REV MED CHILE, V143, P812, DOI 10.4067/S0034-98872015000600017
   Moya J, 2014, REV PANAM SALUD PUBL, V36, P331
   Organizacion Mundial de la Salud; Organizacion Panamericana de la Salud, 2015, INF PROV AS SAN FECH
   Pimentel R, 2014, REV PANAM SALUD PUBL, V36, P336
   Porta L., 2012, SALUD MIL, V31, P25
   Rampatige R, 2016, PROMOTING PERIODIC A
   RESTREPO JARAMILLO BERTA NELLY, 2014, CES Med., V28, P313
   Rodríguez-Morales AJ, 2016, ARTHRIT CARE RES, V68, P1849, DOI 10.1002/acr.22900
NR 17
TC 0
Z9 0
U1 0
U2 0
PU INST NACIONAL SALUD
PI BOGOTA D C
PA AVENIDA CALLE 26 NO 51-60, APARTADO AEREO 80334 Y 80080, BOGOTA D C,
   00000, COLOMBIA
SN 0120-4157
EI 2590-7379
J9 BIOMEDICA
JI Biomedica
PY 2017
VL 37
IS 4
PG 27
WC Tropical Medicine
WE Science Citation Index Expanded (SCI-EXPANDED)
SC Tropical Medicine
GA FG9MQ
UT WOS:000410763600008
DA 2025-09-06
ER

PT J
AU Rubio-Palis, Y
   Guzmán, H
   Sánchez, V
   Pérez-Ybarra, LM
AF Rubio-Palis, Yasmin
   Guzman, Hernan
   Sanchez, Victor
   Manuel Perez-Ybarra, Luis
TI Population fluctuations of Aedes aegypti (Diptera: Culicidae) and dengue
   cases in 6 Municipalities of Aragua State, Venezuela
SO BOLETIN DE MALARIOLOGIA Y SALUD AMBIENTAL
LA Spanish
DT Article
DE Aedes aegypti; larval habitats; pupae; water supply; virus transmission;
   climate variables
ID LARVAL INDEXES; PUPAL SURVEY; SURVEILLANCE; TRANSMISSION; PRODUCTIVITY;
   MARACAY; FEVER; RISK
AB Aragua State, located in north-central Venezuela, is considered hyperendemic for dengue virus transmission, with circulation of Chikungunya and Zika viruses since 2014. In order to investigate the impact of water supply and climate variability on inmature Aedes aegypti populations and dengue cases, a longitudinal study was conducted in 6 localities situated in 6 different municipalities during 13 months. During the study, 2,296 houses were visited and 9,358 containers were examined for larvae and pupae. The Aedes house index was not homogeneous spatially or temporarily with significant differences among locations (P<0.0001). The 200L drums were the most frequent type of containers found (82.3%), followed by tanks of 1,000L or more (9.05%), 12L containers (4.98%), various types (2.13%) (tires, cans, small plastic waste containers, plant pots, etc.), and 100L containers (1.58%). During the study 69,765 larvae and 6,896 pupae were collected. The overall container index was 18.63%; tanks of >= 1000L had the highest larvae index per positive container (63.84) while containers of various types had the highest pupae index per positive container (8.03%). Cryptic larval habitats were not observed. Deficiencies in piped water supply was closely related to high Aedes indices. There was significant correlation between monthly total dengue cases and rainfall with lags of one, two and three months in each municipality. The correlations between monthly Ae. aegypti abundance (larvae and pupae, container ratios, container index), climate parameters (monthly rainfall, mean monthly temperature, mean minimum monthly temperature and maximum temperature) and dengue incidence were not significant (P>0.05). Although the container, house and Breteau indices can be used to evaluate the elimination of containers, they are not relevant for the prediction of dengue outbreaks.
C1 [Rubio-Palis, Yasmin] Univ Carabobo, Inst Invest Biomed, Maracay, Venezuela.
   [Guzman, Hernan; Sanchez, Victor] MPPS, CEEESA, SA Inst Altos Estudios Dr Arnoldo Gabaldon IAE, Maracay, Venezuela.
   [Manuel Perez-Ybarra, Luis] Univ Carabobo, Dept Ciencias Basicas, Escuela Bioanal, Sede Aragua, Venezuela.
RP Rubio-Palis, Y (corresponding author), Univ Carabobo, Inst Invest Biomed, Maracay, Venezuela.
EM rubiopalis@gmail.com
RI Sánchez, Victor/KAM-5057-2024; Pérez-Ybarra, Luis/A-1407-2017; Perez
   Ybarra, Luis Manuel/A-1407-2017
OI Perez Ybarra, Luis Manuel/0000-0003-0743-7953
CR Amarakoon D, 2008, MITIG ADAPT STRAT GL, V13, P341, DOI 10.1007/s11027-007-9114-5
   [Anonymous], 2019, Dengue: Guidelines for diagnosis, treatment, prevention, and control
   Barrera R, 2008, MED VET ENTOMOL, V22, P62, DOI 10.1111/j.1365-2915.2008.00720.x
   Barrera R, 2006, AM J TROP MED HYG, V74, P290, DOI 10.4269/ajtmh.2006.74.290
   Barrera R., 2002, Dengue Bulletin, V26, P84
   BARRERA R, 1993, J AM MOSQUITO CONTR, V9, P189
   Barrera R, 2000, Rev Panam Salud Publica, V8, P225, DOI 10.1590/S1020-49892000000900001
   Barrera R, 2016, BIOMEDICA, V36, P454, DOI 10.7705/biomedica.v36i3.2892
   Barrera R, 2011, PLOS NEGLECT TROP D, V5, DOI 10.1371/journal.pntd.0001378
   Bowman LR, 2014, PLOS NEGLECT TROP D, V8, DOI 10.1371/journal.pntd.0002848
   Camacho Daría Elena, 2003, Invest. clín, V44, P91
   Chadee DD, 2005, TROP MED INT HEALTH, V10, P748, DOI 10.1111/j.1365-3156.2005.01449.x
   Coello D., 1990, CONTROL VECTORES DUR
   Comach G., 2001, Boletin de Malariologia y Saneamiento Ambiental, V41, P27
   Espino C, 2010, B MALARIOL SALUD AMB, V50, P65
   Fernández R Werther, 2005, Rev. perú. med. exp. salud publica, V22, P175
   Focks D., 2006, MULTICOUNTRY STUDY A
   Focks DA, 1997, AM J TROP MED HYG, V56, P159, DOI 10.4269/ajtmh.1997.56.159
   Focks DA, 2000, AM J TROP MED HYG, V62, P11, DOI 10.4269/ajtmh.2000.62.11
   Focks DA, 2003, REV ENTOMOLOGICAL SA
   González VH, 2007, REV COLOMB ENTOMOL, V33, P188
   Gubler Duane J, 2011, Trop Med Health, V39, P3, DOI 10.2149/tmh.2011-S05
   Guevara J., 1995, METEOROLOGIA PUBLICA
   Gustave J, 2012, J TROP MED-US, V2012, DOI 10.1155/2012/249524
   Halstead Scott B., 1997, P23
   Hurtado M, 2007, TROP MED INT HEALTH, V12, P1
   LARDIDEV, 2003, LAB REGIONAL DIAGNOS
   Lin CH, 2011, INT J ENV RES PUB HE, V8, P2798, DOI 10.3390/ijerph8072798
   Manrique-Saide P, 2008, J AM MOSQUITO CONTR, V24, P289, DOI 10.2987/5578.1
   Monsalve NC, 2010, B MALARIOL SALUD AMB, V50, P59
   OPS, 1999, 18 UPS
   OPS, 2016, 12 C VEN INF CAR VEN
   Patz JA, 1996, JAMA-J AM MED ASSOC, V275, P217, DOI 10.1001/jama.275.3.217
   Pinto EEP, 2009, B MALARIOL SALUD AMB, V49, P143
   Rodriguez I., 2007, TERRA NUEVA ETAPA, V23, P127
   Rodriguez-Roche R, 2012, INFECT GENET EVOL, V12, P332, DOI 10.1016/j.meegid.2011.12.005
   Romero-Vivas CME, 2005, J AM MOSQUITO CONTR, V21, P15, DOI 10.2987/8756-971X(2005)21[15:IORBAA]2.0.CO;2
   Rubio-Palis Y, 2011, B MALARIOL SALUD AMB, V51, P145
   Rueda LM, 2004, PICTORIAL KEYS IDENT
   Sanchez L, 2006, EMERG INFECT DIS, V12, P800
   Scott TW, 2010, CURR TOP MICROBIOL, V338, P115, DOI 10.1007/978-3-642-02215-9_9
   Scott TW, 2000, J MED ENTOMOL, V37, P77, DOI 10.1603/0022-2585-37.1.77
   Sulaiman S, 1996, J AM MOSQUITO CONTR, V12, P494
   Tipayamongkholgul M, 2009, BMC PUBLIC HEALTH, V9, DOI 10.1186/1471-2458-9-422
   Urdaneta Ludmel, 2005, Infection Genetics and Evolution, V5, P177, DOI 10.1016/j.meegid.2004.09.004
   Velasco-Salas ZI, 2014, AM J TROP MED HYG, V91, P1039, DOI 10.4269/ajtmh.14-0127
   Vincenti-Gonzalez MF, 2017, PLOS NEGLECT TROP D, V11, DOI 10.1371/journal.pntd.0005317
NR 47
TC 2
Z9 2
U1 0
U2 17
PU INST ALTOS ESTUDIOS, DR ARNOLDO GABOLDON
PI MARACAY
PA APARTADO POSTAL 2442, MARACAY, ZP 2101, VENEZUELA
SN 1690-4648
J9 B MALARIOL SALUD AMB
JI Bol. Malar. Salud. Ambient.
PY 2017
VL 57
IS 1
BP 1
EP 14
PG 14
WC Infectious Diseases; Parasitology
WE Science Citation Index Expanded (SCI-EXPANDED)
SC Infectious Diseases; Parasitology
GA GP0XY
UT WOS:000440537600001
DA 2025-09-06
ER

PT J
AU Ulvedal, C
   Bertolotti, MA
   Cagnolo, SR
   Almirón, WR
AF Ulvedal, Carolina
   Alejandra Bertolotti, Maria
   Raquel Cagnolo, Susana
   Ricardo Almiron, Walter
TI Susceptibility assays of Aedes aegypti and Culex
   quinquefasciatus larvae to the entomopathogenic nematode
   Heterorhabditis bacteriophora, in laboratory
SO BIOMEDICA
LA Spanish
DT Article
DE Aedes aegypti; Culex quinquefasciatus; pest control; biological;
   nematoda
ID STEINERNEMA-FELTIAE; DIPTERA-CULICIDAE; ARGENTINA; RARUM
AB Introduction: Aedes aegypti is vector of dengue, yellow fever, Zika and Chikungunya virus, and Culex quinquefasciatus, of San Louis encephalitis and West Nile virus.
   Objective: To evaluate infectivity of Heterorhabditis bacteriophora N4 in C. quinquefasciatus and A. aegypti larvae in laboratory conditions.
   Materials and methods: Thirty second instar larvae of each mosquito species were exposed to different doses of infective juveniles of nematode per mosquito larva (IJs/larva): 0: 1, 1: 1, 5: 1, 15: 1, 100: 1, 500: 1, 750: 1 and 1500: 1. Four replications per doses were done.
   Results: Parasitism varies between 2.5 and 80 % in C. quinquefasciatus, and between 4.2 and 92.5 % in A. aegypti, and significant differences between doses were detected (p < 0.0001). DL50 were: 160.8 IJs/larva for C. quinquefasciatus and 113.6 IJs/larva for A. aegypti. In C. quinquefasciatus, 4 % -6 % of the Jls developed to adults and in A. aegypti 12 % -61 %. In A. aegypti the emergence of new IJs occurred at 100: 1 lJs/larva and in superior doses, and in C. quinquefasciatus at 1500: 1 lJs/larva. Melanization of IJs was observed in both species of mosquitoes.
   Conclusion: The susceptibility of these mosquito species to parasitism of an indigenous isolate of H. bacteriophora in laboratory was demonstrated for first time. Heterorhabditis bacteriophora N4 would be a good biological agent.
C1 [Ulvedal, Carolina; Alejandra Bertolotti, Maria; Raquel Cagnolo, Susana] Univ Nacl Cordoba, Fac Ciencias Exactas Fis & Nat, Catedra Parasitol, Av Velez Sarsfield 299, RA-5000 Cordoba, Argentina.
   [Ricardo Almiron, Walter] Univ Nacl Cordoba, Fac Ciencias Exactas Fis & Nat, Inst Invest Biol & Tecnol, CONICET,Ctr Invest Entomol Cordoba, Cordoba, Argentina.
C3 National University of Cordoba; National University of Cordoba; Consejo
   Nacional de Investigaciones Cientificas y Tecnicas (CONICET)
RP Ulvedal, C (corresponding author), Univ Nacl Cordoba, Fac Ciencias Exactas Fis & Nat, Catedra Parasitol, Av Velez Sarsfield 299, RA-5000 Cordoba, Argentina.
EM carolinaulvedal@gmail.com
RI Almirón, Walter/IRZ-3960-2023
CR Adams Byron J., 2002, P1, DOI 10.1079/9780851995670.0001
   Almiron WR, 2007, MOSQUITOS URBANOS TR, P48
   [Anonymous], ENTOMOLVECT
   [Anonymous], 2013, InfoStat version 2013
   Baker GL, 1997, MEM ENTOMOL SOC CAN, P157, DOI 10.4039/entm129171157-1
   BEDDING RA, 1982, NEMATOLOGICA, V28, P354, DOI 10.1163/187529282X00402
   Cagnolo Susana R., 2010, Rev. Soc. Entomol. Argent., V69, P141
   DADD RH, 1971, J INVERTEBR PATHOL, V18, P246, DOI 10.1016/0022-2011(71)90152-2
   de Doucet M.M.A., 1994, Nematologia Mediterranea, V22, P171
   de Doucet MMA, 1999, J INVERTEBR PATHOL, V73, P237, DOI 10.1006/jipa.1998.4831
   Dominguez Martha C., 2000, Revista de la Sociedad Entomologica Argentina, V59, P41
   El-Sadawy Haman A., 1999, International Journal of Nematology, V9, P72
   Enria DA, TEMAS ZOONOSIS 4 VIR
   Fairbairn J.P., 1999, Aspects of Applied Biology, V53, P83
   Gaugler R., 1990, Entomopathogenic Nematodes in Biological Control, P365
   Grech M, 2012, REV SAUDE PUBL, V46, P387, DOI 10.1590/S0034-89102012005000007
   Kaya Harry K., 1997, P281, DOI 10.1016/B978-012432555-5/50016-6
   La Nacion, DENG AL QUE HAY 70 M
   Lewis EE, 2006, BIOL CONTROL, V38, P66, DOI 10.1016/j.biocontrol.2005.11.007
   Ministerio de Salud de la Nacion, OPS OMS AL SIT FIEBR
   Ministerio de Salud de la Nacion, TRANSM LOC VIR ZIK A
   Ministerio de Salud de la Nacion, BROT ENC SAN LUIS PE
   Ministerio de Salud de la Nacion, FIEBR CHIK CIRC VIR
   MOLTA NB, 1989, ENTOMOPHAGA, V34, P485, DOI 10.1007/BF02374386
   Organizacion Mundial de la Salud, DENG DENG GRAV NOT D
   Peschiutta María L., 2014, Rev. Soc. Entomol. Argent., V73, P99
   Poinar G.O. Jr, 1990, P23
   POINAR GO, 1982, J INVERTEBR PATHOL, V39, P382, DOI 10.1016/0022-2011(82)90063-5
   Rojas C., 2000, THESIS
   Sabattini M, 2010, SITIO ARGENTINO PROD, V266, P1
   Sabattini MS, 1998, TRAVASSOS ROSA JF ED, P113
   Santamarina Mijares A, 2000, Rev Panam Salud Publica, V8, P299, DOI 10.1590/S1020-49892000001000001
   Spinsanti L, 2003, EMERG INFECT DIS, V9, P271
   Zohdy Z., 2013, J MOSQUITO RES, V3, P33, DOI DOI 10.5376/JMR.2013.03.0005
NR 34
TC 1
Z9 1
U1 0
U2 2
PU INST NACIONAL SALUD
PI BOGOTA D C
PA AVENIDA CALLE 26 NO 51-60, APARTADO AEREO 80334 Y 80080, BOGOTA D C,
   00000, COLOMBIA
SN 0120-4157
J9 BIOMEDICA
JI Biomedica
PY 2017
VL 37
SU 2
PG 31
WC Tropical Medicine
WE Science Citation Index Expanded (SCI-EXPANDED)
SC Tropical Medicine
GA FG9NK
UT WOS:000410765900008
DA 2025-09-06
ER

PT J
AU Diéguez, L
   Pino, R
   Andrés, J
   Hernández, A
   Alarcón-Elbal, PM
   Martín, JLS
AF Dieguez, Lorenzo
   Pino, Rafael
   Andres, Julio
   Hernandez, Arturo
   Alarcon-Elbal, Pedro Ma
   Martin, Jose L. San
TI Updating the larval habitats of Aedes aegypti (Diptera:
   Culicidae) in Camaguey, Cuba.
SO REVISTA DE BIOLOGIA TROPICAL
LA Spanish
DT Article
DE Aedes aegypti; dengue; control of vectors; habitat; community
   participation; Camagtiey; Cuba
ID CHIKUNGUNYA; DENGUE
AB Several illnesses of vectorial origin have a great medical and veterinary relevance, due to the adaptations developed by the species involved in their transmission. To support preventive programs with updated ecological information of A. aegypti populations, an entomological survey was carried out in three Health Areas of Camaguey, Cuba, during low and high rain seasons of 2013. For this, we assessed the type and number of positive containers, quantified larvae and pupae in positive containers, according to the container location in or outside the house. Both the container representativeness percentage and the pupal index by specific containers were calculated (PIsC). The total of houses as well as the positive habitual-use and non-disposable containers were compared among weather seasons, using the non parametric Chit test. The existent relationship between the total of positive houses and the habitual-use and non-disposable container was explored through the test of proportions hypothesis, with a level of significance of P <= 0.05. A. aegypti colonized 73 different types of containers, being habitual-use and non-disposable a 23.2 %. This number included 76 % of the positive containers. The greatest larvae collections were obtained in exterior water tanks and barrels, with important pupal production (PIsC = 3.04 and 1.75, respectively), and as well as significant differences towards the rainy season respect to positive houses (PUIA: Chi(2)= 32.89; P = 0.00; PUE: Chi(2)= 127.44; P = 0.00 and PUJAM: Chi(2)= 127.44; P = 0.00), and the habitual-use and non-disposable container (PUIA: Chi(2) = 30.37; P = 0.00; PUE: Chi(2) = 37.26; P = 0.00 and PUJAM: Chi(2) = 81.82; P = 0.00). These data reinforce the priority given to the control and surveillance actions conducted by the community in their respective houses.
C1 [Dieguez, Lorenzo] Unidad Municipal Higiene & Epidemiol Camaguey, Apartado 5304, Camaguey 70300 3, Cuba.
   [Pino, Rafael] Policlin Univ Este Camaguey, Camaguey, Cuba.
   [Andres, Julio] Policlin Univ Ignacio Agramonte Camaguey, Camaguey, Cuba.
   [Hernandez, Arturo] Policlin Univ Julio Antonio Mella Camaguey, Camaguey, Cuba.
   [Alarcon-Elbal, Pedro Ma] Univ Agroforestal Fernando Arturo de Merino, Jarabacoa, Dominican Rep.
   [Martin, Jose L. San] Org Panamer Salud, Org Mundial Salud, Washington, DC USA.
RP Diéguez, L (corresponding author), Unidad Municipal Higiene & Epidemiol Camaguey, Apartado 5304, Camaguey 70300 3, Cuba.
EM lfdieguez@finlay.cmw.sld.cu; pedro.alarcon@uv.es; sanmartj@paho.org
CR Alarcon-Elbal P. M., 2013, LAB VET AVEDILA, V65, P9
   Armada G. A., 1987, MANUAL SUPERVISORES
   Bisset J. A., 2006, ANN TROPICAL MED S1, V100, P545
   Boorman J. P. T., 1956, Transactions of the Royal Society of Tropical Medicine and Hygiene, V50, P238, DOI 10.1016/0035-9203(56)90029-3
   Diéguez Fernández Lorenzo, 2013, Rev Cubana Med Trop, V65, P272
   Diéguez Fernández Lorenzo, 2010, Rev Cubana Med Trop, V62, P93
   Dieguez L, 2009, ARCH MEDICO CAMAGUEY, V13
   Dieguez-Fernandez Lorenzo, 2014, Anales de Biologia, V36, P85, DOI 10.6018/analesbio.36.15
   Fischer M, 2014, MMWR-MORBID MORTAL W, V63, P500
   Gibbons RV, 2002, BMJ-BRIT MED J, V324, P1563, DOI 10.1136/bmj.324.7353.1563
   Gonzalez R., 2006, CULICIDOS DE CUBA
   Leyva Maureen, 2012, Rev Cubana Med Trop, V64, P206
   Macías Llanes María Elena, 2012, Rev Hum Med, V12, P146
   Marquetti Fernández María del Carmen, 2009, Rev Cubana Med Trop, V61, P232
   Marquetti María del Carmen, 2005, Rev Cubana Med Trop, V57, P159
   Organizacion Panamericana de la Salud (OPS), 2014, ULT AD TECN PREV CON
   Roth A, 2014, EUROSURVEILLANCE, V19, P2, DOI 10.2807/1560-7917.ES2014.19.41.20929
   SAMEK V. Y A. TRAVIESO, 1968, Rev. Agricultura., V2, P5
   San Martin JL, 2007, REV PANAM SALUD PUBL, V21, P55, DOI 10.1590/S1020-49892007000100011
NR 19
TC 2
Z9 4
U1 0
U2 9
PU REVISTA DE BIOLOGIA TROPICAL
PI SAN JOSE
PA UNIVERSIDAD DE COSTA RICA CIUDAD UNIVERSITARIA, SAN JOSE, 00000, COSTA
   RICA
EI 2215-2075
J9 REV BIOL TROP
JI Rev. Biol. Trop.
PD DEC
PY 2016
VL 64
IS 4
BP 1487
EP 1493
PG 7
WC Biology
WE Science Citation Index Expanded (SCI-EXPANDED)
SC Life Sciences & Biomedicine - Other Topics
GA EF4IG
UT WOS:000390288400010
PM 29465911
DA 2025-09-06
ER

PT J
AU Failloux, AB
AF Failloux, Anna-Bella
TI The emergences of arboviruses: Chikungunya and zika
SO BULLETIN DE L ACADEMIE NATIONALE DE MEDECINE
LA French
DT Article
DE VECTOR-BORNE DISEASES; ARBOVIRUS; MOSQUITO; VECTOR COMPETENCE;
   CHIKUNGUNYA; ZIKA
ID VIRUS-INFECTION; AEDES-AEGYPTI; SOUTH-PACIFIC; NEW-CALEDONIA;
   YELLOW-FEVER; OUTBREAK; REEMERGENCE; MOSQUITOS; ISLAND; EPIDEMIC
AB Numbers of communicable diseases causing 25 % of annual deaths worldwide are vector-borne diseases. Chikungunya virus (CHIKV) and Zika virus (ZIKV) are among the best studied vector-borne pathogens that have emerged over the last decade. Both arboviruses have spread outside their natural range of distribution in Africa causing several million human cases. Since its emergence in 2005 in the Indian Ocean, CHIKV made a breakthrough in new regions, following the worldwide expansion of the Asian tiger mosquito Aedes albopictus. This species has contributed to the selection of a mutation in the viral genome favouring the transmission of CHIKV. Unexpectedly, CHIKV also reached temperate regions such as Europe: local transmission of CHIKV was reported in Italy in 2007 and in France in 2010 and 2014. More recently, from 2007, ZIKV started its global expansion in the Pacific region and then in the Americas causing unusual severe symptoms such as Guillain-Barre syndrome and microcephaly in newborns. Using mosquito experimental infections, we demonstrated that the mosquitoes Aedes aegypti and Aedes albopictus were more competent vectors to CHIKV than to ZIKV, highlighting that other factors facilitating arboviruses establishment should be considered.
C1 [Failloux, Anna-Bella] Inst Pasteur, Dept Virol Arbovirus & Insectes Vecteurs, 25 Rue Dr Roux, F-75724 Paris 15, France.
C3 Pasteur Network; Universite Paris Cite; Institut Pasteur Paris
RP Failloux, AB (corresponding author), Inst Pasteur, Dept Virol Arbovirus & Insectes Vecteurs, 25 Rue Dr Roux, F-75724 Paris 15, France.
CR Adhami J, 1998, J AM MOSQUITO CONTR, V14, P340
   Aliota MT, 2016, EMERG INFECT DIS, V22, P1857, DOI 10.3201/eid2210.161082
   ALMEIDA A.P.G., 2007, Euro Surveill, V12, P3311, DOI [10.2807/esw.12.46.03311-en, DOI 10.2807/ESW.12.46.03311-EN]
   Aminov R., 2016, BIOCH PHARM
   Amraoui F, 2016, EUROSURVEILLANCE, V21, P2, DOI 10.2807/1560-7917.ES.2016.21.35.30333
   [Anonymous], EURO SURVEILL, DOI DOI 10.2807/1560-7917.ES2014.19.43.20946
   Arias-Goeta C, 2013, PLOS ONE, V8, DOI 10.1371/journal.pone.0057548
   Aubry M, 2015, INT J INFECT DIS, V41, P11, DOI 10.1016/j.ijid.2015.10.005
   Boccolini D, 2016, EUROSURVEILLANCE, V21, P6, DOI 10.2807/1560-7917.ES.2016.21.35.30328
   Bonilauri P, 2008, EMERG INFECT DIS, V14, P852, DOI 10.3201/eid1405.071144
   Campos GS, 2015, EMERG INFECT DIS, V21, P1885, DOI 10.3201/eid2110.150847
   Cao-Lormeau VM, 2014, EMERG INFECT DIS, V20, P1085, DOI [10.3201/eid2006.140138, 10.3201/eid2011.141380]
   Cauchemez S, 2016, LANCET, V387, P2125, DOI 10.1016/S0140-6736(16)00651-6
   Chouin-Carneiro T, 2016, PLOS NEGLECT TROP D, V10, DOI 10.1371/journal.pntd.0004543
   de Lamballerie X, 2008, VIROL J, V5, DOI 10.1186/1743-422X-5-33
   Di Luca M., 2016, Euro Surveill, V21, DOI DOI 10.2807/1560-7917.ES.2016.21.18.30223
   Diallo D, 2014, PLOS ONE, V9, DOI 10.1371/journal.pone.0109442
   Diallo M, 1999, AM J TROP MED HYG, V60, P281, DOI 10.4269/ajtmh.1999.60.281
   DICK GWA, 1952, T ROY SOC TROP MED H, V46, P509, DOI 10.1016/0035-9203(52)90042-4
   Dondorp AM, 2009, NEW ENGL J MED, V361, P455, DOI 10.1056/NEJMoa0808859
   Dubrulle M, 2009, PLOS ONE, V4, DOI 10.1371/journal.pone.0005895
   Duffy MR, 2009, NEW ENGL J MED, V360, P2536, DOI 10.1056/NEJMoa0805715
   Duong V, 2012, EMERG INFECT DIS, V18, P2066, DOI 10.3201/eid1812.120471
   Dupont-Rouzeyrol M, 2015, EMERG INFECT DIS, V21, P381, DOI 10.3201/eid2102.141553
   Dupont-Rouzeyrol M, 2012, VECTOR-BORNE ZOONOT, V12, P1036, DOI 10.1089/vbz.2011.0937
   Enfissi A, 2016, LANCET, V387, P227, DOI 10.1016/S0140-6736(16)00003-9
   FAGBAMI AH, 1979, J HYG-CAMBRIDGE, V83, P213, DOI 10.1017/S0022172400025997
   Faye O, 2014, PLOS NEGLECT TROP D, V8, DOI 10.1371/journal.pntd.0002636
   Fernandes RS, 2016, PLOS NEGLECT TROP D, V10, DOI 10.1371/journal.pntd.0004993
   Ferreira-de-Brito A, 2016, MEM I OSWALDO CRUZ, V111, P655, DOI 10.1590/0074-02760160332
   Grandadam M, 2011, EMERG INFECT DIS, V17, P910, DOI 10.3201/eid1705.101873
   Grard G, 2014, PLOS NEGLECT TROP D, V8, DOI 10.1371/journal.pntd.0002681
   Guerbois M, 2016, J INFECT DIS, V214, P1349, DOI 10.1093/infdis/jiw302
   Guo XX, 2016, EMERG MICROBES INFEC, V5, DOI 10.1038/emi.2016.102
   Huang YJS, 2016, VECTOR-BORNE ZOONOT, V16, P673, DOI 10.1089/vbz.2016.2058
   Jupille H, 2016, PLOS NEGLECT TROP D, V10, DOI 10.1371/journal.pntd.0004901
   Kramer LD, 2003, ADV VIRUS RES, V60, P187, DOI 10.1016/S0065-3527(03)60006-0
   Kumar NP, 2008, J GEN VIROL, V89, P1945, DOI 10.1099/vir.0.83628-0
   Laras K, 2005, T ROY SOC TROP MED H, V99, P128, DOI 10.1016/j.trstmh.2004.03.013
   Ledermann JP, 2014, PLOS NEGLECT TROP D, V8, DOI 10.1371/journal.pntd.0003188
   Leparc-Goffart I, 2014, LANCET, V383, P514, DOI 10.1016/S0140-6736(14)60185-9
   MACNAMARA FN, 1954, T ROY SOC TROP MED H, V48, P139, DOI 10.1016/0035-9203(54)90006-1
   MARCHETTE NJ, 1969, AM J TROP MED HYG, V18, P411, DOI 10.4269/ajtmh.1969.18.411
   MCCRAE AWR, 1982, T ROY SOC TROP MED H, V76, P552, DOI 10.1016/0035-9203(82)90161-4
   McGraw EA, 2013, NAT REV MICROBIOL, V11, P181, DOI 10.1038/nrmicro2968
   Medlock JM, 2012, VECTOR-BORNE ZOONOT, V12, P435, DOI 10.1089/vbz.2011.0814
   Mombouli JV, 2013, EMERG INFECT DIS, V19, P1542, DOI 10.3201/eid1909.130451
   Monath TP, 2008, ANTIVIR RES, V78, P116, DOI 10.1016/j.antiviral.2007.10.009
   MONLUN E, 1993, B SOC PATHOL EXOT, V86, P21
   Morelli G, 2010, NAT GENET, V42, P1140, DOI 10.1038/ng.705
   Mulyatno KC, 2012, JPN J INFECT DIS, V65, P92
   Musso D, 2014, CLIN MICROBIOL INFEC, V20, pO595, DOI 10.1111/1469-0691.12707
   Musso D, 2016, LANCET INFECT DIS, V16, P1108, DOI 10.1016/S1473-3099(16)30337-1
   Musso D, 2016, CLIN MICROBIOL REV, V29, P487, DOI 10.1128/CMR.00072-15
   Musso D, 2015, LANCET, V386, P243, DOI 10.1016/S0140-6736(15)61273-9
   Ng LC, 2009, EMERG INFECT DIS, V15, P1243, DOI 10.3201/eid1508.081486
   OLSON JG, 1981, T ROY SOC TROP MED H, V75, P389, DOI 10.1016/0035-9203(81)90100-0
   Peyrefitte CN, 2008, J MED VIROL, V80, P430, DOI 10.1002/jmv.21090
   Peyrefitte CN, 2007, EMERG INFECT DIS, V13, P768, DOI 10.3201/eid1305.061500
   Powers AM, 2000, J GEN VIROL, V81, P471, DOI 10.1099/0022-1317-81-2-471
   Powers AM, 2007, J GEN VIROL, V88, P2363, DOI 10.1099/vir.0.82858-0
   Powers AM, 2015, J GEN VIROL, V96, P1, DOI 10.1099/vir.0.070136-0
   Reiter P, 2001, ENVIRON HEALTH PERSP, V109, P141, DOI 10.2307/3434853
   Renault P, 2007, AM J TROP MED HYG, V77, P727
   Rezza G, 2007, LANCET, V370, P1840, DOI 10.1016/S0140-6736(07)61779-6
   Richard V, 2016, PLOS NEGLECT TROP D, V10, DOI 10.1371/journal.pntd.0005024
   ROSS R. W., 1956, JOUR HYG, V54, P177
   Rudnick A., 1986, I MED RES MALAYS B, V23, P51
   SABATANI A, 1990, Parassitologia (Rome), V32, P301
   Sam IC, 2009, J CLIN VIROL, V46, P180, DOI 10.1016/j.jcv.2009.07.016
   Schilte C, 2013, PLOS NEGLECT TROP D, V7, DOI 10.1371/journal.pntd.0002137
   Schuffenecker I, 2006, PLOS MED, V3, P1058, DOI 10.1371/journal.pmed.0030263
   Sergon K, 2007, AM J TROP MED HYG, V76, P1189, DOI 10.4269/ajtmh.2007.76.1189
   Sissoko D, 2008, T ROY SOC TROP MED H, V102, P780, DOI 10.1016/j.trstmh.2008.02.018
   Theamboonlers A, 2009, JPN J INFECT DIS, V62, P303
   Theiler M, 1937, J EXP MED, V65, P787, DOI 10.1084/jem.65.6.787
   Tognarelli J, 2016, ARCH VIROL, V161, P665, DOI 10.1007/s00705-015-2695-5
   Tsetsarkin KA, 2007, PLOS PATHOG, V3, P1895, DOI 10.1371/journal.ppat.0030201
   Tsetsarkin KA, 2011, P NATL ACAD SCI USA, V108, P7872, DOI 10.1073/pnas.1018344108
   Tun MMN, 2014, EMERG INFECT DIS, V20, P1378, DOI 10.3201/eid2008.131431
   Vazeille M, 2007, PLOS ONE, V2, DOI 10.1371/journal.pone.0001168
   Vega-Rúa A, 2015, PLOS NEGLECT TROP D, V9, DOI 10.1371/journal.pntd.0003780
   Vega-Rua A, 2013, PLOS ONE, V8, DOI 10.1371/journal.pone.0059716
   Villamil-Gómez WE, 2016, J INFECT PUBLIC HEAL, V9, P684, DOI 10.1016/j.jiph.2015.12.002
   Volk SM, 2010, J VIROL, V84, P6497, DOI 10.1128/JVI.01603-09
   Zanluca C, 2015, MEM I OSWALDO CRUZ, V110, P569, DOI 10.1590/0074-02760150192
   Zouache K, 2015, CURR OPIN INSECT SCI, V10, P14, DOI 10.1016/j.cois.2015.04.010
NR 87
TC 0
Z9 0
U1 0
U2 4
PU ELSEVIER MASSON SAS EDITEUR
PI ISSY LES  MOULINEAUX CEDEX
PA 62, RUE CAMILLE DESMOULINS, ISSY LES  MOULINEAUX CEDEX, 92442, FRANCE
SN 0001-4079
EI 2271-4820
J9 B ACAD NAT MED PARIS
JI Bull. Acad. Natl. Med.
PD NOV-DEC
PY 2016
VL 200
IS 8-9
BP 1589
EP 1602
DI 10.1016/S0001-4079(19)30570-9
PG 14
WC Medicine, General & Internal
WE Science Citation Index Expanded (SCI-EXPANDED)
SC General & Internal Medicine
GA VC6EP
UT WOS:000434106300007
DA 2025-09-06
ER

PT J
AU Girard, MP
AF Girard, Marc P.
TI Arboviruses and Viral Hemorragic Fevers ; Recent Epidemiological Data
   and New Vaccines
SO BULLETIN DE L ACADEMIE NATIONALE DE MEDECINE
LA French
DT Article
DE DENGEUE; YELLOW FEVER; CHIKUNGUNYA; ZIKA; EBOLA; VIRAL TROPICAL
   EPIDEMICS; EMERGENCE; AEDES MOSQUITO; RECOMBINANT VACCINES; CHIMERIC
   VACCINES; RING VACCINATION
AB Unexpectedly, severe epidemic outbreaks of viral tropical diseases transmitted through the bites of Aedes mosquitoes have taken place worldwide in the past few years, including Yellow Fever, Dengue fever, Zika and Chikungunya disease outbreaks. The strain 17D live attenuated Yellow Fever vaccine was most helpful in the fight against the 2015 epidemic of yellow fever in Angola and the Congo Democratic Republic. One hopes that the new tetravalent chimeric Yellow fever-Dengue vaccine will be of significant help in the fight against Dengue fever in many countries worldwide, especially in Brazil, Mexico and the Philippines, where the vaccine has been licensed. However, we still badly miss an efficient vaccine against Zika fever, which continues to cause congenital microcephaly at an unabated pace in Latin America and the West Indies. Major efforts should be made to develop an efficient vaccine against the disease that could help protect the local populations and the numerous travelers to and from that area of the world The same applies to the development of a vaccine against Ebola fever. The chimeric rVS V-ZEBOV vaccine was very efficient in the ring vaccination Phase III trial in Guinea which was organized by the World Health Organization to fight the 2014-2016 Ebola fever epidemics in Western Africa. Unfortunately, the trial had to be stopped before completion, because of lack of new cases. One can only hope that new data on the efficiency of the vaccine against Ebola virus challenges in animal models will be accepted by Health Authorities as a proof of the vaccine efficacy and will allow its formal accreditation. The use of the vaccine in a ring vaccination strategy would be a major asset in the fight against any re-emergence of Ebola fever.
C1 [Girard, Marc P.] Acad Natl Med, Paris, France.
RP Girard, MP (corresponding author), Acad Natl Med, Paris, France.
CR Abbink P, 2016, SCIENCE, V353, P1129, DOI 10.1126/science.aah6157
   Arsuaga M, 2016, LANCET INFECT DIS, V16, P1107, DOI 10.1016/S1473-3099(16)30320-6
   Atkinson B, 2016, EMERG INFECT DIS, V22, P940, DOI 10.3201/eid2205.160107
   Bhatt S, 2013, NATURE, V496, P504, DOI 10.1038/nature12060
   Capeding MR, 2014, LANCET, V384, P1358, DOI 10.1016/S0140-6736(14)61060-6
   Coelho FC, 2016, INT J INFECT DIS, V51, P128, DOI 10.1016/j.ijid.2016.08.023
   Cohen J, 2015, SCIENCE, V349, P1272, DOI 10.1126/science.349.6254.1272
   Diehl WE, 2016, CELL, V167, P1088, DOI 10.1016/j.cell.2016.10.014
   Durbin Anna P, 2016, J Infect Dis, V214, P832, DOI [10.1093/infdis/jiw067, 10.1093/infdis/jiw067]
   Ewer K, 2016, NEW ENGL J MED, V374, P1635, DOI 10.1056/NEJMoa1411627
   García-Arriaza J, 2014, J VIROL, V88, P3527, DOI 10.1128/JVI.03418-13
   Grandadam M, 2011, EMERG INFECT DIS, V17, P910, DOI 10.3201/eid1705.101873
   Hadinegoro SR, 2015, NEW ENGL J MED, V373, P1195, DOI 10.1056/NEJMoa1506223
   Halstead SB, 2003, ADV VIRUS RES, V60, P421, DOI 10.1016/S0065-3527(03)60011-4
   Henao-Restrepo AM, 2015, LANCET, V386, P857, DOI 10.1016/S0140-6736(15)61117-5
   Huttner A, 2015, LANCET INFECT DIS, V15, P1156, DOI 10.1016/S1473-3099(15)00154-1
   Lai LL, 2015, JAMA-J AM MED ASSOC, V313, P1249, DOI 10.1001/jama.2015.1995
   Larocca RA, 2016, NATURE, V536, P474, DOI 10.1038/nature18952
   Mate SE, 2015, NEW ENGL J MED, V373, P2448, DOI 10.1056/NEJMoa1509773
   Merler S, 2016, PLOS NEGLECT TROP D, V10, DOI 10.1371/journal.pntd.0005093
   Olivera-Botello G, 2016, J INFECT DIS, V214, P994, DOI 10.1093/infdis/jiw297
   POLAND JD, 1981, B WORLD HEALTH ORGAN, V59, P895
   Salinas S, 2016, M S-MED SCI, V32, P378, DOI 10.1051/medsci/20163204016
   Schwameis M, 2016, HUM VACC IMMUNOTHER, V12, P716, DOI 10.1080/21645515.2015.1101197
   Schwartz LM, 2015, VACCINE, V33, P3293, DOI 10.1016/j.vaccine.2015.05.010
   Stanley DA, 2014, NAT MED, V20, P1126, DOI 10.1038/nm.3702
   Staples JE, 2009, CLIN INFECT DIS, V49, P942, DOI 10.1086/605496
   Torres JR, 2016, INT J INFECT DIS, V51, P123, DOI 10.1016/j.ijid.2016.09.001
   Urbanowicz RA, 2016, CELL, V167, P1079, DOI 10.1016/j.cell.2016.10.013
   Weaver SC, 2012, EXPERT REV VACCINES, V11, P1087, DOI [10.1586/erv.12.84, 10.1586/ERV.12.84]
   Wec AZ, 2016, SCIENCE, V354, P350, DOI 10.1126/science.aag3267
   Zhu FC, 2015, LANCET, V385, P2272, DOI 10.1016/S0140-6736(15)60553-0
NR 32
TC 0
Z9 0
U1 0
U2 7
PU ELSEVIER MASSON SAS EDITEUR
PI ISSY LES  MOULINEAUX CEDEX
PA 62, RUE CAMILLE DESMOULINS, ISSY LES  MOULINEAUX CEDEX, 92442, FRANCE
SN 0001-4079
J9 B ACAD NAT MED PARIS
JI Bull. Acad. Natl. Med.
PD NOV-DEC
PY 2016
VL 200
IS 8-9
BP 1617
EP 1628
DI 10.1016/S0001-4079(19)30572-2
PG 12
WC Medicine, General & Internal
WE Science Citation Index Expanded (SCI-EXPANDED)
SC General & Internal Medicine
GA VC6EP
UT WOS:000434106300010
DA 2025-09-06
ER

PT J
AU Langevin, C
   Boudinot, P
AF Langevin, Christelle
   Boudinot, Pierre
TI Real time analysis of viral infection: contribution of the zebrafi sh
   model to visualization and characterization of host/pathogen
   interactions
SO VIROLOGIE
LA French
DT Review
DE zebrafish; infection; virus; immunity; models
ID B-VIRUS X; IMMUNE-RESPONSE; DANIO-RERIO; IDENTIFICATION; RECEPTOR; FISH;
   EXPRESSION; HEPATITIS; ORGANISMS; GENES
AB Real time analysis of viral infection is now feasible with the emergence of viral mutants encoding reporter genes (such as fluorescent proteins or Luciferase). The development of reverse genetic approaches in the virology field has contributed significantly to improve our knowledge on viral dissemination in mammals using intravital imaging technologies. In this context, zebra fish recently appeared as a promizing tool to study infectiology and viruses responsible for human diseases such as Herpes, Flu, hepatitis and chikungunya infections. This small vertebrate is optically transparent during the early stages of development, and has been particularly useful to study the tropism of fluorescent viruses, spreading mechanisms as well as viral persistence at cellular resolution. The size of this small organism is compatible with imaging of the whole larva using a dissecting microscope. Genome editing technology has contributed important tools that are now being exploited for the characterization of the host pathogen interaction in vivo, mainly focused on the conserved features of antiviral innate immunity.
C1 [Langevin, Christelle; Boudinot, Pierre] Univ Paris Saclay, INRA, Virol & Immunol Mol, Jouy En Josas, France.
C3 INRAE; Universite Paris Saclay
RP Langevin, C (corresponding author), Univ Paris Saclay, INRA, Virol & Immunol Mol, Jouy En Josas, France.
EM christelle.langevin@jouy.inra.fr
RI boudinot, pierre/L-4246-2016
CR Aggad D, 2009, J IMMUNOL, V183, P3924, DOI 10.4049/jimmunol.0901495
   Altmann SM, 2003, J VIROL, V77, P1992, DOI 10.1128/JVI.77.3.1992-2002.2003
   [Anonymous], 1930, STUDIES STRUCTURE DE, DOI DOI 10.5962/BHL.TITLE.82144
   Antoine TE, 2014, ZEBRAFISH, V11, P17, DOI 10.1089/zeb.2013.0920
   Beier KT, 2016, CURR PROTOC NEUROSCI, V74, P21
   Bill BR, 2009, ZEBRAFISH, V6, P69, DOI 10.1089/zeb.2008.0555
   Brown DR, 2016, J CARDIOVASC DEV DIS, P3
   Bruneel B, 2015, CONNECT TISSUE RES, V56, P161, DOI 10.3109/03008207.2015.1013193
   Burgos JS, 2008, ZEBRAFISH, V5, P323, DOI 10.1089/zeb.2008.0552
   Buth DG, 1995, P NATL ACAD SCI USA, V92, P12367, DOI 10.1073/pnas.92.26.12367
   Carvalho R, 2011, PLOS ONE, V6, DOI 10.1371/journal.pone.0016779
   Cook SH, 2003, J VIROL, V77, P5333, DOI 10.1128/JVI.77.9.5333-5338.2003
   Craig MP, 2012, ZEBRAFISH, V9, P108, DOI 10.1089/zeb.2012.0740
   Ding CB, 2015, INT J MOL MED, V35, P791, DOI 10.3892/ijmm.2015.2063
   Ding CB, 2011, PLOS ONE, V6, DOI 10.1371/journal.pone.0022921
   Doudna JA, 2014, SCIENCE, V346, P1077, DOI 10.1126/science.1258096
   Driever W, 1996, DEVELOPMENT, V123, P37
   Eisen JS, 2008, DEVELOPMENT, V135, P1735, DOI 10.1242/dev.001115
   Faure E, 2016, NAT COMMUN, V7, DOI 10.1038/ncomms9674
   Fernández-Hernández I, 2015, NEUROSCI BIOBEHAV R, V56, P62, DOI 10.1016/j.neubiorev.2015.06.021
   Flajnik M., 2013, Fundamental Immunology, P67
   Gabor KA, 2014, DIS MODEL MECH, V7, P1227, DOI 10.1242/dmm.014746
   Ge R, 2015, J VIROL, V89, P7696, DOI 10.1128/JVI.01049-15
   Goody MF, 2014, DEV COMP IMMUNOL, V46, P84, DOI 10.1016/j.dci.2014.03.025
   Haffter P, 1996, DEVELOPMENT, V123, P1
   Harmache A, 2006, J VIROL, V80, P3655, DOI 10.1128/JVI.80.7.3655-3659.2006
   Horvat B, 1996, J VIROL, V70, P6673, DOI 10.1128/JVI.70.10.6673-6681.1996
   Howe K, 2013, NATURE, V496, P498, DOI [10.1038/nature12111, 10.7759/cureus.11549]
   Hubbard S, 2010, ZEBRAFISH, V7, P181, DOI 10.1089/zeb.2009.0621
   Ishikawa H, 2009, NATURE, V461, P788, DOI 10.1038/nature08476
   Jorgensen LV, 2016, FISH SHELLFISH IMMUN, V55, P159, DOI 10.1016/j.fsi.2016.05.026
   KIMMEL CB, 1995, DEV DYNAM, V203, P253, DOI 10.1002/aja.1002030302
   KINKELIN PD, 1973, J GEN VIROL, V19, P125, DOI 10.1099/0022-1317-19-1-125
   Knox BP, 2014, EUKARYOT CELL, V13, P1266, DOI 10.1128/EC.00080-14
   KOIKE S, 1991, P NATL ACAD SCI USA, V88, P951, DOI 10.1073/pnas.88.3.951
   Langevin C, 2013, J VIROL, V87, P10025, DOI 10.1128/JVI.01294-12
   Langevin C, 2013, J MOL BIOL, V425, P4904, DOI 10.1016/j.jmb.2013.09.033
   LaPatra SE, 2000, BLOOD CELL MOL DIS, V26, P445, DOI 10.1006/bcmd.2000.0320
   Levraud JP, 2007, J IMMUNOL, V178, P4385, DOI 10.4049/jimmunol.178.7.4385
   Levraud JP, 2014, TRENDS MICROBIOL, V22, P490, DOI 10.1016/j.tim.2014.04.014
   Lieschke GJ, 2007, NAT REV GENET, V8, P353, DOI 10.1038/nrg2091
   Liu WT, 2012, HEPATOLOGY, V56, P2268, DOI 10.1002/hep.25914
   Lu JW, 2013, PLOS ONE, V8, DOI 10.1371/journal.pone.0076951
   Lu JW, 2013, ACTA HISTOCHEM, V115, P728, DOI 10.1016/j.acthis.2013.02.012
   Ludwig M, 2011, PLOS PATHOG, V7, DOI 10.1371/journal.ppat.1001269
   Lugo-Villarino G, 2010, P NATL ACAD SCI USA, V107, P15850, DOI 10.1073/pnas.1000494107
   Lutfalla G, 2003, BMC GENOMICS, V4, DOI 10.1186/1471-2164-4-29
   Ma DY, 2015, GENOM PROTEOM BIOINF, V13, P336, DOI 10.1016/j.gpb.2015.12.001
   Massin P, 2001, J VIROL, V75, P5398, DOI 10.1128/JVI.75.11.5398-5404.2001
   Meijer AH, 2014, CELL MICROBIOL, V16, P39, DOI 10.1111/cmi.12236
   Mohseny AB, 2014, ADV EXP MED BIOL, V804, P221, DOI 10.1007/978-3-319-04843-7_12
   Myllymäki H, 2016, FRONT IMMUNOL, V7, DOI 10.3389/fimmu.2016.00196
   Nasevicius A, 2000, NAT GENET, V26, P216, DOI 10.1038/79951
   Ordas A, 2015, ANTIMICROB AGENTS CH, V59, P753, DOI 10.1128/AAC.03588-14
   Palha N, 2013, PLOS PATHOG, V9, DOI 10.1371/journal.ppat.1003619
   Parant JM, 2016, ADV EXP MED BIOL, V916, P61, DOI 10.1007/978-3-319-30654-4_3
   Petrella J, 2002, J VIROL, V76, P10503, DOI 10.1128/JVI.76.20.10503-10506.2002
   Phelan PE, 2005, J VIROL, V79, P1842, DOI 10.1128/JVI.79.3.1842-1852.2005
   Plantié E, 2015, MOLECULES, V20, P6237, DOI 10.3390/molecules20046237
   Ramspacher C, 2015, CELL REP, V11, P1564, DOI 10.1016/j.celrep.2015.05.010
   REN R, 1990, CELL, V63, P353, DOI 10.1016/0092-8674(90)90168-E
   Richardson DS, 2015, CELL, V162, P246, DOI 10.1016/j.cell.2015.06.067
   Robertsen B, 2003, J INTERF CYTOK RES, V23, P601, DOI 10.1089/107999003322485107
   Sanders GE, 2003, COMPARATIVE MED, V53, P514
   Sanders JL, 2014, J EUKARYOT MICROBIOL, V61, P238, DOI 10.1111/jeu.12101
   Sehring IM, 2016, CURR OPIN GENET DEV, V40, P48, DOI 10.1016/j.gde.2016.05.011
   Shen CH, 2004, J VIROL, V78, P899, DOI 10.1128/JVI.78.2.899-911.2004
   STREISINGER G, 1981, NATURE, V291, P293, DOI 10.1038/291293a0
   Supatto W, 2011, CURR OPIN GENET DEV, V21, P538, DOI 10.1016/j.gde.2011.08.003
   Takaki K, 2013, NAT PROTOC, V8, P1114, DOI 10.1038/nprot.2013.068
   Tenor JL, 2015, MBIO, V6, DOI 10.1128/mBio.01425-15
   Tiwari V, 2015, MOLECULES, V20, P2707, DOI 10.3390/molecules20022707
   van Leeuwen LM, 2015, CSH PERSPECT MED, V5, DOI 10.1101/cshperspect.a018580
   Varshney GK, 2015, ADV GENET, V92, P1, DOI 10.1016/bs.adgen.2015.09.002
   Veneman WJ, 2013, BMC GENOMICS, V14, DOI 10.1186/1471-2164-14-255
   Verrier ER, 2012, PLOS ONE, V7, DOI 10.1371/journal.pone.0033935
   White RM, 2015, CURR OPIN GENET DEV, V30, P73, DOI 10.1016/j.gde.2015.04.006
   White RM, 2008, CELL STEM CELL, V2, P183, DOI 10.1016/j.stem.2007.11.002
   Xie XY, 2015, FUTURE MED CHEM, V7, P1395, DOI 10.4155/fmc.15.73
   Zhao S, 2015, J EXP CLIN CANC RES, V34, DOI 10.1186/s13046-015-0196-8
   Zhao Y, 2013, PLOS ONE, V8, DOI 10.1371/journal.pone.0056985
   Zheng WL, 2011, PLOS ONE, V6, DOI 10.1371/journal.pone.0024019
   Zou J, 2007, J IMMUNOL, V179, P3859, DOI 10.4049/jimmunol.179.6.3859
NR 83
TC 0
Z9 0
U1 1
U2 18
PU JOHN LIBBEY EUROTEXT LTD
PI ARCUEIL
PA 30, RUE BERTHOLLET, BATIMENT A, 94110 ARCUEIL, FRANCE
SN 1267-8694
J9 VIROLOGIE
JI Virologie
PD NOV-DEC
PY 2016
VL 20
IS 6
BP 321
EP 334
DI 10.1684/vir.2016.0674
PG 14
WC Virology
WE Science Citation Index Expanded (SCI-EXPANDED)
SC Virology
GA EG7XP
UT WOS:000391270100004
PM 32187968
DA 2025-09-06
ER

PT J
AU Sixdorf, U
   Märker-Hermann, E
AF Sixdorf, U.
   Maerker-Hermann, E.
TI Viral Arthritis and Vasculitis
SO ZEITSCHRIFT FUR RHEUMATOLOGIE
LA German
DT Article
ID IMMUNODEFICIENCY-VIRUS-INFECTION; HEPATITIS-C VIRUS; HUMAN PARVOVIRUS
   B19; RHEUMATOID-ARTHRITIS; CHIKUNGUNYA VIRUS; CRYOGLOBULINEMIA; DISEASE
AB Viral arthritis and vasculitis are important differential diagnoses primarily in patients with acute polyarticular arthritis in association with fever and rash, in populations specially at risk and in returning travellers. Parvovirus B19 is the most frequent cause of viral arthritis in Europe, whereas rubella, hepatitis B and C viruses have become less common. Due to worldwide tourism arthritogenic alphaviruses, which are transmitted by mosquito vectors have come into the focus of tropical medicine and rheumatology. Viral arthritis is typically self-limiting but due to severe pain often requires symptomatic therapy with nonsteroidal antirheumatic drugs; however, arthritis and vasculitis may also be a manifestation of an important treatable viral infection, such as hepatitis B, C and human immunodeficiency viruses (HIV).
C1 [Sixdorf, U.; Maerker-Hermann, E.] HELIOS Dr Horst Schmidt Klin Wiesbaden, Klin Innere Med Rheumatol Klin Immunol & Nephrol, Ludwig Erhard Str 100, D-65199 Wiesbaden, Germany.
RP Märker-Hermann, E (corresponding author), HELIOS Dr Horst Schmidt Klin Wiesbaden, Klin Innere Med Rheumatol Klin Immunol & Nephrol, Ludwig Erhard Str 100, D-65199 Wiesbaden, Germany.
EM Elisabeth.Maerker-Hermann@Helios-Kliniken.de
RI Märker-Hermann, Elisabeth/AAI-5765-2020
CR ALARCON GS, 1973, JOHNS HOPKINS MED J, V132, P1
   Berman A, 1999, J RHEUMATOL, V26, P1158
   Bombardieri M, 2004, ARTHRITIS RES THER, V6, pR137, DOI 10.1186/ar1041
   Calabrese LH, 2008, NAT CLIN PRACT RHEUM, V4, P2, DOI 10.1038/ncprheum0679
   Chetty R, 2001, J CLIN PATHOL, V54, P275, DOI 10.1136/jcp.54.4.275
   Dore MP, 2007, DIGEST DIS SCI, V52, P897, DOI 10.1007/s10620-006-9510-9
   Fauci AS, 2016, NEW ENGL J MED, V374, P601, DOI 10.1056/NEJMp1600297
   Heegaard ED, 2002, CLIN MICROBIOL REV, V15, P485, DOI 10.1128/CMR.15.3.485-505.2002
   Jöst H, 2010, J CLIN MICROBIOL, V48, P1900, DOI 10.1128/JCM.00037-10
   Lauer GM, 2001, NEW ENGL J MED, V345, P41, DOI 10.1056/NEJM200107053450107
   Marks M, 2016, CLIN MED, V16, P129, DOI 10.7861/clinmedicine.16-2-129
   Miner JJ, 2015, ARTHRITIS RHEUMATOL, V67, P1214, DOI 10.1002/art.39027
   Mylonas AD, 2002, MED J AUSTRALIA, V177, P356, DOI 10.5694/j.1326-5377.2002.tb04837.x
   NAIDES SJ, 1990, ARTHRITIS RHEUM-US, V33, P1297, DOI 10.1002/art.1780330901
   Njobvu P, 2000, J RHEUMATOL, V27, P1699
   Pischke S, 2008, INTERNIST, V49, P297, DOI 10.1007/s00108-007-2014-7
   REID DM, 1985, LANCET, V1, P422
   Rezza G, 2007, LANCET, V370, P1840, DOI 10.1016/S0140-6736(07)61779-6
   RYNES RI, 1991, RHEUM DIS CLIN N AM, V17, P79
   Sansonno D, 2005, LANCET INFECT DIS, V5, P227, DOI 10.1016/S1473-3099(05)70053-0
   Schilte C, 2013, PLOS NEGLECT TROP D, V7, DOI 10.1371/journal.pntd.0002137
   Shuaib W, 2016, AM J MED, V129, DOI 10.1016/j.amjmed.2016.02.027
   Simon F, 2007, MEDICINE, V86, P123, DOI 10.1097/MD/0b013e31806010a5
   SOLOMON G, 1991, RHEUM DIS CLIN N AM, V17, P43
   Speyer I, 1998, CLIN EXP RHEUMATOL, V16, P576
   Vassilopoulos D, 2008, ARTHRITIS RES THER, V10, DOI 10.1186/ar2480
   Young NS, 2004, NEW ENGL J MED, V350, P586, DOI 10.1056/NEJMra030840
NR 27
TC 0
Z9 0
U1 0
U2 1
PU SPRINGER HEIDELBERG
PI HEIDELBERG
PA TIERGARTENSTRASSE 17, D-69121 HEIDELBERG, GERMANY
SN 0340-1855
EI 1435-1250
J9 Z RHEUMATOL
JI Z. Rheumatol.
PD NOV
PY 2016
VL 75
IS 9
BP 878
EP 884
DI 10.1007/s00393-016-0213-0
PG 7
WC Rheumatology
WE Science Citation Index Expanded (SCI-EXPANDED)
SC Rheumatology
GA EB6NK
UT WOS:000387500700005
PM 27761646
DA 2025-09-06
ER

PT J
AU Sallent, LV
   Díez, SR
   Rivas, GF
AF Valerio Sallent, Lluis
   Roure Diez, Silvia
   Fernandez Rivas, Gema
TI Zika virus infection or the future of infectious diseases
SO MEDICINA CLINICA
LA Spanish
DT Review
DE Zika; Aedes albopictus; Europe
ID UNITED-STATES; INTERIM GUIDELINES; AEDES-ALBOPICTUS; TRANSMISSION;
   OUTBREAK; CHIKUNGUNYA; SPREADS; AMERICA; DENGUE
AB Zika virus belongs to the Flaviridae, an extended phylogenetic family containing dengue or yellow fever, viruses whose shared main vector are Aedes aegypti mosquitoes. The virus originally came from Central African simian reservoirs and, from there, expanded rapidly across the Pacific to South America. The disease is an example of exantematic fever usually mild. Mortality is very low and mainly limited to secondary Guillain-Barre or fetal microcephaly cases.
   Diagnostic confirmation requires a RT-PCR in blood up to the 5th day from the onset or in urine up to the 10-14th day. Specific IgM are identifiable from the 5th symptomatic day. Clinically, a suspected case should comply with: a) a journey to epidemic areas; b) a clinically compatible appearance with fever and skin rash, and c) a generally normal blood count/basic biochemistry.
   There is some evidence that causally relates Zika virus infection with fetal microcephaly. While waiting for definitive data, all pregnant women coming from Central or South America should be tested for Zika virus. (C) 2016 Elsevier Espana, S.L.U. All rights reserved.
C1 [Valerio Sallent, Lluis] Univ Autonoma Barcelona, Inst Catala La Salut, PROSICS Metropolitana Nord, Santa Coloma De Gramenet, Spain.
   [Roure Diez, Silvia] Univ Autonoma Barcelona, PROSICS Metropolitana Nord, Inst Catala Salut,Hosp Univ Germans Trias & Pujol, Unidad Enfermedades Infecciosas,Serv Med Interna, Barcelona, Spain.
   [Fernandez Rivas, Gema] Univ Autonoma Barcelona, Serv Microbiol, Hosp Univ Germans Trias & Pujol, Inst Catala Salut, Barcelona, Spain.
C3 Autonomous University of Barcelona; Hospital Germans Trias i Pujol;
   Autonomous University of Barcelona; Autonomous University of Barcelona;
   Hospital Germans Trias i Pujol
RP Sallent, LV (corresponding author), Univ Autonoma Barcelona, Inst Catala La Salut, PROSICS Metropolitana Nord, Santa Coloma De Gramenet, Spain.
EM lvalerio.bnm.ics@gencat.cat
RI Rivas, Gema/C-6022-2018; Roure, Silvia/MSY-0075-2025
CR Angelini Paola, 2014, Epidemiol Prev, V38, P124
   Cao-Lormeau VM, 2014, EMERG INFECT DIS, V20, P1085, DOI [10.3201/eid2006.140138, 10.3201/eid2011.141380]
   Cardoso CW, 2015, EMERG INFECT DIS, V21, P2274, DOI 10.3201/eid2112.151167
   Charrel RN, 2016, B WORLD HEALTH ORGAN, V94, P574, DOI 10.2471/BLT.16.171207
   Collantes F, 2015, PARASITE VECTOR, V8, DOI 10.1186/s13071-015-1262-y
   DICK GWA, 1952, T ROY SOC TROP MED H, V46, P509, DOI 10.1016/0035-9203(52)90042-4
   Duffy MR, 2009, NEW ENGL J MED, V360, P2536, DOI 10.1056/NEJMoa0805715
   Dyer O, 2016, BMJ-BRIT MED J, V352, DOI 10.1136/bmj.i630
   Fauci AS, 2016, NEW ENGL J MED, V374, P601, DOI 10.1056/NEJMp1600297
   Foy BD, 2011, EMERG INFECT DIS, V17, P880, DOI 10.3201/eid1705.101939
   Gatherer D, 2016, J GEN VIROL, V97, P269, DOI 10.1099/jgv.0.000381
   Grant-Klein RJ, 2010, MOL CELL PROBE, V24, P219, DOI 10.1016/j.mcp.2010.04.003
   Gulland A, 2016, BMJ-BRIT MED J, V352, DOI 10.1136/bmj.i657
   Haddow AD, 2012, PLOS NEGLECT TROP D, V6, DOI 10.1371/journal.pntd.0001477
   Hadinegoro SR, 2015, NEW ENGL J MED, V373, P1195, DOI 10.1056/NEJMoa1506223
   Hamel R, 2015, J VIROL, V89, P8880, DOI 10.1128/JVI.00354-15
   Hayes EB, 2009, EMERG INFECT DIS, V15, P1347, DOI 10.3201/eid1509.090442
   Heang V, 2012, EMERG INFECT DIS, V18, P349, DOI 10.3201/eid1802.111224
   Hennessey M, 2016, MMWR-MORBID MORTAL W, V65, P55, DOI 10.15585/mmwr.mm6503e1
   Kuno G, 1998, J VIROL, V72, P73, DOI 10.1128/JVI.72.1.73-83.1998
   Lucey DR, 2016, JAMA-J AM MED ASSOC, V315, P865, DOI 10.1001/jama.2016.0904
   Lucientes-Curdi J, 2014, EUR J PUBLIC HEALTH, V24, P637, DOI 10.1093/eurpub/cku002
   MACNAMARA FN, 1954, T ROY SOC TROP MED H, V48, P139, DOI 10.1016/0035-9203(54)90006-1
   Marano G, 2016, BLOOD TRANSFUS-ITALY, V14, P95, DOI 10.2450/2015.0066-15
   Melo ASO, 2016, ULTRASOUND OBST GYN, V47, P6, DOI 10.1002/uog.15831
   Mlakar J, 2016, NEW ENGL J MED, V374, P951, DOI 10.1056/NEJMoa1600651
   Musso D, 2016, CLIN MICROBIOL REV, V29, P487, DOI 10.1128/CMR.00072-15
   Musso D, 2015, EMERG INFECT DIS, V21, P1887, DOI 10.3201/eid2110.151125
   Oehler E, 2013, EUROSURVEILLANCE, V19, P20720, DOI DOI 10.2807/1560-7917.ES2014.19.9.20720
   Organizacion Panamericana de la Salud/Organizacion Mundial de la Salud, 2016, ACT EP SINDR NEUR AN
   Oster AM, 2016, MMWR-MORBID MORTAL W, V65, P120, DOI 10.15585/mmwr.mm6505e1
   PATTERSON KD, 1992, SOC SCI MED, V34, P855, DOI 10.1016/0277-9536(92)90255-O
   Petersen EE, 2016, MMWR-MORBID MORTAL W, V65, P30, DOI 10.15585/mmwr.mm6502e1
   Pinto VL, 2015, ACTA MEDICA PORT, V28, P760, DOI 10.20344/amp.6929
   Rodriguez-Morales AJ, 2015, J INFECT DEV COUNTR, V9, P684, DOI 10.3855/jidc.7230
   Schuler-Faccini L, 2016, MMWR-MORBID MORTAL W, V65, P59, DOI 10.15585/mmwr.mm6503e2
   Schuler-Staples JE, 2011, MMWR-MORBID MORTAL W, V65, P63
   Valerio L, 2016, MED CLIN-BARCELONA, V146, P305, DOI 10.1016/j.medcli.2015.10.018
   Victora CG, 2016, LANCET, V387, P621, DOI 10.1016/S0140-6736(16)00273-7
   Villamil-Gómez WE, 2016, J INFECT PUBLIC HEAL, V9, P684, DOI 10.1016/j.jiph.2015.12.002
   World Health Organization, 2015, MICR BRAZ DIS OUTBR
   Zammarchi L, 2015, J CLIN VIROL, V63, P32, DOI 10.1016/j.jcv.2014.12.005
NR 42
TC 2
Z9 2
U1 0
U2 88
PU ELSEVIER ESPANA SLU
PI BARCELONA
PA AV JOSEP TARRADELLAS, 20-30, 1ERA PLANTA, BARCELONA, CP-08029, SPAIN
SN 0025-7753
EI 1578-8989
J9 MED CLIN-BARCELONA
JI Med. Clin.
PD OCT 7
PY 2016
VL 147
IS 7
BP 300
EP 305
DI 10.1016/j.medcli.2016.03.012
PG 6
WC Medicine, General & Internal
WE Science Citation Index Expanded (SCI-EXPANDED)
SC General & Internal Medicine
GA DX6TK
UT WOS:000384515800005
PM 27156484
OA Green Submitted
DA 2025-09-06
ER

PT J
AU Barrera, R
AF Barrera, Roberto
TI Recommendations for the surveillance of Aedes aegypti
SO BIOMEDICA
LA Spanish
DT Review
DE Aedes aegypti; disease vector; dengue; chikungunya virus; zika virus
   infection
ID CONTAINER-BREEDING MOSQUITOS; AUTOCIDAL GRAVID OVITRAP;
   DIPTERA-CULICIDAE; DENGUE TRANSMISSION; CULEX-QUINQUEFASCIATUS;
   STEGOMYIA-AEGYPTI; VECTOR CONTROL; PUPAL SURVEY; VIRAL-RNA; SAN-JUAN
AB Diseases caused by arboviruses transmitted by Aedes aegypti, such as dengue, chikungunya and Zika, continue to rise in annual incidence and geographic expansion. A key limitation for achieving control of A. aegypti has been the lack of effective tools for monitoring its population, and thus determine what control measures actually work. Surveillance of A. aegypti has been based mainly on immature indexes, but they bear little relation to the number of mosquito females, which are the ones capable of transmitting the viruses.
   The recent development of sampling techniques for adults of this vector species promises to facilitate surveillance and control activities. In this review, we present the various monitoring techniques for this mosquito, along with a discussion of their usefulness, and recommendations for improved entomological surveillance.
C1 [Barrera, Roberto] Ctr Dis Control & Prevent CDC, Dengue Branch, 1324 Calle Canada, San Juan, PR 00920 USA.
C3 Centers for Disease Control & Prevention - USA
RP Barrera, R (corresponding author), Ctr Dis Control & Prevent CDC, Dengue Branch, 1324 Calle Canada, San Juan, PR 00920 USA.
EM rbarrera@cdc.gov
FU Intramural CDC HHS [CC999999] Funding Source: Medline
CR Arana-Guardia R, 2014, ACTA TROP, V134, P33, DOI 10.1016/j.actatropica.2014.01.011
   Ball TS, 2010, J MED ENTOMOL, V47, P649, DOI 10.1603/ME09218
   Bangs MJ, 2007, J MED ENTOMOL, V44, P163, DOI 10.1603/0022-2585(2007)44[163:PODVRI]2.0.CO;2
   Bangs MJ, 2006, J AM MOSQUITO CONTR, V22, P565, DOI 10.2987/8756-971X(2006)22[565:APIKTT]2.0.CO;2
   Bangs MJ, 2001, J MED ENTOMOL, V38, P720, DOI 10.1603/0022-2585-38.5.720
   Barrera R, 2008, MED VET ENTOMOL, V22, P62, DOI 10.1111/j.1365-2915.2008.00720.x
   Barrera R, 2006, AM J TROP MED HYG, V74, P290, DOI 10.4269/ajtmh.2006.74.290
   Barrera R, 2006, ANN TROP MED PARASIT, V100, pS33, DOI 10.1179/136485906X105499
   Barrera R., 2010, Revista Biomedica, V21, P179
   Barrera R, 2014, J MED ENTOMOL, V51, P145, DOI 10.1603/ME13096
   Barrera R, 2013, J AM MOSQUITO CONTR, V29, P358, DOI 10.2987/13-6343.1
   Barrera R, 2012, J MED ENTOMOL, V49, P917, DOI 10.1603/ME12046
   Barrera R, 2011, PLOS NEGLECT TROP D, V5, DOI 10.1371/journal.pntd.0001378
   Barrera R, 2009, AM J TROP MED HYG, V81, P100, DOI 10.4269/ajtmh.2009.81.100
   Bowman LR, 2014, PLOS NEGLECT TROP D, V8, DOI 10.1371/journal.pntd.0002848
   Burke RL, 2010, J MED ENTOMOL, V47, P1231, DOI 10.1603/ME10112
   Casas-Martínez M, 2013, J VECTOR ECOL, V38, P277, DOI 10.1111/j.1948-7134.2013.12041.x
   CLARK GG, 1994, J AM MOSQUITO CONTR, V10, P119
   Connor M. E., 1923, American Journal of Tropical Medicine, V3, P9
   de Resende MC, 2012, MEM I OSWALDO CRUZ, V107, P294, DOI 10.1590/S0074-02762012000300002
   Degener CM, 2014, MEM I OSWALDO CRUZ, V109, P1030, DOI 10.1590/0074-0276140234
   Eiras AE, 2014, J MED ENTOMOL, V51, P200, DOI 10.1603/ME13104
   Eiras AE, 2009, CAD SAUDE PUBLICA, V25, pS45, DOI 10.1590/S0102-311X2009001300005
   Hernández-Avila JE, 2013, PLOS ONE, V8, DOI 10.1371/journal.pone.0070231
   Facchinelli L, 2007, MED VET ENTOMOL, V21, P183, DOI 10.1111/j.1365-2915.2007.00680.x
   Fávaro EA, 2006, J VECTOR ECOL, V31, P285, DOI 10.3376/1081-1710(2006)31[285:PSOASA]2.0.CO;2
   FAY R. W., 1966, MOSQUITO NEWS, V26, P531
   FAY RW, 1970, MOSQ NEWS, V30, P20
   Focks D.A., 2003, SPECIAL PROGRAMME RE
   Focks DA, 1997, AM J TROP MED HYG, V56, P159, DOI 10.4269/ajtmh.1997.56.159
   Focks DA, 2000, AM J TROP MED HYG, V62, P11, DOI 10.4269/ajtmh.2000.62.11
   Gomes AD, 2007, REV SOC BRAS MED TRO, V40, P216, DOI 10.1590/S0037-86822007000200014
   Guerra CA, 2014, PARASITE VECTOR, V7, DOI 10.1186/1756-3305-7-276
   Gustave J, 2012, J TROP MED-US, V2012, DOI 10.1155/2012/249524
   Hapairai LK, 2014, J AM MOSQUITO CONTR, V30, P126, DOI 10.2987/13-6362.1
   Kay BH, 2000, J MED ENTOMOL, V37, P846, DOI 10.1603/0022-2585-37.6.846
   Kröckel U, 2006, J AM MOSQUITO CONTR, V22, P229, DOI 10.2987/8756-971X(2006)22[229:NTFSOA]2.0.CO;2
   Lee H.L., 1992, Tropical Biomedicine, V9, P29
   Mackay AJ, 2013, PARASITE VECTOR, V6, DOI 10.1186/1756-3305-6-225
   Mackay AJ, 2009, J AM MOSQUITO CONTR, V25, P409, DOI 10.2987/09-5888.1
   Manrique-Saide P., 2011, Operational guide for assessing the productivity of Aedes aegypti breeding sites
   Mavale M, 2012, AM J TROP MED HYG, V86, P178, DOI 10.4269/ajtmh.2012.11-0236
   MOGI M, 1990, J MED ENTOMOL, V27, P509, DOI 10.1093/jmedent/27.4.509
   Obando RG, 2007, REV COLOMB ENTOMOL, V33, P148
   Ordóñez-Gonzalez JG, 2001, J AM MOSQUITO CONTR, V17, P93
   Organizacion Panamerica de la Salud, 1995, DENG DENG HEM AM GUI, P109
   Pepin KM, 2013, EMERG INFECT DIS, V19, P542, DOI 10.3201/eid1904.120117
   Pilger D, 2011, TROP MED INT HEALTH, V16, P1143, DOI 10.1111/j.1365-3156.2011.02818.x
   Pontes RJS, 2000, AM J TROP MED HYG, V62, P378, DOI 10.4269/ajtmh.2000.62.378
   Regis L, 2009, AN ACAD BRAS CIENC, V81, P655, DOI 10.1590/S0001-37652009000400004
   Regis LN, 2014, ACTA TROP, V137, P80, DOI 10.1016/j.actatropica.2014.04.010
   REITER P, 1991, J AM MOSQUITO CONTR, V7, P52
   REUBEN R, 1978, J MED ENTOMOL, V14, P705, DOI 10.1093/jmedent/14.6.705
   Ritchie SA, 2004, J MED ENTOMOL, V41, P1, DOI 10.1603/0022-2585-41.1.1
   Ritchie SA, 2013, J MED ENTOMOL, V50, P624, DOI 10.1603/ME12201
   Scott TW, 2010, VECTOR BIOLOGY, ECOLOGY AND CONTROL, P139, DOI 10.1007/978-90-481-2458-9_10
   Scott TW, 2010, CURR TOP MICROBIOL, V338, P115, DOI 10.1007/978-3-642-02215-9_9
   SOPER FL, 1967, B WORLD HEALTH ORGAN, V36, P521
   Vazquez-Prokopec GM, 2009, J MED ENTOMOL, V46, P1256, DOI 10.1603/033.046.0602
   Wai KT, 2012, PATHOG GLOB HEALTH, V106, P436, DOI 10.1179/2047773212Y.0000000063
   Williams CR, 2013, MED VET ENTOMOL, V27, P313, DOI 10.1111/j.1365-2915.2012.01051.x
   Williams CR, 2007, J MED ENTOMOL, V44, P345, DOI 10.1603/0022-2585(2007)44[345:AAPSUB]2.0.CO;2
   WILTON DP, 1985, J MED ENTOMOL, V22, P113, DOI 10.1093/jmedent/22.1.113
   Wu HH, 2013, J MED ENTOMOL, V50, P261, DOI 10.1603/ME11263
NR 64
TC 14
Z9 24
U1 1
U2 23
PU INST NACIONAL SALUD
PI BOGOTA D C
PA AVENIDA CALLE 26 NO 51-60, APARTADO AEREO 80334 Y 80080, BOGOTA D C,
   00000, COLOMBIA
SN 0120-4157
EI 2590-7379
J9 BIOMEDICA
JI Biomedica
PD SEP
PY 2016
VL 36
IS 3
BP 454
EP 462
DI 10.7705/biomedica.v36i3.2892
PG 9
WC Tropical Medicine
WE Science Citation Index Expanded (SCI-EXPANDED)
SC Tropical Medicine
GA EB6GD
UT WOS:000387478800015
PM 27869394
OA Green Accepted, gold
DA 2025-09-06
ER

PT J
AU Atencia, MC
   Pérez, MDJ
   Jaramillo, MC
   Caldera, SM
   Cochero, S
   Bejarano, EE
AF Claudia Atencia, Maria
   de Jesus Perez, Maria
   Cristina Jaramillo, Maria
   Milena Caldera, Sandy
   Cochero, Suljey
   Elias Bejarano, Eduar
TI First report of the F1534C mutation associated with cross-resistance to
   DDT and pyrethroids in Aedes aegypti from Colombia
SO BIOMEDICA
LA Spanish
DT Article
DE Aedes; mutation; insecticide resistance; genotype; mosquito control;
   Colombia
ID SODIUM-CHANNEL GENE; INSECTICIDE RESISTANCE; MECHANISMS; SUSCEPTIBILITY
AB Introduction: The main strategy for the control of Aedes aegypti, vector of dengue, chikungunya and Zika viruses, is based on the use of insecticides to reduce its populations. However, their use has led to insect resistance to these chemicals.
   Objective: To determine the presence of the F1534C mutation associated with cross-resistance to DDT and pyrethroids in A. aegypti in Sincelejo, Colombia.
   Materials and methods: We studied nine specimens of A. aegypti that showed resistance to lambdacyhalothrin in bioassays developed by the Secretaria de Salud de Sucre. We used a semi-nested PCR as previously described by Harris, et al., to amplify exon 31 of the para gene of the voltage-dependent sodium channel of A. aegypti. We sequenced, edited, and analyzed PCR products with the MEGA 5 software.
   Results: We detected the wild and mutant alleles of exon 31 in all of the nine mosquitoes tested, and observed the substitution of thymine for guanine in the nucleotide sequence of the mutant allele, producing a change to UGC in the UUC codon, which led to the replacement of phenylalanine by cysteine in residue 1534 of the protein.
   Conclusion: The nine mosquitoes analyzed presented a heterozygote genotype for the F1534C mutation, whose phenotypic effect is knockdown resistance (kdr) to DDT and pyrethroids.
C1 [Claudia Atencia, Maria; de Jesus Perez, Maria; Cristina Jaramillo, Maria; Milena Caldera, Sandy; Elias Bejarano, Eduar] Univ Sucre, Grp Invest Biomed, Sincelejo, Colombia.
   [Cochero, Suljey] Secretaria Salud Sucre, Sincelejo, Colombia.
RP Atencia, MC (corresponding author), Univ Sucre, Carrera 14 16B-32, Sincelejo, Colombia.
EM mariclau_1112@hotmail.com
RI ; Jaramillo-Mejia, Marta/AAV-5683-2020; Cochero, Suljey/HKN-1557-2023
OI Atencia Pineda, Maria Claudia/0000-0002-7654-1546; 
CR Achee NL, 2015, PLOS NEGLECT TROP D, V9, DOI 10.1371/journal.pntd.0003655
   ALTSCHUL SF, 1990, J MOL BIOL, V215, P403, DOI 10.1016/S0022-2836(05)80360-2
   Alvarez LC, 2015, PEST MANAG SCI, V71, P863, DOI 10.1002/ps.3846
   Anaya YP, 2008, THESIS
   Aponte HA, 2013, PESTIC BIOCHEM PHYS, V107, P226, DOI 10.1016/j.pestbp.2013.07.005
   Bhatt S, 2013, NATURE, V496, P504, DOI 10.1038/nature12060
   Linss JGB, 2014, PARASITE VECTOR, V7, DOI 10.1186/1756-3305-7-25
   Lazcano JAB, 2009, REV PANAM SALUD PUBL, V26, P229, DOI 10.1590/S1020-49892009000900007
   Brengues C, 2003, MED VET ENTOMOL, V17, P87, DOI 10.1046/j.1365-2915.2003.00412.x
   Dong K, 2014, INSECT BIOCHEM MOLEC, V50, P1, DOI 10.1016/j.ibmb.2014.03.012
   FONSECA IDALYD, 2005, Rev. Colomb. Entomol., V31, P107
   Harris AF, 2010, AM J TROP MED HYG, V83, P277, DOI 10.4269/ajtmh.2010.09-0623
   Kushwah RBS, 2015, PLOS NEGLECT TROP D, V9, DOI 10.1371/journal.pntd.0003332
   Maestre R, 2010, REV COLOMB ENTOMOL, V36, P242
   Maestre-Serrano R, 2014, PESTIC BIOCHEM PHYS, V116, P63, DOI 10.1016/j.pestbp.2014.09.014
   Mazzarri Milena B., 1995, Boletin de la Direccion de Malariologia y Saneamiento Ambiental, V35, P91
   Caldera SM, 2013, BIOMEDICA, V33, P89, DOI 10.7705/biomedica.v33i0.1573
   Morrison AC, 2008, PLOS MED, V5, P362, DOI 10.1371/journal.pmed.0050068
   Ocampo CB, 2011, ACTA TROP, V118, P37, DOI 10.1016/j.actatropica.2011.01.007
   Ranson H., 2010, TropIKA. net, V1
   Tamura K, 2011, MOL BIOL EVOL, V28, P2731, DOI 10.1093/molbev/msr121
   Carrazana Trujillo Midiala, 2010, Rev Cubana Med Trop, V62, P98
   van den Berg H, 2012, ENVIRON HEALTH PERSP, V120, P577, DOI 10.1289/ehp.1104340
   WHO (World Health Organization), 1970, INS RES VECT CONTR
   Williamson MS, 1996, MOL GEN GENET, V252, P51, DOI 10.1007/BF02173204
   World Health Organization Regional Office for South-East Asia, 2009, GUID PREV CONTR CHIK
   Yanola J, 2010, PESTIC BIOCHEM PHYS, V96, P127, DOI 10.1016/j.pestbp.2009.10.005
NR 27
TC 22
Z9 25
U1 0
U2 8
PU INST NACIONAL SALUD
PI BOGOTA D C
PA AVENIDA CALLE 26 NO 51-60, APARTADO AEREO 80334 Y 80080, BOGOTA D C,
   00000, COLOMBIA
SN 0120-4157
EI 2590-7379
J9 BIOMEDICA
JI Biomedica
PD SEP
PY 2016
VL 36
IS 3
BP 432
EP 437
DI 10.7705/biomedica.v36i3.2834
PG 6
WC Tropical Medicine
WE Science Citation Index Expanded (SCI-EXPANDED)
SC Tropical Medicine
GA EB6GD
UT WOS:000387478800012
PM 27869391
OA gold, Green Submitted
DA 2025-09-06
ER

PT J
AU Carvajal, JJ
   Honorio, NA
   Díaz, SP
   Ruiz, ER
   Asprilla, J
   Ardila, S
   Parra-Henao, G
AF Joaquin Carvajal, Jose
   Alves Honorio, Nildimar
   Patricia Diaz, Silvia
   Rafael Ruiz, Edinso
   Asprilla, Jimmy
   Ardila, Susanne
   Parra-Henao, Gabriel
TI Detection of Aedes albopictus (Skuse) ( Diptera: Culicidae) in
   the municipality of Istmina, Choco, Colombia
SO BIOMEDICA
LA Spanish
DT Article
DE Aedes; dengue; chikungunya virus; surveillance; Colombia
ID DENGUE VIRUS TRANSMISSION; WEST-NILE-VIRUS; RIO-DE-JANEIRO; GLOBAL
   DISTRIBUTION; CHIKUNGUNYA VIRUS; AEGYPTI DIPTERA; UNITED-STATES;
   INDIAN-OCEAN; MOSQUITOS; VECTOR
AB Introduction: Aedes albopictus is widely distributed around the world. Its introduction to the Americas occurred in 1985 and it is considered a potential vector of dengue viruses and one of the principal vectors of chikungunya virus. In Colombia, this species was reported for the first time in Leticia (Amazonas) in 1998, followed by Buenaventura (Valle del Cauca) in 2001, Barrancabermeja (Santander) in 2010, and Medellin (Antioquia) in 2011. So far, this species has been reported in ten departments of the country.
   Objective: To report the finding of A. albopictus in the city of Istmina, Choco, and its implications for public health.
   Materials and methods: In January 2015, we conducted an inspection of immature stages of Aedes spp. in breeding sites in the neighborhoods of San Agustin, Santa Genoveva and Subestacion in Istmina, Choco. The immature stages collected in this municipality were identified at the Unidad de Entomologia of the Laboratorio de Salud Publica Departamental de Choco, and confirmed by the Laboratorio de Entomologia, Red Nacional de Laboratorios, Instituto Nacional de Salud, in Bogota.
   Results: In January 2015, twelve A. albopictus larvae were found in the breeding sites located in Subestacion and San Agustin neighborhoods.
   Conclusions: The occurrence of A. albopictus in the municipality of Istmina underlines the importance of strengthening continuous entomological surveillance strategies at national and local levels in the country, especially in Istmina and its surrounding municipalities.
C1 [Joaquin Carvajal, Jose] Fundacao Oswaldo Cruz, Inst Oswaldo Cruz, Lab Doencas Parasitarias, Rio De Janeiro, Brazil.
   [Joaquin Carvajal, Jose; Alves Honorio, Nildimar; Rafael Ruiz, Edinso] Fundacao Oswaldo Cruz, Inst Oswaldo Cruz, Lab Transmissores Hematozoarios, Rio De Janeiro, Brazil.
   [Joaquin Carvajal, Jose; Alves Honorio, Nildimar] Fiocruz MS, Nucleo Operac Sentinela Mosquitos Vetores NOSMOVE, Rio De Janeiro, Brazil.
   [Patricia Diaz, Silvia; Asprilla, Jimmy] Secretaria Salud Choco, Quibdo, Colombia.
   [Ardila, Susanne; Parra-Henao, Gabriel] Inst Nacl Salud, Lab Entomol, Bogota, DC, Colombia.
   [Parra-Henao, Gabriel] Univ Cooperat Colombia, Fac Med, Ctr Invest Salud El Trop, Santa Marta, Colombia.
C3 Fundacao Oswaldo Cruz; Fundacao Oswaldo Cruz; Fundacao Oswaldo Cruz;
   Instituto Nacional de Salud (Colombia); Universidad Cooperativa de
   Colombia
RP Parra-Henao, G (corresponding author), Univ Cooperat Colombia, Fac Med, Ctr Invest Salud Trop, Sect Mamatoco, Carretera Troncal Caribe, Santa Marta, Colombia.
EM gparrahenao@gmail.com
RI Honorio, Nildimar A./I-9401-2018; Carvajal Cortes, Jose
   Joaquin/E-6447-2016; Parra-Henao, Gabriel/Q-1535-2016; Honório,
   Nildimar/JWP-1565-2024; Carvajal-Cortés, José Joaquín/GPG-1490-2022
OI Honorio, Nildimar A./0000-0002-2535-3844; Carvajal Cortes, Jose
   Joaquin/0000-0002-4162-6654; Mosquera Ruiz, Edinso
   Rafael/0000-0003-1963-8867; Parra-Henao, Gabriel/0000-0003-4535-6521; 
CR AGRELO R S., 1996, Revista Medica del Uruguay, V12, P28
   Alcaldia Municipal de Anolaima, 2012, PLAN DES TERR MUN IS, P145
   Almeida APG, 2005, J MED ENTOMOL, V42, P419, DOI 10.1603/0022-2585(2005)042[0419:BAVCOA]2.0.CO;2
   [Anonymous], PLOS NEGL TROP DIS
   Arias-Goeta C, 2013, PLOS ONE, V8, DOI 10.1371/journal.pone.0057548
   Bagny Beilhe L, 2013, MED VET ENTOMOL, V27, P387, DOI 10.1111/j.1365-2915.2012.01062.x
   BAT MIRIAM M., 1966, MOSQUITO NEWS, V26, P13
   Bayly NJ, 2014, ORNITOL NEOTROP, V25, P63
   Benedict MQ, 2007, VECTOR-BORNE ZOONOT, V7, P76, DOI 10.1089/vbz.2006.0562
   Bhatt S, 2013, NATURE, V496, P504, DOI 10.1038/nature12060
   BONNET DD, 1946, AM J TROP MED, V26, P465, DOI 10.4269/ajtmh.1946.s1-26.465
   Braks MAH, 2003, J MED ENTOMOL, V40, P785, DOI 10.1603/0022-2585-40.6.785
   Brasil. Ministerio da Saude (MS), 2009, ELSA Brasil: maior estudo epidemiologico da America Latina
   Briegel H, 2001, J MED ENTOMOL, V38, P566, DOI 10.1603/0022-2585-38.4.566
   CALISHER CH, 1981, B WORLD HEALTH ORGAN, V59, P619
   Capeding MR, 2014, LANCET, V384, P1358, DOI 10.1016/S0140-6736(14)61060-6
   Consoli RAGB, 1994, Principais mosquitos de importancia sanitaria no Brasil, DOI DOI 10.7476/9788575412909
   CORBET PS, 1993, PHYSIOL ENTOMOL, V18, P114, DOI 10.1111/j.1365-3032.1993.tb00457.x
   Cuéllar-Jiménez ME, 2007, BIOMEDICA, V27, P273, DOI 10.7705/biomedica.v27i2.224
   CUI KL, 1982, ACTA ENTOMOL SINICA, V25, P256
   Lima-Camara Tamara Nunes de, 2006, Cad. Saúde Pública, V22, P2079, DOI 10.1590/S0102-311X2006001000013
   de Lima-Camara Tamara Nunes, 2010, Oecologia Australis, V14, P737
   Degallier N, 2003, REV SAUDE PUBL, V37, P386, DOI 10.1590/S0034-89102003000300019
   Delatte H, 2009, J MED ENTOMOL, V46, P33, DOI 10.1603/033.046.0105
   Effler PV, 2005, EMERG INFECT DIS, V11, P742
   Favier C, 2005, P ROY SOC B-BIOL SCI, V272, P1171, DOI 10.1098/rspb.2004.3020
   Fischer D, 2013, INT J HEALTH GEOGR, V12, DOI 10.1186/1476-072X-12-51
   FORATTINI OP, 1986, REV SAUDE PUBL, V20, P244, DOI 10.1590/S0034-89101986000300009
   Gratz NG, 2004, MED VET ENTOMOL, V18, P215, DOI 10.1111/j.0269-283X.2004.00513.x
   Hales S, 2002, LANCET, V360, P830, DOI 10.1016/S0140-6736(02)09964-6
   HAWLEY WA, 1987, SCIENCE, V236, P1114, DOI 10.1126/science.3576225
   Holick J, 2002, J AM MOSQUITO CONTR, V18, P131
   Honório NA, 2006, MEM I OSWALDO CRUZ, V101, P225, DOI 10.1590/S0074-02762006000200017
   Honório NA, 2001, REV SAUDE PUBL, V35, P385, DOI 10.1590/S0034-89102001000400009
   Honório NA, 2009, CAD SAUDE PUBLICA, V25, P1203, DOI 10.1590/S0102-311X2009000600003
   Ibanez-Bernal S, 1997, MED VET ENTOMOL, V11, P305, DOI 10.1111/j.1365-2915.1997.tb00413.x
   Instituto Geografico Agustin Codazzi (IGAC), 2014, DICC GEOGR COL
   Instituto Nacional de Salud, B EP SEM SEM EP NUM
   Instituto Oswaldo Cruz, 2014, 32014IOCFIOCRUZDIRET
   Carvajal JJ, 2009, BIOMEDICA, V29, P413, DOI 10.7705/biomedica.v29i3.13
   Juliano SA, 1998, ECOLOGY, V79, P255, DOI 10.1890/0012-9658(1998)079[0255:SIARAM]2.0.CO;2
   KLOWDEN MJ, 1992, J MED ENTOMOL, V29, P467, DOI 10.1093/jmedent/29.3.467
   Kobayashi M, 2002, J MED ENTOMOL, V39, P4, DOI 10.1603/0022-2585-39.1.4
   Koenraadt CJM, 2008, J MED ENTOMOL, V45, P28, DOI 10.1603/0022-2585(2008)45[28:FEOROC]2.0.CO;2
   Lambrechts L, 2010, PLOS NEGLECT TROP D, V4, DOI 10.1371/journal.pntd.0000646
   Liew C, 2004, MED VET ENTOMOL, V18, P351, DOI 10.1111/j.0269-283X.2004.00517.x
   Linthicum KJ, 2003, J AM MOSQUITO CONTR, V19, P301
   MANGIAFICO JA, 1971, AM J TROP MED HYG, V20, P642, DOI 10.4269/ajtmh.1971.20.642
   Marquetti Maria del Carmen, 2000, Revista Cubana de Medicina Tropical, V52, P170
   Massad E, 2001, T ROY SOC TROP MED H, V95, P370, DOI 10.1016/S0035-9203(01)90184-1
   Méndez F, 2006, AM J TROP MED HYG, V74, P678, DOI 10.4269/ajtmh.2006.74.678
   Pancetti FGM, 2015, REV SOC BRAS MED TRO, V48, P87, DOI 10.1590/0037-8682-0155-2014
   Moncayo AC, 2004, EMERG INFECT DIS, V10, P1790, DOI 10.3201/eid1010.030846
   Moore CG, 1997, EMERG INFECT DIS, V3, P329, DOI 10.3201/eid0303.970309
   Moore PR, 2007, J AM MOSQUITO CONTR, V23, P383, DOI 10.2987/5598.1
   Morrison AC, 2004, J MED ENTOMOL, V41, P1123, DOI 10.1603/0022-2585-41.6.1123
   NIEBYLSKI ML, 1994, J AM MOSQUITO CONTR, V10, P447
   O'Neal PA, 2013, J ANIM ECOL, V82, P256, DOI 10.1111/j.1365-2656.2012.02017.x
   OPS, 1987, B SANIT PANAM, V102, P624
   Alarcón EP, 2014, BIOMEDICA, V34, P409, DOI [10.7705/biomedica.v34i3.2134, 10.1590/S0120-41572014000300011]
   Pinto E, 2011, INT J ENVIRON HEAL R, V21, P415, DOI 10.1080/09603123.2011.572279
   Ponce G., 2004, Rev. Salud Publica Nutr, V5, P1
   PUMPUNI CB, 1992, J AM MOSQUITO CONTR, V8, P223
   Renteria I, 2004, PLAN GESTION INTEGRA, P134
   Rey JR, 2015, BIOMEDICA, V35, P177, DOI [10.7705/biomedica.v35i2.2514, 10.1590/S0120-41572015000200005]
   Roberts CH, 2013, CURR OPIN INFECT DIS, V26, P567, DOI 10.1097/QCO.0000000000000016
   Rochlin I, 2013, PLOS ONE, V8, DOI 10.1371/journal.pone.0060874
   ROSEN L, 1978, SCIENCE, V199, P909, DOI 10.1126/science.203035
   Rua-Uribe G., 2011, Rev. Salud Publica Alcaldia de Medellin, V5, P89
   Rúa-Uribe Guillermo L., 2012, Rev. Fac. Nac. Salud Pública, V30, P328
   RUDNICK A, 1965, SCIENCE, V149, P638, DOI 10.1126/science.149.3684.638
   SAVAGE HM, 1993, J MED ENTOMOL, V30, P27, DOI 10.1093/jmedent/30.1.27
   SERUFO JC, 1993, MEM I OSWALDO CRUZ, V88, P503, DOI 10.1590/S0074-02761993000300025
   Simard F, 2005, J MED ENTOMOL, V42, P726, DOI 10.1603/0022-2585(2005)042[0726:GDABSP]2.0.CO;2
   SPRENGER D, 1986, J AM MOSQUITO CONTR, V2, P217
   SUAREZ M, 2001, INF QUINC EPIDEMIOL, V6, P221
   SULLIVAN MF, 1971, J MED ENTOMOL, V8, P713, DOI 10.1093/jmedent/8.6.713
   Sunahara T, 2002, ECOL ENTOMOL, V27, P346, DOI 10.1046/j.1365-2311.2002.00417.x
   Tauil P L, 2001, Cad Saude Publica, V17 Suppl, P99, DOI 10.1590/S0102-311X2001000700018
   Tsetsarkin KA, 2007, PLOS PATHOG, V3, P1895, DOI 10.1371/journal.ppat.0030201
   Turell MJ, 2001, ANN NY ACAD SCI, V951, P317
   Vazeille M, 2007, PLOS ONE, V2, DOI 10.1371/journal.pone.0001168
   Vega-Rúa A, 2014, J VIROL, V88, P6294, DOI 10.1128/JVI.00370-14
   Velez I. D., 1998, Biomedica, V18, P192
   WATTS DM, 1987, AM J TROP MED HYG, V36, P143, DOI 10.4269/ajtmh.1987.36.143
NR 85
TC 11
Z9 17
U1 0
U2 7
PU INST NACIONAL SALUD
PI BOGOTA D C
PA AVENIDA CALLE 26 NO 51-60, APARTADO AEREO 80334 Y 80080, BOGOTA D C,
   00000, COLOMBIA
SN 0120-4157
J9 BIOMEDICA
JI Biomedica
PD SEP
PY 2016
VL 36
IS 3
BP 438
EP 446
DI 10.7705/biomedica.v36i3.2805
PG 9
WC Tropical Medicine
WE Science Citation Index Expanded (SCI-EXPANDED)
SC Tropical Medicine
GA EB6GD
UT WOS:000387478800013
PM 27869392
OA Green Published, gold
DA 2025-09-06
ER

PT J
AU Muñoz, CM
   Castillo, JO
   Salas, D
   Valderrama, MA
   Rangel, CT
   Vargas, HP
   Silva, DC
AF Marcela Munoz, Claudia
   Orlando Castillo, Jose
   Salas, Daniela
   Alexandra Valderrama, Milena
   Teresa Rangel, Claudia
   Patricia Vargas, Heiddy
   Carolina Silva, Diana
TI Atypical mucocutaneous manifestations in neonates and infants with
   chikungunya fever in the municipalities of Cucuta, Los Patios and Villa
   del Rosario, Norte de Santander, Colombia, 2014
SO BIOMEDICA
LA Spanish
DT Article
DE Chikungunya virus/epidemiology; disease outbreaks; infant; newborn; skin
   ulcer; skin manifestations
ID CUTANEOUS MANIFESTATIONS; SOUTH-INDIA; VIRUS; EPIDEMIC; OUTBREAK;
   INFECTION
AB Introduction: Atypical clinical manifestations have been observed in newborns and infants suffering from fever caused by the chikungunya virus.
   Objective: To describe the cases of fever caused by the chikungunya virus in newborns and infants with atypical mucocutaneous lesions.
   Materials and methods: We reviewed the clinical records, as well as lab tests and histopathological results, of newborns and infants diagnosed with Chikungunya virus and atypical mucocutaneous lesions in three regional hospitals.
   Results: Out of 18 suspected cases of chikungunya virus in newborns and infants, 11 were positive and presented atypical mucocutaneous manifestations. Six of the eleven confirmed cases corresponded to children under five months of age. The most common symptoms were fever, skin rash, irritability, and diarrhea. Three of the patients were infected with both dengue and chikungunya viruses. The ulcers occurred in the scalp, abdomen, genital and perianal region.
   Conclusions: We report mucocutaneous manifestations in newborns and infants diagnosed with fever caused by the chikungunya virus in Colombia. The rapid development of ulcers is most likely due to the immune response to the virus. Special attention should be given to pregnant women presenting symptoms of chikungunya virus infection prior to delivery, and their offspring should be followed-up in order to monitor possible complications.
C1 [Marcela Munoz, Claudia] Inst Nacl Salud, Direcc Vigilancia & Anal Riesgo Salud Publ, Grp Epidemiol Aplicada, Ave Calle 26 51-20, Bogota, DC, Colombia.
   [Orlando Castillo, Jose] Inst Nacl Salud, Direcc Vigilancia & Anal Riesgo Salud Publ, Grp Enfermedades Transmisibles, Bogota, DC, Colombia.
   [Salas, Daniela] Inst Nacl Salud, Direcc Vigilancia & Anal Riesgo Salud Publ, Grp Enfermedades Transmitidas Vectores, Bogota, DC, Colombia.
   [Alexandra Valderrama, Milena; Patricia Vargas, Heiddy] Inst Dept Salud Norte Santander, Grp Vigilancia Salud Publ, Cucuta, Colombia.
   [Teresa Rangel, Claudia; Carolina Silva, Diana] Secretaria Salud Municipal Cucuta, Vigilancia Salud Publ, Cucuta, Colombia.
C3 Instituto Nacional de Salud (Colombia); Instituto Nacional de Salud
   (Colombia); Instituto Nacional de Salud (Colombia)
RP Muñoz, CM (corresponding author), Inst Nacl Salud, Direcc Vigilancia & Anal Riesgo Salud Publ, Grp Epidemiol Aplicada, Ave Calle 26 51-20, Bogota, DC, Colombia.
EM cmunoz@ins.gov.co
OI SALAS BOTERO, DANIELA/0000-0002-8323-1888; MUNOZ LOZADA, CLAUDIA
   MARCELA/0000-0002-1601-4621
CR Alcaldia Municipal de Los Patios, 2012, PLAN DES MUN LOS PAT
   Alcaldia Municipal de Villa del Rosario, 2012, PLAN DES MUN VILL RO
   [Anonymous], INF QUINC EPIDEMIOL
   [Anonymous], PREP RESP ANT EV INT
   Bhat Ramesh M, 2011, Indian J Dermatol, V56, P290, DOI 10.4103/0019-5154.82483
   Diallo M, 1999, AM J TROP MED HYG, V60, P281, DOI 10.4269/ajtmh.1999.60.281
   Economopoulou A, 2009, EPIDEMIOL INFECT, V137, P534, DOI 10.1017/S0950268808001167
   Faingezicht I, 1999, REV MED HOSP NAC NIN, V34, P33
   Gérardin P, 2008, PLOS MED, V5, P413, DOI 10.1371/journal.pmed.0050060
   Inamadar AC, 2008, INT J DERMATOL, V47, P154, DOI 10.1111/j.1365-4632.2008.03478.x
   Institut de Veille Sanitaire, 2007, SURV FORM EM HOSP CH
   Instituto Nacional de Salud, 2014, B EP NAC SEM EP 51 2
   Instituto Nacional de Salud, 2014, GRUP ENF TRANSM VECT
[truncated: 382,666 more chars]
