# Supplementary material for: Resurgent threat in a changing climate: A 20-year bibliometric analysis of global Chikungunya research evolution and pandemic preparedness
Source: PLoS Negl Trop Dis. 2026 Feb 23;20(2):e0013959. doi: 10.1371/journal.pntd.0013959 (PMC12945310; doi:10.1371/journal.pntd.0013959)
Supplement: S1 Appendix — (ZIP) [file pntd.0013959.s001.zip › S1_Zip/S1_Text.txt]

FN Clarivate Analytics Web of Science
VR 1.0
PT J
AU Bardach, A
   Brizuela, M
   Berrueta, M
   Ciapponi, A
   Sambade, JM
   Ballivian, J
   Ortega, V
   Castellana, N
   Comande, D
   Parker, EPK
   Kampmann, B
   Stegelmann, K
   Xiong, X
   Stergachis, A
   Munoz, FM
   Buekens, P
   Mazzoni, A
AF Bardach, Ariel
   Brizuela, Martin
   Berrueta, Mabel
   Ciapponi, Agustin
   Sambade, Juan M.
   Ballivian, Jamile
   Ortega, Vanesa
   Castellana, Noelia
   Comande, Daniel
   Parker, Edward P. K.
   Kampmann, Beate
   Stegelmann, Katharina
   Xiong, Xu
   Stergachis, Andy
   Munoz, Flor M.
   Buekens, Pierre
   Mazzoni, Agustina
TI Umbrella review of the safety of Chikungunya vaccine platforms used in
   other vaccines
SO HUMAN VACCINES & IMMUNOTHERAPEUTICS
LA English
DT Review
DE Chikungunya; vaccine safety; adverse events; pregnant persons; children
   and adolescents; vaccine platforms
ID VIRUS-VACCINE; IMMUNOGENICITY; IMMUNIZATION; PREGNANCY; WOMEN
AB Chikungunya virus (CHIKV), transmitted through Aedes mosquitoes, is a significant global health concern. Various vaccine platforms have been explored to combat CHIKV, including formalin inactivation, live-attenuated strains, virus-like particles (VLPs), viral vectors, and mRNA technologies. This umbrella review synthesizes evidence on the safety profiles of vaccine platforms used in Chikungunya vaccines that have been applied in other vaccines, focusing on adverse events of special interest (AESI) in pregnant persons, children, and adolescents. A comprehensive overview of systematic reviews (SRs) was conducted. Results: Seven systematic reviews were included and complemented with primary studies. Vaccines like influenza, human papillomavirus (HPV), and COVID-19, which share platforms with Chikungunya vaccines, showed no significant increase in AESI. Moderate-to high-quality SRs supported favorable safety profiles. Vaccines sharing platforms with Chikungunya vaccines generally exhibit acceptable safety profiles in pregnant persons, children, and adolescents.
C1 [Bardach, Ariel] Consejo Nacl Invest Cient & Tecn, Ctr Res Epidemiol & Publ Hlth CIESP IECS, Emilio Ravignani 2024,C1414CPV, Buenos Aires, Argentina.
   [Brizuela, Martin; Sambade, Juan M.; Ballivian, Jamile; Castellana, Noelia; Comande, Daniel; Stegelmann, Katharina; Mazzoni, Agustina] Inst Clin Effectiveness & Hlth Policy IECS, Dept Hlth Technol Assessment & Econ Evaluat, Buenos Aires, Argentina.
   [Berrueta, Mabel; Ortega, Vanesa] Inst Clin Effectiveness & Hlth Policy IECS, Dept Mother & Child Hlth, Buenos Aires, Argentina.
   [Ciapponi, Agustin] Inst Clin Effectiveness & Hlth Policy IECS, Argentine Cochrane Ctr, Buenos Aires, Argentina.
   [Parker, Edward P. K.] London Sch Hyg & Trop Med, Vaccine Ctr, Keppel St, London, England.
   [Kampmann, Beate] London Sch Hyg & Trop Med, Hlth Protect Res Unit Immunisat, London, England.
   [Kampmann, Beate] Charite, Charite Ctr Global Hlth, Vaccine Ctr, Berlin, Germany.
   [Xiong, Xu; Buekens, Pierre] Tulane Univ, Sch Publ Hlth & Trop Med, New Orleans, LA USA.
   [Stergachis, Andy] UNIV WASHINGTON, Sch Pharm & Publ Hlth, Seattle, WA USA.
   [Munoz, Flor M.] Baylor Coll Med, Dept Pediat, Houston, TX USA.
   [Munoz, Flor M.] Baylor Coll Med, Dept Mol Virol, Houston, TX USA.
   [Munoz, Flor M.] Baylor Coll Med, Dept Microbiol, Houston, TX USA.
C3 Consejo Nacional de Investigaciones Cientificas y Tecnicas (CONICET);
   University of London; London School of Hygiene & Tropical Medicine;
   University of London; London School of Hygiene & Tropical Medicine;
   Berlin Institute of Health; Free University of Berlin; Humboldt
   University of Berlin; Charite Universitatsmedizin Berlin; Tulane
   University; University of Washington; University of Washington Seattle;
   Baylor College of Medicine; Baylor College of Medicine; Baylor College
   of Medicine
RP Bardach, A (corresponding author), Consejo Nacl Invest Cient & Tecn, Ctr Res Epidemiol & Publ Hlth CIESP IECS, Emilio Ravignani 2024,C1414CPV, Buenos Aires, Argentina.
EM abardach@iecs.org.ar
RI ; Bardach, Ariel/H-9566-2019; K, SARAVANAKUMAR/H-6588-2019
OI Kampmann, Beate/0000-0002-6546-4709; Bardach, Ariel/0000-0003-4437-0073;
   Sambade, Juan Manuel/0000-0001-6277-2469; Brizuela,
   Martin/0000-0003-2113-449X
FU Bill & Melinda Gates Foundation [INV-008443]; Safety Platform for
   Emergency vACcines (SPEAC), Task Force for Global Health, Inc.- The
   Coalition for Epidemic Preparedness Innovations (CEPI); Bill and Melinda
   Gates Foundation [INV-008443] Funding Source: Bill and Melinda Gates
   Foundation
FX This work was funded by the Bill & Melinda Gates Foundation [INV-008443]
   and Safety Platform for Emergency vACcines (SPEAC), Task Force for
   Global Health, Inc.- The Coalition for Epidemic Preparedness Innovations
   (CEPI). The funding source was not involved in the study design, data
   collection, analysis, interpretation, report writing, or decision to
   submit for publication.
CR Ahmad T, 2021, BIOMED RES THER, V8, P4514, DOI [10.15419/bmrat.v8i9.690, 10.15419/bmrat.v8i8.690]
   [Anonymous], Veritas Health Innovation
   August A, 2021, NAT MED, V27, P2224, DOI 10.1038/s41591-021-01573-6
   Bennett SR, 2022, LANCET INFECT DIS, V22, P1343, DOI 10.1016/S1473-3099(22)00226-2
   Bharat Biotech International Limited, Clinical trial to evaluate the immunogenicity of chikungunya vaccine-NCT04603131
   Bigna JJ, 2020, BMC PREGNANCY CHILDB, V20, DOI 10.1186/s12884-020-03116-2
   Brandler S, 2013, VACCINE, V31, P3718, DOI 10.1016/j.vaccine.2013.05.086
   Buerger V, 2025, LANCET INFECT DIS, V25, P114, DOI 10.1016/S1473-3099(24)00458-4
   Carra S, 2021, J ALLER CL IMM-PRACT, V9, P4270, DOI 10.1016/j.jaip.2021.07.046
   CEPI partners, IVI and BBIL, launch global Chikungunya vaccine phase II/III trial in Costa Rica Internet
   Chang LJ, 2014, LANCET, V384, P2046, DOI 10.1016/S0140-6736(14)61185-5
   Ciapponi A, 2024, DRUG SAFETY, V47, P991, DOI 10.1007/s40264-024-01458-w
   Ciapponi A, 2021, VACCINE, V39, P5891, DOI 10.1016/j.vaccine.2021.08.034
   Di Pietrantonj C, 2021, COCHRANE DB SYST REV, DOI 10.1002/14651858.CD004407.pub5
   Edelman R, 2000, AM J TROP MED HYG, V62, P681, DOI 10.4269/ajtmh.2000.62.681
   Etti M, 2022, AM J OBSTET GYNECOL, V226, P459, DOI 10.1016/j.ajog.2021.10.041
   Gao P, 2023, WORLD J PEDIATR, V19, P1041, DOI 10.1007/s12519-022-00680-9
   Gee J, 2024, VACCINE, V42, DOI 10.1016/j.vaccine.2024.02.065
   Gidengil C, 2021, VACCINE, V39, P3696, DOI 10.1016/j.vaccine.2021.03.079
   HARRISON VR, 1971, J IMMUNOL, V107, P643
   Higgins JPT, 2019, Cochrane Handbook for Systematic Reviews of Interventions, P728, DOI DOI 10.1002/9781119536604
   International vaccine institute, Seamless controlled trial to evaluate safety and immunogenicity of chikungunya vaccine in LatinAmerica and Asia (IVICHIK001)
   IVI Internet, 2021, International vaccine institute. Chikungunya-IVI
   Jiesisibieke ZL, 2023, INT J PUBLIC HEALTH, V68, DOI 10.3389/ijph.2023.1605526
   Juvet LK, 2021, FRONT IMMUNOL, V12, DOI 10.3389/fimmu.2021.740048
   Katoto PDMC, 2022, HUM VACC IMMUNOTHER, V18, DOI 10.1080/21645515.2022.2144039
   Kiener M, 2023, AM J TROP MED HYG, V109, P123, DOI 10.4269/ajtmh.23-0157
   Legardy-Williams JK, 2020, EMERG INFECT DIS, V26, P541, DOI 10.3201/eid2603.191018
   Luxi N, 2021, DRUG SAFETY, V44, P1247, DOI 10.1007/s40264-021-01131-6
   Ma YR, 2022, VACCINES-BASEL, V10, DOI 10.3390/vaccines10020246
   Saint-Gerons DM, 2021, VACCINE, V39, pB12, DOI 10.1016/j.vaccine.2020.07.048
   Marchand G, 2023, NPJ VACCINES, V8, DOI 10.1038/s41541-023-00698-8
   Maurer G, 2024, J TRAVEL MED, V31, DOI 10.1093/jtm/taae133
   McClain DJ, 1998, J INFECT DIS, V177, P634, DOI 10.1086/514240
   Njenga MK, 2008, J GEN VIROL, V89, P2754, DOI 10.1099/vir.0.2008/005413-0
   Overbo J, 2023, VACCINE, V41, P1059, DOI 10.1016/j.vaccine.2022.12.064
   Page MJ, 2021, PLOS MED, V18, DOI 10.1371/journal.pmed.1003583
   Reisinger EC, 2018, LANCET, V392, P2718, DOI 10.1016/S0140-6736(18)32488-7
   Richardson JS, 2024, medRxiv, DOI [10.1101/2024.10.11.24315179, 10.1101/2024.10.11.24315179, DOI 10.1101/2024.10.11.24315179]
   Roongaraya P, 2023, ASIAN PAC J ALLERGY, V41, P1, DOI [10.12932/AP-271222-1520, 10.12932/ap-271222-1520]
   Ropero-Alvarez AM, 2015, VACCINE, V33, P187, DOI 10.1016/j.vaccine.2014.10.070
   Rosso A, 2024, VACCINES-BASEL, V12, DOI 10.3390/vaccines12090969
   Sagay AS, 2024, INT J INFECT DIS, V139, P92, DOI 10.1016/j.ijid.2023.11.036
   Salam RA, 2015, COCHRANE DB SYST REV, DOI 10.1002/14651858.CD009982.pub2
   Shaw CA, 2023, VACCINE, V41, P3898, DOI 10.1016/j.vaccine.2023.04.064
   Shea BJ, 2017, BMJ-BRIT MED J, V358, DOI 10.1136/bmj.j4008
   SPEAC, 2023, Chikungunya-SPEAC
   Vichnin M, 2015, PEDIATR INFECT DIS J, V34, P983, DOI 10.1097/INF.0000000000000793
   Weger-Lucarelli J, 2014, PLOS NEGLECT TROP D, V8, DOI 10.1371/journal.pntd.0002970
   Xia M, 2016, VACCINE, V34, P905, DOI 10.1016/j.vaccine.2015.12.068
   Yan XL, 2023, FRONT PHARMACOL, V14, DOI 10.3389/fphar.2023.1181919
   Zhang C, 2018, INT J GYNECOL OBSTET, V141, P141, DOI 10.1002/ijgo.12394
   Zhang JW, 2024, ACTA OBSTET GYN SCAN, V103, P1943, DOI 10.1111/aogs.14881
NR 53
TC 0
Z9 0
U1 3
U2 3
PU TAYLOR & FRANCIS INC
PI PHILADELPHIA
PA 530 WALNUT STREET, STE 850, PHILADELPHIA, PA 19106 USA
SN 2164-5515
EI 2164-554X
J9 HUM VACC IMMUNOTHER
JI Human Vaccines Immunother.
PD DEC 31
PY 2025
VL 21
IS 1
AR 2463191
DI 10.1080/21645515.2025.2463191
PG 12
WC Biotechnology & Applied Microbiology; Immunology
WE Science Citation Index Expanded (SCI-EXPANDED)
SC Biotechnology & Applied Microbiology; Immunology
GA W3T0T
UT WOS:001417831200001
PM 39932481
OA gold
DA 2025-07-26
ER

PT J
AU Chen, HY
   Ding, KY
   Tang, C
   Xu, JW
   Zhang, FY
   Yan, Y
   Li, B
   Zhou, YA
   Yang, Y
   Yang, H
   Huang, Q
   Yu, WH
   Wang, HX
   Wu, DJ
   Lu, SY
   Liu, HQ
AF Chen, Hongyu
   Ding, Kaiyun
   Tang, Cong
   Xu, Jingwen
   Zhang, Fengyuan
   Yan, Yao
   Li, Bai
   Zhou, Yanan
   Yang, Yun
   Yang, Hao
   Huang, Qing
   Yu, Wenhai
   Wang, Haixuan
   Wu, Daoju
   Lu, Shuaiyao
   Liu, Hongqi
TI Chikungunya virus drives gut microbiota shifts and IFN-Mediated
   intestinal repair: insights into microbiota-immune interplay
SO GUT MICROBES
LA English
DT Article
DE CHIKV; gut microbiota; interferon; gastrointestinal infection;
   integrative analysis
ID TAUROCHENODEOXYCHOLIC ACID; RHEUMATOID-ARTHRITIS; RESPONSES; ACTIVATION;
   MECHANISMS; SEVERITY; PROTEIN; RNF114
AB Chikungunya virus (CHIKV) infection causes joint damage and gastrointestinal clinical symptoms, including vomiting and diarrhea, particularly in elderly populations, reflecting the potential role of gut immunity in infection. However, the mechanisms by which CHIKV induces gastrointestinal diseases remain largely unexplored. This study investigated the characteristics of fecal and gut microbiota, gut metabolites, and gut immunity post-infection using multi-omics analysis. The role of gut microbiota was further validated through Oral antibiotic depletion (Abx). Importantly, a systematic comparison of age-dependent differences in gut microbiota composition and immune responses following CHIKV infection was conducted to elucidate the involvement of gut microbiota in CHIKV pathogenesis. CHIKV joint inoculation induces gastrointestinal infection and histological damage, drives fluctuations in gut microbiota, markedly increasing the abundance of Bacteroides fragilis and Prevotella sp. and upregulates conjugates of taurine and bile acids. CHIKV infection further exacerbates systemic inflammatory burden and activates intestinal interferon (IFN) signaling cascades, which supports gut repair and mucosal regeneration, but low antiviral responses to CHIKV infection compared with that of adult animals. Our results suggest that the gastrointestinal tract, along with its microbes and metabolites, modulates CHIKV infection in an age-dependent manner, providing critical insights for diagnosis, treatment, and novel therapeutic development.
C1 [Chen, Hongyu; Ding, Kaiyun; Tang, Cong; Xu, Jingwen; Zhang, Fengyuan; Yan, Yao; Li, Bai; Zhou, Yanan; Yang, Yun; Yang, Hao; Huang, Qing; Yu, Wenhai; Wang, Haixuan; Wu, Daoju; Lu, Shuaiyao] Chinese Acad Med Sci & Peking Union Med Coll IMBCA, Inst Med Biol, Kunming, Yunnan, Peoples R China.
   [Lu, Shuaiyao] Yunnan Prov Sci & Technol Dept, Yunnan Key Lab Cross Border Infect Dis Control & P, Kunming, Yunnan, Peoples R China.
   [Liu, Hongqi] Chinese Acad Med Sci & Peking Union Med Coll, Natl Human Dis Anim Model Resource Ctr, Natl Ctr Technol Innovat Anim Model, NHC Key Lab Human Dis Comparat Med,State Key Lab R, Beijing, Peoples R China.
   [Liu, Hongqi] Chinese Acad Med Sci & Peking Union Med Coll, Inst Lab Anim Sci, Key Lab Pathogen Infect Prevent & Control, Minist Educ, Beijing, Peoples R China.
C3 Chinese Academy of Medical Sciences - Peking Union Medical College;
   Institute of Medical Biology - CAMS; Chinese Academy of Medical Sciences
   - Peking Union Medical College; Peking Union Medical College; Chinese
   Academy of Medical Sciences - Peking Union Medical College; Peking Union
   Medical College
RP Liu, HQ (corresponding author), Inst Lab Anim Sci, 5 South Panjiayuan, Chaoyang 100021, Beijing, Peoples R China.; Lu, SY (corresponding author), Inst Med Biol, 935 Jiaoling Rd, Kunming 650118, Yunnan, Peoples R China.
EM lushuaiyao-km@163.com; liuhongqi@cnilas.org
RI Chen, hongyu/KUD-1232-2024; lu, shuaiyao/HKF-4577-2023; yu,
   wenhai/HII-5242-2022
FU Science and Technology Project of Yunnan Provincial Department of
   Science and Technology [202301AU070044]; National Natural Science
   Foundation of China [32170166]; Foundation of the CAMS Initiative for
   Innovative Medicine [2021-I2M-1-036]; Fundamental Research Funds for the
   Central Universities [3332022072]
FX This study was supported by the Science and Technology Project of Yunnan
   Provincial Department of Science and Technology [202301AU070044], the
   National Natural Science Foundation of China [32170166], the Foundation
   of the CAMS Initiative for Innovative Medicine (2021-I2M-1-036), and the
   Fundamental Research Funds for the Central Universities [3332022072].
CR Abt MC, 2012, IMMUNITY, V37, P158, DOI 10.1016/j.immuni.2012.04.011
   Bartholomeeusen K, 2023, NAT REV DIS PRIMERS, V9, DOI 10.1038/s41572-023-00429-2
   Bijlmakers MJ, 2011, HUM MOL GENET, V20, P3129, DOI 10.1093/hmg/ddr215
   Boer CG, 2019, NAT COMMUN, V10, DOI 10.1038/s41467-019-12873-4
   Bradley KC, 2019, CELL REP, V28, P245, DOI 10.1016/j.celrep.2019.05.105
   Button JM, 2020, CURR OPIN VIROL, V45, P25, DOI 10.1016/j.coviro.2020.06.005
   Carasso S, 2024, CELL HOST MICROBE, V32, DOI 10.1016/j.chom.2024.02.003
   Chang TH, 2015, J IMMUNOL, V195, P5367, DOI 10.4049/jimmunol.1402064
   Chen HY, 2024, MICROBIOME, V12, DOI 10.1186/s40168-024-01895-w
   Chen HY, 2024, GUT MICROBES, V16, DOI 10.1080/19490976.2024.2334970
   Chen WQ, 2014, P NATL ACAD SCI USA, V111, P6040, DOI 10.1073/pnas.1318859111
   de Oliveira JL, 2023, REV SOC BRAS MED TRO, V56, DOI 10.1590/0037-8682-0341-2023
   de Souza WM, 2024, CELL HOST MICROBE, V32, DOI 10.1016/j.chom.2024.02.011
   Ganu Mohini A, 2011, J Assoc Physicians India, V59, P83
   Hong MK, 2023, CELL HOST MICROBE, V31, P798, DOI 10.1016/j.chom.2023.03.018
   Huang ZY, 2016, OSTEOARTHR CARTILAGE, V24, P1769, DOI 10.1016/j.joca.2016.05.008
   Ichinohe T, 2011, P NATL ACAD SCI USA, V108, P5354, DOI 10.1073/pnas.1019378108
   Kawamata Y, 2003, J BIOL CHEM, V278, P9435, DOI 10.1074/jbc.M209706200
   Kernbauer E, 2014, NATURE, V516, P94, DOI 10.1038/nature13960
   Kramer IM, 2021, SCI TOTAL ENVIRON, V778, DOI 10.1016/j.scitotenv.2021.146128
   Langendries L, 2022, J VIROL, V96, DOI 10.1128/jvi.00060-22
   Li L, 2013, EUR J PHARMACOL, V706, P36, DOI 10.1016/j.ejphar.2013.02.051
   Li YC, 2022, MBIO, V13, DOI 10.1128/mbio.00358-22
   Lisa LFP., 2024, Cell, V187, p813813., DOI [10.1016/j.cell.2024.01.033, DOI 10.1016/J.CELL.2024.01.033]
   Liu MQ, 2011, INT IMMUNOPHARMACOL, V11, P2150, DOI 10.1016/j.intimp.2011.09.011
   MahmoudianDehkordi S, 2019, ALZHEIMERS DEMENT, V15, P76, DOI 10.1016/j.jalz.2018.07.217
   McElrath C, 2021, NAT COMMUN, V12, DOI 10.1038/s41467-021-22928-0
   Nsoesie EO, 2016, EUROSURVEILLANCE, V21, P7, DOI 10.2807/1560-7917.ES.2016.21.20.30234
   Ospelt C, 2004, FRONT BIOSCI-LANDMRK, V9, P2323, DOI 10.2741/1399
   Pianta A, 2017, J CLIN INVEST, V127, P2946, DOI 10.1172/JCI93450
   Pinacchio C, 2020, AIDS, V34, P1467, DOI 10.1097/QAD.0000000000002574
   Prow NA, 2019, FRONT IMMUNOL, V10, DOI 10.3389/fimmu.2019.02736
   Round JL, 2009, NAT REV IMMUNOL, V9, P313, DOI 10.1038/nri2515
   Saidane O, 2019, JOINT BONE SPINE, V86, P411, DOI 10.1016/j.jbspin.2018.10.010
   de Mendonça MF, 2023, SPAT SPATIO-TEMPORAL, V46, DOI 10.1016/j.sste.2023.100589
   Scher JU, 2013, ELIFE, V2, DOI 10.7554/eLife.01202
   Silva LA, 2017, J CLIN INVEST, V127, P737, DOI 10.1172/JCI84417
   Song CY, 2023, EXP MOL MED, V55, P681, DOI 10.1038/s12276-023-00960-y
   Stefan KL, 2020, CELL, V183, P1312, DOI 10.1016/j.cell.2020.10.047
   Thackray LB, 2018, CELL REP, V22, P3440, DOI 10.1016/j.celrep.2018.03.001
   Torres J, 2020, GUT, V69, P42, DOI 10.1136/gutjnl-2018-317855
   Virseda-Berdices A, 2022, BIOMED PHARMACOTHER, V147, DOI 10.1016/j.biopha.2022.112623
   Waggoner JJ, 2016, CLIN INFECT DIS, V63, P1584, DOI 10.1093/cid/ciw589
   Winkler ES, 2020, CELL, V182, P901, DOI 10.1016/j.cell.2020.06.029
   Wolf S, 2019, ARTHRITIS RHEUMATOL, V71, P1185, DOI 10.1002/art.40856
   Yang P, 2014, IMMUNOBIOLOGY, V219, P432, DOI 10.1016/j.imbio.2014.02.002
NR 46
TC 0
Z9 0
U1 2
U2 2
PU TAYLOR & FRANCIS INC
PI PHILADELPHIA
PA 530 WALNUT STREET, STE 850, PHILADELPHIA, PA 19106 USA
SN 1949-0976
EI 1949-0984
J9 GUT MICROBES
JI Gut Microbes
PD DEC 31
PY 2025
VL 17
IS 1
AR 2512900
DI 10.1080/19490976.2025.2512900
PG 22
WC Gastroenterology & Hepatology; Microbiology
WE Science Citation Index Expanded (SCI-EXPANDED)
SC Gastroenterology & Hepatology; Microbiology
GA 3LD9O
UT WOS:001502971200001
PM 40469055
DA 2025-07-26
ER

PT J
AU Kim, S
   Kang, H
   Skrip, L
   Sahastrabuddhe, S
   Islam, A
   Jung, SM
   Vesga, JF
   Endo, A
   Edmunds, WJ
   Abbas, K
AF Kim, Sol
   Kang, Hyolim
   Skrip, Laura
   Sahastrabuddhe, Sushant
   Islam, Ausraful
   Jung, Sung-Mok
   Vesga, Juan F.
   Endo, Akira
   Edmunds, W. John
   Abbas, Kaja
TI Progress and challenges in Nipah vaccine development and licensure for
   epidemic preparedness and response
SO EXPERT REVIEW OF VACCINES
LA English
DT Article
DE Alternative regulatory pathway; Nipah virus; Henipavirus nipahense;
   pandemic preparedness; vaccine efficacy trials; vaccine licensure
ID VIRUS-INFECTION; CHIKUNGUNYA VACCINE; ENCEPHALITIS; TRANSMISSION;
   OUTBREAK; EFFICACY; PATHOGENESIS; TRIAL
AB Introduction: Nipah virus is a high-consequence pathogen that causes sporadic outbreaks with high mortality, and there are currently no vaccines or therapeutics available for Nipah. Vaccine development against Nipah faces challenges due to its current epidemiology with limited outbreak sizes, which impedes the feasibility of conducting vaccine efficacy trials focused on disease endpoints. Areas covered: We review the progress of Nipah vaccine candidates in human clinical trials and highlight the challenges in evaluating the vaccine efficacy due to the sporadic nature of Nipah outbreaks, given the epidemic potential of Nipah virus and its implications for pandemic preparedness. We examine the alternative regulatory pathways, including the US FDA's Animal Rule and EMA's conditional marketing authorization, which permit vaccine approval based on surrogate markers rather than efficacy data from the large-scale Phase-3 efficacy trials. The need for standardized immune surrogate markers is emphasized, alongside calls for international collaboration to develop such endpoints and manage stockpile strategies. Expert opinion: We recommend alignment among vaccine developers, regulators, and global health stakeholders to incentivize Nipah vaccine development and approval through alternative regulatory pathways, as well as ensuring epidemic preparedness via strategic vaccine stockpiling and response through targeted deployment strategies.
C1 [Kim, Sol; Kang, Hyolim; Skrip, Laura; Endo, Akira; Edmunds, W. John; Abbas, Kaja] London Sch Hyg & Trop Med, Dept Infect Dis Epidemiol & Dynam, London WC1E 7HT, England.
   [Kim, Sol; Kang, Hyolim; Skrip, Laura; Endo, Akira; Edmunds, W. John; Abbas, Kaja] Nagasaki Univ, Sch Trop Med & Global Hlth, Nagasaki, Japan.
   [Kim, Sol; Kang, Hyolim; Skrip, Laura; Sahastrabuddhe, Sushant; Endo, Akira; Edmunds, W. John; Abbas, Kaja] Nagasaki Univ, Inst Trop Med, Nagasaki, Japan.
   [Sahastrabuddhe, Sushant] Int Vaccine Inst, Innovat Initiat & Enterprise Dev, Seoul, South Korea.
   [Sahastrabuddhe, Sushant] Yonsei Univ, Coll Med, Seoul, South Korea.
   [Sahastrabuddhe, Sushant] Univ Jean Monnet, Ctr Int Rech Infectiol, St Etienne, France.
   [Islam, Ausraful] Icddr B, Infect Dis Div, Dhaka, Bangladesh.
   [Jung, Sung-Mok] Univ North Carolina Chapel Hill, Carolina Populat Ctr, Chapel Hill, NC USA.
   [Vesga, Juan F.] UK Hlth Secur Agcy, Stat Modelling & Econ Div, London, England.
   [Endo, Akira] Natl Univ Singapore, Saw Swee Hock Sch Publ Hlth, Singapore, Singapore.
   [Abbas, Kaja] Publ Hlth Fdn India, New Delhi, India.
C3 University of London; London School of Hygiene & Tropical Medicine;
   Nagasaki University; Nagasaki University; International Vaccine
   Institute; Yonsei University; Yonsei University Health System; Institut
   National de la Sante et de la Recherche Medicale (Inserm); Universite
   Claude Bernard Lyon 1; International Centre for Diarrhoeal Disease
   Research (ICDDR); University of North Carolina; University of North
   Carolina Chapel Hill; University of North Carolina School of Medicine;
   UK Health Security Agency (UKHSA); National University of Singapore;
   Public Health Foundation of India
RP Kim, S (corresponding author), London Sch Hyg & Trop Med, Dept Infect Dis Epidemiol & Dynam, London WC1E 7HT, England.
EM sol.kim@lshtm.ac.uk
RI ; Skrip, Laura/MYS-1634-2025
OI Skrip, Laura/0000-0002-7952-0660; Abbas, Kaja/0000-0003-0563-1576
FU Japan Agency for Medical Research and Development; Strategic Center of
   Biomedical Advanced Vaccine Research and Development for Preparedness
   and Response (SCARDA) of the Japan Agency for Medical Research and
   Development (AMED); Vaccine Research and Development Center Nagasaki
   University
FX We thank Timothy Endy (CEPI) and Richard Jarman (CEPI) for the helpful
   discussions. This work was presented at the 2024 Symposium on
   Vaccinology: Science and Public Health, organized by the Strategic
   Center of Biomedical Advanced Vaccine Research and Development for
   Preparedness and Response (SCARDA) of the Japan Agency for Medical
   Research and Development (AMED), in collaboration with the Nagasaki
   University WISE Program, the London School of Hygiene & Tropical
   Medicine, and the Vaccine Research and Development Center Nagasaki
   University (VRDC).
CR AbuBakar S, 2004, EMERG INFECT DIS, V10, P2228, DOI 10.3201/eid1012.040452
   Ang BSP, 2018, J CLIN MICROBIOL, V56, DOI 10.1128/JCM.01875-17
   [Anonymous], Study Details | Phase 2 Efficacy Trial of OLT1177 Gel in Subjects With Moderate to Severe Pain Associated With OA of the Knee
   [Anonymous], 2017, WHO Target Product Profile for Nipah virus Vaccine Internet
   [Anonymous], EXCEPTIONAL CIRCUMST
   Arunkumar G, 2019, J INFECT DIS, V219, P1867, DOI 10.1093/infdis/jiy612
   Baylor NW., 2024, Hum chall stud vaccine dev Internet, P33, DOI [10.1007/822021239, DOI 10.1007/822021239]
   Beasley DWC, 2016, NPJ VACCINES, V1, DOI 10.1038/npjvaccines.2016.13
   Bruce CS, 2019, PLOS MED, V16, DOI 10.1371/journal.pmed.1002873
   Burns DL, 2012, CURR OPIN VIROL, V2, P353, DOI 10.1016/j.coviro.2012.01.004
   Carlson CJ, 2024, VACCINE, V42, DOI 10.1016/j.vaccine.2024.06.019
   cdn.who.int, Pathogens prioritization: a scientific framework for epidemic and pandemic research preparedness Internet
   Central Drugs Standard Control Organization, US
   Chadha MS, 2006, EMERG INFECT DIS, V12, P235, DOI 10.3201/eid1202.051247
   Chappell KJ, 2017, PLOS PATHOG, V13, DOI 10.1371/journal.ppat.1006037
   Ching PKG, 2015, EMERG INFECT DIS, V21, P328, DOI 10.3201/eid2102.141433
   Chua KB, 2000, SCIENCE, V288, P1432, DOI 10.1126/science.288.5470.1432
   clinicaltrials.gov, Study details | dose escalation, open-label clinical trial to evaluate safety, tolerability and immunogenicity of a Nipah virus (NiV) mRNA vaccine, mRNA-1215, in healthy adults | ClinicalTrials.Gov Internet
   clinicaltrials.gov, 2025, Study Details | Simvastatin Around Immediate Implant | ClinicalTrials.gov
   clinicaltrials.gov, Study details | safety and immunogenicity of a nipah virus vaccine | ClinicalTrials.Gov Internet
   Dawes BE, 2019, PATHOG DIS, V77, DOI 10.1093/femspd/ftz023
   de Campos GM, 2024, VIRUSES-BASEL, V16, DOI 10.3390/v16020171
   de Wit E, 2015, J PATHOL, V235, P196, DOI 10.1002/path.4444
   Directorate General of Drug Administration (DGDA), about us
   Dzau V, 2023, LANCET, V402, P1507, DOI 10.1016/S0140-6736(23)01775-0
   Eaton BT, 2006, NAT REV MICROBIOL, V4, P23, DOI 10.1038/nrmicro1323
   ema.europa.eu, Ixchiq
   Erbar S, 2008, VIROL J, V5, DOI 10.1186/1743-422X-5-142
   European Medicines Agency, 2023, Guideline on the clinical evaluation of anticancer medicinal products: EMA/CHMP/205/95 Rev.6
   FDA, 2023, Animal Rule Approvals Internet
   FDA, 2024, Vaccines
   FDA. Research C for DE, 2022, Table of surrogate endpoints that were the basis of drug approval or licensure
   Frenck R., Safety and immunogenicity of a nipah virus vaccine (hev-sg-v) in adults: a single-centre, randomised, Observer-Blind, placebo-controlled, phase 1 study
   Geisbert JB, 2020, J INFECT DIS, V221, pS414, DOI 10.1093/infdis/jiz391
   Geisbert TW, 2021, NPJ VACCINES, V6, DOI 10.1038/s41541-021-00284-w
   Geisbert TW, 2010, PLOS ONE, V5, DOI 10.1371/journal.pone.0010690
   Gmez Romn R., 2020, mSphere, V5, DOI [10.1128/msphere.00602-20, DOI 10.1128/MSPHERE.00602-20]
   Goh KJ, 2000, NEW ENGL J MED, V342, P1229, DOI 10.1056/NEJM200004273421701
   Gouglas D, 2019, EPIDEMIOL REV, V41, P28, DOI 10.1093/epirev/mxz012
   Gu W., 2017, Immunologic surrogate of protection for inactivated enterovirus 71 vaccines, P1
   Gurley ES, 2007, EMERG INFECT DIS, V13, P1031, DOI 10.3201/eid1307.061128
   Harcourt BH, 2001, VIROLOGY, V287, P192, DOI 10.1006/viro.2001.1026
   Health Canada, Regulatory Decision Summary-Foquest
   Hegde ST, 2024, J INFECT DIS, V229, P733, DOI 10.1093/infdis/jiad467
   Henao-Restrepo AM, 2017, LANCET, V389, P505, DOI 10.1016/S0140-6736(16)32621-6
   Hope T, 2004, J MED ETHICS, V30, P110, DOI 10.1136/jme.2003.004440
   Islam MS, 2016, EMERG INFECT DIS, V22, P664, DOI 10.3201/eid2204.151747
   ISRCTN, ISRCTN87634044: a study of a new vaccine against Nipah virus in adults aged 18 to 55 years internet
   IXCHIQ, 2024, FDA Internet
   Judson SD, 2023, J INFECT DIS, V228, pS465, DOI 10.1093/infdis/jiad352
   Larson GS, 2017, AM J TROP MED HYG, V97, P10, DOI 10.4269/ajtmh.16-1015
   Loomis RJ, 2021, FRONT IMMUNOL, V12, DOI 10.3389/fimmu.2021.772864
   Loomis RJ, 2020, FRONT IMMUNOL, V11, DOI 10.3389/fimmu.2020.00842
   Luby SP, 2009, CLIN INFECT DIS, V49, P1743, DOI 10.1086/647951
   Maisner A, 2009, THROMB HAEMOSTASIS, V102, P1014, DOI 10.1160/TH09-05-0310
   Markoff L, 2000, VACCINE, V18, P26, DOI 10.1016/S0264-410X(00)00038-4
   Maure C, 2024, VACCINE, V42, DOI 10.1016/j.vaccine.2024.126483
   McEachern JA, 2008, VACCINE, V26, P3842, DOI 10.1016/j.vaccine.2008.05.016
   Mclean C, 2023, FRONT IMMUNOL, V14, DOI 10.3389/fimmu.2023.1215302
   Middleton D, 2014, EMERG INFECT DIS, V20, P372, DOI 10.3201/eid2003.131159
   Monath TP, 2023, FRONT IMMUNOL, V14, DOI 10.3389/fimmu.2023.1216225
   Monath TP, 2022, PLOS PATHOG, V18, DOI 10.1371/journal.ppat.1010658
   Montgomery JM, 2008, EMERG INFECT DIS, V14, P1526, DOI 10.3201/eid1410.060507
   Moore KA, 2024, LANCET INFECT DIS, V24, pe707, DOI 10.1016/S1473-3099(24)00262-7
   Neez E, 2020, CLIN PHARMACOL THER, V107, P541, DOI 10.1002/cpt.1669
   Negrete OA, 2005, NATURE, V436, P401, DOI 10.1038/nature03838
   Nikolay B, 2021, VACCINE, V39, P5600, DOI 10.1016/j.vaccine.2021.08.027
   Nikolay B, 2019, NEW ENGL J MED, V380, P1804, DOI 10.1056/NEJMoa1805376
   Noad RJ, 2019, VACCINE, V37, P6241, DOI 10.1016/j.vaccine.2019.09.009
   Pallister JA, 2013, VIROL J, V10, DOI 10.1186/1743-422X-10-237
   Paton NI, 1999, LANCET, V354, P1253, DOI 10.1016/S0140-6736(99)04379-2
   Price A., 2021, Nipah virus assays and animal models for vaccine development Internet.
   PRIME, PRIME: Priority Medicines|European Medicines Agency
   Qian GY, 2023, BMC MED, V21, DOI 10.1186/s12916-023-03108-x
   Roozendaal R, 2020, NPJ VACCINES, V5, DOI 10.1038/s41541-020-00261-9
   Roques P, 2022, JCI INSIGHT, V7, DOI 10.1172/jci.insight.160173
   Satter SM, 2023, PLOS NEGLECT TROP D, V17, DOI 10.1371/journal.pntd.0011617
   Schneider M, 2023, LANCET, V401, P2138, DOI 10.1016/S0140-6736(23)00641-4
   Singh JA, 2021, LANCET INFECT DIS, V21, pE103, DOI 10.1016/S1473-3099(20)30923-3
   Smith DRM, 2024, NAT MED, V30, P3568, DOI 10.1038/s41591-024-03232-y
   static.cepi.net, 2023, CEPI Equitable Access Framework Internet
   Sullivan NJ, 2009, NAT REV MICROBIOL, V7, P393, DOI 10.1038/nrmicro2129
   Swenson J, 2024, J INFECT DIS, V230, pe1, DOI 10.1093/infdis/jiae017
   van Doremalen N, 2022, NPJ VACCINES, V7, DOI 10.1038/s41541-022-00592-9
   van Doremalen N, 2019, PLOS NEGLECT TROP D, V13, DOI 10.1371/journal.pntd.0007462
   Vesga JF, 2022, VACCINE, V40, P5806, DOI 10.1016/j.vaccine.2022.08.061
   Wells C, 2015, PLOS NEGLECT TROP D, V9, DOI 10.1371/journal.pntd.0003794
   who, DIAGNOSTICS LAB EMER
   WHO, Listed authority (WLA)
   Wong KT, 2002, AM J PATHOL, V161, P2153, DOI 10.1016/S0002-9440(10)64493-8
   Yadav PD, 2022, FRONT PUBLIC HEALTH, V10, DOI 10.3389/fpubh.2022.818545
   Yoon IK, 2015, PLOS NEGLECT TROP D, V9, DOI 10.1371/journal.pntd.0003764
   Zeng W, 2021, VACCINE, V39, P6356, DOI 10.1016/j.vaccine.2021.09.044
NR 93
TC 2
Z9 2
U1 3
U2 3
PU TAYLOR & FRANCIS LTD
PI ABINGDON
PA 2-4 PARK SQUARE, MILTON PARK, ABINGDON OR14 4RN, OXON, ENGLAND
SN 1476-0584
EI 1744-8395
J9 EXPERT REV VACCINES
JI Expert Rev. Vaccines
PD DEC 31
PY 2025
VL 24
IS 1
BP 183
EP 193
DI 10.1080/14760584.2025.2476523
PG 11
WC Immunology
WE Science Citation Index Expanded (SCI-EXPANDED)
SC Immunology
GA 0BD8L
UT WOS:001443192500001
PM 40047506
OA gold
DA 2025-07-26
ER

PT J
AU Kosulin, K
   Brasel, TL
   Smith, J
   Torres, M
   Bitzer, A
   Dubischar, K
   Buerger, V
   Mader, R
   Weaver, SC
   Beasley, DWC
   Hochreiter, R
AF Kosulin, Karin
   Brasel, Trevor L.
   Smith, Jeanon
   Torres, Maricela
   Bitzer, Annegret
   Dubischar, Katrin
   Buerger, Vera
   Mader, Robert
   Weaver, Scott C.
   Beasley, David W. C.
   Hochreiter, Romana
TI Cross-neutralizing activity of the chikungunya vaccine VLA1553 against
   three prevalent chikungunya lineages
SO EMERGING MICROBES & INFECTIONS
LA English
DT Article
DE Chikungunya virus; vaccine; VLA1553; cross-neutralization; CHIKV
   lineages
AB Cross-neutralization is generally a prerequisite for cross-protection of vaccines against diseases caused by heterologous viruses. Using sera obtained from a randomized clinical phase 3 trial in adults, we investigated the cross-neutralization activity of VLA1553, a vaccine recently approved to prevent chikungunya disease. Analysed in a plaque reduction neutralization test, the three major chikungunya virus (CHIKV) lineages, namely the East Central South African, the West African, and the Asian lineage, were inhibited by CHIKV-specific neutralizing antibodies present in the sera from vaccinated humans. This effect was independent of the time elapsed since vaccination. Moreover, the magnitude of the immune response was similar to the antibody levels detected in sera from convalescent chikungunya patients. Thus, VLA1553 has the potential to diminish the burden of chikungunya disease on a global scale.Trial registration: ClinicalTrials.gov identifier: NCT04546724.
C1 [Kosulin, Karin; Bitzer, Annegret; Dubischar, Katrin; Buerger, Vera; Hochreiter, Romana] Valneva Austria GmbH, Campus Vienna Bioctr 3, A-1030 Vienna, Austria.
   [Brasel, Trevor L.; Torres, Maricela; Weaver, Scott C.; Beasley, David W. C.] Univ Texas Med Branch, Dept Microbiol & Immunol, Galveston, TX USA.
   [Brasel, Trevor L.; Smith, Jeanon; Beasley, David W. C.] Univ Texas Med Branch, Inst Off Regulated Nonclin Studies, Galveston, TX USA.
   [Brasel, Trevor L.; Weaver, Scott C.; Beasley, David W. C.] Univ Texas Med Branch, Sealy Inst Vaccine Sci, Galveston, TX USA.
   [Brasel, Trevor L.; Weaver, Scott C.; Beasley, David W. C.] Univ Texas Med Branch, Inst Human Infect & Immun, Galveston, TX USA.
   [Mader, Robert] CRETA GmbH, Langeck Im Burgenland, Austria.
C3 Vienna Biocenter (VBC); University of Texas System; University of Texas
   Medical Branch Galveston; University of Texas System; University of
   Texas Medical Branch Galveston; University of Texas System; University
   of Texas Medical Branch Galveston; University of Texas System;
   University of Texas Medical Branch Galveston
RP Kosulin, K (corresponding author), Valneva Austria GmbH, Campus Vienna Bioctr 3, A-1030 Vienna, Austria.
EM Karin.KOSULIN@valneva.com
RI Weaver, Scott/D-6490-2011; Kosulin, Karin/AAB-2471-2019
OI Kosulin, Karin/0000-0001-7397-9692; Mader, Robert/0000-0003-3017-8240; 
FU Coalition for Epidemic Preparedness Innovation (CEPI)
FX We acknowledge the Coalition for Epidemic Preparedness Innovation (CEPI)
   with support from Horizon 2020 for partially funding this study.
CR Agencia Nacional de Vigilancia Sanitaria-Anvisa, 2023, Chikungunya: Anvisa e agencia europeia avaliam vacina do Instituto Butantan
   Almeida IFD, 2023, LANCET REG HEALTH-AM, V25, DOI 10.1016/j.lana.2023.100571
   Auerswald H, 2018, EMERG MICROBES INFEC, V7, DOI 10.1038/s41426-017-0010-0
   Bartholomeeusen K, 2023, NAT REV DIS PRIMERS, V9, DOI 10.1038/s41572-023-00429-2
   Bocanegra C, 2016, J TRAVEL MED, V23, DOI 10.1093/jtm/tav033
   Buerger V, 2025, LANCET INFECT DIS, V25, P114, DOI 10.1016/S1473-3099(24)00458-4
   Cerqueira-Silva Thiago, 2024, Lancet Infect Dis, V24, P504, DOI 10.1016/S1473-3099(23)00739-9
   de Souza WM, 2024, LANCET REG HEALTH-AM, V30, DOI 10.1016/j.lana.2023.100673
   Delisle E, 2015, EUROSURVEILLANCE, V20, P8, DOI 10.2807/1560-7917.ES2015.20.17.21108
   Essackjee K, 2013, POSTGRAD MED J, V89, P440, DOI 10.1136/postgradmedj-2012-131477
   European Medicines Agency, 2024, First vaccine to protect adults from Chikungunya
   Flandes X, 2024, VACCINE, V42, pS9, DOI 10.1016/j.vaccine.2023.07.069
   Folegatti PM, 2021, NAT COMMUN, V12, DOI 10.1038/s41467-021-24906-y
   Goo L, 2016, J INFECT DIS, V214, P1487, DOI 10.1093/infdis/jiw431
   Grabenstein JD, 2023, TRAVEL MED INFECT DI, V54, DOI 10.1016/j.tmaid.2023.102603
   Health Canada, 2024, Product information IXCHIQ
   Laporta GZ, 2023, INSECTS, V14, DOI 10.3390/insects14010049
   Manzoor KN, 2022, REV MED VIROL, V32, DOI 10.1002/rmv.2287
   Mcmahon R, 2024, LANCET INFECT DIS, V24, P1383, DOI 10.1016/S1473-3099(24)00357-8
   Milligan GN, 2019, VACCINE, V37, P7427, DOI 10.1016/j.vaccine.2018.10.033
   Nguyen W, 2020, VACCINES-BASEL, V8, DOI 10.3390/vaccines8020209
   Pan American Health Organization/World Health Organization, Number of reported cases chikungunya fever in the Americas 2024
   Powers AM, 2000, J GEN VIROL, V81, P471, DOI 10.1099/0022-1317-81-2-471
   Powers JM, 2023, PLOS NEGLECT TROP D, V17, DOI 10.1371/journal.pntd.0011154
   Prudhomme J, 2019, EMERG MICROBES INFEC, V8, P962, DOI 10.1080/22221751.2019.1634489
   Raju S, 2023, SCI TRANSL MED, V15, DOI 10.1126/scitranslmed.ade8273
   Rezza G, 2018, J TRAVEL MED, V25, DOI 10.1093/jtm/tay004
   Roques P, 2022, JCI INSIGHT, V7, DOI 10.1172/jci.insight.160173
   Roques P, 2017, JCI INSIGHT, V2, DOI 10.1172/jci.insight.83527
   Rossi SL, 2019, J INFECT DIS, V220, P735, DOI 10.1093/infdis/jiz202
   Schneider M, 2023, LANCET, V401, P2138, DOI 10.1016/S0140-6736(23)00641-4
   Simon F, 2023, J TRAVEL MED, V30, DOI 10.1093/jtm/taad008
   Sissoko D, 2009, PLOS NEGLECT TROP D, V3, DOI 10.1371/journal.pntd.0000389
   Stapleford KA, 2016, PLOS NEGLECT TROP D, V10, DOI 10.1371/journal.pntd.0004402
   Tjaden NB, 2021, VIRUSES-BASEL, V13, DOI 10.3390/v13061024
   Tsetsarkin K, 2006, VECTOR-BORNE ZOONOT, V6, P325, DOI 10.1089/vbz.2006.6.325
   Tsetsarkin KA, 2007, PLOS PATHOG, V3, P1895, DOI 10.1371/journal.ppat.0030201
   Tsetsarkin KA, 2014, NAT COMMUN, V5, DOI 10.1038/ncomms5084
   US Food and Drug Administration, 2023, HilleVax to discontinue development of norovirus vaccine for infants; shares plummet
   Weaver SC, 2020, ANNU REV ENTOMOL, V65, P313, DOI 10.1146/annurev-ento-011019-025207
   Weber WC, 2024, VACCINES-BASEL, V12, DOI 10.3390/vaccines12080893
   Wressnigg N, 2020, LANCET INFECT DIS, V20, P1193, DOI 10.1016/S1473-3099(20)30238-3
   Yoon IK, 2015, PLOS NEGLECT TROP D, V9, DOI 10.1371/journal.pntd.0003764
NR 43
TC 0
Z9 0
U1 2
U2 2
PU TAYLOR & FRANCIS LTD
PI ABINGDON
PA 2-4 PARK SQUARE, MILTON PARK, ABINGDON OR14 4RN, OXON, ENGLAND
EI 2222-1751
J9 EMERG MICROBES INFEC
JI Emerg. Microbes Infect.
PD DEC 31
PY 2025
VL 14
IS 1
AR 2469653
DI 10.1080/22221751.2025.2469653
PG 7
WC Immunology; Infectious Diseases; Microbiology
WE Science Citation Index Expanded (SCI-EXPANDED)
SC Immunology; Infectious Diseases; Microbiology
GA Z7S2L
UT WOS:001440850900001
PM 39998495
OA gold, Green Published
DA 2025-07-26
ER

PT J
AU Sajith, A
   Iyengar, V
   Varamballi, P
   Mukhopadhyay, C
   Nittur, S
AF Sajith, Anupama
   Iyengar, Varsha
   Varamballi, Prasad
   Mukhopadhyay, Chiranjay
   Nittur, Sudheesh
TI Diagnostic utility of real-time RT-PCR for chikungunya virus detection
   in the acute phase of infection: a retrospective study
SO ANNALS OF MEDICINE
LA English
DT Article
DE Chikungunya; arthralgia; laboratory diagnosis; real-time RT-PCR; AFI;
   good health and well-being
AB Background Chikungunya fever is a viral disease spread by Aedes mosquitoes, reported in over 110 countries. In India, it was first detected in Kolkata in 1963 and is now widespread. Diagnosis often relies on detecting anti-chikungunya IgM antibodies, but these may not be present during the acute phase as viremia can last up to 8 days, leading to underreporting. The present study aims to assess the diagnostic use of real-time RT-PCR for detecting chikungunya-specific nucleic acid in serum samples during the early stages of infection. Methodology A retrospective cross-sectional study was conducted using archived samples collected as a part of 'the hospital-based Acute Febrile Illness (AFI) surveillance project'. AFI cases having fever <= 8 days and arthralgia without any aetiology between 2016 and 2018 from Karnataka, Kerala, and Tamil Nadu were included in the study. Samples were subjected to nucleic acid extraction followed by chikungunya real-time RT-PCR using a standardized in-house protocol. The samples that tested positive for Chikungunya by real-time RT-PCR were further tested for detecting anti-Chikungunya IgM antibodies using enzyme-linked immunosorbent assay. Demographic characterization of the cases was performed using SPSS version 20 and GraphPad Prism version 10. Results Out of a total of 646 samples tested, 31 samples (4.79%) were positive by real-time RT-PCR for chikungunya virus, 20 of which had a Ct value of <30, indicating a relatively high viral load. Among the 31 serum samples tested for anti-Chikungunya IgM antibodies, only one showed a positive result. Demographic analysis showed that 67% of cases were male and 32% were female, respectively. Clinical data analysis showed that most of the cases presented with cough (87%), headache (80.6%), myalgia (77.4%), coryza (70.9%), vomiting (58%), and abdominal pain (38.7%). Conclusion The current study findings highlight the importance of screening patients with fever for up to 8 days and arthralgia for not only detecting IgM antibodies against chikungunya using ELISA but also for chikungunya virus-specific nucleic acid through real-time PCR/nucleic acid amplification techniques, or other methods. Not performing laboratory tests to screen for chikungunya-specific nucleic acid or antigen may result in underreporting of chikungunya cases, thereby impacting effective control measures and management of cases.
C1 [Sajith, Anupama; Iyengar, Varsha; Varamballi, Prasad; Mukhopadhyay, Chiranjay; Nittur, Sudheesh] Manipal Acad Higher Educ, Manipal Inst Virol, Manipal, India.
C3 Manipal Academy of Higher Education (MAHE)
RP Nittur, S (corresponding author), Manipal Acad Higher Educ, Manipal Inst Virol, Manipal, India.
EM sudheesh.n@manipal.edu
RI Mukhopadhyay, Chiranjay/GLU-2887-2022
FU Manipal Institute of Virology, Manipal Academy of Higher Education;
   Manipal Academy of Higher Education
FX Our deep sense of gratitude to all the faculty, researchers, laboratory
   and office staff of the Manipal Institute of Virology, and Manipal
   Academy of Higher Education for their support and guidance. The final
   version of the manuscript was edited using AJE, ChatGPT and plagiarism
   detection was performed using Turnitin software.
CR Abhold J, 2023, PLOS ONE, V18, DOI 10.1371/journal.pone.0279660
   [Anonymous], 2001, B WORLD HEALTH ORGAN, V79, P373, DOI 10.1001/jama.2013.281053
   [Anonymous], About us
   Barathidasan R, 2022, J VIROL METHODS, V304, DOI 10.1016/j.jviromet.2022.114524
   ecdc.europa, About us
   Edwards CJ, 2007, J CLIN VIROL, V39, P271, DOI 10.1016/j.jcv.2007.05.008
   Jagadesh A, 2021, FRONT MICROBIOL, V12, DOI 10.3389/fmicb.2021.695173
   Johnson BW, 2016, J INFECT DIS, V214, pS471, DOI 10.1093/infdis/jiw274
   Kaur M, 2018, J LAB PHYS, V10, P443, DOI 10.4103/JLP.JLP_13_18
   Kumar MS, 2021, LANCET MICROBE, V2, pE41, DOI 10.1016/S2666-5247(20)30175-0
   ncvbdc.mohfw, US
   Rajapakse S, 2010, T ROY SOC TROP MED H, V104, P89, DOI 10.1016/j.trstmh.2009.07.031
   Ray P, 2012, PLOS ONE, V7, DOI 10.1371/journal.pone.0030025
   Reshma RS, 2021, J CLIN VIROL PLUS, V1, DOI 10.1016/j.jcvp.2021.100043
   Schwartz O, 2010, NAT REV MICROBIOL, V8, P491, DOI 10.1038/nrmicro2368
   Singh A, 2017, J GLOB INFECT DIS, V9, P33, DOI 10.4103/0974-777X.194374
   Skalinski LM, 2023, ARCH PUBLIC HEALTH, V81, DOI 10.1186/s13690-023-01081-8
   Varikkodan MM, 2023, VACCINES-BASEL, V11, DOI 10.3390/vaccines11061102
   who, About us
NR 19
TC 0
Z9 0
U1 1
U2 1
PU TAYLOR & FRANCIS LTD
PI ABINGDON
PA 2-4 PARK SQUARE, MILTON PARK, ABINGDON OR14 4RN, OXON, ENGLAND
SN 0785-3890
EI 1365-2060
J9 ANN MED
JI Ann. Med.
PD DEC 31
PY 2025
VL 57
IS 1
AR 2523559
DI 10.1080/07853890.2025.2523559
PG 7
WC Medicine, General & Internal
WE Science Citation Index Expanded (SCI-EXPANDED)
SC General & Internal Medicine
GA 4GW5L
UT WOS:001517722000001
PM 40570284
DA 2025-07-26
ER

PT J
AU Xiao, PP
   Hao, YJ
   Yuan, YG
   Ma, WZ
   Li, YQ
   Zhang, H
   Li, N
AF Xiao, Pengpeng
   Hao, Yujia
   Yuan, Yuge
   Ma, Wenzhou
   Li, Yiquan
   Zhang, He
   Li, Nan
TI Emerging West African Genotype Chikungunya Virus in Mosquito Virome
SO VIRULENCE
LA English
DT Article
DE Virome; mosquito; Chikungunya virus; phylogenetic analysis; virus
   variation
ID METAVIROME
AB We studied the viromes of three dominant mosquito species in Wenzhou, a coastal city in Zhejiang Province, using metavirome sequencing, with 18 viral families identified. Viral sequences were verified by RT-PCR. The JEV E gene was most closely related to the 1988 Korean strain. DENV sequences were most closely related to the 1997 Australian strain. CHIKV-E1-1 was most closely related to the 1983 Senegal strain and belonged to West African genotype CHIKV. Remarkably, this is the first time that a West African genotype of CHIKV has been detected in Zhejiang Province. Mutations in the CHIKV-E1-1 protein A226V may increase infectivity in Ae. albopictus. Three non-conservative mutations of CHIKV-E1-1 (D45H, D70H and V290D) may have an impact on the function. In conclusion, our study reveals the diversity of mosquito-borne viruses and potential emerging outbreaks in the southeast coastal region of China, providing new perspectives for mining the ecological characterization of other important arboviruses.
C1 [Xiao, Pengpeng; Hao, Yujia; Yuan, Yuge; Ma, Wenzhou; Li, Nan] Wenzhou Univ, Inst Virol, Wenzhou Key Lab Virol & Immunol, Wenzhou, Peoples R China.
   [Li, Yiquan] Changchun Univ Chinese Med, Academician Workstn Jilin Prov, Changchun, Peoples R China.
   [Zhang, He] Chinese Acad Agr Sci, Changchun Vet Res Inst, Changchun, Peoples R China.
C3 Wenzhou University; Changchun University of Chinese Medicine; Chinese
   Academy of Agricultural Sciences
RP Li, N (corresponding author), Wenzhou Univ, Inst Virol, Wenzhou Key Lab Virol & Immunol, Wenzhou, Peoples R China.
EM 20190283@wzu.edu.cn
RI Xiao, Pengpeng/JEP-7426-2023
FU National Natural Science Foundation of China [32002312]; Science and
   Technology Project of Wenzhou, Zhejiang, China [Y2023024]
FX This work was supported by the National Natural Science Foundation of
   China [grant number 32002312], Science and Technology Project of
   Wenzhou, Zhejiang, China [grant number Y2023024].
CR Baruah C, 2020, BIOMED RES INT, V2020, DOI 10.1155/2020/7234961
   Chen YM, 2023, CELL, V186, P4662, DOI 10.1016/j.cell.2023.08.029
   Deng X, 2020, PLOS NEGLECT TROP D, V14, DOI 10.1371/journal.pntd.0008574
   Feng GR, 2022, FRONT CELL INFECT MI, V12, DOI 10.3389/fcimb.2022.849662
   Feng Y, 2022, VIRUS EVOL, V8, DOI 10.1093/ve/veac006
   Franklinos LHV, 2019, LANCET INFECT DIS, V19, pE302, DOI 10.1016/S1473-3099(19)30161-6
   Guzman MG, 2016, NAT REV DIS PRIMERS, V2, DOI 10.1038/nrdp.2016.55
   Kraemer MUG, 2019, NAT MICROBIOL, V4, P854, DOI 10.1038/s41564-019-0376-y
   Krzywinski J, 2003, ANNU REV ENTOMOL, V48, P111, DOI 10.1146/annurev.ento.48.091801.112647
   Li N, 2023, J INFECTION, V87, pE48, DOI 10.1016/j.jinf.2023.06.008
   Liang TJ, 2022, BRIEF BIOINFORM, V23, DOI 10.1093/bib/bbac152
   Liu QM, 2022, FRONT CELL INFECT MI, V12, DOI 10.3389/fcimb.2022.834766
   López-García P, 2023, ISME J, V17, P1552, DOI 10.1038/s41396-023-01431-y
   Ni XB, 2023, NAT MICROBIOL, V8, P162, DOI 10.1038/s41564-022-01275-w
   Olmo RP, 2023, NAT MICROBIOL, V8, P135, DOI 10.1038/s41564-022-01289-4
   Pan JR, 2016, PLOS NEGLECT TROP D, V10, DOI 10.1371/journal.pntd.0004936
   Pan JH, 2019, EMERG INFECT DIS, V25, P1589, DOI 10.3201/eid2508.181212
   Quiroz JA, 2019, PLOS PATHOG, V15, DOI 10.1371/journal.ppat.1008061
   Wang J, 2023, NAT COMMUN, V14, DOI 10.1038/s41467-023-39835-1
   Yang XJ, 2023, MICROBIOL SPECTR, V11, DOI 10.1128/spectrum.02688-22
   Yao WW, 2021, FRONT CELL INFECT MI, V11, DOI 10.3389/fcimb.2021.673299
   Zhang D, 2022, FRONT CELL INFECT MI, V12, DOI 10.3389/fcimb.2022.938576
   Zhu ZX, 2023, BMC PUBLIC HEALTH, V23, DOI 10.1186/s12889-023-16552-4
NR 23
TC 1
Z9 1
U1 14
U2 15
PU TAYLOR & FRANCIS INC
PI PHILADELPHIA
PA 530 WALNUT STREET, STE 850, PHILADELPHIA, PA 19106 USA
SN 2150-5594
EI 2150-5608
J9 VIRULENCE
JI Virulence
PD DEC 31
PY 2025
VL 16
IS 1
AR 2444686
DI 10.1080/21505594.2024.2444686
PG 8
WC Immunology; Infectious Diseases; Microbiology
WE Science Citation Index Expanded (SCI-EXPANDED)
SC Immunology; Infectious Diseases; Microbiology
GA Q0U3R
UT WOS:001381940900001
PM 39715491
OA gold
DA 2025-07-26
ER

PT J
AU Labiod, N
   Chamorro-Tojeiro, S
   de la Calle-prieto, F
   Gutiérrez-López, R
   Sánchez-Seco, MP
   Vázquez, A
AF Labiod, Nuria
   Chamorro-Tojeiro, Sandra
   de la Calle-prieto, Fernando
   Gutierrez-Lopez, Rafael
   Sanchez-Seco, M. Paz
   Vazquez, Ana
TI Oropouche Virus, A New Emerging Threat
SO CURRENT INFECTIOUS DISEASE REPORTS
LA English
DT Review
DE Emerging disease; Oropouche virus; Arbovirus; Outbreak; Orthobunyavirus;
   Zoonosis
ID CHIKUNGUNYA VIRUS; DC-SIGN; DISEASE; ORTHOBUNYAVIRUS; TRANSCRIPTION;
   INFECTION; PROTEINS; RECEPTOR
AB Purpose of ReviewThis review examines the emerging public health threat posed by the Oropouche virus (OROV), an arbovirus circulating in the Latin Americas. It focuses on its genomic organization, transmission dynamics, clinical manifestations, and vector competence while evaluating environmental and anthropogenic factors influencing its spread.Recent FindingsRecent studies reveal that climate change, deforestation, and urbanization have expanded OROV's geographic range. Outbreaks have been reported in Brazil, Panama, Cuba, and Guyana, between others, with imported cases detected in Europe and the United States. Reassortment events contribute to the virus's genetic diversity and complicate its diagnosis along with co-circulation with other arboviruses with similar symptoms.SummaryOROV is an underestimated pathogen requiring enhanced surveillance and multidisciplinary control measures. Strengthening diagnostic capabilities and implementing coordinated public health strategies are essential to mitigate its spread and address severe complications, including neurological and maternal-fetal outcomes.
C1 [Labiod, Nuria; Gutierrez-Lopez, Rafael; Sanchez-Seco, M. Paz; Vazquez, Ana] Inst Salud Carlos III, Arboviruses & Viral Imported Dis Lab, Ctr Nacl Microbiol, Majadahonda, Spain.
   [Chamorro-Tojeiro, Sandra] Ramon & Cajal Univ Hosp, Infect Dis Dept, Natl Referral Unit Trop Dis, Inst Ramon & Cajal Invest Sanitaria IRYCIS, Madrid, Spain.
   [de la Calle-prieto, Fernando] Univ La Paz IdiPAZ, Inst Invest Hosp,La Paz Carlos III CB Univ Hosp, Natl Referral Unit Imported Dis & Int Hlth, High Level Isolat Unit, Madrid, Spain.
   [Chamorro-Tojeiro, Sandra; de la Calle-prieto, Fernando; Gutierrez-Lopez, Rafael; Sanchez-Seco, M. Paz] Ctr Invest Biomed Red Enfermedades Infecciosas CIB, Madrid, Spain.
   [Vazquez, Ana] Ctr Invest Biomed Red Epidemiol & Salud Publ CIBER, Madrid, Spain.
C3 Instituto de Salud Carlos III; Centro Nacional de Microbiologia (CNM);
   Hospital Universitario Ramon y Cajal
RP Vázquez, A (corresponding author), Inst Salud Carlos III, Arboviruses & Viral Imported Dis Lab, Ctr Nacl Microbiol, Majadahonda, Spain.; Vázquez, A (corresponding author), Ctr Invest Biomed Red Epidemiol & Salud Publ CIBER, Madrid, Spain.
EM nlabiod@isciii.es; sandracht@gmail.com; fcalle.prieto@salud.madrid.org;
   r.gutierrez@isciii.es; paz.sanchez@isciii.es; a.vazquez@isciii.es
RI SANCHEZ-SECO, PAZ/GOG-9335-2022
CR Aardema ML, 2020, PARASITE VECTOR, V13, DOI 10.1186/s13071-020-3879-8
   Aeropuertos Espanoles y Navegacion Aerea, 2024, Estadisticas de trafico aereo Internet
   Aguilar PV, 2011, PLOS NEGLECT TROP D, V5, DOI 10.1371/journal.pntd.0001315
   Almeida GM, 2021, FRONT NEUROSCI-SWITZ, V15, DOI 10.3389/fnins.2021.674576
   Alvarez-Falconi Pedro P., 2010, Rev. gastroenterol. Perú, V30, P334
   Aquino VH, 2003, ARCH VIROL, V148, P19, DOI 10.1007/s00705-002-0913-4
   Aranda C, 2018, EUROSURVEILLANCE, V23, P23, DOI 10.2807/1560-7917.ES.2018.23.47.1700837
   Bandeira AC, 2024, Emerg Infect Dis Internet, V30
   Barbiero A, 2024, J TRAVEL MED, V32, DOI 10.1093/jtm/taae148
   Barbosa NS, 2023, J VIROL, V97, DOI 10.1128/jvi.01331-22
   Bohers C., 2023, Eurosurveillance, V29, P2400271
   Borborema C A, 1982, Rev Inst Med Trop Sao Paulo, V24, P132
   Boulant S, 2015, VIRUSES-BASEL, V7, P2794, DOI 10.3390/v7062747
   Bowden TA, 2013, PLOS PATHOG, V9, DOI 10.1371/journal.ppat.1003374
   Briese T, 2006, J VIROL, V80, P5627, DOI 10.1128/JVI.02448-05
   Briese T, 2013, VIROLOGY, V446, P207, DOI 10.1016/j.virol.2013.07.030
   Brustolin M, 2024, PARASITE VECTOR, V17, DOI 10.1186/s13071-024-06293-7
   Calba C, 2017, EUROSURVEILLANCE, V22, P5, DOI 10.2807/1560-7917.ES.2017.22.39.17-00647
   Camarao AAR, 2019, J VIROL METHODS, V271, DOI 10.1016/j.jviromet.2019.113685
   Cardoso BF, 2015, MEM I OSWALDO CRUZ, V110, P745, DOI 10.1590/0074-02760150123
   Castilletti Concetta, 2024, Emerg Infect Dis, V30, P2684, DOI 10.3201/eid3012.241470
   Castilletti C, 2024, EUROSURVEILLANCE, V29, DOI 10.2807/1560-7917.ES.2024.29.26.2400362
   Centers for Disease Control and Prevention, 2024, Updated Interim Guidance for Health Departments on Testing and Reporting for Oropouche Virus Disease Internet
   Ciuoderis KA, 2022, EMERG MICROBES INFEC, V11, P2645, DOI 10.1080/22221751.2022.2136536
   Connors KA, 2024, bioRxiv
   de la Calle-prieto F, 2024, ENFERM INFEC MICR CL, V42, P516, DOI 10.1016/j.eimc.2024.09.002
   de Mendonça SF, 2021, VIRUSES-BASEL, V13, DOI 10.3390/v13050755
   Deiana M, 2024, VIRUSES-BASEL, V16, DOI 10.3390/v16101586
   Desai AN, 2024, IJID REG, V13, DOI 10.1016/j.ijregi.2024.100456
   do Nascimento VA, 2020, MEM I OSWALDO CRUZ, V115, DOI 10.1590/0074-02760190338
   Fonseca LMD, 2020, JPN J INFECT DIS, V73, P164, DOI 10.7883/yoken.JJID.2019.296
   DUNN EF, 1995, VIROLOGY, V211, P133, DOI 10.1006/viro.1995.1386
   Eifan S, 2013, VIRUSES-BASEL, V5, P2447, DOI 10.3390/v5102447
   Elliott RM, 2014, NAT REV MICROBIOL, V12, P673, DOI 10.1038/nrmicro3332
   European Centre for Disease Prevention and Control, 2024, Oropouche virus disease cases imported into the European Union-9 August 2024
   Feitoza LHM, 2025, ACTA TROP, V261, DOI 10.1016/j.actatropica.2024.107487
   Fernández JRD, 2024, EUR J CLIN MICROBIOL, V43, P2233, DOI 10.1007/s10096-024-04941-5
   Files MA, 2022, NPJ VACCINES, V7, DOI 10.1038/s41541-022-00456-2
   Garcia C, 2024, NEW ENGL J MED, V391, P2055, DOI 10.1056/NEJMc2412812
   Geijtenbeek TBH, 2002, J LEUKOCYTE BIOL, V71, P921
   Grandadam M, 2011, EMERG INFECT DIS, V17, P910, DOI 10.3201/eid1705.101873
   Guu TSY, 2012, ADV EXP MED BIOL, V726, P245, DOI 10.1007/978-1-4614-0980-9_11
   Hotez PJ, 2017, PLOS NEGLECT TROP D, V11, DOI 10.1371/journal.pntd.0005462
   Huits R, 2024, J TRAVEL MED, V31, DOI 10.1093/jtm/taae117
   Igloi Z, 2025, EMERG INFECT DIS, V31, P205, DOI 10.3201/eid3101.241452
   Ladner JT, 2014, J GEN VIROL, V95, P1055, DOI 10.1099/vir.0.061309-0
   Lozach PY, 2011, CELL HOST MICROBE, V10, P75, DOI 10.1016/j.chom.2011.06.007
   Magallanes S, 2024, EMERG MICROBES INFEC, V13, DOI 10.1080/22221751.2024.2348510
   Maier MA, 2025, INFECTION, V53, P753, DOI 10.1007/s15010-024-02400-z
   Martins-Luna J, 2020, BMC RES NOTES, V13, DOI 10.1186/s13104-020-4937-1
   McGregor BL, 2021, VIRUSES-BASEL, V13, DOI 10.3390/v13020226
   Monge S, 2020, ACTA TROP, V205, DOI 10.1016/j.actatropica.2020.105402
   Moreli ML, 2002, J MED VIROL, V66, P139, DOI 10.1002/jmv.2122
   Morrison A, 2024, MMWR-MORBID MORTAL W, V73, P769, DOI 10.15585/mmwr.mm7335e1
   Murillo JL, 2018, AMINO ACIDS, V50, P711, DOI 10.1007/s00726-018-2560-4
   Naveca FG, 2024, NAT MED, V30, DOI 10.1038/s41591-024-03300-3
   Naveca FG, 2017, MEM I OSWALDO CRUZ, V112, P510, DOI 10.1590/0074-02760160062
   OBIJESKI JF, 1976, J VIROL, V19, P985, DOI 10.1128/JVI.19.3.985-997.1976
   Okesanya OJ, 2025, TROP DIS TRAVEL MED, V11, DOI 10.1186/s40794-024-00236-x
   Organizacion Panamericana de la Salud, 2025, Epidemiological Update Oropouche in the Americas Region
   Organizacion Panamericana de la Salud, 2024, Orientaciones provisionales para la vigilancia entomologica y las medidas de prevencion de los vectores del virus de Oropouche Internet
   Organizacion Panamericana de la Salud, 2024, Alerta Epidemiologico-Oropouche na Regiao das Americas: evento de transmissao vertical sob investigacao no Brasil-17 de julho de 2024-OPAS/OMS Organizacao Pan-Americana da Saude
   Organizacion Panamericana de la Salud P, 2025, Paises con reporte de casos del virus Oropouche Internet
   Oropouche P., 2024, Casos de transmision maternoinfantil bajo investigacion en Brasil 18 de julio Internet
   Pastula DM, 2025, ANN NEUROL, V97, P28, DOI 10.1002/ana.27139
   Pereira TN, 2020, PLOS NEGLECT TROP D, V14, DOI 10.1371/journal.pntd.0007518
   PINHEIRO F P, 1981, American Journal of Tropical Medicine and Hygiene, V30, P149
   PINHEIRO FP, 1981, AM J TROP MED HYG, V30, P172, DOI 10.4269/ajtmh.1981.30.172
   Rezza G, 2007, LANCET, V370, P1840, DOI 10.1016/S0140-6736(07)61779-6
   Rocklöv J, 2020, NAT IMMUNOL, V21, P479, DOI 10.1038/s41590-020-0648-y
   Romero-Alvarez D, 2018, MICROBES INFECT, V20, P135, DOI 10.1016/j.micinf.2017.11.013
   Sah R, 2024, LANCET REG HEALTH-AM, V38, DOI 10.1016/j.lana.2024.100896
   Sah Ranjit, 2024, Lancet Microbe, V5, P100904, DOI 10.1016/S2666-5247(24)00136-8
   Sakkas H, 2018, VIRUSES-BASEL, V10, DOI 10.3390/v10040175
   Schwartz DA, 2024, VIRUSES-BASEL, V16, DOI 10.3390/v16091435
   Shi XH, 2010, J VIROL, V84, P8460, DOI 10.1128/JVI.00902-10
   Sick F, 2019, VIRUSES-BASEL, V11, DOI 10.3390/v11040376
   Tilston-Lunel NL, 2024, J GEN VIROL, V105, DOI 10.1099/jgv.0.002027
   Tilston-Lunel NL, 2016, J VIROL, V90, P2616, DOI 10.1128/JVI.02849-15
   Tilston-Lunel NL, 2015, J GEN VIROL, V96, P1636, DOI 10.1099/vir.0.000108
   Tortosa F, 2024, REV PANAM SALUD PUBL, V48, DOI 10.26633/RPSP.2024.136
   da Rosa JFT, 2017, AM J TROP MED HYG, V96, P1019, DOI 10.4269/ajtmh.16-0672
   Vairo F, 2018, PLOS ONE, V13, DOI 10.1371/journal.pone.0208896
   Vasconcelos HB, 2011, EMERG INFECT DIS, V17, P800, DOI 10.3201/eid1705.101333
   Weidmann M, 2003, J CLIN MICROBIOL, V41, P3299, DOI 10.1128/JCM.41.7.3299-3305.2003
   Wesselmann KM, 2024, LANCET INFECT DIS, V24, pe439, DOI 10.1016/S1473-3099(23)00740-5
   Zhang YL, 2024, VIRUS RES, V341, DOI 10.1016/j.virusres.2024.199318
   Zhang ZY, 2022, NAT COMMUN, V13, DOI 10.1038/s41467-022-29283-8
NR 88
TC 0
Z9 0
U1 2
U2 2
PU SPRINGER
PI NEW YORK
PA ONE NEW YORK PLAZA, SUITE 4600, NEW YORK, NY, UNITED STATES
SN 1523-3847
EI 1534-3146
J9 CURR INFECT DIS REP
JI Curr. Infect. Dis. Rep.
PD DEC
PY 2025
VL 27
IS 1
AR 13
DI 10.1007/s11908-025-00862-2
PG 11
WC Infectious Diseases
WE Science Citation Index Expanded (SCI-EXPANDED)
SC Infectious Diseases
GA 3IM3S
UT WOS:001501146600001
DA 2025-07-26
ER

PT J
AU Teixeira, CW
   Dias, JP
   Morgado-Santos, L
   da Costa-Rocha, IA
   Giarola-Silva, S
   Lopes-Ribeiro, A
   Gomes-de-Pontes, L
   Santos, TAP
   Brito-de-Sousa, JP
   Reis, EVD
   Campi-Azevedo, AC
   Teixeira-Carvalho, A
   Peruhype-Magalhaes, V
   Azevedo, AD
   Schwarcz, WD
   de Lima, SMB
   da Fonseca, FG
   de Faria, AMC
   Lucas, C
   Bezerra, JF
   Martins, OA
   de Araujo, JMG
   Coelho-dos-Reis, JGA
AF Teixeira, Caio Wilker
   Dias, Jonai Pacheco
   Morgado-Santos, Lizandra
   da Costa-Rocha, Ismael Artur
   Giarola-Silva, Sarah
   Lopes-Ribeiro, Agata
   Gomes-de-Pontes, Leticia
   Santos, Thaiza Aline Pereira
   Brito-de-Sousa, Joaquim Pedro
   de Sousa Reis, Erik Vinicius
   Campi-Azevedo, Ana Carolina
   Teixeira-Carvalho, Andrea
   Peruhype-Magalhaes, Vanessa
   de Souza Azevedo, Adriana
   Schwarcz, Waleska Dias
   de Lima, Sheila Maria Barbosa
   da Fonseca, Flavio Guimaraes
   de Faria, Ana Maria Caetano
   Lucas, Carolina
   Bezerra, Joao Felipe
   Martins-Filho, Olindo Assis
   de Araujo, Joselio Maria Galvao
   Coelho-dos-Reis, Jordana Grazziela Alves
TI IL-17 as a putative hallmark of intense arthralgia and age-related serum
   immune mediator networks during acute chikungunya fever
SO INFLAMMATION RESEARCH
LA English
DT Article
DE Chikungunya virus; Chikungunya fever; Cytokine storm; Signatures;
   Proinflammatory response
ID VIRUS-INFECTION
AB Introduction The present study aimed at evaluating the systemic profile and network connectivity of immune mediators during acute chikungunya fever (CHIKF) according to days of symptoms onset and ageing. Methods A total of 161 volunteers (76 CHIKF patients and 85 non-infected healthy controls) were enrolled. Results and discussion Data demonstrated that a massive and polyfunctional storm of serum immune mediators was observed in CHIKF. Distinct patterns of mediators were observed according to days of symptoms onset. Most chemokines and proinflammatory cytokines were increased early at D0-1, with some increased throughout the kinetics timeline, while others presented a waning profile towards D4-12. Rhythmic signatures further underscored these findings. Increased levels IL-17 appeared as a hallmark of intense arthralgia, while CCL5&IL-5 and TNF-alpha&IL-10 duets are age-tunning features in CHIKF. Differential connectivity of networks was observed with ageing, with a progressive increase in the overall connectivity from < 8 yo towards 51-89 yo. Of note, subsets of immune mediators (IL-17, IL-2 and IL-5) displayed hotspots of hyperconnectivity in elderly as compared to younger patients. Conclusion Together, the overall scenario reveals unique patterns of soluble immune mediators during acute CHIKF infection with an oscillating symphony according to days of symptoms and ageing, which brings insight to future tailor-made therapeutic interventions.
C1 [Teixeira, Caio Wilker; Lopes-Ribeiro, Agata; Gomes-de-Pontes, Leticia; Santos, Thaiza Aline Pereira; de Sousa Reis, Erik Vinicius; da Fonseca, Flavio Guimaraes; Coelho-dos-Reis, Jordana Grazziela Alves] Univ Fed Minas Gerais, Dept Microbiol, Lab Virol Basica & Aplicada, Inst Ciencias Biol, Belo Horizonte, MG, Brazil.
   [Teixeira, Caio Wilker; Morgado-Santos, Lizandra; da Costa-Rocha, Ismael Artur; Giarola-Silva, Sarah; Brito-de-Sousa, Joaquim Pedro; Campi-Azevedo, Ana Carolina; Teixeira-Carvalho, Andrea; Peruhype-Magalhaes, Vanessa; Martins-Filho, Olindo Assis; Coelho-dos-Reis, Jordana Grazziela Alves] Fundacao Oswaldo Cruz, Grp Integrado Pesquisas Biomarcadores, Inst Rene Rachou, Belo Horizonte, MG, Brazil.
   [Dias, Jonai Pacheco] Univ Fed Rio Grande do Norte, Dept Microbiol & Parasitol, Programa Posgrad Biol Parasitaria, Natal, RN, Brazil.
   [de Souza Azevedo, Adriana; Schwarcz, Waleska Dias] Fiocruz MS, Lab Tecnol Virol, Inst Tecnol Imunobiol Biomanguinhos, Rio De Janeiro, RJ, Brazil.
   [de Lima, Sheila Maria Barbosa] Fundacao Oswaldo Cruz, Dept Desenvolvimento Expt & Preclin DEDEP, Inst Tecnol Imunobiol Biomanguinhos, BR-21040900 Rio De Janeiro, Brazil.
   [de Faria, Ana Maria Caetano] Univ Fed Minas Gerais, Dept Bioquimica&Imunol, Inst Ciencias Biol, Belo Horizonte, MG, Brazil.
   [Lucas, Carolina] Yale Univ, Sch Med, Dept Immunobiol, New Haven, CT USA.
   [Bezerra, Joao Felipe] Univ Fed Paraiba, Prat Lab & Odontol, Dept Diagnost, Escola Tecn Saude,Ctr Profiss & Tecnol, Joao Pessoa, Brazil.
   [de Araujo, Joselio Maria Galvao] Univ Fed Rio Grande do Norte, Ctr Biociencias, Dept Microbiol & Parasitol, Campus Univ Lagoa Nova,Caixa Postal 1524, BR-59072970 Natal, RN, Brazil.
   [Martins-Filho, Olindo Assis] Fundacao Oswaldo Cruz, Inst Rene Rachou, Nucleo Estudos Saude Publ & Envelhecimento, Ave Augusto de Lima 1715, BR-30190002 Belo Horizonte, Brazil.
   [Coelho-dos-Reis, Jordana Grazziela Alves] Univ Fed Minas Gerais, Dept Microbiol, Inst Ciencias Biol, Ave Antonio Carlos 6627, BR-31270901 Belo Horizonte, MG, Brazil.
C3 Universidade Federal de Minas Gerais; Fundacao Oswaldo Cruz; Fiocruz -
   Research Center Rene Rachou; Universidade Federal do Rio Grande do
   Norte; Fundacao Oswaldo Cruz; Fundacao Oswaldo Cruz; Universidade
   Federal de Minas Gerais; Yale University; Universidade Federal da
   Paraiba; Universidade Federal do Rio Grande do Norte; Fundacao Oswaldo
   Cruz; Fiocruz - Research Center Rene Rachou; Universidade Federal de
   Minas Gerais
RP Coelho-dos-Reis, JGA (corresponding author), Univ Fed Minas Gerais, Dept Microbiol, Lab Virol Basica & Aplicada, Inst Ciencias Biol, Belo Horizonte, MG, Brazil.; Martins, OA; Coelho-dos-Reis, JGA (corresponding author), Fundacao Oswaldo Cruz, Grp Integrado Pesquisas Biomarcadores, Inst Rene Rachou, Belo Horizonte, MG, Brazil.; de Araujo, JMG (corresponding author), Univ Fed Rio Grande do Norte, Ctr Biociencias, Dept Microbiol & Parasitol, Campus Univ Lagoa Nova,Caixa Postal 1524, BR-59072970 Natal, RN, Brazil.; Martins, OA (corresponding author), Fundacao Oswaldo Cruz, Inst Rene Rachou, Nucleo Estudos Saude Publ & Envelhecimento, Ave Augusto de Lima 1715, BR-30190002 Belo Horizonte, Brazil.; Coelho-dos-Reis, JGA (corresponding author), Univ Fed Minas Gerais, Dept Microbiol, Inst Ciencias Biol, Ave Antonio Carlos 6627, BR-31270901 Belo Horizonte, MG, Brazil.
EM oamfilho@gmail.com; joseliogalvao@gmail.com; reisjordana@gmail.com
RI Coelho-dos-Reis, Jordana/HGU-6453-2022; Gomes-De-Pontes,
   Leticia/B-5815-2013; Reis, Erik/AAL-6719-2020; AZEVEDO,
   ADRIANA/ISS-1437-2023; Araújo, Josélio/B-5502-2013; BEZERRA,
   JOAO/IYT-3123-2023; Martins-Filho, Olindo Assis/ABE-6278-2021;
   Costa-Rocha, Ismael Artur/JNR-2518-2023
OI Vinicius de Sousa Reis, Erik/0000-0001-5442-6240; Costa-Rocha, Ismael
   Artur da/0000-0001-8691-7669; 
FU Conselho Nacional de Desenvolvimento Tecnologico (CNPq); Fundacao de
   Amparo a Pesquisa do Estado de Minas Gerais (FAPEMIG); Coordenacao de
   Aperfeicoamento de Pessoal de Nivel Superior (CAPES); FAPEAM (PVN-II,
   PR-ESTADO Program) [005/2019]
FX This work was supported by the Conselho Nacional de Desenvolvimento
   Tecnologico (CNPq), Fundacao de Amparo a Pesquisa do Estado de Minas
   Gerais (FAPEMIG). This study was performed by students and professors
   enrolled in Postgraduate Programs: Programa de Pos-Graduacao em
   Microbiologia (UFMG), Programa de Pos-Graduacao em Biologia Parasitaria
   (UFRN) and Programa de Pos-Graduacao em Ciencias da Saude
   (FIOCRUZ-Minas), all supported by Coordenacao de Aperfeicoamento de
   Pessoal de Nivel Superior (CAPES). The authors thank the Program for
   Technological Development in Tools for Health-RPT-FIOCRUZ for use of the
   flow cytometry facilities. The authors also express their gratitude to
   Dayane Andriotti Otta for technical support. ATC, AMCF, OAMF and JGCR
   received PQ fellowships from CNPq. ATC and OAMF are research fellows
   from FAPEAM (PVN-II, PR & Oacute;-ESTADO Program #005/2019). OAMF is
   research fellow from Universidade do Estado do Amazonas-UEA (PROVISIT
   No. 005/2023-PROPESP/UEA).
CR Abdelnabi R, 2015, ANTIVIR RES, V121, P59, DOI 10.1016/j.antiviral.2015.06.017
   Amaral JK, 2020, AM J MED, V133, pE91, DOI 10.1016/j.amjmed.2019.10.005
   Bandyopadhyay Debabrata, 2010, Indian J Dermatol, V55, P64, DOI 10.4103/0019-5154.60356
   Batista MA, 2020, FRONT IMMUNOL, V11, DOI 10.3389/fimmu.2020.579972
   Beringer A, 2019, NAT REV RHEUMATOL, V15, P491, DOI 10.1038/s41584-019-0243-5
   Chen LH, 2024, J TRAVEL MED, V31, DOI 10.1093/jtm/taae123
   Chirathaworn C, 2020, PATHOGENS, V9, DOI 10.3390/pathogens9060415
   Chow A, 2011, J INFECT DIS, V203, P149, DOI 10.1093/infdis/jiq042
   da Silva NM, 2018, EPIDEMIOL SERV SAUDE, V27, DOI [10.5123/S1679-49742018000300003, 10.5123/s1679-49742018000300003]
   de Oliveira E, 2019, SCI REP-UK, V9, DOI 10.1038/s41598-019-54223-w
   de Souza WM, 2024, LANCET REG HEALTH-AM, V30, DOI 10.1016/j.lana.2023.100673
   Ferreira AS, 2021, REV INST MED TROP SP, V63, DOI [10.1590/S1678-9946202163016, 10.1590/s1678-9946202163016]
   Fox JM, 2016, J IMMUNOL, V197, P4210, DOI 10.4049/jimmunol.1601426
   Ganesan VK, 2017, VIRUSES-BASEL, V9, DOI 10.3390/v9120368
   Jacob-Nascimento LC, 2021, FRONT IMMUNOL, V12, DOI 10.3389/fimmu.2021.744183
   Jenster LM, 2022, J EXP MED, V220, DOI 10.1084/jem.20220837
   Kasler H, 2021, NATURE AGING, V1, P24, DOI 10.1038/s43587-020-00021-3
   Khongwichit S, 2021, J BIOMED SCI, V28, DOI 10.1186/s12929-021-00778-8
   Kondo N, 2021, INT J MOL SCI, V22, DOI 10.3390/ijms222010922
   Kunwar S, 2016, RHEUMATOL INT, V36, P1065, DOI 10.1007/s00296-016-3480-9
   Lanciotti RS, 2007, EMERG INFECT DIS, V13, P764, DOI 10.3201/eid1305.070015
   Liu X, 2022, MBIO, V13, DOI 10.1128/mbio.00289-22
   Liu ZQ, 2023, SIGNAL TRANSDUCT TAR, V8, DOI 10.1038/s41392-023-01451-2
   Monteiro JD, 2020, PLOS ONE, V15, DOI 10.1371/journal.pone.0241799
   Moreira FRR, 2023, PLOS NEGLECT TROP D, V17, DOI 10.1371/journal.pntd.0011536
   Mostafavi H, 2019, VIRUSES-BASEL, V11, DOI 10.3390/v11030290
   Neupane B, 2020, FRONT IMMUNOL, V11, DOI 10.3389/fimmu.2020.588382
   Ngono AE, 2018, ANNU REV IMMUNOL, V36, P279, DOI 10.1146/annurev-immunol-042617-053142
   O'Driscoll M, 2021, INT J INFECT DIS, V112, P1, DOI 10.1016/j.ijid.2021.08.066
   Robert M, 2019, FRONT MED-LAUSANNE, V5, DOI 10.3389/fmed.2018.00364
   Silva MMO, 2021, INT J INFECT DIS, V105, P608, DOI 10.1016/j.ijid.2021.03.003
   Srivastava P, 2020, FRONT IMMUNOL, V11, DOI 10.3389/fimmu.2020.00695
   Vu DM, 2017, CLIN LAB MED, V37, P371, DOI 10.1016/j.cll.2017.01.008
   Wen JS, 2020, CELL REP, V31, DOI 10.1016/j.celrep.2020.107566
NR 34
TC 0
Z9 0
U1 2
U2 2
PU SPRINGER BASEL AG
PI BASEL
PA PICASSOPLATZ 4, BASEL, 4052, SWITZERLAND
SN 1023-3830
EI 1420-908X
J9 INFLAMM RES
JI Inflamm. Res.
PD DEC
PY 2025
VL 74
IS 1
AR 16
DI 10.1007/s00011-024-01977-3
PG 15
WC Cell Biology; Immunology
WE Science Citation Index Expanded (SCI-EXPANDED)
SC Cell Biology; Immunology
GA S1X2G
UT WOS:001396232000001
PM 39797999
DA 2025-07-26
ER

PT J
AU Vivekanandhan, P
AF Vivekanandhan, Perumal
TI Cytochrome P450 and esterase genes associated with permethrin resistance
   in Aedes aegypti (Linnaeus, 1762)
SO MOLECULAR BIOLOGY REPORTS
LA English
DT Article
DE Aedes aegypti; Insecticide resistance; Detoxification enzyme; Pesticide;
   Esterase; Cytochrome P450
ID INSECTICIDE RESISTANCE; CARBOXYLESTERASE; DETOXIFICATION
AB Background The mosquito species Aedes aegypti, known for transmitting diseases such as dengue fever, Zika virus, chikungunya, yellow fever, Mayaro virus, and Rift valley fever, has developed resistance to pyrethroid insecticides. This resistance is attributed to the increased expression of detoxification enzymes, particularly cytochrome P450s and esterases, which metabolize and neutralize the insecticide, thereby reducing its effectiveness in controlling mosquito populations. Methods The present study investigated the expression levels of cytochrome P450 genes CYP6AA7, CYP9M10, CYP9J40, CYP9J34, KM234962, Esterase B1, and Alpha esterase in both larvae and adults of permethrin resistant (Per Res) and susceptible mosquito strains Ae. aegypti. Results The results indicated that the CYP9M10 gene was overexpressed by 10.9-fold in larvae. In Per Res larvae, the gene expression of CYP9J34 increased by 1.7-fold, followed by CYP9J40 (8.2-fold) and CYP6AA7 (5.3-fold) compared to the susceptible strain. Conversely, lower expression level of CYP9J34 and KM234962 were observed in both Per Res larvae and adults. Additionally, alpha esterase was overexpressed 8.2-fold in Per Res larvae, while the esterase B1 gene showed a 5.1-fold increase in larvae compared to the susceptible strain. Conclusions Based on these results, it is evident shown that the cytochrome P450 genes CYP9M10, CYP9J34, CYP9J40, CYP6AA7, alpha-Esterase, and Esterase B1 are involved in both permethrin resistance in larvae and adults of Ae. aegypti
C1 [Vivekanandhan, Perumal] Saveetha Univ, Saveetha Inst Med & Tech Sci SIMATS, Saveetha Dent Coll & Hosp, Dept Gen Pathol, Chennai 600077, Tamil Nadu, India.
C3 Saveetha Institute of Medical & Technical Science; Saveetha Dental
   College & Hospital
RP Vivekanandhan, P (corresponding author), Saveetha Univ, Saveetha Inst Med & Tech Sci SIMATS, Saveetha Dent Coll & Hosp, Dept Gen Pathol, Chennai 600077, Tamil Nadu, India.
EM mosqvk@gmail.com
RI Vivekanandhan, Perumal/H-2783-2017
FU Department of General Pathology at Saveetha Dental College and
   Hospitals, Saveetha Institute of Medical and Technical Sciences,
   Saveetha University
FX We would like to express our gratitude to the Department of General
   Pathology at Saveetha Dental College and Hospitals, Saveetha Institute
   of Medical and Technical Sciences, Saveetha University, located in
   Chennai, Tamil Nadu, India, for generously providing laboratory
   facilities that significantly facilitated the progress and completion of
   this study.
CR Abbott WS, 1925, J ECON ENTOMOL, V18, P265, DOI 10.1093/jee/18.2.265a
   Ahebwa A, 2023, ONE HEALTH-AMSTERDAM, V16, DOI 10.1016/j.onehlt.2023.100555
   Akhir MAM, 2021, Molecular insight into the knockdown resistance (kdr) in the voltage gated sodium channel (vgsc) gene of the main dengue vector, Aedes aegypti (Diptera: Culicidae) and the discovery of novel regional specific point mutation A1007G in Malaysia, DOI [10.21203/rs.3.rs-102568/v2, DOI 10.21203/RS.3.RS-102568/V2]
   Akhir MAM, 2022, PARASITE VECTOR, V15, DOI 10.1186/s13071-022-05192-z
   Al-Amin HM, 2023, PEST MANAG SCI, V79, P2846, DOI 10.1002/ps.7462
   Amelia-Yap ZH, 2018, PARASITE VECTOR, V11, DOI 10.1186/s13071-018-2899-0
   [Anonymous], 2006, WORLD HEAL ORGAN, V1, P114
   Asgarian TS, 2023, J ARTHROPOD-BORNE DI, V17, P1, DOI 10.18502/jad.v17i1.13198
   Bavithra CML, 2023, FRONT MOL BIOSCI, V10, DOI 10.3389/fmolb.2023.1257859
   Bhandari V, 2023, CUREUS J MED SCIENCE, V15, DOI 10.7759/cureus.49263
   Brooke BD, 2008, T ROY SOC TROP MED H, V102, P524, DOI 10.1016/j.trstmh.2008.01.001
   David JP, 2013, PHILOS T R SOC B, V368, DOI 10.1098/rstb.2012.0429
   David JP, 2005, P NATL ACAD SCI USA, V102, P4080, DOI 10.1073/pnas.0409348102
   Delrieu M, 2023, CURR RES PARASITOL V, V4, DOI 10.1016/j.crpvbd.2023.100139
   Dusfour I, 2019, PLOS NEGLECT TROP D, V13, DOI 10.1371/journal.pntd.0007615
   Dykes CL, 2022, SCI REP-UK, V12, DOI 10.1038/s41598-022-21522-8
   El-Sayed MH, 2023, TOXICS, V11, DOI 10.3390/toxics11030215
   Fagbohun IK, 2022, J MED ENTOMOL, V59, P1741, DOI 10.1093/jme/tjac114
   Faucon F, 2017, PLOS NEGLECT TROP D, V11, DOI 10.1371/journal.pntd.0005526
   Feng XC, 2018, INSECT BIOCHEM MOLEC, V92, P30, DOI 10.1016/j.ibmb.2017.11.007
   Gilbert RK, 2023, BIRTH DEFECTS RES, V115, P265, DOI 10.1002/bdr2.2134
   Gong YH, 2017, SCI REP-UK, V7, DOI 10.1038/s41598-017-00486-0
   Hopkins DH, 2017, BIOCHEMISTRY-US, V56, P5512, DOI 10.1021/acs.biochem.7b00774
   Huang XY, 2023, BMC GENOMICS, V24, DOI 10.1186/s12864-023-09241-4
   Kim DY, 2023, INSECTS, V14, DOI 10.3390/insects14090767
   King R, 2023, ENTOMOL GEN, V43, P639, DOI 10.1127/entomologia/2023/1832
   Kuno G, 2024, VIRUSES-BASEL, V16, DOI 10.3390/v16010084
   Liu Nannan, 2006, Insect Science, V13, P159, DOI 10.1111/j.1744-7917.2006.00078.x
   Lu K, 2021, CURR OPIN INSECT SCI, V43, P103, DOI 10.1016/j.cois.2020.11.004
   Lumjuan N, 2011, INSECT BIOCHEM MOLEC, V41, P203, DOI 10.1016/j.ibmb.2010.12.005
   Mack LK, 2023, SCI REP-UK, V13, DOI 10.1038/s41598-023-43676-9
   Mashlawi AM, 2022, PARASITE VECTOR, V15, DOI 10.1186/s13071-022-05525-y
   Moyes CL, 2017, PLOS NEGLECT TROP D, V11, DOI 10.1371/journal.pntd.0005625
   Oumbouke WA, 2020, SCI REP-UK, V10, DOI 10.1038/s41598-020-71933-8
   Peng JM, 2024, PLOS NEGLECT TROP D, V18, DOI 10.1371/journal.pntd.0012053
   Pu J, 2024, CURR OPIN INSECT SCI, V63, DOI 10.1016/j.cois.2024.101184
   Rault LC, 2019, PESTIC BIOCHEM PHYS, V156, P96, DOI 10.1016/j.pestbp.2019.02.007
   Small GJ, 1999, MED VET ENTOMOL, V13, P274, DOI 10.1046/j.1365-2915.1999.00171.x
   Sumitha MK, 2023, J VECTOR DIS, V60, P116, DOI 10.4103/0972-9062.361174
   Sun HN, 2021, PLOS NEGLECT TROP D, V15, DOI 10.1371/journal.pntd.0009871
   Tagne CSD, 2024, GENETICS, V229, DOI 10.1093/genetics/iyae181
   Tzotzos G, 2025, INSECTS, V16, DOI 10.3390/insects16020184
   Vivekanandhan P, 2021, INT J TROP INSECT SC, V41, P2543, DOI 10.1007/s42690-021-00434-6
   Vivekanandhan P, 2020, PARASITOL INT, V76, DOI 10.1016/j.parint.2020.102099
   Vivekanandhan P, 2022, J FUNGI, V8, DOI 10.3390/jof8030300
   Vivekanandhan P, 2020, PLOS ONE, V15, DOI 10.1371/journal.pone.0232172
   Vivekanandhan P, 2020, NAT PROD RES, V34, P2626, DOI 10.1080/14786419.2018.1547290
   Vivekanandhan P, 2018, PHYSIOL MOL PLANT P, V101, P156, DOI 10.1016/j.pmpp.2017.05.005
   Vivekanandhan P, 2018, INT J ENV RES PUB HE, V15, DOI 10.3390/ijerph15020388
   Vontas J, 2018, P NATL ACAD SCI USA, V115, P4619, DOI 10.1073/pnas.1719663115
   Wondji CS, 2009, GENOME RES, V19, P452, DOI 10.1101/gr.087916.108
   World Health Organization - WHO, 2016, TEST PROC INREMO, V2nd
   Ye M, 2022, AGRICULTURE-BASEL, V12, DOI 10.3390/agriculture12010053
   Zerfu B, 2023, TROP MED HEALTH, V51, DOI 10.1186/s41182-023-00504-0
   Zhang L, 2010, COMP BIOCHEM PHYS B, V156, P6, DOI 10.1016/j.cbpb.2010.01.011
   Zou FF, 2024, J ASIA-PAC ENTOMOL, V27, DOI 10.1016/j.aspen.2024.102210
NR 56
TC 0
Z9 0
U1 0
U2 0
PU SPRINGER
PI DORDRECHT
PA VAN GODEWIJCKSTRAAT 30, 3311 GZ DORDRECHT, NETHERLANDS
SN 0301-4851
EI 1573-4978
J9 MOL BIOL REP
JI Mol. Biol. Rep.
PD DEC
PY 2025
VL 52
IS 1
AR 562
DI 10.1007/s11033-025-10670-5
PG 9
WC Biochemistry & Molecular Biology
WE Science Citation Index Expanded (SCI-EXPANDED)
SC Biochemistry & Molecular Biology
GA 3ND5H
UT WOS:001504314300008
PM 40481931
DA 2025-07-26
ER

PT J
AU Wiemers, P
   Graf, I
   Addo, MM
   Arck, PC
   Diemert, A
AF Wiemers, Pauline
   Graf, Isabel
   Addo, Marylyn M.
   Arck, Petra C.
   Diemert, Anke
TI Mothers and mosquitoes: climate change contributes to the spread of
   vector-borne pathogens posing a substantial threat to pregnant women
SO SEMINARS IN IMMUNOPATHOLOGY
LA English
DT Review
DE Vertical transmission; Fetal infection; Maternal immune activation;
   Maternal infection; Guidelines; Climate change; Vector-borne diseases
ID ZIKA VIRUS; VERTICAL TRANSMISSION; YELLOW-FEVER; CHIKUNGUNYA VIRUS;
   AEDES-ALBOPICTUS; DENGUE INFECTION; VACCINE; CHALLENGE; RISK; ACTIVATION
AB Infectious diseases have threatened individuals and societies since the dawn of humanity. Certain population groups, including pregnant women, young children and the elderly, are particularly vulnerable to severe infections. Over the past few centuries, advances in medical standards and the availability of vaccines have reduced infection-related mortality and morbidity rates in industrialized countries. However, the global rise in temperatures and increased precipitation present a new challenge, facilitating the broader distribution of disease vectors, such as mosquitoes, bugs and ticks, to higher altitudes and latitudes. Consequently, epidemic and pandemic outbreaks associated with these vectors, such as Zika, West Nile, dengue, yellow fever, chikungunya and malaria, are increasingly impacting diverse populations. This review comprehensively examines how infections associated with climate change disproportionately affect the health and well-being of pregnant women and their unborn children. There has been a noticeable emergence of vector-borne diseases in Europe. Consequently, we stress the importance of implementing measures that effectively protect pregnant women from these increasing infections globally and regionally. We advocate for initiatives to safeguard pregnant women from these emerging threats, beginning with enhanced education to raise awareness about the evolving risks this particularly vulnerable population faces.
C1 [Wiemers, Pauline; Graf, Isabel; Arck, Petra C.; Diemert, Anke] Univ Med Ctr Hamburg Eppendorf, Dept Obstet & Fetal Med, Div Expt Fetomaternal Med, Hamburg, Germany.
   [Graf, Isabel; Arck, Petra C.] Univ Med Ctr Hamburg Eppendorf, Hamburg Ctr Translat Immunol, Hamburg, Germany.
   [Addo, Marylyn M.] Univ Med Ctr Hamburg Eppendorf, Inst Infect Res & Vaccine Dev, Hamburg, Germany.
   [Addo, Marylyn M.] Bernhard Nocht Inst Trop Med, Dept Clin Immunol Infect Dis, Hamburg, Germany.
   [Addo, Marylyn M.] Partner Site Hamburg Lubeck Borstel Riems, German Ctr Infect Res, Hamburg, Germany.
   [Arck, Petra C.; Diemert, Anke] German Ctr Child & Adolescent Hlth, Partner Site Hamburg, Hamburg, Germany.
   [Diemert, Anke] Univ Med Ctr Hamburg Eppendorf, Dept Obstet & Fetal Med, Martinistr 52, D-20251 Hamburg, Germany.
C3 University of Hamburg; University Medical Center Hamburg-Eppendorf;
   University of Hamburg; University Medical Center Hamburg-Eppendorf;
   University of Hamburg; University Medical Center Hamburg-Eppendorf;
   Leibniz Association; Bernhard Nocht Institut fur Tropenmedizin; German
   Center for Infection Research; University of Hamburg; University Medical
   Center Hamburg-Eppendorf
RP Arck, PC; Diemert, A (corresponding author), Univ Med Ctr Hamburg Eppendorf, Dept Obstet & Fetal Med, Div Expt Fetomaternal Med, Hamburg, Germany.; Arck, PC (corresponding author), Univ Med Ctr Hamburg Eppendorf, Hamburg Ctr Translat Immunol, Hamburg, Germany.; Arck, PC; Diemert, A (corresponding author), German Ctr Child & Adolescent Hlth, Partner Site Hamburg, Hamburg, Germany.; Diemert, A (corresponding author), Univ Med Ctr Hamburg Eppendorf, Dept Obstet & Fetal Med, Martinistr 52, D-20251 Hamburg, Germany.
EM p.arck@uke.de; a.diemert@uke.de
RI Arck, Petra/D-7094-2013; Addo, Marylyn M./GNP-2548-2022
FU Projekt DEAL; German Research Foundation; German Center for Child and
   Adolescent Health; Federal Ministry for Research and Education; Jung
   Fellowship of the Jung-Stiftung fur Wissenschaft und Forschung, Hamburg
FX Open Access funding enabled and organized by Projekt DEAL.Grants from
   the German Research Foundation, the German Center for Child and
   Adolescent Health, and the Federal Ministry for Research and Education
   to PCA and AD facilitated the writing of this review. IG was supported
   by the Jung Fellowship of the Jung-Stiftung fur Wissenschaft und
   Forschung, Hamburg, and is a fellow of the Studienstiftung des deutschen
   Volkes.
CR Abboud P, 2022, Viruses, V14
   Aleem A, 2024, InStatPearls
   Alirol E, 2011, LANCET INFECT DIS, V11, P131, DOI 10.1016/S1473-3099(10)70223-1
   Amraoui F, 2016, EUROSURVEILLANCE, V21, P15, DOI 10.2807/1560-7917.ES.2016.21.39.30361
   [Anonymous], 2016, LANCET, V387, P1348, DOI 10.1016/S0140-6736(16)30116-7
   Antimicrobial Resistance Collaborators, 2022, LANCET, V399, P629, DOI [DOI 10.1016/S0140-6736(21)02724-0, 10.1016/S0140-6736(21)02724-0]
   Arck PC, 2013, NAT MED, V19, P548, DOI 10.1038/nm.3160
   Bakonyi T, 2020, EUROSURVEILLANCE, V25, DOI 10.2807/1560-7917.ES.2020.25.46.2001938
   Bandeira AC, 2016, IDCases, V5, P57, DOI 10.1016/j.idcr.2016.07.008
   Barbieri R, 2021, CLIN MICROBIOL REV, V34, DOI 10.1128/CMR.00044-19
   Basurko C, 2018, AM J TROP MED HYG, V98, P1826, DOI 10.4269/ajtmh.16-0794
   Bates K, 2024, StatPearls
   Bauserman M, 2019, SEMIN PERINATOL, V43, P282, DOI 10.1053/j.semperi.2019.03.018
   Bentlin MR, 2011, EMERG INFECT DIS, V17, P1779, DOI 10.3201/eid1709.110242
   Berrang-Ford L, 2021, LANCET PLANET HEALTH, V5, pE514, DOI 10.1016/S2542-5196(21)00179-0
   Blanchard-Rohner G, 2011, VACCINE, V29, P7542, DOI 10.1016/j.vaccine.2011.08.013
   Bogoch II, 2016, LANCET, V387, P335, DOI 10.1016/S0140-6736(16)00080-5
   Bosch I, 2002, J VIROL, V76, P5588, DOI 10.1128/JVI.76.11.5588-5597.2002
   Brasil P, 2016, NEW ENGL J MED, V375, P2321, DOI 10.1056/NEJMoa1602412
   Brugueras S, 2020, ENVIRON RES, V191, DOI 10.1016/j.envres.2020.110038
   Cardier JE, 2005, CYTOKINE, V30, P359, DOI 10.1016/j.cyto.2005.01.021
   Castaldo N, 2020, TROP MED INFECT DIS, V5, DOI 10.3390/tropicalmed5030138
   Centers for Disease Control and Prevention (CDC), 2002, MMWR Morb Mortal Wkly Rep, V51, P1135
   Chaikitgosiyakul S, 2014, MALARIA J, V13, DOI 10.1186/1475-2875-13-4
   Chippaux JP, 2018, J VENOM ANIM TOXINS, V24, DOI 10.1186/s40409-018-0162-y
   Ciapponi A, 2024, DRUG SAFETY, V47, P991, DOI 10.1007/s40264-024-01458-w
   Contopoulos-Ioannidis D, 2018, PLOS NEGLECT TROP D, V12, DOI 10.1371/journal.pntd.0006510
   Crocker IP, 2004, PLACENTA, V25, P273, DOI 10.1016/j.placenta.2003.09.010
   D'Amore Chiara, 2022, Infez Med, V31, P20, DOI 10.53854/liim-3101-4
   Davis NL, 2017, BIRTH DEFECTS RES, V109, P336, DOI 10.1002/bdra.23601
   de Oliveira WK, 2017, LANCET, V390, P861, DOI [10.1016/s0140-6736(17)31368-5, 10.1016/S0140-6736(17)31368-5]
   de Souza WM, 2024, NAT REV MICROBIOL, V22, P476, DOI 10.1038/s41579-024-01026-0
   Delatte H, 2009, J MED ENTOMOL, V46, P33, DOI 10.1603/033.046.0105
   Dellicour S, 2010, PLOS MED, V7, DOI 10.1371/journal.pmed.1000221
   Develoux M, 2017, EUR J INTERN MED, V37, pE37, DOI 10.1016/j.ejim.2016.09.021
   DICK GWA, 1952, T ROY SOC TROP MED H, V46, P509, DOI 10.1016/0035-9203(52)90042-4
   Diouf MP, 2024, AM J TROP MED HYG, V110, P214, DOI 10.4269/ajtmh.23-0164
   Ebi KL, 2017, ENVIRON HEALTH PERSP, V125, DOI 10.1289/EHP1509
   ECDC, 2024, Chikungunya worldwide overview Stockholm
   ECDC, 2024, Annual Epidemiological Report for 2021
   ECDC (European Centre for Disease Prevention and Control), 2024, Worsening spread of mosquito-borne disease outbreaks in EU/EEA, according to latest ECDC figures
   Engels G, 2017, CELL HOST MICROBE, V21, P321, DOI 10.1016/j.chom.2017.02.020
   Engjom HM, 2024, NAT COMMUN, V15, DOI 10.1038/s41467-024-47181-z
   European Centre for Disease, 2024, Annual epidemiological report for 2022
   European Centre for Disease Prevention and Control (ECDC), 2024, Threat assessment brief: oropouche virus disease cases imported to the European union
   Foeller ME, 2021, BJOG-INT J OBSTET GY, V128, P1077, DOI 10.1111/1471-0528.16562
   Fried M, 2017, CSH PERSPECT MED, V7, DOI 10.1101/cshperspect.a025551
   Friedman EE, 2014, PLOS NEGLECT TROP D, V8, DOI 10.1371/journal.pntd.0003226
   Gérardin P, 2014, PLOS NEGLECT TROP D, V8, DOI 10.1371/journal.pntd.0002996
   Gérardin P, 2008, PLOS MED, V5, P413, DOI 10.1371/journal.pmed.0050060
   Giesen C, 2020, PATHOG GLOB HEALTH, V114, P287, DOI 10.1080/20477724.2020.1783865
   Giraldo MI, 2023, ANNU REV PATHOL-MECH, V18, P181, DOI 10.1146/annurev-pathmechdis-031521-034739
   Gould EA, 2009, T ROY SOC TROP MED H, V103, P109, DOI 10.1016/j.trstmh.2008.07.025
   Green ES, 2020, SEMIN IMMUNOPATHOL, V42, P413, DOI 10.1007/s00281-020-00807-y
   Håberg SE, 2013, NEW ENGL J MED, V368, P333, DOI 10.1056/NEJMoa1207210
   Han HH, 2021, LANCET INFECT DIS, V21, P1282, DOI 10.1016/S1473-3099(20)30733-7
   Hertig E, 2019, PARASITE VECTOR, V12, DOI 10.1186/s13071-018-3278-6
   Howard-Jones AR, 2023, MICROORGANISMS, V11, DOI 10.3390/microorganisms11020433
   IPCC, 2023, Climate Change 2022-Impacts, Adaptation and Vulnerability: Working Group II Contribution to the Sixth Assessment Report of the Intergovernmental Panel on Climate Change
   Javelle E, 2019, CLIN MICROBIOL INFEC, V25, P10, DOI 10.1016/j.cmi.2018.08.015
   JONES SR, 1990, AM J MED, V88, pS30, DOI 10.1016/0002-9343(90)90085-R
   Kabyemela ER, 2008, INFECT IMMUN, V76, P1527, DOI 10.1128/IAI.00964-07
   Kallás EG, 2024, NEW ENGL J MED, V390, P397, DOI 10.1056/NEJMoa2301790
   Kamal M, 2018, PLOS ONE, V13, DOI 10.1371/journal.pone.0210122
   Karasek D, 2021, LANCET REG HEALTH-AM, V2, DOI 10.1016/j.lana.2021.100027
   Kim IJ, 2024, NPJ VACCINES, V9, DOI 10.1038/s41541-024-00823-1
   Kraemer MUG, 2019, NAT MICROBIOL, V4, P854, DOI 10.1038/s41564-019-0376-y
   Kramer LD, 2007, LANCET NEUROL, V6, P171, DOI 10.1016/S1474-4422(07)70030-3
   Kumar M, 2022, FRONT CELL INFECT MI, V12, DOI 10.3389/fcimb.2022.873253
   Laverdeur Justine, 2024, Front Epidemiol, V4, P1342723, DOI 10.3389/fepid.2024.1342723
   Li C, 2022, ENVIRON RES, V214, DOI 10.1016/j.envres.2022.114028
   Li CL, 2019, ENVIRON RES, V176, DOI 10.1016/j.envres.2019.108568
   Li S, 2019, ENVIRON HEALTH PERSP, V127, DOI 10.1289/EHP4615
   Liu-Helmersson J, 2019, ENVIRON RES, V172, P693, DOI 10.1016/j.envres.2019.02.026
   Machain-Williams C, 2018, BIOMED RES INT-UK, V2018, DOI 10.1155/2018/9643083
   Massetti T, 2020, ARQ NEURO-PSIQUIAT, V78, P403, DOI [10.1590/0004-282x20200020, 10.1590/0004-282X20200020]
   Maudhoo A, 2022, BEST PRACT RES CL OB, V85, P17, DOI 10.1016/j.bpobgyn.2022.06.006
   McMichael C, 2015, VIRULENCE, V6, P544, DOI 10.1080/21505594.2015.1021539
   Miner JJ, 2016, CELL, V165, P1080, DOI 10.1016/j.cell.2016.05.008
   Miranda DD, 2016, AM J PUBLIC HEALTH, V106, P598, DOI 10.2105/AJPH.2016.303115
   Mora C, 2022, NAT CLIM CHANGE, V12, P869, DOI 10.1038/s41558-022-01426-1
   Mordecai EA, 2019, ECOL LETT, V22, P1690, DOI 10.1111/ele.13335
   Morens DM, 2004, NATURE, V430, P242, DOI 10.1038/nature02759
   MORSE SS, 1995, EMERG INFECT DIS, V1, P7, DOI 10.3201/eid0101.950102
   Mubashir M, 2020, WIEN KLIN WOCHENSCHR, V132, P188, DOI 10.1007/s00508-019-01606-8
   Musso D, 2019, NEW ENGL J MED, V381, P1444, DOI 10.1056/NEJMra1808246
   Huy NT, 2013, PLOS NEGLECT TROP D, V7, DOI 10.1371/journal.pntd.0002412
   O'Leary DR, 2006, PEDIATRICS, V117, pE537, DOI 10.1542/peds.2005-2024
   Oidtman RJ, 2021, PLOS NEGLECT TROP D, V15, DOI 10.1371/journal.pntd.0009208
   Oladapo OT, 2016, LANCET GLOB HEALTH, V4, pE510, DOI 10.1016/S2214-109X(16)30098-5
   Diniz LMO, 2019, PEDIATR INFECT DIS J, V38, P300, DOI [10.1097/inf.0000000000002051, 10.1097/INF.0000000000002051]
   Oliveira S, 2021, SCI REP-UK, V11, DOI 10.1038/s41598-021-89096-5
   Ornelas AMM, 2017, ANN NEUROL, V81, P152, DOI 10.1002/ana.24839
   Paixao ES, 2016, LANCET INFECT DIS, V16, P857, DOI 10.1016/S1473-3099(16)00088-8
   Passi GR, 2008, INDIAN PEDIATR, V45, P240
   Peixoto VGMNP, 2022, FRONT PSYCHIATRY, V13, DOI 10.3389/fpsyt.2022.823218
   Pierson TC, 2020, NAT MICROBIOL, V5, P796, DOI 10.1038/s41564-020-0714-0
   Pinault LL, 2011, MALARIA J, V10, DOI 10.1186/1475-2875-10-236
   Pomar L, 2018, BMJ-BRIT MED J, V363, DOI 10.1136/bmj.k4431
   Priyamvada L, 2016, P NATL ACAD SCI USA, V113, P7852, DOI 10.1073/pnas.1607931113
   Quinn SC, 2014, BIOSECUR BIOTERROR, V12, P263, DOI 10.1089/bsp.2014.0032
   Racicot K, 2017, J CLIN INVEST, V127, P1591, DOI 10.1172/JCI87490
   Rathore SS, 2022, TROP MED INT HEALTH, V27, P619, DOI 10.1111/tmi.13783
   Regan AK, 2022, PAEDIATR PERINAT EP, V36, P447, DOI 10.1111/ppe.12909
   Reis AS, 2020, SCI ADV, V6, DOI 10.1126/sciadv.aax6346
   Reppel M, 2009, CLIN NEUROL NEUROSUR, V111, P373, DOI 10.1016/j.clineuro.2008.11.002
   Rezza G, 2007, LANCET, V370, P1840, DOI 10.1016/S0140-6736(07)61779-6
   Ribeiro CF, 2017, INT J INFECT DIS, V55, P109, DOI 10.1016/j.ijid.2017.01.002
   Robert E, 1999, VACCINE, V17, P283, DOI 10.1016/S0264-410X(98)00051-6
   Rocklöv J, 2020, NAT IMMUNOL, V21, P479, DOI 10.1038/s41590-020-0648-y
   Roggelin L, 2016, MALARIA J, V15, DOI 10.1186/s12936-016-1366-7
   Salomao N, 2022, FRONT MICROBIOL, V13, DOI 10.3389/fmicb.2022.1055536
   Salomao N, 2022, MICROORGANISMS, V10, DOI 10.3390/microorganisms10050872
   Sejvar JJ, 2008, J NEUROPSYCHOL, V2, P477, DOI 10.1348/174866407X218312
   Semenza JC, 2022, INFECT DIS THER, V11, P1371, DOI 10.1007/s40121-022-00647-3
   Skipetrova A, 2018, VACCINE, V36, P3345, DOI 10.1016/j.vaccine.2018.04.050
   SMITHBURN K. C, 1940, AMER JOUR TROP MED, V20, P471
   Smolinski MS, 2023, Microbial threats to health: emergence, detection, and response
   Srikiatkhachorn A, 2017, SEMIN IMMUNOPATHOL, V39, P563, DOI 10.1007/s00281-017-0625-1
   Stewart RD, 2013, CASE REP INFECT DIS, V2013, DOI 10.1155/2013/351872
   Sutherst RW, 2004, CLIN MICROBIOL REV, V17, P136, DOI 10.1128/CMR.17.1.136-173.2004
   Tan PC, 2008, OBSTET GYNECOL, V111, P1111, DOI 10.1097/AOG.0b013e31816a49fc
   Tappe D, 2014, EMERG INFECT DIS, V20, P1766, DOI 10.3201/eid2010.140823
   Thomson MC, 2022, NEW ENGL J MED, V387, P1969, DOI 10.1056/NEJMra2200092
   Torres JR, 2016, INT J INFECT DIS, V51, P85, DOI 10.1016/j.ijid.2016.09.009
   Vandekerckhove O, 2021, ACTA CLIN BELG, V76, P244, DOI 10.1080/17843286.2019.1694293
   Venkatesan P, 2024, LANCET MICROBE, V5, pe214, DOI 10.1016/S2666-5247(24)00016-8
   Venter M, 2013, VACCINE, V31, P3856, DOI 10.1016/j.vaccine.2013.06.059
   Vermillion MS, 2017, NAT COMMUN, V8, DOI 10.1038/ncomms14575
   Vilharba BLD, 2023, SCI REP-UK, V13, DOI 10.1038/s41598-023-38553-4
   Walker PGT, 2013, NAT COMMUN, V4, DOI 10.1038/ncomms2605
   World Health Organization (WHO), 2022, Chikungunya
   Wressnigg NV, 2024, J TRAVEL MED, V31, DOI 10.1093/jtm/taac127
   Zuhair M, 2019, REV MED VIROL, V29, DOI 10.1002/rmv.2034
NR 134
TC 0
Z9 0
U1 2
U2 2
PU SPRINGER HEIDELBERG
PI HEIDELBERG
PA TIERGARTENSTRASSE 17, D-69121 HEIDELBERG, GERMANY
SN 1863-2297
EI 1863-2300
J9 SEMIN IMMUNOPATHOL
JI Semin. Immunopathol.
PD DEC
PY 2025
VL 47
IS 1
AR 25
DI 10.1007/s00281-025-01050-z
PG 13
WC Immunology; Pathology
WE Science Citation Index Expanded (SCI-EXPANDED)
SC Immunology; Pathology
GA 1VB1J
UT WOS:001474336900001
PM 40272573
DA 2025-07-26
ER

PT J
AU Moore, CM
   Paul, MJ
   Pinneh, E
   Shanmugaraj, B
   Ashall, J
   Ramalingam, S
   Hewson, R
   Diamond, MS
   Fox, JM
   Ma, JKC
AF Moore, Catherine M.
   Paul, Mathew J.
   Pinneh, Elizabeth
   Shanmugaraj, Balamurugan
   Ashall, James
   Ramalingam, Sathishkumar
   Hewson, Roger
   Diamond, Michael S.
   Fox, Julie M.
   Ma, Julian K. -C.
TI Characterisation of chikungunya virus neutralising monoclonal antibodies
   expressed in tobacco plants
SO JOURNAL OF BIOTECHNOLOGY
LA English
DT Article
DE Monoclonal antibodies; Plants; Molecular pharming; Immunotherapy;
   Chikungunya
ID INFECTION; TRIAL
AB Chikungunya virus (CHIKV) causes a debilitating musculoskeletal disease, characterised by flu-like symptoms, rash, and severe joint pain, which can last for months, even after the resolution of infection. Although the first CHIKV vaccine was approved in the USA in 2023 for use in adults, there is currently no specific antiviral therapy for infection. While neutralising antibody-based prophylactic and therapeutic agents have been considered, affordability and accessibility are major barriers to global regions where Chikungunya disease is epidemic. Here, we expressed five anti-CHIKV neutralising IgG monoclonal antibodies (mAbs) in N. benthamiana plants to investigate the potential use of this manufacturing platform. Plants produced IgG mAbs that compared favourably to mammalian cell-expressed antibodies, including for binding kinetics to CHIKV antigens and neutralisation activity. The yields of mAbs from plants were variable, as three of the antibodies' yields would need further expression optimisation to warrant future development. The successful expression of these antibodies in N. benthamiana plants supports the growing pipeline of Global Health product targets that could be developed using a highly transferable, low-cost, low-tech plant production platform in resource-poor countries.
C1 [Moore, Catherine M.; Paul, Mathew J.; Pinneh, Elizabeth; Shanmugaraj, Balamurugan; Ashall, James; Ma, Julian K. -C.] St Georges Univ London, Inst Infect & Immun, Hotung Mol Immunol Unit, Cranmer Terrace, London SW17 0RE, England.
   [Ramalingam, Sathishkumar] Bharathiar Univ, Dept Biotechnol, Coimbatore 641046, Tamil Nadu, India.
   [Hewson, Roger] London Sch Hyg & Trop Med, Keppel St, London WC1E 7HT, England.
   [Diamond, Michael S.] Washington Univ, Sch Med, Dept Med, St Louis, MO 63110 USA.
   [Diamond, Michael S.] Washington Univ, Sch Med, Dept Mol Microbiol, St Louis, MO 63110 USA.
   [Diamond, Michael S.] Washington Univ, Sch Med, Dept Pathol & Immunol, St Louis, MO 63110 USA.
   [Fox, Julie M.] NIAID, NIH, Lab Viral Dis, Emerging Virus Immun Unit, Bethesda, MD 20892 USA.
   [Hewson, Roger] WHO, Collaborating Ctr Virus Reference & Res Special Pa, Salisbury SP4 0JG, England.
   [Hewson, Roger] UK Hlth Secur Agcy, Salisbury SP4 0JG, England.
   [Moore, Catherine M.] Univ Westminster, Sch Life Sci, 115 New Cavendish St, London W1W 6UW, England.
C3 City St Georges, University of London; Bharathiar University; University
   of London; London School of Hygiene & Tropical Medicine; Washington
   University (WUSTL); Washington University (WUSTL); Washington University
   (WUSTL); National Institutes of Health (NIH) - USA; NIH National
   Institute of Allergy & Infectious Diseases (NIAID); World Health
   Organization; UK Health Security Agency (UKHSA); University of
   Westminster
RP Moore, CM; Ma, JKC (corresponding author), St Georges Univ London, Inst Infect & Immun, Hotung Mol Immunol Unit, Cranmer Terrace, London SW17 0RE, England.
EM c.moore@westminster.ac.uk; jma@sgul.ac.uk
FU Hotung Charitable Foundation; EU [774078, 760331]; UK-India Education
   and Research Initiative; Intramural Research Program of the National
   Institute of Allergy and Infectious Diseases, NIH
FX We gratefully acknowledge support from the Hotung Charitable Foundation
   (JM) for this work. The research was also supported by EU Horizon 2020
   (Grant Agreement No. 774078, Pharma-Factory and Grant Agreement No.
   760331, Newcotiana) (JM, CM, EP, MP) , thematic partnership funding
   No.332 from the UK-India Education and Research Initiative (JM, MP, BS,
   SR) , and by the Intramural Research Program of the National Institute
   of Allergy and Infectious Diseases, NIH (JF) .
CR Amaral JK, 2020, JCR-J CLIN RHEUMATOL, V26, P119, DOI 10.1097/RHU.0000000000000943
   [Anonymous], 2016, Chikungunya Factsheet
   Appassakij H, 2013, TRANSFUSION, V53, P2567, DOI 10.1111/j.1537-2995.2012.03960.x
   August A, 2021, NAT MED, V27, P2224, DOI 10.1038/s41591-021-01573-6
   Broeckel R, 2017, PLOS NEGLECT TROP D, V11, DOI 10.1371/journal.pntd.0005637
   Cabanes-Macheteau M, 1999, GLYCOBIOLOGY, V9, P365, DOI 10.1093/glycob/9.4.365
   Chandley P., 2023, Microbe, V1
   Coenon L, 2022, FRONT IMMUNOL, V13, DOI 10.3389/fimmu.2022.913215
   Davey RT Jr, 2016, NEW ENGL J MED, V375, P1448, DOI 10.1056/NEJMoa1604330
   Drysdale SB, 2023, NEW ENGL J MED, V389, P2425, DOI 10.1056/NEJMoa2309189
   Eaton EF, 2016, AIDS, V30, P2215, DOI 10.1097/QAD.0000000000001120
   Esqued A, 2021, METHOD ENZYMOL, V660, P223, DOI 10.1016/bs.mie.2021.05.003
   Focosi D, 2022, LANCET INFECT DIS, V22, pE311, DOI 10.1016/S1473-3099(22)00311-5
   Fox J.M., 2019, Sci Immunol, V4
   Fric J, 2013, J INFECT DIS, V207, P319, DOI 10.1093/infdis/jis674
   Gieber L, 2023, PHARM MED, V37, P203, DOI 10.1007/s40290-023-00473-z
   Guillaume D, 2023, HEALTH POLICY PLANN, V38, P363, DOI 10.1093/heapol/czac092
   Hager KJ, 2022, NEW ENGL J MED, V386, P2084, DOI 10.1056/NEJMoa2201300
   Hawman DW, 2013, J VIROL, V87, P13878, DOI 10.1128/JVI.02666-13
   Hurtado J, 2020, PLANT BIOTECHNOL J, V18, P266, DOI 10.1111/pbi.13194
   Jansing J, 2019, PLANT BIOTECHNOL J, V17, P350, DOI 10.1111/pbi.12981
   Jin J, 2015, CELL REP, V13, P2553, DOI 10.1016/j.celrep.2015.11.043
   Pereira JKA, 2017, CLIN RHEUMATOL, V36, P2179, DOI 10.1007/s10067-017-3766-7
   Ly H, 2024, VIRULENCE, V15, DOI 10.1080/21505594.2023.2301573
   Ma JKC, 2015, PLANT BIOTECHNOL J, V13, P1106, DOI 10.1111/pbi.12416
   Maure C, 2024, VACCINE, V42, DOI 10.1016/j.vaccine.2024.126483
   McNulty MJ, 2020, BIOTECHNOL PROGR, V36, DOI 10.1002/btpr.2896
   Moore CM, 2023, TOXICON, V232, DOI 10.1016/j.toxicon.2023.107225
   Moore CM, 2021, RETROVIROLOGY, V18, DOI 10.1186/s12977-021-00560-6
   Murad S, 2020, CURR OPIN BIOTECH, V61, P53, DOI 10.1016/j.copbio.2019.10.005
   Niemer M, 2014, BIOTECHNOL J, V9, P493, DOI 10.1002/biot.201300207
   Null D, 1998, PEDIATRICS, V102, P531, DOI 10.1542/peds.102.3.531
   Nuwarda RF, 2022, VACCINES-BASEL, V10, DOI 10.3390/vaccines10101595
   Pal P, 2013, PLOS PATHOG, V9, DOI 10.1371/journal.ppat.1003312
   Pal P, 2014, J VIROL, V88, P8213, DOI 10.1128/JVI.01032-14
   Pinneh EC, 2022, BIOTECHNOL BIOENG, V119, P1660, DOI 10.1002/bit.28073
   Porta J, 2016, J VIROL, V90, P1169, DOI 10.1128/JVI.02364-15
   Rayaprolu V, 2023, CELL HOST MICROBE, V31, P260, DOI 10.1016/j.chom.2023.01.002
   Rijal P, 2023, CURR OPIN VIROL, V61, DOI 10.1016/j.coviro.2023.101339
   Rowland-Jones SL, 2016, T ROY SOC TROP MED H, V110, P85, DOI 10.1093/trstmh/trw002
   Selvarajah S, 2013, PLOS NEGLECT TROP D, V7, DOI 10.1371/journal.pntd.0002423
   Sparrow PAC, 2007, TRANSGENIC RES, V16, P147, DOI 10.1007/s11248-007-9074-2
   Stelter S, 2020, PLANT BIOTECHNOL J, V18, P402, DOI 10.1111/pbi.13207
   Stoger E, 2014, ANNU REV PLANT BIOL, V65, P743, DOI 10.1146/annurev-arplant-050213-035850
   Sun SY, 2013, ELIFE, V2, DOI 10.7554/eLife.00435
   Teh A.Y., 2013, Plant Biotechnol. J.
   Teh AYH, 2021, GUT MICROBES, V13, P1, DOI 10.1080/19490976.2020.1859813
   Warter L, 2011, J IMMUNOL, V186, P3258, DOI 10.4049/jimmunol.1003139
   Watson R, 2007, BRIT MED J, V335, P532, DOI 10.1136/bmj.39332.708738.DB
   Webster GR, 2018, PLANT BIOTECHNOL J, V16, P1983, DOI 10.1111/pbi.12932
   WHO, WHO makes new recommendations for Ebola treatments, calls for improved access 2022a
NR 51
TC 0
Z9 0
U1 0
U2 0
PU ELSEVIER
PI AMSTERDAM
PA RADARWEG 29, 1043 NX AMSTERDAM, NETHERLANDS
SN 0168-1656
EI 1873-4863
J9 J BIOTECHNOL
JI J. Biotechnol.
PD OCT
PY 2025
VL 406
BP 53
EP 59
DI 10.1016/j.jbiotec.2025.06.014
PG 7
WC Biotechnology & Applied Microbiology
WE Science Citation Index Expanded (SCI-EXPANDED)
SC Biotechnology & Applied Microbiology
GA 4XE4Q
UT WOS:001528798000001
PM 40615050
DA 2025-07-26
ER

PT J
AU Hu, R
   Liu, D
   Sun, XF
   Yu, Z
AF Hu, Rong
   Liu, Dan
   Sun, Xiaofei
   Yu, Zhong
TI New drugs approved by European medicines agency during 2024
SO EUROPEAN JOURNAL OF MEDICINAL CHEMISTRY
LA English
DT Article
DE EMA; NMEs; Synthesis; Clinical applications; 2024
ID MEK INHIBITOR; DESIGN; DISCOVERY; EFFICACY; SAFETY; TRAMETINIB;
   APREMILAST; MANAGEMENT; ETRASIMOD; THERAPY
AB In 2024, the European Medicines Agency (EMA) recommended 114 new medicines for human use, including 48 with entirely novel active substances. These therapeutic agents span diverse areas such as oncology, neurology, infectious diseases, metabolic disorders, and vaccines. Notably, 16 (14 %) of these approvals received orphan drug designation for the treatment of rare diseases. Key milestones included the endorsement of the first drug proven to slow Alzheimer's disease progression and the first vaccine to protect adults against chikungunya virus. Regulatory advancements played a critical role, with accelerated pathways facilitating the approval of innovative medicines to address unmet medical needs, including novel antibiotics targeting multidrug-resistant bacterial infections and therapies for antimicrobial resistance. EMA also made significant strides in addressing medicine shortages by implementing the European Shortages Monitoring Platform (ESMP) and enhancing communication with stakeholders for critical drugs such as glucagon-like peptide-1 (GLP-1) receptor agonists. This review examines the synthesis and clinical applications of newly approved drugs by the EMA in 2024, with a focus on their development pathways and therapeutic impact. By analyzing these innovative medicines, the review aims to provide insights into modern drug synthesis strategies and regulatory frameworks, fostering further advancements in pharmaceutical research and development.
C1 [Hu, Rong] China Med Univ, Shengjing Hosp, Dept Hematol, Shenyang, Peoples R China.
   [Liu, Dan] China Med Univ, Affiliated Hosp 4, Dept Crit Care Med, Shenyang, Peoples R China.
   [Sun, Xiaofei; Yu, Zhong] China Med Univ, Shengjing Hosp, Dept Obstet & Gynecol, Shenyang, Peoples R China.
C3 China Medical University; China Medical University; China Medical
   University
RP Liu, D (corresponding author), China Med Univ, Affiliated Hosp 4, Dept Crit Care Med, Shenyang, Peoples R China.; Sun, XF; Yu, Z (corresponding author), China Med Univ, Shengjing Hosp, Dept Obstet & Gynecol, Shenyang, Peoples R China.
EM cmu4h_ld@126.com; sunxiaofei05@163.com; yuzhong19900318@126.com
RI Liu, Dan/AAE-9981-2020
CR Abele S, 2014, ORG PROCESS RES DEV, V18, P993, DOI 10.1021/op500100b
   Al-Ali HK, 2024, CANCERS, V16, DOI 10.3390/cancers16234064
   Anderson E., 2013, Synthesis, Pharmaceutical Use, and Characterization of Crystalline Forms of 2,2-difluoropropionamide Derivatives of Bardoxolone Methyl, Patent No. [WO2013163344A1, 2013163344, WO2013163344]
   [Anonymous], 2024, CADTH Reimbursement Recommendation: Insulin Icodec (Awiqli)
   Apremilast, 2006, Drugs and Lactation Database (Lactmed)
   Aseyev O, 2016, EXPERT OPIN PHARMACO, V17, P589, DOI 10.1517/14656566.2016.1146683
   Axitinib, 2006, Drugs and Lactation Database (Lactmed)
   Banks M, 2017, CARDIOVASC TOXICOL, V17, P487, DOI 10.1007/s12012-017-9425-z
   Bassetti M, 2023, CURR OPIN INFECT DIS, V36, P615, DOI 10.1097/QCO.0000000000000984
   Blair HA, 2025, PEDIATR DRUGS, V27, P119, DOI 10.1007/s40272-024-00668-0
   Bose P, 2024, BLOOD, V144, P708, DOI 10.1182/blood.2023023719
   Buzard DJ, 2014, ACS MED CHEM LETT, V5, P1313, DOI 10.1021/ml500389m
   Catto JWF, 2024, ANN ONCOL, V35, P98, DOI 10.1016/j.annonc.2023.09.3116
   Chanan-Khan AA, 2013, BLOOD CANCER J, V3, DOI 10.1038/bcj.2013.38
   Chang XB, 2014, ACTA BIOCH BIOPH SIN, V46, P240, DOI 10.1093/abbs/gmt142
   Chen CY, 2023, ORG LETT, DOI 10.1021/acs.orglett.2c04266
   Cheng CH, 2025, WORLD J GASTROENTERO, V31, DOI 10.3748/wjg.v31.i3.98783
   Chiu AW, 2024, ANN PHARMACOTHER, V58, P645, DOI 10.1177/10600280231198925
   Darpo B, 2024, CLIN PHARM DRUG DEV, V13, P326, DOI 10.1002/cpdd.1388
   Daugan A.C.-M., 1997, Patent No. [WO9703985A1, 9703985]
   de Castro CM, 2024, EXPERT OPIN PHARMACO, V25, P2331, DOI 10.1080/14656566.2024.2404110
   Delhomel J.F., 2007, Patent No. [US20070032543A1, 20070032543, WO 2007/147103 A2, 2007147103]
   Dhillon S, 2023, DRUGS, DOI 10.1007/s40265-023-01839-y
   Ehmann DE, 2012, P NATL ACAD SCI USA, V109, P11663, DOI 10.1073/pnas.1205073109
   Flattmann FE, 2024, CUREUS J MED SCIENCE, V16, DOI 10.7759/cureus.56886
   George W.M., 1997, Patent No. [5635517A, 5635517, US5635517A]
   Gradishar WJ, 2011, CURR ONCOL REP, V13, P11, DOI 10.1007/s11912-010-0145-9
   Hanna K., 2023, Oncology, V37, P260
   Hatemi G, 2021, CLIN EXP RHEUMATOL, V39, pS80, DOI 10.55563/clinexprheumatol/ra8ize
   Hatemi G, 2019, NEW ENGL J MED, V381, P1918, DOI 10.1056/NEJMoa1816594
   Heddesheimer I., 2009, Process for the Manufacture of an Intermediate in the Synthesis of Dabigatran, Patent No. [WO2009153214A1, 2009153214]
   Hung KC, 2023, INT J ANTIMICROB AG, V62, DOI 10.1016/j.ijantimicag.2023.106830
   Iptacopan, 2006, Drugs and Lactation Database (Lactmed)
   Isatuximab, 2006, Drugs and Lactation Database (Lactmed)
   Isermann T, 2025, TRENDS CANCER, V11, P91, DOI 10.1016/j.trecan.2024.11.009
   Janssen C.G.M., 1992, Patent No. [US5158952A, 5158952]
   Jones MP, 2010, INT J CLIN PHARM TH, V48, P383
   Kalff A, 2012, BLOOD CANCER J, V2, DOI 10.1038/bcj.2012.37
   Kalil L, 2025, DERMATOL CLIN, V43, P27, DOI 10.1016/j.det.2024.09.001
   Keating GM, 2015, DRUGS, V75, P1131, DOI 10.1007/s40265-015-0418-6
   Komers R, 2017, KIDNEY INT REP, V2, P654, DOI 10.1016/j.ekir.2017.02.019
   Lanier C, 2025, ANN PHARMACOTHER, V59, P570, DOI 10.1177/10600280241279904
   Quintela ML, 2015, CANCER TREAT REV, V41, P247, DOI 10.1016/j.ctrv.2014.12.006
   Lee AR, 2023, DRUGS, V83, P725, DOI 10.1007/s40265-023-01874-9
   Lee J, 2023, J THORAC DIS, V15, P5913, DOI 10.21037/jtd-23-946
   Lee Len F., 2001, Official Gazette of the United States Patent and Trademark Office Patents, V1248, Patent No. US 6262277
   Lhaglham P., 2024, Prog. Biomed. Eng., V7, P1
   Li N, 2024, CHEM COMMUN, V60, P6138, DOI 10.1039/d4cc01944j
   Liao ZL, 2025, BIOCHEM BIOPHYS REP, V41, DOI 10.1016/j.bbrep.2024.101910
   Liu Chun, 2014, Automation of Electric Power Systems, V38, P13, DOI 10.7500/AEPS20130703002
   LiverTox, 2012, CLIN RES INF DRUG IN
   LiverTox Nintedanib, 2012, Clinical and research information on drug-induced liver injury
   Lu G., 2020, Patent No. [CN111377909A, 111377909]
   Luboff AJ, 2024, ANN PHARMACOTHER, V58, P1229, DOI 10.1177/10600280241241531
   Lugowska I, 2015, ONCOTARGETS THER, V8, P2251, DOI 10.2147/OTT.S72951
   Macitentan, 2006, Drugs and Lactation Database (Lactmed)
   Mainolfi N, 2020, J MED CHEM, V63, P5697, DOI 10.1021/acs.jmedchem.9b01870
   Man HW, 2009, J MED CHEM, V52, P1522, DOI 10.1021/jm900210d
   Mnica FZ, 2019, EXPERT OPIN PHARMACO, V20, P929, DOI 10.1080/14656566.2019.1589452
   Muller G.W., 2007, Patent No. [WO2007005972A1, 2007005972, 2007005972A1]
   Murugesan N, 2005, J MED CHEM, V48, P171, DOI 10.1021/jm049548x
   Noji S., 2011, Patent No. [US8609647B2, 8609647]
   Omaveloxolone, 2006, Drugs and Lactation Database (Lactmed)
   Paliperidone, 2006, Drugs and Lactation Database (Lactmed)
   Peyrin-Biroulet L, 2018, J CROHNS COLITIS, V12, pS397
   Phadke A.P., 2020, Preparation of Stable Crystalline Forms of Complement Factor D Inhibitors for Therapeutic Use, Patent No. [WO2020069024A1, 2020069024]
   Podolanczuk AJ, 2023, ADV THER, V40, P2038, DOI 10.1007/s12325-023-02454-9
   Profeta V, 2023, EXPERT OPIN INV DRUG, V32, P5, DOI 10.1080/13543784.2023.2173063
   Riyasdeen A, 2014, RSC ADV, V4, P49953, DOI 10.1039/c4ra06702a
   Robert B., 2024, Lancet, V404, P461
   Roth GJ, 2009, J MED CHEM, V52, P4466, DOI 10.1021/jm900431g
   Sakai T., 2005, Preparation of 5-amino-2,4,7-trioxo-3,4,7,8-tetrahydro-2H-pyrido[2,3-d]pyrimi- dines and Related Compounds as MEK Inhibitors and p15 and p27 Protein Inducers for the Treatment of Cancer and Rheumatic Diseases, Patent No. [WO Patent 2005121142A1, 2005121142, WO2005121142A1]
   Sandborn WJ, 2023, LANCET, V401, P1159, DOI 10.1016/S0140-6736(23)00061-2
   Sawyers C.L., 2006, PCT Int. App., Patent No. [WO2006 / 124118, 2006124118, WO2007127010A2, 2007127010]
   Saxty G., 2011, PCT International Patent Application, Patent No. [WO2011135376A1, 2011135376, WO2011135376]
   Schalken J, 2016, BJU INT, V117, P215, DOI 10.1111/bju.13123
   Shiarli AM, 2006, NEUROPATH APPL NEURO, V32, P374, DOI 10.1111/j.1365-2990.2006.00736.x
   Stangier J, 2008, CLIN PHARMACOKINET, V47, P285, DOI 10.2165/00003088-200847050-00001
   Staten AR, 2024, HOSP PHARM, V59, P606, DOI 10.1177/00185787241269112
   Syaj S, 2024, DRUG DES DEV THER, V18, P5203, DOI 10.2147/DDDT.S388577
   Syed YY, 2024, DRUGS, V84, P875, DOI 10.1007/s40265-024-02054-z
   Tadalafil, 2006, Drugs and Lactation Database (Lactmed)
   Trachtman H, 2024, EXPERT REV CLIN IMMU, V20, P571, DOI 10.1080/1744666X.2024.2319132
   Umrao A, 2024, ORPHANET J RARE DIS, V19, DOI 10.1186/s13023-024-03474-6
   van Ryn J, 2010, THROMB HAEMOSTASIS, V103, P1116, DOI 10.1160/TH09-11-0758
   Vibegron, 2006, Drugs and Lactation Database (Lactmed)
   Vibegron Am., 2021, J. Health Syst. Pharm., V78, P764
   Wang F, 2017, IRAN POLYM J, V26, P81, DOI 10.1007/s13726-016-0493-x
   Warnecke B, 2024, DRUG DES DEV THER, V18, P5673, DOI 10.2147/DDDT.S466217
   Winton EF, 2017, FUTURE ONCOL, V13, P395, DOI 10.2217/fon-2016-0417
   Woodhead S.J., 2008, Preparation of Substituted Purine and Purine Analogs Having Protein Kinase Inhibiting Activity, Patent No. [US8101623B2, 8101623]
   Wu C, 2014, NAT GENET, V46, P1001, DOI 10.1038/ng.3064
   Yang ZH, 2014, PHYS REV LETT, V112, DOI 10.1103/PhysRevLett.112.162501
   Zavaleta-Monestel E., 2024, Cureus, V16
   Zhang H, 2024, WORLD J GASTROENTERO, V30, DOI 10.3748/wjg.v30.i40.4393
   Zhang YC, 2022, CELL COMMUN SIGNAL, V20, DOI 10.1186/s12964-022-00955-8
   Zheng WJ, 2004, BIOORG MED CHEM LETT, V14, P5551, DOI 10.1016/j.bmcl.2004.08.069
NR 97
TC 0
Z9 0
U1 7
U2 7
PU ELSEVIER FRANCE-EDITIONS SCIENTIFIQUES MEDICALES ELSEVIER
PI ISSY-LES-MOULINEAUX
PA 65 RUE CAMILLE DESMOULINS, CS50083, 92442 ISSY-LES-MOULINEAUX, FRANCE
SN 0223-5234
EI 1768-3254
J9 EUR J MED CHEM
JI Eur. J. Med. Chem.
PD SEP 15
PY 2025
VL 294
AR 117761
DI 10.1016/j.ejmech.2025.117761
PG 22
WC Chemistry, Medicinal
WE Science Citation Index Expanded (SCI-EXPANDED)
SC Pharmacology & Pharmacy
GA 3FI4S
UT WOS:001498993500002
PM 40409054
DA 2025-07-26
ER

PT J
AU Rajsfus, BF
   Nascimento, JX Jr
   Chichierchio, MS
   Todeschini, AR
   Oliveira, ID
   Borges, FD
   Barroso, SP
   Mohana-Borges, R
   Camacho-Pereira, J
   Zancan, P
   Allonso, D
AF Rajsfus, Bia Francis
   Nascimento-Junior, Jose Xavier
   Chichierchio, Marina Santos
   Todeschini, Adriane Regina
   Oliveira, Isadora de Araujo
   Borges, Fernando de Souza
   Barroso, Shana Priscila
   Mohana-Borges, Ronaldo
   Camacho-Pereira, Juliana
   Zancan, Patricia
   Allonso, Diego
TI Chikungunya virus infection under high glucose environment reverts
   insulin unresponsiveness and promotes cellular metabolic shift to
   increase anaplerosis and virion production
SO LIFE SCIENCES
LA English
DT Article
DE Chikungunya virus; Chikungunya fever; Diabetes; Hyperglycemia; Glucose
   metabolismo; Anaplerosis
ID DIABETES-MELLITUS; PI3K/AKT PATHWAY; REPLICATION; ACTIVATION; MECHANISMS
AB Aims: Chikungunya virus (CHIKV) is a medically significant arbovirus responsible for Chikungunya fever (CHIKF), a debilitating disease marked by persistent joint and muscle pain. The most severe outcomes of CHIKF, including mortality, are frequently observed in individuals with comorbidities diabetes mellitus (DM). This study aimed to investigate how varying glucose concentrations influence CHIKV infection. Materials and methods: Human umbilical vein endothelial cells (HUVEC) were cultured in normal glucose (NG - 5.5 mM glucose) or high glucose (HG - 25 mM glucose) to mimic normoglycemia and hyperglycemia conditions. Cells were infected with CHIKV and changes in host glucose metabolism were evaluated. Metabolic flux, viral replication, and cellular insulin sensitivity were assessed through biochemical, molecular analyses and metabolomics. Key findings: CHIKV infection modulates host cell metabolism in a glucose-dependent manner. Under NG conditions, the virus regulates glucose metabolism to support replication and virion production. In contrast, HG environments enhance viral replication, exploiting the altered metabolic landscape. Notably, CHIKV restores insulin sensitivity in HG conditions, leading to increased glucose uptake. It also promotes anaplerotic reactions by diverting tricarboxylic acid (TCA) cycle intermediates toward amino acid synthesis and upregulates glycolytic flux into the hexosamine biosynthesis pathway (HBP). Significance: These findings provide mechanistic insight into how hyperglycemia associated with DM can exacerbate CHIKV pathogenesis. The virus's ability to hijack and redirect host metabolic processes in high glucose environments may underline the worsened disease severity observed in diabetic patients. Understanding these interactions could inform targeted therapeutic strategies for managing CHIKF in individuals with metabolic comorbidities.
C1 [Rajsfus, Bia Francis; Mohana-Borges, Ronaldo; Allonso, Diego] Univ Fed Rio de Janeiro, Lab Biotecnol & Bioengn Estrutural, Inst Biofis Carlos Chagas Filho, BR-21941902 Rio De Janeiro, Brazil.
   [Allonso, Diego] Univ Fed Rio de Janeiro, Fac Farm, Dept Biotecnol Farmaceut, BR-21941902 Rio De Janeiro, Brazil.
   [Nascimento-Junior, Jose Xavier; Zancan, Patricia] Univ Fed Rio de Janeiro, Fac Farm, Dept Biotecnol Farmaceut, Lab Oncobiol Mol,MetaboliZSm GrP, BR-21941902 Rio De Janeiro, Brazil.
   [Chichierchio, Marina Santos; Camacho-Pereira, Juliana] Univ Fed Rio de Janeiro, Inst Bioquim Med Leopoldo de Meis, BR-21941902 Rio De Janeiro, Brazil.
   [Todeschini, Adriane Regina; Oliveira, Isadora de Araujo] Univ Fed Rio de Janeiro, Lab Glicobiol Estrutural & Func, Inst Biofis Carlos Chagas Filho, BR-21941902 Rio De Janeiro, Brazil.
   [Borges, Fernando de Souza; Barroso, Shana Priscila] Hosp Naval Marcilio Dias Marinha Brasil, Lab Biol Mol, Inst Pesquisas Biomed, BR-20725090 Rio De Janeiro, Brazil.
C3 Universidade Federal do Rio de Janeiro; Universidade Federal do Rio de
   Janeiro; Universidade Federal do Rio de Janeiro; Universidade Federal do
   Rio de Janeiro; Universidade Federal do Rio de Janeiro
RP Allonso, D (corresponding author), Univ Fed Rio de Janeiro, Lab Biotecnol & Bioengn Estrutural, Inst Biofis Carlos Chagas Filho, BR-21941902 Rio De Janeiro, Brazil.; Allonso, D (corresponding author), Univ Fed Rio de Janeiro, Fac Farm, Dept Biotecnol Farmaceut, BR-21941902 Rio De Janeiro, Brazil.
EM diegoallonso@farmacia.ufrj.br
RI Allonso, Diego/Y-3446-2018; Barroso, Shana/ABH-9716-2020;
   Camacho-Pereira, Juliana/AAZ-6174-2021; Zancan, Patricia/Q-6281-2016;
   Borges, Ronaldo/C-5575-2013; Chichierchio, Marina/LLK-6402-2024;
   Todeschini, Adriane/AAG-8128-2020
FU Coordenacao de Aperfeicoamento de Pessoal de Nivel Superior-CAPES [001];
   Fundacao de Amparo a Pesquisa do Estado do Rio de Janeiro-FAPERJ
   [E-26/210.403/2022, E-26/201.303/2022, E-26/200.379/2023]; CNPq
FX This research was funded by Coordenacao de Aperfeicoamento de Pessoal de
   Nivel Superior-CAPES (code 001) and Fundacao de Amparo a Pesquisa do
   Estado do Rio de Janeiro-FAPERJ (E-26/210.403/2022, E-26/201.303/2022,
   and E-26/200.379/2023) and CNPq for scholarships.
CR Allonso D, 2015, J VIROL, V89, P11871, DOI 10.1128/JVI.01342-15
   Altindis E, 2018, P NATL ACAD SCI USA, V115, P2461, DOI 10.1073/pnas.1721117115
   Ancey PB, 2018, FEBS J, V285, P2926, DOI 10.1111/febs.14577
   [Anonymous], N.d. Chikungunya virus
   [Anonymous], N.d. Homepage
   Badawi A, 2018, INT J INFECT DIS, V67, P107, DOI 10.1016/j.ijid.2017.12.018
   Bengal E., Molecular sciences p38 MAPK in glucose metabolism of skeletal muscle: beneficial or harmful?, DOI [10.3390/ijms21186480, DOI 10.3390/IJMS21186480]
   Berbudi A, 2020, CURR DIABETES REV, V16, P442, DOI 10.2174/1573399815666191024085838
   Beshbishy AM, 2021, FRONT PUBLIC HEALTH, V9, DOI 10.3389/fpubh.2021.591982
   Besse-Patin A, 2019, P NATL ACAD SCI USA, V116, P4285, DOI 10.1073/pnas.1815150116
   Bonifay T, 2018, PLOS ONE, V13, DOI 10.1371/journal.pone.0207406
   Bossler F, 2019, INT J MOL SCI, V20, DOI 10.3390/ijms20092188
   Castro C.M.O., 2023, BioMed, V3, P152, DOI [10.3390/BIOMED3010013, DOI 10.3390/BIOMED3010013, 10.3390/biomed3010013]
   Cerqueira-Silva Thiago, 2024, Lancet Infect Dis, V24, P504, DOI 10.1016/S1473-3099(23)00739-9
   Codo AC, 2020, CELL METAB, V32, P437, DOI 10.1016/j.cmet.2020.07.007
   Constant LEC, 2021, FRONT MICROBIOL, V12, DOI 10.3389/fmicb.2021.744164
   Cunha MS, 2017, EMERG INFECT DIS, V23, P1737, DOI 10.3201/eid2310.161855
   Barreto FKD, 2018, DIABETOL METAB SYNDR, V10, DOI 10.1186/s13098-018-0329-2
   Deng H, 2023, CANCER PATHOG THER, V1, DOI 10.1016/j.cpt.2022.09.001
   Dunn EF, 2012, PROG MOL BIOL TRANSL, V106, P223, DOI 10.1016/B978-0-12-396456-4.00002-X
   Ehrhardt C, 2009, CELL MICROBIOL, V11, P863, DOI 10.1111/j.1462-5822.2009.01309.x
   europa, N.d. Chikungunya worldwide overview
   Fernandes-Siqueira LO, 2018, MSPHERE, V3, DOI [10.1128/msphere.00458-17, 10.1128/mSphere.00458-17]
   Fiorentino TV, 2013, CURR PHARM DESIGN, V19, P5695, DOI 10.2174/1381612811319320005
   Fontaine KA, 2015, J VIROL, V89, P2358, DOI 10.1128/JVI.02309-14
   Ge TX, 2020, FRONT ENDOCRINOL, V11, DOI 10.3389/fendo.2020.00365
   Georgescu Maria-Magdalena, 2010, Genes Cancer, V1, P1170, DOI 10.1177/1947601911407325
   Ghasemi M, 2021, INT J MOL SCI, V22, DOI 10.3390/ijms222312827
   Girdhar K, 2021, ANNU REV VIROL, V8, P373, DOI 10.1146/annurev-virology-091919-102416
   Guo X, 2013, SCI REP-UK, V3, DOI 10.1038/srep02981
   Hawman DW, 2013, J VIROL, V87, P13878, DOI 10.1128/JVI.02666-13
   Herzog K, 2020, GUT, V69, P380, DOI 10.1136/gutjnl-2018-317423
   Huang XJ, 2018, INT J BIOL SCI, V14, P1483, DOI 10.7150/ijbs.27173
   Jean-Baptiste E, 2016, AM J TROP MED HYG, V95, P1345, DOI 10.4269/ajtmh.16-0320
   Juarez D, 2013, J VIROL METHODS, V187, P185, DOI 10.1016/j.jviromet.2012.09.026
   Liu Z, 2012, J BIOL CHEM, V287, P41922, DOI 10.1074/jbc.M112.414789
   Martin-Vega A, 2023, BIOMOLECULES, V13, DOI 10.3390/biom13101555
   Mather KJ, 2002, DIABETES-METAB RES, V18, P118, DOI 10.1002/dmrr.263
   Mayer KA, 2019, FRONT IMMUNOL, V10, DOI 10.3389/fimmu.2019.01533
   Mazzon M, 2018, PLOS PATHOG, V14, DOI 10.1371/journal.ppat.1006835
   Mor A, 2011, PLOS ONE, V6, DOI 10.1371/journal.pone.0021712
   Mukherjee R, 2021, MOL CELL, V81, P708, DOI 10.1016/j.molcel.2021.01.033
   Mullen PJ, 2022, ANNU REV CANC BIOL, V6, P1, DOI 10.1146/annurev-cancerbio-070120-090423
   Murray James L., 2012, Antiviral Chemistry & Chemotherapy, V22, P205, DOI 10.3851/IMP2080
   N.d. Diabetes, About us
   Nakrani M.N., 2022, Physiology, Glucose Metabolism
   Ng CG, 2008, P NATL ACAD SCI USA, V105, P16326, DOI 10.1073/pnas.0808720105
   Ninla-aesong P, 2020, VIRAL IMMUNOL, V33, P86, DOI 10.1089/vim.2019.0168
   Ochioni AC, 2021, BBA-MOL BASIS DIS, V1867, DOI 10.1016/j.bbadis.2021.166263
   Oliveira IA, 2021, J BIOL CHEM, V296, DOI 10.1074/jbc.RA120.015189
   Volpe CMO, 2018, CELL DEATH DIS, V9, DOI 10.1038/s41419-017-0135-z
   Owen OE, 2002, J BIOL CHEM, V277, P30409, DOI 10.1074/jbc.R200006200
   Paneque A, 2023, GENES-BASEL, V14, DOI 10.3390/genes14040933
   Patel H, 2013, CARDIOVASC DIABETOL, V12, DOI 10.1186/1475-2840-12-142
   Potenza MA, 2009, CURR MED CHEM, V16, P94, DOI 10.2174/092986709787002853
   Pouysségur J, 2022, SEMIN CANCER BIOL, V86, P334, DOI 10.1016/j.semcancer.2022.07.004
   Rodriguez JL, 2022, FRONT CELL INFECT MI, V12, DOI 10.3389/fcimb.2022.859814
   Sanchez EL, 2015, VIROLOGY, V479, P609, DOI 10.1016/j.virol.2015.02.038
   Sharp TM, 2021, CLIN INFECT DIS, V73, pE345, DOI 10.1093/cid/ciaa837
   Shou J, 2020, DIABETOL METAB SYNDR, V12, DOI 10.1186/s13098-020-0523-x
   de Lima STS, 2021, CLIN INFECT DIS, V73, pE2436, DOI 10.1093/cid/ciaa1038
   Silva EM, 2019, SCI REP-UK, V9, DOI 10.1038/s41598-019-39157-7
   Silva LA, 2017, J CLIN INVEST, V127, P737, DOI 10.1172/JCI84417
   Sum Leung W., The glycolytic process in endothelial cells and its implications, DOI [10.1038/s41401-021-00647-y, DOI 10.1038/S41401-021-00647-Y]
   Thaker SK, 2019, BMC BIOL, V17, DOI 10.1186/s12915-019-0678-9
   Uemura E, 2006, EXP NEUROL, V198, P48, DOI 10.1016/j.expneurol.2005.10.035
   Wang WK, 2022, CELL DEATH DISCOV, V8, DOI 10.1038/s41420-022-01162-7
   Wensveen TT, 2021, DIABETES RES CLIN PR, V172, DOI 10.1016/j.diabres.2020.108637
   Wu HF, 2008, ANAL BIOCHEM, V372, P204, DOI 10.1016/j.ab.2007.10.002
   Wu WZ, 2023, BIOMED PHARMACOTHER, V158, DOI 10.1016/j.biopha.2022.114151
   Zancan P, 2010, MOL GENET METAB, V100, P372, DOI 10.1016/j.ymgme.2010.04.006
   Zhang HL, 2019, EMERG MICROBES INFEC, V8, P1574, DOI 10.1080/22221751.2019.1682948
   Zhao XY, 2015, DIABETOL METAB SYNDR, V7, DOI 10.1186/s13098-015-0098-0
NR 73
TC 0
Z9 0
U1 2
U2 2
PU PERGAMON-ELSEVIER SCIENCE LTD
PI OXFORD
PA THE BOULEVARD, LANGFORD LANE, KIDLINGTON, OXFORD OX5 1GB, ENGLAND
SN 0024-3205
EI 1879-0631
J9 LIFE SCI
JI Life Sci.
PD SEP 1
PY 2025
VL 376
AR 123729
DI 10.1016/j.lfs.2025.123729
PG 15
WC Medicine, Research & Experimental; Pharmacology & Pharmacy
WE Science Citation Index Expanded (SCI-EXPANDED)
SC Research & Experimental Medicine; Pharmacology & Pharmacy
GA 3JT8T
UT WOS:001502024200005
PM 40404124
DA 2025-07-26
ER

PT J
AU Silva, CNP
   Crispim, JG
   Pereira, MC
   Pitta, MGD
   Rego, MJBD
   Rosa, MMD
AF Silva, Camila Neiva Porto
   Crispim, Joelson Germano
   Pereira, Michelly Cristiny
   Pitta, Maira Galdino da Rocha
   Rego, Moacyr Jesus Barreto de Melo
   Rosa, Michelle Melgarejo da
TI The communication between chikungunya infection and the central nervous
   system
SO MICROBIAL PATHOGENESIS
LA English
DT Article
DE Neuroinflammation; Chikungunya virus; Neurodegenerative diseases;
   Arthritis; Central nervous system
ID INFLAMMASOMES MECHANISM; VIRUS; DEPRESSION; DISEASE; NEUROINFLAMMATION;
   MANIFESTATIONS; INTERLEUKIN-6; INFLAMMATION; CHEMOKINES; MICROGLIA
AB Chikungunya virus (CHIKV) infection is primarily characterized by arthralgia, a persistent joint pain that can significantly impair quality of life. This symptom is linked to the inflammatory processes triggered by the virus. CHIKV infection progresses through acute, subacute, and chronic phases, with increased inflammation correlating to prolonged arthralgia and a poorer prognosis. Emerging evidence suggests that this inflammatory cascade may also play a role in neurological disorders. Neurological complications associated with CHIKV infection include encephalitis, optic neuritis, myeloradiculitis, and Guillain-Barre<acute accent> syndrome (GBS). When CHIKV accesses the central nervous system (CNS), it may do so either directly or through a "Trojan horse" mechanism, activating pro-inflammatory cytokine release and receptors such as HMGB1, P63, and STAR3, which amplify inflammation. This immune response in the CNS is similar to that seen in various neurological conditions, including autism, cerebral palsy, depression, Alzheimer's disease, and neuromyelitis optica. While research into CHIKV's systemic effects has grown, its impact on the CNS and potential role in neurodegenerative diseases remains underexplored. This review aims to fill this gap by examining the links between CHIKV infection and CNS involvement, underscoring the need for further investigation into its contribution to neurological outcomes.
C1 [Silva, Camila Neiva Porto; Crispim, Joelson Germano; Pereira, Michelly Cristiny; Pitta, Maira Galdino da Rocha; Rego, Moacyr Jesus Barreto de Melo; Rosa, Michelle Melgarejo da] Ctr Therapeut Innovat Suelly Galdino NUPIT SG, Recife, Brazil.
   [Pitta, Maira Galdino da Rocha; Rego, Moacyr Jesus Barreto de Melo; Rosa, Michelle Melgarejo da] Univ Fed Pernambuco, Dept Biochem, Recife, Brazil.
C3 Universidade Federal de Pernambuco
RP Rosa, MMD (corresponding author), Ctr Therapeut Innovat Suelly Galdino NUPIT SG, Recife, Brazil.; Rosa, MMD (corresponding author), Univ Fed Pernambuco, Dept Biochem, Recife, Brazil.
EM michelle.rosa@ufpe.br
RI Navarrete, Camila/LJK-7033-2024; Pereira, Michelly/NQE-7485-2025;
   Crispim, Joelson/NFT-9276-2025
FU CNPq-Conselho Nacional de Desenvol-vimento Cientrfico e Tecnolo <acute
   accent> gico, Brazil
FX We extend our gratitude to CNPq-Conselho Nacional de Desenvol-vimento
   Cientrfico e Tecnolo <acute accent> gico, Brazil, for funding this
   research.
CR Abdoli A, 2020, HELIYON, V6, DOI 10.1016/j.heliyon.2020.e05645
   Agarwal A, 2017, J NEUROVIROL, V23, P504, DOI 10.1007/s13365-017-0516-1
   Alam A, 2018, EBIOMEDICINE, V37, P547, DOI 10.1016/j.ebiom.2018.10.021
   Aviner R, 2020, CSH PERSPECT BIOL, V12, DOI 10.1101/cshperspect.a034090
   Banerjee Nilotpal, 2018, VirusDisease, V29, P375, DOI 10.1007/s13337-018-0465-1
   Bersano A, 2023, BMC NEUROL, V23, DOI 10.1186/s12883-023-03252-0
   Ferreira MLB, 2020, LANCET NEUROL, V19, P826, DOI 10.1016/S1474-4422(20)30232-5
   Broz P, 2016, NAT REV IMMUNOL, V16, P407, DOI 10.1038/nri.2016.58
   Cardoso RD, 2022, TROP MED INFECT DIS, V7, DOI 10.3390/tropicalmed7110390
   Cerny T, 2017, NEUROCRIT CARE, V27, P447, DOI 10.1007/s12028-017-0413-8
   Chirathaworn C, 2020, PATHOGENS, V9, DOI 10.3390/pathogens9060415
   Chow A, 2011, J INFECT DIS, V203, P149, DOI 10.1093/infdis/jiq042
   Colavita F, 2018, OPEN FORUM INFECT DI, V5, DOI 10.1093/ofid/ofy276
   Compston A, 2008, LANCET, V372, P1502, DOI 10.1016/S0140-6736(08)61620-7
   Constant O, 2022, VIRUSES-BASEL, V14, DOI 10.3390/v14040756
   Couderc T, 2008, PLOS PATHOG, V4, DOI 10.1371/journal.ppat.0040029
   da Saude M., 2017, Manejo Clrnico Chikungunya Brasrlia/DF
   de Carvalho RNVH, 2019, J LEUKOCYTE BIOL, V106, P631, DOI 10.1002/JLB.MA1118-471R
   de Castro-Jorge LA, 2019, PLOS PATHOG, V15, DOI 10.1371/journal.ppat.1007934
   de Souza WM, 2024, CELL HOST MICROBE, V32, DOI 10.1016/j.chom.2024.02.011
   Dhapola R, 2021, INFLAMMOPHARMACOLOGY, V29, P1669, DOI 10.1007/s10787-021-00889-6
   Economopoulou A, 2009, EPIDEMIOL INFECT, V137, P534, DOI 10.1017/S0950268808001167
   Ekchariyawat P, 2015, INFECT GENET EVOL, V32, P401, DOI 10.1016/j.meegid.2015.03.025
   Ernould S, 2008, ARCH PEDIATRIE, V15, P253, DOI 10.1016/j.arcped.2007.10.019
   Fajgenbaum DC, 2020, NEW ENGL J MED, V383, P2255, DOI 10.1056/NEJMra2026131
   Feige L, 2021, VIRUSES-BASEL, V13, DOI 10.3390/v13122364
   Ferreira AS, 2021, REV INST MED TROP SP, V63, DOI [10.1590/S1678-9946202163016, 10.1590/s1678-9946202163016]
   Solórzano VEF, 2021, VIRUSES-BASEL, V13, DOI 10.3390/v13091789
   Figueiredo CP, 2019, NAT COMMUN, V10, DOI 10.1038/s41467-019-11866-7
   Fongsaran C, 2024, BRAIN BEHAV IMMUN-HL, V38, DOI 10.1016/j.bbih.2024.100780
   Fritel X, 2010, EMERG INFECT DIS, V16, P418, DOI 10.3201/eid1603.091403
   Fung G, 2015, CELL DEATH DIFFER, V22, P2087, DOI 10.1038/cdd.2015.58
   Ganesan K, 2008, AM J NEURORADIOL, V29, P1636, DOI 10.3174/ajnr.A1133
   Gao HM, 2011, J NEUROSCI, V31, P1081, DOI 10.1523/JNEUROSCI.3732-10.2011
   Gérardin P, 2014, PLOS NEGLECT TROP D, V8, DOI 10.1371/journal.pntd.0002996
   Guo HT, 2015, NAT MED, V21, P677, DOI 10.1038/nm.3893
   Hogestyn Jessica M., 2018, Pesquisa de Regeneracao Neural, V13, P211, DOI [10.4103/1673-5374.226380, DOI 10.4103/1673-5374.226380]
   Jang H., Highly pathogenic H5N1 influenza virus can enter the central nervous system and induce neuroinflammation and neurodegeneration
   Jayaraj RL, 2019, J NEUROINFLAMM, V16, DOI 10.1186/s12974-019-1516-2
   Kagan JC, 2015, CSH PERSPECT BIOL, V7, DOI 10.1101/cshperspect.a016253
   Kovacikova K, 2020, ANTIMICROB AGENTS CH, V64, DOI 10.1128/AAC.01788-20
   Lázari CD, 2023, PLOS NEGLECT TROP D, V17, DOI 10.1371/journal.pntd.0011037
   Lim S, 2016, BRAIN PATHOL, V26, P404, DOI 10.1111/bpa.12371
   Lin XY, 2020, EXP GERONTOL, V130, DOI 10.1016/j.exger.2019.110791
   Liu X, 2022, MBIO, V13, DOI 10.1128/mbio.00289-22
   Lohachanakul J, 2012, MICROBIOL IMMUNOL, V56, P134, DOI 10.1111/j.1348-0421.2011.00417.x
   Lupfer C, 2015, CURR OPIN VIROL, V12, P38, DOI 10.1016/j.coviro.2015.02.007
   Maldonado JR, 2013, AM J GERIAT PSYCHIAT, V21, P1190, DOI 10.1016/j.jagp.2013.09.005
   Martinon F., 2002, The Inflammasome: A Molecular Platform Triggering Activation of Inflammatory Caspases and Processing of proIL-that they Possess Several Distinct Protein/Protein Inter-Action Domains which Are Used to Assemble Large Multi-Component Complexes. Apaf-1, for Example, Contains an N-Terminal CARD Followed by a NBS/Self-Oligomer-Ization Domain and a C- Terminal WD-40 Repeat Jaro,
   Mehta R, 2018, REV MED VIROL, V28, DOI 10.1002/rmv.1978
   Meyding-Lamadé U, 2019, NEUROL RES PRACT, V1, DOI 10.1186/s42466-019-0020-6
   Millsapps EM, 2022, RES REP TROP MED, V13, P55, DOI 10.2147/RRTM.S370046
   Miner JJ, 2015, ARTHRITIS RHEUMATOL, V67, P1214, DOI 10.1002/art.39027
   Mittal M, 2014, ANTIOXID REDOX SIGN, V20, P1126, DOI 10.1089/ars.2012.5149
   Morrison C.R., 2016, Chikungunya Virus: Current Perspectives on a Reemerging Virus, DOI [10.1128/microbiolspec.EI10, DOI 10.1128/MICROBIOLSPEC.EI10]
   Murillo-Zamora E, 2018, INT J ENV RES PUB HE, V15, DOI 10.3390/ijerph15112552
   Neal JW, 2014, J INFECTION, V69, P203, DOI 10.1016/j.jinf.2014.05.010
   Nóbrega PR, 2020, FRONT PEDIATR, V8, DOI 10.3389/fped.2020.00176
   O'Neill LAJ, 2013, NAT REV IMMUNOL, V13, P453, DOI 10.1038/nri3446
   Ortiz-Quezada J, 2021, J NEUROL SCI, V420, DOI 10.1016/j.jns.2020.117279
   Park SJA, 2021, PLOS PATHOG, V17, DOI 10.1371/journal.ppat.1010018
   Patrycy M, 2022, PATHOGENS, V11, DOI 10.3390/pathogens11070809
   Paudel YN, 2019, LIFE SCI, V238, DOI 10.1016/j.lfs.2019.116924
   Peixoto VGMNP, 2022, FRONT PSYCHIATRY, V13, DOI 10.3389/fpsyt.2022.823218
   Pinheiro TJ, 2016, ARQ NEURO-PSIQUIAT, V74, P937, DOI 10.1590/0004-282X20160138
   Pribiag H, 2013, J NEUROSCI, V33, P15879, DOI 10.1523/JNEUROSCI.0530-13.2013
   Rathinam VAK, 2016, CELL, V165, P792, DOI 10.1016/j.cell.2016.03.046
   Ren WX, 2023, MOL MED, V29, DOI 10.1186/s10020-023-00717-3
   Restrepo BN, 2022, AM J CLIN EXP IMMUNO, V11, P51
   Rock RB, 2004, CLIN MICROBIOL REV, V17, P942, DOI 10.1128/CMR.17.4.942-964.2004
   Rodríguez-Morales AJ, 2017, TRAVEL MED INFECT DI, V18, P77, DOI 10.1016/j.tmaid.2017.07.009
   Rodriguez-Morales AJ, 2017, RHEUMATOL INT, V37, P1149, DOI 10.1007/s00296-017-3747-9
   Rose N, 2011, INT J INFECT DIS, V15, pE147, DOI 10.1016/j.ijid.2010.10.004
   Salimi H, 2016, NEUROTHERAPEUTICS, V13, P514, DOI 10.1007/s13311-016-0443-5
   Santiago FW, 2015, PLOS NEGLECT TROP D, V9, DOI 10.1371/journal.pntd.0004104
   Schain M, 2017, CURR NEUROL NEUROSCI, V17, DOI 10.1007/s11910-017-0733-2
   Schuler-Faccini L, 2022, FRONT GENET, V13, DOI 10.3389/fgene.2022.758715
   Skvarc DR, 2018, NEUROSCI BIOBEHAV R, V84, P116, DOI 10.1016/j.neubiorev.2017.11.011
   Srichawla BS, 2024, SAGE OPEN MED, V12, DOI 10.1177/20503121241229847
   Staples J.E., 2020, travel-related infectious diseases
   Suhrbier A, 2019, NAT REV RHEUMATOL, V15, P597, DOI 10.1038/s41584-019-0276-9
   Sun M, 2024, CNS DRUGS, V38, P349, DOI 10.1007/s40263-024-01082-3
   Surguchov A, 2023, BIOMEDICINES, V11, DOI 10.3390/biomedicines11041215
   Than UTT, 2023, SCI REP-UK, V13, DOI 10.1038/s41598-023-49902-8
   Thiberville SD, 2013, ANTIVIR RES, V99, P345, DOI 10.1016/j.antiviral.2013.06.009
   Ting EYC, 2020, INT J MOL SCI, V21, DOI 10.3390/ijms21062194
   Touret Y., 2006, Presse Med., V35, P1664, DOI [10.1016/S0755-4982(06)74874-6, DOI 10.1016/S0755-4982(06)74874-6]
   Traverse EM, 2021, TROP MED INFECT DIS, V6, DOI 10.3390/tropicalmed6030108
   Uzawa A, 2014, BRAIN PATHOL, V24, P67, DOI 10.1111/bpa.12097
   van Aalst M, 2017, TRAVEL MED INFECT DI, V15, P8, DOI 10.1016/j.tmaid.2017.01.004
   van Ewijk R, 2021, BMC INFECT DIS, V21, DOI 10.1186/s12879-021-05876-4
   Cavalcanti TYVD, 2022, VIRUSES-BASEL, V14, DOI 10.3390/v14050969
   Wang WB, 2018, NAT COMMUN, V9, DOI 10.1038/s41467-017-02645-3
   Weaver SC, 2015, NEW ENGL J MED, V372, P1231, DOI 10.1056/NEJMra1406035
   Wittenborn AK, 2016, PSYCHOL MED, V46, P551, DOI 10.1017/S0033291715002044
   Woodfin A, 2007, ARTERIOSCL THROM VAS, V27, P2514, DOI 10.1161/ATVBAHA.107.151456
   Wouk J, 2021, ARCH VIROL, V166, P733, DOI 10.1007/s00705-021-04959-6
   Yang H, 2010, BBA-GENE REGUL MECH, V1799, P149, DOI 10.1016/j.bbagrm.2009.11.019
   Zhang C, 2016, SCI REP-UK, V6, DOI 10.1038/srep31264
   Zhao JL, 2017, BRAIN BEHAV IMMUN, V64, P308, DOI 10.1016/j.bbi.2017.02.002
   Zhong Y, 2012, J NEUROSCI, V32, P143, DOI 10.1523/JNEUROSCI.4266-11.2012
NR 101
TC 0
Z9 0
U1 2
U2 2
PU ACADEMIC PRESS LTD- ELSEVIER SCIENCE LTD
PI LONDON
PA 24-28 OVAL RD, LONDON NW1 7DX, ENGLAND
SN 0882-4010
EI 1096-1208
J9 MICROB PATHOGENESIS
JI Microb. Pathog.
PD SEP
PY 2025
VL 206
AR 107747
DI 10.1016/j.micpath.2025.107747
PG 7
WC Immunology; Microbiology
WE Science Citation Index Expanded (SCI-EXPANDED)
SC Immunology; Microbiology
GA 3NG0N
UT WOS:001504381500001
PM 40451440
DA 2025-07-26
ER

PT J
AU Heitzman-Breen, N
   Golden, J
   Wang, YY
   Weger-Lucarelli, J
   Ciupe, SM
AF Heitzman-Breen, Nora
   Golden, Jacob
   Wang, Yuyao
   Weger-Lucarelli, James
   Ciupe, Stanca M.
TI The role of nutrition in virus dynamics in vector-borne viral infections
SO JOURNAL OF THEORETICAL BIOLOGY
LA English
DT Article
DE Virus dynamics; Malnutrition; Arboviruses; Immune responses
ID DENGUE; ASSOCIATION; CHIKUNGUNYA; OBESITY; FEVER
AB Malnutrition alters metabolism and immunity, affecting one's ability to fight infections and influencing clinical outcomes. To quantify differences in infection dynamics among groups of different nutrition statuses and challenged with different viruses, we developed within-host mathematical models of acute infections and fitted them to data from mice fed either a high-fat overnutrition diet, a low-protein undernutrition diet, or a lean control diet and infected with either Mayaro, Ross River or chikungunya. In addition to finding virus-specific host-virus dynamics, model analyses showed decreased infected cell removal rates in undernourished infected mice compared to overnourished infected mice, regardless of the pathogen. Additionally, we found lower viral production rates in undernourished infected mice compared to overnourished infected mice, in two out of the three virus infections. These results suggest that diet is an important factor in understanding viral-host interactions, and should be considered when designing interventions.
C1 [Heitzman-Breen, Nora] Univ Colorado Boulder, Dept Appl Math, Boulder, CO USA.
   [Golden, Jacob] Virginia Tech, Dept Biol Sci, Blacksburg, VA USA.
   [Wang, Yuyao; Ciupe, Stanca M.] Virginia Tech, Dept Math, Blacksburg, VA 24061 USA.
   [Weger-Lucarelli, James] Virginia Tech, Dept Biomed Sci & Pathobiol, Blacksburg, VA USA.
   [Weger-Lucarelli, James; Ciupe, Stanca M.] Virginia Tech, Ctr Emerging Zoonot Arthropod Borne Pathogens, Blacksburg, VA 24061 USA.
   [Ciupe, Stanca M.] Virginia Tech, Ctr Math Biosyst, Blacksburg, VA 24061 USA.
C3 University of Colorado System; University of Colorado Boulder; Virginia
   Polytechnic Institute & State University; Virginia Polytechnic Institute
   & State University; Virginia Polytechnic Institute & State University;
   Virginia Polytechnic Institute & State University; Virginia Polytechnic
   Institute & State University
RP Ciupe, SM (corresponding author), Virginia Tech, Dept Math, Blacksburg, VA 24061 USA.; Ciupe, SM (corresponding author), Virginia Tech, Ctr Emerging Zoonot Arthropod Borne Pathogens, Blacksburg, VA 24061 USA.; Ciupe, SM (corresponding author), Virginia Tech, Ctr Math Biosyst, Blacksburg, VA 24061 USA.
EM stanca@vt.edu
FU National Science Foundation [2051820]; NIH NIGMS [1R01GM152743-01];
   NIAID [R21AI153919-01]
FX SMC, NHB, JG and YW acknowledge partial support from National Science
   Foundation grant No. 2051820. SMC acknowledges partial support from NIH
   NIGMS 1R01GM152743-01. This research was enabled in part through the
   Virginia Tech Center for the Mathematics of Biosystems (VTCMB-033500) .
   JW-L acknowledges support from NIAID R21AI153919-01.
CR Antony France: Lixoft SAS, 2023, Monolix Version 2023R1
   Baccam P, 2006, J VIROL, V80, P7590, DOI 10.1128/JVI.01623-05
   Banerjee S, 2016, J R SOC INTERFACE, V13, DOI 10.1098/rsif.2016.0130
   Ben-Shachar R, 2015, J R SOC INTERFACE, V12, DOI 10.1098/rsif.2014.0886
   Best K, 2017, P NATL ACAD SCI USA, V114, P8847, DOI 10.1073/pnas.1704011114
   Calder PC, 2023, P NUTR SOC, DOI 10.1017/S0029665123004792
   Catrysse L, 2018, CELL IMMUNOL, V330, P114, DOI 10.1016/j.cellimm.2018.03.001
   Chuong C, 2020, BMC BIOL, V18, DOI 10.1186/s12915-020-00828-x
   Ciupe SM, 2024, MICROORGANISMS, V12, DOI 10.3390/microorganisms12050900
   Ciupe SM, 2024, B MATH BIOL, V86, DOI 10.1007/s11538-024-01284-2
   Ciupe SM, 2022, SCI REP-UK, V12, DOI 10.1038/s41598-022-18683-x
   Ciupe Stanca M, 2017, Infect Dis Model, V2, P188, DOI 10.1016/j.idm.2017.04.002
   Clapham HE, 2014, J R SOC INTERFACE, V11, DOI 10.1098/rsif.2014.0094
   Dobner J, 2018, CLIN MICROBIOL INFEC, V24, P24, DOI 10.1016/j.cmi.2017.02.013
   Ellulu MS, 2017, ARCH MED SCI, V13, P851, DOI 10.5114/aoms.2016.58928
   Fedele D, 2021, NUTRITION, V81, DOI 10.1016/j.nut.2020.111016
   Foolchand A, 2022, INT J MOL SCI, V23, DOI 10.3390/ijms23052654
   Fritel X, 2010, EMERG INFECT DIS, V16, P418, DOI 10.3201/eid1603.091403
   Geerling E, 2022, FRONT IMMUNOL, V13, DOI 10.3389/fimmu.2022.1015563
   Gwela A, 2019, PEDIATR INFECT DIS J, V38, pE175, DOI 10.1097/INF.0000000000002363
   Heitzman-Breen N, 2024, ROY SOC OPEN SCI, V11, DOI 10.1098/rsos.231146
   Heitzman-Breen N, 2022, PLOS COMPUT BIOL, V18, DOI 10.1371/journal.pcbi.1009997
   Heitzman-Breen N, 2021, J THEOR BIOL, V531, DOI 10.1016/j.jtbi.2021.110896
   Hung NT, 2005, AM J TROP MED HYG, V72, P370
   Kalayanarooj Siripen, 2005, Southeast Asian Journal of Tropical Medicine and Public Health, V36, P378
   Kalligeros M, 2020, OBESITY, V28, P1200, DOI 10.1002/oby.22859
   Katona P, 2008, CLIN INFECT DIS, V46, P1582, DOI 10.1086/587658
   Ke R, 2021, P NATL ACAD SCI USA, V118, DOI 10.1073/pnas.2111477118
   Kwok S, 2020, CLIN OBES, V10, DOI 10.1111/cob.12403
   Libraty DH, 2014, PLOS ONE, V9, DOI 10.1371/journal.pone.0088944
   Lighter J, 2020, CLIN INFECT DIS, V71, P896, DOI 10.1093/cid/ciaa415
   Lumeng CN, 2007, DIABETES, V56, P16, DOI 10.2337/db06-1076
   Morgan OW, 2010, PLOS ONE, V5, DOI 10.1371/journal.pone.0009694
   Moser JAS, 2019, INFLUENZA OTHER RESP, V13, P3, DOI 10.1111/irv.12618
   Myers MA, 2021, ELIFE, V10, DOI 10.7554/eLife.68864
   Namkoong H, 2019, BIOCHEM BIOPH RES CO, V513, P405, DOI 10.1016/j.bbrc.2019.03.211
   Nikin-Beers R, 2018, MATH MED BIOL, V35, P257, DOI 10.1093/imammb/dqx002
   Nikin-Beers R, 2015, MATH BIOSCI, V263, P83, DOI 10.1016/j.mbs.2015.02.004
   Padmakumar B, 2010, SE ASIAN J TROP MED, V41, P85
   Reyes L, 2010, INFLUENZA OTHER RESP, V4, P129, DOI 10.1111/j.1750-2659.2010.00138.x
   Schwarz NG, 2012, EMERG INFECT DIS, V18, P1780, DOI 10.3201/eid1811.111036
   Sheridan PA, 2012, INT J OBESITY, V36, P1072, DOI 10.1038/ijo.2011.208
   Short KR, 2018, FRONT CELL INFECT MI, V8, DOI 10.3389/fcimb.2018.00343
   Simonnet A, 2020, OBESITY, V28, P1195, DOI 10.1002/oby.22831
   Singh R, 2022, FRONT ENDOCRINOL, V13, DOI 10.3389/fendo.2022.780872
   Smith AG, 2007, J NUTR, V137, P1236, DOI 10.1093/jn/137.5.1236
   Stafford MA, 2000, J THEOR BIOL, V203, P285, DOI 10.1006/jtbi.2000.1076
   Tan VPK, 2018, PLOS ONE, V13, DOI 10.1371/journal.pone.0200698
   The Jackson Laboratory, 2020, Physiological Data Summary-Aged C57BL6J
   THISYAKORN U, 1993, CLIN INFECT DIS, V16, P295, DOI 10.1093/clind/16.2.295
   Weger-Lucarelli J, 2019, PLOS PATHOG, V15, DOI 10.1371/journal.ppat.1008089
NR 51
TC 0
Z9 0
U1 1
U2 1
PU ACADEMIC PRESS LTD- ELSEVIER SCIENCE LTD
PI LONDON
PA 24-28 OVAL RD, LONDON NW1 7DX, ENGLAND
SN 0022-5193
EI 1095-8541
J9 J THEOR BIOL
JI J. Theor. Biol.
PD AUG 21
PY 2025
VL 611
AR 112184
DI 10.1016/j.jtbi.2025.112184
PG 8
WC Biology; Mathematical & Computational Biology
WE Science Citation Index Expanded (SCI-EXPANDED)
SC Life Sciences & Biomedicine - Other Topics; Mathematical & Computational
   Biology
GA 4GF5W
UT WOS:001517277400004
PM 40553771
DA 2025-07-26
ER

PT J
AU Li, L
   Shi, X
   Wang, RM
   Fan, YX
   Xu, ZH
   Mirzaei, H
   Wei, WR
AF Li, Li
   Shi, Xu
   Wang, Ruiming
   Fan, Yuxi
   Xu, Zhihan
   Mirzaei, Habibollah
   Wei, Wuran
TI Cardiovascular impact of emerging and Re-emerging Viruses:
   Pathophysiological mechanisms, diagnosis, and management with a
   pediatric focus
SO MOLECULAR ASPECTS OF MEDICINE
LA English
DT Review
DE Emerging viruses; Re-emerging viruses; Cardiovascular diseases;
   Pediatric
ID ENDOTHELIAL DYSFUNCTION; CIRCULATING MICRORNAS; HOSPITALIZED-PATIENTS;
   ZIKA VIRUS; DENGUE; COVID-19; CHILDREN; DISEASE; HEART; MYOCARDITIS
AB Emerging and re-emerging viruses are currently known as a major public health issue. These viruses can cause various human complications such as cardiovascular diseases (CVDs), both in adults and pediatric populations. Although various CVDs have been previously reported for emerging and re-emerging viruses, the mechanisms underlying these complications remain relatively unknown. Children and infants, while commonly developing less severe symptoms, may experience notable cardiovascular manifestations during infections caused by emerging and re-emerging viral infections, which can result in both acute and long-term complications. The present review aims to discuss various cardiovascular complications linked to emerging and re-emerging viral pathogens (including severe acute respiratory syndrome coronavirus 2 (SARS-CoV-2), dengue virus (DENV), Zika virus (ZIKV), and chikungunya virus (CHIKV)) such as arrhythmias, myocarditis, vascular disorders, and thromboembolic conditions, particularly among the pediatric population. This review also addresses the potential mechanisms by which SARS-CoV-2, DENV, ZIKV, and CHIKV may impact the cardiovascular system and their clinical implications. Moreover, it discusses the diagnostic challenges for viral-caused cardiovascular disorders in children, owing to their common subtle or atypical manifestations. Finally, it addresses the present therapeutic specifically used for pediatric cases.
C1 [Li, Li] Sichuan Univ, West China Univ Hosp 2, Dept Pediat, Chengdu, Peoples R China.
   [Li, Li; Wang, Ruiming; Fan, Yuxi] Sichuan Univ, Minist Educ, Key Lab Birth Defects & Related Dis Women & Childr, Chengdu, Peoples R China.
   [Shi, Xu; Xu, Zhihan; Wei, Wuran] Sichuan Univ, West China Hosp, Inst Urol, Dept Urol, Chengdu 610041, Peoples R China.
   [Wang, Ruiming] Sichuan Univ, West China Univ Hosp 2, Dept Outpatient, Chengdu, Peoples R China.
   [Fan, Yuxi] Sichuan Univ, West China Hosp 2, Pediat Cardiovasc Nursing Unit, Chengdu, Peoples R China.
   [Mirzaei, Habibollah] Lorestan Univ Med Sci, Fac Med, Hepatitis Res Ctr, Dept Virol, Khorramabad, Iran.
C3 Sichuan University; Sichuan University; Sichuan University; Sichuan
   University; Sichuan University; Lorestan University of Medical Sciences
RP Wei, WR (corresponding author), Sichuan Univ, West China Hosp, Inst Urol, Dept Urol, Chengdu 610041, Peoples R China.
EM lilyweiwuran@163.com; 1255044572@qq.com; 723264445@qq.com;
   1305702669@qq.com; xzh121382021@126.com; h.m.tums89@gmail.com;
   jitamao55@163.com
RI Fan, Yuxi/ABG-6950-2021
FU Natural Science Foundation [8217021751]; Xizang Science and Technology
   Department, key research and development project [CGZH2025000321]
FX Natural Science Foundation, General Project, 8217021751 Xizang Science
   and Technology Department, key research and development project,
   CGZH2025000321.
CR Abdel-Haq N, 2021, EUR J PEDIATR, V180, P1581, DOI 10.1007/s00431-021-03935-1
   Abhinayaa J, 2021, RAMBAM MAIMONIDES ME, V12, DOI 10.5041/RMMJ.10436
   Nassif TA, 2021, CAN J INFECT DIS MED, V2021, DOI 10.1155/2021/5518979
   Acosta-Reyes J, 2023, ACTA TROP, V237, DOI 10.1016/j.actatropica.2022.106705
   Bôtto-Menezes CHA, 2022, BMC INFECT DIS, V22, DOI 10.1186/s12879-022-07454-8
   Alvarez Maria Fernanda, 2017, F1000Res, V6, P390, DOI 10.12688/f1000research.11078.1
   Araiza-Garaygordobil D, 2021, CARDIOVASC J AFR, V32, P276, DOI 10.5830/CVJA-2021-033
   Arrais NMR, 2021, ACTA PAEDIATR, V110, P3343, DOI 10.1111/apa.16063
   Aski BH, 2021, IJC HEART VASC, V33, DOI 10.1016/j.ijcha.2021.100764
   Pereira MFB, 2020, CLINICS, V75, DOI 10.6061/clinics/2020/e2209
   Barbosa ICD, 2023, PLOS NEGLECT TROP D, V17, DOI 10.1371/journal.pntd.0011762
   Begum F, 2019, VIRUSES-BASEL, V11, DOI 10.3390/v11121136
   Belhadjer Z, 2020, CIRCULATION, V142, P429, DOI 10.1161/CIRCULATIONAHA.120.048360
   Bode D, 2020, ANTIOXIDANTS-BASEL, V9, DOI 10.3390/antiox9090860
   Borgel D, 2021, CRIT CARE MED, V49, pE1151, DOI 10.1097/CCM.0000000000005093
   Farias LABG, 2019, ARQ BRAS CARDIOL, V113, P783, DOI 10.5935/abc.20190187
   Broberg Meredith Cg, 2023, Ann Acad Med Singap, V52, P533, DOI 10.47102/annals-acadmedsg.202386
   Brodin P, 2022, IMMUNITY, V55, P201, DOI 10.1016/j.immuni.2022.01.014
   Buntubatu S, 2019, J TROP PEDIATRICS, V65, P603, DOI 10.1093/tropej/fmz020
   Campanello C, 2022, CHILDREN-BASEL, V9, DOI 10.3390/children9050583
   Capucho ACMdV., 2021, Cardiac Manifestations in Pediatric COVID-19, pE3001
   Cardier JE, 2006, ENDOTHELIUM-J ENDOTH, V13, P335, DOI 10.1080/10623320600972135
   Chang X, 2023, ANTIOXID REDOX SIGN, V38, P599, DOI 10.1089/ars.2022.0126
   Chen D., 2020, medRxiv
   Chen D, 2020, JAMA NETW OPEN, V3, DOI 10.1001/jamanetworkopen.2020.11122
   Chung MK, 2021, CIRC RES, V128, P1214, DOI 10.1161/CIRCRESAHA.121.317997
   CintezA E, 2022, DIAGNOSTICS, V12, DOI 10.3390/diagnostics12040884
   Constantine GR, 2014, J INFECT DEV COUNTR, V8, P1205, DOI 10.3855/jidc.4974
   de Oliveira-Neto JT, 2024, CELLS-BASEL, V13, DOI 10.3390/cells13211770
   Del Turco S, 2020, THROMB RES, V196, P143, DOI 10.1016/j.thromres.2020.08.039
   Dhaliwal M, 2022, FRONT PEDIATR, V10, DOI 10.3389/fped.2022.790273
   Di Cavalcanti D, 2017, PLOS ONE, V12, DOI 10.1371/journal.pone.0175065
   Dufort EM, 2020, NEW ENGL J MED, V383, P347, DOI 10.1056/NEJMoa2021756
   Scatularo CE, 2022, TRENDS CARDIOVAS MED, V32, P52, DOI 10.1016/j.tcm.2020.11.003
   Farooq Ayesha, 2021, Infect Dis (Auckl), V14, p11786337211026642, DOI 10.1177/11786337211026642
   Feleszko W, 2023, PEDIAT ALLERG IMM-UK, V34, DOI 10.1111/pai.13900
   Fichtlscherer S, 2011, ARTERIOSCL THROM VAS, V31, P2383, DOI 10.1161/ATVBAHA.111.226696
   Fosse JH, 2021, FRONT CARDIOVASC MED, V8, DOI 10.3389/fcvm.2021.619690
   García AH, 2024, INT J MOL SCI, V25, DOI 10.3390/ijms252111624
   Giustino G, 2020, J AM COLL CARDIOL, V76, P2043, DOI 10.1016/j.jacc.2020.08.069
   Goupil Brad A, 2016, Open Rheumatol J, V10, P129, DOI 10.2174/1874312901610010129
   Grimaud M, 2020, ANN INTENSIVE CARE, V10, DOI 10.1186/s13613-020-00690-8
   Gubler DJ, 1998, CLIN MICROBIOL REV, V11, P480, DOI 10.1128/CMR.11.3.480
   Guo T, 2020, JAMA CARDIOL, V5, P811, DOI 10.1001/jamacardio.2020.1017
   Guzman M.G., 2010, Dengue: a continuing global threat, V8, pS7
   Harahsheh AS, 2022, CARDIOL YOUNG, V32, P718, DOI 10.1017/S1047951121003024
   Hoffman SA, 2024, PEDIATR RES, V95, P480, DOI 10.1038/s41390-023-02878-7
   Islam M.M.Z., 2019, Dhaka Shishu (Children) Hospital Journal, V35, P162, DOI [10.3329/dshj.v35i2.49702, DOI 10.3329/DSHJ.V35I2.49702]
   Jone PN, 2022, CIRCULATION, V145, pE1037, DOI 10.1161/CIR.0000000000001064
   Karimi A, 2022, IRAN J PEDIATR, V32, DOI 10.5812/ijp.119001
   Khaiboullina S, 2019, FRONT PHARMACOL, V10, DOI 10.3389/fphar.2019.00642
   Khan RS, 2024, PEDIATR CARDIOL, V45, P552, DOI 10.1007/s00246-023-03397-2
   Khositseth A, 2012, J PEDIATR INTENSIVE, V1, P153, DOI 10.3233/PIC-2012-025
   Kirawittaya T, 2015, PLOS NEGLECT TROP D, V9, DOI 10.1371/journal.pntd.0003943
   Kittigul L., 2007, The differences of clinical manifestations and laboratory findings in children and adults with dengue virus infection, V39, P76
   Kumar KJ, 2017, ARCH CLIN INFECT DIS, V12, DOI 10.5812/archcid.66205
   Kundu A, 2022, CLIN EPIDEMIOL GLOB, V14, DOI 10.1016/j.cegh.2022.100966
   Lagi F, 2024, HELIYON, V10, DOI 10.1016/j.heliyon.2023.e23965
   Lasrado N, 2020, REV MED VIROL, V30, DOI 10.1002/rmv.2131
   Lazova S, 2022, ANTIBODIES, V11, DOI 10.3390/antib11020025
   Lee H., 2023, Kawasaki. Disease, V1, P13
   Li B, 2020, CLIN RES CARDIOL, V109, P531, DOI 10.1007/s00392-020-01626-9
   Li SX, 2022, J VIROL, V96, DOI 10.1128/jvi.01373-22
   Lin JS, 2023, CAN J CARDIOL, V39, P793, DOI 10.1016/j.cjca.2023.01.002
   Lippi G, 2020, CLIN CHEM LAB MED, V58, P1131, DOI [10.1515/cclm-2020-1761, 10.1515/cclm-2020-0198]
   Liu BM, 2023, PEDIATR RES, DOI 10.1038/s41390-023-02930-6
   Ludwig S, 2020, ANESTH ANALG, V131, P93, DOI 10.1213/ANE.0000000000004845
   Ma X, 2023, J MED VIROL, V95, DOI 10.1002/jmv.28483
   Majidpoor J, 2022, BIOMED PHARMACOTHER, V145, DOI 10.1016/j.biopha.2021.112419
   Malavige GN, 2017, IMMUNOLOGY, V151, P261, DOI 10.1111/imm.12748
   Salgado DM, 2010, PEDIATR INFECT DIS J, V29, P238, DOI 10.1097/INF.0b013e3181bc3c5b
   Martina B.E., 2009, Dengue virus pathogenesis: an integrated view, V22, P564
   Massilamany C, 2014, INT J CARDIOL, V177, P330, DOI 10.1016/j.ijcard.2014.09.136
   Meuren LM, 2022, FRONT IMMUNOL, V13, DOI 10.3389/fimmu.2022.810376
   Meyding-Lamadé U, 2019, NEUROL RES PRACT, V1, DOI 10.1186/s42466-019-0020-6
   Mileva N, 2023, MEDICINA-LITHUANIA, V59, DOI 10.3390/medicina59122175
   Minhas AM, 2017, CUREUS J MED SCIENCE, V9, DOI 10.7759/cureus.1399
   Molloy EJ, 2023, PEDIATR RES, V93, P1499, DOI 10.1038/s41390-022-02263-w
   Monath TPJPotNAoS, 1994, Dengue: the risk to developed and developing countries, V91, P2395
   Nakra NA, 2020, CHILDREN-BASEL, V7, DOI 10.3390/children7070069
   Nerella S, 2022, J FAM MED PRIM CARE, V11, P2334, DOI 10.4103/jfmpc.jfmpc_1280_21
   Noval MG, 2023, NAT COMMUN, V14, DOI 10.1038/s41467-023-40047-w
   Orofino DHG, 2018, PLOS NEGLECT TROP D, V12, DOI 10.1371/journal.pntd.0006362
   Cabrera-Rego JO, 2021, ENFERM INFEC MICR CL, V39, P115, DOI 10.1016/j.eimc.2020.02.032
   Otifi HM, 2022, AM J MED SCI, V363, P281, DOI 10.1016/j.amjms.2021.12.010
   Ouldali N, 2021, JAMA-J AM MED ASSOC, V325, P855, DOI 10.1001/jama.2021.0694
   Padhi BK, 2024, CURR PROB CARDIOLOGY, V49, DOI 10.1016/j.cpcardiol.2023.102346
   Safadi MAP, 2021, REV PAUL PEDIATR, V39, DOI 10.1590/1984-0462/2020/38/2020192
   Pearson BG, 2024, CARDIOVASC PATHOL, V72, DOI 10.1016/j.carpath.2024.107661
   Pellot A S, 2012, Med Trop (Mars), V72 Spec No, P88
   Permatananda P., 2020, Int. J. Sci. Res., V9, P613, DOI [10.21275/art20204067, DOI 10.21275/ART20204067]
   Pousa PA, 2021, J PEDIAT-BRAZIL, V97, P116, DOI 10.1016/j.jped.2020.08.007
   Prasher D, 2020, BIOCHEM CELL BIOL, V98, P12, DOI 10.1139/bcb-2019-0045
   Rafferty MS, 2021, J INFECT PUBLIC HEAL, V14, P484, DOI 10.1016/j.jiph.2021.01.008
   Rahim A, 2022, EXPERT REV CARDIOVAS, V20, P465, DOI 10.1080/14779072.2022.2082945
   Ramful D, 2007, PEDIATR INFECT DIS J, V26, P811, DOI 10.1097/INF.0b013e3180616d4f
   Rastogi M, 2020, BIOCHIMIE, V176, P52, DOI 10.1016/j.biochi.2020.06.011
   Regan W, 2021, J PEDIATR-US, V234, P27, DOI 10.1016/j.jpeds.2020.12.033
   Restrepo MI, 2023, SEMIN RESP CRIT CARE, V44, P21, DOI 10.1055/s-0042-1760096
   Rezende L.D.A., 2022, HSJ, V12, P47
   Roger I, 2021, INT J MOL SCI, V22, DOI 10.3390/ijms22094980
   Rose NR, 2000, NAT MED, V6, P631, DOI 10.1038/76199
   Rossi F, 2020, PLOS ONE, V15, DOI 10.1371/journal.pone.0239238
   Sabit H, 2025, BIOMEDICINES, V13, DOI 10.3390/biomedicines13020485
   Santana LMB, 2025, VIRUSES-BASEL, V17, DOI 10.3390/v17050637
   Sekaran SD, 2022, FRONT CELL INFECT MI, V12, DOI 10.3389/fcimb.2022.975222
   Shah C, 2021, INT J CARDIOL, V324, P180, DOI 10.1016/j.ijcard.2020.09.034
   Shi SB, 2020, JAMA CARDIOL, V5, P802, DOI 10.1001/jamacardio.2020.0950
   Siddappa F., 2017, Pediatr. Oncall J., V14, P82
   Singh Satyendra, 2025, Computation of Artificial Intelligence and Machine Learning: First International Conference, ICCAIML 2024, Proceedings. Communications in Computer and Information Science (2184), P113, DOI 10.1007/978-3-031-71481-8_9
   Singh TK, 2023, CIRC RES, V132, P1358, DOI 10.1161/CIRCRESAHA.122.322228
   Son MBF, 2021, NEW ENGL J MED, V385, P23, DOI 10.1056/NEJMoa2102605
   Sperotto F, 2021, EUR J PEDIATR, V180, P307, DOI 10.1007/s00431-020-03766-6
   Steinbach RJ, 2020, PLOS ONE, V15, DOI 10.1371/journal.pone.0227676
   Suttitheptumrong A, 2021, VIRUSES-BASEL, V13, DOI 10.3390/v13102042
   Tam PE, 2006, VIRAL IMMUNOL, V19, P133, DOI 10.1089/vim.2006.19.133
   Tan WY, 2020, INT J CARDIOL, V309, P70, DOI 10.1016/j.ijcard.2020.03.063
   Tatara JM, 2023, ARCH VIROL, V168, DOI 10.1007/s00705-022-05629-x
   Tavares WGD, 2025, J PEDIAT-BRAZIL, V101, P466, DOI 10.1016/j.jped.2025.01.010
   Tijsen AJ, 2012, AM J PHYSIOL-HEART C, V303, pH1085, DOI 10.1152/ajpheart.00191.2012
   Tintore C, 2024, COMPUT STRUCT BIOTEC, V24, P476, DOI 10.1016/j.csbj.2024.06.024
   Traverse EM, 2021, TROP MED INFECT DIS, V6, DOI 10.3390/tropicalmed6030108
   Wadia N., 2024, Bangladesh J. Med. Microbiol., V18, P101
   Wallukat G, 2021, J TRANSL AUTOIMMUN, V4, DOI 10.1016/j.jtauto.2021.100100
   Wang DW, 2020, JAMA-J AM MED ASSOC, V323, P1061, DOI 10.1001/jama.2020.1585
   Wei KC, 2022, PLOS NEGLECT TROP D, V16, DOI 10.1371/journal.pntd.0010134
   Wessels PA, 2022, PROG PEDIATR CARDIOL, V65, DOI 10.1016/j.ppedcard.2022.101516
   Xiong TY, 2020, EUR HEART J, V41, P1798, DOI 10.1093/eurheartj/ehaa231
   Xu SC, 2022, INT J BIOL SCI, V18, P2703, DOI 10.7150/ijbs.69677
   Yacoub S, 2014, NAT REV CARDIOL, V11, P335, DOI 10.1038/nrcardio.2014.40
   Yacoub S, 2012, CRIT CARE MED, V40, P477, DOI 10.1097/CCM.0b013e318232d966
   Yadav DK, 2013, PEDIATR CARDIOL, V34, P1307, DOI 10.1007/s00246-013-0639-y
   Yanai H, 2024, BIOMOLECULES, V14, DOI 10.3390/biom14080965
   Yang TH, 2024, VIRUSES-BASEL, V16, DOI 10.3390/v16030365
   Young P.R., 2013, Arbovirus Infection. Manson's Tropical Diseases, P129
   Zhao YH, 2021, REV CARDIOVASC MED, V22, P159, DOI 10.31083/j.rcm.2021.01.238
   Zhou F, 2020, LANCET, V395, P1054, DOI 10.1016/S0140-6736(20)30566-3
NR 137
TC 0
Z9 0
U1 0
U2 0
PU ELSEVIER
PI AMSTERDAM
PA RADARWEG 29, 1043 NX AMSTERDAM, NETHERLANDS
SN 0098-2997
EI 1872-9452
J9 MOL ASPECTS MED
JI Mol. Asp. Med.
PD AUG
PY 2025
VL 104
AR 101371
DI 10.1016/j.mam.2025.101371
PG 13
WC Biochemistry & Molecular Biology; Medicine, Research & Experimental
WE Science Citation Index Expanded (SCI-EXPANDED)
SC Biochemistry & Molecular Biology; Research & Experimental Medicine
GA 3KJ0V
UT WOS:001502424800001
PM 40424828
DA 2025-07-26
ER

PT J
AU Marquez, CA
   Ahn, G
   Shin, WR
   Lee, EJ
   Lee, CH
   Kim, HK
   Kim, YH
   Ahn, JY
AF Marquez, Christine Ardelle
   Ahn, Gna
   Shin, Woo-Ri
   Lee, Eung Je
   Lee, Chan-Hee
   Kim, Hye-Kwon
   Kim, Yang-Hoon
   Ahn, Ji-Young
TI Integrating RT-RPA/CRISPR system for the end-point visual detection of
   Mayaro virus
SO MOLECULAR & CELLULAR TOXICOLOGY
LA English
DT Article; Early Access
DE Mayaro Virus; Neglected tropical arbovirus; Nucleic acid amplification
   tests; Recombinase polymerase amplification; CRISPR/Cas12a system
ID RECOMBINASE POLYMERASE AMPLIFICATION
AB BackgroundThe neglected tropical arbovirus, Mayaro Virus (MAYV), causes intense febrile illness, similar to Dengue virus (DENV), Chikungunya virus (CHIKV), and Zika virus (ZIKV) . MAYV also shares mosquito vectors with Yellow fever virus (YFV) (Haemagogus janthinomys), making it prone to underdiagnosis and underreported cases. Moreover, MAYA, along with Venezuelan equine encephalitis virus (VEEV) and Oropouche virus, is considered a leading candidate for the next arboviral epidemic. Therefore, accurate diagnosis of MAYV is essential for identifying infected individuals and effectively managing outbreaks.ObjectiveThis study aimed to detect MAYV using reverse transcription-recombinase polymerase amplification (RT-RPA), a nucleic acid amplification technique that operates at a single constant temperature, coupled with the clustered regularly interspaced short palindromic repeat (CRISPR)/Cas12a system for end-point detection. RPA primers were designed to target the conserved regions of the MAYV nonstructural protein 1 (nsP1) gene, and the RPA reaction conditions were optimized as follows: temperature, time, and magnesium acetate concentration.ResultsOptimized MAYV RT-RPA assays resulted in, successful amplification within 20 min at 40 degrees C, with a limit of detection (LOD) at 105 viral copies without cross-reactivity with the mosquito-borne viruses YFV and Chikungunya virus (CHIKV). CRISPR/Cas12a assays were then performed at the same temperature for 15 min. The LOD of the integrated RT-RPA/CRISPR system was 103 viral copies, with high specificity and no cross-reactivity against YFV or CHIKV. Excluding reverse transcription, MAYV can be detected as early as 35 min using the combined MAYV RT-RPA and CRISPR/Cas12a assays.ConclusionWe developed an RT-RPA/CRISPR assay for sensitive and specific MAYV detection, which is a potential point-of-care (POC) diagnostic tool for resource-limited settings lacking traditional molecular methods.
C1 [Marquez, Christine Ardelle; Lee, Eung Je; Lee, Chan-Hee; Kim, Hye-Kwon; Kim, Yang-Hoon; Ahn, Ji-Young] Chungbuk Natl Univ, Dept Microbiol, 1 Chungdae Ro, Cheongju 28644, South Korea.
   [Ahn, Gna] Chungbuk Natl Univ, Ctr Ecol & Environm Toxicol, Cheongju 28644, South Korea.
   [Ahn, Gna] Changwon Natl Univ, Glocal Adv Inst Sci & Technol, Sch Interdisciplinary Nat Sci Flexible Major, Chang Won 51140, South Korea.
   [Shin, Woo-Ri] Chungbuk Natl Univ, Coll Med, Dept Microbiol, Cheongju 28644, South Korea.
C3 Chungbuk National University; Chungbuk National University; Changwon
   National University; Chungbuk National University
RP Kim, YH; Ahn, JY (corresponding author), Chungbuk Natl Univ, Dept Microbiol, 1 Chungdae Ro, Cheongju 28644, South Korea.
EM kyh@chungbuk.ac.kr; jyahn@chungbuk.ac.kr
FU HYUNSONG Educational & Cultural Foundation; Chungbuk National
   University; National Research Foundation of Korea (NRF) - Ministry of
   Education [2020R1A6A1A06046235]
FX This work was supported by the HYUNSONG Educational & Cultural
   Foundation (2024), the Chungbuk National University (2024), and the
   National Research Foundation of Korea (NRF) funded by the Ministry of
   Education (2020R1A6A1A06046235).
CR Abdelnabi R, 2020, BIOCHEM PHARMACOL, V174, DOI 10.1016/j.bcp.2019.113777
   Ahn G, 2021, MICROCHIM ACTA, V188, DOI 10.1007/s00604-021-04986-9
   Alipanah M, 2023, ANAL BIOANAL CHEM, V415, P5605, DOI 10.1007/s00216-023-04856-8
   ANDERSON CR, 1957, AM J TROP MED HYG, V6, P1012, DOI 10.4269/ajtmh.1957.6.1012
   Bengue M, 2019, VIRUSES-BASEL, V11, DOI 10.3390/v11090797
   Chen JS, 2018, SCIENCE, V360, P436, DOI 10.1126/science.aar6245
   Dai YF, 2019, ANGEW CHEM INT EDIT, V58, P17399, DOI 10.1002/anie.201910772
   Dias HG, 2022, PLOS ONE, V17, DOI 10.1371/journal.pone.0277612
   Feng W, 2021, ANAL CHEM, V93, P12808, DOI 10.1021/acs.analchem.1c03456
   Ganjian N, 2020, REV PANAM SALUD PUBL, V44, DOI 10.26633/RPSP.2020.14
   Gootenberg JS, 2018, SCIENCE, V360, P439, DOI 10.1126/science.aaq0179
   Harsh Tripathi P, 2023, VIROL J, V20, P143, DOI DOI 10.1186/s12985-023-02108-w
   Jeong Young Eui, 2011, Osong Public Health Res Perspect, V2, P34, DOI 10.1016/j.phrp.2011.04.002
   Kadam US, 2023, APPL BIOL CHEM, V66, DOI 10.1186/s13765-023-00771-9
   Kaewhan S, 2025, TOXICOL ENV HEALTH, DOI 10.1007/s13530-025-00251-1
   Kevadiya BD, 2021, NAT MATER, V20, P593, DOI 10.1038/s41563-020-00906-z
   Lavergne A, 2006, VIRUS RES, V117, P283, DOI 10.1016/j.virusres.2005.11.006
   Li SY, 2018, CELL DISCOV, V4, DOI 10.1038/s41421-018-0028-z
   Li SY, 2018, CELL RES, V28, P491, DOI 10.1038/s41422-018-0022-x
   Li XP, 2023, FRONT BIOENG BIOTECH, V11, DOI 10.3389/fbioe.2023.1215466
   Lin M, 2022, ANAL CHEM, V94, P8277, DOI 10.1021/acs.analchem.2c00616
   Long KC, 2011, AM J TROP MED HYG, V85, P750, DOI 10.4269/ajtmh.2011.11-0359
   Lu JF, 2025, MICROCHEM J, V212, DOI 10.1016/j.microc.2025.113528
   Lobato IM, 2018, TRAC-TREND ANAL CHEM, V98, P19, DOI 10.1016/j.trac.2017.10.015
   Mavian C, 2017, SCI REP-UK, V7, DOI 10.1038/s41598-017-07152-5
   Soane MM, 2019, INT J INFECT DIS, V79, P148, DOI 10.1016/j.ijid.2018.11.362
   Naveca FG, 2017, MEM I OSWALDO CRUZ, V112, P510, DOI 10.1590/0074-02760160062
   Trung NT, 2022, BMC INFECT DIS, V22, DOI 10.1186/s12879-022-07363-w
   Patterson J, 2016, WEST J EMERG MED, V17, P671, DOI 10.5811/westjem.2016.9.30904
   Piepenburg O, 2006, PLOS BIOL, V4, P1115, DOI 10.1371/journal.pbio.0040204
   Qian WD, 2023, VIRUS RES, V323, DOI 10.1016/j.virusres.2022.199001
   Rossetti M, 2022, NUCLEIC ACIDS RES, V50, P8377, DOI 10.1093/nar/gkac578
   Saraswat I, 2023, TOXICOL ENV HEALTH, V15, P315, DOI 10.1007/s13530-023-00182-9
   Sridhar S, 2024, bioRxiv
   Sun K, 2024, NUCLEIC ACIDS RES, V52, DOI 10.1093/nar/gkae176
   Tan MY, 2022, FRONT CELL INFECT MI, V12, DOI 10.3389/fcimb.2022.1019071
   Tang YA, 2022, NAT COMMUN, V13, DOI 10.1038/s41467-022-32371-4
   Teymouri M, 2021, PATHOL RES PRACT, V221, DOI 10.1016/j.prp.2021.153443
   Waggoner JJ, 2018, J CLIN VIROL, V98, P1, DOI 10.1016/j.jcv.2017.11.006
   Wang DQ, 2023, FRONT CELL INFECT MI, V12, DOI 10.3389/fcimb.2022.1040248
   Wang JR, 2022, INFECT MED-UK, V1, P73, DOI 10.1016/j.imj.2022.06.002
   Zhou WH, 2018, NAT COMMUN, V9, DOI 10.1038/s41467-018-07324-5
NR 42
TC 0
Z9 0
U1 0
U2 0
PU KOREAN SOCIETY TOXICOGENOMICS & TOXICOPROTEOMICS-KSTT
PI GYEONGGI-DO
PA HANYANG UNIV, SCI & TECHNOL BLDG 1, RM 423, SA-DONG, SANGROK-GU, ANSAN,
   GYEONGGI-DO, 426 791, SOUTH KOREA
SN 1738-642X
EI 2092-8467
J9 MOL CELL TOXICOL
JI Mol. Cell. Toxicol.
PD 2025 JUL 18
PY 2025
DI 10.1007/s13273-025-00558-7
EA JUL 2025
PG 13
WC Biochemistry & Molecular Biology; Toxicology
WE Science Citation Index Expanded (SCI-EXPANDED)
SC Biochemistry & Molecular Biology; Toxicology
GA 5AN4N
UT WOS:001531071100001
DA 2025-07-26
ER

PT J
AU Lu, B
   Sun, YY
   Zhou, JH
   Chen, DN
   Guo, Y
   Chen, YL
   Pan, CH
   Chen, ZY
   He, QJ
   Yuan, M
   Cao, J
   Jiang, L
   Yang, B
AF Lu, Bin
   Sun, Yi-yun
   Zhou, Jia-hao
   Chen, Dan-ni
   Guo, Yue
   Chen, Yu-lu
   Pan, Cheng-hao
   Chen, Zheng-yang
   He, Qiao-jun
   Yuan, Meng
   Cao, Ji
   Jiang, Li
   Yang, Bo
TI Identification of AKOS, a Chikungunya virus inhibitor, as a USP14
   inhibitor for colorectal cancer treatment
SO ACTA PHARMACOLOGICA SINICA
LA English
DT Article; Early Access
DE colorectal cancer; USP14; AKOS; MEF2D; ECM-receptor interaction pathway;
   metastasis
ID SMALL-MOLECULE INHIBITOR; ENZYME USP14; UBIQUITINATION; BORTEZOMIB
AB Ubiquitin-specific protease 14 (USP14) is a crucial modulator of proteasomal function and cellular proteostasis, which plays an important role in the development and progression of various cancers including colorectal cancer (CRC). In this study we screened 670 covalent compounds using the in vitro Ub-AMC hydrolysis assay, and identified AKOS, initially a Chikungunya virus inhibitor, as a novel small-molecule inhibitor of USP14. We showed that AKOS inhibiting USP14 deubiquitinase activity with an IC50 value of 0.98 mu M. AKOS directly bound to USP14, covalently modifying the active-site cysteine residue (Cys114), thereby effectively inhibiting its deubiquitinase activity. We demonstrated that inhibition of USP14 by AKOS might destabilize MEF2D, a critical substrate, resulting in downregulation of the expression and translation of ECM-related transcription factors such as ITGB4. AKOS exhibited potent anti-cancer effects: the USP14 inhibitor significantly inhibited the proliferation and metastasis of CRC cells in vitro with IC50 values of 9.88 and 16.57 mu M, respectively, in SW620 cells and HCT116 cells. Intratumoral injection of AKOS (15, 30 mg/kg, every 5 days) effectively suppressed the tumor growth in HCT116 xenograft mouse models in vivo. Collectively, we demonstrate that AKOS is a promising chemical probe for targeting USP14 in CRC, offering a novel strategy for disrupting the malignant progression of CRC.
C1 [Lu, Bin; Sun, Yi-yun; Zhou, Jia-hao; Chen, Dan-ni; Guo, Yue; Chen, Yu-lu; Chen, Zheng-yang; He, Qiao-jun; Yuan, Meng; Cao, Ji; Jiang, Li; Yang, Bo] Zhejiang Univ, Inst Pharmacol & Toxicol, Coll Pharmaceut Sci, Zhejiang Prov Key Lab Anticanc Drug Res, Hangzhou 310058, Peoples R China.
   [Pan, Cheng-hao; He, Qiao-jun; Yuan, Meng; Cao, Ji; Jiang, Li; Yang, Bo] Zhejiang Univ, Innovat Inst Artificial Intelligence Med, Hangzhou 310018, Peoples R China.
   [He, Qiao-jun; Cao, Ji; Yang, Bo] Minist Educ, Engn Res Ctr Innovat Anticanc Drugs, Hangzhou 310018, Peoples R China.
   [He, Qiao-jun; Cao, Ji; Yang, Bo] Minist Educ, Ctr Med Res & Innovat Digest Syst Tumors, Hangzhou 310000, Peoples R China.
   [He, Qiao-jun; Cao, Ji; Jiang, Li] Zhejiang Univ, Canc Ctr, Hangzhou 310058, Peoples R China.
   [Yang, Bo] Hangzhou City Univ, Sch Med, Hangzhou 310015, Peoples R China.
C3 Zhejiang University; Zhejiang University; Zhejiang University; Hangzhou
   City University
RP Cao, J; Jiang, L; Yang, B (corresponding author), Zhejiang Univ, Inst Pharmacol & Toxicol, Coll Pharmaceut Sci, Zhejiang Prov Key Lab Anticanc Drug Res, Hangzhou 310058, Peoples R China.; Cao, J; Jiang, L; Yang, B (corresponding author), Zhejiang Univ, Innovat Inst Artificial Intelligence Med, Hangzhou 310018, Peoples R China.; Cao, J; Yang, B (corresponding author), Minist Educ, Engn Res Ctr Innovat Anticanc Drugs, Hangzhou 310018, Peoples R China.; Cao, J; Yang, B (corresponding author), Minist Educ, Ctr Med Res & Innovat Digest Syst Tumors, Hangzhou 310000, Peoples R China.; Cao, J; Jiang, L (corresponding author), Zhejiang Univ, Canc Ctr, Hangzhou 310058, Peoples R China.; Yang, B (corresponding author), Hangzhou City Univ, Sch Med, Hangzhou 310015, Peoples R China.
EM caoji88@zju.edu.cn; jiangli49@zju.edu.cn; yang924@zju.edu.cn
FU National Natural Science Foundation of China [U21A20420]; Youth Fund of
   the National Natural Science Foundation of China [82304514]; Zhejiang
   Provincial Natural Science Foundation of China [LQ22H310006]
FX The research was supported by National Natural Science Foundation of
   China (No. U21A20420 to Bo Yang), Youth Fund of the National Natural
   Science Foundation of China (No. 82304514 to Li Jiang), Zhejiang
   Provincial Natural Science Foundation of China (No. LQ23H310004 to Li
   Jiang), Zhejiang Provincial Natural Science Foundation of China (No.
   LQ22H310006 to Meng Yuan).
CR Abo M, 2018, MOL PHARMACEUT, V15, P743, DOI 10.1021/acs.molpharmaceut.7b00832
   Adenis A, 2016, BMC CANCER, V16, DOI 10.1186/s12885-016-2440-9
   Biller LH, 2021, JAMA-J AM MED ASSOC, V325, P669, DOI 10.1001/jama.2021.0106
   Boselli M, 2017, J BIOL CHEM, V292, P19209, DOI 10.1074/jbc.M117.815126
   Chakraborty J, 2018, EMBO MOL MED, V10, DOI 10.15252/emmm.201809014
   Cockram PE, 2021, CELL DEATH DIFFER, V28, P591, DOI 10.1038/s41418-020-00708-5
   Curran MP, 2009, DRUGS, V69, P859, DOI 10.2165/00003495-200969070-00006
   Dekker E, 2019, LANCET, V394, P1467, DOI 10.1016/S0140-6736(19)32319-0
   Dewson G, 2023, NAT REV CANCER, V23, P842, DOI 10.1038/s41568-023-00633-y
   Ding W, 2023, ACTA PHARMACOL SIN, V44, P2537, DOI 10.1038/s41401-023-01136-0
   Du XH, 2023, CELL DEATH DIS, V14, DOI 10.1038/s41419-023-05579-5
   Ganesh K, 2019, NAT REV GASTRO HEPAT, V16, P361, DOI 10.1038/s41575-019-0126-x
   Haller DG, 2011, J CLIN ONCOL, V29, P1465, DOI 10.1200/JCO.2010.33.6297
   Harrigan JA, 2018, NAT REV DRUG DISCOV, V17, P57, DOI 10.1038/nrd.2017.152
   He L, 2023, MOL CELL, V83, DOI 10.1016/j.molcel.2023.10.019
   Huynh Kathy, 2015, Curr Protoc Protein Sci, V79, DOI 10.1002/0471140864.ps2809s79
   Jadav SS, 2015, EUR J MED CHEM, V89, P172, DOI 10.1016/j.ejmech.2014.10.042
   Kim HT, 2018, P NATL ACAD SCI USA, V115, pE11642, DOI 10.1073/pnas.1808731115
   Lee BH, 2010, NATURE, V467, P179, DOI 10.1038/nature09299
   Liu B, 2018, NAT COMMUN, V9, DOI 10.1038/s41467-018-07185-y
   Liu B, 2019, LIFE SCI, V239, DOI 10.1016/j.lfs.2019.116875
   Liu C, 2021, J IMMUNOTHER CANCER, V9, DOI 10.1136/jitc-2020-001895
   Liu D, 2024, CANCER RES, V84, P2806, DOI 10.1158/0008-5472.CAN-23-3971
   Lu B, 2024, ACTA PHARMACOL SIN, V45, P1214, DOI 10.1038/s41401-024-01248-1
   Lv C, 2021, CELL DEATH DIS, V12, DOI 10.1038/s41419-021-04089-6
   Manasanch EE, 2017, NAT REV CLIN ONCOL, V14, P417, DOI [10.1038/nrclinonc.2016.206, 10.1007/s12079-011-0121-7]
   Mialki RK, 2013, J BIOL CHEM, V288, P15437, DOI 10.1074/jbc.C112.446682
   Narayanan S, 2020, DRUG RESIST UPDATE, V48, DOI 10.1016/j.drup.2019.100663
   Popovic D, 2014, NAT MED, V20, P1242, DOI 10.1038/nm.3739
   Ren J, 2023, ADV SCI, V10, DOI 10.1002/advs.202303807
   Shi DN, 2022, NAT COMMUN, V13, DOI 10.1038/s41467-022-33285-x
   Sun L, 2024, GASTROENTEROLOGY, V166, P466, DOI 10.1053/j.gastro.2023.11.294
   Tian Z, 2014, BLOOD, V123, P706, DOI 10.1182/blood-2013-05-500033
   Trulsson F, 2022, NAT COMMUN, V13, DOI 10.1038/s41467-022-30376-7
   Vodenkova S, 2020, PHARMACOL THERAPEUT, V206, DOI 10.1016/j.pharmthera.2019.107447
   Wang D, 2021, J CELL PHYSIOL, V236, P3396, DOI 10.1002/jcp.30124
   Wang F, 2022, FRONT PHARMACOL, V12, DOI 10.3389/fphar.2021.801328
   Wang XL, 2024, CANCER CELL, V42, DOI 10.1016/j.ccell.2024.08.019
   Watanabe J, 2023, JAMA-J AM MED ASSOC, V329, P1271, DOI 10.1001/jama.2023.4428
   Wei JX, 2017, SCI SIGNAL, V10, DOI 10.1126/scisignal.aak9660
   Xia XH, 2019, J EXP CLIN CANC RES, V38, DOI 10.1186/s13046-019-1227-7
   Xiang JY, 2023, ADV SCI, V10, DOI 10.1002/advs.202305550
   Xu DC, 2016, GENE DEV, V30, P1718, DOI 10.1101/gad.285122.116
   Xu D, 2015, ELIFE, V4, DOI 10.7554/eLife.10510
   Yuan M, 2020, ACTA PHARMACOL SIN B, V10, P1426, DOI 10.1016/j.apsb.2020.03.008
   Yuan T, 2024, SIGNAL TRANSDUCT TAR, V9, DOI 10.1038/s41392-023-01706-y
   Zhao CL, 2023, CELL DEATH DIFFER, V30, P1, DOI 10.1038/s41418-022-01040-w
   Zhong JL, 2012, INT J MOL MED, V30, P430, DOI 10.3892/ijmm.2012.1012
   Zhou Y, 2014, MOL CANCER, V13, DOI 10.1186/1476-4598-13-258
NR 49
TC 0
Z9 0
U1 0
U2 0
PU NATURE PUBL GROUP
PI LONDON
PA MACMILLAN BUILDING, 4 CRINAN ST, LONDON N1 9XW, ENGLAND
SN 1671-4083
EI 1745-7254
J9 ACTA PHARMACOL SIN
JI Acta Pharmacol. Sin.
PD 2025 JUL 17
PY 2025
DI 10.1038/s41401-025-01616-5
EA JUL 2025
PG 12
WC Chemistry, Multidisciplinary; Pharmacology & Pharmacy
WE Science Citation Index Expanded (SCI-EXPANDED)
SC Chemistry; Pharmacology & Pharmacy
GA 4ZQ8U
UT WOS:001530482700001
PM 40676218
DA 2025-07-26
ER

PT J
AU Rathar, R
   Ding, SJ
   Sanchez-Fuentes, D
   Jolly, C
   André-Arpin, C
   Desgarceaux, R
   Guillaume, N
   Ardila, G
   Garcia-Bermejo, R
   Gazquez, J
   Plana-Ruiz, S
   Picas, L
   Carretero-Genevrier, A
AF Rathar, Raissa
   Ding, Sijie
   Sanchez-Fuentes, David
   Jolly, Claire
   Andre-Arpin, Charlotte
   Desgarceaux, Rudy
   Guillaume, Nicolas
   Ardila, Gustavo
   Garcia-Bermejo, Ricardo
   Gazquez, Jaume
   Plana-Ruiz, Sergi
   Picas, Laura
   Carretero-Genevrier, Adrian
TI Wafer-Scale Integration of α-quartz Thin Films toward Super High
   Frequency Piezoelectric bioNEMS for Chikungunya Virus Detection
SO ADVANCED FUNCTIONAL MATERIALS
LA English
DT Article; Early Access
DE arbovirus; bio-conjugation; MEMS/NEMS; Quartz; silicon; wafer-scale
ID ELECTRON-DIFFRACTION TOMOGRAPHY; TRANSMISSION
AB Micro and nanoelectromechanical systems (MEMS/NEMS), especially piezoelectric resonators, offer a promising strategy for the manufacturing of point-of-care devices providing rapid, sensitive, and field-deployable tests with minimal user training for the diagnostics of viral infections. High-frequency (HF) MEMS/NEMS have the potential for ultrasensitive mass-loading devices. Yet, their use for biomedical applications requires challenging manufacturing qualities. Here, a large-scale chemical integration of epitaxial alpha-quartz (100) thin films is developed on silicon wafers up to 4-inches. This methodology allows the microfabrication of wafer-scale piezoelectric alpha-quartz/silicon bioMEMS using a recognition layer capable of selectively detecting Chikungunya virus. Using contact-free vibrometry, a mass sensitivity of the bioMEMS device of 22.4 pg Hz(-1) is showen in liquid conditions and a Chikungunya virus limit of detection of 9 ng ml(-1). To reach piezoelectric transduction for compact quartz sensor devices, NEMS resonators are developed at super HF, i.e., 17.8 GHz with a quality factor of 280, which represents a QxF product of 4.98<middle dot>10(12). These alpha-quartz NEMS can reach thicknesses between 100 and 800 nm and lateral dimensions up to 9 mm(2). This work opens the door for cost-efficient single-chip epitaxial piezoelectric alpha-quartz/Si ultrasensitive NEMS sensors manufactured exclusively by soft-chemistry for biomedical applications and many other fields.
C1 [Rathar, Raissa; Ding, Sijie; Sanchez-Fuentes, David; Jolly, Claire; Desgarceaux, Rudy; Garcia-Bermejo, Ricardo; Carretero-Genevrier, Adrian] Univ Montpellier, Inst Elect & Syst IES, CNRS, UMR 5214, F-34097 Montpellier, France.
   [Rathar, Raissa; Ding, Sijie; Andre-Arpin, Charlotte; Picas, Laura] Univ Montpellier, Inst Rech Infectiol Montpellier IRIM, CNRS, UMR 9004, F-34293 Montpellier, France.
   [Guillaume, Nicolas; Ardila, Gustavo] Univ Savoie Mt Blanc, Univ Grenoble Alpes, CNRS, Grenoble INP,CROMA, F-38000 Grenoble, France.
   [Gazquez, Jaume] Campus UAB, Bellaterra 08193, Catalonia, Spain.
   [Plana-Ruiz, Sergi] Univ Rovira i Virgili, Serv Recursos Cientif & Tecn, Tarragona 43007, Catalonia, Spain.
C3 Universite de Montpellier; Centre National de la Recherche Scientifique
   (CNRS); CNRS - Institute for Engineering & Systems Sciences (INSIS);
   Centre National de la Recherche Scientifique (CNRS); CNRS - National
   Institute for Biology (INSB); Universite de Montpellier; Communaute
   Universite Grenoble Alpes; Universite Grenoble Alpes (UGA); Centre
   National de la Recherche Scientifique (CNRS); Institut National
   Polytechnique de Grenoble; Universite Savoie Mont Blanc; Autonomous
   University of Barcelona; Universitat Rovira i Virgili
RP Carretero-Genevrier, A (corresponding author), Univ Montpellier, Inst Elect & Syst IES, CNRS, UMR 5214, F-34097 Montpellier, France.; Picas, L (corresponding author), Univ Montpellier, Inst Rech Infectiol Montpellier IRIM, CNRS, UMR 9004, F-34293 Montpellier, France.
EM Laura.picas@irim.cnrs.fr; Adrien.carretero@cnrs.fr
FU European Research Council under the European Union [803004, 101082079,
   PID2020-118479RBI00, PID2023-152225NB-I00]; CNRS through the MITI
   interdisciplinary programs through its exploratory research program;
   HERMES technical platform; Labex NUMEV [ANR-10-INBS-04]; French National
   Research Agency; Office of Science, Materials Sciences and Engineering
   Division of the U.S. Department of Energy
FX R.R., S.D., and D.S.-F. contributed equally to this work. This project
   had received funding from the European Research Council (ERC) under the
   European Union's Horizon 2020 research and innovation programme (project
   SENSiSOFT No.803004 and Project QOVID No. 101082079). This project has
   received financial support from the CNRS through the MITI
   interdisciplinary programs through its exploratory research program. The
   authors also acknowledge financial support from Projects No.
   PID2020-118479RBI00 and PID2023-152225NB-I00. The authors are grateful
   to Felix Rico and Claire Valoteau for helpful discussions. The authors
   thanks Fatima El Alaoui, Jerome Feuillard and Mickael Blaise at IRIM for
   assistance in protein purification. The authors thank Phillipe Nouvel
   and HERMES technical platform, for the expertise and advice during the
   high frequency measurements. The authors thank Frederic Pichot, for the
   expertise and advice during the membranes lithographic processes at the
   CTM platform. This work has been supported by the Labex NUMEV to R.R.,
   A.C.-.G, and L.P. The authors acknowledge the imaging facility MRI,
   member of the national infrastructure France-BioImaging supported by the
   French National Research Agency (ANR-10-INBS-04, << Investments for the
   future >>). Electron microscopy observations at ORNL were supported by
   the Office of Science, Materials Sciences and Engineering Division of
   the U.S. Department of Energy.
CR [Anonymous], 2023, [No title captured], Patent No. [WO2024018032A1, 2024018032]
   Banerjee Nilotpal, 2016, VirusDisease, V27, P1, DOI 10.1007/s13337-015-0293-5
   Bashir R, 2004, ADV DRUG DELIVER REV, V56, P1565, DOI 10.1016/j.addr.2004.03.002
   BENES E, 1995, SENSOR ACTUAT A-PHYS, V48, P1, DOI 10.1016/0924-4247(95)00846-2
   Bindini E, 2017, J PHYS CHEM C, V121, P14572, DOI 10.1021/acs.jpcc.7b02530
   Brice J. C., 1985, Reviews of Modern Physics, V57, P105, DOI 10.1103/RevModPhys.57.105
   Brinker CJ, 2013, SCIENCE, V340, P818, DOI 10.1126/science.1236752
   Brinker CJ, 1999, ADV MATER, V11, P579, DOI 10.1002/(SICI)1521-4095(199905)11:7<579::AID-ADMA579>3.3.CO;2-I
   Carabelli AM, 2023, NAT REV MICROBIOL, V21, P162, DOI 10.1038/s41579-022-00841-7
   Carretero-Genevrier A, 2013, SCIENCE, V340, P827, DOI 10.1126/science.1232968
   Carretero-Genevrier A., 2021, [No title captured], Patent No. [WO2023002139A1, 2023002139]
   Chivers CE, 2011, BIOCHEM J, V435, P55, DOI 10.1042/BJ20101593
   Emser AL, 2024, PHYS REV APPL, V22, DOI 10.1103/PhysRevApplied.22.064032
   Fairhead M, 2014, J AM CHEM SOC, V136, P12355, DOI 10.1021/ja505584f
   Gemmi M, 2019, ACS CENTRAL SCI, V5, P1315, DOI 10.1021/acscentsci.9b00394
   Gupta A, 2004, APPL PHYS LETT, V84, P1976, DOI 10.1063/1.1667011
   HALE DR, 1948, SCIENCE, V107, P393, DOI 10.1126/science.107.2781.393
   Harris LJ, 1997, BIOCHEMISTRY-US, V36, P1581, DOI 10.1021/bi962514+
   He JH, 2024, SENSOR ACTUAT A-PHYS, V376, DOI 10.1016/j.sna.2024.115664
   Hirata K, 2019, THIN SOLID FILMS, V676, P8, DOI 10.1016/j.tsf.2019.02.043
   Jolly C., 2020, J. Vis. Exp, V164
   Jolly C, 2021, ADV MATER TECHNOL-US, V6, DOI 10.1002/admt.202000831
   Keeble AH, 2019, P NATL ACAD SCI USA, V116, P26523, DOI 10.1073/pnas.1909653116
   Kolb U, 2007, ULTRAMICROSCOPY, V107, P507, DOI 10.1016/j.ultramic.2006.10.007
   Leïchlé T, 2020, ACS SENSORS, V5, P3297, DOI 10.1021/acssensors.0c01463
   Li L, 2014, J MOL BIOL, V426, P309, DOI 10.1016/j.jmb.2013.10.021
   Manmana Y, 2021, TRAC-TREND ANAL CHEM, V135, DOI 10.1016/j.trac.2020.116160
   Niranjan A, 2023, MACROMOL SYMP, V407, DOI 10.1002/masy.202200104
   Noranate N, 2014, PLOS ONE, V9, DOI 10.1371/journal.pone.0108169
   Palatinus L, 2019, ACTA CRYSTALLOGR B, V75, P512, DOI 10.1107/S2052520619007534
   Palatinus L, 2015, ACTA CRYSTALLOGR A, V71, P235, DOI 10.1107/S2053273315001266
   Petricek V, 2023, Z KRIST-CRYST MATER, V238, P271, DOI 10.1515/zkri-2023-0005
   Plana-Ruiz S, 2020, ULTRAMICROSCOPY, V211, DOI 10.1016/j.ultramic.2020.112951
   Plana-Ruiz S, 2018, ULTRAMICROSCOPY, V193, P39, DOI 10.1016/j.ultramic.2018.06.005
   S L., 2022, 2022 4th International Conference on Circuits, Control, Communication and Computing (I4C), P212
   Sanchez-Fuentes D., 2025, arXiv
   Savitzky BH, 2021, MICROSC MICROANAL, V27, P712, DOI 10.1017/S1431927621000477
   Schneider CA, 2012, NAT METHODS, V9, P671, DOI 10.1038/nmeth.2089
   Shang MY, 2023, SENS DIAGN, V2, P1123, DOI 10.1039/d3sd00092c
   Stapf H, 2024, ACS APPL ELECTRON MA, V6, P2120, DOI 10.1021/acsaelm.3c01732
   Stratton FP, 2005, P IEEE INT FREQ CONT, P27
   Wong HV, 2016, AM J TROP MED HYG, V94, P182, DOI 10.4269/ajtmh.15-0318
   Xu PF, 2023, MATER DESIGN, V233, DOI 10.1016/j.matdes.2023.112226
   Yang B, 2020, FRONT MOL BIOSCI, V7, DOI 10.3389/fmolb.2020.00085
   Zakeri B, 2010, J AM CHEM SOC, V132, P4526, DOI 10.1021/ja910795a
   Zhang H, 2006, J APPL PHYS, V99, DOI 10.1063/1.2209029
   Zhang QZ, 2020, ACS APPL MATER INTER, V12, P4732, DOI 10.1021/acsami.9b18555
   Zhang QZ, 2019, NANOSCALE ADV, V1, P3741, DOI 10.1039/c9na00388f
   Zoladek J, 2024, NAT COMMUN, V15, DOI 10.1038/s41467-024-52870-w
NR 49
TC 0
Z9 0
U1 0
U2 0
PU WILEY-V C H VERLAG GMBH
PI WEINHEIM
PA POSTFACH 101161, 69451 WEINHEIM, GERMANY
SN 1616-301X
EI 1616-3028
J9 ADV FUNCT MATER
JI Adv. Funct. Mater.
PD 2025 JUL 16
PY 2025
DI 10.1002/adfm.202514484
EA JUL 2025
PG 16
WC Chemistry, Multidisciplinary; Chemistry, Physical; Nanoscience &
   Nanotechnology; Materials Science, Multidisciplinary; Physics, Applied;
   Physics, Condensed Matter
WE Science Citation Index Expanded (SCI-EXPANDED)
SC Chemistry; Science & Technology - Other Topics; Materials Science;
   Physics
GA 4YV7N
UT WOS:001529930400001
DA 2025-07-26
ER

PT J
AU Amaral, JK
   Schoen, RT
   Bingham, CO
   Chang, A
   Cândido, EL
AF Amaral, Jose Kennedy
   Schoen, Robert Taylor
   Bingham, Clifton O.
   Chang, Aileen
   Candido, Estelita Lima
TI Immunomodulatory therapy of chikungunya arthritis: systematic review and
   meta-analysis
SO JOURNAL OF TRAVEL MEDICINE
LA English
DT Review; Early Access
DE Chikungunya; arthritis; immunosuppressants; meta-analysis; systematic
   review; methotrexate; chronic inflammation
ID VIRUS; INFECTION
AB Background: Chikungunya virus (CHIKV) infection can lead to chronic musculoskeletal complications, including persistent arthritis that resembles autoimmune inflammatory conditions. These symptoms have been reported both in endemic populations and in international travellers, with substantial functional and economic consequences. Objective: This systematic review and meta-analysis aimed to assess the efficacy and safety of immunomodulatory therapies in chikungunya-related arthritis. Methods: A systematic search was conducted in PubMed, Scopus, Cochrane, Web of Science, SciELO, and LILACS. Risk of bias was assessed using RoB 2.0 for randomized trials, the Newcastle-Ottawa Scale for observational studies, and the JBI Checklist for case series. A random-effects meta-analysis was performed due to significant heterogeneity (I-2 > 97%). Results: Eleven studies comprising 742 patients met the inclusion criteria. Methotrexate (MTX) was the most studied immunomodulator. The meta-analysis showed a mean reduction in DAS28 (disease Activity score) of 2.67 (95% CI, 1.84 - 3.49, p < 0.001, I-2 = 97.0%) and a decrease in VAS (visual analogue scale) pain scores of 4.31 (95% CI, 2.56 - 6.06, p < 0.001, I-2 = 99.1%). Subgroup analysis suggested greater pain reduction in short-term studies. No severe adverse events were reported, but long-term safety data are limited. Conclusions: Immunomodulatory therapy, particularly methotrexate, may provide symptom relief in chikungunya arthritis. These findings are relevant not only for endemic settings but also for travel medicine, as chikungunya-related arthritis has been increasingly reported in travellers. However, high study heterogeneity and the lack of randomized trials limit definitive conclusions. Future research should focus on standardizing outcome measures, biomarker-driven patient selection, and long-term safety assessments. Clinicians treating returning travellers with chronic joint symptoms should consider post-CHIKV arthritis as part of the differential diagnosis and be aware of potential treatment options
C1 [Amaral, Jose Kennedy; Candido, Estelita Lima] Fed Univ Cariri, Fac Med, Postgrad Program Hlth Sci, 284 Divino Salvador St, BR-63090000 Barbalha, Ceara, Brazil.
   [Schoen, Robert Taylor] Yale Univ, Sch Med, Sect Rheumatol Allergy & Immunol, 15 York St, New Haven, CT 06510 USA.
   [Bingham, Clifton O.] Johns Hopkins Sch Med, Div Rheumatol, Dept Med, Baltimore, MD USA.
   [Chang, Aileen] George Washington Univ, Dept Med, 2150 Penn Ave Suite 5-416, Washington, DC 20037 USA.
C3 Universidade Federal do Cariri; Yale University; Johns Hopkins
   University; Johns Hopkins Medicine; George Washington University
RP Amaral, JK (corresponding author), Fed Univ Cariri, Fac Med, Postgrad Program Hlth Sci, 284 Divino Salvador St, BR-63090000 Barbalha, Ceara, Brazil.
EM jkennedy-@hotmail.com
CR Adarsh MB, 2020, CURR RHEUMATOL REV, V16, P319, DOI 10.2174/1573397115666190925154140
   Amaral JK, 2020, JCR-J CLIN RHEUMATOL, V26, P119, DOI 10.1097/RHU.0000000000000943
   Amaral JK, 2024, REV SOC BRAS MED TRO, V57, DOI 10.1590/0037-8682-0433-2023
   Amaral JK, 2024, CURR RHEUMATOL REV, V20, P337, DOI 10.2174/0115733971278715231208114037
   Amaral JK, 2023, AM J TROP MED HYG, V109, P542, DOI 10.4269/ajtmh.23-0205
   Atkins D, 2004, BMJ-BRIT MED J, V328, P1490
   Bartholomeeusen K, 2023, NAT REV DIS PRIMERS, V9, DOI 10.1038/s41572-023-00442-5
   Bartholomeeusen K, 2023, NAT REV DIS PRIMERS, V9, DOI 10.1038/s41572-023-00429-2
   Bierbrier R, 2024, J TRAVEL MED, V31, DOI 10.1093/jtm/taae005
   Bouquillard É, 2009, JOINT BONE SPINE, V76, P654, DOI 10.1016/j.jbspin.2009.08.005
   Camprubí-Ferrer D, 2023, J TRAVEL MED, V30, DOI 10.1093/jtm/taad041
   Chandley P, 2023, The Microbe, V1, DOI [DOI 10.1016/J.MICROB.2023.100018, 10.1016/j.microb.2023.100018]
   Chang Aileen Y, 2024, J Cell Immunol, V6, P236, DOI 10.33696/immunology.6.211
   Chang AY, 2024, PLOS ONE, V19, DOI 10.1371/journal.pone.0299521
   Chen LH, 2024, J TRAVEL MED, V31, DOI 10.1093/jtm/taae123
   Chopra A, 2014, ARTHRITIS RHEUMATOL, V66, P319, DOI 10.1002/art.38221
   de Souza WM, 2024, LANCET REG HEALTH-AM, V30, DOI 10.1016/j.lana.2023.100673
   Ganu Mohini A, 2011, J Assoc Physicians India, V59, P83
   Grabenstein JD, 2023, TRAVEL MED INFECT DI, V54, DOI 10.1016/j.tmaid.2023.102603
   Guaraldo L, 2018, EXPERT REV ANTI-INFE, V16, P333, DOI 10.1080/14787210.2018.1450629
   Guillot X, 2020, J INFECT DIS, V222, P1740, DOI 10.1093/infdis/jiaa261
   Hawman DW, 2013, J VIROL, V87, P13878, DOI 10.1128/JVI.02666-13
   Javelle E, 2015, PLOS NEGLECT TROP D, V9, DOI 10.1371/journal.pntd.0003603
   Kang H, 2024, LANCET INFECT DIS, V24, P281, DOI 10.1016/S1473-3099(24)00256-1
   Kang H, 2024, LANCET INFECT DIS, V24, P488, DOI 10.1016/S1473-3099(23)00810-1
   Khalafallah A, 2010, MEDITERR J HEMATOL I, V2, DOI [10.4084/MJHID.2010.005, 10.1136/bmj.l4898]
   Mapalagamage M, 2022, VIRUSES-BASEL, V14, DOI 10.3390/v14020242
   Martí-Carvajal A, 2017, PLOS ONE, V12, DOI 10.1371/journal.pone.0179028
   Munn Z, 2020, JBI EVID SYNTH, V18, P2127, DOI 10.11124/JBISRIR-D-19-00099
   Ng WH, 2024, QJM-INT J MED, V117, P489, DOI 10.1093/qjmed/hcae028
   Page Matthew J, 2021, BMJ, V372, pn71, DOI [10.1016/j.ijsu.2021.105906, 10.1136/bmj.n71]
   Paul BJ, 2011, Indian J Rheumatol, V6, pS12
   Sales GMPG, 2018, REV ASSOC MED BRAS, V64, P63, DOI 10.1590/1806-9282.64.01.63
   Ravindran V, 2017, CLIN RHEUMATOL, V36, P1335, DOI 10.1007/s10067-016-3429-0
   Rodrigo C, 2022, T ROY SOC TROP MED H, V116, P889, DOI 10.1093/trstmh/trac045
   RStudio Team, 2024, RStudio: Integrated Development Environment for R. RStudio PBC
   Simon F, 2023, J TRAVEL MED, V30, DOI 10.1093/jtm/taad008
   Steffen R, 2024, J TRAVEL MED, V31, DOI 10.1093/jtm/taae064
   Tanabe ISB, 2018, FRONT CELL INFECT MI, V8, DOI 10.3389/fcimb.2018.00345
   Teo TH, 2017, SCI TRANSL MED, V9, DOI 10.1126/scitranslmed.aal1333
   Tozan Y, 2023, J TRAVEL MED, DOI 10.1093/jtm/taad060
   Tritsch SR, 2023, SCI REP-UK, V13, DOI 10.1038/s41598-023-34578-x
   Weaver SC, 2015, NEW ENGL J MED, V372, P1231, DOI 10.1056/NEJMra1406035
   Webb E, 2022, ECLINICALMEDICINE, V54, DOI 10.1016/j.eclinm.2022.101672
   Wells G, 2014, Newcastle-Ottawa quality assessment scale cohort studies
   Young AR, 2019, PLOS PATHOG, V15, DOI 10.1371/journal.ppat.1007993
   Zaid A, 2018, ARTHRITIS RHEUMATOL, V70, P484, DOI 10.1002/art.40403
NR 47
TC 0
Z9 0
U1 0
U2 0
PU OXFORD UNIV PRESS INC
PI CARY
PA JOURNALS DEPT, 2001 EVANS RD, CARY, NC 27513 USA
SN 1195-1982
EI 1708-8305
J9 J TRAVEL MED
JI J. Travel Med.
PD 2025 JUL 14
PY 2025
DI 10.1093/jtm/taaf067
EA JUL 2025
PG 26
WC Public, Environmental & Occupational Health; Infectious Diseases;
   Medicine, General & Internal
WE Science Citation Index Expanded (SCI-EXPANDED)
SC Public, Environmental & Occupational Health; Infectious Diseases;
   General & Internal Medicine
GA 4WK2A
UT WOS:001528268100001
PM 40657814
DA 2025-07-26
ER

PT J
AU Lani, R
   Hassandarvish, P
   AbuBakar, S
AF Lani, Rafidah
   Hassandarvish, Pouya
   AbuBakar, Sazaly
TI Fisetin limits Chikungunya virus-induced apoptosis hallmarks in
   hepatocellular carcinoma cells
SO SCIENTIFIC REPORTS
LA English
DT Article
DE Apoptosis; Chikungunya; Flavonoids; Fisetin; Antiviral; Cytoprotective
ID INHIBITOR; INFECTION; PROTEIN; HOST
AB The study investigated the protective effects of fisetin on chikungunya virus (CHIKV)-induced apoptosis hallmarks in Huh7 cells. Fisetin significantly reduced CHIKV RNA levels and viral infectivity, outperforming Z-VAD-FMK and cisplatin. At 30 mu M, fisetin markedly decreased (by > 90%) the number of infectious viral particles at 24 and 48 h post-infection (hpi). Fisetin also hindered CHIKV-induced DNA fragmentation, with the lowest levels observed in CHIKV-infected cells treated with fisetin compared to other treatments. Immunoblot analysis revealed that fisetin inhibited caspase-mediated PARP cleavage and significantly reduced cleaved PARP levels, indicating decreased apoptosis. Additionally, fisetin diminished the expression of cleaved caspase-3 and HSP-27 proteins, while restoring HIF-1 alpha protein levels, suggesting a protective role against CHIKV-induced apoptosis. The study highlights the potential of fisetin as an effective antiviral agent against CHIKV through the modulation of apoptosis and oxidative stress pathways. These findings underscore the therapeutic promise of fisetin for treating CHIKV-induced apoptosis and warrant further investigation to explore its clinical applications and optimize its use in antiviral therapy.
C1 [Lani, Rafidah] Univ Malaya, Fac Med, Dept Med Microbiol, Kuala Lumpur 50603, Malaysia.
   [Hassandarvish, Pouya; AbuBakar, Sazaly] Univ Malaya, Trop Infect Dis Res & Educ Ctr TIDREC, Kuala Lumpur 50603, Malaysia.
C3 Universiti Malaya; Universiti Malaya
RP Lani, R (corresponding author), Univ Malaya, Fac Med, Dept Med Microbiol, Kuala Lumpur 50603, Malaysia.; Hassandarvish, P (corresponding author), Univ Malaya, Trop Infect Dis Res & Educ Ctr TIDREC, Kuala Lumpur 50603, Malaysia.
EM rafidahl@um.edu.my; pouyahassandarvish@um.edu.my
FU Ministry of Higher Education, Malaysia; Department of Medical
   Microbiology, Faculty of Medicine, Universiti Malaya
FX We would like to acknowledge the staff of Tropical Infectious Diseases
   Research and Education Centre (TIDREC) and the Department of Medical
   Microbiology, Faculty of Medicine, Universiti Malaya, for their
   unwavering support throughout this study.
CR Abraham R, 2013, PLOS ONE, V8, DOI 10.1371/journal.pone.0075854
   Adhami VM, 2012, BIOCHEM PHARMACOL, V84, P1277, DOI 10.1016/j.bcp.2012.07.012
   Amdekar S, 2017, VIRAL IMMUNOL, V30, P691, DOI 10.1089/vim.2017.0052
   Arroyo-Avila M, 2015, P R HEALTH SCI J, V34, P71
   Caglioti C, 2013, NEW MICROBIOL, V36, P211
   Cai L, 2023, FRONT PUBLIC HEALTH, V10, DOI 10.3389/fpubh.2022.1095549
   Che Omar RN., 2022, ASM Sci. J, V17, P1, DOI [10.32802/asmscj.2022.1238, DOI 10.32802/ASMSCJ.2022.1238]
   Dhanwani R, 2012, VIRUS RES, V163, P563, DOI 10.1016/j.virusres.2011.12.009
   Hapuarachchi HC., 2019, PLoS Negl. Trop. Dis, V13, pe0007212, DOI [10.1371/journal.pntd.0007212, DOI 10.1371/JOURNAL.PNTD.0007212]
   Higgs S, 2015, VECTOR-BORNE ZOONOT, V15, P231, DOI 10.1089/vbz.2014.1745
   Khan N, 2013, ANTIOXID REDOX SIGN, V19, P151, DOI 10.1089/ars.2012.4901
   Kim MS, 2016, FISH SHELLFISH IMMUN, V51, P41, DOI 10.1016/j.fsi.2016.02.021
   Krejbich-Trotot P, 2011, FASEB J, V25, P314, DOI 10.1096/fj.10-164178
   Labadie K, 2010, J CLIN INVEST, V120, P894, DOI 10.1172/JCI40104
   Lani R, 2022, IMMUNO-BASEL, V2, P703, DOI 10.3390/immuno2040043
   Lani R, 2016, ANTIVIR RES, V133, P50, DOI 10.1016/j.antiviral.2016.07.009
   Lim YS., 2020, Sci. Rep, V10, P11317, DOI [10.1038/s41598-020-67922-3, DOI 10.1038/S41598-020-67922-3]
   Lum FM, 2024, EMBO MOL MED, V16, P641, DOI 10.1038/s44321-024-00028-y
   Nava VE, 1998, J VIROL, V72, P452, DOI 10.1128/JVI.72.1.452-459.1998
   Nayak TK, 2017, VIRUSES-BASEL, V9, DOI 10.3390/v9010003
   Ng LFP, 2024, CELL, V187, DOI 10.1016/j.cell.2024.01.033
   Park C, 2022, FRONT PHARMACOL, V13, DOI 10.3389/fphar.2022.927898
   Ribeiro YP, 2023, PATHOGENS, V12, DOI 10.3390/pathogens12050680
   Sapuan S., 2020, BMC Infect. Dis, V20, P693, DOI [10.1186/s12879-020-05232-1, DOI 10.1186/S12879-020-05232-1]
   Soto-Garita C, 2018, CURR TREAT OPT INFEC, V10, P397, DOI 10.1007/s40506-018-0172-x
   Sundarraj K, 2018, BIOMED PHARMACOTHER, V97, P928, DOI 10.1016/j.biopha.2017.10.164
   Sung B, 2007, MOL PHARMACOL, V71, P1703, DOI 10.1124/mol.107.034512
   Szymczak J, 2023, INT J MOL SCI, V24, DOI 10.3390/ijms241814158
   Touil YS, 2011, BIOCHEM PHARMACOL, V82, P1731, DOI 10.1016/j.bcp.2011.07.097
   van den Berg E, 2015, PHYSIOL REP, V3, DOI 10.14814/phy2.12332
   Vidyasagar A, 2012, FIBROGENESIS TISSUE, V5, DOI 10.1186/1755-1536-5-7
   Wang YF, 2012, CANCER INVEST, V30, P268, DOI 10.3109/07357907.2012.657813
   Yactayo S, 2016, J INFECT DIS, V214, pS441, DOI 10.1093/infdis/jiw390
   Yang ZJ, 2006, CLIN CANCER RES, V12, P5817, DOI 10.1158/1078-0432.CCR-06-1037
   Zhou CH, 2023, EUR J MED RES, V28, DOI 10.1186/s40001-023-01271-8
NR 35
TC 0
Z9 0
U1 0
U2 0
PU NATURE PORTFOLIO
PI BERLIN
PA HEIDELBERGER PLATZ 3, BERLIN, 14197, GERMANY
SN 2045-2322
J9 SCI REP-UK
JI Sci Rep
PD JUL 11
PY 2025
VL 15
IS 1
AR 25140
DI 10.1038/s41598-025-09213-6
PG 10
WC Multidisciplinary Sciences
WE Science Citation Index Expanded (SCI-EXPANDED)
SC Science & Technology - Other Topics
GA 4VL4H
UT WOS:001527619700040
PM 40645991
DA 2025-07-26
ER

PT J
AU Gomes, LS
   Cirne-Santos, CC
   Barros, CD
   Batista, RR
   Ignacio, MRD
   de Oliveira, AS
   Ronconi, CM
   Paixáo, ICND
   Nascimento, V
AF Gomes, Luana S.
   Cirne-Santos, Claudio C.
   de S. Barros, Caroline
   Batista, Rafael R.
   de P. Ignacio, Matheus R.
   de Oliveira, Aldo S.
   Ronconi, Celia M.
   de Palmer Paixao, Izabel C. N.
   Nascimento, Vanessa
TI Sulfur/selenium-functionalized benzotriazoles as multifunctional
   antivirals targeting Zika & Chikungunya
SO FUTURE MEDICINAL CHEMISTRY
LA English
DT Article; Early Access
DE Arboviruses; organochalcogens; antiviral; mechanism of action; molecular
   docking; viral replication
ID VIRUS-INFECTION; INHIBITS ZIKA
AB AimsEmerging arboviruses such as Zika virus (ZIKV) and Chikungunya virus (CHIKV) remain significant public health threats. This study aimed to evaluate the antiviral potential of six organochalcogen compounds against ZIKV and CHIKV.Materials & methodsCompounds were assessed for cytotoxicity and antiviral activity in Vero cells. Antiviral effects were determined using plaque reduction assays, time-of-addition studies, viral adsorption, and virucidal assays. Molecular docking and density functional theory (DFT) calculations were performed to investigate interactions with viral targets and electronic properties.ResultsCompounds 4, 7, 8, and 9 exhibited potent antiviral activity with low cytotoxicity, demonstrating effective inhibition of viral replication with half-maximal effective concentration (EC50) values in the micromolar range and favorable selectivity indices. Mechanistic assays revealed that the compounds interfered with viral adsorption, exhibited virucidal effects, and inhibited multiple stages of the replication cycle. Docking studies confirmed strong binding to key viral enzymes, supported by HOMO (half-maximal effective concentration) - LUMO (lowest unoccupied molecular orbital) analysis.ConclusionsThese findings highlight organochalcogen compounds as promising dual-action antiviral candidates with broad-spectrum activity against ZIKV and CHIKV. Further preclinical investigations are warranted to explore their therapeutic potential.
C1 [Gomes, Luana S.; Nascimento, Vanessa] Univ Fed Fluminense, Inst Chem, Dept Organ Chem, SupraSelen Lab, Campus Valonguinho, BR-24020141 Niteroi, RJ, Brazil.
   [Cirne-Santos, Claudio C.; de S. Barros, Caroline; de Palmer Paixao, Izabel C. N.] Univ Fed Fluminense, Biol Inst, Postgrad Program Sci & Biotechnol PPBI, Niteroi, RJ, Brazil.
   [Cirne-Santos, Claudio C.; de S. Barros, Caroline; de Palmer Paixao, Izabel C. N.] Fed Fluminense Univ, Biol Inst, Postgrad Program Marine Biotechnol, Niteroi, RJ, Brazil.
   [Cirne-Santos, Claudio C.; Ronconi, Celia M.] Fed Fluminense Univ, Dept Inorgan Chem, Niteroi, RJ, Brazil.
   [de S. Barros, Caroline; de P. Ignacio, Matheus R.] Fed Fluminense Univ, Biol Inst, Dept Immunobiol, Lab Immunovirol, Niteroi, RJ, Brazil.
   [Batista, Rafael R.; de Palmer Paixao, Izabel C. N.] Fed Fluminense Univ, Biol Inst, Dept Cellular & Mol Biol, Lab Mol Virol & Marine Biotechnol, Niteroi, RJ, Brazil.
   [Batista, Rafael R.; de Palmer Paixao, Izabel C. N.] Univ Fed Fluminense UFF, Fac Med, Posgrad Stricto Sensu Neurol & Neurociencias, Niteroi, RJ, Brazil.
   [de Oliveira, Aldo S.] Univ Lisbon, Gulbenkian Inst Mol Med GIMM, Fac Med, Lisbon, Portugal.
C3 Universidade Federal Fluminense; Universidade Federal Fluminense;
   Universidade Federal Fluminense; Universidade Federal Fluminense;
   Universidade Federal Fluminense; Universidade Federal Fluminense;
   Universidade Federal Fluminense; Universidade de Lisboa
RP Nascimento, V (corresponding author), Univ Fed Fluminense, Inst Chem, Dept Organ Chem, SupraSelen Lab, Campus Valonguinho, BR-24020141 Niteroi, RJ, Brazil.; Paixáo, ICND (corresponding author), Fed Fluminense Univ, Biol Inst, Postgrad Program Marine Biotechnol, Niteroi, RJ, Brazil.; Paixáo, ICND (corresponding author), Univ Fed Fluminense, Programa Posgrad Ciencias & Biotecnol, Inst Biol, BR-24210201 Niteroi, RJ, Brazil.; Paixáo, ICND (corresponding author), Univ Fed Fluminense, Dept Biol Celular & Mol, Inst Biol, BR-24210201 Niteroi, RJ, Brazil.
EM izabelpaixao@id.uff.br; nascimentovanessa@id.uff.br
RI Cirne-Santos, Claudio/T-4009-2019; Nascimento, Vanessa/X-2020-2019;
   Paixão, Izabel/AAM-1668-2020; Machado Ronconi, Célia/H-5704-2016
FU Conselho Nacional de Desenvolvimento Cientifico e Tecnologico-CNPq
   [310656/2021-4]; Coordenacao de Aperfeicoamento de Pessoal de Nivel
   Superior-CAPES; Fundacao Carlos Chagas Filho de Amparo a Pesquisa no
   Estado do Rio de Janeiro [E-26/202.911/2019, E-26/210.325/2022,
   E-26/200.235/2023]; INCT-Catalysis
FX This study was financed in part by Conselho Nacional de Desenvolvimento
   Cientifico e Tecnologico-CNPq [VN. 310656/2021-4] and Coordenacao de
   Aperfeicoamento de Pessoal de Nivel Superior-CAPES. VN and LSG thank the
   Fundacao Carlos Chagas Filho de Amparo a Pesquisa no Estado do Rio de
   Janeiro [E-26/202.911/2019, E-26/210.325/2022 and E-26/200.235/2023] and
   INCT-Catalysis for the financial support.
CR Adekoya OC, 2022, PHARMACEUTICS, V14, DOI 10.3390/pharmaceutics14091972
   Albulescu IC, 2020, VIRUSES-BASEL, V12, DOI 10.3390/v12030314
   Azevedo AR, 2023, CHEM-ASIAN J, V18, DOI 10.1002/asia.202300586
   Battisti V, 2021, VIRUSES-BASEL, V13, DOI 10.3390/v13071307
   Bouback TA, 2021, MOLECULES, V26, DOI 10.3390/molecules26164961
   Campos D, 2020, VIRUSES-BASEL, V12, DOI 10.3390/v12040449
   Chu CK, 2000, J MED CHEM, V43, P3906, DOI 10.1021/jm990113x
   Cirne-Santos CC, 2020, SCI REP-UK, V10, DOI 10.1038/s41598-020-65357-7
   da Silva TF, 2020, ACTA TROP, V211, DOI 10.1016/j.actatropica.2020.105613
   de la Calle-prieto F, 2024, ENFERM INFEC MICR CL, V42, P516, DOI 10.1016/j.eimc.2024.09.002
   de Oliveira AS, 2022, FUTURE MED CHEM, V14, P795, DOI 10.4155/fmc-2022-0013
   de Oliveira AS, 2021, FRONT PHARMACOL, V12, DOI 10.3389/fphar.2021.788850
   ECDPC, 2024, Dengue worldwide overview
   Fraz Hafiz Muhammad, 2024, Comput Biol Med, V175, P108529, DOI 10.1016/j.compbiomed.2024.108529
   Gao YN, 2019, VIRUSES-BASEL, V11, DOI 10.3390/v11111019
   Gomes LS, 2023, NEW J CHEM, V47, P6591, DOI 10.1039/d2nj06218f
   Hagar M, 2020, INT J MOL SCI, V21, DOI 10.3390/ijms21113922
   Hanwell MD, 2012, J CHEMINFORMATICS, V4, DOI 10.1186/1758-2946-4-17
   Jain VK, 2024, NEW J CHEM, V48, P6534, DOI 10.1039/d3nj05180c
   Lai ZZ, 2020, MOLECULES, V25, DOI 10.3390/molecules25184082
   Li Y, 2018, STRUCTURE, V26, P555, DOI 10.1016/j.str.2018.02.005
   Li Z, 2017, CELL RES, V27, P1046, DOI 10.1038/cr.2017.88
   Marra RKF, 2020, BIOORG MED CHEM LETT, V30, DOI 10.1016/j.bmcl.2019.126881
   Miranda FS, 2014, J BRAZIL CHEM SOC, V25, P133, DOI 10.5935/0103-5053.20130279
   Mounce BC, 2017, ANTIVIR RES, V142, P148, DOI 10.1016/j.antiviral.2017.03.014
   Oeyen M, 2021, VIROLOGY, V562, P74, DOI 10.1016/j.virol.2021.07.003
   OPAS, 2024, Atualizacao Epidemiologica de Zika
   Pereira RS, 2023, VIRUSES-BASEL, V15, DOI 10.3390/v15051211
   Saha A, 2023, VIRUSES-BASEL, V15, DOI 10.3390/v15112194
   Sancineto L, 2024, SCI REP-UK, V14, DOI 10.1038/s41598-024-75519-6
   Tan CW, 2017, ANTIVIR RES, V143, P186, DOI 10.1016/j.antiviral.2017.04.017
   Verdonk ML, 2005, J MED CHEM, V48, P6504, DOI 10.1021/jm050543p
   Zhang ZZ, 2016, SCIENCE, V354, P1597, DOI 10.1126/science.aai9309
NR 33
TC 0
Z9 0
U1 0
U2 0
PU TAYLOR & FRANCIS LTD
PI ABINGDON
PA 2-4 PARK SQUARE, MILTON PARK, ABINGDON OR14 4RN, OXON, ENGLAND
SN 1756-8919
EI 1756-8927
J9 FUTURE MED CHEM
JI Future Med. Chem.
PD 2025 JUL 9
PY 2025
DI 10.1080/17568919.2025.2525068
EA JUL 2025
PG 13
WC Chemistry, Medicinal
WE Science Citation Index Expanded (SCI-EXPANDED)
SC Pharmacology & Pharmacy
GA 4QL1F
UT WOS:001524215800001
PM 40624932
DA 2025-07-26
ER

PT J
AU Ramalingam, BM
   Sears, JD
   Talbot, KM
   Su, YWN
   Houliston, S
   Hossain, MA
   Davis-Gilbert, ZW
   Zhao, CQ
   Oh, HJ
   Brown, PJ
   Sanders, MK
   Moorman, SR
   Ojha, D
   Burdick, JE
   Law, I
   Morales, NL
   Martinez, SA
   Loppnau, P
   Perez, JG
   Drobish, AM
   Morrison, TE
   Streblow, ZJ
   Streblow, DN
   Arrowsmith, CH
   Vargason, A
   Couñago, RM
   Halabelian, L
   Arnold, JJ
   Cameron, CE
   Moorman, NJ
   Heise, MT
   Willson, TM
AF Muthu Ramalingam, Bose
   Sears, John D.
   Talbot, Kacey M.
   Su, Yuan-Wei Norman
   Houliston, Scott
   Hossain, Mohammed Anwar
   Davis-Gilbert, Zachary W.
   Zhao, Chunqing
   Oh, Hans J.
   Brown, Peter J.
   Sanders, Marcia K.
   Moorman, Stella R.
   Ojha, Durbadal
   Burdick, Jane E.
   Law, Isabella
   Morales, Noah L.
   Martinez, Sabian A.
   Loppnau, Peter
   Garcia Perez, Julia
   Drobish, Adam M.
   Morrison, Thomas E.
   Streblow, Zachary J.
   Streblow, Daniel N.
   Arrowsmith, Cheryl H.
   Vargason, Ava
   Counago, Rafael M.
   Halabelian, Levon
   Arnold, Jamie J.
   Cameron, Craig E.
   Moorman, Nathaniel J.
   Heise, Mark T.
   Willson, Timothy M.
TI Identification of Direct-Acting nsP2 Helicase Inhibitors with
   Antialphaviral Activity
SO JOURNAL OF MEDICINAL CHEMISTRY
LA English
DT Article; Early Access
ID VIRUS
AB Alphaviruses are mosquito-borne RNA viruses that pose a significant public health threat, with no FDA-approved antiviral therapeutics available. The nonstructural protein 2 helicase (nsP2hel) is an enzyme involved in unwinding dsRNA essential for alphavirus replication. This study reports the discovery and optimization of first-in-class oxaspiropiperidine inhibitors targeting nsP2hel. Structure-activity relationship (SAR) studies identified potent cyclic sulfonamide analogs with nanomolar antiviral activity against chikungunya virus (CHIKV). Biochemical analyses of nsP2hel ATPase and RNA unwindase activities showed these compounds act in a noncompetitive mode, suggesting that they are allosteric inhibitors. Viral resistance mutations mapped to nsP2hel and a fluorine-labeled analog exhibited direct binding to the protein by 19F NMR. The lead inhibitor, 2o, demonstrated broad-spectrum antialphaviral activity, reducing titers of CHIKV, Mayaro virus (MAYV), and Venezuelan equine encephalitis virus (VEEV). These findings support nsP2hel as a viable target for the development of broad-spectrum, direct-acting antialphaviral drugs.
C1 [Muthu Ramalingam, Bose; Hossain, Mohammed Anwar; Davis-Gilbert, Zachary W.; Oh, Hans J.; Brown, Peter J.; Counago, Rafael M.; Willson, Timothy M.] Univ North Carolina Chapel Hill, UNC Eshelman Sch Pharm, Struct Genom Consortium, Chapel Hill, NC 27599 USA.
   [Muthu Ramalingam, Bose; Sears, John D.; Talbot, Kacey M.; Su, Yuan-Wei Norman; Hossain, Mohammed Anwar; Davis-Gilbert, Zachary W.; Oh, Hans J.; Brown, Peter J.; Sanders, Marcia K.; Moorman, Stella R.; Ojha, Durbadal; Burdick, Jane E.; Law, Isabella; Morales, Noah L.; Martinez, Sabian A.; Morrison, Thomas E.; Streblow, Daniel N.; Arrowsmith, Cheryl H.; Vargason, Ava; Counago, Rafael M.; Arnold, Jamie J.; Cameron, Craig E.; Moorman, Nathaniel J.; Heise, Mark T.; Willson, Timothy M.] Univ North Carolina Chapel Hill, READDI AViDD Ctr, Chapel Hill, NC 27599 USA.
   [Sears, John D.; Talbot, Kacey M.; Su, Yuan-Wei Norman; Moorman, Stella R.; Ojha, Durbadal; Arnold, Jamie J.; Cameron, Craig E.; Moorman, Nathaniel J.; Heise, Mark T.] Univ North Carolina Chapel Hill, Dept Microbiol & Immunol, Chapel Hill, NC 27599 USA.
   [Houliston, Scott; Loppnau, Peter; Garcia Perez, Julia; Arrowsmith, Cheryl H.; Halabelian, Levon] Univ Toronto, Struct Genom Consortium, Toronto, ON M5G 1L7, Canada.
   [Zhao, Chunqing] Univ North Carolina Chapel Hill, UNC Eshelman Sch Pharm, NMR Facil, Chapel Hill, NC 27599 USA.
   [Sanders, Marcia K.; Burdick, Jane E.; Law, Isabella; Morales, Noah L.; Martinez, Sabian A.; Heise, Mark T.] Univ North Carolina Chapel Hill, Dept Genet, Chapel Hill, NC 27599 USA.
   [Drobish, Adam M.; Morrison, Thomas E.] Univ Colorado, Dept Immunol & Microbiol, Sch Med, Aurora, CO 80045 USA.
   [Streblow, Zachary J.; Streblow, Daniel N.] Oregon Hlth & Sci Univ, Vaccine & Gene Therapy Inst, Beaverton, OR 97006 USA.
   [Vargason, Ava] Univ North Carolina Chapel Hill, UNC Eshelman Sch Pharm, Eshelman Innovat, Chapel Hill, NC 27599 USA.
   [Counago, Rafael M.] Univ Estadual Campinas, Ctr Med Chem, Ctr Mol Biol & Genet Engn, BR-13083886 Campinas, SP, Brazil.
   [Halabelian, Levon] Univ Toronto, Dept Pharmacol & Toxicol, Toronto, ON M5G 2C8, Canada.
C3 University of North Carolina; University of North Carolina Chapel Hill;
   University of North Carolina School of Medicine; University of North
   Carolina; University of North Carolina Chapel Hill; University of North
   Carolina School of Medicine; University of North Carolina; University of
   North Carolina Chapel Hill; University of North Carolina School of
   Medicine; University of Toronto; Structural Genomics Consortium;
   University of North Carolina; University of North Carolina Chapel Hill;
   University of North Carolina School of Medicine; University of North
   Carolina; University of North Carolina Chapel Hill; University of North
   Carolina School of Medicine; University of Colorado System; University
   of Colorado Anschutz Medical Campus; Oregon Health & Science University;
   University of North Carolina; University of North Carolina Chapel Hill;
   University of North Carolina School of Medicine; Universidade Estadual
   de Campinas; University of Toronto
RP Willson, TM (corresponding author), Univ North Carolina Chapel Hill, UNC Eshelman Sch Pharm, Struct Genom Consortium, Chapel Hill, NC 27599 USA.
EM tim.willson@unc.edu
RI Bose, Muthu Ramalingam/IQT-6369-2023
OI Muthu Ramalingam, Bose/0000-0002-0916-3784
FU Center for Scientific Review; Piramal Pharma Solutions for the synthesis
   of chemical intermediates
FX The authors acknowledge the support of Piramal Pharma Solutions for the
   synthesis of chemical intermediates. We thank Alex Tropsha (UNC) and
   Konstantin Popov (UNC) for the original sequence analysis that led to
   the nomination of the CHIKV-nLuc point mutants.
CR Abu Bakar F, 2018, VIRUSES-BASEL, V10, DOI 10.3390/v10020071
   Birkmann A, 2022, J MED CHEM, V65, P13614, DOI 10.1021/acs.jmedchem.2c00668
   BRYANT RG, 1983, J CHEM EDUC, V60, P933, DOI 10.1021/ed060p933
   Chen XR, 2021, ELIFE, V10, DOI 10.7554/eLife.65339
   Commonwealth of Massachusetts, 2024, Massachusetts arbovirusupdate
   Ehteshami M, 2017, ANTIMICROB AGENTS CH, V61, DOI 10.1128/AAC.02395-16
   Fairman-Williams ME, 2010, CURR OPIN STRUC BIOL, V20, P313, DOI 10.1016/j.sbi.2010.03.011
   Ghoshal A, 2024, J MED CHEM, V67, P16505, DOI 10.1021/acs.jmedchem.4c01346
   Gorchakov R, 2012, J VIROL, V86, P6084, DOI 10.1128/JVI.06449-11
   Heuser A, 2024, CHEMMEDCHEM, V19, DOI 10.1002/cmdc.202300613
   Karpe YA, 2011, PLOS ONE, V6, DOI 10.1371/journal.pone.0022336
   Kleymann Gerald, 2004, Antiviral Chemistry & Chemotherapy, V15, P135
   Kwong AD, 2005, NAT REV DRUG DISCOV, V4, P845, DOI 10.1038/nrd1853
   Law YS, 2019, P NATL ACAD SCI USA, V116, P9558, DOI 10.1073/pnas.1900656116
   Leusen D. V., 2004, Synthetic Usesof Tosylmethyl Isocyanide (TosMIC), P417
   Lukin A, 2016, TETRAHEDRON LETT, V57, P3311, DOI 10.1016/j.tetlet.2016.06.054
   Morens DM, 2019, NEW ENGL J MED, V381, P1989, DOI 10.1056/NEJMp1914328
   Navarro H, 2025, bioRxiv, DOI [10.1101/2024.12.02.625520, 10.1101/2024.12.02.625520, DOI 10.1101/2024.12.02.625520]
   Patel SS, 2006, J BIOL CHEM, V281, P18265, DOI 10.1074/jbc.R600008200
   Powers AM, 2001, J VIROL, V75, P10118, DOI 10.1128/JVI.75.21.10118-10131.2001
   Selvaratnam L, 2025, J MED CHEM, V68, P4022, DOI 10.1021/acs.jmedchem.4c01909
   Skidmore AM, 2023, ANTIVIR RES, V209, DOI 10.1016/j.antiviral.2022.105476
NR 22
TC 0
Z9 0
U1 1
U2 1
PU AMER CHEMICAL SOC
PI WASHINGTON
PA 1155 16TH ST, NW, WASHINGTON, DC 20036 USA
SN 0022-2623
EI 1520-4804
J9 J MED CHEM
JI J. Med. Chem.
PD 2025 JUL 9
PY 2025
DI 10.1021/acs.jmedchem.5c00635
EA JUL 2025
PG 23
WC Chemistry, Medicinal
WE Science Citation Index Expanded (SCI-EXPANDED)
SC Pharmacology & Pharmacy
GA 4TP2V
UT WOS:001526363900001
PM 40634283
DA 2025-07-26
ER

PT J
AU Hillary, VE
   Senthamarai, MD
   Antony, TJ
   Ceasar, SA
   Rajan, MR
   Jagannathan, K
   Ebeed, HT
   Ignacimuthu, S
AF Hillary, Varghese Edwin
   Senthamarai, Murugeswaran Dayana
   Antony, Thomas Jose
   Ceasar, Stanislaus Antony
   Rajan, Muthuswami Ruby
   Jagannathan, Karthikeyan
   Ebeed, Heba Talat
   Ignacimuthu, Savarimuthu
TI Characterization of a silver nanoparticle derived from the fruit peel of
   Myristica fragrans on mosquito control
SO INTERNATIONAL JOURNAL OF TROPICAL INSECT SCIENCE
LA English
DT Article; Early Access
DE Aedes aegypti; Gene expression; Myristica
   fragrans fruit Peel; Silver nanoparticle; Vector control
ID INSECTICIDE-RESISTANCE; GREEN SYNTHESIS; AEDES-AEGYPTI; ANOPHELES;
   VECTOR; EXTRACT; DIPTERA; TRANSFERASES
AB Aedes aegypti mosquitoes are involved in transmitting several diseases, such as chikungunya, dengue, and Zika viruses, which affect a large number of people worldwide. In the present study, silver nanoparticles (AgNPs) were synthesized from the peel of the Myristica fragrans fruit and were tested for larvicidal efficacy against the third-instar Ae. aegypti larvae. The purity of synthesized Mf-AgNPs was characterized using UV-Visible spectroscopy (revealed absorption peaks for Mf-AgNPs at 431 nm), Fourier transform infrared spectroscopy (FTIR) (peaks observed at 582 and 437 cm- 1 confirmed the presence of Ag metal bonds), X-ray diffraction (with peaks detected at 111, 200, 220, and 311 confirming the binding intensity of Ag), scanning electron microscopy (revealed a spherical shape of Mf-AgNPs with an average particle size of 45 to 65 nm), energy dispersive X-ray spectrum (confirmed 100% purity of Ag in the sample), and photon correlation spectroscopy (with a Z-average value of 97 nm). Larvicidal bioassays were conducted at various concentrations (50, 100, 150, 200, and 250 ppm) of Mf-AgNPs, and mortality was observed after 24 h. In vitro, a bioassay of synthesized Mf-AgNPs exhibited high mortalities for the third instar larvae of Ae. aegypti, with an LC50 value of 48.10 mu g/ml and an LC90 value of 84.96 mu g/ml. The influence of Mf-AgNPs was also investigated on the expression of glutathione transferase (GST) and cytochrome P450 (CYP450), which are specific functional genes in Ae. aegypti, to infer molecular insights. The CYP450 gene showed upregulation, and the GST gene showed no variation when compared to the control group (negative control). These results suggest that the fruit peel of M. fragrans has the ability to produce Mf-AgNPs and might potentially be used as an effective biocontrol agent for mosquito control in the future.
C1 [Hillary, Varghese Edwin; Ceasar, Stanislaus Antony] Rajagiri Coll Social Sci, Dept Biosci, Cochin 683104, Kerala, India.
   [Senthamarai, Murugeswaran Dayana; Rajan, Muthuswami Ruby] Gandigram Rural Inst, Dept Biol, Gandigram 624302, Tamil Nadu, India.
   [Antony, Thomas Jose; Jagannathan, Karthikeyan] SRM Inst Sci & Technol, Dept Phys, Chennai, Tamil Nadu, India.
   [Ebeed, Heba Talat] Damietta Univ, Fac Sci, Bot & Microbiol Dept, Dumyat 34517, Egypt.
   [Ebeed, Heba Talat] Acad Sci Res & Technol ASRT, Natl Biotechnol Network Expertise NBNE, Cairo, Egypt.
   [Ignacimuthu, Savarimuthu] St Xaviers Coll, Xavier Res Fdn, Tirunelveli 620002, Tamil Nadu, India.
   [Ignacimuthu, Savarimuthu] Creighton Univ, Anna & Donald Endowed Waite Chair, Omaha, NE USA.
C3 Rajagiri College of Social Sciences; Gandhigram Rural Institute; SRM
   Institute of Science & Technology Chennai; Egyptian Knowledge Bank
   (EKB); Damietta University; Egyptian Academy of Scientific Research &
   Technology (ASRT); Creighton University
RP Ceasar, SA (corresponding author), Rajagiri Coll Social Sci, Dept Biosci, Cochin 683104, Kerala, India.
EM antony_sm2003@yahoo.co.in
RI CEASAR, STANISLAUS/P-2479-2017; Hillary, Edwin/AGZ-4998-2022; Ebeed,
   Heba/R-1477-2016
OI Ebeed, Heba/0000-0002-3928-8123
FU Rajagiri College of Social Sciences
FX The authors thank the Rajagiri College of Social Sciences for the
   research support.
CR Abbott WS, 1925, J ECON ENTOMOL, V18, P265, DOI 10.1093/jee/18.2.265a
   Amarasinghe LD, 2020, HELIYON, V6, DOI 10.1016/j.heliyon.2020.e04322
   Amer A, 2006, PARASITOL RES, V99, P478, DOI 10.1007/s00436-006-0184-1
   [Anonymous], 2016, Malaria elimination guide for participants
   Ansari M, 2023, SCI REP-UK, V13, DOI 10.1038/s41598-023-45038-x
   Antony TJ, 2023, Mater Today Proc
   Badet C, 2011, NUTS AND SEEDS IN HEALTH AND DISEASE PREVENTION, P111, DOI 10.1016/B978-0-12-375688-6.10012-X
   Behravan M, 2019, INT J BIOL MACROMOL, V124, P148, DOI 10.1016/j.ijbiomac.2018.11.101
   Benelli G, 2017, J KING SAUD UNIV SCI, V29, P424, DOI 10.1016/j.jksus.2016.08.006
   Bergé JB, 1998, PHILOS T R SOC B, V353, P1701, DOI 10.1098/rstb.1998.0321
   Bilal H, 2017, J ARTHROPOD-BORNE DI, V11, P278
   Cecilia KF, 2014, PARASITOL RES, V113, P3477, DOI 10.1007/s00436-014-4018-2
   Enayati AA, 2005, INSECT MOL BIOL, V14, P3, DOI 10.1111/j.1365-2583.2004.00529.x
   Frierson J. Gordon, 2010, Yale Journal of Biology and Medicine, V83, P77
   Garibo D, 2020, SCI REP-UK, V10, DOI 10.1038/s41598-020-69606-7
   Gnanadesigan M, 2011, ASIAN PAC J TROP MED, V4, P799, DOI 10.1016/S1995-7645(11)60197-1
   Hernández-Morales L, 2019, APPL SURF SCI, V489, P952, DOI 10.1016/j.apsusc.2019.06.031
   Hillary VE, 2024, ENTOMOL EXP APPL, V172, P195, DOI 10.1111/eea.13401
   Hillary VE, 2020, GENOME ENGINEERING VIA CRISPR-CAS9 SYSTEM, P219, DOI 10.1016/B978-0-12-818140-9.00018-0
   Hillary VE, 2021, Genome engineering in insects for the control of vector borne diseases
   Huang XY, 2023, BMC GENOMICS, V24, DOI 10.1186/s12864-023-09241-4
   Jahan I, 2019, ANAL LETT, V52, P1860, DOI 10.1080/00032719.2019.1572179
   Kadukkattil Ramanunny A, 2023, Herbs, Spices and Their Roles in Nutraceuticals and Functional Foods, P279
   Koressaar T, 2018, BIOINFORMATICS, V34, P1937, DOI 10.1093/bioinformatics/bty036
   Krithiga N., 2015, J Nanosci, V2015, P1, DOI [10.1155/2015/928204, DOI 10.1155/2015/928204]
   Lal M, 2020, FUNCTIONAL AND PRESERVATIVE PROPERTIES OF PHYTOCHEMICALS, P119, DOI 10.1016/B978-0-12-818593-3.00004-X
   Liu HQ, 2005, J MED ENTOMOL, V42, P815, DOI 10.1603/0022-2585(2005)042[0815:CRIMCQ]2.0.CO;2
   Lu XP, 2023, PESTIC BIOCHEM PHYS, V192, DOI 10.1016/j.pestbp.2023.105397
   Manimaran K, 2021, J CLUST SCI, V32, P1635, DOI 10.1007/s10876-020-01927-z
   Morejón B, 2018, J NANOTECHNOL, V2018, DOI 10.1155/2018/6917938
   Muthukumaran U, 2015, PARASITOL RES, V114, P989, DOI [10.1007/s00436-014-4265-2, 10.1007/s00436-015-4817-0]
   Nalini M., 2017, EGYPT J BAS APPL SCI, V4, P212, DOI 10.1016/j.ejbas.2017.04.005
   Neethidevan K, 2023, BIOMASS CONVERS BIOR, DOI 10.1007/s13399-023-04949-5
   Nema NK, 2022, Evidence-Based validation of herbal medicine, P185
   Ortelli F, 2003, BIOCHEM J, V373, P957, DOI 10.1042/BJ20030169
   Patil CD, 2012, PARASITOL RES, V110, P1815, DOI 10.1007/s00436-011-2704-x
   Ranson H, 2001, BIOCHEM J, V359, P295, DOI 10.1042/0264-6021:3590295
   Rautela A, 2019, J ANAL SCI TECHNOL, V10, DOI 10.1186/s40543-018-0163-z
   Raval N, 2019, ADV PHARM PROD DEVL, P369, DOI 10.1016/B978-0-12-817909-3.00010-8
   Sakuma M, 1998, APPL ENTOMOL ZOOL, V33, P339, DOI 10.1303/aez.33.339
   Salari S, 2019, IRAN J PHARM RES, V18, P430
   Senthamarai MD, 2022, MATER TODAY COMMUN, V30, DOI 10.1016/j.mtcomm.2022.103228
   Senthil-Nathan S, 2020, FRONT PHYSIOL, V10, DOI 10.3389/fphys.2019.01591
   Shad A., 2017, J ENTOMOL ZOOL STUD, V5, P373
   Tao F, 2022, PEST MANAG SCI, V78, P4127, DOI 10.1002/ps.7031
   Untergasser A, 2012, NUCLEIC ACIDS RES, V40, DOI 10.1093/nar/gks596
   Wang SB, 2013, TRENDS BIOTECHNOL, V31, P185, DOI 10.1016/j.tibtech.2013.01.001
   Wong AC, 2016, SMALL, V12, P5592, DOI 10.1002/smll.201601697
   Xu Q, 2005, PEST MANAG SCI, V61, P1096, DOI 10.1002/ps.1090
NR 49
TC 0
Z9 0
U1 1
U2 1
PU SPRINGER INT PUBL AG
PI CHAM
PA GEWERBESTRASSE 11, CHAM, CH-6330, SWITZERLAND
SN 1742-7584
EI 1742-7592
J9 INT J TROP INSECT SC
JI Int. J. Trop. Insect Sci.
PD 2025 JUL 8
PY 2025
DI 10.1007/s42690-025-01569-6
EA JUL 2025
PG 11
WC Entomology
WE Science Citation Index Expanded (SCI-EXPANDED)
SC Entomology
GA 4QY3T
UT WOS:001524562400001
DA 2025-07-26
ER

PT J
AU Limboo, N
   Das, S
   Das, P
   Saha, D
AF Limboo, Nilu
   Das, Subhajit
   Das, Prapti
   Saha, Dhiraj
TI Overlooked factors in vector control: Addressing biological compromises
   in pyrethroid-resistant Aedes aegypti
SO MEDICAL AND VETERINARY ENTOMOLOGY
LA English
DT Article; Early Access
DE Aedes aegypti; biological fitness; chikungunya; dengue;
   insecticide resistance; Kdr
ID SODIUM-CHANNEL GENE; INSECTICIDE SUSCEPTIBILITY; DENGUE; POPULATIONS;
   CHIKUNGUNYA; TOLERANCE; MUTATION; EGGS
AB Aedes aegypti mosquitoes account for the highest number of infections among vector-borne diseases and continue to present a formidable global health challenge. Due to the nonavailability of direct treatment of dengue, vector control relies on the use of insecticides currently dominated by pyrethroids. Recurring applications of these insecticides lead to transgenerational impacts on their fitness and resistance dynamics. This study investigates the threat to vector control techniques by altered biological fitness, metabolic and molecular properties after selection with permethrin exposure. Populations of Ae. aegypti were treated with a sublethal dose of permethrin (LC50) in each generation, and their resistance status, together with its effect on biological fitness and transgenerational features, were analysed. To understand the different mechanisms of resistance development, detoxifying enzyme activity, the presence of kdr mutation and cuticular thickness were also analysed. Throughout the study, a prolonged larval and pupal stage was noted with reduced fecundity and hatchability. Moreover, biochemical assays revealed a major role of cytochrome P450 monooxygenases behind permethrin resistance, which was supported by a piperonyl butoxide assay. Major kdr mutations F1534C and V1016G were also found. Overall, reduction in life traits of resistant populations may seem in favour of vector management but this may be the manipulative strategy of Ae. aegypti to divert the essential fuels away from these features and invest it towards the maintenance of insecticide resistance. Therefore, to effectively combat resistance, insecticides must be used judiciously as part of a comprehensive strategy that includes non-insecticide methods and regular surveillance.
C1 [Limboo, Nilu; Das, Subhajit; Das, Prapti; Saha, Dhiraj] Univ North Bengal, Dept Zool, Insect Biochem & Mol Biol Lab, Darjeeling 734013, West Bengal, India.
C3 University of North Bengal
RP Saha, D (corresponding author), Univ North Bengal, Dept Zool, Insect Biochem & Mol Biol Lab, Darjeeling 734013, West Bengal, India.
EM dhirajsaha@nbu.ac.in
RI Saha, Dhiraj/AEB-7986-2022
FU University Grants Commission (UGC) [679/ (CSIR-UGC NET JUNE 2019)]
FX The authors are highly grateful towards Head, Department of Zoology,
   University of North Bengal, for allowing access to the laboratory. The
   first author expresses sincere gratitude to University Grants Commission
   (UGC) for providing financial assistance in this work through award
   letter no. 679/ (CSIR-UGC NET JUNE 2019). We are also thankful to the
   Head, Department of Zoology, Cooch Behar Panchanan Barma University,
   Cooch Behar, West Bengal, India, for providing access to the RT-PCR
   facility. Attributions for the vector images used in the graphical
   abstract are as follows-Tiger Mosquito Icon: DBCLS; is licensed under
   CC-BY 4.0 Unported . Thermal cycler-PCR Icon: DBCLS; is licensed under
   CC-BY 4.0 Unported . Sequence Histogram Icon: Marcel Tisch; is licensed
   under CC0 . Scanning Electron Microscope SEM Icon: DBCLS; is licensed
   under CC-BY 4.0 Unported . 96 Well Plate Icon: Marcel Tisch; is licensed
   under CC0 . Spectrophotometer Icon: Servier; is licensed under CC-BY 3.0
   Unported .
CR [Anonymous], 1998, Techniques to detect insecticide resistance mechanisms field and laboratory manual
   [Anonymous], 2016, Monitoring and managing insecticide resistance in Aedes mosquito populations Interim guidance for entomologists
   Bariami V, 2012, PLOS NEGLECT TROP D, V6, DOI 10.1371/journal.pntd.0001692
   Belinato TA, 2012, MEM I OSWALDO CRUZ, V107, P916, DOI 10.1590/S0074-02762012000700013
   Brito LP, 2013, PLOS ONE, V8, DOI 10.1371/journal.pone.0060878
   Chang C, 2009, INSECT BIOCHEM MOLEC, V39, P272, DOI 10.1016/j.ibmb.2009.01.001
   Deng JL, 2021, PLOS NEGLECT TROP D, V15, DOI 10.1371/journal.pntd.0009391
   Dia I, 2012, PARASITE VECTOR, V5, DOI 10.1186/1756-3305-5-238
   Goindin D, 2017, INFECT DIS POVERTY, V6, DOI 10.1186/s40249-017-0254-x
   Harris AF, 2010, AM J TROP MED HYG, V83, P277, DOI 10.4269/ajtmh.2010.09-0623
   Hazra R.K., 2013, PROTOCOL, V1, P2, DOI [10.1038/protex.2013.007, DOI 10.1038/PROTEX.2013.007]
   Hemingway J, 2006, TRENDS PARASITOL, V22, P308, DOI 10.1016/j.pt.2006.05.003
   Jaramillo N, 2014, PLOS ONE, V9, DOI 10.1371/journal.pone.0096379
   Juliano SA, 2002, OECOLOGIA, V130, P458, DOI 10.1007/s004420100811
   Koou SY, 2014, PARASITE VECTOR, V7, DOI 10.1186/s13071-014-0471-0
   Livak KJ, 2001, METHODS, V25, P402, DOI 10.1006/meth.2001.1262
   LOWRY OH, 1951, J BIOL CHEM, V193, P265
   Marcombe S, 2019, PLOS NEGLECT TROP D, V13, DOI 10.1371/journal.pntd.0007852
   Martins AJ, 2009, TROP MED INT HEALTH, V14, P1351, DOI 10.1111/j.1365-3156.2009.02378.x
   NCVBDC, 2023, Dengue situation in India
   NCVBDC, 2022, Chikungunya situation in India
   Oliva CF, 2014, ACTA TROP, V132, pS12, DOI 10.1016/j.actatropica.2013.11.021
   Poulton BC, 2024, PLOS NEGLECT TROP D, V18, DOI 10.1371/journal.pntd.0011595
   Poupardin R, 2014, PLOS NEGLECT TROP D, V8, DOI 10.1371/journal.pntd.0002743
   Rault LC, 2019, SCI REP-UK, V9, DOI 10.1038/s41598-019-56134-2
   Riaz MA, 2013, AQUAT TOXICOL, V126, P326, DOI 10.1016/j.aquatox.2012.09.010
   Ritchie SA, 2014, DENGUE AND DENGUE HEMORRHAGIC FEVER, 2ND EDITION, P455, DOI 10.1079/9781845939649.0455
   Russell BM, 2001, J MED ENTOMOL, V38, P441, DOI 10.1603/0022-2585-38.3.441
   Saavedra-Rodriguez K, 2007, INSECT MOL BIOL, V16, P785, DOI 10.1111/j.1365-2583.2007.00774.x
   Samal RR, 2021, INT J TROP INSECT SC, V41, P809, DOI 10.1007/s42690-020-00271-z
   Singh RK, 2011, J VECTOR DIS, V48, P116
   Sivan A, 2015, PARASITOL RES, V114, P4693, DOI 10.1007/s00436-015-4717-3
   Somboon Pradya, 2003, Southeast Asian Journal of Tropical Medicine and Public Health, V34, P87
   Stenhouse SA, 2013, PARASITE VECTOR, V6, DOI 10.1186/1756-3305-6-253
   Sumra MW, 2021, ENVIRON MONIT ASSESS, V193, DOI 10.1007/s10661-021-09465-5
   Tyagi B.K., 2015, INT J MOSQ RES, V2, P50
   Vijayan V. A., 2007, Journal of Communicable Diseases, V39, P159
   Vontas J, 2020, PESTIC BIOCHEM PHYS, V170, DOI 10.1016/j.pestbp.2020.104666
   Vu Duc Huong Vu Duc Huong, 2004, Dengue Bulletin, V28, P179
   Waggoner JJ, 2016, CLIN INFECT DIS, V63, P1584, DOI 10.1093/cid/ciw589
   WHO, 2009, WHO TECH REP SER, V958, P1
   Wood OR, 2010, PARASITE VECTOR, V3, DOI 10.1186/1756-3305-3-67
   Xiao D, 2015, PLOS ONE, V10, DOI 10.1371/journal.pone.0128936
   Yanola J, 2011, TROP MED INT HEALTH, V16, P501, DOI 10.1111/j.1365-3156.2011.02725.x
NR 44
TC 0
Z9 0
U1 1
U2 1
PU WILEY
PI HOBOKEN
PA 111 RIVER ST, HOBOKEN 07030-5774, NJ USA
SN 0269-283X
EI 1365-2915
J9 MED VET ENTOMOL
JI Med. Vet. Entomol.
PD 2025 JUL 8
PY 2025
DI 10.1111/mve.12821
EA JUL 2025
PG 11
WC Entomology; Veterinary Sciences
WE Science Citation Index Expanded (SCI-EXPANDED)
SC Entomology; Veterinary Sciences
GA 4PV8X
UT WOS:001523817600001
PM 40626403
DA 2025-07-26
ER

PT J
AU Li, QL
   Huang, JC
   Zhou, YR
   Wu, Q
   Zhou, J
   He, FX
   He, LR
   Shi, YX
   Guo, C
   Dai, J
AF Li, Qianlin
   Huang, Jicheng
   Zhou, Yanrong
   Wu, Qin
   Zhou, Jian
   He, Fengxia
   He, Lirun
   Shi, Yongxia
   Guo, Cheng
   Dai, Jun
TI Virome profiling of Aedes albopictus across urban ecosystems in
   Guangdong reveals sex-specific diversity
SO PARASITES & VECTORS
LA English
DT Article
DE Aedes albopictus; Mosquito; Next-generation sequencing;
   Guangdong; Diversity
ID CHINA
AB BackgroundAedes albopictus mosquitoes are key vectors for arboviruses such as Dengue virus, Zika virus, and Chikungunya virus, posing significant global public health risks. Guangdong Province, a densely populated subtropical region in southern China, has experienced recurrent outbreaks of mosquito-borne diseases. However, sex- and geography-specific virome profiles of Aedes albopictus populations in this area remain uncharacterized, limiting the development of targeted surveillance strategies and precise risk assessment.MethodsWe performed a metagenomic analysis of 1269 adult Aedes albopictus collected from five cities across Guangdong Province during autumn 2021. Mosquito pools underwent viral particle enrichment followed by DNA and RNA sequencing. Bioinformatic analyses were employed to characterize viral communities, evaluate alpha/beta diversity, and conduct phylogenetic reconstruction.ResultsA comparative analysis of virome profiles in male and female Aedes albopictus across five regions of Guangdong Province (Chaozhou, Guangzhou, Shaoguan, Shenzhen, Zhanjiang) revealed significant viral distribution patterns influenced by both sex and geographic location. Female mosquitoes predominantly hosted vertebrate-associated arboviruses, including Flavivirus, consistent with their blood-feeding behavior. RNA virome composition showed significant sex-specific clustering (permutational multivariate analysis of variance, PERMANOVA, P = 0.008), with coastal cities (Shenzhen, Zhanjiang) being dominated by RNA viruses, whereas inland areas (Shaoguan) exhibited a predominance of DNA viruses.DNA virome profiles displayed divergence between sexes but marked regional variation. Guangzhou emerged as an outlier, exhibiting exceptional bacteriophage diversity distinct from other regions. Phylogenetic analysis identified zoonotic pathogens with signatures of cross-species transmission and region-specific evolutionary adaptation. These findings highlight the interplay between mosquito ecology, geographic factors, and viral evolution in shaping virome diversity.ResultsA comparative analysis of virome profiles in male and female Aedes albopictus across five regions of Guangdong Province (Chaozhou, Guangzhou, Shaoguan, Shenzhen, Zhanjiang) revealed significant viral distribution patterns influenced by both sex and geographic location. Female mosquitoes predominantly hosted vertebrate-associated arboviruses, including Flavivirus, consistent with their blood-feeding behavior. RNA virome composition showed significant sex-specific clustering (permutational multivariate analysis of variance, PERMANOVA, P = 0.008), with coastal cities (Shenzhen, Zhanjiang) being dominated by RNA viruses, whereas inland areas (Shaoguan) exhibited a predominance of DNA viruses.DNA virome profiles displayed divergence between sexes but marked regional variation. Guangzhou emerged as an outlier, exhibiting exceptional bacteriophage diversity distinct from other regions. Phylogenetic analysis identified zoonotic pathogens with signatures of cross-species transmission and region-specific evolutionary adaptation. These findings highlight the interplay between mosquito ecology, geographic factors, and viral evolution in shaping virome diversity.ConclusionsThis study presents the inaugural comparative analysis of DNA/RNA viromes in Aedes albopictus populations across Guangdong Province, revealing distinct sex-specific and geographic patterns in viral composition.
   The identification of vertebrate-associated viruses in female mosquitoes reinforces their epidemiological significance as arboviral vectors, while male-specific environmental viral signatures suggest potential pathways for ecological spillover. Coastal-inland and urban-rural disparities in viral communities emphasize the need for regionally tailored surveillance. These findings provide essential baseline virome data for forecasting emerging arboviral threats and informing strategies to mitigate zoonotic spillover in subtropical urban ecosystems.
C1 [Li, Qianlin; Huang, Jicheng; Zhou, Jian; He, Fengxia; He, Lirun; Shi, Yongxia; Dai, Jun] Guangzhou Customs Technol Ctr, Hlth Inspect & Quarantine Lab, Guangzhou 510623, Peoples R China.
   [Guo, Cheng] Sun Yat Sen Univ, Sch Publ Hlth, Guangzhou 510080, Peoples R China.
   [Zhou, Yanrong] Guangdong Int Travel Healthcare Ctr, Guangzhou 510623, Peoples R China.
   [Wu, Qin] Sichuan Ctr Dis Control & Prevent, Chengdu 610041, Peoples R China.
C3 Sun Yat Sen University
RP Shi, YX; Dai, J (corresponding author), Guangzhou Customs Technol Ctr, Hlth Inspect & Quarantine Lab, Guangzhou 510623, Peoples R China.; Guo, C (corresponding author), Sun Yat Sen Univ, Sch Publ Hlth, Guangzhou 510080, Peoples R China.
EM shiyx@iqtcnet.cn; guoch36@mail.sysu.edu.cn; daij@iqtcnet.cn
RI he, felicia/AAL-4859-2020
FU Scientific Research Project of General Administration of Customs
FX We thank MEGIGENE biological company for high-throughput sequencing
   service.
CR Akiner MM, 2019, PLOS NEGLECT TROP D, V13, DOI 10.1371/journal.pntd.0007334
   Aranda C, 2018, EUROSURVEILLANCE, V23, P23, DOI 10.2807/1560-7917.ES.2018.23.47.1700837
   Atoni E, 2018, VIRUSES-BASEL, V10, DOI 10.3390/v10010030
   Bellini R, 2014, ACTA TROP, V132, pS116, DOI 10.1016/j.actatropica.2013.11.022
   Bhatt S, 2013, NATURE, V496, P504, DOI 10.1038/nature12060
   Bohl JA, 2022, P NATL ACAD SCI USA, V119, DOI 10.1073/pnas.2115285119
   Campbell GL, 2011, B WORLD HEALTH ORGAN, V89, P766, DOI 10.2471/BLT.10.085233
   Cholleti H, 2016, PLOS ONE, V11, DOI 10.1371/journal.pone.0162751
   da Costa CF, 2018, PLOS NEGLECT TROP D, V12, DOI 10.1371/journal.pntd.0006594
   Das B, 2014, PLOS ONE, V9, DOI 10.1371/journal.pone.0094094
   de Carvalho MS, 2018, PARASITE VECTOR, V11, DOI 10.1186/s13071-018-2985-3
   de Faria IJS, 2024, CURR OPIN INSECT SCI, V63, DOI 10.1016/j.cois.2024.101194
   Frankel-Bricker J, 2020, SCI REP-UK, V10, DOI 10.1038/s41598-020-69828-9
   Gregory AC, 2019, CELL, V177, P1109, DOI 10.1016/j.cell.2019.03.040
   He WQ, 2021, PARASITE VECTOR, V14, DOI 10.1186/s13071-021-04922-z
   Huang ZW, 2023, FRONT IMMUNOL, V14, DOI 10.3389/fimmu.2023.1161149
   IDseq Help Center, ABOUT US
   Kalantar KL, 2020, GIGASCIENCE, V9, DOI 10.1093/gigascience/giaa111
   Lai SJ, 2015, BMC MED, V13, DOI 10.1186/s12916-015-0336-1
   Langmead B, 2012, NAT METHODS, V9, P357, DOI [10.1038/NMETH.1923, 10.1038/nmeth.1923]
   Li C, 2015, ELIFE, V4, DOI [10.7554/eLife.05378, 10.7554/eLife.06587]
   Lodder WJ, 2013, APPL ENVIRON MICROB, V79, P6423, DOI 10.1128/AEM.01917-13
   Luo L, 2017, INFECT DIS POVERTY, V6, DOI 10.1186/s40249-017-0352-9
   Lv RC, 2020, SCI REP-UK, V10, DOI 10.1038/s41598-020-69668-7
   Maia LMS, 2019, MED VET ENTOMOL, V33, P437, DOI 10.1111/mve.12369
   Melo T, 2024, SCI REP-UK, V14, DOI 10.1038/s41598-024-71507-y
   Mitchell A, 2016, NUCLEIC ACIDS RES, V44, pD595, DOI 10.1093/nar/gkv1195
   Müller JA, 2018, NAT COMMUN, V9, DOI 10.1038/s41467-018-04442-y
   Nelson AN, 2024, MBIO, V15, DOI 10.1128/mbio.02946-24
   Pan YF, 2024, NAT ECOL EVOL, V8, DOI 10.1038/s41559-024-02365-0
   Paupy C, 2009, MICROBES INFECT, V11, P1177, DOI 10.1016/j.micinf.2009.05.005
   Shan WQ, 2023, INFECT DIS POVERTY, V12, DOI 10.1186/s40249-023-01096-x
   Shi CY, 2020, MSYSTEMS, V5, DOI 10.1128/mSystems.00640-20
   Shi M, 2018, NATURE, V556, P197, DOI 10.1038/s41586-018-0012-7
   Song YZ, 2017, MICROB BIOTECHNOL, V10, P125, DOI 10.1111/1751-7915.12420
   Tang L, 2014, PLOS ONE, V9, DOI 10.1371/journal.pone.0096944
   Torres TZB, 2022, INSECTS, V13, DOI 10.3390/insects13090856
   Vega-Rua A, 2013, PLOS ONE, V8, DOI 10.1371/journal.pone.0059716
   Wang XL, 2021, P NATL ACAD SCI USA, V118, DOI 10.1073/pnas.2021910118
   Wu W, 2013, VIROL J, V10, DOI 10.1186/1743-422X-10-174
   Xiao PP, 2018, FRONT CELL INFECT MI, V8, DOI 10.3389/fcimb.2018.00359
   Xiao PP, 2018, FRONT CELL INFECT MI, V8, DOI 10.3389/fcimb.2018.00364
   Xu Y, 2023, FRONT CELL INFECT MI, V13, DOI 10.3389/fcimb.2023.1133120
   Yang XJ, 2023, MICROBIOL SPECTR, V11, DOI 10.1128/spectrum.02688-22
   Zhang J, 2021, INT J INFECT DIS, V107, P15, DOI 10.1016/j.ijid.2021.04.010
   Zhang YJ, 2016, PROTEIN CELL, V7, P461, DOI 10.1007/s13238-016-0274-5
NR 46
TC 0
Z9 0
U1 0
U2 0
PU BMC
PI LONDON
PA CAMPUS, 4 CRINAN ST, LONDON N1 9XW, ENGLAND
SN 1756-3305
J9 PARASITE VECTOR
JI Parasites Vectors
PD JUL 7
PY 2025
VL 18
IS 1
AR 264
DI 10.1186/s13071-025-06872-2
PG 12
WC Parasitology; Tropical Medicine
WE Science Citation Index Expanded (SCI-EXPANDED)
SC Parasitology; Tropical Medicine
GA 4QE7S
UT WOS:001524048500002
PM 40624695
DA 2025-07-26
ER

PT J
AU Menegale, F
   Manica, M
   Del Manso, M
   Bella, A
   Zardini, A
   Gobbi, A
   Mignuoli, AD
   Mattei, G
   Vairo, F
   Vezzosi, L
   Russo, F
   Ferraro, F
   Maraglino, F
   Palamara, AT
   Poletti, P
   Pezzotti, P
   Merler, S
   Riccardo, F
AF Menegale, Francesco
   Manica, Mattia
   Del Manso, Martina
   Bella, Antonino
   Zardini, Agnese
   Gobbi, Andrea
   Mignuoli, Anna Domenica
   Mattei, Giovanna
   Vairo, Francesco
   Vezzosi, Luigi
   Russo, Francesca
   Ferraro, Federica
   Maraglino, Francesco
   Palamara, Anna Teresa
   Poletti, Piero
   Pezzotti, Patrizio
   Merler, Stefano
   Riccardo, Flavia
TI Risk assessment and perspectives of local transmission of chikungunya
   and dengue in Italy, a European forerunner
SO NATURE COMMUNICATIONS
LA English
DT Article
ID OUTBREAK; VIRUS
AB To address the growing frequency, extension, and size of local arboviral outbreaks in Europe we retrospectively analyzed dengue and chikungunya transmission in Italy from 2006 to 2023. We applied generalized additive models to the records of travel-related cases to highlight the spatiotemporal patterns of disease importation, calculated reproduction numbers for six local outbreaks based on autochthonous case data and mapped current transmission risks by applying a computational model that integrates human density, entomological, and climate data. Outbreak locations appear driven by case importation, which is notably higher for dengue - especially from June to October - rather than local transmission risks. Although reporting delays and favorable temperatures allowed onward transmission for several generations from mid-August to mid-November, upon outbreak detection control of transmission was achieved within 15 days. In high-risk areas, significantly longer epidemic risks were found for chikungunya (over 4 months). However, considering observed importation trends, increasingly frequent local dengue outbreaks are expected. Case detection should be prioritized focusing on areas, and in times, where environmental and climate conditions are permissive, regardless of prior outbreaks.
C1 [Menegale, Francesco; Manica, Mattia; Zardini, Agnese; Gobbi, Andrea; Palamara, Anna Teresa; Poletti, Piero; Merler, Stefano] Fdn Bruno Kessler, Trento, Italy.
   [Del Manso, Martina; Bella, Antonino; Palamara, Anna Teresa; Pezzotti, Patrizio; Riccardo, Flavia] Ist Super Sanita, Dept Infect Dis, Rome, Italy.
   [Mignuoli, Anna Domenica] ASP Cosenza, Cosenza, Calabria Region, Italy.
   [Mattei, Giovanna] Settore Prevenz Collett & San Pubbl Direz Gen Cura, Bologna, Emilia Romagna, Italy.
   [Vairo, Francesco] Natl Inst Infect Dis Lazzaro Spallanzani IRCCS, Reg Serv Surveillance & Control Infect Dis SERESMI, Rome, Italy.
   [Vezzosi, Luigi] Gen Directorate Welf, Milan, Region Lombardi, Italy.
   [Russo, Francesca] Vet Reg Veneto, Direz Prevenz, Sicurezza Alimentare, Venice, Italy.
   [Ferraro, Federica; Maraglino, Francesco] Italian Minist Hlth, Rome, Italy.
C3 Fondazione Bruno Kessler; Istituto Superiore di Sanita (ISS); IRCCS
   Lazzaro Spallanzani
RP Poletti, P (corresponding author), Fdn Bruno Kessler, Trento, Italy.
EM poletti@fbk.eu
RI Riccardo, Flavia/GRJ-5156-2022; Menegale, Francesco/GSN-1791-2022;
   Fusco, Francesco Maria/AFO-1279-2022; Palamara, AnnaTeresa/KRP-6177-2024
FU European Commission (EC) [PE00000007 INF-ACT CUP H93C22000640007];
   European Union
FX This research was supported by European Union funding under
   NextGenerationEU-MUR PNRR Extended Partnership Initiative on Emerging
   Infectious Diseases (project no. PE00000007 INF-ACT CUP H93C22000640007)
   (F.Me., M.M., A.Z., E.A.F., P.Po., S.M., A.B., A.T.P., P.Pe., F.Ri.,
   M.D.L., G.V., and C.F.).
CR [Anonymous], 2018, Commission Implementing Decision (EU) 2018/945 of 22 June 2018 on the Communicable Diseases and Related Special Health Issues to Be Covered by Epidemiological Surveillance as Well as Relevant Case Definitions
   Bondarenko Maksym, 2020, UOSIR
   Brass DP, 2024, NAT COMMUN, V15, DOI 10.1038/s41467-024-52144-5
   Cassaniti I, 2023, EUROSURVEILLANCE, V28, DOI 10.2807/1560-7917.ES.2023.28.37.2300471
   Cattaneo P, 2025, LANCET REG HEALTH-EU, V51, DOI 10.1016/j.lanepe.2025.101231
   Clarke J, 2024, SCI DATA, V11, DOI 10.1038/s41597-024-03120-7
   Cori A, 2013, AM J EPIDEMIOL, V178, P1505, DOI 10.1093/aje/kwt133
   Cornes RC, 2018, J GEOPHYS RES-ATMOS, V123, P9391, DOI 10.1029/2017JD028200
   Costa LB, 2023, TROP MED INFECT DIS, V8, DOI 10.3390/tropicalmed8060301
   De Carli G, 2023, EUROSURVEILLANCE, V28, DOI 10.2807/1560-7917.ES.2023.28.44.2300552
   Del Manso M., 2024, Arbovirus Dashboard, Italy-Latest update
   Di Luca Marco, 2001, Annali dell'Istituto Superiore di Sanita, V37, P249
   Donati L., 2020, Vector Biol. J, V5, P1000137
   European Centre for Disease Prevention and Control, 2019, Local transmission of chikungunya virus in mainland EU/EEA, 2007-present
   European Centre for Disease Prevention and Control, 2024, Local transmission of dengue virus in mainland EU/EEA, 2010-present
   European Centre for Disease Prevention and Control, 2023, Literature Review on the State of Biocide Resistance in Wild Vector Populations in the EU and Neighbouring Countries, DOI [10.2900/05537, DOI 10.2900/05537]
   European Centre for Disease Prevention and Control, 2024, Dengue contracted during travel: likely places of infection reported by travellers to the EU/EEA
   European Centre for Disease Prevention and Control, 2011, EU case definitions
   European Centre for Disease Prevention and Control, 2024, Chikungunya worldwide overview
   European Centre for Disease Prevention and Control, 2024, Chikungunya contracted during travel: likely places of infection reported by travellers to the EU/EEA
   European Environment Agency, 2024, European Climate Risk Assessment
   Guzzetta G, 2020, BMC MED, V18, DOI 10.1186/s12916-020-01674-y
   Guzzetta G, 2018, NAT COMMUN, V9, DOI 10.1038/s41467-018-05230-4
   Guzzetta G, 2016, PLOS NEGLECT TROP D, V10, DOI 10.1371/journal.pntd.0004762
   IMF, 2021, POLICY RESPONSES TO COVID-19
   Italian Ministry of Health, 2019, National Arbovirus Plan (Piano Nazionale di prevenzione, sorveglianza e risposta alle Arbovirosi) 2020-2025
   Italian National Blood Center (Centro Nazionale Sangue), 2024, Dengue 2018-2024
   Italian National Institute of Statistics (ISTAT), 2025, Confini delle unita amministrative a fini statistici
   Lazzarini L, 2020, EUROSURVEILLANCE, V25, DOI 10.2807/1560-7917.ES.2020.25.36.2001606
   Manica M, 2017, EUROSURVEILLANCE, V22, P2, DOI 10.2807/1560-7917.ES.2017.22.44.17-00685
   Monteiro S, 2024, LANCET MICROBE, V5, DOI 10.1016/S2666-5247(24)00150-2
   Moro ML, 2010, AM J TROP MED HYG, V82, P508, DOI 10.4269/ajtmh.2010.09-0322
   Pichler V, 2018, PEST MANAG SCI, V74, P1319, DOI 10.1002/ps.4840
   Poletti P, 2011, PLOS ONE, V6, DOI 10.1371/journal.pone.0018860
   Rezza G, 2007, LANCET, V370, P1840, DOI 10.1016/S0140-6736(07)61779-6
   Riccardo F, 2019, EMERG INFECT DIS, V25, P2093, DOI 10.3201/eid2511.180949
   Rovida F, 2025, TRAVEL MED INFECT DI, V64, DOI 10.1016/j.tmaid.2025.102795
   Sacco C, 2024, EUROSURVEILLANCE, V29, DOI 10.2807/1560-7917.ES.2024.29.47.2400713
   Semenza JC, 2021, LANCET REG HEALTH-EU, V9, DOI 10.1016/j.lanepe.2021.100230
   St-Onge G, 2025, NAT MED, V31, DOI 10.1038/s41591-025-03501-4
   Vairo F, 2018, PLOS ONE, V13, DOI 10.1371/journal.pone.0208896
   Venturi G, 2022, VIRUSES-BASEL, V14, DOI 10.3390/v14030619
   Venturi G, 2017, EUROSURVEILLANCE, V22, P11, DOI 10.2807/1560-7917.ES.2017.22.39.17-00646
   who, Chikungunya Fact Sheet
   who, Dengue and severe dengue
   Wolfe MK, 2023, ENVIRON SCI TECH LET, V11, P9, DOI 10.1021/acs.estlett.3c00769
   World Health Organization, 2023, Disease Outbreak News: Dengue-Global Situation
   Zardii A, 2024, LANCET PLANET HEALTH, V8, pE30, DOI 10.1016/S2542-5196(23)00252-8
NR 48
TC 0
Z9 0
U1 0
U2 0
PU NATURE PORTFOLIO
PI BERLIN
PA HEIDELBERGER PLATZ 3, BERLIN, 14197, GERMANY
EI 2041-1723
J9 NAT COMMUN
JI Nat. Commun.
PD JUL 7
PY 2025
VL 16
IS 1
AR 6237
DI 10.1038/s41467-025-61109-1
PG 11
WC Multidisciplinary Sciences
WE Science Citation Index Expanded (SCI-EXPANDED)
SC Science & Technology - Other Topics
GA 4QP2M
UT WOS:001524323400028
PM 40623994
DA 2025-07-26
ER

PT J
AU Khizar, RZ
   Baig, F
   Naeem-Ullah, U
   Iqbal, N
   Hussain, A
AF Khizar, Rana Zain
   Baig, Farrukh
   Naeem-Ullah, Unsar
   Iqbal, Naeem
   Hussain, Abid
TI Chemical characterization and bioactivity of cigarette butt extract as
   oviposition deterrent and larvicide against Aedes aegypti
SO PARASITOLOGY RESEARCH
LA English
DT Article
DE Cigarette butt; GC-MS; Larval mortality; Oviposition repellent; Chemical
   analysis; Nicotine
ID MONOMETHYL PHTHALATE; DIPTERA-CULICIDAE; MOSQUITO; ALBOPICTUS; VECTORS;
   ALKANES; DENGUE; WASTE; ATTRACTANTS; REPELLENTS
AB Aedes aegypti, the primary vector of viruses such as dengue, chikungunya, and yellow fever, poses a global health challenge. Traditional vector control strategies predominantly rely on broad-spectrum insecticides, which not only contribute to development of resistance in mosquitoes but also pose significant risks to non-target organisms and the environment. Here, we assessed the potential of cigarette butt (CB) extract for the management of A. aegypti population. Globally, 4.5 trillion CBs are being wasted annually, which is expected to rise to nine trillion by 2025. So, repurposing this waste for vector control offers an innovative approach. This study evaluated the potential of CB extract to deter ovipositing females and to assess larval mortality of A. aegypti using three concentrations of CB extract (1 CB, 2 CBs, and 3 CBs) against a control (water only). Our results revealed that highest concentration (3 CBs) significantly repelled the egg-laying females and resulted in 100% mortality of younger mosquito larvae (1st and 2nd instars) within 24 h of exposure, whereas complete mortality in mature larvae (3rd and 4th instars) was observed within 48 h of exposure. GC-MS analysis of CB extracts, using acetone and methanol as solvents, revealed both qualitative and quantitative differences in the chemical composition. Identified compounds include nicotine, phthalic acid, terephthalic acid, and acetonyl dimethyl carbinol. This study presents an innovative solution for recycling cigarette butt waste to control A. aegypti population at both adult and larval stages and highlights the potential to utilize CB waste into integrated vector management programs.
C1 [Khizar, Rana Zain; Baig, Farrukh; Naeem-Ullah, Unsar; Iqbal, Naeem] Muhammad Nawaz Shareef Univ Agr, Inst Plant Protect, Multan, Pakistan.
   [Hussain, Abid] Muhammad Nawaz Shareef Univ Agr, Dept Soil & Environm Sci, Multan, Pakistan.
RP Baig, F (corresponding author), Muhammad Nawaz Shareef Univ Agr, Inst Plant Protect, Multan, Pakistan.
EM farrukh.baig@mnsuam.edu.pk
RI baig, Farrukh/H-2001-2012
FU Hussain Salman Chemicals [HSC/MOSQUITOES/001/24]
FX This research was funded by Hussain Salman Chemicals grant number
   HSC/MOSQUITOES/001/24.
CR Adsul VB, 2012, CHEM NAT COMPD+, V48, P712, DOI 10.1007/s10600-012-0362-6
   Afifah F., 2015, Lentera Bio, V4, P25
   Alonso P, 2017, LANCET, V390, P2532, DOI 10.1016/S0140-6736(17)33080-5
   Anderson EM, 2014, MED VET ENTOMOL, V28, P372, DOI 10.1111/mve.12062
   Aziz O, 2024, Zenodo, DOI [10.5281/zenodo.10703183, DOI 10.5281/ZENODO.10703183]
   Brown RW, 2021, SOIL BIOL BIOCHEM, V156, DOI 10.1016/j.soilbio.2021.108187
   Conway-Jones BW, 2019, GEOCHEM GEOPHY GEOSY, V20, P1138, DOI 10.1029/2018GC007899
   Dalpadado R, 2022, ACTA TROP, V229, DOI 10.1016/j.actatropica.2022.106339
   Davis TJ, 2015, J AM MOSQUITO CONTR, V31, P321, DOI 10.2987/moco-31-04-321-328.1
   Dieng H, 2002, J VECTOR ECOL, V27, P31
   Dieng H, 2014, ACTA TROP, V130, P123, DOI 10.1016/j.actatropica.2013.11.001
   Dieng H, 2013, ACTA TROP, V128, P584, DOI 10.1016/j.actatropica.2013.08.013
   Dieng H, 2011, J AM MOSQUITO CONTR, V27, P263, DOI 10.2987/11-6124.1
   ECDC, 2024, European centre for disease prevention and control
   Ferreira-de-Brito A, 2016, MEM I OSWALDO CRUZ, V111, P655, DOI 10.1590/0074-02760160332
   Frédérich M, 2002, CURR MED CHEM, V9, P1435, DOI 10.2174/0929867023369691
   Giannopoulos AS, 2023, ENVIRON TOXICOL PHAR, V104, DOI 10.1016/j.etap.2023.104325
   Green ALR, 2014, J HYDROL, V519, P3466, DOI 10.1016/j.jhydrol.2014.05.046
   Henkel C, 2022, ENVIRON SCI TECHNOL, V56, P14507, DOI 10.1021/acs.est.2c05108
   Isman MB, 2006, ANNU REV ENTOMOL, V51, P45, DOI 10.1146/annurev.ento.51.110104.151146
   Jacobs E, 2023, SCI REP-UK, V13, DOI 10.1038/s41598-023-36926-3
   JAENIKE J, 1978, THEOR POPUL BIOL, V14, P350, DOI 10.1016/0040-5809(78)90012-6
   Kalaitzoglou M, 2006, FOOD CHEM TOXICOL, V44, P1432, DOI 10.1016/j.fct.2006.03.010
   Karise Reet, 2015, Open Access Insect Physiology, V5, P31
   Karunamoorthi K, 2010, EUR REV MED PHARMACO, V14, P443
   Karunaratne S.H.P. Parakrama, 2018, Ceylon Journal of Science, V47, P299
   Kaur JS, 2003, MED VET ENTOMOL, V17, P457, DOI 10.1111/j.1365-2915.2003.00455.x
   Kavouras IG, 1998, ENVIRON SCI TECHNOL, V32, P1369, DOI 10.1021/es970634e
   Khater EIM, 2021, J MED ENTOMOL, V58, P2161, DOI 10.1093/jme/tjab112
   King IC, 2021, WATER AIR SOIL POLL, V232, DOI 10.1007/s11270-021-04999-3
   Lawal M. S., 2013, Journal of Environmental Extension, V11, P7
   Lee J, 2012, Pomona Senior Theses
   Lee W, 2015, ECOTOX ENVIRON SAFE, V113, P362, DOI 10.1016/j.ecoenv.2014.12.018
   Mackay J, 2006, The tobacco atlas, P22
   Mathieu-Denoncourt J, 2015, GEN COMP ENDOCR, V219, P53, DOI 10.1016/j.ygcen.2015.01.019
   Mehlhorn H, 2012, PARASITOL RES, V110, P259, DOI 10.1007/s00436-011-2480-7
   MERRITT RW, 1992, ANNU REV ENTOMOL, V37, P349, DOI 10.1146/annurev.en.37.010192.002025
   Moerman JW, 2011, TOB CONTROL, V20, pI30, DOI 10.1136/tc.2010.040196
   Moriwaki H, 2009, WASTE MANAGE, V29, P1192, DOI 10.1016/j.wasman.2008.08.017
   Mulatier M, 2022, PARASITE VECTOR, V15, DOI 10.1186/s13071-022-05337-0
   Novotny TE, 2009, INT J ENV RES PUB HE, V6, P1691, DOI 10.3390/ijerph6051691
   Ocean Conservancy, 2019, International Coastal Cleanup 2019 Report
   Ogbalu OK., 2014, IOSR J Agric Vet Sci, V7, P35, DOI DOI 10.9790/2380-071243540
   Owoeye JA, 2016, J Mosq Res, V6, P1
   Paaijmans KP, 2007, PLOS ONE, V2, DOI 10.1371/journal.pone.0001146
   Paluch G, 2010, PEST MANAG SCI, V66, P925, DOI 10.1002/ps.1974
   Ponnusamy L, 2010, J CHEM ECOL, V36, P709, DOI 10.1007/s10886-010-9806-2
   Ranson H, 2010, TropIKAnet, V1
   Register K., 2000, Underwater Natur, V25, P23
   Riaz MA, 2009, AQUAT TOXICOL, V93, P61, DOI 10.1016/j.aquatox.2009.03.005
   Roberts KA, 2012, Document 237838
   Russo R, 2018, SCI TOTAL ENVIRON, V643, P1533, DOI 10.1016/j.scitotenv.2018.06.282
   Sansone L, 2023, INT J MOL SCI, V24, DOI 10.3390/ijms241914570
   Sant'ana AL, 2006, J MED ENTOMOL, V43, P214, DOI 10.1603/0022-2585(2006)043[0214:COGIAO]2.0.CO;2
   Seenivasagan T., 2019, Journal of Biopesticides, V12, P95
   Sena O, 2023, NEOTROP ENTOMOL, V52, P1018, DOI 10.1007/s13744-023-01085-7
   Sharma KR, 2008, PARASITOL RES, V103, P1065, DOI 10.1007/s00436-008-1094-1
   Slaughter E, 2011, TOB CONTROL, V20, pI25, DOI 10.1136/tc.2010.040170
   Slayford Sandra J., 2014, Beitraege zur Tabakforschung International, V26, P74
   Smith LB, 2016, PESTIC BIOCHEM PHYS, V133, P1, DOI 10.1016/j.pestbp.2016.03.005
   The Union, 2020, Tobacco Control in Pakistan | The Union
   Thirunavakarasu T., 2016, Malays J Forensic Sci, V7, P10
   Tilquin M, 2004, J CHEM ECOL, V30, P1381, DOI 10.1023/B:JOEC.0000037746.02276.3a
   Turner RE, 2014, MAR POLLUT BULL, V86, P291, DOI 10.1016/j.marpolbul.2014.07.003
   USEPA U, 1996, Ecological effects test guidelines. Gammarid Acute Toxic Test (OPPTS 850)
   Vasudevan K, 2009, J VECTOR DIS, V46, P153
   Vega-Rúa A, 2015, PLOS NEGLECT TROP D, V9, DOI 10.1371/journal.pntd.0003780
   Walker ED, 1997, CAN J ZOOL, V75, P706, DOI 10.1139/z97-091
   WHO, 2024, Dengue Sev. Dengue
   World Health Organization, 2020, Ethics and vector-borne diseases: WHO guidance
   Xu H, 2010, BIOORG MED CHEM LETT, V20, P4503, DOI 10.1016/j.bmcl.2010.06.032
   Zhao J, 2010, IND ENG CHEM RES, V49, P3986, DOI 10.1021/ie100168s
   Zheng ML, 2015, PARASITE VECTOR, V8, DOI 10.1186/s13071-015-0951-x
NR 73
TC 0
Z9 0
U1 0
U2 0
PU SPRINGER
PI NEW YORK
PA ONE NEW YORK PLAZA, SUITE 4600, NEW YORK, NY, UNITED STATES
SN 0932-0113
EI 1432-1955
J9 PARASITOL RES
JI Parasitol. Res.
PD JUL 5
PY 2025
VL 124
IS 7
AR 78
DI 10.1007/s00436-025-08502-3
PG 11
WC Parasitology
WE Science Citation Index Expanded (SCI-EXPANDED)
SC Parasitology
GA 4TY3Q
UT WOS:001526600000001
PM 40616675
DA 2025-07-26
ER

PT J
AU Rahman, MM
   Limon, MBH
   Saikat, TA
   Saha, P
   Nahid, AH
   Alam, MM
   Rahman, MZ
AF Rahman, Md. Mohibur
   Limon, Md. Belayet Hasan
   Saikat, Tanvir Ahmed
   Saha, Poulomi
   Nahid, Abdul Hadi
   Alam, Mohammad Mamun
   Rahman, Mohammed Ziaur
TI Potent Inhibition of Chikungunya Virus Entry by a Pyrazole-Benzene
   Derivative: A Computational Study Targeting the E1-E2 Glycoprotein
   Complex
SO INTERNATIONAL JOURNAL OF MOLECULAR SCIENCES
LA English
DT Article
DE Chikungunya; E1-E2 envelope glycoprotein; virtual screening; molecular
   docking; molecular dynamics simulations; entry inhibitors
ID ACCURATE DOCKING; ACTIVE-SITE; PROTEIN; GENERATION; DYNAMICS;
   PREDICTION; DATABASE; SURAMIN; BINDING; GLIDE
AB The Chikungunya virus (CHIKV) continues to pose a significant global health challenge due to the absence of effective antiviral treatments and limited vaccine availability. This study employed a comprehensive in silico workflow, incorporating high-throughput virtual screening, binding free-energy calculations, ADMET (absorption, distribution, metabolism, excretion, and toxicity) analysis, and 200 ns molecular dynamics (MD) simulations, to identify new inhibitors targeting the E1-E2 glycoprotein complex, crucial for CHIKV entry and membrane fusion. Four promising candidates were identified from a library of 20,000 compounds, with CID 136801451 showing the most potent binding (docking score: -10.227; Delta G_bind: -51.53 kcal/mol). The top four compounds exhibited favorable ADMET profiles, meeting nearly all criteria. MD simulations confirmed stable binding and strong interactions between CID 136801451 and the E1-E2 complex, evidenced by consistently low RMSD values. These findings highlight CID 136801451 as a promising CHIKV entry inhibitor, warranting further in vitro and in vivo evaluation to advance the development of effective anti-CHIKV therapeutics.
C1 [Rahman, Md. Mohibur; Saikat, Tanvir Ahmed; Saha, Poulomi; Nahid, Abdul Hadi; Alam, Mohammad Mamun; Rahman, Mohammed Ziaur] Int Ctr Diarrhoeal Dis Res, Infect Dis Div, One Hlth Lab, Mohakhali 1212, Dhaka, Bangladesh.
   [Limon, Md. Belayet Hasan] Univ Louisville, Dept Microbiol & Immunol, Louisville, KY 40202 USA.
C3 International Centre for Diarrhoeal Disease Research (ICDDR); University
   of Louisville
RP Alam, MM (corresponding author), Int Ctr Diarrhoeal Dis Res, Infect Dis Div, One Hlth Lab, Mohakhali 1212, Dhaka, Bangladesh.
EM mohibur.rahman@icddrb.org; bhasanlimon@gmail.com;
   tanvir.saikat@icddrb.org; poulomi.saha@icddrb.org;
   abdul.nahid@icddrb.org; mamun.alam@icddrb.org; mzrahman@icddrb.org
CR Albulescu IC, 2015, ANTIVIR RES, V121, P39, DOI 10.1016/j.antiviral.2015.06.013
   [Anonymous], 2024, Chikungunya|CDC Yellow Book
   [Anonymous], Schro''dinger Release 2019-3 through 2021-3: Glide
   Anwar S, 2020, PLOS NEGLECT TROP D, V14, DOI 10.1371/journal.pntd.0007466
   Azam F, 2021, J MOL STRUCT, V1246, DOI 10.1016/j.molstruc.2021.131124
   Battini L, 2021, ACS INFECT DIS, V7, P1503, DOI 10.1021/acsinfecdis.0c00915
   Battisti V, 2021, VIRUSES-BASEL, V13, DOI 10.3390/v13071307
   Bettis A, 2022, PLOS NEGLECT TROP D, V16, DOI 10.1371/journal.pntd.0010069
   Das PK, 2016, ANTIMICROB AGENTS CH, V60, P7382, DOI 10.1128/AAC.01421-16
   De Paris R, 2015, PLOS ONE, V10, DOI 10.1371/journal.pone.0133172
   de Souza WM, 2024, LANCET REG HEALTH-AM, V30, DOI 10.1016/j.lana.2023.100673
   de Wispelaere M, 2018, CELL CHEM BIOL, V25, P1006, DOI 10.1016/j.chembiol.2018.05.011
   Dhasmana A, 2019, NEW LOOK TO PHYTOMEDICINE: ADVANCEMENTS IN HERBAL PRODUCTS AS NOVEL DRUG LEADS, P523, DOI 10.1016/B978-0-12-814619-4.00020-3
   Feng F, 2023, J VIROL, V97, DOI 10.1128/jvi.01557-22
   Ferreira RS, 2010, J MED CHEM, V53, P4891, DOI 10.1021/jm100488w
   Friesner RA, 2004, J MED CHEM, V47, P1739, DOI 10.1021/jm0306430
   Halgren TA, 2004, J MED CHEM, V47, P1750, DOI 10.1021/jm030644s
   Helle F, 2006, J BIOL CHEM, V281, P25177, DOI 10.1074/jbc.M602431200
   Ho YJ, 2015, PLOS ONE, V10, DOI 10.1371/journal.pone.0133511
   Hucke FIL, 2020, FRONT PUBLIC HEALTH, V8, DOI 10.3389/fpubh.2020.618624
   Hymavati, 2012, COMPUT MATH METHOD M, V2012, DOI 10.1155/2012/541594
   Irwin JJ, 2020, J CHEM INF MODEL, V60, P6065, DOI 10.1021/acs.jcim.0c00675
   Izadi S, 2014, J PHYS CHEM LETT, V5, P3863, DOI 10.1021/jz501780a
   Kovacikova K, 2020, ANTIMICROB AGENTS CH, V64, DOI 10.1128/AAC.01788-20
   Li JN, 2011, PROTEINS, V79, P2794, DOI 10.1002/prot.23106
   Liu K, 2017, J CHEM INF MODEL, V57, P2514, DOI 10.1021/acs.jcim.7b00412
   Lu C, 2021, J CHEM THEORY COMPUT, V17, P4291, DOI 10.1021/acs.jctc.1c00302
   Lu JW, 2017, BIOCHEM BIOPH RES CO, V491, P595, DOI 10.1016/j.bbrc.2017.07.157
   Oo A, 2016, PEERJ, V4, DOI 10.7717/peerj.2602
   paho, Chikungunya: Symptoms, Prevention and Treatments-PAHO/WHO
   Prasad VM, 2022, NAT COMMUN, V13, DOI 10.1038/s41467-022-32431-9
   Puranik NV, 2019, ACS OMEGA, V4, P20335, DOI 10.1021/acsomega.9b02900
   Qiu SY, 2018, PHYS CHEM CHEM PHYS, V20, P6735, DOI 10.1039/c7cp07685a
   Rodosy FB, 2024, J BIOMOL STRUCT DYN, V42, P2482, DOI 10.1080/07391102.2023.2207656
   Sastry GM, 2013, J COMPUT AID MOL DES, V27, P221, DOI 10.1007/s10822-013-9644-8
   Saxena S, 2019, J BIOMOL STRUCT DYN, V37, P1783, DOI 10.1080/07391102.2018.1471417
   Schnierle BS, 2019, VIRUSES-BASEL, V11, DOI 10.3390/v11111078
   Schwartz O, 2010, NAT REV MICROBIOL, V8, P491, DOI 10.1038/nrmicro2368
   Shelley JC, 2007, J COMPUT AID MOL DES, V21, P681, DOI 10.1007/s10822-007-9133-z
   Shivakumar D, 2012, J CHEM THEORY COMPUT, V8, P2553, DOI 10.1021/ct300203w
   Sigala PA, 2009, P NATL ACAD SCI USA, V106, P9232, DOI 10.1073/pnas.0900168106
   Silva LR, 2022, CURR MED CHEM, V29, P612, DOI 10.2174/0929867328666210623165005
   Song H, 2019, CELL, V177, P1714, DOI 10.1016/j.cell.2019.04.008
   Staples JE, 2009, CLIN INFECT DIS, V49, P942, DOI 10.1086/605496
   Subramaniam S, 2008, BIOINFORMATION, V3, P14, DOI 10.6026/97320630003014
   Verma J, 2022, J COMPUT AID MOL DES, V36, P521, DOI 10.1007/s10822-022-00463-4
   Voss JE, 2010, NATURE, V468, P709, DOI 10.1038/nature09555
   Weber C, 2015, ANTIVIR RES, V113, P1, DOI 10.1016/j.antiviral.2014.11.001
   Weber WC, 2024, VACCINES-BASEL, V12, DOI 10.3390/vaccines12080893
   who, Chikungunya Fact Sheet
   Wishart DS, 2008, NUCLEIC ACIDS RES, V36, pD901, DOI 10.1093/nar/gkm958
   Zhang R, 2018, NATURE, V557, P570, DOI 10.1038/s41586-018-0121-3
NR 52
TC 0
Z9 0
U1 0
U2 0
PU MDPI
PI BASEL
PA MDPI AG, Grosspeteranlage 5, CH-4052 BASEL, SWITZERLAND
SN 1661-6596
EI 1422-0067
J9 INT J MOL SCI
JI Int. J. Mol. Sci.
PD JUL 5
PY 2025
VL 26
IS 13
AR 6480
DI 10.3390/ijms26136480
PG 20
WC Biochemistry & Molecular Biology; Chemistry, Multidisciplinary
WE Science Citation Index Expanded (SCI-EXPANDED)
SC Biochemistry & Molecular Biology; Chemistry
GA 4TS4B
UT WOS:001526445100001
PM 40650256
DA 2025-07-26
ER

PT J
AU Wesselmann, KM
   Baronti, C
   Nougairède, A
   Thirion, L
   de Lamballerie, X
   Charrel, R
   Pezzi, L
AF Wesselmann, Konrad M.
   Baronti, Cecile
   Nougairede, Antoine
   Thirion, Laurence
   de Lamballerie, Xavier
   Charrel, Remi
   Pezzi, Laura
TI Development and evaluation of a duplex RT-qPCR assay for the detection
   and identification of Mayaro and chikungunya viruses
SO JOURNAL OF CLINICAL MICROBIOLOGY
LA English
DT Article; Early Access
DE Alphavirus; Togaviridae; arbovirus; chikungunya virus; Mayaro virus;
   diagnostic; RT-qPCR
AB Mayaro virus (MAYV) is a mosquito-borne alphavirus that is widespread in the Amazon basin, where it co-circulates with the closely related chikungunya virus (CHIKV). Due to the limited surveillance and technical limitations of diagnostic assays (scarcity of commercial assays, serology cross-reactivity), the true burden of MAYV is uncertain. We designed a new RT-qPCR assay targeting the nsp1 gene for MAYV detection, which can be used in monoplex or duplex format. In the duplex format, the new MAYV assay is combined with a CHIKV assay and a second MAYV assay, both previously published. The lower limit of detection with a 95% positivity rate was determined to be <10 RNA copies/mu L in monoplex and duplex formats for both MAYV and CHIKV. Monoplex and duplex assays proved to be linear within the tested range of approximately 10(8) to 10(2) RNA copies/mu L and showed 100% specificity against a wide panel of arboviruses as well as several other pathogens in clinical samples. The testing of CHIKV-positive sera and MAYV-spiked plasma samples confirmed the suitability of the assays in a clinical setting. These assays offer a reliable tool for detection and differentiation of MAYV and CHIKV in endemic settings.
C1 [Wesselmann, Konrad M.; Baronti, Cecile; Nougairede, Antoine; Thirion, Laurence; de Lamballerie, Xavier; Charrel, Remi; Pezzi, Laura] Univ Corsica, Aix Marseille Univ, Unite Virus Emergents, Inserm 1207,IRBA,IRD 190, Marseille, France.
   [Nougairede, Antoine; de Lamballerie, Xavier; Charrel, Remi] Hop Univ Marseille, AP HM, Lab Infect Virales Aigues & Trop, Marseille, France.
   [de Lamballerie, Xavier; Pezzi, Laura] Inserm, Ctr Natl Reference Arbovirus, IRBA, Marseille, France.
C3 Institut National de la Sante et de la Recherche Medicale (Inserm);
   Aix-Marseille Universite; Institut de Recherche pour le Developpement
   (IRD); Aix-Marseille Universite; Assistance Publique-Hopitaux de
   Marseille; Institut National de la Sante et de la Recherche Medicale
   (Inserm); Aix-Marseille Universite
RP Wesselmann, KM (corresponding author), Univ Corsica, Aix Marseille Univ, Unite Virus Emergents, Inserm 1207,IRBA,IRD 190, Marseille, France.
EM konrad.wesselmann@univ-amu.fr
RI NOUGAIREDE, Antoine/KLC-7143-2024
OI Pezzi, Laura/0000-0001-7921-9221
FU Deutsche Forschungsgemeinschaft [810/6-1]; HORIZON EUROPE Framework
   Programme [101135094]
FX Deutsche Forschungsgemeinschaft 810/6-1 Konrad M. Wesselmann HORIZON
   EUROPE Framework Programme 101135094 Konrad M. Wesselmann
CR Acosta-Ampudia Y, 2018, EMERG MICROBES INFEC, V7, DOI 10.1038/s41426-018-0163-5
   de Gonzalo-Calvo D, 2022, MOL THER METH CLIN D, V24, P171, DOI 10.1016/j.omtm.2021.12.007
   Marinho RDS, 2022, BMC RES NOTES, V15, DOI 10.1186/s13104-022-06153-6
   Fischer C, 2020, MSPHERE, V5, DOI 10.1128/mSphere.00915-19
   Gonzalez-Escobar G, 2021, PATHOG GLOB HEALTH, V115, P188, DOI 10.1080/20477724.2021.1878445
   HOLLAND J, 1982, SCIENCE, V215, P1577, DOI 10.1126/science.7041255
   Vieira CJDP, 2020, TROP MED INFECT DIS, V5, DOI 10.3390/tropicalmed5020105
   Lednicky J, 2016, EMERG INFECT DIS, V22, P2000, DOI 10.3201/eid2211.161015
   Leparc-Goffart I, 2009, J CLIN VIROL, V45, P61, DOI 10.1016/j.jcv.2009.02.010
   Pastorino B, 2005, J VIROL METHODS, V124, P65, DOI 10.1016/j.jviromet.2004.11.002
   Pezzi L, 2020, ANTIVIR RES, V174, DOI 10.1016/j.antiviral.2019.104670
   Pezzi L, 2019, ANTIVIR RES, V172, DOI 10.1016/j.antiviral.2019.104610
   Pezzi L, 2019, ANTIVIR RES, V166, P66, DOI 10.1016/j.antiviral.2019.03.009
   Pezzi L, 2025, PLOS ONE, V20, DOI 10.1371/journal.pone.0318602
   Thirion L, 2021, PATHOGENS, V10, DOI 10.3390/pathogens10030254
   Thirion L, 2020, VIRUSES-BASEL, V12, DOI 10.3390/v12020159
   Thirion L, 2019, VIRUSES-BASEL, V11, DOI 10.3390/v11080755
   Waggoner JJ, 2018, J CLIN VIROL, V98, P1, DOI 10.1016/j.jcv.2017.11.006
   Wesselmann KM, 2024, EMERG MICROBES INFEC, V13, DOI 10.1080/22221751.2024.2429650
   Yactayo S, 2016, J INFECT DIS, V214, pS441, DOI 10.1093/infdis/jiw390
   Zaid A, 2021, LANCET INFECT DIS, V21, pE123, DOI 10.1016/S1473-3099(20)30491-6
NR 21
TC 0
Z9 0
U1 1
U2 1
PU AMER SOC MICROBIOLOGY
PI WASHINGTON
PA 1752 N ST NW, WASHINGTON, DC 20036-2904 USA
SN 0095-1137
EI 1098-660X
J9 J CLIN MICROBIOL
JI J. Clin. Microbiol.
PD 2025 JUL 3
PY 2025
DI 10.1128/jcm.00420-25
EA JUL 2025
PG 11
WC Microbiology
WE Science Citation Index Expanded (SCI-EXPANDED)
SC Microbiology
GA 4NI7O
UT WOS:001522116500001
PM 40608324
DA 2025-07-26
ER

PT J
AU Gore-Langton, GR
   Mansfield, KE
   Ravi, P
   Doubatty, A
   Alladi, S
   Kinra, S
   Warren-Gash, C
AF Gore-Langton, Georgia R.
   Mansfield, Kathryn E.
   Ravi, Prithvee
   Doubatty, Arrisonia
   Alladi, Suvarna
   Kinra, Sanjay
   Warren-Gash, Charlotte
TI Infections and cognitive function, depression, and frailty: a
   cross-sectional study in the longitudinal aging study in India (LASI)
SO BMC PUBLIC HEALTH
LA English
DT Article
DE Infections; Cognitive function; Depression; Frailty; India;
   Cross-sectional survey
ID OLDER-ADULTS; DEMENTIA; RISK; DISORDERS
AB Introduction Infections may be associated with an increased risk of poor brain health and frailty among older people, but evidence from low-and-middle-income countries (LMICs) is limited. We aimed to investigate associations between nine infections and cognition, depression, and frailty in India. Methods We conducted a cross-sectional study using data from Wave 1 (2017-2019) of the Longitudinal Aging Study in India (LASI) survey of adults (>= 45years) from 35 of India's 36 states and union territories. Data were collected via face-to-face interviews and direct health measurements. We investigated the association between nine infections, either self-reported ever (periodontal disease) or in the two years before interview (jaundice/hepatitis, malaria, tuberculosis, typhoid, chikungunya, diarrhoea/gastroenteritis, dengue, urinary tract infection [UTI]), and measured global cognitive function, depression, and frailty. We used survey-weighted multivariable logistic regression to compare odds of impaired cognition, depression, and frailty in people with and without infections, overall and for individual infections. Results We included 64,682 respondents; median age 59 years (IQR:50-67), 53.5% female, 35% reported at least one infection. After controlling for demographic, social/environmental and lifestyle factors, and chronic health conditions, we saw evidence of associations between infection and both depression (OR: 1.28 [95%CI: 1.22-1.35]) and frailty (OR: 1.74 [95%CI: 1.65-1.84]). UTIs were associated with the highest odds of both depression (OR: 1.33 [95%CI: 1.14, 1.55) and frailty (OR: 2.94 [95%CI: 2.51, 3.44]). Reporting at least one infection was associated with reduced odds of impaired cognition (OR: 0.80 [95%CI: 0.74-0.86]). Conclusions Our results suggest infections are associated with increased depression and frailty in adults over 45 in India. Our finding of association between reported infections and better cognition, is potentially explained by preferential infection recall in those with better cognition. Longitudinal studies are needed to investigate potential causal links between infections and adverse brain health and frailty and guide interventions to improve the health of older people in India and other LMICs.
C1 [Gore-Langton, Georgia R.; Ravi, Prithvee; Doubatty, Arrisonia; Kinra, Sanjay; Warren-Gash, Charlotte] London Sch Hyg & Trop Med, Dept Noncommunicable Dis Epidemiol, London, England.
   [Mansfield, Kathryn E.] Univ Lincoln, Sch Hlth & Care Sci, Lincoln, England.
   [Alladi, Suvarna] Natl Inst Mental Hlth & Neurosci, Bengaluru, India.
C3 University of London; London School of Hygiene & Tropical Medicine;
   University of Lincoln; National Institute of Mental Health &
   Neurosciences - India
RP Gore-Langton, GR (corresponding author), London Sch Hyg & Trop Med, Dept Noncommunicable Dis Epidemiol, London, England.
EM georgia.gore-langton@lshtm.ac.uk
FU Wellcome Career Development award [225868/Z/22/Z]
FX CWG is supported by a Wellcome Career Development award (225868/Z/22/Z).
CR Alene KA, 2018, J INFECTION, V77, P357, DOI 10.1016/j.jinf.2018.07.007
   Anand AC, 2023, INDIAN J GASTROENTER, V42, P308, DOI 10.1007/s12664-023-01403-2
   ANDRESEN EM, 1994, AM J PREV MED, V10, P77, DOI 10.1016/S0749-3797(18)30622-6
   Behera DK, 2022, BMC PUBLIC HEALTH, V22, DOI 10.1186/s12889-022-12515-3
   Benros ME, 2013, JAMA PSYCHIAT, V70, P812, DOI 10.1001/jamapsychiatry.2013.1111
   Chien SC, 2023, Harmonized LASI, DOI [10.25549/h-lasi, DOI 10.25549/H-LASI]
   Dalager-Pedersen M, 2016, CLIN MICROBIOL INFEC, V22, DOI 10.1016/j.cmi.2015.09.006
   Darweesh SKL, 2018, ALZHEIMERS DEMENT, V14, P1450, DOI 10.1016/j.jalz.2018.02.014
   Dye L, 2017, P NUTR SOC, V76, P443, DOI 10.1017/S0029665117002014
   Garcia-Gonzalez Jose Juan, 2009, BMC Geriatr, V9, P47, DOI 10.1186/1471-2318-9-47
   Granerod J, 2017, J NEUROL, V264, P407, DOI 10.1007/s00415-016-8316-8
   Holmes C, 2009, NEUROLOGY, V73, P768, DOI 10.1212/WNL.0b013e3181b6bb95
   Jenkins ND, 2022, INNOV AGING, V6, DOI 10.1093/geroni/igab059
   Köhler O, 2017, ACTA PSYCHIAT SCAND, V135, P97, DOI 10.1111/acps.12671
   Misra A, 2015, DIABETES TECHNOL THE, V17, P667, DOI 10.1089/dia.2015.0007
   Muzambi R, 2021, LANCET HEALTH LONGEV, V2, pE426, DOI 10.1016/S2666-7568(21)00118-5
   NPfHCoEN MHFW., 2020, Chan school of public health (HSPH) and the university of Southern California (USC),. Longitudinal ageing study in India (LASI) wave 1, 2017-18
   Pandav R, 2002, J AM GERIATR SOC, V50, P554, DOI 10.1046/j.1532-5415.2002.50126.x
   Perianayagam A, 2022, INT J EPIDEMIOL, V51, pe167, DOI 10.1093/ije/dyab266
   Pires M, 2019, PLOS ONE, V14, DOI 10.1371/journal.pone.0223313
   Rogers NT, 2017, SCI REP-UK, V7, DOI 10.1038/s41598-017-16104-y
   Sipilä PN, 2021, LANCET INFECT DIS, V21, P1557, DOI 10.1016/S1473-3099(21)00144-4
   Song XW, 2010, J AM GERIATR SOC, V58, P681, DOI 10.1111/j.1532-5415.2010.02764.x
   StataCorp, 2023, STATA STAT SOFTWARE
   Survey, 2024, analysis of complex survey samples
   Tang M, 2019, UROLOGY, V123, P24, DOI 10.1016/j.urology.2018.09.025
   United Nations Department of Economic and Social Affairs Population Division, 2019, WORLD POPULATION PRO, DOI DOI 10.18356/13BF5476-EN
   van Zwieten A, 2022, J CLIN EPIDEMIOL, V149, P127, DOI 10.1016/j.jclinepi.2022.05.021
   Vollmond CV, 2023, CLIN INFECT DIS, V77, P1569, DOI 10.1093/cid/ciad415
   Walters K, 2016, BMC MED, V14, DOI 10.1186/s12916-016-0549-y
   who, Mental health of older adults
   Wimo A, 2023, ALZHEIMERS DEMENT, V19, P2865, DOI 10.1002/alz.12901
   World Health Organization, 2012, World Health Organ Tech Rep Ser, P1
NR 33
TC 0
Z9 0
U1 0
U2 0
PU BMC
PI LONDON
PA CAMPUS, 4 CRINAN ST, LONDON N1 9XW, ENGLAND
EI 1471-2458
J9 BMC PUBLIC HEALTH
JI BMC Public Health
PD JUL 2
PY 2025
VL 25
IS 1
AR 2244
DI 10.1186/s12889-025-23490-w
PG 11
WC Public, Environmental & Occupational Health
WE Science Citation Index Expanded (SCI-EXPANDED)
SC Public, Environmental & Occupational Health
GA 4NG5N
UT WOS:001522059200028
PM 40604674
DA 2025-07-26
ER

PT J
AU Agarwal, R
   Ha, C
   Côrtes, FH
   Lee, YJ
   Martínez-Pérez, A
   Gálvez, RI
   Castillo, IN
   Phillips, EJ
   Mallal, SA
   Balmaseda, A
   Harris, E
   Romero-Vivas, CM
   Premkumar, L
   Falconar, AK
   Grifoni, A
   Sette, A
   Weiskopf, D
AF Agarwal, Rimjhim
   Ha, Calvin
   Cortes, Fernanda H.
   Lee, Yeji
   Martinez-Perez, Amparo
   Galvez, Rosa Isela
   Castillo, Izabella N.
   Phillips, Elizabeth J.
   Mallal, Simon A.
   Balmaseda, Angel
   Harris, Eva
   Romero-Vivas, Claudia M.
   Premkumar, Lakshmanane
   Falconar, Andrew K.
   Grifoni, Alba
   Sette, Alessandro
   Weiskopf, Daniela
TI Identification of immunogenic and cross-reactive chikungunya virus
   epitopes for CD4<SUP>+</SUP> T cells in chronic chikungunya disease
SO NATURE COMMUNICATIONS
LA English
DT Article
ID INFECTION; ARTHRALGIA; EXPRESSION; ARTHRITIS; ANTIGEN; LIGAND
AB Chikungunya virus (CHIKV), a mosquito-borne alphavirus, causes acute febrile illness that can progress into chronic arthritis-like disease (CHIKVD) in humans. CD4+ T cells have important functions in CHIKV infection, yet the CHIKV target proteins for these CD4 + T cells are poorly characterized. Here, by stimulating PBMCs collected from individuals with chronic CHIKVD with peptides spanning the entire CHIKV proteome, we provide a comprehensive landscape of CHIKV CD4+ T cell epitopes. We identify three immunodominant regions and associated core motifs in CHIKV E1, nsP1 and CP proteins. In addition, by in silico assessment of the sequence conservation of CHIKV proteome with closely related alphaviruses, we define CHIKV epitopes conserved across arthritogenic and encephalitic viruses. Overall, our work describes CD4+ T cell targets of CHIKV in humans, thereby assisting in studying the functions of CD4+ T cells in CHIKV pathogenesis and vaccine design.
C1 [Agarwal, Rimjhim; Ha, Calvin; Cortes, Fernanda H.; Lee, Yeji; Martinez-Perez, Amparo; Galvez, Rosa Isela; Grifoni, Alba; Sette, Alessandro; Weiskopf, Daniela] Jolla Inst Immunol LJI, Ctr Vaccine Innovat, La Jolla, CA 92037 USA.
   [Agarwal, Rimjhim] Univ Calif San Diego UCSD, Sch Med, Biomed Sci Grad Program, La Jolla, CA USA.
   [Cortes, Fernanda H.] Fiocruz MS, Lab AIDS & Mol Immunol, Inst Oswaldo Cruz, Rio De Janeiro, RJ, Brazil.
   [Castillo, Izabella N.; Premkumar, Lakshmanane] Univ North Carolina, Sch Med, Dept Microbiol & Immunol, Chapel Hill, NC USA.
   [Phillips, Elizabeth J.; Mallal, Simon A.] Murdoch Univ, Inst Immunol & Infect Dis, Perth, WA, Australia.
   [Phillips, Elizabeth J.; Mallal, Simon A.] Vanderbilt Univ, Sch Med, Nashville, TN USA.
   [Balmaseda, Angel] Sustainable Sci Inst, Managua, Nicaragua.
   [Harris, Eva] Univ Calif Berkeley, Sch Publ Hlth, Div Infect Dis & Vaccinol, Berkeley, CA USA.
   [Romero-Vivas, Claudia M.; Falconar, Andrew K.] Fdn Univ Norte, Dept Med, Lab Enfermedades Trop, Barranquilla, Colombia.
   [Sette, Alessandro; Weiskopf, Daniela] Univ Calif San Diego UCSD, Dept Med, Div Infect Dis & Global Publ Hlth, La Jolla, CA 92093 USA.
C3 University of California System; University of California San Diego;
   Fundacao Oswaldo Cruz; University of North Carolina; University of North
   Carolina Chapel Hill; University of North Carolina School of Medicine;
   Murdoch University; Vanderbilt University; University of California
   System; University of California Berkeley; Universidad del Norte
   Colombia; University of California System; University of California San
   Diego
RP Weiskopf, D (corresponding author), Jolla Inst Immunol LJI, Ctr Vaccine Innovat, La Jolla, CA 92037 USA.; Weiskopf, D (corresponding author), Univ Calif San Diego UCSD, Dept Med, Div Infect Dis & Global Publ Hlth, La Jolla, CA 92093 USA.
EM daniela@lji.org
RI Harris, Eva/ABF-8016-2022; Côrtes, Fernanda/AAF-9254-2020; Weiskopf,
   Daniela/HCH-3338-2022
OI Lee, Yeji/0000-0003-2175-0049
FU LJI and and Kyowa Kirin, Inc. (KKNA-Kyowa Kirin North America) ARPA-H
   1AY1AX000039; Tullie and Rickey Families SPARK Awards for Innovations in
   Immunology at La Jolla Institute [75N93019C00065]; National Institute of
   Health (NIH) [75N93024C00056]; NIH [ARPA-H 1AY1AX000039]; Kyowa Kirin,
   Inc.
FX We thank all members of the Weiskopf, Grifoni and Sette labs for their
   helpful discussions and all the subjects in Colombia and Nicaragua for
   participating in the study. This work was funded by The Tullie and
   Rickey Families SPARK Awards for Innovations in Immunology at La Jolla
   Institute to R.A., National Institute of Health (NIH) Contract No.
   75N93019C00065 to A.S. and D.W., NIH Contract Number: 75N93024C00056 to
   A.S. and A.G., La Jolla Institute for Immunology (LJI) and Kyowa Kirin,
   Inc. (KKNA-Kyowa Kirin North America) to D.W. and ARPA-H 1AY1AX000039 to
   D.W.
CR Agarwal R, 2025, CELL REP MED, V6, DOI 10.1016/j.xcrm.2025.102134
   Antunes RD, 2023, CURR PROTOC, V3, DOI 10.1002/cpz1.934
   Antunes RD, 2023, CELL HOST MICROBE, V31, DOI 10.1016/j.chom.2023.06.015
   Borgherini G, 2008, CLIN INFECT DIS, V47, P469, DOI 10.1086/590003
   Broeckel RM, 2019, FRONT IMMUNOL, V10, DOI 10.3389/fimmu.2019.02563
   Bullock CB, 2024, MBIO, V15, DOI 10.1128/mbio.02930-24
   Couturier E, 2012, RHEUMATOLOGY, V51, P1315, DOI 10.1093/rheumatology/kes015
   Davenport BJ, 2020, J VIROL, V94, DOI 10.1128/JVI.02036-19
   Dhanda SK, 2019, NUCLEIC ACIDS RES, V47, pW502, DOI 10.1093/nar/gkz452
   Dhanda SK, 2018, BIOINFORMATICS, V34, P3931, DOI 10.1093/bioinformatics/bty463
   Gálvez RI, 2025, JCI INSIGHT, V10, DOI 10.1172/jci.insight.179771
   Gérardin P, 2008, PLOS MED, V5, P413, DOI 10.1371/journal.pmed.0050060
   Gramaglia I, 1998, J IMMUNOL, V161, P6510
   Greenbaum J, 2011, IMMUNOGENETICS, V63, P325, DOI 10.1007/s00251-011-0513-0
   Grifoni A, 2017, FRONT IMMUNOL, V8, DOI 10.3389/fimmu.2017.01309
   Hein LD, 2025, LANCET MICROBE, V6, DOI 10.1016/j.lanmic.2024.07.014
   Larrieu S, 2010, J CLIN VIROL, V47, P85, DOI 10.1016/j.jcv.2009.11.014
   Lemieux A, 2024, CELL REP METHODS, V4, DOI 10.1016/j.crmeth.2023.100690
   Letunic I, 2024, NUCLEIC ACIDS RES, V52, pW78, DOI 10.1093/nar/gkae268
   Macchia I, 2006, IMMUNOLOGY, V119, P232, DOI 10.1111/j.1365-2567.2006.02428.x
   Mateus J, 2020, SCIENCE, V370, P89, DOI 10.1126/science.abd3871
   Metz S. W., 2016, Chikungunya Virus
   Morrison TE, 2011, AM J PATHOL, V178, P32, DOI 10.1016/j.ajpath.2010.11.018
   Panda S, 2024, NAT COMMUN, V15, DOI 10.1038/s41467-024-45058-9
   Pham J, 2016, CLIN EXP ALLERGY, V46, P1194, DOI 10.1111/cea.12772
   Pickett BE, 2012, NUCLEIC ACIDS RES, V40, pD593, DOI 10.1093/nar/gkr859
   Powers AM, 2001, J VIROL, V75, P10118, DOI 10.1128/JVI.75.21.10118-10131.2001
   Powers AM, 2007, J GEN VIROL, V88, P2363, DOI 10.1099/vir.0.82858-0
   Pratheek BM, 2015, INFECT GENET EVOL, V31, P118, DOI 10.1016/j.meegid.2015.01.017
   Reynisson B, 2020, NUCLEIC ACIDS RES, V48, pW449, DOI 10.1093/nar/gkaa379
   Ryan SJ, 2019, PLOS NEGLECT TROP D, V13, DOI 10.1371/journal.pntd.0007213
   Sanchez-Burgos GG, 2021, VIRUSES-BASEL, V13, DOI 10.3390/v13122360
   Schilte C, 2013, PLOS NEGLECT TROP D, V7, DOI 10.1371/journal.pntd.0002137
   Schneider M, 2023, LANCET, V401, P2138, DOI 10.1016/S0140-6736(23)00641-4
   Sette A, 2022, IMMUNITY, V55, P738, DOI 10.1016/j.immuni.2022.04.010
   Sidney J, 2020, SEMIN IMMUNOL, V50, DOI 10.1016/j.smim.2020.101418
   Simon F, 2008, MED CLIN N AM, V92, P1323, DOI 10.1016/j.mcna.2008.07.008
   Suhrbier A, 2004, CURR OPIN RHEUMATOL, V16, P374, DOI 10.1097/01.bor.0000130537.76808.26
   Tan YB, 2022, SCI ADV, V8, DOI 10.1126/sciadv.add2536
   Tarke A, 2023, CELL REP MED, V4, DOI 10.1016/j.xcrm.2023.101088
   Tarke A, 2021, CELL REP MED, V2, DOI 10.1016/j.xcrm.2021.100204
   Teo TH, 2017, SCI TRANSL MED, V9, DOI 10.1126/scitranslmed.aal1333
   Teo TH, 2013, J IMMUNOL, V190, P259, DOI 10.4049/jimmunol.1202177
   Toivanen A, 2008, CURR OPIN RHEUMATOL, V20, P486, DOI 10.1097/BOR.0b013e328303220b
   Vita R, 2019, NUCLEIC ACIDS RES, V47, pD339, DOI 10.1093/nar/gky1006
   Waheed Y, 2017, ASIAN PAC J TROP MED, V10, P825, DOI 10.1016/j.apjtm.2017.07.023
   Weiskopf D, 2015, P NATL ACAD SCI USA, V112, pE4256, DOI 10.1073/pnas.1505956112
   Weiskopf D, 2013, P NATL ACAD SCI USA, V110, pE2046, DOI 10.1073/pnas.1305227110
   Wolfl M, 2007, BLOOD, V110, P201, DOI 10.1182/blood-2006-11-056168
   Zacks MA, 2010, VET MICROBIOL, V140, P281, DOI 10.1016/j.vetmic.2009.08.023
NR 50
TC 0
Z9 0
U1 0
U2 0
PU NATURE PORTFOLIO
PI BERLIN
PA HEIDELBERGER PLATZ 3, BERLIN, 14197, GERMANY
EI 2041-1723
J9 NAT COMMUN
JI Nat. Commun.
PD JUL 1
PY 2025
VL 16
IS 1
AR 5756
DI 10.1038/s41467-025-60862-7
PG 14
WC Multidisciplinary Sciences
WE Science Citation Index Expanded (SCI-EXPANDED)
SC Science & Technology - Other Topics
GA 4PH8T
UT WOS:001523451000039
PM 40592820
DA 2025-07-26
ER

PT J
AU Pereira, BD
   Brasil, MQA
   Silva, JD
   Cristal, JR
   Carvalho, ID
   Miranda, MCP
   Paixao, D
   Khouri, R
   Cerqueira-Silva, T
   Boulos, FC
   Barral-Netto, M
   Kalas, EG
   Barral, A
   Bandeira, A
   Boaventura, VS
AF de Jesus Pereira, Blenda
   Brasil, Michelle Queiroz Aguiar
   Silva, Jessica de Jesus
   Cristal, Juqueline Rocha
   Carvalho, Isabele de Padua
   Miranda, Maria Carolina Prado
   Paixao, Daniela
   Khouri, Ricardo
   Cerqueira-Silva, Thiago
   Boulos, Fernanda Castro
   Barral-Netto, Manoel
   Kalas, Esper Georges
   Barral, Aldina
   Bandeira, Antonio
   Boaventura, Viviane Sampaio
TI Chikungunya in a pediatric cohort: Asymptomatic infection,
   seroconversion, and chronicity rates
SO PLOS NEGLECTED TROPICAL DISEASES
LA English
DT Article
ID EPIDEMIC; VACCINE; VIRUS; LIVE
AB Chikungunya disease, caused by the chikungunya virus (CHIKV), is an acute febrile syndrome that frequently leads to chronic musculoskeletal manifestations. Little is known about the incidence, asymptomatic rate, seroconversion and chronicity after acute CHIKV infection in children and adolescents. We leveraged a nested cohort study within a phase III clinical trial of the Dengue vaccine by the Butantan Institute (DEN-03-IB), in Sim & otilde;es Filho (Bahia-Brazil) to characterize the dynamics of CHIKV infection in the pediatric population. 348 volunteers were included between 2018-2020 and followed for up to three years. Arbovirus surveillance was conducted during medical visits using 1) routine study visits with periodic blood collection; 2) visits due to adverse events (any symptom or illness); and 3) visits due to febrile episodes, with routine blood samples tested for chikungunya, Dengue, and Zika by viral RNA detection using RT-PCR. For cases with suspected arbovirus infection, symptoms and signs were collected with a structured questionnaire. At baseline, 7% (23/348) were positive for antichikungunya IgG. Among 311 that completed follow up (41 months, IQR 38-43), 17% tested positive for CHIKV, with 25 cases positive by RT-PCR and 28 cases by serology. 9.4% were asymptomatic and 3 (12%) developed chronic arthralgia. By the end of the study, only onefifth have been exposed to CHIKV despite several local outbreaks. Seroconversion rate among RT-PCR positive cases was 84%. Chronic arthralgia, though infrequent, was observed in the pediatric population. Our study demonstrates that, within the pediatric population, most CHIKV infections are symptomatic. We observed a small but significant frequency of negative antibody responses following acute infection and instances of chronic disease. These findings underscore the necessity for continuous surveillance and tailored interventions to tackle the unique challenges chikungunya presents in children and adolescents.
C1 [de Jesus Pereira, Blenda; Brasil, Michelle Queiroz Aguiar; Silva, Jessica de Jesus; Cristal, Juqueline Rocha; Carvalho, Isabele de Padua; Miranda, Maria Carolina Prado; Paixao, Daniela; Khouri, Ricardo; Cerqueira-Silva, Thiago; Barral-Netto, Manoel; Barral, Aldina; Boaventura, Viviane Sampaio] Fundacao Oswaldo Cruz, Lab Med & Saude Publ Precisao, Inst Goncalo Moniz, Salvador, BA, Brazil.
   [de Jesus Pereira, Blenda; Brasil, Michelle Queiroz Aguiar; Silva, Jessica de Jesus; Carvalho, Isabele de Padua; Khouri, Ricardo; Barral-Netto, Manoel; Barral, Aldina; Boaventura, Viviane Sampaio] Univ Fed Bahia, Salvador, BA, Brazil.
   [Cerqueira-Silva, Thiago] London Sch Hyg & Trop Med, Fac Epidemiol & Populat Hlth, London, England.
   [Boulos, Fernanda Castro; Kalas, Esper Georges] Inst Butantan, Sao Paulo, SP, Brazil.
   [Barral-Netto, Manoel; Barral, Aldina; Boaventura, Viviane Sampaio] Inst Invest Imunol, Sao Paulo, Brazil.
   [Kalas, Esper Georges] Univ Sao Paulo, Hosp Clin, Fac Med, Sao Paulo, Brazil.
   [Bandeira, Antonio] Fac ZARNS, Salvador, BA, Brazil.
   [Bandeira, Antonio] Lab Cent LACEN Bahia, Salvador, BA, Brazil.
C3 Fundacao Oswaldo Cruz; Universidade Federal da Bahia; University of
   London; London School of Hygiene & Tropical Medicine; Instituto
   Butantan; Universidade de Sao Paulo
RP Boaventura, VS (corresponding author), Fundacao Oswaldo Cruz, Lab Med & Saude Publ Precisao, Inst Goncalo Moniz, Salvador, BA, Brazil.; Boaventura, VS (corresponding author), Univ Fed Bahia, Salvador, BA, Brazil.; Boaventura, VS (corresponding author), Inst Invest Imunol, Sao Paulo, Brazil.
EM viviane.boaventura@fiocruz.br
FU CAPES
FX We are grateful to the participants, their parents, the trial site
   members, and Butantan Institute for their contributions, which were
   crucial to the development of this study.
CR Baer A, 2014, JOVE-J VIS EXP, DOI 10.3791/52065
   Brasil, 2017, Chikungunya manejo clinico
   Cerqueira-Silva Thiago, 2024, Lancet Infect Dis, V24, P504, DOI 10.1016/S1473-3099(23)00739-9
   de Moraes L, 2020, PLOS NEGLECT TROP D, V14, DOI 10.1371/journal.pntd.0008467
   Gomes PD, 2022, FRONT PEDIATR, V10, DOI 10.3389/fped.2022.944818
   Johnson BW, 2005, J CLIN MICROBIOL, V43, P4977, DOI 10.1128/JCM.43.10.4977-4983.2005
   Kallás EG, 2024, NEW ENGL J MED, V390, P397, DOI 10.1056/NEJMoa2301790
   Kang H, 2024, LANCET INFECT DIS, V24, P488, DOI 10.1016/S1473-3099(23)00810-1
   Khan A, 2023, BMC INFECT DIS, V23, DOI 10.1186/s12879-023-08157-4
   Kuan G, 2016, PLOS NEGLECT TROP D, V10, DOI 10.1371/journal.pntd.0004773
   Lanciotti RS, 2008, EMERG INFECT DIS, V14, P1232, DOI 10.3201/eid1408.080287
   Lanciotti RS, 2007, EMERG INFECT DIS, V13, P764, DOI 10.3201/eid1305.070015
   Patel M, 2020, EMERG INFECT DIS, V26, P1720, DOI 10.3201/eid2608.191493
   Ritz N, 2015, PEDIATR INFECT DIS J, V34, P789, DOI 10.1097/INF.0000000000000716
   Rodriguez-Morales Alfonso J, 2016, F1000Res, V5, P360, DOI 10.12688/f1000research.8235.2
   Schneider M, 2023, LANCET, V401, P2138, DOI 10.1016/S0140-6736(23)00641-4
   Simon F, 2023, J TRAVEL MED, V30, DOI 10.1093/jtm/taad008
   Sissoko D, 2008, PLOS ONE, V3, DOI 10.1371/journal.pone.0003066
   Sissoko D, 2009, PLOS NEGLECT TROP D, V3, DOI 10.1371/journal.pntd.0000389
   Tjaden NB, 2017, SCI REP-UK, V7, DOI 10.1038/s41598-017-03566-3
   Warnes CM, 2024, PLOS NEGLECT TROP D, V18, DOI 10.1371/journal.pntd.0011948
NR 21
TC 0
Z9 0
U1 0
U2 0
PU PUBLIC LIBRARY SCIENCE
PI SAN FRANCISCO
PA 1160 BATTERY STREET, STE 100, SAN FRANCISCO, CA 94111 USA
SN 1935-2735
J9 PLOS NEGLECT TROP D
JI Plos Neglect. Trop. Dis.
PD JUL
PY 2025
VL 19
IS 7
AR e0013254
DI 10.1371/journal.pntd.0013254
PG 10
WC Infectious Diseases; Parasitology; Tropical Medicine
WE Science Citation Index Expanded (SCI-EXPANDED)
SC Infectious Diseases; Parasitology; Tropical Medicine
GA 4ZD5Y
UT WOS:001530135300001
PM 40668874
DA 2025-07-26
ER

PT J
AU Karunakaran, K
   Salam, AAA
   Mudgal, PP
AF Karunakaran, Kavitha
   Salam, Abdul Ajees Abdul
   Mudgal, Piya Paul
TI Exploiting the chikungunya virus capsid protein: a focused target for
   antiviral therapeutic development
SO ARCHIVES OF VIROLOGY
LA English
DT Review
ID SMALL-MOLECULE INHIBITORS; WEST-NILE; IDENTIFICATION; INFECTION; DENGUE;
   SERODIAGNOSIS; REPLICATION; PICOLINATE; EXPRESSION; EBSELEN
AB Chikungunya disease is spread by the bite of infected Aedes mosquitoes. It is considered a neglected tropical disease that has the potential to cause sporadic epidemics in naive populations. Despite the substantial investment in research, there are no approved antiviral treatments for chikungunya. Several screening approaches have been used to identify potential antiviral molecules that target the whole virus, viral proteins, and viral-host interactions, often in conjunction with computational studies. The genome of chikungunya virus (CHIKV) encodes four nonstructural and five structural proteins. The capsid protein (CP) is a small structural protein with enzymatic activity. Owing to its critical role in different stages of the viral life cycle, the CP can be targeted at multiple stages, thereby impeding viral multiplication. There is evidence suggesting that the CP may be a promising target for drug development, and this has led to the discovery of various inhibitors through diverse in vitro and in silico analyses. Both cell-based and cell-free assays have been widely used to identify and evaluate CHIKV CP inhibitors. Computer-based studies targeting CHIKV proteins, including CP, have identified several lead compounds, which are being further evaluated in various in vitro systems. No review has been published on the CHIKV CP, and papers have focused on drug development and the targeting of viral proteins and associated factors. In this review, we summarize the research that has been conducted on the CHIKV CP, including structural studies, antiviral research, and prospects for the use of the CP as an antiviral target.
C1 [Karunakaran, Kavitha; Mudgal, Piya Paul] Manipal Acad Higher Educ, Manipal Inst Virol, Manipal, India.
   [Salam, Abdul Ajees Abdul] Manipal Acad Higher Educ, Manipal Inst Appl Phys, Manipal, India.
C3 Manipal Academy of Higher Education (MAHE); Manipal Academy of Higher
   Education (MAHE)
RP Mudgal, PP (corresponding author), Manipal Acad Higher Educ, Manipal Inst Virol, Manipal, India.
EM piya.mudgal@manipal.edu
RI Salam, Abdul/O-6679-2016
CR Abdurakhmanov E, 2017, VIRUSES-BASEL, V9, DOI 10.3390/v9060151
   Aggarwal M, 2017, ANTIVIR RES, V146, P102, DOI 10.1016/j.antiviral.2017.08.015
   Aggarwal M, 2015, SCI REP-UK, V5, DOI 10.1038/srep14753
   Aggarwal M, 2012, PLOS ONE, V7, DOI 10.1371/journal.pone.0051288
   [Anonymous], 2017, Identification of potential molecular associations between chikungunya virus non-structural protein 2 and human host proteins, DOI [10.4149/av20170139, DOI 10.4149/AV20170139]
   Ayusso GM, 2023, PHARMACEUTICALS-BASE, V16, DOI 10.3390/ph16101389
   Bank RP D., RCSB PDB-5H23: Crystal structure of Chikungunya virus capsid protein
   Bartholomeeusen K, 2023, NAT REV DIS PRIMERS, V9, DOI 10.1038/s41572-023-00429-2
   Battisti V, 2021, VIRUSES-BASEL, V13, DOI 10.3390/v13071307
   Bhakat S, 2014, EUR J MED CHEM, V87, P677, DOI 10.1016/j.ejmech.2014.10.010
   Bhat M, 2019, EXPERT REV ANTI-INFE, V17, P243, DOI 10.1080/14787210.2019.1595591
   Brown RS, 2018, VIRUSES-BASEL, V10, DOI 10.3390/v10020089
   Burt FJ, 2017, LANCET INFECT DIS, V17, pE107, DOI 10.1016/S1473-3099(16)30385-1
   Cao V, 2023, EMERG MICROBES INFEC, V12, DOI 10.1080/22221751.2023.2270074
   Carnes SK, 2018, CURR OPIN HIV AIDS, V13, P359, DOI 10.1097/COH.0000000000000472
   Chang Y., 2022, Silico Drug Des Pharmaceutics, V15, P49, DOI [10.3390/pharmaceutics15010049, DOI 10.3390/PHARMACEUTICS15010049]
   Chen LH, 2024, J TRAVEL MED, V31, DOI 10.1093/jtm/taae123
   Ching K-C, 2015, November 19 Trisubstituted Thieno3,2-bpyrrole5-Carboxamides as Potent Inhibitors of Alphaviruses (world) Research-article, DOI [10.1021/acs.jmedchem.5b01047, DOI 10.1021/ACS.JMEDCHEM.5B01047]
   Chmielewski D, 2022, NAT MICROBIOL, V7, P1270, DOI 10.1038/s41564-022-01164-2
   Cho B, 2008, J VIROL METHODS, V154, P154, DOI 10.1016/j.jviromet.2008.07.031
   CHOI HK, 1991, NATURE, V354, P37, DOI 10.1038/354037a0
   De S, 2022, ANTIMICROB AGENTS CH, V66, DOI 10.1128/aac.00463-22
   Fang X, 2022, EUR J MED CHEM, V231, DOI 10.1016/j.ejmech.2022.114150
   Fatma B, 2020, ANTIVIR RES, V179, DOI 10.1016/j.antiviral.2020.104808
   Fernandez-Pol JA, 2001, ANTICANCER RES, V21, P3773
   Fernandez-Pol JA, 2010, United States Patent, Patent No. [US20100015174A1, 20100015174]
   Gaurav N, 2021, ARCH BIOCHEM BIOPHYS, V702, DOI 10.1016/j.abb.2021.108822
   Haritha CV, 2020, INT J SURG, V84, P53, DOI 10.1016/j.ijsu.2020.10.018
   He YF, 2024, INT J BIOL MACROMOL, V274, DOI 10.1016/j.ijbiomac.2024.133451
   Hernando JIM, 2009, CHEMMEDCHEM, V4, P1695, DOI 10.1002/cmdc.200900184
   Hong EM, 2006, J VIROL, V80, P8848, DOI 10.1128/JVI.00619-06
   ictv.global, Togaviridae | ICTV
   Jain Jaspreet, 2017, F1000Res, V6, P1601, DOI 10.12688/f1000research.12301.2
   Kam YW, 2012, J VIROL, V86, P13005, DOI 10.1128/JVI.01780-12
   Kasabe B, 2023, FRONT CELL INFECT MI, V13, DOI 10.3389/fcimb.2023.1132538
   Kim H, 2021, MOLECULES, V26, DOI 10.3390/molecules26247420
   Kiser LM, 2021, VIROLOGY, V560, P34, DOI 10.1016/j.virol.2021.04.009
   Kobayakawa T, 2024, CHEM PHARM BULL, V72, P41, DOI 10.1248/cpb.c23-00618
   Kota S, 2009, J GEN VIROL, V90, P1319, DOI 10.1099/vir.0.008565-0
   Kumar R, 2021, VIROLOGY, V561, P36, DOI 10.1016/j.virol.2021.05.013
   La Linn M, 1998, J VIROL, V72, P5146, DOI 10.1128/JVI.72.6.5146-5153.1998
   Lasala F, 2021, ANTIVIR RES, V186, DOI 10.1016/j.antiviral.2021.105011
   Lin CW, 2004, FEBS LETT, V574, P131, DOI 10.1016/j.febslet.2004.08.017
   Liu YH, 2022, FRONT IMMUNOL, V13, DOI 10.3389/fimmu.2022.1005586
   Luck K, 2017, TRENDS BIOCHEM SCI, V42, P342, DOI 10.1016/j.tibs.2017.02.006
   MELANCON P, 1987, J VIROL, V61, P1301, DOI 10.1128/JVI.61.5.1301-1309.1987
   Mohamed K, 2021, BIOORG CHEM, V106, DOI 10.1016/j.bioorg.2020.104490
   Mueller NH, 2008, ANTIMICROB AGENTS CH, V52, P3385, DOI 10.1128/AAC.01508-07
   Narayan R, 2023, CELL REP MED, V4, DOI 10.1016/j.xcrm.2023.101127
   Neto JXL, 2024, FRONT MOL BIOSCI, V10, DOI 10.3389/fmolb.2023.1325588
   Ontoria JM, 2006, BIOORG MED CHEM LETT, V16, P4026, DOI 10.1016/j.bmcl.2006.05.012
   Ortlieb LO, 2022, J ENZYM INHIB MED CH, V37, P287, DOI 10.1080/14756366.2021.2004591
   Pachota M, 2023, ANTIVIR RES, V213, DOI 10.1016/j.antiviral.2023.105604
   Peng WP, 2009, J INFECT DIS, V199, P950, DOI 10.1086/597275
   Petitdemange C, 2015, J ALLERGY CLIN IMMUN, V135, P846, DOI 10.1016/j.jaci.2015.01.039
   Powers AM, 2000, J GEN VIROL, V81, P471, DOI 10.1099/0022-1317-81-2-471
   Rabelo VWH, 2023, FUTURE VIROL, V18, P865, DOI 10.2217/fvl-2023-0142
   ROBINSON M. C., 1955, TANGANYIKA TERRITORY IN 1952 53 I TRANS ROY SOC TROP MED AND HYG, V49, P28, DOI 10.1016/0035-9203(55)90080-8
   Salajkova S, 2020, MOLECULES, V25, DOI 10.3390/molecules25092254
   Sant'Anna ID, 2021, SCI REP-UK, V11, DOI 10.1038/s41598-020-80110-w
   Schmaljohn AL., 1996, Medical Microbiology
   Schmidt C, 2022, DRUG DES DEV THER, V16, P3663, DOI 10.2147/DDDT.S366112
   Schnierle BS, 2019, VIRUSES-BASEL, V11, DOI 10.3390/v11111078
   Schuffenecker I, 2006, PLOS MED, V3, P1058, DOI 10.1371/journal.pmed.0030263
   Sharma R, 2018, VIROLOGY, V515, P223, DOI 10.1016/j.virol.2017.12.020
   Sharma R, 2016, VIROLOGY, V498, P265, DOI 10.1016/j.virol.2016.08.029
   Shrivastava R, 2007, INDIAN J MED RES, V126, P440
   Singh A, 2018, RSC ADV, V8, P27293, DOI 10.1039/c8ra04760j
   Singh A, 2018, SCI REP-UK, V8, DOI 10.1038/s41598-018-23969-0
   Song H, 2019, CELL, V177, P1714, DOI 10.1016/j.cell.2019.04.008
   Song X, 2017, ORG BIOMOL CHEM, V15, P5155, DOI [10.1039/C7OB00012J, 10.1039/c7ob00012j]
   STRAUSS JH, 1994, MICROBIOL REV, V58, P491, DOI 10.1128/MMBR.58.3.491-562.1994
   Sun QF, 2021, PROTEIN SCI, V30, P438, DOI 10.1002/pro.4004
   Tasneem A, 2024, FRONT GENET, V15, DOI 10.3389/fgene.2024.1292280
   Thenin-Houssier S, 2016, ANTIMICROB AGENTS CH, V60, P2195, DOI 10.1128/AAC.02574-15
   Thomas S, 2013, VIROL J, V10, DOI 10.1186/1743-422X-10-269
   Varghese FS, 2016, J VIROL, V90, P9743, DOI 10.1128/JVI.01382-16
   Varghese FS, 2016, ANTIVIR RES, V126, P117, DOI 10.1016/j.antiviral.2015.12.012
   Velmurugan D, 2019, Chikungunya Virus Infection: A Review of its Control and Treatment. Medicinal Chemistry of Neglected and Tropical Diseases
   Volk SM, 2010, J VIROL, V84, P6497, DOI 10.1128/JVI.01603-09
   Wan JJ, 2020, MBIO, V11, DOI 10.1128/mBio.01382-20
   Wang MK, 2024, INT J BIOL MACROMOL, V262, DOI 10.1016/j.ijbiomac.2024.129949
   Wauquier N, 2011, J INFECT DIS, V204, P115, DOI 10.1093/infdis/jiq006
   Weaver SC, 2014, PLOS NEGLECT TROP D, V8, DOI 10.1371/journal.pntd.0002921
   Webb LG, 2020, PLOS PATHOG, V16, DOI 10.1371/journal.ppat.1008999
   who, Chikungunya Fact Sheet
   Williamson MP, 2006, J ALLERGY CLIN IMMUN, V118, P1369, DOI 10.1016/j.jaci.2006.08.016
   Wintachai P, 2015, MICROBIOL IMMUNOL, V59, P129, DOI 10.1111/1348-0421.12230
   Xi JY, 2023, ANTIVIR RES, V218, DOI 10.1016/j.antiviral.2023.105715
   Yan Y, 2024, ACTA BIOCH BIOPH SIN, V56, P1425, DOI 10.3724/abbs.2024073
   Yap ML, 2017, P NATL ACAD SCI USA, V114, P13703, DOI 10.1073/pnas.1713166114
   Yin PQ, 2024, MBIO, V15, DOI 10.1128/mbio.00420-24
   Yin PQ, 2023, VIROL SIN, V38, P497, DOI 10.1016/j.virs.2023.05.007
   Zhou J, 2004, J VIROL, V78, P922, DOI 10.1128/JVI.78.2.922-929.2004
NR 94
TC 0
Z9 0
U1 2
U2 2
PU SPRINGER WIEN
PI Vienna
PA Prinz-Eugen-Strasse 8-10, A-1040 Vienna, AUSTRIA
SN 0304-8608
EI 1432-8798
J9 ARCH VIROL
JI Arch. Virol.
PD JUL
PY 2025
VL 170
IS 7
AR 141
DI 10.1007/s00705-025-06325-2
PG 13
WC Virology
WE Science Citation Index Expanded (SCI-EXPANDED)
SC Virology
GA 3CO8Z
UT WOS:001497118800001
PM 40423856
DA 2025-07-26
ER

PT J
AU Lepore, L
   Vanlerberghe, V
   Verdonck, K
   Metelo, E
   Diallo, M
   Van Bortel, W
AF Lepore, Luciana
   Vanlerberghe, Veerle
   Verdonck, Kristien
   Metelo, Emery
   Diallo, Mawlouth
   Van Bortel, Wim
TI Vector control for Aedes aegypti and Aedes albopictus
   mosquitoes implemented in the field in sub-Saharan Africa: A scoping
   review
SO PLOS NEGLECTED TROPICAL DISEASES
LA English
DT Article
ID INSECTICIDE RESISTANCE; DENGUE; CHIKUNGUNYA; VIRUS; OUTBREAKS; SANTIAGO
AB Background Aedes-borne diseases are increasingly reported in sub-Saharan Africa (SSA), where evidence on Aedes control remains scarce. This study reviews Aedes vector control (VC) interventions evaluated in field settings in SSA, to aid future VC strategies.Methodology Literature was searched via PubMed and ISI Web of Knowledge, using a broad search strategy based on Aedes species and SSA countries. Two reviewers independently screened all records by title/abstract and full text. The evidence was described, discerning between integrated VC strategies during outbreaks and single interventions in non-outbreak settings. A critical assessment of the quality of evidence was provided.Principal findings We included 8 studies evaluating 7 interventions (2 studies referred to the same intervention). The studies were heterogeneous in study design, VC methods, and outcome measurement. Four studies were from West Africa. The studies reported on integrated (2/8) and single (6/8) interventions, including three cluster randomized controlled trials. Non-chemical methods targeting immature stages were frequently reported (5/7), followed by chemical methods against adult (4/7) and immature stages (2/7). Community-based environmental management for source reduction (4/7) showed improved knowledge, but did not lead to a change in practical behavior and/or reduction in entomological indices. Chemical methods were reported to have a temporary impact on entomological indices. Most studies (7/8) used entomological indices, only one in combination with epidemiological outcomes. The assessment of quality of evidence revealed some shortcomings in study designs and issues related to epidemiological outcomes, post-intervention follow-up duration, entomological sampling procedures.Conclusions Compared with Latin America and Asia, the studies evaluating Aedes VC interventions in SSA are limited. A temporary impact of chemical interventions was reported on entomological parameters, but evidence for reduced transmission was lacking. Environmental management strategies involving communities deserve further study, particularly when integrated with other VC measures tailored to vector bionomics.
C1 [Lepore, Luciana; Vanlerberghe, Veerle; Verdonck, Kristien] Inst Trop Med, Dept Publ Hlth, Antwerp, Belgium.
   [Metelo, Emery] Natl Inst Biomed Res, Entomol Dept, Kinshasa, DEM REP CONGO.
   [Diallo, Mawlouth] Inst Pasteur, Med Entomol Pole, Dakar, Senegal.
   [Van Bortel, Wim] Inst Trop Med, Dept Biomed Sci, Antwerp, Belgium.
C3 Institute of Tropical Medicine (ITM); Institute Nacional de Recherche
   Biomedical; Pasteur Network; Institut Pasteur Dakar; Institute of
   Tropical Medicine (ITM)
RP Lepore, L (corresponding author), Inst Trop Med, Dept Publ Hlth, Antwerp, Belgium.
EM llepore@itg.be
RI Verdonck, Kristien/AAN-8937-2020
FU US National Institute of Allergy and Infectious Disease/National
   Institutes of Health (NIAID/NIH) through the Centre for Research in
   Emerging Infectious Diseases-East and Central Africa (CREID-ECA)
   [U01AI151799]; Institute of Tropical Medicine Antwerp (ITM); Belgian
   Development Cooperation (FA5)
FX Funding provided by the US National Institute of Allergy and Infectious
   Disease/National Institutes of Health (NIAID/NIH), grants number
   U01AI151799 through the Centre for Research in Emerging Infectious
   Diseases-East and Central Africa (CREID-ECA), and the Framework
   Agreement between the Institute of Tropical Medicine Antwerp (ITM) and
   the Belgian Development Cooperation (FA5). The funders had no role in
   study design, data collection and analysis, decision to publish, or
   preparation of the manuscript.
CR Ali IM, 2022, PLOS NEGLECT TROP D, V16, DOI 10.1371/journal.pntd.0010790
   Alvarado-Castro V, 2017, BMC PUBLIC HEALTH, V17, DOI 10.1186/s12889-017-4290-z
   Asgarian TS, 2023, J ARTHROPOD-BORNE DI, V17, P1, DOI 10.18502/jad.v17i1.13198
   Atoni E., 2018, African Journal of Health Sciences, V31, P121
   Badolo A, 2022, PLOS NEGLECT TROP D, V16, DOI 10.1371/journal.pntd.0010059
   Bonnet E, 2020, INFECT DIS POVERTY, V9, DOI 10.1186/s40249-020-00675-6
   Bouzid M, 2016, PLOS NEGLECT TROP D, V10, DOI 10.1371/journal.pntd.0005176
   Bowman LR, 2016, PLOS NEGLECT TROP D, V10, DOI 10.1371/journal.pntd.0004551
   Branda F, 2024, VIRUSES-BASEL, V16, DOI 10.3390/v16121868
   Buchwald AG, 2020, ACTA TROP, V209, DOI 10.1016/j.actatropica.2020.105468
   Corbel V, 2017, PARASITE VECTOR, V10, DOI 10.1186/s13071-017-2224-3
   Dambach P, 2021, PLOS ONE, V16, DOI 10.1371/journal.pone.0253597
   De Weggheleire A, 2021, VIRUSES-BASEL, V13, DOI 10.3390/v13101988
   Diallo D, 2020, PARASITE VECTOR, V13, DOI 10.1186/s13071-020-04223-x
   Egid BR, 2022, CURR RES PARASITOL V, V2, DOI 10.1016/j.crpvbd.2021.100074
   European Centre for Disease Prevention and Control, 2023, Local transmission of dengue virus in mainland EU/EEA, 2010-present
   Forsyth JE, 2022, PLOS NEGLECT TROP D, V16, DOI 10.1371/journal.pntd.0010199
   Gabor JJ, 2016, TRAVEL MED INFECT DI, V14, P26, DOI 10.1016/j.tmaid.2016.01.005
   Gainor EM, 2022, VIRUSES-BASEL, V14, DOI 10.3390/v14020233
   Garjito TA, 2020, FRONT PUBLIC HEALTH, V8, DOI 10.3389/fpubh.2020.00328
   Geleta D., 2020, Int J Clin Exp Med Sci, V6, P41, DOI [10.11648/j.ijcems.20200603.13, DOI 10.11648/J.IJCEMS.20200603.13]
   Horstick O, 2018, PATHOG GLOB HEALTH, V112, P395, DOI 10.1080/20477724.2018.1547541
   Hosseini MS, 2024, J Med Surg Public Health, V2, DOI [10.1016/j.glmedi.2023.100046, DOI 10.1016/J.GLMEDI.2023.100046]
   Jaffal A, 2023, PLOS NEGLECT TROP D, V17, DOI 10.1371/journal.pntd.0011153
   Kamgang B, 2020, INFECT DIS POVERTY, V9, DOI 10.1186/s40249-020-0637-2
   Konan LY, 2021, J MED ENTOMOL, V58, P1808, DOI 10.1093/jme/tjab045
   Kone A B, 2005, Dakar Med, V50, P113
   Konkon AK, 2023, TROP MED HEALTH, V51, DOI 10.1186/s41182-023-00514-y
   Leroy EM, 2009, EMERG INFECT DIS, V15, P591, DOI 10.3201/eid1504.080664
   Longbottom J, 2023, LANCET GLOB HEALTH, V11, pE623, DOI 10.1016/S2214-109X(23)00046-3
   Manigart Olivier, 2024, Lancet, V403, P434, DOI 10.1016/S0140-6736(23)02803-9
   Manzambi EZ, 2023, TROP MED INFECT DIS, V8, DOI 10.3390/tropicalmed8040207
   Montenegro D, 2024, ACTA TROP, V260, DOI 10.1016/j.actatropica.2024.107410
   Montenegro-Quinonez CA, 2023, EBIOMEDICINE, V93, DOI 10.1016/j.ebiom.2023.104660
   Mulderij-Jansen V, 2022, PLOS ONE, V17, DOI 10.1371/journal.pone.0277038
   Namountougou M, 2020, TROP MED INFECT DIS, V5, DOI 10.3390/tropicalmed5020084
   Ndenga BA, 2017, PLOS ONE, V12, DOI 10.1371/journal.pone.0189971
   Noaman K, 2024, PARASITOL RES, V123, DOI 10.1007/s00436-024-08194-1
   Ouedraogo S, 2018, EMERG INFECT DIS, V24, P1859, DOI 10.3201/eid2410.180069
   Owusu-Asenso CM, 2022, PARASITE VECTOR, V15, DOI 10.1186/s13071-022-05179-w
   Pérez D, 2021, AM J TROP MED HYG, V104, P1202, DOI 10.4269/ajtmh.20-0944
   Poungou N, 2024, MICROORGANISMS, V12, DOI 10.3390/microorganisms12010004
   Proesmans S, 2019, PLOS NEGLECT TROP D, V13, DOI 10.1371/journal.pntd.0007047
   Rocha HDR, 2015, ACTA TROP, V152, P66, DOI 10.1016/j.actatropica.2015.08.013
   Roiz D, 2018, PLOS NEGLECT TROP D, V12, DOI 10.1371/journal.pntd.0006845
   Seidahmed O. M. E., 2012, Eastern Mediterranean Health Journal, V18, P1217
   Selhorst P, 2020, EMERG MICROBES INFEC, V9, P1912, DOI 10.1080/22221751.2020.1810135
   Sene NM, 2021, PLOS NEGLECT TROP D, V15, DOI 10.1371/journal.pntd.0009393
   Tchouassi DP, 2022, CURR OPIN INSECT SCI, V54, DOI 10.1016/j.cois.2022.100986
   Toledo ME, 2011, TROP MED INT HEALTH, V16, P744, DOI 10.1111/j.1365-3156.2011.02762.x
   Vulu F., 2021, bioRxiv, DOI [10.1101/2021.11.08.467678, DOI 10.1101/2021.11.08.467678]
   Waldetensai A, 2021, INT J TROP INSECT SC, V41, P2511, DOI 10.1007/s42690-021-00430-w
   Tezzo FW, 2021, PARASITE VECTOR, V14, DOI 10.1186/s13071-021-04588-7
   Weetman D, 2018, INT J ENV RES PUB HE, V15, DOI 10.3390/ijerph15020220
   Willcox AC, 2018, AM J TROP MED HYG, V99, P756, DOI 10.4269/ajtmh.18-0156
   Wilson AL, 2015, TRENDS PARASITOL, V31, P380, DOI 10.1016/j.pt.2015.04.015
   World Health Organisation, 2020, Global vector control response: progress in planning and implementation
   World Health Organisation, 2024, WHO position paper on dengue vaccines
   World Health Organisation, 2023, Disease outbreak news; dengue-global situation
   World Health Organisation, 2024, Disease outbreak news; dengue-global situation
   Yougang AP, 2022, PLOS ONE, V17, DOI 10.1371/journal.pone.0278779
NR 61
TC 0
Z9 0
U1 0
U2 0
PU PUBLIC LIBRARY SCIENCE
PI SAN FRANCISCO
PA 1160 BATTERY STREET, STE 100, SAN FRANCISCO, CA 94111 USA
SN 1935-2735
J9 PLOS NEGLECT TROP D
JI Plos Neglect. Trop. Dis.
PD JUL
PY 2025
VL 19
IS 7
AR e0013203
DI 10.1371/journal.pntd.0013203
PG 18
WC Infectious Diseases; Parasitology; Tropical Medicine
WE Science Citation Index Expanded (SCI-EXPANDED)
SC Infectious Diseases; Parasitology; Tropical Medicine
GA 4SO8W
UT WOS:001525677600005
PM 40632827
DA 2025-07-26
ER

PT J
AU Li, J
   Guo, JD
   Zhang, JX
   Cui, YF
   Shen, SY
   Zhao, HC
AF Li, Jian
   Guo, Jiandong
   Zhang, Jinxi
   Cui, Yongfeng
   Shen, Shuying
   Zhao, Hongchang
TI Arboviruses and Osteogenesis-Associated Signalling Pathways: A Potential
   Therapeutic Target for Musculoskeletal Complications
SO REVIEWS IN MEDICAL VIROLOGY
LA English
DT Review
DE arboviruses; CHIKV; DENV; osteogenesis; signalling pathways; ZIKV
ID VIRUS-INFECTION; DIFFERENTIATION; ACTIVATION; CLEC5A; INTERLEUKIN-6;
   PATHOGENESIS; EXPRESSION; LINEAGE; CELLS
AB Arthropod-borne viruses (arboviruses), such as Chikungunya virus (CHIKV), Zika virus (ZIKV), and Dengue virus (DENV), represent significant global health threats. Beyond their acute systemic illnesses, many arboviral infections are characterized by debilitating and often chronic musculoskeletal complications, including arthralgia, arthritis, myalgia, and bone pain. Evidence suggests that these pathologies may stem, at least in part, from the viruses' direct or indirect interference with fundamental cellular processes governing skeletal homoeostasis, particularly osteogenesis (bone formation) and bone remodelling. Key signalling pathways critical for osteoblast differentiation and function, such as Wnt/beta-catenin, Bone Morphogenetic Protein (BMP), Notch, and Receptor Activator of Nuclear Factor kappa-B Ligand (RANKL) pathways, are potential targets for viral manipulation or dysregulation by the host inflammatory response. This article reviews the current understanding of how arboviruses might interact with osteogenesis-associated signalling pathways, explores the link between this interaction and musculoskeletal disease, and proposes that targeting these pathways could represent a novel therapeutic strategy to mitigate the long-term skeletal sequelae of arboviral infections.
C1 [Li, Jian; Guo, Jiandong; Zhang, Jinxi; Cui, Yongfeng; Zhao, Hongchang] Hangzhou Ninth Peoples Hosp, Dept Orthopaed, Hangzhou, Peoples R China.
   [Shen, Shuying] Zhejiang Univ, Sir Run Run Shaw Hosp, Dept Orthopaed Surg, Key Lab Musculoskeletal Syst Degenerat & Regenerat, Hangzhou, Peoples R China.
C3 Zhejiang University
RP Zhao, HC (corresponding author), Hangzhou Ninth Peoples Hosp, Dept Orthopaed, Hangzhou, Peoples R China.; Shen, SY (corresponding author), Zhejiang Univ, Sir Run Run Shaw Hosp, Dept Orthopaed Surg, Key Lab Musculoskeletal Syst Degenerat & Regenerat, Hangzhou, Peoples R China.
EM 11207057@zju.edu.cn; zhc926@163.com
FU Basic Public Welfare Research Program of Zhejiang Province
FX Traditional Chinese Medicine Science and Technology Project of Zhejiang
   Province (Grant No. 2023ZL128). General Program of Hangzhou Health and
   Family Planning Science and Technology Plan (Grant No. A20210086). Basic
   Public Welfare Research Program of Zhejiang Province (Grant No.
   LGF22H060032).r No Statement Availabler No Statement Available
CR Al Kadi M, 2025, LIFE SCI ALLIANCE, V8, DOI 10.26508/lsa.202403008
   Avila-Trejo AM, 2023, INT J MOL SCI, V24, DOI 10.3390/ijms241713087
   Bakhshi H., 2023, Journal of Health Sciences Surveillance System, V11, P397
   Baron R, 2013, NAT MED, V19, P179, DOI 10.1038/nm.3074
   Beys-da-Silva WO, 2019, MOL NEUROBIOL, V56, P4708, DOI 10.1007/s12035-018-1417-x
   Caetano CCS, 2024, NAT MICROBIOL, DOI 10.1038/s41564-023-01586-6
   Caglioti C, 2013, NEW MICROBIOL, V36, P211
   Canalis E, 2013, NAT REV ENDOCRINOL, V9, P575, DOI 10.1038/nrendo.2013.154
   Canalis E, 2013, ENDOCRINOLOGY, V154, P623, DOI 10.1210/en.2012-1732
   Chatterjee S, 2023, J VIROL, V97, DOI 10.1128/jvi.01430-23
   Chen GQ, 2012, INT J BIOL SCI, V8, P272, DOI 10.7150/ijbs.2929
   Chen L, 2023, VIRUSES-BASEL, V15, DOI 10.3390/v15040866
   Chen ST, 2008, NATURE, V453, P672, DOI 10.1038/nature07013
   Chen WQ, 2021, NAT MICROBIOL, V6, P455, DOI 10.1038/s41564-020-00850-3
   Chen WQ, 2015, TRENDS MICROBIOL, V23, P35, DOI 10.1016/j.tim.2014.09.005
   Choi HK, 2018, J BONE MINER RES, V33, P2021, DOI 10.1002/jbmr.3530
   Cui YC, 2018, MICROB PATHOGENESIS, V122, P130, DOI 10.1016/j.micpath.2018.06.021
   Hernández SID, 2016, MEM I OSWALDO CRUZ, V111, P161, DOI 10.1590/0074-02760150359
   de Oliveira-Neto JT, 2024, CELLS-BASEL, V13, DOI 10.3390/cells13211770
   De S, 2022, ANTIMICROB AGENTS CH, V66, DOI 10.1128/AAC.01489-21
   de Sena Barbosa Mateus Goncalves, 2024, Oncotarget, V15, P662, DOI 10.18632/oncotarget.28647
   Dehghani Rouhullah, 2021, Research Journal of Pharmacy and Technology, V14, P2296, DOI 10.52711/0974-360X.2021.00406
   Duplomb L, 2008, ENDOCRINOLOGY, V149, P3688, DOI 10.1210/en.2007-1719
   Ferraris P, 2019, EMERG MICROBES INFEC, V8, P1003, DOI 10.1080/22221751.2019.1637283
   Gasque P, 2016, J INFECT DIS, V214, pS446, DOI 10.1093/infdis/jiw362
   German Advisory Committee Blood (Arbeitskreis Blut) Subgroup Assessment of Pathogens Transmissible by Blood, 2016, Transfus Med Hemother, V43, P436
   Goupil B. A., 2016, Chikungunya Virus Infection-Associated Bone and Joint Disease
   Goupil BA, 2016, PLOS ONE, V11, DOI 10.1371/journal.pone.0155243
   Green AM, 2014, J MOL BIOL, V426, P1148, DOI 10.1016/j.jmb.2013.11.023
   Harmer D, 2019, FRONT ENDOCRINOL, V9, DOI 10.3389/fendo.2018.00788
   Harmon B, 2016, J VIROL, V90, P7084, DOI 10.1128/JVI.00543-16
   Huang YL, 2016, J MOL MED, V94, P1025, DOI 10.1007/s00109-016-1409-0
   Icheku V., 2017, Is Zika Virus the Definitive Culprit in Cases of Microcephaly?
   Jimenez OA, 2021, J VIROL, V95, DOI 10.1128/JVI.00705-21
   Jiyarom B., 2020, Defining Role of Different Virus Sensing Pathways in Modulating ZIKV Replication in Human Sertoli Cells
   Joubert PE, 2012, AUTOPHAGY, V8, P1261, DOI 10.4161/auto.20751
   King CA, 2020, FRONT CELL INFECT MI, V10, DOI 10.3389/fcimb.2020.574417
   Lai JH, 2018, EMBO REP, V19, DOI 10.15252/embr.201846182
   Li J, 2025, J VIROL, V99, DOI 10.1128/jvi.01980-24
   Long FX, 2012, NAT REV MOL CELL BIO, V13, P27, DOI 10.1038/nrm3254
   Long J, 2011, ORAL SURG ORAL MED O, V112, P50, DOI 10.1016/j.tripleo.2010.09.065
   Masoumy M, 2020, FACE-THOUSAND OAKS, V1, P44, DOI 10.1177/2732501620939515
   Metzler AD, 2024, PATHOGENS, V13, DOI 10.3390/pathogens13070555
   Miner JJ, 2017, CELL HOST MICROBE, V21, P134, DOI 10.1016/j.chom.2017.01.004
   Mumtaz N, 2023, J CELL PHYSIOL, V238, P379, DOI 10.1002/jcp.30933
   Mumtaz N, 2022, EMERG MICROBES INFEC, V11, P1621, DOI 10.1080/22221751.2022.2086069
   Mumtaz N, 2018, SCI REP-UK, V8, DOI 10.1038/s41598-018-35422-3
   Murugesan A, 2020, EMERGING AND REEMERGING VIRAL PATHOGENS, VOL 1: FUNDAMENTAL AND BASIC VIROLOGY ASPECTS OF HUMAN, ANIMAL AND PLANT PATHOGENS, P281, DOI 10.1016/B978-0-12-819400-3.00016-8
   Musso D, 2016, CLIN MICROBIOL REV, V29, P487, DOI 10.1128/CMR.00072-15
   Noret M, 2012, J INFECT DIS, V206, P455, DOI 10.1093/infdis/jis368
   Pagani I, 2025, INT J MOL SCI, V26, DOI 10.3390/ijms26030951
   Patel D., 2024, Journal of Orthopaedic Reports, V4, DOI [DOI 10.1016/J.JOREP.2024.100472, 10.1016/j.jorep.2024.100472]
   Pathak H, 2019, CLIN MED, V19, P381, DOI 10.7861/clinmed.2019-0035
   Patil Purva Prakash, 2018, J Orthop Case Rep, V8, P9, DOI 10.13107/jocr.2250-0685.1234
   Rajapaksa US, 2020, FRONT ONCOL, V10, DOI 10.3389/fonc.2020.593245
   Rossignol ED, 2017, CELL MICROBIOL, V19, DOI 10.1111/cmi.12740
   Roy E., 2023, Understanding the Effect of Chikungunya Virus Infection on Bone Homeostasis
   Roy E., 2019, bioRxiv
   Roy E, 2020, VIRUSES-BASEL, V12, DOI 10.3390/v12111207
   Roy E, 2020, MSPHERE, V5, DOI 10.1128/mSphere.00347-20
   Salasznyk RM, 2007, EXP CELL RES, V313, P22, DOI 10.1016/j.yexcr.2006.09.013
   Selvamani SP, 2014, PLOS ONE, V9, DOI 10.1371/journal.pone.0103624
   Singh S, 2023, MEDICINA-LITHUANIA, V59, DOI 10.3390/medicina59091546
   Singla M, 2016, PLOS NEGLECT TROP D, V10, DOI 10.1371/journal.pntd.0004497
   Slonchak A, 2023, VIRUSES-BASEL, V15, DOI 10.3390/v15051062
   Sprokholt J, 2018, FUTURE VIROL, V13, P287, DOI 10.2217/fvl-2017-0146
   Sun YX, 2015, BIOMED RES INT, V2015, DOI 10.1155/2015/412327
   Sung PS, 2019, FRONT IMMUNOL, V10, DOI 10.3389/fimmu.2019.02867
   Sung PS, 2019, NAT COMMUN, V10, DOI 10.1038/s41467-019-10360-4
   Tang MJ, 2018, FRONT IMMUNOL, V9, DOI 10.3389/fimmu.2018.01508
   Tappe D, 2016, MED MICROBIOL IMMUN, V205, P269, DOI 10.1007/s00430-015-0445-7
   Terrier CSP, 2017, J INFECTION, V75, P281, DOI 10.1016/j.jinf.2017.07.007
   Tsai TT, 2014, PLOS NEGLECT TROP D, V8, DOI 10.1371/journal.pntd.0003320
   Urbanski AH, 2024, INFECT DIS REP, V16, P914, DOI 10.3390/idr16050073
   Wang LY, 2022, EXPERT REV MOL MED, V24, DOI 10.1017/erm.2021.29
   Weaver SC, 2010, ANTIVIR RES, V85, P328, DOI 10.1016/j.antiviral.2009.10.008
   Wei FL, 2017, SCI REP-UK, V7, DOI 10.1038/s41598-017-16720-8
   Wong MP, 2024, PLOS PATHOG, V20, DOI 10.1371/journal.ppat.1012167
   Wu MF, 2013, BLOOD, V121, P95, DOI 10.1182/blood-2012-05-430090
   Xu J, 2023, FRONT IMMUNOL, V14, DOI 10.3389/fimmu.2023.1222129
   Yan Y, 2019, INFECT GENET EVOL, V69, P176, DOI 10.1016/j.meegid.2019.01.023
NR 81
TC 0
Z9 0
U1 0
U2 0
PU WILEY
PI HOBOKEN
PA 111 RIVER ST, HOBOKEN 07030-5774, NJ USA
SN 1052-9276
EI 1099-1654
J9 REV MED VIROL
JI Rev. Med. Virol.
PD JUL
PY 2025
VL 35
IS 4
AR e70055
DI 10.1002/rmv.70055
PG 13
WC Virology
WE Science Citation Index Expanded (SCI-EXPANDED)
SC Virology
GA 4YM7Y
UT WOS:001529696500001
PM 40670304
DA 2025-07-26
ER

PT J
AU Ma, JC
   Ding, XW
AF Ma, Jiangchen
   Ding, Xiaowei
TI The Correlation of Arboviruses With the Risk of Diabetes Mellitus: A
   Systematic Review and Meta-Analysis of Current Evidence
SO REVIEWS IN MEDICAL VIROLOGY
LA English
DT Review
DE arbovirus; chikungunya virus; dengue virus; diabetes; meta-analysis;
   West Nile virus
ID WEST-NILE-VIRUS; CHIKUNGUNYA VIRUS; INFECTION; MANIFESTATIONS; QUALITY;
   DISEASE; DENGUE; BIAS
AB Arboviruses have become endemic worldwide in the recent years. Growing evidence have shown that diabetes increases the risk of severe complications these virus infections, but previous results is conflicting. This systematic review and meta-analysis reassessed the data associated with this correlation to response to the question of whether patients with diabetes have an elevated susceptibility to virus. Four electronic databases of PubMed, Scopus, Web of Science (WoS) and Embase were searched as systematic to evoke relevant data to the risk of virus infection in individuals with diabetes up to January 31, 2025. A random-effects model was used to estimate the summary odds ratio (OR). Subgroup analyses depending on the geographic area, clinical symptoms of virus, study design and the diagnostic techniques of virus were conducted. Quality appraisal for primary outcome and quality assessment was preformed by the Grading of recommendation, assessment, development and evaluation (GRADE) and Newcastle-Ottawa scale (NOS), respectively. This study was registered with PROSPERO, code (CRD42025638835). In total, 33 studies were identified based on different in virus type and phenotype of diabetes. The summary OR between virus infection and the risk of diabetes was (0.81, [95% CI 0.51-1.12], p < 0.05). The separate analysis for each of virus showed an increased risk of severe clinical symptoms of both DENV (OR = 1.04, [95% CI 0.53-1.55], p = 0.00) and WNV (OR = 1.94, [95% CI 1.02-2.87], p = 0.00) except CHIKV (OR = 0.24, [95% CI -0.28-0.76], p = 0.36). No publication bias was observed using Begg's (p = 0.54) and Egger's (P = 0.38) tests. Subgroups of geographic area and severe clinical symptoms of viruses such as dengue fever and West Nile fever had higher risk in diabetic patients. Our results provide strong evidence suggesting the association between diabetes and higher risk of DENV and WNV. These findings will help to physicians to early detection and appropriate management for reducing the morbidity and mortality rates in diabetes patients with DENV and WNV. As a result, diabetes involvement in Arboviruses is usual, especially in DENV and WNV patients.
C1 [Ma, Jiangchen] Westlake Univ, Affiliated Hangzhou Peoples Hosp 1, Hangzhou Geriatr Hosp, Dept Geriatr,Sch Med, Chengbei Campus, Hangzhou, Peoples R China.
   [Ding, Xiaowei] Westlake Univ, Affiliated Hangzhou Peoples Hosp 1, Hangzhou Geriatr Hosp, Dept Rehabil Med,Sch Med, Chengbei Campus, Hangzhou, Peoples R China.
C3 Westlake University; Westlake University
RP Ding, XW (corresponding author), Westlake Univ, Affiliated Hangzhou Peoples Hosp 1, Hangzhou Geriatr Hosp, Dept Rehabil Med,Sch Med, Chengbei Campus, Hangzhou, Peoples R China.
EM 13758120616@163.com
CR Abraham R, 2015, J PROTEOMICS, V120, P126, DOI 10.1016/j.jprot.2015.03.007
   BEGG CB, 1989, J NATL CANCER I, V81, P107, DOI 10.1093/jnci/81.2.107
   Berbudi A, 2020, CURR DIABETES REV, V16, P442, DOI 10.2174/1573399815666191024085838
   Boillat-Blanco N, 2018, BMC INFECT DIS, V18, DOI 10.1186/s12879-018-3549-z
   Borenstein M, 2017, RES SYNTH METHODS, V8, P5, DOI 10.1002/jrsm.1230
   Casqueiro Juliana, 2012, Indian J Endocrinol Metab, V16 Suppl 1, pS27, DOI 10.4103/2230-8210.94253
   Chen CY, 2015, INT J MOL SCI, V16, P3820, DOI 10.3390/ijms16023820
   Couturier E, 2012, RHEUMATOLOGY, V51, P1315, DOI 10.1093/rheumatology/kes015
   Crosby L, 2016, INT J INFECT DIS, V48, P78, DOI 10.1016/j.ijid.2016.05.010
   Barreto FKD, 2018, DIABETOL METAB SYNDR, V10, DOI 10.1186/s13098-018-0329-2
   de la Calle-prieto F, 2024, ENFERM INFEC MICR CL, V42, P516, DOI 10.1016/j.eimc.2024.09.002
   Economopoulou A, 2009, EPIDEMIOL INFECT, V137, P534, DOI 10.1017/S0950268808001167
   Egger M, 1997, BMJ-BRIT MED J, V315, P629, DOI 10.1136/bmj.315.7109.629
   Fabiani S, 2018, REV ENDOCR METAB DIS, V19, P405, DOI 10.1007/s11154-017-9440-1
   Figueiredo MAA, 2010, PLOS NEGLECT TROP D, V4, DOI 10.1371/journal.pntd.0000699
   Girard M, 2020, VACCINE, V38, P3989, DOI 10.1016/j.vaccine.2020.04.011
   Guo X, 2013, SCI REP-UK, V3, DOI 10.1038/srep02981
   Hasanat M A, 2010, Mymensingh Med J, V19, P382
   Htun NSN, 2015, PLOS NEGLECT TROP D, V9, DOI 10.1371/journal.pntd.0003741
   Jean-Baptiste E, 2016, AM J TROP MED HYG, V95, P1345, DOI 10.4269/ajtmh.16-0320
   Khairallah M, 2007, OCUL IMMUNOL INFLAMM, V15, P435, DOI 10.1080/09273940701798488
   Korkmaz H, 2015, J INVEST MED, V63, P251, DOI 10.1097/JIM.0000000000000126
   Lee IK, 2020, J MICROBIOL IMMUNOL, V53, P69, DOI 10.1016/j.jmii.2017.12.005
   Lee IK, 2013, BIOMED RES INT, V2013, DOI 10.1155/2013/965853
   Limonta D, 2008, DIABETES VASC DIS RE, V5, P213, DOI 10.3132/dvdr.2008.034
   Lindsey NP, 2012, AM J TROP MED HYG, V87, P179, DOI 10.4269/ajtmh.2012.12-0113
   Lontchi-Yimagou E, 2021, SCI REP-UK, V11, DOI 10.1038/s41598-021-88598-6
   Lu HZ, 2024, PLOS NEGLECT TROP D, V18, DOI 10.1371/journal.pntd.0012217
   Luchini C, 2017, WORLD J META-ANAL, V5, P80, DOI 10.13105/wjma.v5.i4.80
   Mahmood S., 2013, International Scholarly Research Notices, V2013, P139273, DOI DOI 10.1155/2013/139273
   Matsushima Y, 2020, RES SYNTH METHODS, V11, P237, DOI 10.1002/jrsm.1387
   Mean E, Sensitivity analysis results (leave-one-out method)
   Montgomery P, 2019, BMJ GLOB HEALTH, V4, DOI 10.1136/bmjgh-2018-000848
   Murray KO, 2009, ZOONOSES PUBLIC HLTH, V56, P370, DOI 10.1111/j.1863-2378.2008.01197.x
   Naing C, 2012, WORLD J GASTROENTERO, V18, P1642, DOI 10.3748/wjg.v18.i14.1642
   Nicacio JM, 2022, VIRUSES-BASEL, V14, DOI 10.3390/v14091988
   Page Matthew J, 2021, BMJ, V372, pn71, DOI [10.1016/j.ijsu.2021.105906, 10.1136/bmj.n71]
   Pang JX, 2012, PLOS NEGLECT TROP D, V6, DOI 10.1371/journal.pntd.0001641
   Peer Nasheeta, 2015, Trop Dis Travel Med Vaccines, V1, P6, DOI 10.1186/s40794-015-0007-4
   Perti T, 2016, PLOS NEGLECT TROP D, V10, DOI 10.1371/journal.pntd.0004630
   Rajsfus BF, 2023, HELIYON, V9, DOI 10.1016/j.heliyon.2023.e15021
   Roep BO, 2021, NAT REV ENDOCRINOL, V17, P150, DOI 10.1038/s41574-020-00443-4
   Rojas J, 2018, J DIABETES RES, V2018, DOI 10.1155/2018/9601801
   de Lima STS, 2021, CLIN INFECT DIS, V73, pE2436, DOI 10.1093/cid/ciaa1038
   Simon F, 2023, J TRAVEL MED, V30, DOI 10.1093/jtm/taad008
   Snyder RE, 2021, CLIN INFECT DIS, V73, P441, DOI 10.1093/cid/ciaa749
   Sobngwi E, 2008, JAMA-J AM MED ASSOC, V299, P2770, DOI 10.1001/jama.299.23.2770
   Soneja S, 2021, CURR ENV HLTH REP, V8, P245, DOI 10.1007/s40572-021-00322-8
   Suchowiecki K, 2021, CURR RHEUMATOL REP, V23, DOI 10.1007/s11926-021-00987-y
   Tutunchi S., 2021, J PHARM NUTR SCI, V11, P184, DOI 10.29169/1927-5951.2021.11.21
   Abregú AV, 2015, ACTA BIOQUIM CLIN L, V49, P393
   Wensveen TT, 2021, DIABETES RES CLIN PR, V172, DOI 10.1016/j.diabres.2020.108637
   White DL, 2008, J HEPATOL, V49, P831, DOI 10.1016/j.jhep.2008.08.006
   Yoneda S, 2017, J CLIN ENDOCR METAB, V102, P2394, DOI 10.1210/jc.2016-4029
NR 54
TC 0
Z9 0
U1 0
U2 0
PU WILEY
PI HOBOKEN
PA 111 RIVER ST, HOBOKEN 07030-5774, NJ USA
SN 1052-9276
EI 1099-1654
J9 REV MED VIROL
JI Rev. Med. Virol.
PD JUL
PY 2025
VL 35
IS 4
AR e70039
DI 10.1002/rmv.70039
PG 16
WC Virology
WE Science Citation Index Expanded (SCI-EXPANDED)
SC Virology
GA 3HG8V
UT WOS:001500313900001
PM 40454933
DA 2025-07-26
ER

PT J
AU Mahajan, S
   Kumar, R
   Singh, A
   Dhaka, P
   Pareek, A
   Kumar, P
   Tomar, S
AF Mahajan, Supreeti
   Kumar, Ravi
   Singh, Ankur
   Dhaka, Preeti
   Pareek, Akshay
   Kumar, Pravindra
   Tomar, Shailly
TI Targeting the host protein G3BP1 for the discovery of novel antiviral
   inhibitors against Chikungunya virus
SO VIROLOGY
LA English
DT Article
DE Chikungunya; Host protein G3BP1; Stress granules; Antiviral; Drug
   discovery
ID NSP3; REPLICATION; COMPLEXES; DOCKING
AB The molecular interactions between Chikungunya virus (CHIKV) non-structural protein 3 (nsP3) and the host GTPase Activating SH3 Domain Binding Protein 1 (G3BP1) are critical for CHIKV replication. The C-terminus hypervariable domain (HVD) of nsP3 protein binds to the nuclear transport factor 2 (NTF2)-like domain of G3BP1 through two tandem FGDF motifs, aiding in the disruption of stress granule (SG) formation. Given G3BP1's role in the antiviral response, it presents an attractive target for antiviral drug development. In this study, seven potential small molecules targeting the FGDF motif binding pocket of G3BP1 were identified using a structure-based virtual screening approach. The binding modes of these molecules were further investigated through molecular docking and simulations. Surface Plasmon Resonance (SPR) and Isothermal Titration Calorimetry (ITC) experiments confirmed their binding to purified G3BP1 with micromolar (mu M) affinity. The antiviral efficacy of these molecules was assessed using in vitro cell culture-based assays, revealing that L-7, WIN, SB2, NAL, DHD, GSK, and FLU effectively inhibited CHIKV replication with EC50 values of 1.99, 0.40, 5.38, 1.52, 7.39, 3.66, and 0.61 mu M, respectively. Additionally, CHIKV-infected cells treated with these compounds exhibited fewer virus-induced SGs compared to untreated controls without affecting SG formation under oxidative stress conditions. These findings indicate that identified inhibitors successfully block G3BP1-nsP3 interactions and suppress CHIKV replication. This is one of the first reports of small antiviral molecules targeting G3BP1, a host protein essential for stress granule formation in the antiviral cellular response and CHIKV replication.
C1 [Mahajan, Supreeti; Kumar, Ravi; Singh, Ankur; Dhaka, Preeti; Pareek, Akshay; Kumar, Pravindra; Tomar, Shailly] Indian Inst Technol Roorkee, Dept Biosci & Bioengn, Roorkee 247667, Uttarakhand, India.
C3 Indian Institute of Technology System (IIT System); Indian Institute of
   Technology (IIT) - Roorkee
RP Tomar, S (corresponding author), Indian Inst Technol Roorkee, Dept Biosci & Bioengn, Roorkee 247667, Uttarakhand, India.
EM shailly.tomar@bt.iitr.ac.in
RI Pareek, Akshay/Q-1790-2019
FU Ministry of Human Resource Development, Government of India; Council of
   Scientific & Industrial Research (CSIR); Scheme for Transformational and
   Advanced Research in Sciences (STARS) -Ministry of Education (MoE)
   [STARS2/2023-0209]; Government of India [BT/PR40141/BTIS/137/16/2021]
FX Authors, SM, AS, and PD acknowledge the Ministry of Human Resource
   Development, Government of India for financial support and AP
   acknowledge the Council of Scientific & Industrial Research (CSIR) for
   providing research fellowship. RK acknowledges the Ministry of Human
   Resource Development, Government of India, for financial support for the
   Post-Doctoral Fellowship. Authors express special thanks to Prof.
   Pravindra Kumar from Macromolecular Crystallographic Unit (MCU) ,
   Institute Instrumentation Centre (IIC) at the Indian Institute of
   Technology (IIT) Roorkee for providing the facility to carry out
   molecular simulation studies. The authors thank the MCU at the Institute
   Instrumentation Centre, Indian Institute of Technology (IIT) Roorkee,
   for providing the facility to carry out ITC experiments. Authors express
   special thanks to Prof. Debrupa Lahiri and her research scholar, Mr.
   Arabinda Majhi, 3D Bio-printing and cell-culture facility,
   RETHINK-Tinkering laboratory, IIT Roorkee for providing an inverted
   fluores-cence microscope facility to perform fluorescence imaging. P.K.
   and S.T. Scheme for Transformational and Advanced Research in Sciences
   (STARS) -Ministry of Education (MoE) with (Project ref no:
   STARS2/2023-0209) for supporting this study. The authors thank the
   Department of Biosciences and Bioengineering (BSBE) for providing the
   lab facility, Bioinformatics Centre (BIC) , supported by the Government
   of India (reference number BT/PR40141/BTIS/137/16/2021) , and Ashok
   Soota Molecular Medicine Facility at the Indian Institute of Technology
   Roorkee (IIT Roorkee) .
CR Abraham Mark James, 2015, SoftwareX, V1-2, P19, DOI 10.1016/j.softx.2015.06.001
   Ahola T., 2016, Chikungunya Virus: Advances in Biology, Pathogenesis, and Treatment, P75, DOI [DOI 10.1007/978-3-319-42958-8_6, DOI 10.1007/978-3-319-42958-86]
   Ahola T, 2021, ADV VIRUS RES, V111, P111, DOI 10.1016/bs.aivir.2021.07.003
   An SY, 2018, STRUCTURE, V26, P887, DOI 10.1016/j.str.2018.04.009
   Atasheva S, 2007, J VIROL, V81, P5046, DOI 10.1128/JVI.02746-06
   Caglioti C, 2013, NEW MICROBIOL, V36, P211
   Castro EF, 2024, CURR MICROBIOL, V81, DOI 10.1007/s00284-024-03874-8
   Cheng JY, 2020, J VIROL, V94, DOI 10.1128/JVI.02041-19
   Choudhury P, 2017, J VIROL, V91, DOI 10.1128/JVI.01298-17
   Coffey LL, 2011, J VIROL, V85, P1025, DOI 10.1128/JVI.01918-10
   Cristea IM, 2006, J BIOL CHEM, V281, P30269, DOI 10.1074/jbc.M603980200
   Cristea IM, 2010, J VIROL, V84, P6720, DOI 10.1128/JVI.01983-09
   Dallakyan S, 2015, METHODS MOL BIOL, V1263, P243, DOI 10.1007/978-1-4939-2269-7_19
   Dhaka P, 2024, BIOCHEMISTRY-US, V64, P823, DOI 10.1021/acs.biochem.4c00536
   Eberhardt J, 2021, J CHEM INF MODEL, V61, P3891, DOI 10.1021/acs.jcim.1c00203
   Forli S, 2016, NAT PROTOC, V11, P905, DOI 10.1038/nprot.2016.051
   Fros JJ, 2012, J VIROL, V86, P10873, DOI 10.1128/JVI.01506-12
   Galan A, 2017, FEBS J, V284, P3202, DOI 10.1111/febs.14184
   Galan-Huerta K. A., 2015, Medicina Universitaria, V17, P175, DOI [DOI 10.1016/J.RMU.2015.06, 10.1016/j.rmu.2015.06.001, DOI 10.1016/J.RMU.2015.06.001]
   Gonçalves BC, 2021, FUND CLIN PHARMACOL, V35, P305, DOI 10.1111/fcp.12609
   Gorchakov R, 2008, J VIROL, V82, P10088, DOI 10.1128/JVI.01011-08
   Götte B, 2020, J VIROL, V94, DOI 10.1128/JVI.01681-19
   Götte B, 2019, PLOS PATHOG, V15, DOI 10.1371/journal.ppat.1007842
   Götte B, 2018, VIRUSES-BASEL, V10, DOI 10.3390/v10030105
   Groft CM, 2002, MOL CELL, V9, P1273, DOI 10.1016/S1097-2765(02)00555-5
   He YH, 2023, VIROLOGY, V588, DOI 10.1016/j.virol.2023.109900
   Icard P, 2021, BIOCHIMIE, V180, P169, DOI 10.1016/j.biochi.2020.11.010
   Kang WF, 2021, FRONT IMMUNOL, V12, DOI 10.3389/fimmu.2021.718548
   Kedersha N, 2016, J CELL BIOL, V212, P845, DOI 10.1083/jcb.201508028
   Kim DY, 2016, PLOS PATHOG, V12, DOI 10.1371/journal.ppat.1005810
   Laskowski RA, 2011, J CHEM INF MODEL, V51, P2778, DOI 10.1021/ci200227u
   Lea WA, 2011, EXPERT OPIN DRUG DIS, V6, P17, DOI 10.1517/17460441.2011.537322
   Lill MA, 2011, J COMPUT AID MOL DES, V25, P13, DOI 10.1007/s10822-010-9395-8
   McInerney GM, 2005, MOL BIOL CELL, V16, P3753, DOI 10.1091/mbc.E05-02-0124
   Morris GM, 2009, J COMPUT CHEM, V30, P2785, DOI 10.1002/jcc.21256
   Panas MD, 2015, PLOS PATHOG, V11, DOI 10.1371/journal.ppat.1004659
   Panas MD, 2014, J VIROL, V88, P5888, DOI 10.1128/JVI.00439-14
   Panas MD, 2012, MOL BIOL CELL, V23, P4701, DOI 10.1091/mbc.E12-08-0619
   Saboury AA, 2006, J IRAN CHEM SOC, V3, P1, DOI 10.1007/BF03245784
   Schulte T, 2016, OPEN BIOL, V6, DOI 10.1098/rsob.160078
   Sheehan CT, 2022, J BIOL CHEM, V298, DOI 10.1016/j.jbc.2022.102552
   Singh VA, 2023, VIROLOGY, V578, P92, DOI 10.1016/j.virol.2022.11.012
   Vanommeslaeghe K, 2010, J COMPUT CHEM, V31, P671, DOI 10.1002/jcc.21367
   Vognsen T, 2013, PLOS ONE, V8, DOI 10.1371/journal.pone.0080947
NR 44
TC 0
Z9 0
U1 1
U2 1
PU ACADEMIC PRESS INC ELSEVIER SCIENCE
PI SAN DIEGO
PA 525 B ST, STE 1900, SAN DIEGO, CA 92101-4495 USA
SN 0042-6822
EI 1089-862X
J9 VIROLOGY
JI Virology
PD JUL
PY 2025
VL 608
AR 110551
DI 10.1016/j.virol.2025.110551
PG 17
WC Virology
WE Science Citation Index Expanded (SCI-EXPANDED)
SC Virology
GA 2KZ5T
UT WOS:001485151700001
PM 40306108
DA 2025-07-26
ER

PT J
AU Morreale, R
   Carvalho, DO
   Stenhouse, S
   Bajonero, J
   Pereira, R
   Hahn, DA
   Lloyd, A
   Hoel, DF
AF Morreale, Rachel
   Carvalho, Danilo O.
   Stenhouse, Steven
   Bajonero, Johanna
   Pereira, Rui
   Hahn, Daniel A.
   Lloyd, Aaron
   Hoel, David F.
TI Suppression of Aedes aegypti by the sterile insect technique on
   Captiva Island, Florida, USA from 2020 to 2022
SO PLOS NEGLECTED TROPICAL DISEASES
LA English
DT Article
ID UNITED-STATES; MOSQUITO; MANAGEMENT; ALBOPICTUS; DISPERSAL; AREA
AB Aedes aegypti, an aggressive nuisance biter and the primary vector for numerous arboviruses, such as chikungunya, dengue, and Zika, presents significant control challenges due to its ability to thrive in urban environments, escapes insecticide treatment by using cryptic resting and oviposition sites, and development of resistance to chemical mosquito control products being used routinely. From 2020 to 2022, the Lee County Mosquito Control District (LCMCD) employed the Sterile Insect Technique (SIT) to test a new approach in its integrated mosquito management toolbox, targeting the population suppression of Ae. aegypti on Captiva Island, Florida. Over 24.1 million sterile males were released across three phases, covering up to 142 hectares. The study demonstrated a population reduction of up to 79% in wild adults and a 59% decline in egg densities in the primary intervention area. While population control was successful, an influx of wild females from untreated zones posed ongoing challenges to complete suppression in areas close to non-intervention areas. This supported a need for an area-wide integrated pest management (AW-IPM) approach. These results underscore SIT's potential as a critical tool in integrated mosquito management strategies and emphasize practical application.
C1 [Morreale, Rachel; Stenhouse, Steven; Bajonero, Johanna; Lloyd, Aaron; Hoel, David F.] Lee Cty Mosquito Control Dist, Lehigh Acres, FL 33971 USA.
   [Carvalho, Danilo O.; Pereira, Rui] IAEA, Dept Nucl Sci & Applicat, Joint FAO IAEA Ctr Nucl Tech Food & Agr, Insect Pest Control Sect, Vienna, Austria.
   [Carvalho, Danilo O.; Hahn, Daniel A.] Univ Florida, Dept Entomol & Nematol, Gainesville, FL USA.
C3 International Atomic Energy Agency; State University System of Florida;
   University of Florida
RP Morreale, R (corresponding author), Lee Cty Mosquito Control Dist, Lehigh Acres, FL 33971 USA.
EM morreale@lcmcd.org
RI Hahn, Daniel/B-6971-2012; Carvalho, Danilo/AAL-7270-2020
FU CDC-FDOH Hurricane Co-Agreement grant (CODRF); Insect Pest Control
   Section of the Joint FAO/IAEA Centre of Nuclear Techniques in Food and
   Agriculture; United States State Department ("Surge Expansion of the
   Sterile Insect Technique (SIT) to Control Mosquito Populations that
   Transmit the Zika Virus"); Florida Department of Health CDC-FDOH
   Hurricane Co-Agreement grant (CODRE); Florida Department of Agriculture
   and Consumer Services [25367, 20220]; National Institute of Food and
   Agriculture, US Department of Agriculture, Hatch project
   [FLA-ENY-005943]; Joint FAO/IAEA CRP ("Mosquito Irradiation,
   Sterilization, and Quality Control")
FX This study was partially supported by a CDC-FDOH Hurricane Co-Agreement
   grant (CODRF to DFH). Support was also provided by the Insect Pest
   Control Section of the Joint <EM><STRONG> </STRONG></EM>FAO/IAEA Centre
   of Nuclear Techniques in Food and Agriculture and the United States
   State Department ("Surge Expansion of the Sterile Insect Technique (SIT)
   to Control Mosquito Populations that Transmit the Zika Virus" to DOC and
   RP). Support was provided as well by the Florida Department of Health
   CDC-FDOH Hurricane Co-Agreement grant (CODRE to DAH); Florida Department
   of Agriculture and Consumer Services (Projects 25367 and 20220 to DAH);
   National Institute of Food and Agriculture, US Department of
   Agriculture, Hatch project (FLA-ENY-005943 to DAH); and the joint
   FAO/IAEA CRP ("Mosquito Irradiation, Sterilization, and Quality Control"
   to DAH). The funders had no role in study design, data collection and
   analysis, decision to publish, or preparation of the manuscript.
CR Achee NL, 2019, PLOS NEGLECT TROP D, V13, DOI 10.1371/journal.pntd.0006822
   [Anonymous], 2024, R Foundation for Statistical Computing, DOI DOI 10.5070/D330664703
   Bagcchi S, 2023, LANCET INFECT DIS, V23, pE401, DOI 10.1016/S1473-3099(23)00581-9
   Balatsos G, 2021, INSECTS, V12, DOI 10.3390/insects12020110
   Bansal Somya, 2024, Lancet Planet Health, V8, pe617, DOI 10.1016/S2542-5196(24)00169-4
   BAUMHOVER AH, 1955, J ECON ENTOMOL, V48, P462, DOI 10.1093/jee/48.4.462
   Becker N, 2022, PARASITE VECTOR, V15, DOI 10.1186/s13071-021-05112-7
   Bellini R, 2021, J MED ENTOMOL, V58, P807, DOI 10.1093/jme/tjaa235
   Bourtzis K, 2016, ACTA TROP, V157, P115, DOI 10.1016/j.actatropica.2016.01.009
   Bouyer J, 2024, INFECT DIS POVERTY, V13, DOI 10.1186/s40249-024-01242-z
   Bouyer J, 2020, TRENDS PARASITOL, V36, P325, DOI 10.1016/j.pt.2020.01.004
   Brodersen KH, 2015, ANN APPL STAT, V9, P247, DOI 10.1214/14-AOAS788
   Brodersen KH., 2017, Package Causal Impact
   Bushland R. C., 1975, Bulletin of the Entomological Society of America, V21, P23
   Carvalho DO, 2022, PARASITE VECTOR, V15, DOI 10.1186/s13071-022-05512-3
   Cebrián-Camisón S, 2020, INSECTS, V11, DOI 10.3390/insects11120848
   Chang C, 2016, J AUTOIMMUN, V68, P1, DOI 10.1016/j.jaut.2016.02.006
   Chen J, 2018, J THEOR BIOL, V455, P342, DOI 10.1016/j.jtbi.2018.07.026
   Christophers S.R., 1960, Aedes aegypti (L.) The Yellow Fever Mosquito - life history, P739
   Connelly CR, 2020, J AM MOSQUITO CONTR, V36, P2, DOI 10.2987/8756-971X-36.2S.2
   Crawford JE, 2020, NAT BIOTECHNOL, V38, P482, DOI 10.1038/s41587-020-0471-x
   Cullen KA, 2016, MMWR SURVEILL SUMM, V65, P1, DOI 10.15585/mmwr.ss6502a1
   Dame DA, 2009, MALARIA J, V8, DOI 10.1186/1475-2875-8-S2-S2
   Dobson SL, 2021, J MED ENTOMOL, V58, P1980, DOI 10.1093/jme/tjab025
   DUFFY J, 1968, B NEW YORK ACAD MED, V44, P687
   Dyck VA, 2021, STERILE INSECT TECHNIQUE, 2 EDITION, P1, DOI 10.1201/9781003035572
   Foley EW, 2020, AREA-WIDE INTEGRATED PEST MANAGEMENT, P319
   Garcia GD, 2018, PLOS NEGLECT TROP D, V12, DOI 10.1371/journal.pntd.0006227
   Gato R, 2021, INSECTS, V12, DOI 10.3390/insects12050469
   Gomes AD, 2005, REV SAUDE PUBL, V39, P206, DOI 10.1590/S0034-89102005000200010
   Guedes RNC, 2020, PEST MANAG SCI, V76, P2144, DOI 10.1002/ps.5752
   Harrington LC, 2005, AM J TROP MED HYG, V72, P209, DOI 10.4269/ajtmh.2005.72.209
   Hendrichs J, 2021, STERILE INSECT TECHNIQUE, 2 EDITION, P841
   Huang ZJ, 2013, MALARIA J, V12, DOI 10.1186/1475-2875-12-269
   Kittayapong P, 2019, PLOS NEGLECT TROP D, V13, DOI 10.1371/journal.pntd.0007771
   Kondapaneni R, 2021, PATHOGENS, V10, DOI 10.3390/pathogens10080947
   Lambrechts L, 2012, MEM I OSWALDO CRUZ, V107, P1080, DOI 10.1590/S0074-02762012000800022
   Lloyd AM., 2018, Florida mosquito control: the state of the mission as defined by mosquito controllers, regulators, and environmental managers
   Lucas KJ., 2022, Arthropod Management Tests, V47
   Lwande OW, 2020, VECTOR-BORNE ZOONOT, V20, P71, DOI 10.1089/vbz.2019.2486
   Mains JW, 2019, J MED ENTOMOL, V56, P1296, DOI 10.1093/jme/tjz051
   McGregor BL, 2021, J MED ENTOMOL, V58, P10, DOI 10.1093/jme/tjaa157
   Mohammed HP, 2010, J TRAVEL MED, V17, P8, DOI 10.1111/j.1708-8305.2009.00374.x
   Moise IK, 2024, SCI REP-UK, V14, DOI 10.1038/s41598-024-72734-z
   Moore TC, 2022, J MED ENTOMOL, V59, P1164, DOI 10.1093/jme/tjac070
   Morreale R, 2024, PLOS ONE, V19, DOI 10.1371/journal.pone.0311407
   Nogueira P., 2009, The early history of yellow fever
   Oliva CF, 2021, INSECTS, V12, DOI 10.3390/insects12030191
   Giménez JO, 2015, J MED ENTOMOL, V52, P879, DOI 10.1093/jme/tjv107
   Patterson G.M., 2004, The mosquito wars: a history of mosquito control in Florida
   Powell JR, 2018, BIOSCIENCE, V68, P854, DOI 10.1093/biosci/biy119
   REITER P, 1995, AM J TROP MED HYG, V52, P177, DOI 10.4269/ajtmh.1995.52.177
   Rivera A, 2020, MMWR-MORBID MORTAL W, V69, P149, DOI 10.15585/mmwr.mm6906a1
   RStudio Team, 2020, RStudio: Integrated Development for R, DOI DOI 10.1002/JWMG.232
   Schluep SM, 2021, INSECTS, V12, DOI 10.3390/insects12100866
   Scott ML, 2021, AM J TROP MED HYG, V104, P1111, DOI 10.4269/ajtmh.19-0602
   Soghigian J, 2020, MOL ECOL, V29, P3593, DOI 10.1111/mec.15590
   SOPER FL, 1967, B WORLD HEALTH ORGAN, V36, P521
   Stephenson C, 2022, INSECTS, V13, DOI 10.3390/insects13020163
   Tur C, 2023, INSECTS, V14, DOI 10.3390/insects14080688
   Tur C, 2021, INSECTS, V12, DOI 10.3390/insects12030272
   Tussey DA, 2023, J MED ENTOMOL, V60, P1038, DOI 10.1093/jme/tjad079
   USA, 2022, Captiva CDP, Florida-Census Bureau Profile
   Wang YF, 2023, PESTIC BIOCHEM PHYS, V195, DOI 10.1016/j.pestbp.2023.105577
   Wilke ABB, 2021, TRENDS PARASITOL, V37, P1027, DOI 10.1016/j.pt.2021.09.013
   Zheng ML, 2015, PARASITE VECTOR, V8, DOI 10.1186/s13071-014-0631-2
   Zheng XY, 2019, NATURE, V572, P56, DOI 10.1038/s41586-019-1407-9
NR 67
TC 0
Z9 0
U1 0
U2 0
PU PUBLIC LIBRARY SCIENCE
PI SAN FRANCISCO
PA 1160 BATTERY STREET, STE 100, SAN FRANCISCO, CA 94111 USA
SN 1935-2735
J9 PLOS NEGLECT TROP D
JI Plos Neglect. Trop. Dis.
PD JUL
PY 2025
VL 19
IS 7
AR e0013256
DI 10.1371/journal.pntd.0013256
PG 19
WC Infectious Diseases; Parasitology; Tropical Medicine
WE Science Citation Index Expanded (SCI-EXPANDED)
SC Infectious Diseases; Parasitology; Tropical Medicine
GA 4VL0C
UT WOS:001527608800001
PM 40644512
DA 2025-07-26
ER

PT J
AU Nascimento, GJ
   Cosme, LV
   Torres, ALQ
   Lima, JBP
   Martins, AJ
AF Nascimento, Gabriel Joventino
   Cosme, Luciano Veiga
   Torres, Andre Luiz Quintanilha
   Lima, Jose Bento Pereira
   Martins, Ademir Jesus
TI High voltage-gated sodium channel gene diversity in Aedes
   albopictus across Brazil
SO SCIENTIFIC REPORTS
LA English
DT Article
DE Asian tiger mosquito; Aedes albopictus; Molecular
   surveillance; Diversity; Vector genetics
ID VECTOR COMPETENCE; DENGUE VIRUS; AEGYPTI; MOSQUITO; POPULATIONS;
   RESISTANCE; SPREAD; STATE
AB The invasive Aedes albopictus, commonly known as the Asian tiger mosquito, has spread globally, posing public health risks because of its role as a secondary vector for arboviruses and capacity to transmit pathogens across sylvatic and urban cycles. In Brazil, where Ae. aegypti remains the primary vector of dengue, Zika, and chikungunya viruses; Ae. albopictus is being increasingly monitored because of its ecological plasticity and potential to develop insecticide resistance. Here, we analyzed the genetic diversity of voltage-gated sodium channel (NaV) gene in Ae. albopictus populations across Brazil, in which knockdown resistance mutations (kdr) are associated with pyrethroid resistance. We collected Ae. albopictus from 46 Brazilian cities, extracted DNA from individual mosquitoes, and prepared pooled samples for next-generation sequencing. We targeted two NaV segments, regions commonly associated with kdr in other mosquito species: IIS6 and IIIS6 segments. High-throughput sequencing and bioinformatics analysis were used to assess haplotype diversity, distribution, and phylogenetic relationships. We identified 20 IIS6 and 24 IIIS6 haplotypes, indicating high genetic diversity within the NaV gene among Brazilian Ae. albopictus populations. No kdr mutations were detected despite the documented occurrence of these mutations in Ae. albopictus from other regions of the world. Nonetheless, we observed several synonymous polymorphisms, suggesting ancestral variation and potential for adaptive evolution. Our findings revealed substantial genetic diversity within the NaV gene in Brazilian Ae. albopictus populations but no current evidence of pyrethroid resistance-associated kdr mutations. The observed diversity provides a foundation for tracking shifts in allele frequencies that may affect insecticide susceptibility and vector competence. Continuous monitoring of genetic variation is essential to preemptively address the development of resistance in Ae. albopictus and mitigate potential public health risks.
C1 [Nascimento, Gabriel Joventino; Torres, Andre Luiz Quintanilha; Lima, Jose Bento Pereira; Martins, Ademir Jesus] Fiocruz MS, Inst Oswaldo Cruz, Lab Biol Controle & Vigilancia Insetos Vetores, Rio De Janeiro, Brazil.
   [Cosme, Luciano Veiga] Univ Calif Riverside, Dept Entomol, Riverside, CA USA.
   [Martins, Ademir Jesus] Inst Nacl Ciencia & Tecnol Entomol Mol, Rio De Janeiro, Brazil.
C3 Fundacao Oswaldo Cruz; University of California System; University of
   California Riverside
RP Martins, AJ (corresponding author), Fiocruz MS, Inst Oswaldo Cruz, Lab Biol Controle & Vigilancia Insetos Vetores, Rio De Janeiro, Brazil.; Martins, AJ (corresponding author), Inst Nacl Ciencia & Tecnol Entomol Mol, Rio De Janeiro, Brazil.
EM ademirjr@ioc.fiocruz.br
RI Martins, Ademir/W-3251-2019
FU Conselho Nacional de Desenvolvimento Cientfico e Tecnolgico; Ministry of
   Health/Brazil
FX We acknowledge the CGARB, Ministry of Health/Brazil, for their efforts
   in funding and organizing the nationwide collections of Aedes eggs for
   the Aegypti aegypti insecticide resistance monitoring, from which we
   obtained the Ae. albopictus samples were used in this study. We are also
   grateful to the team at the NGS facility at FIOCRUZ for their support.
CR Angel Bennet, 2008, Journal of Vector Borne Diseases, V45, P56
   [Anonymous], **DATA OBJECT**, DOI 10.5281/zenodo.14624090
   Auteri M, 2018, BIOMED RES INT, V2018, DOI 10.1155/2018/3098575
   Ayres C, 2002, MEM I OSWALDO CRUZ, V97, P871, DOI 10.1590/S0074-02762002000600022
   Linss JGB, 2014, PARASITE VECTOR, V7, DOI 10.1186/1756-3305-7-25
   Bonizzoni M, 2013, TRENDS PARASITOL, V29, P460, DOI 10.1016/j.pt.2013.07.003
   Brito LP, 2018, BIOMED RES INT, V2018, DOI 10.1155/2018/2410819
   Campos KB, 2020, PARASITE VECTOR, V13, DOI 10.1186/s13071-020-04406-6
   Chen HM, 2021, PARASITE VECTOR, V14, DOI 10.1186/s13071-021-04906-z
   Clement M, 2000, MOL ECOL, V9, P1657, DOI 10.1046/j.1365-294x.2000.01020.x
   Corbel V, 2016, PLOS NEGLECT TROP D, V10, DOI 10.1371/journal.pntd.0005054
   Cosme LV, 2020, PLOS NEGLECT TROP D, V14, DOI 10.1371/journal.pntd.0008219
   Costa MM, 2020, SCI REP-UK, V10, DOI 10.1038/s41598-020-70029-7
   Couto-Lima D, 2017, SCI REP-UK, V7, DOI 10.1038/s41598-017-05186-3
   de Oliveira RL, 2003, AM J TROP MED HYG, V69, P105, DOI 10.4269/ajtmh.2003.69.105
   Degallier N, 2003, REV SAUDE PUBL, V37, P386, DOI 10.1590/S0034-89102003000300019
   Dolabella SS, 2016, J MED ENTOMOL, V53, P967, DOI 10.1093/jme/tjw053
   Faraji A, 2014, PLOS NEGLECT TROP D, V8, DOI 10.1371/journal.pntd.0003037
   Farnesi LC, 2015, J INSECT PHYSIOL, V83, P43, DOI 10.1016/j.jinsphys.2015.10.006
   Ferreira-de-Lima VH, 2020, SCI REP-UK, V10, DOI 10.1038/s41598-020-60870-1
   Fotakis EA, 2020, INFECT DIS POVERTY, V9, DOI 10.1186/s40249-020-0635-4
   Gratz NG, 2004, MED VET ENTOMOL, V18, P215, DOI 10.1111/j.0269-283X.2004.00513.x
   Hathaway NJ, 2018, NUCLEIC ACIDS RES, V46, DOI 10.1093/nar/gkx1201
   Ishak IH, 2016, SCI REP-UK, V6, DOI 10.1038/srep24707
   Ishak IH, 2015, PARASITE VECTOR, V8, DOI 10.1186/s13071-015-0797-2
   Kalyaanamoorthy S, 2017, NAT METHODS, V14, P587, DOI [10.1038/NMETH.4285, 10.1038/nmeth.4285]
   Kasai S, 2019, EUROSURVEILLANCE, V24, P48, DOI 10.2807/1560-7917.ES.2019.24.5.1700847
   Kasai S, 2011, JPN J INFECT DIS, V64, P217
   Kobayashi D, 2018, AM J TROP MED HYG, V98, P1460, DOI 10.4269/ajtmh.17-0954
   Kotsakiozi P, 2017, ECOL EVOL, V7, P10143, DOI 10.1002/ece3.3514
   Kraemer MUG, 2019, NAT MICROBIOL, V4, P854, DOI 10.1038/s41564-019-0376-y
   Kraemer MUG, 2015, SCI DATA, V2, DOI 10.1038/sdata.2015.35
   Lambrechts L, 2010, PLOS NEGLECT TROP D, V4, DOI 10.1371/journal.pntd.0000646
   Lourenço-De-Oliveira R, 2004, T ROY SOC TROP MED H, V98, P43, DOI 10.1016/S0035-9203(03)00006-3
   Macoris MD, 2018, PLOS NEGLECT TROP D, V12, DOI 10.1371/journal.pntd.0006390
   Maennel A., 2023, The Pesticide Atlas-Facts and Figures about Toxic Chemicals in Agricultural
   Marcombe S, 2014, PLOS ONE, V9, DOI 10.1371/journal.pone.0101992
   Martins AJ, 2012, PLOS ONE, V7, DOI 10.1371/journal.pone.0031889
   Medeiros AS, 2018, PLOS ONE, V13, DOI 10.1371/journal.pone.0194108
   Minh BQ, 2020, MOL BIOL EVOL, V37, P1530, DOI 10.1093/molbev/msaa015
   Modak MP, 2022, SCI REP-UK, V12, DOI 10.1038/s41598-022-17739-2
   Moyes CL, 2017, PLOS NEGLECT TROP D, V11, DOI 10.1371/journal.pntd.0005625
   Paupy C, 2009, MICROBES INFECT, V11, P1177, DOI 10.1016/j.micinf.2009.05.005
   Pereira-dos-Santos T, 2020, PATHOGENS, V9, DOI 10.3390/pathogens9040266
   Pichler V, 2021, INSECTS, V12, DOI 10.3390/insects12010079
   Rahman RU, 2021, SCI REP-UK, V11, DOI 10.1038/s41598-021-83465-w
   SantAna AL, 1996, REV SAUDE PUBL, V30, P392, DOI 10.1590/S0034-89101996000400013
   SERUFO JC, 1993, MEM I OSWALDO CRUZ, V88, P503, DOI 10.1590/S0074-02761993000300025
   Souza BS, 2023, SCI REP-UK, V13, DOI 10.1038/s41598-023-44430-x
   Valle Denise, 2019, Mem. Inst. Oswaldo Cruz, V114, pe180544, DOI 10.1590/0074-02760180544
   Vega-Rúa A, 2014, J VIROL, V88, P6294, DOI 10.1128/JVI.00370-14
   Xu JB, 2016, PLOS NEGLECT TROP D, V10, DOI 10.1371/journal.pntd.0004696
   Yougang AP, 2020, PLOS ONE, V15, DOI 10.1371/journal.pone.0234572
   Zhorov BS, 2017, NEUROTOXICOLOGY, V60, P171, DOI 10.1016/j.neuro.2016.08.013
   Zhou XJ, 2019, PARASITE VECTOR, V12, DOI 10.1186/s13071-019-3423-x
NR 55
TC 0
Z9 0
U1 0
U2 0
PU NATURE PORTFOLIO
PI BERLIN
PA HEIDELBERGER PLATZ 3, BERLIN, 14197, GERMANY
SN 2045-2322
J9 SCI REP-UK
JI Sci Rep
PD JUL 1
PY 2025
VL 15
IS 1
AR 20832
DI 10.1038/s41598-025-08989-x
PG 12
WC Multidisciplinary Sciences
WE Science Citation Index Expanded (SCI-EXPANDED)
SC Science & Technology - Other Topics
GA 4OR1W
UT WOS:001523013700007
PM 40596556
DA 2025-07-26
ER

PT J
AU Obame-Nkoghe, J
   Kondji, FM
   Diouf, E
   Thiaw, O
   Niangui, BG
   Ondo-Oyono, A
   Okomo-Nguema, Y
   Longo-Pendy, NM
   Mounioko, F
   Makanga, B
   Kamgang, B
   Paupy, C
   Kengne, P
   Otomo, PV
   Niang, EA
AF Obame-Nkoghe, Judicael
   Kondji, Fael Moudoumi
   Diouf, El Hadji
   Thiaw, Omar
   Niangui, Brad Ghaven
   Ondo-Oyono, Arnauld
   Okomo-Nguema, Yasmine
   Longo-Pendy, Neil Michel
   Mounioko, Franck
   Makanga, Boris
   Kamgang, Basile
   Paupy, Christophe
   Kengne, Pierre
   Otomo, Patricks Voua
   Niang, El Hadji Amadou
TI Bioassay tests reveal for the first time pyrethroid resistance in
   Aedes mosquitoes from Franceville, southeast Gabon, Central
   Africa
SO PARASITE
LA English
DT Article
DE Aedes; Insecticide resistance; Pyrethroids;
   Organophosphates; Carbamates; PBO
ID CHIKUNGUNYA OUTBREAK; ANOPHELES-GAMBIAE; ALBOPICTUS; DIPTERA; AEGYPTI;
   DENGUE
AB The spread of resistance to insecticides, such as pyrethroids, in Aedes vectors increases the risk of spread of arboviral diseases. In Gabon, the insecticide resistance profiles of Ae. aegypti and Ae. albopictus species remain poorly known. During a study to monitor the dynamics of Aedes populations in Franceville, in south-east Gabon, the resistance profiles of these two species to pyrethroids, organophosphates and carbamates were assessed. Susceptibility tests on adults and synergist tests with piperonyl butoxide (PBO) were carried out as per the World Health Organization protocol. The results showed that Ae. aegypti and Ae. albopictus were susceptible to permethrin, pirimiphos-methyl and bendiocarb. However, both species were resistant to deltamethrin (mortality: 67% for Ae. aegypti; 33% for Ae. albopictus). Exposure to a 5-fold dose of deltamethrin increased mortality to 100% and 91% for Ae. aegypti and Ae. albopictus, respectively. Resistance to alpha-cypermethrin was also recorded (mortality: 82% for Ae. aegypti; 64.6% for Ae. albopictus). Pre-exposure to PBO resulted in the restoration of susceptibility to deltamethrin and alpha-cypermethrin for Ae. aegypti, and a significant increase in mortality for Ae. albopictus. These data provide the first evidence of pyrethroid resistance in Aedes in Gabon and could help to establish more effective control measures against arbovirus vectors.
   La propagation de la r & eacute;sistance aux insecticides, tels que les pyr & eacute;thrino & iuml;des, chez les vecteurs Aedes augmente le risque de propagation des arboviroses. Au Gabon, les profils de r & eacute;sistance aux insecticides des esp & egrave;ces Ae. aegypti et Ae. albopictus restent mal connus. Lors d'une & eacute;tude de suivi de la dynamique des populations d'Aedes & agrave; Franceville, dans le sud-est du Gabon, les profils de r & eacute;sistance de ces deux esp & egrave;ces aux pyr & eacute;thrino & iuml;des, aux organophosphor & eacute;s et aux carbamates ont & eacute;t & eacute; & eacute;valu & eacute;s. Des tests de sensibilit & eacute; sur adultes et des tests synerg & eacute;tiques au butoxyde de pip & eacute;ronyle (PBO) ont & eacute;t & eacute; r & eacute;alis & eacute;s conform & eacute;ment au protocole de l'Organisation Mondiale de la Sant & eacute;. Les r & eacute;sultats ont montr & eacute; qu'Ae. aegypti et Ae. albopictus & eacute;taient sensibles & agrave; la perm & eacute;thrine, au pirimiphos-m & eacute;thyl et au bendiocarbe. Cependant, les deux esp & egrave;ces & eacute;taient r & eacute;sistantes & agrave; la deltam & eacute;thrine (mortalit & eacute; : 67 % pour Ae. aegypti, 33 % pour Ae. albopictus). L'exposition & agrave; une dose de deltam & eacute;thrine multipli & eacute;e par 5 a augment & eacute; la mortalit & eacute;, respectivement & agrave; 100 % pour Ae. aegypti et 91 % et pour Ae. albopictus. Une r & eacute;sistance & agrave; l'alpha-cyperm & eacute;thrine a & eacute;galement & eacute;t & eacute; observ & eacute;e (mortalit & eacute; : 82 % pour Ae. aegypti, 64,6 % pour Ae. albopictus). Une pr & eacute;exposition au PBO a entra & icirc;n & eacute; la restauration de la sensibilit & eacute; & agrave; la deltam & eacute;thrine et & agrave; l'alpha-cyperm & eacute;thrine pour Ae. aegypti, et une augmentation significative de la mortalit & eacute; pour Ae. albopictus. Ces donn & eacute;es fournissent la premi & egrave;re preuve de r & eacute;sistance aux pyr & eacute;thro & iuml;des chez les Aedes au Gabon et pourraient aider & agrave; & eacute;tablir des mesures de contr & ocirc;le plus efficaces contre les vecteurs d'arbovirus.
C1 [Obame-Nkoghe, Judicael; Kondji, Fael Moudoumi; Niangui, Brad Ghaven; Mounioko, Franck] Univ Sci & Tech Masuku USTM, Dept Biol, BP 901, Franceville, Gabon.
   [Obame-Nkoghe, Judicael; Ondo-Oyono, Arnauld; Okomo-Nguema, Yasmine; Longo-Pendy, Neil Michel; Mounioko, Franck] Ctr Interdisciplinaire Rech Med Franceville CIRMF, Unite Rech Ecol Sante, BP 769, Franceville, Gabon.
   [Obame-Nkoghe, Judicael; Otomo, Patricks Voua] Univ Free State, Dept Zool & Entomol, Fac Nat & Agr Sci, ZA-9866 Phuthaditjhaba, South Africa.
   [Diouf, El Hadji; Thiaw, Omar; Niang, El Hadji Amadou] Univ Cheikh Anta Diop Dakar, Lab Ecol Vectorielle & Parasitaire, BP 5005, Dakar, Senegal.
   [Makanga, Boris] Res Inst Trop Ecol IRET, BP 13354, Libreville, Gabon.
   [Kamgang, Basile] Ctr Res Infect Dis CRID, POB 13591, Yaounde, Cameroon.
   [Paupy, Christophe; Kengne, Pierre] Univ Montpellier, MIVEGEC, CNRS, IRD, F-34394 Montpellier, France.
C3 University of the Free State; University Cheikh Anta Diop Dakar;
   Universite de Montpellier; Centre National de la Recherche Scientifique
   (CNRS); Institut de Recherche pour le Developpement (IRD)
RP Obame-Nkoghe, J (corresponding author), Univ Sci & Tech Masuku USTM, Dept Biol, BP 901, Franceville, Gabon.; Obame-Nkoghe, J (corresponding author), Ctr Interdisciplinaire Rech Med Franceville CIRMF, Unite Rech Ecol Sante, BP 769, Franceville, Gabon.; Obame-Nkoghe, J (corresponding author), Univ Free State, Dept Zool & Entomol, Fac Nat & Agr Sci, ZA-9866 Phuthaditjhaba, South Africa.; Paupy, C (corresponding author), Univ Montpellier, MIVEGEC, CNRS, IRD, F-34394 Montpellier, France.
EM judicael.obame@live.fr; obamenkoghej@ufs.ac.za
RI Kamgang, Basile/ABC-8345-2021; Otomo, Patricks/AAE-8643-2019; MAKANGA,
   Boris/E-5239-2019
FU European Union [ARISE-PP-FA-072]; African Research Initiative for
   Scientific Excellence(ARISE), pilot programme; European Commission;
   African Union Commission; University of the Free State, South Africa
FX This study receivedfinancial support from the European Union(Grant no.
   ARISE-PP-FA-072 to JON), through the African Research Initiative for
   Scientific Excellence(ARISE), pilot programme. ARISEis implemented by
   the African Academy of Sciences with support fromthe European Commission
   and the African Union Commission. This study also benefited from
   internal financial support from the University of the Free State, South
   Africa (to PVO). The contents of this document are the sole
   responsibility of the authors and can under no circum-stances be
   regarded as reflecting the position of the European Union, the African
   Academy of Sciences, the African Union Commission, or the institutions
   to which the authors are affiliated. The funders played no role in
   design of the study, collection and analysis of data, decision to
   publish or preparation of the manuscript.
CR Abe H, 2020, INT J INFECT DIS, V91, P129, DOI 10.1016/j.ijid.2019.12.002
   Akogbéto MC, 2006, MALARIA J, V5, DOI 10.1186/1475-2875-5-22
   BBERNARD C, 1993, J TOXICOL ENV HEALTH, V38, P199, DOI 10.1080/15287399309531712
   Boussougou-Sambe ST, 2023, MALARIA J, V22, DOI 10.1186/s12936-023-04820-y
   Boussougou-Sambe ST, 2022, PARASITE VECTOR, V15, DOI 10.1186/s13071-022-05320-9
   Bouyer J., 2017, Entomologie mdicale et vtrinaire, P89
   Busari LO, 2023, PLOS ONE, V18, DOI 10.1371/journal.pone.0285605
   Caputo B, 2020, PLOS NEGLECT TROP D, V14, DOI 10.1371/journal.pntd.0008159
   Chen ML, 2020, ARCH INSECT BIOCHEM, V104, DOI 10.1002/arch.21686
   Das P, 2024, MED VET ENTOMOL, V38, P269, DOI 10.1111/mve.12713
   Delisle E, 2015, EUROSURVEILLANCE, V20, P8, DOI 10.2807/1560-7917.ES2015.20.17.21108
   Djiappi-Tchamen B, 2021, INSECTS, V12, DOI 10.3390/insects12090819
   Edwards F. W., 1941, Mosquitoes of the Ethiopian Region III-Culicine adults and pupae London: Printed by order of the trustees sold at the British museum (natural history)
   Egid BR, 2022, CURR RES PARASITOL V, V2, DOI 10.1016/j.crpvbd.2021.100074
   Gabor JJ, 2016, TRAVEL MED INFECT DI, V14, P26, DOI 10.1016/j.tmaid.2016.01.005
   Gubler DJ, 1998, CLIN MICROBIOL REV, V11, P480, DOI 10.1128/CMR.11.3.480
   Huang YM, 2004, ZOOTAXA, P1
   Kamgang Basile, 2024, PLoS Negl Trop Dis, V18, pe0011903, DOI 10.1371/journal.pntd.0011903
   Kamgang B, 2011, PARASITE VECTOR, V4, DOI 10.1186/1756-3305-4-79
   Kampango A, 2022, PLOS NEGLECT TROP D, V16, DOI 10.1371/journal.pntd.0010355
   Konkon AK, 2023, TROP MED HEALTH, V51, DOI 10.1186/s41182-023-00514-y
   Koumba A A, 2018, Bull Soc Pathol Exot, V111, P176, DOI 10.3166/bspe-2018-0040
   Lee RML, 2014, TROP BIOMED, V31, P670
   Lemrabott MAO, 2023, PARASITE VECTOR, V16, DOI 10.1186/s13071-023-06066-8
   Maiga AA, 2024, PLOS ONE, V19, DOI 10.1371/journal.pone.0304550
   Mnzava AP, 2015, MALARIA J, V14, DOI 10.1186/s12936-015-0693-4
   Montgomery M, 2022, INFECT DIS POVERTY, V11, DOI 10.1186/s40249-022-01013-8
   Mourou JR, 2010, MALARIA J, V9, DOI 10.1186/1475-2875-9-321
   Pagès F, 2009, PLOS ONE, V4, DOI 10.1371/journal.pone.0004691
   Paupy C, 2009, MICROBES INFECT, V11, P1177, DOI 10.1016/j.micinf.2009.05.005
   Paupy C, 2012, VECTOR-BORNE ZOONOT, V12, P167, DOI 10.1089/vbz.2011.0736
   Pinto J, 2006, MED VET ENTOMOL, V20, P27, DOI 10.1111/j.1365-2915.2006.00611.x
   Poungou N, 2024, MICROORGANISMS, V12, DOI 10.3390/microorganisms12010004
   REITER P, 1987, J AM MOSQUITO CONTR, V3, P494
   Rezza G, 2007, LANCET, V370, P1840, DOI 10.1016/S0140-6736(07)61779-6
   Roiz D, 2022, PLOS NEGLECT TROP D, V16, DOI 10.1371/journal.pntd.0010310
   Seid M, 2024, PLOS ONE, V19, DOI 10.1371/journal.pone.0309335
   Sene NM, 2021, PLOS NEGLECT TROP D, V15, DOI 10.1371/journal.pntd.0009393
   Smith LB, 2016, PESTIC BIOCHEM PHYS, V133, P1, DOI 10.1016/j.pestbp.2016.03.005
   Socha W, 2022, J CLIN MED, V11, DOI 10.3390/jcm11113026
   Susanna Dewi, 2021, F1000Res, V10, P200, DOI 10.12688/f1000research.46883.1
   Van Dyk JS, 2011, CHEMOSPHERE, V82, P291, DOI 10.1016/j.chemosphere.2010.10.033
   Weetman D, 2018, INT J ENV RES PUB HE, V15, DOI 10.3390/ijerph15020220
   WHO, 2022, Manual for monitoring insecticide resistance in mosquito vectors and selecting appropriate interventions
   Yougang AP, 2022, PLOS ONE, V17, DOI 10.1371/journal.pone.0278779
   Yougang AP, 2020, PLOS ONE, V15, DOI 10.1371/journal.pone.0234572
   Zulfa R, 2022, TROP MED INFECT DIS, V7, DOI 10.3390/tropicalmed7100306
NR 47
TC 0
Z9 0
U1 2
U2 2
PU EDP SCIENCES S A
PI LES ULIS CEDEX A
PA 17, AVE DU HOGGAR, PA COURTABOEUF, BP 112, F-91944 LES ULIS CEDEX A,
   FRANCE
SN 1252-607X
EI 1776-1042
J9 PARASITE
JI Parasite
PD JUL 1
PY 2025
VL 32
AR 40
DI 10.1051/parasite/2025036
PG 8
WC Parasitology
WE Science Citation Index Expanded (SCI-EXPANDED)
SC Parasitology
GA 4KY0M
UT WOS:001520479300001
PM 40591841
DA 2025-07-26
ER

PT J
AU Quel, NG
   Rosa, LT
   Antonio, LM
   Pinheiro, GMS
   Barbosa, LRS
   Houry, WA
   Ramos, CHI
AF Quel, Natalia G.
   Rosa, Leonardo T.
   Antonio, Larissa M.
   Pinheiro, Glaucia M. S.
   Barbosa, Leandro R. S.
   Houry, Walid A.
   Ramos, Carlos H. I.
TI Aedes aegypti encodes an ATPase-active RUVBL1/2 complex
SO INTERNATIONAL JOURNAL OF BIOLOGICAL MACROMOLECULES
LA English
DT Article
DE R2TP complex; Rvb1/2; RUVBL1/2; AAA plus ATPase; Aedes aegypti; Cryo-EM;
   SAXS
ID R2TP COMPLEX; DNA HELICASE; HSP90; CHAPERONE; PROTEINS; REPTIN; PONTIN;
   IDENTIFICATION; ARCHITECTURE; BIOGENESIS
AB RUVBL1 and RUVBL2 proteins assemble into a heterohexameric ring and are essential for DNA repair in prokaryotes and chromatin homeostasis in eukaryotes. These proteins function as potential chaperones and ATPases. While most studies on eukaryotic RUVBL1/2 proteins have focused on human and yeast orthologs, they have revealed notable differences in conformational dynamics, protein interactions, and ATPase activity between these species. By investigating orthologs in other eukaryotic organisms, conserved features of RUVBL1/2 structure and function can be determined. In this study, we analyzed the genome of Aedes aegypti, a dipteran insect and a vector of Dengue, Zika, and Chikungunya viruses, to identify putative RUVBL1/2 family members. We identified protein sequences corresponding to RUVBL1 and RUVBL2, here named as AaRUVBL1 and AaRUVBL2. Purified recombinant AaRUVBL1/2 was properly folded and formed a hetero-dodecamer in solution. The complex exhibited enzymatic ATPase activity, confirming that these proteins are bona fide AAA+ ATPases. However, mutational analysis revealed that ATPase activity requires both AaRUVBL1 and AaRUVBL2, in contrast to the human ortholog, where RUVBL1 and RUVBL2 alone are active ATPases. To characterize the structure of the AaRUVBL1/2 complex, we combined SAXS and Cryo-EM techniques. Our findings indicate that the complex adopts a dodecameric barrel-shaped complex with a maximum dimension of similar to 16 nm. Single particle CryoEM analysis revealed a high degree of conformational heterogeneity, both between hexamer rings linked via the DII domains and among each hexameric ring. Overall, these findings contribute to a broader understanding of RUVBL1/2 proteins, particularly as this represents only the second structurally and functionally characterized RUVBL complex within the Animalia filum.
C1 [Quel, Natalia G.; Antonio, Larissa M.; Pinheiro, Glaucia M. S.; Ramos, Carlos H. I.] Univ Campinas UNICAMP, Inst Chem, BR-13083970 Campinas, SP, Brazil.
   [Quel, Natalia G.; Antonio, Larissa M.; Ramos, Carlos H. I.] Natl Inst Sci & Technol Bioimage & Struct Biol INB, Florianopolis, Brazil.
   [Rosa, Leonardo T.] Univ Campinas UNICAMP, Inst Biol, Dept Biochem & Tissue Biol, BR-13083862 Campinas, SP, Brazil.
   [Barbosa, Leandro R. S.] Univ Sao Paulo, Inst Phys, BR-05508090 Sao Paulo, SP, Brazil.
   [Barbosa, Leandro R. S.] Brazilian Ctr Res Energy & Mat CNPEM, Brazilian Synchrotron Light Lab LNLS, BR-13083100 Campinas, SP, Brazil.
   [Houry, Walid A.] Univ Toronto, Dept Biochem, Toronto, ON M5G 1M1, Canada.
   [Houry, Walid A.] Univ Toronto, Dept Chem, Toronto, ON M5S 3H6, Canada.
C3 Universidade Estadual de Campinas; Universidade Estadual de Campinas;
   Universidade de Sao Paulo; University of Toronto; University of Toronto
RP Ramos, CHI (corresponding author), Univ Campinas UNICAMP, Inst Chem, BR-13083970 Campinas, SP, Brazil.
EM cramos@iqm.unicamp.br
RI Ramos, CH/C-1571-2012; Pinheiro, Glaucia/K-1371-2015
FU FAPESP (Sao Paulo Research Foundation) [2017/26131-5]; CNPq (National
   Council for Scientific and Technological Development) [305148/2019-3];
   Canadian Institutes of Health Research [PJT-173491]; FAPESP
   [2022/08855-4, 2018/11948-9, 2022/11936-6]; CNPq [2024/01429-5,
   140337/2024-5, 309418/2021-6]; NIH [P41 RR-01081]
FX This research used facilities of the Brazilian Synchrotron Light
   Laboratory (LNLS) and Brazilian Nanotechnology National Laboratory
   (LNNano) , part of the Brazilian Center for Research in Energy and
   Materials (CNPEM) , a private non-profit organization under the
   supervision of the Brazilian Ministry for Science, Technology, and
   Innovations (MCTI) . The SAXS1 beamline and the Cryo-EM Laboratory
   staffs are acknowledged for their assistance during data collection
   (proposals #20180242 (SAXS) , and 20230052 and 20233189 (Cryo-EM) ) .
   The Life Sciences Core Facility (LaCTAD) staff from the State University
   of Campinas (UNICAMP) are acknowledged for proteomics analysis. This
   study was funded, in part, by FAPESP (Sao Paulo Research Foundation,
   process: 2017/26131-5) and CNPq (National Council for Scientific and
   Technological Development, process: 305148/2019-3) . WAH's research in
   this area is funded by the Canadian Institutes of Health Research
   (PJT-173491) . NGQ and GMSP received fellowship from FAPESP (processes:
   2022/08855-4 and 2018/11948-9, respectively) . LMA received fellowship
   from FAPESP and CNPq (processes: 2024/01429-5 and 140337/2024-5,
   respectively) . LTR thanks FAPESP for research fellowship (process:
   2022/11936-6) . LRSB thanks CNPq (process: 309418/2021-6) for research
   fellowship. Molecular graphics images were produced using the UCSF
   Chimera package from the Resource for Biocomputing, Visualization, and
   Informatics at the University of California, San Francisco (supported by
   NIH P41 RR-01081) . The authors thank Dr. Annelize Z. B. Aragao for
   technical assistance.
CR Abrahao J, 2021, ARCH BIOCHEM BIOPHYS, V703, DOI 10.1016/j.abb.2021.108841
   Abramson J, 2024, NATURE, V630, DOI 10.1038/s41586-024-07487-w
   Ahmad M, 2013, GENE, V515, P99, DOI 10.1016/j.gene.2012.11.020
   ALTSCHUL SF, 1990, J MOL BIOL, V215, P403, DOI 10.1006/jmbi.1990.9999
   Bauer A, 2000, EMBO J, V19, P6121, DOI 10.1093/emboj/19.22.6121
   Benbahouche NE, 2014, J BIOL CHEM, V289, P6236, DOI 10.1074/jbc.M113.499608
   Boulon S, 2008, J CELL BIOL, V180, P579, DOI 10.1083/jcb.200708110
   Boulon S, 2010, MOL CELL, V39, P912, DOI 10.1016/j.molcel.2010.08.023
   Cheung KLY, 2010, J MOL BIOL, V404, P478, DOI 10.1016/j.jmb.2010.10.003
   Cloutier P, 2017, NAT COMMUN, V8, DOI 10.1038/ncomms15615
   Correa D.H., 2009, African Journal of Biochemistry Research, V3, P164, DOI DOI 10.5897/AJBR.9000245
   Dauden MI, 2021, CURR OPIN STRUC BIOL, V67, P78, DOI 10.1016/j.sbi.2020.08.010
   Etard C, 2005, MECH DEVELOP, V122, P545, DOI 10.1016/j.mod.2004.11.010
   Ewens CA, 2016, STRUCTURE, V24, P657, DOI 10.1016/j.str.2016.03.018
   Fischer H, 2010, J APPL CRYSTALLOGR, V43, P101, DOI 10.1107/S0021889809043076
   Franke D, 2009, J APPL CRYSTALLOGR, V42, P342, DOI 10.1107/S0021889809000338
   Gartner W, 2003, CELL MOTIL CYTOSKEL, V56, P79, DOI 10.1002/cm.10136
   Glatter O., 1982, SMALL ANGLE XRAY SCA
   Gorynia S, 2011, J STRUCT BIOL, V176, P279, DOI 10.1016/j.jsb.2011.09.001
   Goujon M, 2010, NUCLEIC ACIDS RES, V38, pW695, DOI 10.1093/nar/gkq313
   Gribun A, 2008, J MOL BIOL, V376, P1320, DOI 10.1016/j.jmb.2007.12.049
   Guinier G Fournet A., 1955, SMALL ANGLE SCATTERI
   Horejsi Z, 2010, MOL CELL, V39, P839, DOI 10.1016/j.molcel.2010.08.037
   Jónsson ZO, 2001, J BIOL CHEM, V276, P16279, DOI 10.1074/jbc.M011523200
   Kanemaki M, 1999, J BIOL CHEM, V274, P22437, DOI 10.1074/jbc.274.32.22437
   Konarev PV, 2003, J APPL CRYSTALLOGR, V36, P1277, DOI 10.1107/S0021889803012779
   Kozin MB, 2001, J APPL CRYSTALLOGR, V34, P33, DOI 10.1107/S0021889800014126
   Lakomek K, 2015, STRUCTURE, V23, P483, DOI 10.1016/j.str.2014.12.015
   Laporta GZ, 2023, INSECTS, V14, DOI 10.3390/insects14010049
   Linhares LA, 2023, APPL BIOSCI-BASEL, V2, P639, DOI 10.3390/applbiosci2040040
   Liu HT, 2008, BMC BIOTECHNOL, V8, DOI 10.1186/1472-6750-8-91
   López-Perrote A, 2012, NUCLEIC ACIDS RES, V40, P11086, DOI 10.1093/nar/gks871
   Lynham J, 2022, BIOMOLECULES, V12, DOI 10.3390/biom12081045
   Machado-Pinilla R, 2012, RNA, V18, P1833, DOI 10.1261/rna.034942.112
   Malinová A, 2017, J CELL BIOL, V216, P1579, DOI 10.1083/jcb.201701165
   Mao YQ, 2024, CELL REP, V43, DOI 10.1016/j.celrep.2024.113713
   Mao YQ, 2017, FRONT MOL BIOSCI, V4, DOI 10.3389/fmolb.2017.00058
   Martino F, 2018, NAT COMMUN, V9, DOI 10.1038/s41467-018-03942-1
   Miller J, 2016, ARCHAEA, V2016, DOI 10.1155/2016/9294307
   Mylonas E, 2007, J APPL CRYSTALLOGR, V40, pS245, DOI 10.1107/S002188980700252X
   Nano N, 2020, BIOMOLECULES, V10, DOI 10.3390/biom10040605
   Nano N, 2013, PHILOS T R SOC B, V368, DOI 10.1098/rstb.2011.0399
   NORBY JG, 1988, METHOD ENZYMOL, V156, P116
   O'Grady PM, 2018, GENETICS, V209, P1, DOI 10.1534/genetics.117.300583
   OECD, 2018, OECD Consens. Doc. Biol. Mosq. Aedes Aegypti, V8, P33, DOI [10.1787/9789264302235-5-en, DOI 10.1787/9789264302235-5-EN]
   Palacios-Abella A., 2024, Characterisation of the R2T Complex from Arabidopsis Thaliana and its Role in Post-Transcriptional Regulation at High Temperatures
   Palacios-Abella A, 2025, STRUCTURE, V33, DOI 10.1016/j.str.2025.01.023
   Petoukhov MV, 2007, J APPL CRYSTALLOGR, V40, pS223, DOI 10.1107/S0021889807002853
   Petoukhov MV, 2015, ACTA CRYSTALLOGR D, V71, P1051, DOI 10.1107/S1399004715002576
   Pettersen EF, 2004, J COMPUT CHEM, V25, P1605, DOI 10.1002/jcc.20084
   Puri T, 2007, J MOL BIOL, V366, P179, DOI 10.1016/j.jmb.2006.11.030
   Qiu XB, 1998, J BIOL CHEM, V273, P27786, DOI 10.1074/jbc.273.43.27786
   Rivera-Calzada A, 2017, STRUCTURE, V25, P1145, DOI 10.1016/j.str.2017.05.016
   Robert X, 2014, NUCLEIC ACIDS RES, V42, pW320, DOI 10.1093/nar/gku316
   Rottbauer W, 2002, CELL, V111, P661, DOI 10.1016/S0092-8674(02)01112-1
   Schrodinger L., 2010, PYMOL MOL GRAPHICS S
   Schultz J, 1998, P NATL ACAD SCI USA, V95, P5857, DOI 10.1073/pnas.95.11.5857
   Seraphim TV, 2022, STRUCTURE, V30, P156, DOI 10.1016/j.str.2021.08.002
   Sievers F, 2011, MOL SYST BIOL, V7, DOI 10.1038/msb.2011.75
   Silva-Martin N, 2016, PLOS ONE, V11, DOI 10.1371/journal.pone.0146457
   Svergun DI, 1999, BIOPHYS J, V76, P2879, DOI 10.1016/S0006-3495(99)77443-6
   SVERGUN DI, 1992, J APPL CRYSTALLOGR, V25, P495, DOI 10.1107/S0021889892001663
   Taipale M, 2010, NAT REV MOL CELL BIO, V11, P515, DOI 10.1038/nrm2918
   Tamura K, 2021, MOL BIOL EVOL, V38, P3022, DOI 10.1093/molbev/msab120
   Te JN, 2007, J PROTEOME RES, V6, P1963, DOI 10.1021/pr060595i
   Torreira E, 2008, STRUCTURE, V16, P1511, DOI 10.1016/j.str.2008.08.009
   Venteicher AS, 2008, CELL, V132, P945, DOI 10.1016/j.cell.2008.01.019
   Volkov VV, 2003, J APPL CRYSTALLOGR, V36, P860, DOI 10.1107/S0021889803000268
   von Morgen P, 2017, ONCOGENE, V36, P4943, DOI 10.1038/onc.2017.99
   Zhao RM, 2005, CELL, V120, P715, DOI 10.1016/j.cell.2004.12.024
   Zhao RM, 2008, J CELL BIOL, V180, P563, DOI 10.1083/jcb.200709061
NR 71
TC 0
Z9 0
U1 1
U2 1
PU ELSEVIER
PI AMSTERDAM
PA RADARWEG 29, 1043 NX AMSTERDAM, NETHERLANDS
SN 0141-8130
EI 1879-0003
J9 INT J BIOL MACROMOL
JI Int. J. Biol. Macromol.
PD JUL
PY 2025
VL 318
AR 145175
DI 10.1016/j.ijbiomac.2025.145175
PN 3
PG 11
WC Biochemistry & Molecular Biology; Chemistry, Applied; Polymer Science
WE Science Citation Index Expanded (SCI-EXPANDED)
SC Biochemistry & Molecular Biology; Chemistry; Polymer Science
GA 4AN4P
UT WOS:001513412100003
PM 40505928
DA 2025-07-26
ER

PT J
AU Reis, ACC
   de Oliveira, CM
   Rangel, BC
   de Carvalho, LVB
   Portruneli, C
   Agostini, LD
   Pereira, IOA
   Silva, BD
   Magalhaes, CLD
   da Silva, GN
   Pereira, GR
   Brandao, GC
AF Reis, Adriana Cotta Cardoso
   de Oliveira, Camila Mendes
   Rangel, Beatriz Carvalho
   de Carvalho, Laura Vogas Bonsucesso
   Portruneli, Camila
   Agostini, Livia da Cunha
   Pereira, Isadora Oliveira Ansaloni
   Silva, Breno de Mello
   Magalhaes, Cintia Lopes de Brito
   da Silva, Glenda Nicioli
   Pereira, Guilherme Rocha
   Brandao, Geraldo Celio
TI Paulownin triazole-chloroquinoline derivative: a promising antiviral
   candidate against chikungunya virus
SO LETTERS IN APPLIED MICROBIOLOGY
LA English
DT Article
DE drug discovery; click chemistry; pharmaceuticals; alphavirus; viral
   replication inhibitor
ID CLICK CHEMISTRY; ZIKA
AB Viral infections, including arboviruses such as chikungunya, zika, dengue, and mayaro fever, remain significant global health and economic challenges, fueled by the emergence and resurgence of mosquito-borne diseases. Natural products, especially plant-derived compounds, have been crucial in drug discovery and often serve as scaffolds for synthetic drug development. This study focused on modifying paulownin, an isolated lignan, through a Click reaction to incorporate 1,2,3-triazole and quinolinic ring frameworks. The resulting derivative 7 was evaluated for its in vitro antiviral activity against Alphavirus chikungunya (CHIKV). The paulownin derivative 7 did not exhibit cytotoxicity in Vero cells and demonstrated potent activity against CHIKV, with median effective concentration value of 9.05 mu M and a selectivity index exceeding 16.8. Furthermore, compound 7 outperformed positive controls, being over 46 times more active against CHIKV. Cytopathic effect assays confirmed this anti-CHIKV activity. The virucidal assay indicated that the compound does not exert a direct effect on CHIKV particles before cell infection. RT-qPCR studies further demonstrated derivative 7 significantly reduces CHIKV replication. These findings highlight the paulownin derivative 7 as a promising and selective candidate for CHIKV treatment.
C1 [Reis, Adriana Cotta Cardoso; Portruneli, Camila; Brandao, Geraldo Celio] Univ Fed Ouro Preto, Pharm Sch, Dept Pharm, BR-35402163 Ouro Preto, MG, Brazil.
   [de Oliveira, Camila Mendes; Rangel, Beatriz Carvalho; de Carvalho, Laura Vogas Bonsucesso; Pereira, Guilherme Rocha] Pontificia Univ Catolica Minas Gerais, Dept Phys & Chem, BR-30535901 Belo Horizonte, MG, Brazil.
   [Agostini, Livia da Cunha; Pereira, Isadora Oliveira Ansaloni; da Silva, Glenda Nicioli] Univ Fed Ouro Preto, Pharm Sch, Dept Clin Anal, BR-35402163 Ouro Preto, MG, Brazil.
   [Silva, Breno de Mello; Magalhaes, Cintia Lopes de Brito] Univ Fed Ouro Preto, Inst Exact & Biol Sci, Dept Biol Sci, BR-35402163 Ouro Preto, MG, Brazil.
C3 Universidade Federal de Ouro Preto; Pontificia Universidade Catolica de
   Minas Gerais; Universidade Federal de Ouro Preto; Universidade Federal
   de Ouro Preto
RP Brandao, GC (corresponding author), Univ Fed Ouro Preto, Dept Pharm, Morro do Cruzeiro campus, BR-35402163 Ouro Preto, MG, Brazil.
EM celiobrandao@ufop.edu.br
FU Fundacao de Amparo a Pesquisa do Estado de Minas Gerais [APQ-01375-24,
   BPD-00381-22, RED-00170-23]; FAPEMIG Research Productivity Scholarship
   [APQ-06528-24]; National Council for Scientific and Technological
   Development (CNPq) [402010/2023-0, 305277/2023-5,
   PIBIC/PIBIT-2024/31477]; Federal University of Ouro Preto
   [23109.007219/2024-11]; Pontifical Catholic University of Minas Gerais
   [FIP-2024/30720-1S]
FX This study was supported by Fundacao de Amparo a Pesquisa do Estado de
   Minas Gerais [grant no. APQ-01375-24, BPD-00381-22, and RED-00170-23],
   FAPEMIG Research Productivity Scholarship [grant no. APQ-06528-24],
   National Council for Scientific and Technological Development (CNPq)
   [grants no. 402010/2023-0 and 305277/2023-5-CNPq Research Productivity
   Scholarship], CNPq [grant no. PIBIC/PIBIT-2024/31477], Federal
   University of Ouro Preto [grant no. 23109.007219/2024-11], and the
   Pontifical Catholic University of Minas Gerais [grant no.
   FIP-2024/30720-1S].
CR Esposito DLA, 2017, REV SOC BRAS MED TRO, V50, P465, DOI 10.1590/0037-8682-0403-2016
   Aoki-Utsubo C, 2018, BIO-PROTOCOL, V8, DOI 10.21769/BioProtoc.2855
   Borgati TF, 2017, J BRAZIL CHEM SOC, V28, P1850, DOI 10.21577/0103-5053.20170013
   Brandao GC, 2010, LETT APPL MICROBIOL, V51, P469, DOI 10.1111/j.1472-765X.2010.02924.x
   Reis ACC, 2023, NAT PROD RES, V37, P613, DOI 10.1080/14786419.2022.2065485
   Chi Y, 2023, J AGR FOOD CHEM, V71, P10798, DOI 10.1021/acs.jafc.3c03257
   Cuellar-Quimbaya AF, 2024, BRAZ J MICROBIOL, V55, P1083, DOI 10.1007/s42770-023-01226-5
   De Clercq E, 2016, CLIN MICROBIOL REV, V29, P695, DOI 10.1128/CMR.00102-15
   Dey D, 2019, PLOS NEGLECT TROP D, V13, DOI 10.1371/journal.pntd.0007548
   El Gadali K, 2024, EUR J MED CHEM, V268, DOI 10.1016/j.ejmech.2024.116235
   Ferraz AC, 2019, ANTIVIR RES, V168, P76, DOI 10.1016/j.antiviral.2019.05.008
   Gao P, 2016, EXPERT OPIN DRUG DIS, V11, P857, DOI 10.1080/17460441.2016.1210125
   Gubler DJ, 2001, ANN NY ACAD SCI, V951, P13
   JOSHI KC, 1974, Z NATURFORSCH C, VC 29, P84
   Kamiyama N, 2017, ANTIVIR RES, V146, P1, DOI 10.1016/j.antiviral.2017.08.007
   Kolb HC, 2003, DRUG DISCOV TODAY, V8, P1128, DOI 10.1016/S1359-6446(03)02933-7
   Ly H, 2024, VIRULENCE, V15, DOI 10.1080/21505594.2023.2301573
   Malik S, 2024, ASIAN PAC J TROP MED, V17, P97, DOI 10.4103/apjtm.apjtm_680_23
   Mohamat SA, 2018, INDIAN J MICROBIOL, V58, P68, DOI 10.1007/s12088-017-0695-8
   Pabbaraju K, 2016, J CLIN VIROL, V83, P66, DOI 10.1016/j.jcv.2016.09.001
   Pan-American Health Organization (PAHO)/World Health Organization, Arboviruses Bulletin-Epidemiological Update for Dengue, Chikungunya and Zika in 2022
   Pereira GR, 2021, NAT PROD RES, V35, P3820, DOI 10.1080/14786419.2020.1739683
   Rabelo VWH, 2023, FUTURE VIROL, V18, P865, DOI 10.2217/fvl-2023-0142
   Reis ACC., 2022, Brazilian J Pharm Sci, V58, P1
   Sun L, 2020, EUR J MED CHEM, V190, DOI 10.1016/j.ejmech.2020.112085
   Thomas E, 2021, MOLECULES, V26, DOI 10.3390/molecules26206197
   TWENTYMAN PR, 1987, BRIT J CANCER, V56, P279, DOI 10.1038/bjc.1987.190
   Weaver SC, 2018, ANNU REV MED, V69, P395, DOI 10.1146/annurev-med-050715-105122
   Zhang L, 2020, PHARMACOL THERAPEUT, V216, DOI 10.1016/j.pharmthera.2020.107686
NR 29
TC 0
Z9 0
U1 0
U2 0
PU OXFORD UNIV PRESS
PI OXFORD
PA GREAT CLARENDON ST, OXFORD OX2 6DP, ENGLAND
SN 0266-8254
EI 1472-765X
J9 LETT APPL MICROBIOL
JI Lett. Appl. Microbiol.
PD JUL
PY 2025
VL 78
IS 7
AR ovaf092
DI 10.1093/lambio/ovaf092
PG 8
WC Biotechnology & Applied Microbiology; Microbiology
WE Science Citation Index Expanded (SCI-EXPANDED)
SC Biotechnology & Applied Microbiology; Microbiology
GA 5AJ6Y
UT WOS:001530973200001
PM 40608491
DA 2025-07-26
ER

PT J
AU Siew, ZY
   Seow, I
   Lim, XR
   Tang, CZ
   Djamil, FM
   Ong, GK
   Leong, PP
   Wong, ST
   Voon, K
AF Siew, Zhen Yun
   Seow, Isaac
   Lim, Xin Rui
   Tang, Chen Zhe
   Djamil, Fadhilah Moh
   Ong, Ghee Khang
   Leong, Pooi Pooi
   Wong, Siew Tung
   Voon, Kenny
TI Arboviruses: the hidden danger of the tropics
SO ARCHIVES OF VIROLOGY
LA English
DT Review
ID JAPANESE ENCEPHALITIS-VIRUS; TETRAVALENT DENGUE VACCINE; ZIKA VIRUS;
   DOUBLE-BLIND; CHIKUNGUNYA VIRUS; IMMUNE-RESPONSE; INFECTION; DIAGNOSIS;
   OUTBREAK; SAFETY
AB Arboviruses are viruses that are transmitted by arthropods such as mosquitoes, ticks, and flies, and most of them are RNA viruses. Vector-borne transmission occurs when an infected arthropod bites a vertebrate host, allowing the virus to enter the bloodstream and initiate infection. Arboviruses are known to cause significant morbidity and mortality in mammals, and at least a hundred of them have been identified as human pathogens. In this review, we provide an updated overview of four prominent arboviruses that are present in Southeast Asia (SEA): dengue virus (DENV), Japanese encephalitis virus (JEV), Zika virus (ZIKV), and chikungunya virus (CHIKV). The epidemiology and pathogenesis of these viruses and the currently used methods for diagnosis, prevention, and treatment of arbovirus infections are discussed in detail. Finally, we summarise the concerns and future considerations for combating these dangerous pathogens.
C1 [Siew, Zhen Yun; Seow, Isaac; Tang, Chen Zhe; Voon, Kenny] Univ Nottingham Malaysia, Sch Pharm, Jalan Broga, Semenyih 43500, Selangor, Malaysia.
   [Lim, Xin Rui; Djamil, Fadhilah Moh] Univ Putra Malaysia, Fac Med & Hlth Sci, Dept Med Microbiol, Serdang 43400, Selangor, Malaysia.
   [Ong, Ghee Khang] IMU Univ, Sch Med, Bukit Jalil, Kuala Lumpur 57000, Malaysia.
   [Leong, Pooi Pooi] Univ Tunku Abdul Rahman, Fac Med & Hlth Sci, Sungai Long, Kajang 43000, Malaysia.
   [Wong, Siew Tung] IMU Univ, Sch Med, Dept Pathol & Pharmacol, Bukit Jalil, Kuala Lumpur 57000, Malaysia.
C3 University of Nottingham Malaysia; Universiti Putra Malaysia; Universiti
   Tunku Abdul Rahman (UTAR)
RP Siew, ZY; Voon, K (corresponding author), Univ Nottingham Malaysia, Sch Pharm, Jalan Broga, Semenyih 43500, Selangor, Malaysia.
EM hfyzs1@nottingham.edu.my; kenny.voon@nottingham.edu.my
RI Siew, Zhen Yun/JYO-9716-2024
CR AbuBakar S, 2007, EMERG INFECT DIS, V13, P147, DOI 10.3201/eid1301.060617
   AbuBakar S, 2022, INT J INFECT DIS, V124, P240, DOI 10.1016/j.ijid.2022.09.006
   Ahmed W, 2022, SCI TOTAL ENVIRON, V805, DOI 10.1016/j.scitotenv.2021.149877
   [Anonymous], 2010, Clinical Practice Guidelines, Management of breast cancer, V2nd
   Arif M, 2020, PLOS NEGLECT TROP D, V14, DOI 10.1371/journal.pntd.0008355
   Balakrishnan VS, 2022, LANCET MICROBE, V3, pE407, DOI 10.1016/S2666-5247(22)00130-6
   Bannister-Tyrrell M, 2023, BMJ GLOB HEALTH, V8, DOI 10.1136/bmjgh-2023-013313
   Barker CM, 2019, MEDICAL AND VETERINARY ENTOMOLOGY, 3RD EDITION, P33, DOI 10.1016/B978-0-12-814043-7.00004-2
   Baz M, 2019, PHARMACEUTICALS-BASE, V12, DOI 10.3390/ph12030101
   Begum F, 2019, VIRUSES-BASEL, V11, DOI 10.3390/v11121136
   Begum F, 2019, MICROORGANISMS, V7, DOI 10.3390/microorganisms7090323
   Bhardwaj U, 2021, VIROLOGY, V560, P86, DOI 10.1016/j.virol.2021.04.008
   Bhatt P, 2021, CURR MICROBIOL, V78, P17, DOI 10.1007/s00284-020-02284-w
   Blackley S, 2007, J VIROL, V81, P13325, DOI 10.1128/JVI.01568-07
   Boldescu V, 2017, NAT REV DRUG DISCOV, V16, P565, DOI 10.1038/nrd.2017.33
   Borgherini G, 2007, CLIN INFECT DIS, V44, P1401, DOI 10.1086/517537
   Brown MG, 2012, PLOS ONE, V7, DOI 10.1371/journal.pone.0034055
   Buchy Philippe, 2005, Southeast Asian Journal of Tropical Medicine and Public Health, V36, P178
   Bullard-Feibelman KM, 2017, ANTIVIR RES, V137, P134, DOI 10.1016/j.antiviral.2016.11.023
   Calvez E, 2020, PATHOGENS, V9, DOI 10.3390/pathogens9090728
   Campbell GL, 2011, B WORLD HEALTH ORGAN, V89, P766, DOI 10.2471/BLT.10.085233
   Castilho LR., 2022, Biologics, V2, P226, DOI [10.3390/biologics2040018, DOI 10.3390/BIOLOGICS2040018]
   Castonguay-Vanier J, 2018, PLOS NEGLECT TROP D, V12, DOI 10.1371/journal.pntd.0006203
   Cavailler P, 2016, BMC INFECT DIS, V16, DOI 10.1186/s12879-016-1849-8
   Chala B, 2021, FRONT PUBLIC HEALTH, V9, DOI 10.3389/fpubh.2021.715759
   Chatterjee S, 2023, ACTA TROP, V240, DOI 10.1016/j.actatropica.2023.106858
   Chen HH, 2022, J BIOL CHEM, V298, DOI 10.1016/j.jbc.2022.101957
   Chong ZL, 2021, BIOSENSORS-BASEL, V11, DOI 10.3390/bios11050129
   Chrostek E, 2020, CURR BIOL, V30, pR30, DOI 10.1016/j.cub.2019.11.046
   Cirino Patrick C, 2003, Methods Mol Biol, V231, P3
   ClinicalTrials.gov, 2024, VRC 705: a Zika virus DNA vaccine in healthy adults and adolescents (DNA)
   ClinicalTrials.gov, 2024, Safety, tolerability, and immunogenicity of mRNA-1325 in healthy adult subjects
   Colón-González FJ, 2023, NAT COMMUN, V14, DOI 10.1038/s41467-023-41017-y
   Cruz-Oliveira C, 2015, FEMS MICROBIOL REV, V39, P155, DOI 10.1093/femsre/fuu004
   Dash AP, 2013, J VECTOR DIS, V50, P77
   Davis LE, 2008, NEUROL CLIN, V26, P727, DOI 10.1016/j.ncl.2008.03.012
   de Souza LJ, 2017, ARCH VIROL, V162, P3535, DOI 10.1007/s00705-017-3527-6
   de Souza WM, 2024, CELL HOST MICROBE, V32, DOI 10.1016/j.chom.2024.02.011
   DICK GWA, 1952, T ROY SOC TROP MED H, V46, P509, DOI 10.1016/0035-9203(52)90042-4
   Duffy MR, 2009, NEW ENGL J MED, V360, P2536, DOI 10.1056/NEJMoa0805715
   Duyen VTC, 2023, ANAL METHODS-UK, V15, P3991, DOI 10.1039/d3ay00756a
   Erlanger TE, 2009, EMERG INFECT DIS, V15, P1, DOI 10.3201/eid1501.080311
   Essink B, 2023, LANCET INFECT DIS, V23, P621, DOI 10.1016/S1473-3099(22)00764-2
   Estévez-Herrera J, 2021, VACCINES-BASEL, V9, DOI 10.3390/vaccines9030294
   European Centre for Disease Prevention and Control, 2014, Rapid risk assessment: Zika virus infection outbreak, French Polynesia
   Eyer L, 2017, ANTIVIR RES, V142, P63, DOI 10.1016/j.antiviral.2017.03.012
   Ezpeleta J, 2017, SCI REP-UK, V7, DOI 10.1038/s41598-017-08110-x
   Faizah AN, 2020, PLOS NEGLECT TROP D, V14, DOI 10.1371/journal.pntd.0008986
   Fink SL, 2018, SCI REP-UK, V8, DOI 10.1038/s41598-018-27224-4
   Fong YD, 2022, MED RES REV, V42, P1739, DOI 10.1002/med.21891
   Food and Drug Administration, About us
   Fox T., 2023, Cochrane Database Syst Rev, V2023, DOI [10.1002/14651858.CD015636, DOI 10.1002/14651858.CD015636]
   Gallo G, 2021, J GEN VIROL, V102, DOI 10.1099/jgv.0.001580
   Ganesan VK, 2017, VIRUSES-BASEL, V9, DOI 10.3390/v9120368
   Gaudinski MR, 2018, LANCET, V391, P552, DOI 10.1016/S0140-6736(17)33105-7
   Giraldo MI, 2023, ANNU REV PATHOL-MECH, V18, P181, DOI 10.1146/annurev-pathmechdis-031521-034739
   Graci JD, 2006, REV MED VIROL, V16, P37, DOI 10.1002/rmv.483
   Gudo ES, 2016, PLOS NEGLECT TROP D, V10, DOI 10.1371/journal.pntd.0005001
   Gupta A, 2021, CUREUS J MED SCIENCE, V13, DOI 10.7759/cureus.15029
   Guruprasad Nadipinayakanahalli Munikrishnappa, 2014, Asian Pacific Journal of Tropical Disease, V4, P78
   Guzman MG, 2010, VIRUSES-BASEL, V2, P2649, DOI 10.3390/v2122649
   Halstead SB, 2017, VACCINE, V35, P6355, DOI 10.1016/j.vaccine.2017.09.089
   Hamel R, 2015, J VIROL, V89, P8880, DOI 10.1128/JVI.00354-15
   HAMMON WM, 1958, AM J TROP MED HYG, V7, P323, DOI 10.4269/ajtmh.1958.7.323
   Hapuarachchi HC, 2010, J GEN VIROL, V91, P1067, DOI 10.1099/vir.0.015743-0
   Harapan H, 2022, VIRUSES-BASEL, V14, DOI 10.3390/v14010099
   Helgers LC, 2024, J INVEST DERMATOL, V144, DOI 10.1016/j.jid.2023.09.287
   Herrada CA, 2018, J MED DEVICES, V12, DOI 10.1115/1.4041086
   Ho ZJM, 2017, LANCET INFECT DIS, V17, P813, DOI 10.1016/S1473-3099(17)30249-9
   Hoffmann AA, 2024, ISCIENCE, V27, DOI 10.1016/j.isci.2024.108942
   Hofmeyer KA, 2022, VACCINES-BASEL, V10, DOI 10.3390/vaccines10030436
   Hong JM, 2023, VIRUS RES, V338, DOI 10.1016/j.virusres.2023.199249
   Hsieh JTT, 2020, PLOS PATHOG, V16, DOI 10.1371/journal.ppat.1008260
   Hsieh JT, 2019, NAT COMMUN, V10, DOI 10.1038/s41467-019-08641-z
   Hu T, 2019, VIROL SIN, V34, P1, DOI 10.1007/s12250-018-0078-2
   Hugo LE, 2022, PLOS NEGLECT TROP D, V16, DOI 10.1371/journal.pntd.0010786
   Impoinvil DE, 2013, PLOS NEGLECT TROP D, V7, DOI 10.1371/journal.pntd.0002334
   Indriani Citra, 2020, Gates Open Res, V4, P50, DOI 10.12688/gatesopenres.13122.1
   Ioannidis LJ, 2023, J BIOMED SCI, V30, DOI 10.1186/s12929-023-00916-4
   Jiang LY, 2019, MICROCHEM J, V148, P285, DOI 10.1016/j.microc.2019.04.061
   Johnson BW, 2016, AM J TROP MED HYG, V94, P820, DOI 10.4269/ajtmh.15-0631
   Julander JG, 2017, ANTIVIR RES, V137, P14, DOI 10.1016/j.antiviral.2016.11.003
   Kallás EG, 2024, NEW ENGL J MED, V390, P397, DOI 10.1056/NEJMoa2301790
   Kallas EG, 2020, LANCET INFECT DIS, V20, P839, DOI 10.1016/S1473-3099(20)30023-2
   Karwowski MP, 2016, PEDIATRICS, V137, DOI 10.1542/peds.2016-0621
   Kaushik DK, 2012, PLOS ONE, V7, DOI 10.1371/journal.pone.0032270
   Kazmi SS, 2020, J BIOL RES-THESSALON, V27, DOI 10.1186/s40709-020-00115-4
   Khanam A, 2022, VIRUSES-BASEL, V14, DOI 10.3390/v14112575
   Khongwichit S, 2021, J BIOMED SCI, V28, DOI 10.1186/s12929-021-00778-8
   Khongwichit S, 2021, PLOS ONE, V16, DOI 10.1371/journal.pone.0247314
   KIMURAKURODA J, 1993, ARCH VIROL, V130, P477, DOI 10.1007/BF01309676
   Kirkpatrick BD, 2015, J INFECT DIS, V212, P702, DOI 10.1093/infdis/jiv082
   Koch P, 2022, BMC BIOL, V20, DOI 10.1186/s12915-022-01304-4
   Komiya T, 2021, VACCINES-BASEL, V9, DOI 10.3390/vaccines9111235
   Kramer LD, 2016, CLINICAL VIROLOGY MANUAL, 5TH EDITION, P493, DOI 10.1128/9781555819156.ch35
   Krishnappa K, 2012, ASIAN PAC J TROP MED, V5, P598, DOI 10.1016/S1995-7645(12)60124-2
   Kuadkitkan A, 2020, J INFECT PUBLIC HEAL, V13, P11, DOI 10.1016/j.jiph.2019.09.012
   Kularatne SA, 2022, CLIN MED, V22, P9, DOI 10.7861/clinmed.2021-0791
   Kumar P, 2024, NEW MICROB NEW INFEC, V60-61, DOI 10.1016/j.nmni.2024.101423
   Kumar S., 2021, Innate Immun Health Dis, DOI [10.5772/INTECHOPEN.98947, DOI 10.5772/INTECHOPEN.98947]
   Leake JP, 1933, AM J PUBLIC HEALTH N, V23, P1140, DOI 10.2105/AJPH.23.11.1140
   Lee AR, 2024, EMERG MICROBES INFEC, V13, DOI 10.1080/22221751.2024.2362392
   Lee K.H., 2020, Hunter's Tropical Medicine and Emerging Infectious Diseases, P325, DOI [10.1016/B978-0, DOI 10.1016/B978-0-323-55512-8.00036-3, 10.1016/B978-0-323-55512-8.00036-3]
   Lee LJ, 2021, FRONT IMMUNOL, V12, DOI 10.3389/fimmu.2021.750365
   Lee MF, 2022, FRONT CELL INFECT MI, V12, DOI 10.3389/fcimb.2022.1004608
   LIM K. A., 1964, BULL WORLD HLTH ORGAN, V30, P227
   Lim SK, 2017, INFECT CHEMOTHER, V49, P91, DOI 10.3947/ic.2017.49.2.91
   Lim YZ, 2023, INT J INFECT DIS, V130, pS136, DOI 10.1016/j.ijid.2023.04.336
   Liu-Helmersson J, 2019, FRONT PUBLIC HEALTH, V7, DOI 10.3389/fpubh.2019.00148
   Ly H, 2024, VIRULENCE, V15, DOI 10.1080/21505594.2023.2301573
   MacDonald N, 2020, VACCINE, V38, P5364, DOI 10.1016/j.vaccine.2020.05.003
   Madanayake PMW, 2021, BMC INFECT DIS, V21, DOI 10.1186/s12879-021-05971-6
   Maeki T, 2019, J INFECT CHEMOTHER, V25, P786, DOI 10.1016/j.jiac.2019.04.003
   Malavige GN, 2023, PLOS GLOB PUBL HLTH, V3, DOI 10.1371/journal.pgph.0002598
   Malik S, 2024, ASIAN PAC J TROP MED, V17, P97, DOI 10.4103/apjtm.apjtm_680_23
   Mansfield KL, 2017, VET MICROBIOL, V201, P85, DOI 10.1016/j.vetmic.2017.01.014
   Mansfield KL, 2011, J GEN VIROL, V92, P2821, DOI 10.1099/vir.0.031641-0
   MARCHETTE NJ, 1969, AM J TROP MED HYG, V18, P411, DOI 10.4269/ajtmh.1969.18.411
   Marklewitz M, 2019, ACTA TROP, V190, P52, DOI 10.1016/j.actatropica.2018.10.006
   Masmejan S, 2020, PATHOGENS, V9, DOI 10.3390/pathogens9110898
   da Silva MHM, 2019, MED MICROBIOL IMMUN, V208, P703, DOI 10.1007/s00430-019-00588-8
   McGuinness SL, 2023, J TRAVEL MED, V30, DOI 10.1093/jtm/taad029
   McLean RK, 2022, ONE HEALTH-AMSTERDAM, V14, DOI 10.1016/j.onehlt.2022.100384
   Metz SW, 2011, J INVERTEBR PATHOL, V107, pS16, DOI 10.1016/j.jip.2011.05.002
   Min KT, 1997, P NATL ACAD SCI USA, V94, P10792, DOI 10.1073/pnas.94.20.10792
   Ministry of Health Malaysia, 2018, Annual report 2018
   Ministry of Health Malaysia, 2021, Annual report 2021
   Ministry of Health Malaysia, 2022, Annual report 2022
   Ministry of Health Malaysia, 2019, Annual report 2019
   Ministry of Health Malaysia, 2020, Annual report 2020
   Mohan Alladi, 2010, Indian J Dermatol, V55, P54, DOI 10.4103/0019-5154.60355
   Mohsin F, 2022, INT J BIOL MACROMOL, V217, P435, DOI 10.1016/j.ijbiomac.2022.07.027
   Muckenfuss R S, 1941, Bull N Y Acad Med, V17, P487
   Mukherjee S, 2017, CELL DEATH DIS, V8, DOI 10.1038/cddis.2016.394
   Muller DA, 2017, J INFECT DIS, V215, pS89, DOI 10.1093/infdis/jiw649
   Mulvey P, 2021, PATHOGENS, V10, DOI 10.3390/pathogens10121534
   Tun MMN, 2016, INFECT GENET EVOL, V43, P31, DOI 10.1016/j.meegid.2016.04.025
   National Environment Agency, 2023, Dengue surveillance data
   National Environment Agency, 2024, Dengue surveillance data
   National Environment Agency, 2019, Dengue surveillance data
   National Environment Agency, 2021, Dengue surveillance data
   National Environment Agency, 2022, Dengue surveillance data
   National Environment Agency, 2020, Dengue surveillance data
   Natrajan MS, 2019, J CLIN MICROBIOL, V57, DOI 10.1128/JCM.00350-19
   Nazerai L, 2020, FRONT IMMUNOL, V11, DOI 10.3389/fimmu.2020.01977
   Nazni WA, 2019, CURR BIOL, V29, P4241, DOI 10.1016/j.cub.2019.11.007
   Ng LC, 2009, EMERG INFECT DIS, V15, P1243, DOI 10.3201/eid1508.081486
   OESCH B, 1985, CELL, V40, P735, DOI 10.1016/0092-8674(85)90333-2
   OLSON JG, 1981, T ROY SOC TROP MED H, V75, P389, DOI 10.1016/0035-9203(81)90100-0
   Osman O, 2007, JPN J INFECT DIS, V60, P205
   Pan XL, 2011, J VIROL, V85, P9847, DOI 10.1128/JVI.00825-11
   Pardy RD, 2019, CELLS-BASEL, V8, DOI 10.3390/cells8080820
   Parija SC., 2023, Textbook of microbiology and immunology, V4, P825, DOI [10.1007/978-981-19-3315-858, DOI 10.1007/978-981-19-3315-858]
   Parkash O, 2021, DIAGNOSTICS, V11, DOI 10.3390/diagnostics11010033
   Pauly PC, 1998, J BIOL CHEM, V273, P33107, DOI 10.1074/jbc.273.50.33107
   Phadungsombat J, 2024, VIRUSES-BASEL, V16, DOI 10.3390/v16071046
   Pham D, 2022, PATHOLOGY, V54, P669, DOI 10.1016/j.pathol.2022.07.001
   Phanhkongsy S, 2024, ACTA TROP, V256, DOI 10.1016/j.actatropica.2024.107229
   Plociennikowska A, 2021, J VIROL, V95, DOI 10.1128/JVI.01050-20
   POND WILLIAM L., 1963, TRANS ROY SOC TROP MED AND HYG, V57, P364, DOI 10.1016/0035-9203(63)90100-7
   Postler TS, 2023, ARCH VIROL, V168, DOI 10.1007/s00705-023-05835-1
   Prommalikit Olarn, 2015, Southeast Asian J Trop Med Public Health, V46 Suppl 1, P35
   Prusiner SB, 2001, NEW ENGL J MED, V344, P1516, DOI 10.1056/NEJM200105173442006
   Reid AH, 2001, J NEUROPATH EXP NEUR, V60, P663, DOI 10.1093/jnen/60.7.663
   Richard V, 2016, PLOS NEGLECT TROP D, V10, DOI 10.1371/journal.pntd.0005024
   Rivera L, 2022, CLIN INFECT DIS, V75, P107, DOI 10.1093/cid/ciab864
   Roberts A, 2020, FRONT BIOSCI-LANDMRK, V25, P1875, DOI 10.2741/4882
   ROBINSON M. C., 1955, TANGANYIKA TERRITORY IN 1952 53 I TRANS ROY SOC TROP MED AND HYG, V49, P28, DOI 10.1016/0035-9203(55)90080-8
   de Sousa JR, 2021, REV MED VIROL, V31, DOI 10.1002/rmv.2166
   Russell KL, 2022, HUM VACC IMMUNOTHER, V18, DOI 10.1080/21645515.2022.2046960
   Sa-ngasang A, 2003, JPN J INFECT DIS, V56, P205
   Sah R, 2023, INT J SURG, V109, P2841, DOI 10.1097/JS9.0000000000000045
   Satoto TBT., 2022, IntechOpen, DOI [10.5772/intechopen.98330, DOI 10.5772/INTECHOPEN.98330]
   Seye F., 2021, Biol Med, V13
   Sharma A, 2017, FRONT MICROBIOL, V8, DOI 10.3389/fmicb.2017.00110
   Sharma KB, 2021, MOL ASPECTS MED, V81, DOI 10.1016/j.mam.2021.100994
   Shepard DS, 2023, HEALTH SCI REP-US, V6, DOI 10.1002/hsr2.1657
   Shin HY, 2013, PATHOGENS, V2, P436, DOI 10.3390/pathogens2030436
   Siew ZY, 2024, ARCH MICROBIOL, V206, DOI 10.1007/s00203-024-03846-3
   Simmonds P, 2017, J GEN VIROL, V98, P2, DOI 10.1099/jgv.0.000672
   Simon LV, 2023, Japanese encephalitis
   Singh A, 2021, BIOSENSORS-BASEL, V11, DOI 10.3390/bios11090336
   Sinha S, 2024, J BIOMED SCI, V31, DOI 10.1186/s12929-024-01030-9
   Stephenson KE, 2020, LANCET INFECT DIS, V20, P1061, DOI 10.1016/S1473-3099(20)30085-2
   Suppiah J, 2023, TROP MED INFECT DIS, V8, DOI 10.3390/tropicalmed8080409
   Suresh KP, 2022, J INFECT PUBLIC HEAL, V15, P942, DOI 10.1016/j.jiph.2022.07.010
   Teoh BT, 2013, BMC INFECT DIS, V13, DOI 10.1186/1471-2334-13-387
   Teoh BT, 2010, EMERG INFECT DIS, V16, P1783, DOI 10.3201/eid1611.100721
   ter Meulen J, 2000, TROP MED INT HEALTH, V5, P325
   Tian N, 2022, TROP MED INFECT DIS, V7, DOI 10.3390/tropicalmed7080180
   Tian Y, 2019, FRONT IMMUNOL, V10, DOI 10.3389/fimmu.2019.02125
   Tonnerre P, 2020, NAT MICROBIOL, V5, P76, DOI 10.1038/s41564-019-0618-z
   Nguyen TH, 2015, PARASITE VECTOR, V8, DOI 10.1186/s13071-015-1174-x
   Tran NTB, 2022, EMERG INFECT DIS, V28, P436, DOI 10.3201/eid2802.211270
   Tricou V, 2024, LANCET GLOB HEALTH, V12, pE257, DOI 10.1016/S2214-109X(23)00522-3
   Troppens D, 2024, NAT COMMUN, V15, DOI 10.1038/s41467-024-47161-3
   Tsai JJ, 2023, EUR J MED RES, V28, DOI 10.1186/s40001-023-01454-3
   Turner HC, 2023, PLOS NEGLECT TROP D, V17, DOI 10.1371/journal.pntd.0011356
   Vardell Emily, 2020, Medical Reference Services Quarterly, V39, P67, DOI 10.1080/02763869.2019.1693231
   Waggoner JJ, 2021, AM J TROP MED HYG, V104, P1734, DOI 10.4269/ajtmh.20-1497
   Wang GH, 2021, NAT COMMUN, V12, DOI 10.1038/s41467-021-24654-z
   Wauquier N, 2011, J INFECT DIS, V204, P115, DOI 10.1093/infdis/jiq006
   Wei JC, 2020, ANTIVIR RES, V174, DOI 10.1016/j.antiviral.2019.104673
   Whitehead SS, 2016, EXPERT REV VACCINES, V15, P509, DOI 10.1586/14760584.2016.1115727
   Wilder-Smith Annelies, 2017, Lancet Infect Dis, V17, pe101, DOI 10.1016/S1473-3099(16)30518-7
   WORLD HEALTH ORGANIZATION, 2009, DENGUE: GUIDELINES FOR DIAGNOSIS, TREATMENT, PREVENTION AND CONTROL, P1
   World Health Organization, 2016, Dengue situation updates 2016
   World Health Organization, 2024, Dengue-Global Situation
   World Health Organization, 2019, Dengue situation updates 2019
   World Health Organization, 2021, Dengue situation updates 2021
   World Health Organization, 2020, Dengue situation updates 2020
   World Health Organization, 2017, Dengue situation updates 2017
   World Health Organization, 2018, Dengue situation updates 2018
   Xiang BWW, 2022, P NATL ACAD SCI USA, V119, DOI 10.1073/pnas.2117589119
   Yamada KI, 2002, J CLIN VIROL, V24, P203, DOI 10.1016/S1386-6532(01)00250-5
   Yang CF, 2018, PLOS NEGLECT TROP D, V12, DOI 10.1371/journal.pntd.0006773
   Yang RH, 2021, VACCINE, V39, P915, DOI 10.1016/j.vaccine.2020.12.077
   Ye JQ, 2015, VIROLOGY, V482, P234, DOI 10.1016/j.virol.2015.03.051
   Yung CF, 2015, AM J TROP MED HYG, V92, P999, DOI 10.4269/ajtmh.14-0628
   Yunus G, 2023, PEERJ, V11, DOI 10.7717/peerj.15566
   Zainuddin AA, 2018, IIUM ENG J, V19, P134, DOI 10.31436/iiumej.v19i2.931
   Zhang YN, 2019, J VIROL, V93, DOI [10.1128/JVI.00504-19, 10.1128/jvi.00504-19]
   Zhong D., 2022, Open Forum Infect Dis, V9, DOI [10.1093/ofid/ofac492.1758, DOI 10.1093/OFID/OFAC492.1758]
   Zhou H, 2023, NAT REV MICROBIOL, V21, P215, DOI 10.1038/s41579-022-00845-3
   Zhu YZ, 2023, VIRUS RES, V331, DOI 10.1016/j.virusres.2023.199120
   Zoladek J, 2022, MICROBIOL SPECTR, V10, DOI 10.1128/spectrum.02989-22
NR 226
TC 0
Z9 0
U1 4
U2 4
PU SPRINGER WIEN
PI Vienna
PA Prinz-Eugen-Strasse 8-10, A-1040 Vienna, AUSTRIA
SN 0304-8608
EI 1432-8798
J9 ARCH VIROL
JI Arch. Virol.
PD JUL
PY 2025
VL 170
IS 7
AR 140
DI 10.1007/s00705-025-06314-5
PG 21
WC Virology
WE Science Citation Index Expanded (SCI-EXPANDED)
SC Virology
GA 2ZW1Y
UT WOS:001495273700003
PM 40418376
DA 2025-07-26
ER

PT J
AU Silva, MGEL
   Melo, KFL
   Casseb, SMM
   Silva, EVP
   Cruz, ACR
   Carvalho, CAM
AF Silva, Mauricio Gabriel E. L.
   Melo, Karla Fabiane L.
   Casseb, Samir M. M.
   Silva, Eliana V. P.
   Cruz, Ana Cecilia R.
   Carvalho, Carlos Alberto M.
TI Heterologous interference between Mayaro and Chikungunya viruses in Vero
   cells
SO INDIAN JOURNAL OF MEDICAL MICROBIOLOGY
LA English
DT Article
DE Chikungunya virus; Coinfection; Heterologous interference; Mayaro virus;
   Superinfection
ID INFECTION; C6/36
[truncated: 4,249,356 more chars]
