# Supplementary material for: Resurgent threat in a changing climate: A 20-year bibliometric analysis of global Chikungunya research evolution and pandemic preparedness
Source: PLoS Negl Trop Dis. 2026 Feb 23;20(2):e0013959. doi: 10.1371/journal.pntd.0013959 (PMC12945310; doi:10.1371/journal.pntd.0013959)
Supplement: S1 Appendix — (ZIP) [file pntd.0013959.s001.zip › S1_Zip/S2_Text..txt]

FN Clarivate Analytics Web of Science
VR 1.0
PT J
AU Gomgnimbou, MK
   Belem, LRW
   Bilgo, E
   Amara, MF
   Laouali, Z
   Ouari, A
   Bayala, T
   Gnada, K
   Yao, RK
   Namountougou, M
   Sangaré, I
AF Gomgnimbou, Michel Kireopori
   Belem, Louis Robert Wendyam
   Bilgo, Etienne
   Amara, Miriam Felicite
   Laouali, Zouera
   Ouari, Ali
   Bayala, Toussaint
   Gnada, Kobo
   Yao, Raymond Kharlis
   Namountougou, Moussa
   Sangare, Ibrahim
TI Potential Performance of Two New RT-PCR and RT-qPCR Methods for
   Multiplex Detection of Dengue Virus Serotypes 1-4 and Chikungunya Virus
   in Mosquitoes
SO CURRENT ISSUES IN MOLECULAR BIOLOGY
LA English
DT Article
DE multiplex RT-PCR; multiplex RT-qPCR; molecular detection; dengue virus;
   chikungunya virus; mosquitoes; Burkina Faso
ID FEVER
AB Mosquitoes of the genus Aedes are the most important arthropod disease vector. Dengue virus (DENV) and Chikungunya virus (CHIKV) are the main arboviruses distributed throughout the world. Based on entomo-virological surveillance, appropriate public health strategies can be adopted to contain cases and control outbreaks. This study aims to show the potential performance of two new molecular methods for detecting DENV serotypes and CHIKV in mosquitoes. Mosquitoes were collected in urban and sylvatic areas of Bobo-Dioulasso, Burkina Faso, between July and August 2023. DENV and CHIKV were screened using new multiplex RT-PCR and RT-qPCR methods. A total of 2150 mosquitoes were trapped, consisting of 976 Aedes (959 Ae. aegypti, 6 Ae. furcifer, and 11 Ae. vittatus) and 1174 Culex sp. These were grouped into 39 pools, with each pool containing a maximum of 30 mosquitoes. Molecular screening revealed that 7.7% (3/39) of the pools were positive for DENV. Specifically, DENV-1 was detected in one pool (1/3), and DENV-3 was found in two pools (2/3). All pools tested negative for CHIKV. The overall minimum infection rate (MIR) of DENV in this study was 3.07 (95% CI: 2.24-19.86). This study shows the usefulness of our new molecular tools for the surveillance of DENV serotypes and CHIKV.
C1 [Gomgnimbou, Michel Kireopori; Belem, Louis Robert Wendyam; Amara, Miriam Felicite; Laouali, Zouera; Gnada, Kobo; Yao, Raymond Kharlis; Namountougou, Moussa; Sangare, Ibrahim] Univ Nazi BONI, Ctr Excellence Africain Innovat Biotechnol Elimina, 01 BP 1091, Bobo Dioulasso, Burkina Faso.
   [Gomgnimbou, Michel Kireopori; Belem, Louis Robert Wendyam; Amara, Miriam Felicite; Laouali, Zouera; Ouari, Ali; Bayala, Toussaint; Gnada, Kobo; Yao, Raymond Kharlis; Namountougou, Moussa; Sangare, Ibrahim] Inst Natl Sante Publ, Ctr MURAZ, Lab Rech, BP 10278, Bobo Dioulasso, Burkina Faso.
   [Gomgnimbou, Michel Kireopori; Sangare, Ibrahim] Univ Nazi BONI, Inst Super Sci Sante INSSA, 01 BP 1091, Bobo Dioulasso, Burkina Faso.
   [Bilgo, Etienne] Inst Rech Sci Sante, BP 545, Bobo Dioulasso, Burkina Faso.
   [Namountougou, Moussa] Univ Nazi BONI, Unite Format & Rech Sci Vie & Terre UFR SVT, 01 BP 1091, Bobo Dioulasso, Burkina Faso.
   [Sangare, Ibrahim] Ctr Hosp Univ Souro SANOU CHUSS, 01 BP 676, Bobo Dioulasso, Burkina Faso.
C3 Centre Muraz
RP Gomgnimbou, MK (corresponding author), Univ Nazi BONI, Ctr Excellence Africain Innovat Biotechnol Elimina, 01 BP 1091, Bobo Dioulasso, Burkina Faso.; Gomgnimbou, MK (corresponding author), Inst Natl Sante Publ, Ctr MURAZ, Lab Rech, BP 10278, Bobo Dioulasso, Burkina Faso.; Gomgnimbou, MK (corresponding author), Univ Nazi BONI, Inst Super Sci Sante INSSA, 01 BP 1091, Bobo Dioulasso, Burkina Faso.
EM gomikir@yahoo.fr; louisro2007@yahoo.fr; bilgo02@yahoo.fr;
   amaramiriamfelicite@gmail.com; laoualiidi76@gmail.com;
   ouari_ali@yahoo.fr; bayaladimitritoussaint@gmail.com;
   gnadakobodaniel@yahoo.fr; karlhisyao@gmail.com; namountougou_d@yahoo.fr;
   babaibrasangare@yahoo.fr
FU Fond National de la Recherche et de l'Innovation pour le Developpement
   of BURKINA FASO [FONRID/AAP-Special-Jeunes/NCP/PCD/2022]; Centre
   d'Excellence Africain en Innovations Biotechnologiques pour
   l'Elimination des Maladies a Transmission Vectorielle of BURKINA FASO
   [2020-000178/MESRSI/SG/UNB/P]; ARISE project [ARISE-PP-FA-143]; European
   Union
FX This research was supported by the Fond National de la Recherche et de
   l'Innovation pour le Developpement of BURKINA FASO (Grant No.
   FONRID/AAP-Special-Jeunes/NCP/PCD/2022) and Centre d'Excellence Africain
   en Innovations Biotechnologiques pour l'Elimination des Maladies a
   Transmission Vectorielle of BURKINA FASO (Grant No.
   2020-000178/MESRSI/SG/UNB/P). The publication fees for this article were
   supported by the ARISE project awarded to Dr. Etienne Bilgo) (Grant No.
   ARISE-PP-FA-143). The ARISE project is funded by the European Union and
   implemented by the African Academy of Sciences in partnership with the
   African Union Commission and the European Commission.
CR Batovska J, 2022, VIRUSES-BASEL, V14, DOI 10.3390/v14122759
   Belem LRW, 2024, CURR ISSUES MOL BIOL, V46, P2093, DOI 10.3390/cimb46030134
   dos Reis IC, 2019, ACTA TROP, V197, DOI 10.1016/j.actatropica.2019.105061
   Egid BR, 2022, CURR RES PARASITOL V, V2, DOI 10.1016/j.crpvbd.2021.100074
   Fang Y, 2021, FRONT CELL INFECT MI, V11, DOI 10.3389/fcimb.2021.626368
   Gould E, 2017, ONE HEALTH-AMSTERDAM, V4, P1, DOI 10.1016/j.onehlt.2017.06.001
   Honório NA, 2019, VIRUSES-BASEL, V11, DOI 10.3390/v11040353
   Im J, 2020, HELIYON, V6, DOI 10.1016/j.heliyon.2020.e04389
   Islam MA, 2020, INT J MOL SCI, V21, DOI 10.3390/ijms21218281
   Konongoi L, 2016, VIROL J, V13, DOI 10.1186/s12985-016-0641-0
   Konongoi SL, 2018, PLOS ONE, V13, DOI 10.1371/journal.pone.0205058
   Liang GD, 2015, EMERG MICROBES INFEC, V4, DOI 10.1038/emi.2015.18
   Lim JK, 2019, PLOS NEGLECT TROP D, V13, DOI 10.1371/journal.pntd.0007882
   Lim JK, 2023, J INFECT DIS, V227, P261, DOI 10.1093/infdis/jiac246
   Ministry of Health and Public Hygiene of Burkina Faso, 2023, Weekly Report of Epidemiologic Situation, Week N51
   Miot EF, 2020, SCI REP-UK, V10, DOI 10.1038/s41598-020-64696-9
   Figueiredo LTM, 2019, FRONT CELL INFECT MI, V9, DOI 10.3389/fcimb.2019.00259
   Namountougou M, 2020, TROP MED INFECT DIS, V5, DOI 10.3390/tropicalmed5020084
   Olajiga OM, 2017, IMMUNOL INVEST, V46, P552, DOI 10.1080/08820139.2017.1319383
   Pando-Robles V, 2017, VECTOR-BORNE ZOONOT, V17, P361, DOI 10.1089/vbz.2016.2040
   Ramirez AL, 2018, PARASITE VECTOR, V11, DOI 10.1186/s13071-018-2901-x
   Sarma DK, 2023, FRONT MICROBIOL, V14, DOI 10.3389/fmicb.2023.1260812
   Tarnagda Z, 2018, EMERG INFECT DIS, V24, P170, DOI 10.3201/eid2401.170973
   Vasilakis N, 2011, NAT REV MICROBIOL, V9, P532, DOI 10.1038/nrmicro2595
   WHO, CHIK
NR 25
TC 1
Z9 1
U1 0
U2 0
PU MDPI
PI BASEL
PA ST ALBAN-ANLAGE 66, CH-4052 BASEL, SWITZERLAND
SN 1467-3037
EI 1467-3045
J9 CURR ISSUES MOL BIOL
JI Curr. Issues Mol. Biol.
PD OCT
PY 2024
VL 46
IS 10
BP 11048
EP 11056
DI 10.3390/cimb46100656
PG 9
WC Biochemistry & Molecular Biology
WE Science Citation Index Expanded (SCI-EXPANDED)
SC Biochemistry & Molecular Biology
GA K1U9K
UT WOS:001341812400001
PM 39451536
OA gold
DA 2025-07-26
ER

PT J
AU Graham, VA
   Easterbrook, L
   Rayner, E
   Findlay-Wilson, S
   Flett, L
   Kennedy, E
   Fotheringham, S
   Kempster, S
   Almond, N
   Dowall, S
AF Graham, Victoria A.
   Easterbrook, Linda
   Rayner, Emma
   Findlay-Wilson, Stephen
   Flett, Lucy
   Kennedy, Emma
   Fotheringham, Susan
   Kempster, Sarah
   Almond, Neil
   Dowall, Stuart
TI Comparison of Chikungunya Virus-Induced Disease Progression and
   Pathogenesis in Type-I Interferon Receptor-Deficient Mice (A129) and Two
   Wild-Type (129Sv/Ev and C57BL/6) Mouse Strains
SO VIRUSES-BASEL
LA English
DT Article
DE Chikungunya; mouse; model; preclinical; pathogenesis
ID VACCINE CANDIDATES; NONHUMAN-PRIMATES; INFECTION; ARTHRITIS; IMMUNITY;
   CELLS
AB Chikungunya virus (CHIKV) is a mosquito-borne alphavirus causing a debilitating febrile illness with rheumatic disease symptoms of arthralgia and arthritis. Since its spread outside of Africa in 2005, it continues to cause outbreaks and disseminates into new territories. Intervention strategies are urgently required, including vaccination and antiviral approaches. To test efficacy, the use of small animal models is required. Two mouse strains, A129, with a deficiency in their type-I interferon (IFN) receptor, and C57BL/6 are widely used. A direct comparison of these strains alongside the wild-type parental strain of the A129 mice, 129Sv/Ev, was undertaken to assess clinical disease progression, viral loads in key tissues, histological changes and levels of sera biomarkers. Our results confirm the severe disease course in A129 mice which was not observed in the parental 129Sv/Ev strain. Of the two wild-type strains, viral loads were higher in 129Sv/Ev mice compared to C57BL/6 counterparts. Our results have established these models and parameters for the future testing of vaccines and antiviral approaches.
C1 [Graham, Victoria A.; Easterbrook, Linda; Rayner, Emma; Findlay-Wilson, Stephen; Flett, Lucy; Kennedy, Emma; Fotheringham, Susan; Dowall, Stuart] UK Hlth Secur Agcy UKHSA, Porton Down, Salisbury SP4 0JG, Wilts, England.
   [Kempster, Sarah; Almond, Neil] Med & Healthcare Prod Regulatory Agcy MHRA, Blanche Ln, South Mimms, Potters Bar EN6 3QG, Herts, England.
C3 UK Health Security Agency (UKHSA); The Medicines & Healthcare Products
   Regulatory Agency
RP Dowall, S (corresponding author), UK Hlth Secur Agcy UKHSA, Porton Down, Salisbury SP4 0JG, Wilts, England.
EM victoria.graham@ukhsa.gov.uk; linda.easterbrook@ukhsa.gov.uk;
   emma.rayner@ukhsa.gov.uk; stephen.findlay-wilson@ukhsa.gov.uk;
   lucy.flett@ukhsa.gov.uk; emma.kennedy@ukhsa.gov.uk;
   susan.fotheringham@ukhsa.gov.uk; sarah.kempster@mhra.gov.uk;
   neil.almond@mhra.gov.uk; stuart.dowall@ukhsa.gov.uk
OI Kennedy, Emma/0000-0002-3632-6163; Crossley, Lucy/0009-0007-3667-7063
FU Innovate UK and the Department of Health and Social Care; Innovate UK
   [971613]; Department of Health and Social Care
FX This research was funded by Innovate UK and the Department of Health and
   Social Care (Project title "Serological Vaccine Standards for Emerging
   Diseases"; File Ref. 971613, awarded to MHRA) and is funded through
   Official Development Assistance (ODA).
CR Akahata W, 2010, NAT MED, V16, P334, DOI 10.1038/nm.2105
   de Souza TMA, 2022, PATHOGENS, V11, DOI 10.3390/pathogens11040444
   Anderson EJ, 2023, VIRUSES-BASEL, V15, DOI 10.3390/v15051057
   Angelini R, 2007, Euro Surveill, V12
   Babu N, 2023, LANCET REG HLTH-SE A, V19, DOI 10.1016/j.lansea.2023.100269
   Baldon LVR, 2022, PATHOGENS, V11, DOI 10.3390/pathogens11080879
   Battisti V, 2021, VIRUSES-BASEL, V13, DOI 10.3390/v13071307
   Bettis A, 2022, PLOS NEGLECT TROP D, V16, DOI 10.1371/journal.pntd.0010069
   Campos RK, 2019, PATHOGENS, V8, DOI 10.3390/pathogens8040231
   Cassadou S, 2014, EUROSURVEILLANCE, V19, P6, DOI 10.2807/1560-7917.ES2014.19.13.20752
   Chang AY, 2021, MICROORGANISMS, V9, DOI 10.3390/microorganisms9091998
   Chattopadhyay A, 2018, VACCINE, V36, P3894, DOI 10.1016/j.vaccine.2018.05.095
   Chretien JP, 2007, AM J TROP MED HYG, V76, P405, DOI 10.4269/ajtmh.2007.76.405
   Couderc T, 2008, PLOS PATHOG, V4, DOI 10.1371/journal.ppat.0040029
   Deckers J, 2023, NAT REV BIOENG, V1, P286, DOI 10.1038/s44222-023-00030-y
   Dhanwani R, 2014, PLOS ONE, V9, DOI 10.1371/journal.pone.0092813
   Dowall SD, 2020, CYTOKINE, V125, DOI 10.1016/j.cyto.2019.154864
   Dowall SD, 2019, METHODS, V158, P17, DOI 10.1016/j.ymeth.2019.02.008
   Dowall SD, 2009, J IMMUNOL METHODS, V348, P30, DOI 10.1016/j.jim.2009.06.007
   Edwards CJ, 2007, J CLIN VIROL, V39, P271, DOI 10.1016/j.jcv.2007.05.008
   Erasmus JH, 2017, NAT MED, V23, P192, DOI 10.1038/nm.4253
   Ferreira AS, 2021, REV INST MED TROP SP, V63, DOI [10.1590/S1678-9946202163016, 10.1590/s1678-9946202163016]
   Gardner CL, 2012, VIROLOGY, V425, P103, DOI 10.1016/j.virol.2011.12.020
   Gardner J, 2010, J VIROL, V84, P8021, DOI 10.1128/JVI.02603-09
   Gouglas D, 2019, EPIDEMIOL REV, V41, P28, DOI 10.1093/epirev/mxz012
   Goupil BA, 2016, PLOS ONE, V11, DOI 10.1371/journal.pone.0155243
   Grandadam M, 2011, EMERG INFECT DIS, V17, P910, DOI 10.3201/eid1705.101873
   Hallengärd D, 2014, J VIROL, V88, P2858, DOI 10.1128/JVI.03453-13
   Jain J, 2019, VIRUSES-BASEL, V11, DOI 10.3390/v11060578
   Campos RK, 2020, FRONT IMMUNOL, V11, DOI 10.3389/fimmu.2020.591885
   Kumarasamy V, 2006, Med J Malaysia, V61, P221
   Labadie K, 2010, J CLIN INVEST, V120, P894, DOI 10.1172/JCI40104
   Langsjoen RM, 2018, MBIO, V9, DOI 10.1128/mBio.02449-17
   Laras K, 2005, T ROY SOC TROP MED H, V99, P128, DOI 10.1016/j.trstmh.2004.03.013
   LUMSDEN W. H. R., 1955, TANGANYIKA TERRITORY IN 1952 53 II TRANS ROY SOC TROP MED AND HYG, V49, P33, DOI 10.1016/0035-9203(55)90081-X
   Medlock JM, 2012, VECTOR-BORNE ZOONOT, V12, P435, DOI 10.1089/vbz.2011.0814
   Morrison TE, 2011, AM J PATHOL, V178, P32, DOI 10.1016/j.ajpath.2010.11.018
   Ng KW, 2009, SINGAP MED J, V50, P785
   Nguyen D, 2008, DIS MODEL MECH, V1, P56, DOI 10.1242/dmm.000232
   Noad RJ, 2019, VACCINE, V37, P6241, DOI 10.1016/j.vaccine.2019.09.009
   Parola P, 2006, EMERG INFECT DIS, V12, P1493, DOI 10.3201/eid1210.060610
   Partidos CD, 2011, VACCINE, V29, P3067, DOI 10.1016/j.vaccine.2011.01.076
   Pialoux G, 2007, LANCET INFECT DIS, V7, P319, DOI 10.1016/S1473-3099(07)70107-X
   Rao SMV, 2023, VACCINE, V41, P3976, DOI 10.1016/j.vaccine.2023.05.032
   ROBINSON M C, 1955, Trans R Soc Trop Med Hyg, V49, P28, DOI [10.1016/0035-9203(55)90080-8, 10.1016/0035-9203(57)90022-6]
   Roques P, 2022, JCI INSIGHT, V7, DOI 10.1172/jci.insight.160173
   Roques P, 2017, JCI INSIGHT, V2, DOI 10.1172/jci.insight.83527
   Roy CJ, 2014, J INFECT DIS, V209, P1891, DOI 10.1093/infdis/jiu014
   Schilte C, 2012, J IMMUNOL, V188, P2967, DOI 10.4049/jimmunol.1103185
   Schilte C, 2010, J EXP MED, V207, P429, DOI 10.1084/jem.20090851
   Schneider M, 2023, LANCET, V401, P2138, DOI 10.1016/S0140-6736(23)00641-4
   Seymour RL, 2015, PLOS NEGLECT TROP D, V9, DOI 10.1371/journal.pntd.0003800
   STRAUSS JH, 1994, MICROBIOL REV, V58, P491, DOI 10.1128/MMBR.58.3.491-562.1994
   Tanabe ISB, 2019, T ROY SOC TROP MED H, V113, P730, DOI 10.1093/trstmh/trz065
   Teo TH, 2015, J VIROL, V89, P7955, DOI 10.1128/JVI.00909-15
   Teo TH, 2013, J IMMUNOL, V190, P259, DOI 10.4049/jimmunol.1202177
   Tsetsarkin K, 2006, VECTOR-BORNE ZOONOT, V6, P325, DOI 10.1089/vbz.2006.6.325
   Tsetsarkin KA, 2007, PLOS PATHOG, V3, P1895, DOI 10.1371/journal.ppat.0030201
   Voigt EA, 2021, MOL THER, V29, P2782, DOI 10.1016/j.ymthe.2021.05.018
   Wang E, 2008, VACCINE, V26, P5030, DOI 10.1016/j.vaccine.2008.07.054
   Wauquier N, 2011, J INFECT DIS, V204, P115, DOI 10.1093/infdis/jiq006
   Weaver SC, 2012, EXPERT REV VACCINES, V11, P1087, DOI [10.1586/erv.12.84, 10.1586/ERV.12.84]
   Werneke SW, 2011, PLOS PATHOG, V7, DOI 10.1371/journal.ppat.1002322
   Zeller H, 2016, J INFECT DIS, V214, pS436, DOI 10.1093/infdis/jiw391
NR 64
TC 0
Z9 0
U1 0
U2 0
PU MDPI
PI BASEL
PA ST ALBAN-ANLAGE 66, CH-4052 BASEL, SWITZERLAND
EI 1999-4915
J9 VIRUSES-BASEL
JI Viruses-Basel
PD OCT
PY 2024
VL 16
IS 10
AR 1534
DI 10.3390/v16101534
PG 18
WC Virology
WE Science Citation Index Expanded (SCI-EXPANDED)
SC Virology
GA K3H5M
UT WOS:001342821500001
PM 39459867
OA gold
DA 2025-07-26
ER

PT J
AU Kim, K
   Moon, SY
   Kim, S
   Ouh, IO
   Lee, Y
   Lim, H
AF Kim, Kwangwook
   Moon, Seo Young
   Kim, Seungyeon
   Ouh, In-Ohk
   Lee, Yookyoung
   Lim, Heeji
TI Immunogenicity Analysis of Chikungunya Virus DNA Vaccine Based on
   Mutated Putative N-Linked Glycosylation Sites of the Envelope Protein
SO VACCINES
LA English
DT Article
DE chikungunya; vaccine
ID REPLICATION; MECHANISMS; INFECTION
AB Chikungunya fever is a mosquito-borne infectious disease caused by the chikungunya virus (CHIKV). Recently, CHIKV has spread rapidly worldwide, raising global concerns. However, there is only one approved vaccine is available to prevent CHIKV infection; therefore, different platform vaccines development is a public health priority. The CHIKV genome encodes four non-structural polyproteins (nsP1-4) and one structural polyprotein (capsid, envelope 3, envelope 2, 6 K, and envelope 1). Previous studies have shown that N-linked glycans in viral proteins play important roles in regulating immune responses. Accordingly, in this study, we designed four CHIKV DNA vaccine candidates with mutated N-glycosylation sites in the full-length E and E I/II proteins. Our results indicated that immunization of mice with the vaccine elevated the cytokines levels, including IFN-gamma, associated with T cell immune response. Furthermore, the truncated E protein with a deleted E III domain (E I/II) exhibited better immunogenicity than the full-length E protein, and N-linked glycosylation of E I/II protein induced a higher cell-mediated immune response. Overall, our study demonstrates that N-linked glycosylation of the E I/II proteins of CHIKV significantly enhances cell-mediated immune responses, laying the foundation for the development of potential vaccination strategies against CHIKV.
C1 [Kim, Kwangwook; Moon, Seo Young; Kim, Seungyeon; Ouh, In-Ohk; Lee, Yookyoung; Lim, Heeji] Korea Dis Control & Prevent Agcy, Ctr Vaccine Res, Korea Natl Inst Hlth, Div Vaccine Dev Coordinat,Natl Inst Infect Dis, Cheongju 28159, Chungcheongbuk, South Korea.
C3 Korea Disease Control & Prevention Agency (KDCA); Korea National
   Institute of Health (KNIH)
RP Lim, H (corresponding author), Korea Dis Control & Prevent Agcy, Ctr Vaccine Res, Korea Natl Inst Hlth, Div Vaccine Dev Coordinat,Natl Inst Infect Dis, Cheongju 28159, Chungcheongbuk, South Korea.
EM kwkim83@korea.kr; msy1477@korea.kr; hatmddus135@korea.kr;
   dvmoio@korea.kr; leeykyoung@korea.kr; dalgi0519@korea.kr
OI , Heeji Lim/0000-0003-3546-9477
FU Korea Disease Control and Prevention Agency;  [6600-6634-329]
FX This research was funded by the Korea Disease Control and Prevention
   Agency, grant number 6600-6634-329.
CR Aebi M, 2013, BBA-MOL CELL RES, V1833, P2430, DOI 10.1016/j.bbamcr.2013.04.001
   Burt FJ, 2017, LANCET INFECT DIS, V17, pE107, DOI 10.1016/S1473-3099(16)30385-1
   Chen LH, 2018, NAT COMMUN, V9, DOI 10.1038/s41467-018-07704-x
   Cherian N, 2023, NPJ VACCINES, V8, DOI 10.1038/s41541-023-00722-x
   Cohen BJ, 2007, VACCINE, V26, P59, DOI 10.1016/j.vaccine.2007.10.046
   Dowling W, 2007, J VIROL, V81, P1821, DOI 10.1128/JVI.02098-06
   Dupuis-Maguiraga L, 2012, PLOS NEGLECT TROP D, V6, DOI 10.1371/journal.pntd.0001446
   Goyal K, 2021, IMMUNO-BASEL, V1, P442, DOI 10.3390/immuno1040032
   Huang HY, 2022, SCI TRANSL MED, V14, DOI 10.1126/scitranslmed.abm0899
   Knight RL, 2009, J VIROL, V83, P5640, DOI 10.1128/JVI.02427-08
   Leparc-Goffart I, 2014, LANCET, V383, P514, DOI 10.1016/S0140-6736(14)60185-9
   Ly H, 2024, VIRULENCE, V15, DOI 10.1080/21505594.2023.2301573
   Ozdilek A, 2022, CURR OPIN STRUC BIOL, V73, DOI 10.1016/j.sbi.2022.102348
   Ramphan S, 2018, PROTEOM CLIN APPL, V12, DOI 10.1002/prca.201700020
   Ribeiro-Filho HV, 2021, NAT COMMUN, V12, DOI 10.1038/s41467-021-23400-9
   ROBINSON M. C., 1955, TANGANYIKA TERRITORY IN 1952 53 I TRANS ROY SOC TROP MED AND HYG, V49, P28, DOI 10.1016/0035-9203(55)90080-8
   Sanchez-San Martín C, 2013, J VIROL, V87, P7680, DOI 10.1128/JVI.00814-13
   Schneider M, 2023, LANCET, V401, P2138, DOI 10.1016/S0140-6736(23)00641-4
   Schuffenecker I, 2006, PLOS MED, V3, P1058, DOI 10.1371/journal.pmed.0030263
   Silva LA, 2017, J CLIN INVEST, V127, P737, DOI 10.1172/JCI84417
   Solignat M, 2009, VIROLOGY, V393, P183, DOI 10.1016/j.virol.2009.07.024
   Stanley P, 2011, CSH PERSPECT BIOL, V3, DOI 10.1101/cshperspect.a005199
   Sun SY, 2013, ELIFE, V2, DOI 10.7554/eLife.00435
   Vigerust DJ, 2007, TRENDS MICROBIOL, V15, P211, DOI 10.1016/j.tim.2007.03.003
   Voss JE, 2010, NATURE, V468, P709, DOI 10.1038/nature09555
   Watanabe Y, 2019, BBA-GEN SUBJECTS, V1863, P1480, DOI 10.1016/j.bbagen.2019.05.012
   Weaver SC, 2015, NEW ENGL J MED, V372, P1231, DOI 10.1056/NEJMra1406035
   Weger-Lucarelli J, 2016, J VIROL, V90, P2418, DOI 10.1128/JVI.02792-15
   Zhang Y, 2011, VIROL J, V8, DOI 10.1186/1743-422X-8-138
NR 29
TC 0
Z9 0
U1 1
U2 1
PU MDPI
PI BASEL
PA ST ALBAN-ANLAGE 66, CH-4052 BASEL, SWITZERLAND
EI 2076-393X
J9 VACCINES-BASEL
JI Vaccines
PD OCT
PY 2024
VL 12
IS 10
AR 1097
DI 10.3390/vaccines12101097
PG 10
WC Immunology; Medicine, Research & Experimental
WE Science Citation Index Expanded (SCI-EXPANDED)
SC Immunology; Research & Experimental Medicine
GA K3M6B
UT WOS:001342953100001
PM 39460264
OA gold
DA 2025-07-26
ER

PT J
AU Leles, LFD
   Alvarez, MVN
   Cortés, JJC
   Alonso, DP
   Ribolla, PEM
   Luz, SLB
AF Leles, Lorena Ferreira de Oliveira
   Alvarez, Marcus Vinicius Niz
   Cortes, Jose Joaquin Carvajal
   Alonso, Diego Peres
   Ribolla, Paulo Eduardo Martins
   Luz, Sergio Luiz Bessa
TI Evaluation of Aedes aegypti control intervention with
   pyriproxyfen by lcWGS in Manacapuru, Amazonas, Brazil
SO PLOS NEGLECTED TROPICAL DISEASES
LA English
DT Article
ID MOSQUITO; ASSOCIATION; ALIGNMENT; DENGUE
AB Background Ae. aegypti mosquitoes are considered a global threat to public health due to its ability to transmit arboviruses such as yellow fever, dengue, Zika and Chikungunya to humans. The lack of effective arboviral vaccines and etiological treatments make vector control strategies fundamental in interrupting the transmission cycle of these pathogens. This study evaluated Ae. aegypti mosquito populations pre- and post-intervention period with disseminating stations of the larvicide pyriproxyfen to understand its potential influence on the genetic structure and population diversity of these vectors. Methodology/Principal findings This study was conducted in Manacapuru city, Amazonas, Brazil, where 1,000 pyriproxyfen dissemination stations were deployed and monitored from FEB/2014 to FEB/2015 (pre-intervention) and AUG/2015 to JAN/2016 (post-intervention). Low-coverage whole genome sequencing of 36 individuals was performed, revealing significant stratification between pre- and post-intervention groups (pairwise FST estimate of 0.1126; p-value < 0.033). Tajima's D estimates were -3.25 and -3.07 (both p-value < 0.01) for pre- and post-intervention groups, respectively. Molecular diversity estimates (Theta(S) and Theta(Pi)) also showed divergences between pre- and post-intervention groups. PCA and K-means analysis showed clustering for SNP frequency matrix and SNP genotype matrix, respectively, being both mainly represented by the first principal component. PCA and K-means clustering also showed significant results that corroborate the impact of pyriproxyfen intervention on genetic structure populations of Ae. aegypti mosquitoes. Conclusions/Significance The results revealed a bottleneck effect and reduced mosquito populations during intervention, followed by reintroduction from adjacent and unaffected populations by this vector. We highlighted that low-coverage whole genome sequencing can contribute to genetic and structure population data, and also generate important information to aid in genomic and epidemiological surveillance.
C1 [Leles, Lorena Ferreira de Oliveira; Cortes, Jose Joaquin Carvajal; Luz, Sergio Luiz Bessa] Inst Leonidas & Maria Deane Fiocruz Amazonia, Lab Ecol Doencas Transmissiveis Amazonia, Manaus, Brazil.
   [Leles, Lorena Ferreira de Oliveira; Luz, Sergio Luiz Bessa] Inst Oswaldo Cruz IOC FIOCRUZ, Programa Posgrad Biol Parasitaria, Rio De Janeiro, Brazil.
   [Alvarez, Marcus Vinicius Niz; Alonso, Diego Peres; Ribolla, Paulo Eduardo Martins] Univ Estado Sao Paulo UNESP, Inst Biotecnol & Biociencias, Botucatu, Brazil.
C3 Fundacao Oswaldo Cruz; Fundacao Oswaldo Cruz; Universidade Estadual
   Paulista
RP Leles, LFD (corresponding author), Inst Leonidas & Maria Deane Fiocruz Amazonia, Lab Ecol Doencas Transmissiveis Amazonia, Manaus, Brazil.; Leles, LFD (corresponding author), Inst Oswaldo Cruz IOC FIOCRUZ, Programa Posgrad Biol Parasitaria, Rio De Janeiro, Brazil.
EM lorenaleless@gmail.com
RI Luz, Sergio/MEQ-1882-2025; Alonso, Diego/GRO-4526-2022; Ribolla,
   Paulo/AAH-3354-2020; Carvajal-Cortés, José Joaquín/GPG-1490-2022;
   Carvajal Cortes, Jose Joaquin/E-6447-2016
OI Alvarez, Marcus/0000-0001-7104-3954; Carvajal Cortes, Jose
   Joaquin/0000-0002-4162-6654
CR Abad-Franch F, 2017, PLOS MED, V14, DOI 10.1371/journal.pmed.1002213
   Abad-Franch F, 2015, PLOS NEGLECT TROP D, V9, DOI 10.1371/journal.pntd.0003702
   Alonso DP, 2021, GENES-BASEL, V12, DOI 10.3390/genes12111693
   ALTSCHUL SF, 1990, J MOL BIOL, V215, P403, DOI 10.1006/jmbi.1990.9999
   Andrews S., 2010, FASTQC QUALITY CONTR, DOI DOI 10.1186/1472-6963-10-122
   [Anonymous], 2015, DNA Sequencing Costs: Data from the NHGRI Genome Sequencing Program (GSP)
   Bolger AM, 2014, BIOINFORMATICS, V30, P2114, DOI 10.1093/bioinformatics/btu170
   BRASIL, 2016, Boletim Epidemiolgico. Secretaria de Vigilncia em Sade Ministrio da Sade, V47, P2358
   Brito LP, 2018, BIOMED RES INT, V2018, DOI 10.1155/2018/2410819
   Butlin RK, 2010, GENETICA, V138, P409, DOI 10.1007/s10709-008-9321-3
   Campos M, 2017, PARASITE VECTOR, V10, DOI 10.1186/s13071-017-2014-y
   Campos M, 2012, ECOL EVOL, V2, P2794, DOI 10.1002/ece3.392
   da Silva AF, 2020, SCI REP-UK, V10, DOI 10.1038/s41598-020-74883-3
   Devine GJ, 2009, P NATL ACAD SCI USA, V106, P11530, DOI 10.1073/pnas.0901369106
   Evans BR, 2015, G3-GENES GENOM GENET, V5, P711, DOI 10.1534/g3.114.016196
   Excoffier L, 2010, MOL ECOL RESOUR, V10, P564, DOI 10.1111/j.1755-0998.2010.02847.x
   Fritsch H, 2022, MICROBIOL SPECTR, V10, DOI 10.1128/spectrum.01285-22
   Gillespie J H, 2004, Population Genetics: A Concise Guide, V2nd
   Goodwin S, 2016, NAT REV GENET, V17, P333, DOI 10.1038/nrg.2016.49
   Gorjanc G, 2017, CROP SCI, V57, P1404, DOI 10.2135/cropsci2016.08.0675
   ITOH T, 1994, J AM MOSQUITO CONTR, V10, P344
   Kovarik J, 2013, PATHOBIOLOGY, V80, P275, DOI 10.1159/000346960
   Lambrechts L, 2009, P ROY SOC B-BIOL SCI, V276, P1369, DOI 10.1098/rspb.2008.1709
   Li H, 2011, BIOINFORMATICS, V27, P2987, DOI 10.1093/bioinformatics/btr509
   Li H, 2009, BIOINFORMATICS, V25, P1094, DOI [10.1093/bioinformatics/btp100, 10.1093/bioinformatics/btp324]
   Matthews BJ, 2018, NATURE, V563, P501, DOI 10.1038/s41586-018-0692-z
   Alvarez MVN, 2022, PARASITE VECTOR, V15, DOI 10.1186/s13071-022-05219-5
   Padilla-Torres SD, 2013, PLOS ONE, V8, DOI 10.1371/journal.pone.0058420
   de Albuquerque MDPM, 2018, CAD SAUDE PUBLICA, V34, DOI 10.1590/0102-311X00069018
   Purcell S, 2007, AM J HUM GENET, V81, P559, DOI 10.1086/519795
   Santiago GA, 2021, EMERG INFECT DIS, V27, P2971, DOI 10.3201/eid2711.211575
   Seixas G, 2013, MEM I OSWALDO CRUZ, V108, P3, DOI 10.1590/0074-0276130386
   Sims D, 2014, NAT REV GENET, V15, P121, DOI 10.1038/nrg3642
   Steffler LM, 2016, PARASITE VECTOR, V9, DOI 10.1186/s13071-016-1814-9
   Tran VT, 2023, EMERG INFECT DIS, V29, P2180, DOI 10.3201/eid2910.230529
   Weaver SC, 2010, ANTIVIR RES, V85, P328, DOI 10.1016/j.antiviral.2009.10.008
NR 41
TC 0
Z9 0
U1 2
U2 2
PU PUBLIC LIBRARY SCIENCE
PI SAN FRANCISCO
PA 1160 BATTERY STREET, STE 100, SAN FRANCISCO, CA 94111 USA
SN 1935-2735
J9 PLOS NEGLECT TROP D
JI Plos Neglect. Trop. Dis.
PD OCT
PY 2024
VL 18
IS 10
AR e0012547
DI 10.1371/journal.pntd.0012547
PG 14
WC Infectious Diseases; Parasitology; Tropical Medicine
WE Science Citation Index Expanded (SCI-EXPANDED)
SC Infectious Diseases; Parasitology; Tropical Medicine
GA I3L5Y
UT WOS:001329307500001
PM 39361714
OA gold
DA 2025-07-26
ER

PT J
AU López-Zerón, NE
   Rodríguez-Maciel, JC
   Wilson-García, CY
   Lagunes-Tejeda, A
   Silva-Aguayo, G
AF Lopez-Zeron, Nelson Erik
   Rodriguez-Maciel, J. Concepcion
   Wilson-Garcia, Claudia Yanet
   Lagunes-Tejeda, Angel
   Silva-Aguayo, Gonzalo
TI INSECTICIDE SUSCEPTIBILITY IN TWO POPULATIONS OF Aedes
   aegypti L. (Diptera: Culicidae) FROM GUERRERO, MEXICO, AND
   RECOMMENDATIONS FOR THEIR MANAGEMENT
SO AGROCIENCIA
LA English
DT Article
DE vector control; yellow fever mosquito; dengue mosquito; plague;
   resistance management
ID IN-FIELD POPULATIONS; CROSS-RESISTANCE; 1ST REPORT; PYRETHROIDS;
   PERMETHRIN
AB The Aedes aegypti L. mosquito is a vector of diseases such as classic and hemorrhagic dengue (DENV), chikungunya (CHIKV), Zika (ZIKV), yellow fever (YFV), and Mayaro (MAYV). In 2019 alone, in Latin America, there were 2.7 million cases and 1206 deaths. In Mexico, government programs for managing this pest include the elimination of larval habitats and chemical control of larvae and adults. The objective of this study was to evaluate the response of two larvae and adult populations of A. aegypti from the state of Guerrero, Mexico, under laboratory conditions, to insecticides with different modes of action and to make considerations for their management. In the bioassays, larvae showed susceptibility to permethrin, malathion, deltamethrin, and Bacillus thuringiensis var. israelensis; low resistance to Temephos and propoxur; as well as moderate resistance to Spinosad. Both adult populations showed resistance to permethrin and susceptibility to deltamethrin, while the Acapulco population showed resistance to alphacypermethrin. For larvae, Spinosad is suggested to be used in times of high incidence of dengue. During drought, it is advisable to include rotations of B. thuringiensis var. israelensis with organophosphates. For adults, the use of imidacloprid in combination with botanical insecticides is considered a rational alternative to rotations with organophosphates and pyrethroids.
C1 [Lopez-Zeron, Nelson Erik; Lagunes-Tejeda, Angel] Ctr Bachillerato Tecnol Agropecuario, 178 Carretera San Luis Horcasitas km 0-5, San Luis Acatlan 41600, Guerrero, Mexico.
   [Rodriguez-Maciel, J. Concepcion] Colegio Postgrad Campus Montecillo, Posgrad Fitosan Entomol & Acarol, Carretera Mexico Texcoco km 36-5, Montecillo 56264, Texcoco, Mexico.
   [Wilson-Garcia, Claudia Yanet] Univ Autonoma Chapingo, Sede San Luis Acatlan,Carretera San Luis Acatlan T, San Luis Acatlan 41600, Guerrero, Mexico.
   [Silva-Aguayo, Gonzalo] Univ Concepcion, Fac Agron, Dept Prod Vegetal, Casilla 537, Chillan, Nuble, Chile.
C3 Colegio de Postgraduados - Mexico; Universidad de Concepcion
RP Rodríguez-Maciel, JC (corresponding author), Colegio Postgrad Campus Montecillo, Posgrad Fitosan Entomol & Acarol, Carretera Mexico Texcoco km 36-5, Montecillo 56264, Texcoco, Mexico.
EM concho@colpos.mx
FU Consejo Nacional de Humanidades, Ciencias y Tecnologias (CONAHCYT);
   Colegio de Postgraduados
FX Our thanks to the Consejo Nacional de Humanidades, Ciencias y
   Tecnologias (CONAHCYT) and Colegio de Postgraduados for funding and
   supporting the project.
CR Abbott WS, 1925, J ECON ENTOMOL, V18, P265, DOI 10.1093/jee/18.2.265a
   Ahmed MAI, 2012, J MED ENTOMOL, V49, P1405, DOI 10.1603/ME12030
   Araújo AP, 2013, PARASITE VECTOR, V6, DOI 10.1186/1756-3305-6-297
   CDC, 2010, Guideline for Evaluating Insecticide Resistance in Vectors Using the CDC Bottle Bioassay
   CENAPRECE (Centro Nacional de Programas Preventivos y Control de Enfermedades), 2017, Productos recomendados por el CENAPRECE para el combate de insectos vectores de enfermedades
   Chaverra-Rodríguez D, 2012, REV COLOMB ENTOMOL, V38, P100
   Chino-Cantor A, 2014, SOUTHWEST ENTOMOL, V39, P601, DOI 10.3958/059.039.0319
   Atencia MC, 2016, BIOMEDICA, V36, P432, DOI 10.7705/biomedica.v36i3.2834
   Deming R, 2016, PARASITE VECTOR, V9, DOI 10.1186/s13071-016-1346-3
   Flores AE, 2006, J AM MOSQUITO CONTR, V22, P672, DOI 10.2987/8756-971X(2006)22[672:MOIRIF]2.0.CO;2
   Flores AE, 2013, J ECON ENTOMOL, V106, P959, DOI 10.1603/EC12284
   Flores AE, 2009, SOUTHWEST ENTOMOL, V34, P167, DOI 10.3958/059.034.0207
   Flores AE, 2005, PESTIC BIOCHEM PHYS, V82, P66, DOI 10.1016/j.pestbp.2004.12.007
   Flores AE, 2014, Artropodos y Salud, V1, P21
   IRAC (Insecticide Resistance Action Committee), 2017, Arthropod pesticide resistance database
   Kuri-Morales P, 2017, MED VET ENTOMOL, V31, P240, DOI 10.1111/mve.12225
   Rodríguez MM, 2014, J MED ENTOMOL, V51, P1213, DOI 10.1603/ME13237
   Marina CF, 2012, PARASITE VECTOR, V5, DOI 10.1186/1756-3305-5-95
   Marina CF, 2011, PEST MANAG SCI, V67, P114, DOI [10.1002/ps.2043, 10.1002/pros.21278]
   MAZZARRI MB, 1995, J AM MOSQUITO CONTR, V11, P315
   SAS Institute Inc, 2020, SAS user's guide. Statistics. Version 8. Statistical Analysis System
   Tetreau G, 2013, MEM I OSWALDO CRUZ, V108, P894, DOI 10.1590/0074-0276130155
   Valdivia-Conroy B, 2022, REV PERU MED EXP SAL, V39, P434, DOI 10.17843/rpmesp.2022.394.11471
   WHO World Health Organization, 2005, Guidelines for laboratory and field testing of mosquito larvicides
   World Health Organization, 2012, Global Strategy for Dengue Prevention and Control 2012-2020
   World Health Organization - WHO, 2016, TEST PROC INREMO, V2nd
NR 26
TC 0
Z9 0
U1 0
U2 0
PU COLEGIO POSTGRADUADOS
PI MONTECILLO
PA CARRETERA MEXICO TEXCOCO KM 36 5, MONTECILLO 56230, ESTADO MEXICO,
   MEXICO
SN 1405-3195
EI 2521-9766
J9 AGROCIENCIA-MEXICO
JI Agrociencia
PD OCT-NOV
PY 2024
VL 58
IS 7
DI 10.47163/agrociencia.v58i7.3041
PG 141
WC Agriculture, Multidisciplinary
WE Science Citation Index Expanded (SCI-EXPANDED)
SC Agriculture
GA O0T7T
UT WOS:001368361500010
DA 2025-07-26
ER

PT J
AU Lozano-Parra, A
   Herrera, V
   Calderón, C
   Badillo, R
   Ramírez, RMG
   Cárdenas, MIE
   Jiménez, JFL
   Villar, LA
   Garrido, EMR
AF Lozano-Parra, Anyela
   Herrera, Victor
   Calderon, Carlos
   Badillo, Reynaldo
   Ramirez, Rosa Margarita Gelvez
   Cardenas, Maria Isabel Estupinan
   Jimenez, Jose Fernando Lozano
   Villar, Luis angel
   Garrido, Elsa Marina Rojas
TI Chronic Rheumatologic Disease in Chikungunya Virus Fever: Results from a
   Cohort Study Conducted in Piedecuesta, Colombia
SO TROPICAL MEDICINE AND INFECTIOUS DISEASE
LA English
DT Article
DE Chikungunya; chronic rheumatism; rheumatic disease; fatigue; quality of
   life
ID QUALITY-OF-LIFE; FOLLOW-UP; CLASSIFICATION CRITERIA; CHRONIC-FATIGUE;
   HEALTH SURVEY; INFECTION; ARTHRITIS; RHEUMATISM; OUTBREAK; EPIDEMIOLOGY
AB This study aimed to determine the incidence of post-chikungunya chronic rheumatism (pCHIK-CR) and its impact on quality of life (QoL) and chronic fatigue in adults seven years after the 2014-2015 CHIKV outbreak in Piedecuesta, Colombia. We evaluated 78 adults (median age: 30 years, IQR: 21.0; women 60.3%) with confirmed CHIKV infection. In 2022, participants underwent a GALS examination and completed surveys on disability, stiffness, health status, and fatigue. A rheumatologist evaluated patients who reported arthralgia, morning stiffness, and abnormal GALS examination. Chronic fatigue was defined as fatigue persisting for over six months. Seven years after infection, 14.1% of participants were classified as pCHIK-CR cases, 41.0% as having non-inflammatory pain, likely degenerative (NIP-LD), and 44.9% without rheumatic disease (Wo-RM). Patients with pCHIK-CR and NIP-LD exhibited significantly worse QoL compared to Wo-RM cases. Chronic fatigue prevalence increased from 8.6% in Wo-RM patients to 25.0% in NIP-LD and 54.6% in pCHIK-CR cases. This study implemented a comprehensive clinical assessment to objectively estimate and characterize the incidence of chronic rheumatological disease attributed to CHIKV infection. One in seven cases with CHIKV infection develops pCHIK-CR, which impacts both QoL and chronic fatigue. This study contributes to understanding the burden of these arboviruses in the medium term.
C1 [Lozano-Parra, Anyela; Herrera, Victor] Univ Ind Santander UIS, Escuela Med, Grp Epidemiol Clin, Calle 9 Carrera 27, Bucaramanga 680002, Colombia.
   [Calderon, Carlos; Ramirez, Rosa Margarita Gelvez; Cardenas, Maria Isabel Estupinan; Jimenez, Jose Fernando Lozano; Villar, Luis angel; Garrido, Elsa Marina Rojas] Fdn INFOVIDA, Ctr Atenc & Diagnost Enfermedades Infecciosas CDI, Cra 37 51-126, Bucaramanga 680003, Colombia.
   [Badillo, Reynaldo] Univ Santander UDES, Dept Med Interna, Calle 35 10-43, Bucaramanga 680006, Colombia.
C3 Universidad Industrial de Santander; Universidad Industrial de Santander
RP Garrido, EMR (corresponding author), Fdn INFOVIDA, Ctr Atenc & Diagnost Enfermedades Infecciosas CDI, Cra 37 51-126, Bucaramanga 680003, Colombia.
EM anyela.lozano@correo.uis.edu.co; vicmaher@uis.edu.co;
   cacalderonco@unal.edu.co; dir.medicinainterna@udes.edu.co;
   coordinacioninvestigacion@cdi.net.co; maria.estupinan@correo.uis.edu.co;
   jose.fernando.lozano@correounivalle.edu.co;
   direccioninvestigacion@cdi.net.co; elsa.rojas@cdi.net.co
RI ; Herrera, Víctor/ABB-4480-2020; Jimenez, Jose-Fernando/M-9329-2015;
   Cárdenas, María/J-3404-2016
OI Villar, Luis/0000-0002-3873-0901; Rojas, Elsa/0000-0001-7829-7789;
   Estupinan Cardenas, Maria Isabel/0000-0002-3063-3330; Lozano-Jimenez,
   Jose F/0000-0001-6095-4218; Lozano-Parra, Anyela/0000-0002-6770-258X;
   Herrera, Victor/0000-0002-6295-1640; 
FU Centro de Atencion y Diagnostico de Enfermedades Infecciosas S.A.S (CDI)
   [913-2022]; Programa de beneficios tributarios I+D+i de Colombia
   [9895-913-93197]; Fundacion INFOVIDA; Universidad Industrial de
   Santander (UIS)
FX The work was supported by Centro de Atencion y Diagnostico de
   Enfermedades Infecciosas S.A.S (CDI), 913-2022 Convocatoria de Proyectos
   para obtener beneficios Tributarios por Inversion en CTEI 2022, Programa
   de beneficios tributarios I+D+i de Colombia, Agreement No.
   9895-913-93197, Fundacion INFOVIDA, and Universidad Industrial de
   Santander (UIS).
CR Aletaha D, 2010, ARTHRITIS RHEUM-US, V62, P2569, DOI 10.1002/art.27584
   ALONSO J, 1995, MED CLIN-BARCELONA, V104, P771
   [Anonymous], 2004, EULAR Handbook of Clinical Assessments in Rheumatoid Arthritis: On Behalf of the EULAR Standing Committee for International Clinical Studies Including Therapeutic Trials -ESCISIT
   Aringer M, 2019, ARTHRITIS RHEUMATOL, V71, P1400, DOI [10.1002/art.40930, 10.1136/annrheumdis-2018-214819]
   Avila-Trejo AM, 2023, INT J MOL SCI, V24, DOI 10.3390/ijms241713087
   Ayala Sierra E.F., 2017, Tesis de Especializacin en Medicina Interna
   Babu N, 2023, LANCET REG HLTH-SE A, V19, DOI 10.1016/j.lansea.2023.100269
   Bernal-Vargas Liliana, 2017, Enferm. glob., V16, P37, DOI 10.6018/eglobal.16.2.255821
   Bullinger M, 1998, J CLIN EPIDEMIOL, V51, P913, DOI 10.1016/S0895-4356(98)00082-1
   Carabali M, 2018, TROP MED INT HEALTH, V23, P1231, DOI 10.1111/tmi.13147
   Cardenas MIE, 2018, AM J TROP MED HYG, V99, P512
   Carruthers BM, 2011, J INTERN MED, V270, P327, DOI 10.1111/j.1365-2796.2011.02428.x
   Centers for Disease Control and Prevention, 2014, Real Time RT-PCR for Detection of Chikungunya Virus (SOP)
   Chaaitanya IK, 2011, VIRAL IMMUNOL, V24, P265, DOI 10.1089/vim.2010.0123
   Chang AY, 2018, ARTHRITIS RHEUMATOL, V70, P578, DOI 10.1002/art.40384
   Chen WQ, 2015, TRENDS MICROBIOL, V23, P35, DOI 10.1016/j.tim.2014.09.005
   Chow A, 2011, J INFECT DIS, V203, P149, DOI 10.1093/infdis/jiq042
   Constant LEC, 2021, FRONT MICROBIOL, V12, DOI 10.3389/fmicb.2021.744164
   Couderc T, 2008, PLOS PATHOG, V4, DOI 10.1371/journal.ppat.0040029
   Couturier E, 2012, RHEUMATOLOGY, V51, P1315, DOI 10.1093/rheumatology/kes015
   Dacre J, 2019, MED J AUSTRALIA, V210, P396, DOI 10.5694/mja2.50169
   Daz J.A., 2017, Rehabilitacion, V51, P79, DOI [10.1016/j.rh.2016.10.006, DOI 10.1016/J.RH.2016.10.006]
   de Souza WM, 2024, LANCET REG HEALTH-AM, V30, DOI 10.1016/j.lana.2023.100673
   Departamento Administrativo Nacional y Estadistica-DANE Encuesta de Cultura Politica-ECP, 2015, Microdatos
   Dhenni R, 2021, BMC INFECT DIS, V21, DOI 10.1186/s12879-021-06339-6
   Dutta SK, 2017, VIROLOGY, V511, P207, DOI 10.1016/j.virol.2017.08.009
   Duvignaud A, 2018, EPIDEMIOL INFECT, V146, P633, DOI [10.1017/S0950268818000031, 10.1017/s0950268818000031]
   Edington F, 2018, JOINT BONE SPINE, V85, P669, DOI 10.1016/j.jbspin.2018.03.019
   Elsinga J, 2017, J INFECT DIS, V216, P573, DOI 10.1093/infdis/jix312
   Valdés-López JF, 2021, CELL IMMUNOL, V367, DOI 10.1016/j.cellimm.2021.104411
   FOURIE ED, 1979, S AFR MED J, V56, P130
   FUKUDA K, 1994, ANN INTERN MED, V121, P953, DOI 10.7326/0003-4819-121-12-199412150-00009
   Gardner J, 2010, J VIROL, V84, P8021, DOI 10.1128/JVI.02603-09
   Gérardin P, 2013, ARTHRITIS RES THER, V15, DOI 10.1186/ar4137
   Gérardin P, 2011, BMC MED, V9, DOI 10.1186/1741-7015-9-5
   Gérardin P, 2008, BMC INFECT DIS, V8, DOI 10.1186/1471-2334-8-99
   Guillot X, 2020, J INFECT DIS, V222, P1740, DOI 10.1093/infdis/jiaa261
   Halls S, 2017, J RHEUMATOL, V44, P1904, DOI 10.3899/jrheum.161073
   Hoarau JJ, 2010, J IMMUNOL, V184, P5914, DOI 10.4049/jimmunol.0900255
   Jacob-Nascimento LC, 2021, FRONT IMMUNOL, V12, DOI 10.3389/fimmu.2021.744183
   Kashyap RS, 2014, NEUROIMMUNOMODULAT, V21, P338, DOI 10.1159/000358240
   Kelvin AA, 2011, PLOS NEGLECT TROP D, V5, DOI 10.1371/journal.pntd.0001279
   Krishnan SM, 2021, PATHOGENS, V10, DOI 10.3390/pathogens10020166
   KRUPP LB, 1989, ARCH NEUROL-CHICAGO, V46, P1121, DOI 10.1001/archneur.1989.00520460115022
   Labadie K, 2010, J CLIN INVEST, V120, P894, DOI 10.1172/JCI40104
   Laiton-Donato K, 2016, BIOMEDICA, V36, P25, DOI 10.7705/biomedica.v36i0.2990
   Lee N, 2006, EMERG INFECT DIS, V12, P1790, DOI 10.3201/eid1211.060574
   Londoño John, 2018, Rev.Colomb.Reumatol., V25, P245, DOI 10.1016/j.rcreu.2018.08.003
   Lpez Rodrguez M.A., 2018, Tesis de Especializacin en Medicina Interna
   Manimunda SP, 2010, T ROY SOC TROP MED H, V104, P392, DOI 10.1016/j.trstmh.2010.01.011
   Marimoutou C, 2015, CLIN MICROBIOL INFEC, V21, P688, DOI 10.1016/j.cmi.2015.02.024
   Marimoutou C, 2012, MEDICINE, V91, P212, DOI 10.1097/MD.0b013e318260b604
   Maruish M., 2011, User's manual for the SF-36v2 health survey, V3rd
   Maska L, 2011, ARTHRIT CARE RES, V63, pS4, DOI 10.1002/acr.20620
   Mattar S, 2015, J INFECT DEV COUNTR, V9, P1126, DOI 10.3855/jidc.6670
   MCHORNEY CA, 1993, MED CARE, V31, P247, DOI 10.1097/00005650-199303000-00006
   Medina-Cintrón N, 2021, AM J TROP MED HYG, V104, P1741, DOI 10.4269/ajtmh.20-1573
   Mehta R, 2018, REV MED VIROL, V28, DOI 10.1002/rmv.1978
   Ministerio de Salud y Proteccion Social, US
   Moro ML, 2012, J INFECTION, V65, P165, DOI 10.1016/j.jinf.2012.04.005
   Murillo-Zamora E, 2018, ARCH MED RES, V49, P65, DOI 10.1016/j.arcmed.2018.04.008
   Ng LFP, 2009, PLOS ONE, V4, DOI 10.1371/journal.pone.0004261
   Nouvellet P, 2018, AM J TROP MED HYG, V99, P296
   Olivia Lwande Wesula, 2015, Infection Ecology & Epidemiology, V5, P29853, DOI 10.3402/iee.v5.29853
   Organizacion Mundial de la Salud Chikungunya, Nota Descriptiva
   Pan American Health Organization / World Health Organization, 2023, Epidemiological alert: Outbreaks of avian influenza caused by influenza A(H5N1) in the region of the Americas
   Pan American Health Organization World Health Organization, Data-Weekly Report
   Consuegra-Rodríguez MP, 2018, TRAVEL MED INFECT DI, V21, P62, DOI 10.1016/j.tmaid.2017.11.013
   Phuklia W, 2013, VIRUS RES, V177, P179, DOI 10.1016/j.virusres.2013.08.011
   Poo YS, 2014, PLOS NEGLECT TROP D, V8, DOI 10.1371/journal.pntd.0003354
   Ramachandran V, 2012, PLOS ONE, V7, DOI 10.1371/journal.pone.0051519
   Reddy V, 2014, J MED VIROL, V86, P1393, DOI 10.1002/jmv.23875
   Restrepo BN, 2022, AM J CLIN EXP IMMUNO, V11, P51
   Roberts HC, 2011, AGE AGEING, V40, P423, DOI 10.1093/ageing/afr051
   Rodriguez-Morales Alfonso J, 2016, F1000Res, V5, P360, DOI 10.12688/f1000research.8235.2
   Rodríguez-Morales AJ, 2017, TRAVEL MED INFECT DI, V18, P77, DOI 10.1016/j.tmaid.2017.07.009
   Rudwaleit M, 2011, ANN RHEUM DIS, V70, P25, DOI 10.1136/ard.2010.133645
   Schwartz O, 2010, NAT REV MICROBIOL, V8, P491, DOI 10.1038/nrmicro2368
   Segura-Charry JS, 2021, REUMATOL CLIN, V17, P456, DOI [10.1016/j.reumae.2020.04.003, 10.1016/j.reuma.2020.04.002]
   Silva LA, 2017, J CLIN INVEST, V127, P737, DOI 10.1172/JCI84417
   Silveira-Freitas Jayme Euclydes Picasky, 2024, World J Virol, V13, P89985, DOI 10.5501/wjv.v13.i2.89985
   Simon F, 2015, MED MALADIES INFECT, V45, P243, DOI 10.1016/j.medmal.2015.05.007
   Soumahoro MK, 2009, PLOS ONE, V4, pA221, DOI 10.1371/journal.pone.0007800
   Tanabe ISB, 2019, T ROY SOC TROP MED H, V113, P730, DOI 10.1093/trstmh/trz065
   Tanabe ISB, 2018, FRONT CELL INFECT MI, V8, DOI 10.3389/fcimb.2018.00345
   Teng TS, 2015, J INFECT DIS, V211, P1925, DOI 10.1093/infdis/jiv049
   Teo TH, 2015, J VIROL, V89, P7955, DOI 10.1128/JVI.00909-15
   Thiberville SD, 2013, ANTIVIR RES, V99, P345, DOI 10.1016/j.antiviral.2013.06.009
   Torales M, 2023, MMWR-MORBID MORTAL W, V72, P636, DOI 10.15585/mmwr.mm7223a5
   López JFV, 2019, J INTERF CYTOK RES, V39, P507, DOI 10.1089/jir.2019.0058
   Van Riel P., 2000, EULAR Handbook of clinical assessments in rheumatoid arthritis
   Venetsanopoulou AI, 2023, MEDITERR J RHEUMATOL, V34, DOI 10.31138/mjr.301223.eaf
   Venugopalan A, 2014, PLOS ONE, V9, DOI 10.1371/journal.pone.0111305
   Vilagut Gemma, 2005, Gac Sanit, V19, P135, DOI 10.1157/13074370
   Watson H, 2020, CLIN RHEUMATOL, V39, P1679, DOI 10.1007/s10067-019-04919-1
   Wauquier N, 2011, J INFECT DIS, V204, P115, DOI 10.1093/infdis/jiq006
   Wolfe F, 2011, J RHEUMATOL, V38, P1113, DOI 10.3899/jrheum.100594
NR 97
TC 1
Z9 1
U1 0
U2 0
PU MDPI
PI BASEL
PA ST ALBAN-ANLAGE 66, CH-4052 BASEL, SWITZERLAND
EI 2414-6366
J9 TROP MED INFECT DIS
JI Trop. Med. Infect. Dis.
PD OCT
PY 2024
VL 9
IS 10
AR 247
DI 10.3390/tropicalmed9100247
PG 17
WC Infectious Diseases; Parasitology; Tropical Medicine
WE Science Citation Index Expanded (SCI-EXPANDED)
SC Infectious Diseases; Parasitology; Tropical Medicine
GA K3M1F
UT WOS:001342940500001
PM 39453274
OA gold
DA 2025-07-26
ER

PT J
AU Malijan, RPB
   Angeles, JR
   Apilado, AMA
   Ammugauan, MAT
   Salazar, FV
AF Malijan, Richard Paul B.
   Angeles, Jason R.
   Apilado, Ariza Minelle A.
   Ammugauan, Mary Ann T.
   Salazar, Ferdinand V.
TI Insecticide Resistance in Aedes aegypti from the National Capital
   Region of the Philippines
SO INSECTS
LA English
DT Article
DE Aedes aegypti; insecticide resistance; Philippines;
   National Capital Region
ID PERMETHRIN; ASSOCIATION; MOSQUITOS; CULICIDAE; DIPTERA
AB Simple Summary The National Capital Region (NCR), Philippines, reports one of the country's highest dengue incidences. Apart from being populous and the center of economic activity, the local government authorities of this region have undertaken significant vector control efforts devoted to dengue. The use of insecticides to reduce mosquito vector density remains the handiest control method. This scenario necessitated the documentation of the resistance levels, particularly of the most important vector, Aedes aegypti. An insect is said to be resistant when the known effective dose of an insecticide can no longer sufficiently kill the same insect population. This study showed that Ae. aegypti population from cities in NCR had developed resistance to commonly used pyrethroids (permethrin, etofenprox) and organochlorine (DDT). Highly localized variations of resistance and susceptibility within cities at NCR were recorded against deltamethrin, cyfluthrin, and lambda-cyhalothrin. This finding should alert public health authorities to consider modifying the existing vector management package for greater control efficacy.Abstract Human arboviral diseases such as dengue, chikungunya, and Zika can be transmitted by the mosquito Aedes aegypti. The insecticide-based vector control strategy is critical in reducing transmission of these Aedes-borne diseases but is threatened mainly by the emergence of insecticide resistance. Adult Ae. aegypti from the National Capital Region (NCR), Philippines, were subjected to bioassays to determine their susceptibility to diagnostic doses of pyrethroid, organochlorine, and organophosphate insecticides following the standard World Health Organization insecticide susceptibility test. This study reports the detection of insecticide resistance to pyrethroids and organochlorine in Ae. aegypti from the Philippines for the first time. Most of the Ae. aegypti populations from NCR exhibited phenotypic resistance to permethrin, etofenprox, and DDT. Varying resistance levels to deltamethrin, cyfluthrin, and lambda-cyhalothrin were observed in the different mosquito populations, while all populations tested to malathion were susceptible to this organophosphate. This finding should alert public health authorities to consider modifying the existing vector management package for greater control efficacy. Best practices proven to prevent or delay the development of insecticide resistance, such as insecticide rotation, should also be implemented, while alternative chemicals with a different mode of action should be explored to ensure the continuing efficacy of program interventions.
C1 [Malijan, Richard Paul B.; Angeles, Jason R.; Apilado, Ariza Minelle A.; Ammugauan, Mary Ann T.; Salazar, Ferdinand V.] Filinvest Corp City, Res Inst Trop Med, Dept Med Entomol, 9002 Res Dr, Muntinlupa 1781, Philippines.
C3 Research Institute for Tropical Medicine - Philippines
RP Salazar, FV (corresponding author), Filinvest Corp City, Res Inst Trop Med, Dept Med Entomol, 9002 Res Dr, Muntinlupa 1781, Philippines.
EM richard.malijan@ritm.gov.ph; jsn.rvc.angeles@gmail.com;
   ariza.apilado@ritm.gov.ph; mary.ammugauan@ritm.gov.ph;
   ferdinand.salazar@ritm.gov.ph
RI ; Malijan, Richard Paul/LFS-3948-2024; Aguila, Ariza
   Minelle/KJL-0471-2024
OI Salazar, Ferdinand/0000-0003-2886-0806; AGUILA, ARIZA
   MINELLE/0000-0002-3742-9834; 
FU Department of Health-Disease Prevention and Control Bureau through
   Government of the Philippines sub-allotments, Sub-Allotment Advices
   (SAA) [2013-04-353, SAA-14-03-88]
FX This research was funded by the Department of Health-Disease Prevention
   and Control Bureau through Government of the Philippines sub-allotments,
   Sub-Allotment Advices (SAA) No. 2013-04-353 and SAA-14-03-88.
CR Abbott WS, 1925, J ECON ENTOMOL, V18, P265, DOI 10.1093/jee/18.2.265a
   Alfonso C, From Dengvaxia to Sinovac: Vaccine Hesitancy in the Philippines
   Amelia-Yap ZH, 2018, J ECON ENTOMOL, V111, P2854, DOI 10.1093/jee/toy296
   Amelia-Yap ZH, 2018, PARASITE VECTOR, V11, DOI 10.1186/s13071-018-2899-0
   [Anonymous], 1981, World Health Organ Tech Rep Ser, V657, P1
   [Anonymous], 2007, Manual for indoor residual spraying - application of residual sprays for vector control
   [Anonymous], 2007, WHO specifications and evaluations for public health pesticides, etofenprox
   [Anonymous], 2016, Monitoring and managing insecticide resistance in Aedes mosquito populations Interim guidance for entomologists
   Astari S, 2005, BUL PENELIT KESEHAT, V33, P73
   Aure W.E., 2007, Insecticide Susceptibility Level of Aedes aegypti (Linn.) from Municipality of Cabuyao and City of Manila
   Becker N, 2010, MOSQUITOES AND THEIR CONTROL, SECOND EDITION, P3, DOI 10.1007/978-3-540-92874-4_1
   Boyer S., 2016, Dengue Integrated Vector Management: Dissemination and Policy Uptake Workshop: Phnom Penh
   Chow C.Y., 1959, The Appearance of Dieldrin-Resistance in Anopheles minimus flavirostris in the Philippines
   Macoris MDD, 2007, MEM I OSWALDO CRUZ, V102, P895, DOI 10.1590/S0074-02762007000800001
   Department of Health, DOH Declares National Dengue Epidemic
   Department of Health, 2018, Guidelines for the Nationwide Implementation of the Enhanced 4S-Strategy against Dengue, Chikungunya, and Zika
   Department of Health, 2011, Immediate Nationwide Implementation of the Aksyon Barangay Kontra Dengue (ABKD)
   Department of Health, 2001, Guidelines on the Application of Larvicides on the Breeding Sites of Dengue Vector Mosquitoes in Domestic Water
   Department of Health, 2013, Adopting the 4 OClock Habit as a Strategy against Dengue
   Department of Health, 2004, Larvicide Suitable for Application in Outdoor Breeding Sites of Dengue Vector Mosquitoes Registered with Fertilizer and Pesticide Authority (FPA) and Available in the Market as of January 2002 4
   Department of Health, 1998, Guidelines on Safe Handling and Correct Application of Insecticide for Fogging during Dengue Epidemics
   Dia I, 2012, PARASITE VECTOR, V5, DOI 10.1186/1756-3305-5-238
   Diabate A, 2002, AM J TROP MED HYG, V67, P617, DOI 10.4269/ajtmh.2002.67.617
   DURAN M, 1983, Southeast Asian Journal of Tropical Medicine and Public Health, V14, P403
   Epidemiology Bureau Epidemic-Prone Disease Case Surveillance (EDCS), Morbidity Week
   Epidemiology Bureau Philippine Integrated Disease Surveillance and Response (PIDSR), Morbidity Week
   Food and Drug Administration, 2017, FDA Circular No. 2017-005 List of Banned Pesticides
   Gan SJ, 2021, PARASITE VECTOR, V14, DOI 10.1186/s13071-021-04785-4
   Gratz N. G., 1999, Dengue Bulletin, V23, P80
   Gualberto D., 2022, Arthropods, V11, P135
   Hamid PH, 2017, PLOS ONE, V12, DOI 10.1371/journal.pone.0189680
   Harris AF, 2010, AM J TROP MED HYG, V83, P277, DOI 10.4269/ajtmh.2010.09-0623
   Ishak IH, 2015, PARASITE VECTOR, V8, DOI 10.1186/s13071-015-0797-2
   JOHNSEN RICHARD E., 1967, MOSQUITO NEWS, V27, P22
   Joson N.D., 2006, Judicious Use of Insecticides: Bridging the Gap between Agriculture and Public Health in the Philippines, P87
   Kushwah RBS, 2015, PLOS NEGLECT TROP D, V9, DOI 10.1371/journal.pntd.0003332
   Lima JBP, 2003, AM J TROP MED HYG, V68, P329, DOI 10.4269/ajtmh.2003.68.329
   Madarieta S. K., 1999, Dengue Bulletin, V23, P51
   Magesa S.M., 1994, Detection of Pyrethroid Resistance in Anopheles Mosquitos, P737
   Marcombe S, 2019, PLOS NEGLECT TROP D, V13, DOI 10.1371/journal.pntd.0007852
   Micks D.W., 1960, Insecticide-ResistanceA Review of Developments in 1958 and 1959, P519
   Moyes CL, 2021, PARASITE VECTOR, V14, DOI 10.1186/s13071-021-04609-5
   Moyes CL, 2017, PLOS NEGLECT TROP D, V11, DOI 10.1371/journal.pntd.0005625
   NARAHASHI T, 1971, B WORLD HEALTH ORGAN, V44, P337
   Ong SQ, 2021, INFECT DIS REP, V13, DOI 10.3390/idr13010016
   Philippine Statistics Authority, 2020, Census of population and housing 2020
   Pinto J, 2019, PARASITE VECTOR, V12, DOI 10.1186/s13071-019-3739-6
   Regis L, 2008, MEM I OSWALDO CRUZ, V103, P50, DOI 10.1590/S0074-02762008000100008
   Rueda LM, 2004, ZOOTAXA, P1, DOI 10.11646/zootaxa.589.1.1
   Salazar F.V., 2021, Public Health Open Access, V5, P1, DOI [10.23880/phoa-16000186, DOI 10.23880/PHOA-16000186]
   Salazar F.V., 2018, Public HealthEmerging and Re-Emerging Issues
   Salazar F.V., 2006, Judicious Use of Insecticides: Bridging the Gap between Agriculture and Public Health in the Philippines, P123
   Salazar FV, 2015, SE ASIAN J TROP MED, V46, P406
   Sathantriphop S, 2006, TROP BIOMED, V23, P97
   Sayono S, 2016, PLOS ONE, V11, DOI 10.1371/journal.pone.0150577
   SNOW RW, 1987, T ROY SOC TROP MED H, V81, P563, DOI 10.1016/0035-9203(87)90408-1
   Stoddard ST, 2013, P NATL ACAD SCI USA, V110, P994, DOI 10.1073/pnas.1213349110
   Surendran Sinnathamby N., 2007, Southeast Asian Journal of Tropical Medicine and Public Health, V38, P276
   Turusov V, 2002, ENVIRON HEALTH PERSP, V110, P125, DOI 10.1289/ehp.02110125
   Uy J., 2015, Inquirer23 February
   Wesolowski A, 2015, P NATL ACAD SCI USA, V112, P11887, DOI 10.1073/pnas.1504964112
   WHO Expert Committee on Vector Biology and Control World Health Organization, 1992, Vector Resistance to Pesticides: Fifteenth Report of the WHO Expert Committee on Vector Biology and Control
   World Health Organization, 1996, Report of the WHO Informal Consultation on the "Evaluation and Testing of Insecticides
   World Health Organization - WHO, 2016, TEST PROC INREMO, V2nd
   Wuliandari JR, 2015, INSECTS, V6, P658, DOI 10.3390/insects6030658
   YAP HH, 1986, J AM MOSQUITO CONTR, V2, P63
   Yboa B C., 2013, American Journal of Public Health, V1, P47, DOI [10.12691/ajphr-1-2-2, DOI 10.12691/AJPHR-1-2-2]
NR 67
TC 0
Z9 0
U1 0
U2 1
PU MDPI
PI BASEL
PA ST ALBAN-ANLAGE 66, CH-4052 BASEL, SWITZERLAND
EI 2075-4450
J9 INSECTS
JI Insects
PD OCT
PY 2024
VL 15
IS 10
AR 782
DI 10.3390/insects15100782
PG 12
WC Entomology
WE Science Citation Index Expanded (SCI-EXPANDED)
SC Entomology
GA K3H5S
UT WOS:001342822100001
PM 39452358
OA gold
DA 2025-07-26
ER

PT J
AU Marques, EM
   Rocha, RL
   Brandao, CM
   Xavier, JKAM
   Camara, MBP
   Mendonça, C
   de Lima, RB
   Souza, MP
   Costa, EV
   Gonçalves, RS
AF Marques, Estela Mesquita
   Rocha, Raiene Lisboa
   Brandao, Clenilma Marques
   Xavier, Julia Karla Albuquerque Melo
   Camara, Marcos Bispo Pinheiro
   de Jesus Silva Mendonca, Caritas
   de Lima, Roberto Batista
   Souza, Melissa Pires
   Costa, Emmanoel Vilaca
   Goncalves, Renato Sonchini
TI Development of an Eco-Friendly Nanogel Incorporating Pectis
   brevipedunculata Essential Oil as a Larvicidal Agent Against
   Aedes aegypti
SO PHARMACEUTICS
LA English
DT Article
DE thermoresponsive nanogel; Pectis brevipedunculata
   essential oil; Aedes aegypti
ID ZIKA
AB Background/Objectives: Arboviruses, transmitted by mosquitoes like Aedes aegypti, pose significant public health challenges globally, particularly in tropical regions. The rapid spread and adaptation of viruses such as Dengue, Zika, and Chikungunya have emphasized the need for innovative control methods. Essential oils from plants, such as Pectis brevipedunculata (Gardner) Sch.Bip. (Pb), have emerged as potential alternatives to conventional insecticides. Methods: In this work, we developed an eco-friendly nanogel using a low-energy, solvent-free method, incorporating the copolymer F127 and Carbopol 974p, enriched with a high concentration of essential oil from Pb (EOPb). The resulting nanogel displayed excellent physical stability, maintained under varying temperature conditions. Characterization techniques, including FTIR and DLS, confirmed the stable incorporation of EOPb within the nanogel matrix. Results: The in vitro assays against Aedes aegypti larvae revealed that at 500 mu g/mL, the mortality rates were 96.0% +/- 7.0 after 24 h and 100.0% +/- 0.0 after 48 h. The positive control group treated with temefos, achieved 100% mortality at both time points, validating the experimental conditions and providing a benchmark for assessing the efficacy of the nGF2002Pb nanogel. Conclusions: These results indicate that nGF2002Pb demonstrates a pronounced concentration-dependent larvicidal effect against Aedes aegypti, offering an innovative and sustainable approach to arbovirus vector control.
C1 [Marques, Estela Mesquita; Rocha, Raiene Lisboa; Xavier, Julia Karla Albuquerque Melo; Camara, Marcos Bispo Pinheiro; Goncalves, Renato Sonchini] Fed Univ Maranhao UFMA, Dept Chem, Lab Chem Nat Prod, BR-65080805 Sao Luis, Brazil.
   [Brandao, Clenilma Marques] Fed Inst Maranhao IFMA, Dept Chem, BR-65075441 Sao Luis, Brazil.
   [de Jesus Silva Mendonca, Caritas] Fed Univ Maranhao UFMA, Ctr Fuels Catalysis & Environm NCCA, Dept Chem, BR-65080805 Sao Luis, Brazil.
   [de Lima, Roberto Batista] Univ Fed Maranhao, Dept Chem, BR-65080805 Sao Luis, Brazil.
   [Souza, Melissa Pires; Costa, Emmanoel Vilaca] Fed Univ Amazonas UFAM, Postgrad Program Chem, BR-69080900 Manaus, Brazil.
   [Costa, Emmanoel Vilaca] Fed Univ Amazonas UFAM, Dept Chem, BR-69080900 Manaus, Brazil.
C3 Universidade Federal do Maranhao; Instituto Federal do Maranhao;
   Universidade Federal do Maranhao; Universidade Federal do Maranhao;
   Universidade Federal de Amazonas; Universidade Federal de Amazonas
RP Gonçalves, RS (corresponding author), Fed Univ Maranhao UFMA, Dept Chem, Lab Chem Nat Prod, BR-65080805 Sao Luis, Brazil.
EM estela.marques@discente.ufma.br; raiene.rocha@discente.ufma.br;
   clenilma.brandao@ifma.edu.br; julia.karla@ufma.br;
   quimarcosbispo@hotmail.com; cjs.mendonca@ufma.br; rb.lima@ufma.br;
   mel.souza.1215@gmail.com; emmanoelvc@gmail.com; renato.sg@ufma.br
RI Gonçalves, Renato/AGD-8311-2022; Costa, Emmanoel/A-9901-2013; Lima,
   Roberto/E-1456-2019; Marques Brandão, Clenilma/AGG-2280-2022; Xavier,
   Júlia/GZH-2108-2022
OI Lima, Roberto/0000-0003-4447-3101; Goncalves,
   Renato/0000-0003-2701-6101; Vilaca Costa, Emmanoel/0000-0002-0153-822X;
   Marques Brandao, Clenilma/0000-0001-6190-9742
FU Postgraduate Program in Chemistry (PPGQuim); Federal University of
   Maranhao (UFMA); Sao Luis, MA, Brazil; Coordination for the Improvement
   of Higher Education Personnel (CAPES); National Council for Scientific
   and Technological Development (CNPq) [PVCET3179-2022]; Foundation for
   the Support of Research and Scientific and Technological Development of
   Maranhao (FAPEMA); Institutional Scientific Initiation Scholarship
   Program (PIBIC/AGEUFMA) [PVCET3179-2022]; National Council for
   Scientific and Technological Development (CNPq); National Institutes of
   Science and Technology (INCT/CNPq) [465357/2014-8]
FX This research was funded by the Postgraduate Program in Chemistry
   (PPGQuim), Federal University of Maranhao (UFMA), Sao Luis, MA, Brazil.
   The authors thank the Coordination for the Improvement of Higher
   Education Personnel (CAPES) and the National Council for Scientific and
   Technological Development (CNPq) for their financial support through the
   Master's scholarships provided to the students of the PPGQuim (grant:
   PVCET3179-2022). They also thank the Foundation for the Support of
   Research and Scientific and Technological Development of Maranhao
   (FAPEMA) for funding the research initiation grant for the Institutional
   Scientific Initiation Scholarship Program (PIBIC/AGEUFMA Grant:
   PVCET3179-2022). E.V.C. thanks the National Council for Scientific and
   Technological Development (CNPq) and the National Institutes of Science
   and Technology (INCT/CNPq grant: 465357/2014-8) for their financial
   support.
CR Ahebwa A, 2023, ONE HEALTH-AMSTERDAM, V16, DOI 10.1016/j.onehlt.2023.100555
   Alipanah Hiva, 2022, Interdiscip Perspect Infect Dis, V2022, P1616149, DOI 10.1155/2022/1616149
   Almeida AR, 2023, INT J MOL SCI, V24, DOI 10.3390/ijms241512141
   Amaral M.C.P.C., 2018, Manual de Procedimentos Criao em Massa de Aedes aegyptiLinhagem (MBR-001-), V1, P1
   Bitencourt RDB, 2022, J INVERTEBR PATHOL, V194, DOI 10.1016/j.jip.2022.107827
   Ben Slimane B, 2014, BIOL RES, V47, DOI 10.1186/0717-6287-47-29
   Boyer S, 2022, PARASITE VECTOR, V15, DOI 10.1186/s13071-022-05156-3
   Budiman, 2021, GAC SANIT, V35, pS459, DOI 10.1016/j.gaceta.2021.10.074
   Cai YH, 2020, ENVIRON SCI POLLUT R, V27, P24889, DOI 10.1007/s11356-020-08751-y
   Campos EVR, 2020, FRONT BIOENG BIOTECH, V8, DOI 10.3389/fbioe.2020.00102
   Cansian R L, 2021, Braz J Biol, V83, pe244647, DOI 10.1590/1519-6984.244647
   Carvalho DO, 2014, JOVE-J VIS EXP, DOI 10.3791/3579
   Castillo RM, 2017, J AM MOSQUITO CONTR, V33, P25, DOI 10.2987/16-6585.1
   Côrtes N, 2023, FRONT IMMUNOL, V14, DOI 10.3389/fimmu.2023.1281667
   da Costa CS, 2024, PHARMACEUTICS, V16, DOI 10.3390/pharmaceutics16020252
   Dong SZ, 2023, NAT COMMUN, V14, DOI 10.1038/s41467-023-41370-y
   dos Santos DR, 2023, INT J PHARMACEUT, V643, DOI 10.1016/j.ijpharm.2023.123221
   Duarte JL, 2020, ENVIRON SCI POLLUT R, V27, P28737, DOI 10.1007/s11356-020-09278-y
   Facchinelli L, 2023, VIRUSES-BASEL, V15, DOI 10.3390/v15030636
   Faustino CG, 2020, MOLECULES, V25, DOI 10.3390/molecules25225333
   Ferraris P, 2019, MICROBES INFECT, V21, P353, DOI 10.1016/j.micinf.2019.04.005
   Farias ALF, 2019, PHARMACEUTICALS-BASE, V12, DOI 10.3390/ph12010034
   França LP, 2021, ENVIRON SCI POLLUT R, V28, P9760, DOI 10.1007/s11356-020-11148-6
   Glamoclija J, 2011, BRAZ J MICROBIOL, V42, P1537, DOI 10.1590/S1517-838220110004000041
   Gomes B, 2021, PARASITE VECTOR, V14, DOI 10.1186/s13071-021-04733-2
   Huang YJS, 2019, CURR OPIN VIROL, V34, P104, DOI 10.1016/j.coviro.2019.01.001
   Ishwarya R, 2017, J PHOTOCH PHOTOBIO B, V174, P133, DOI 10.1016/j.jphotobiol.2017.07.026
   Jones RT, 2021, PHILOS T R SOC B, V376, DOI 10.1098/rstb.2019.0802
   Kraemer MUG, 2015, ELIFE, V4, DOI 10.7554/eLife.08347
   Love RR, 2023, MOL BIOL EVOL, V40, DOI 10.1093/molbev/msad072
   Manh HD, 2020, INSECTS, V11, DOI 10.3390/insects11020128
   Mwaliko C, 2021, PATHOG GLOB HEALTH, V115, P21, DOI 10.1080/20477724.2020.1845005
   Norshidah H, 2021, MOLECULES, V26, DOI 10.3390/molecules26226768
   Nuchuchua O, 2009, AAPS PHARMSCITECH, V10, P1234, DOI 10.1208/s12249-009-9323-1
   Pandey SK, 2013, PEST MANAG SCI, V69, P1235, DOI 10.1002/ps.3488
   Patterson J, 2016, WEST J EMERG MED, V17, P671, DOI 10.5811/westjem.2016.9.30904
   Pereira SL, 2013, MOLECULES, V18, P3072, DOI 10.3390/molecules18033072
   Prasanthan P, 2021, RSC ADV, V11, P22057, DOI 10.1039/d1ra03770f
   Santos SRL, 2011, CHEMOSPHERE, V84, P150, DOI 10.1016/j.chemosphere.2011.02.018
   Santos VSV, 2020, J TOXICOL ENV HEAL B, V23, P243, DOI 10.1080/10937404.2020.1776655
   SCHMOLKA IR, 1972, J BIOMED MATER RES, V6, P571, DOI 10.1002/jbm.820060609
   Schulte HL, 2021, CHEMOSPHERE, V263, DOI 10.1016/j.chemosphere.2020.128323
   Shin J, 2021, CARBOHYD POLYM, V254, DOI 10.1016/j.carbpol.2020.117381
   Luz TRSA, 2020, ACTA TROP, V212, DOI 10.1016/j.actatropica.2020.105705
   Sivabalakrishnan K, 2023, SCI REP-UK, V13, DOI 10.1038/s41598-023-35128-1
   Soni S, 2023, CUREUS J MED SCIENCE, V15, DOI 10.7759/cureus.41717
   Soonwera M, 2020, ENVIRON SCI POLLUT R, V27, P20201, DOI 10.1007/s11356-020-08529-2
   Souza-Neto JA, 2019, INFECT GENET EVOL, V67, P191, DOI 10.1016/j.meegid.2018.11.009
   Subaharan K, 2022, ENVIRON SCI POLLUT R, V29, P71326, DOI 10.1007/s11356-022-20870-2
   Thanigaivel A, 2018, ENVIRON SCI POLLUT R, V25, P10340, DOI 10.1007/s11356-017-9102-6
   United States Pharmacopeia USP, Sterility Tests
   Ushijima Y, 2021, BMC INFECT DIS, V21, DOI 10.1186/s12879-021-05960-9
   Venkataraman Krithika, 2022, Cold Spring Harb Protoc, V2022, DOI 10.1101/pdb.top107657
   Venkatesan A, 2021, CURR OPIN NEUROL, V34, P410, DOI 10.1097/WCO.0000000000000936
   Preciado MV, 2014, WORLD J GASTROENTERO, V20, P15992, DOI 10.3748/wjg.v20.i43.15992
   Wang YF, 2023, PESTIC BIOCHEM PHYS, V195, DOI 10.1016/j.pestbp.2023.105577
   Wilder-Smith Annelies, 2017, Lancet Infect Dis, V17, pe101, DOI 10.1016/S1473-3099(16)30518-7
   World Health Organization, 2005, WHO multi-country study on women's health and domestic violence against women
   Zohra T, 2022, BIOINORG CHEM APPL, V2022, DOI 10.1155/2022/3994340
NR 59
TC 3
Z9 3
U1 2
U2 2
PU MDPI
PI BASEL
PA ST ALBAN-ANLAGE 66, CH-4052 BASEL, SWITZERLAND
EI 1999-4923
J9 PHARMACEUTICS
JI Pharmaceutics
PD OCT
PY 2024
VL 16
IS 10
AR 1337
DI 10.3390/pharmaceutics16101337
PG 17
WC Pharmacology & Pharmacy
WE Science Citation Index Expanded (SCI-EXPANDED)
SC Pharmacology & Pharmacy
GA K3U1R
UT WOS:001343151900001
PM 39458666
OA gold
DA 2025-07-26
ER

PT J
AU Martin, MF
   Bonaventure, B
   McCray, NE
   Peersen, OB
   Rozen-Gagnon, K
   Stapleford, KA
AF Martin, Marie-France
   Bonaventure, Boris
   McCray, Nia E.
   Peersen, Olve B.
   Rozen-Gagnon, Kathryn
   Stapleford, Kenneth A.
TI Distinct chikungunya virus polymerase palm subdomains contribute to
   viral protein accumulation and virion production
SO PLOS PATHOGENS
LA English
DT Article
ID TEMPERATURE-SENSITIVE MUTANTS; SINDBIS VIRUS; REPLICATION FIDELITY;
   CAPSID PROTEIN; RNA; COMPLEMENTATION; CHOLESTEROL; MUTATIONS; DEFECTS;
   GENOME
AB Alphaviruses encode an error-prone RNA-dependent RNA polymerase (RdRp), nsP4, required for genome synthesis, yet how the RdRp functions in the complete alphavirus life cycle is not well-defined. Previous work using chikungunya virus has established the importance of the nsP4 residue cysteine 483 in replication. Given the location of residue C483 in the nsP4 palm domain, we hypothesized that other residues within this domain and surrounding subdomains would also contribute to polymerase function. To test this hypothesis, we designed a panel of nsP4 variants via homology modeling based on the coxsackievirus B3 3D polymerase. We rescued each variant in mammalian and mosquito cells and discovered that the palm domain and ring finger subdomain contribute to host-specific replication. In C6/36 cells, we found that while the nsP4 variants had replicase function similar to that of wild-type CHIKV, many variants presented changes in protein accumulation and virion production even when viral nonstructural and structural proteins were produced. Finally, we found that WT CHIKV and nsP4 variant replication and protein production could be enhanced in mammalian cells at 28 degrees C, yet growing virus under these conditions led to changes in virus infectivity. Taken together, these studies highlight that distinct nsP4 subdomains are required for proper RNA transcription and translation, having major effects on virion production.
   Chikungunya virus (CHIKV) is a re-emerging alphavirus transmitted to humans by mosquitoes. Its replication relies on a polymerase that incorporates a significant number of errors in the new genomes, making it a good candidate to develop vaccines or antiviral strategies. However, little is known on alphavirus polymerase function in alternate hosts. To begin to understand how the CHIKV polymerase nsP4 functions, we designed a panel of nsP4 variants taking advantage of the conservation of polymerase structure across positive-strand RNA viruses. We discovered that the palm domain and ring finger subdomain of the polymerase were involved in host-specific RNA transcription and virion production. Taken together, these findings add further evidence to the crucial impact of the core palm domain of CHIKV polymerase not only on the transcription of the RNA itself, but also on the complete viral life cycle.
C1 [Martin, Marie-France; McCray, Nia E.; Stapleford, Kenneth A.] NYU, Grossman Sch Med, Dept Microbiol, New York, NY 10012 USA.
   [Martin, Marie-France; Bonaventure, Boris] Icahn Sch Med Mt Sinai, Dept Microbiol, New York, NY USA.
   [Peersen, Olve B.] Colorado State Univ, Dept Biochem & Mol Biol, Ft Collins, CO USA.
   [Rozen-Gagnon, Kathryn] Univ Toronto, Dept Mol Genet, Toronto, ON, Canada.
C3 New York University; Icahn School of Medicine at Mount Sinai; Colorado
   State University System; Colorado State University Fort Collins;
   University of Toronto
RP Stapleford, KA (corresponding author), NYU, Grossman Sch Med, Dept Microbiol, New York, NY 10012 USA.
EM Kenneth.stapleford@nyulangone.org
RI Peersen, Olve/P-5587-2016; Rozen-Gagnon, Kathryn/AAF-4325-2021
FU NYU Grossman School of Medicine; NIH/NIAID [R01 AI162774-01]; New York
   University Department of Microbiology, New York University (NYC, USA)
FX This work was supported by a start-up package from the NYU Grossman
   School of Medicine (K.A.S), NIH/NIAID R01 AI162774-01 (K.A.S). MFM is
   supported by a Jan Vilcek/David Goldfarb Fellowship from the New York
   University Department of Microbiology, New York University (NYC, USA).
   The funder played no role in the study design, data collection and
   analysis, decision to publish, or preparation of the manuscript.
CR Abraham R, 2018, P NATL ACAD SCI USA, V115, pE10457, DOI 10.1073/pnas.1812130115
   Ackermann M, 2001, J BIOL CHEM, V276, P39926, DOI 10.1074/jbc.M104248200
   Aggarwal S, 2010, PLOS ONE, V5, DOI 10.1371/journal.pone.0010372
   AHOLA T, 1995, P NATL ACAD SCI USA, V92, P507, DOI 10.1073/pnas.92.2.507
   ANDZHAPARIDZE OG, 1981, J VIROL, V37, P1
   Balistreri G, 2007, J VIROL, V81, P2849, DOI 10.1128/JVI.02078-06
   BARTON DJ, 1988, J VIROL, V62, P3597, DOI 10.1128/JVI.62.10.3597-3602.1988
   Bedi S, 2019, VIRUSES-BASEL, V11, DOI 10.3390/v11010046
   Bellone R, 2020, FRONT MICROBIOL, V11, DOI 10.3389/fmicb.2020.584846
   Bernard E, 2010, PLOS ONE, V5, DOI 10.1371/journal.pone.0011479
   Bisht K, 2022, MBIO, V13, DOI 10.1128/mbio.02021-22
   Brackney DE, 2010, PLOS NEGLECT TROP D, V4, DOI 10.1371/journal.pntd.0000856
   Brodin A, 2017, OECOLOGIA, V185, P43, DOI 10.1007/s00442-017-3923-3
   BURGE BW, 1966, VIROLOGY, V30, P214, DOI 10.1016/0042-6822(66)90097-3
   Campagnola G, 2015, J VIROL, V89, P275, DOI 10.1128/JVI.01574-14
   Carleton M, 1997, J VIROL, V71, P7696, DOI 10.1128/JVI.71.10.7696-7703.1997
   Carrau L, 2019, J VIROL, V93, DOI 10.1128/JVI.00775-19
   Carvalho VL, 2021, VIROLOGY, V557, P34, DOI 10.1016/j.virol.2021.01.007
   Chmielewski D, 2022, NAT MICROBIOL, V7, P1270, DOI 10.1038/s41564-022-01164-2
   Coffey LL, 2013, FUTURE MICROBIOL, V8, P155, DOI [10.2217/fmb.12.139, 10.2217/FMB.12.139]
   Coffey LL, 2011, P NATL ACAD SCI USA, V108, P16038, DOI 10.1073/pnas.1111650108
   Cortese M, 2020, CELL HOST MICROBE, V28, P853, DOI 10.1016/j.chom.2020.11.003
   Costa LB, 2023, TROP MED INFECT DIS, V8, DOI 10.3390/tropicalmed8060301
   Crockett EL, 1998, AM ZOOL, V38, P291
   Dalton RM, 2006, VIROL J, V3, DOI 10.1186/1743-422X-3-58
   Das PK, 2014, J BIOL CHEM, V289, P5635, DOI 10.1074/jbc.M113.503433
   Dibsy R, 2023, NAT COMMUN, V14, DOI 10.1038/s41467-023-41940-0
   Dohm DJ, 2002, J MED ENTOMOL, V39, P221, DOI 10.1603/0022-2585-39.1.221
   Fabian B, 2023, J CHEM THEORY COMPUT, V19, P2630, DOI 10.1021/acs.jctc.3c00060
   Feldstein LR, 2019, PLOS NEGLECT TROP D, V13, DOI 10.1371/journal.pntd.0007563
   Freire MCLC, 2022, SCI REP-UK, V12, DOI 10.1038/s41598-022-14790-x
   Fros JJ, 2012, J VIROL, V86, P10873, DOI 10.1128/JVI.01506-12
   Gao YN, 2019, PLOS PATHOG, V15, DOI 10.1371/journal.ppat.1007239
   Gnädig NF, 2012, P NATL ACAD SCI USA, V109, pE2294, DOI 10.1073/pnas.1204022109
   Gong P, 2010, P NATL ACAD SCI USA, V107, P22505, DOI 10.1073/pnas.1007626107
   Gottipati K, 2020, VIROLOGY, V544, P31, DOI 10.1016/j.virol.2020.02.006
   Hahn MB, 2017, J MED ENTOMOL, V54, P1420, DOI 10.1093/jme/tjx088
   HAHN YS, 1989, J VIROL, V63, P3142, DOI 10.1128/JVI.63.7.3142-3150.1989
   HAHN YS, 1989, J VIROL, V63, P1194, DOI 10.1128/JVI.63.3.1194-1202.1989
   Gil PI, 2017, SCI REP-UK, V7, DOI 10.1038/s41598-017-05983-w
   Jagtap SV, 2023, VIRUSES-BASEL, V15, DOI 10.3390/v15051113
   Jones R, 2021, NATURE, V589, P615, DOI 10.1038/s41586-020-3036-8
   Jose J, 2017, MBIO, V8, DOI [10.1128/mBio.02294-16, 10.1128/mbio.02294-16]
   Kayikci M, 2018, NAT STRUCT MOL BIOL, V25, P185, DOI 10.1038/s41594-017-0019-z
   Kelley LA, 2015, NAT PROTOC, V10, P845, DOI 10.1038/nprot.2015.053
   Kim DY, 2013, J VIROL, V87, P4202, DOI 10.1128/JVI.03142-12
   Kiser LM, 2021, VIROLOGY, V560, P34, DOI 10.1016/j.virol.2021.04.009
   Kril V, 2021, ANNU REV VIROL, V8, P327, DOI 10.1146/annurev-virology-091919-102021
   Kümmerer BM, 2002, J VIROL, V76, P4773, DOI 10.1128/JVI.76.10.4773-4784.2002
   KUNO G, 1989, IN VITRO CELL DEV B, V25, P193, DOI 10.1007/BF02626177
   Laakkonen P, 1998, J VIROL, V72, P10265, DOI 10.1128/JVI.72.12.10265-10269.1998
   Leung JY, 2008, J VIROL, V82, P4731, DOI 10.1128/JVI.00002-08
   Liu BD, 1999, J VIROL, V73, P2901, DOI 10.1128/JVI.73.4.2901-2908.1999
   Lu YPE, 1999, J VIROL, V73, P4272, DOI 10.1128/JVI.73.5.4272-4278.1999
   Lulla V, 2006, J VIROL, V80, P3108, DOI 10.1128/JVI.80.6.3108-3111.2006
   Lulla V, 2008, J VIROL, V82, P9236, DOI 10.1128/JVI.00711-08
   Lulla V, 2013, J VIROL, V87, P12003, DOI 10.1128/JVI.01960-13
   Mamidi P, 2021, PLOS PATHOG, V17, DOI 10.1371/journal.ppat.1009667
   Reyes-Ruiz JM, 2019, VIRUS RES, V266, P1, DOI 10.1016/j.virusres.2019.03.015
   MARQUARDT MT, 1993, J CELL BIOL, V123, P57, DOI 10.1083/jcb.123.1.57
   Martinez MG, 2016, PLOS PATHOG, V12, DOI 10.1371/journal.ppat.1006061
   Mendes A, 2018, VIRUSES-BASEL, V10, DOI 10.3390/v10030138
   Meshram CD, 2018, J VIROL, V92, DOI [10.1128/JVI.00838-18, 10.1128/jvi.00838-18]
   Meyer A, 2020, VIRUSES-BASEL, V12, DOI 10.3390/v12010104
   Mutso M, 2018, VIRUSES-BASEL, V10, DOI 10.3390/v10050226
   Negovetich NJ, 2010, J VIROL, V84, P9369, DOI 10.1128/JVI.01170-10
   Öhlund P, 2019, VIRUS GENES, V55, P127, DOI 10.1007/s11262-018-01629-9
   Patkar CG, 2008, J VIROL, V82, P3342, DOI 10.1128/JVI.02447-07
   Peersen OB, 2019, VIRUSES-BASEL, V11, DOI 10.3390/v11080745
   Poirier EZ, 2016, J VIROL, V90, P2446, DOI 10.1128/JVI.02921-15
   Radoshitzky SR, 2016, PLOS PATHOG, V12, DOI 10.1371/journal.ppat.1005466
   Rana J, 2014, PROTEINS, V82, P2403, DOI 10.1002/prot.24602
   Ren SC, 2022, J VIROL, V96, DOI 10.1128/jvi.02149-21
   Roy A, 2010, NAT PROTOC, V5, P725, DOI 10.1038/nprot.2010.5
   Rozen-Gagnon K, 2014, PLOS PATHOG, V10, DOI 10.1371/journal.ppat.1003877
   Russo AT, 2006, STRUCTURE, V14, P1449, DOI 10.1016/j.str.2006.07.010
   SAWICKI DL, 1985, VIROLOGY, V144, P20, DOI 10.1016/0042-6822(85)90301-0
   Schielke A, 2011, VIROL J, V8, DOI 10.1186/1743-422X-8-487
   Scholte FEM, 2015, J VIROL, V89, P4457, DOI 10.1128/JVI.03612-14
   Schwartz O, 2010, NAT REV MICROBIOL, V8, P491, DOI 10.1038/nrmicro2368
   Schwede T, 2003, NUCLEIC ACIDS RES, V31, P3381, DOI 10.1093/nar/gkg520
   Scott JC, 2010, PLOS NEGLECT TROP D, V4, DOI 10.1371/journal.pntd.0000848
   Sokoloski KJ, 2017, PLOS PATHOG, V13, DOI 10.1371/journal.ppat.1006473
   Solignat M, 2009, VIROLOGY, V393, P183, DOI 10.1016/j.virol.2009.07.024
   Song HS, 2010, VIROL J, V7, DOI 10.1186/1743-422X-7-40
   Stapleford KA, 2015, J VIROL, V89, P11233, DOI 10.1128/JVI.01553-15
   STOLLAR V, 1984, VIROLOGY, V134, P177, DOI 10.1016/0042-6822(84)90283-6
   STRAUSS EG, 1976, VIROLOGY, V74, P154, DOI 10.1016/0042-6822(76)90137-9
   Tan YB, 2022, SCI ADV, V8, DOI 10.1126/sciadv.add2536
   Tan YB, 2022, NUCLEIC ACIDS RES, V50, P1000, DOI 10.1093/nar/gkab1302
   Tang JH, 2011, J MOL BIOL, V414, P442, DOI 10.1016/j.jmb.2011.09.045
   Taylor MP, 2011, NAT REV MICROBIOL, V9, P427, DOI 10.1038/nrmicro2574
   Tesla B, 2022, J VIROL, V96, DOI 10.1128/jvi.00165-22
   Thannickal SA, 2023, J VIROL, V97, DOI 10.1128/jvi.00819-23
   Thomas A, 2015, J VIROL, V89, P8162, DOI 10.1128/JVI.00469-15
   Tomar S, 2006, J VIROL, V80, P9962, DOI 10.1128/JVI.01067-06
   Vashishtha M, 1998, J CELL BIOL, V140, P91, DOI 10.1083/jcb.140.1.91
   Vasiljeva L, 2000, J BIOL CHEM, V275, P17281, DOI 10.1074/jbc.M910340199
   Venter PA, 2005, J VIROL, V79, P6239, DOI 10.1128/JVI.79.10.6239-6248.2005
   Vignuzzi M, 2019, NAT MICROBIOL, V4, P1075, DOI 10.1038/s41564-019-0465-y
   Welsch S, 2009, CELL HOST MICROBE, V5, P365, DOI 10.1016/j.chom.2009.03.007
   White CL, 1998, J VIROL, V72, P4320, DOI 10.1128/JVI.72.5.4320-4326.1998
   Wichit S, 2017, SCI REP-UK, V7, DOI 10.1038/s41598-017-03316-5
   Xie XP, 2019, CELL HOST MICROBE, V26, P606, DOI 10.1016/j.chom.2019.09.015
   Yin PQ, 2023, NAT MICROBIOL, DOI 10.1038/s41564-023-01449-0
   Zhang Y, 2019, VIROL SIN, V34, P30, DOI 10.1007/s12250-019-00086-4
NR 108
TC 0
Z9 0
U1 0
U2 1
PU PUBLIC LIBRARY SCIENCE
PI SAN FRANCISCO
PA 1160 BATTERY STREET, STE 100, SAN FRANCISCO, CA 94111 USA
SN 1553-7366
EI 1553-7374
J9 PLOS PATHOG
JI PLoS Pathog.
PD OCT
PY 2024
VL 20
IS 10
AR e1011972
DI 10.1371/journal.ppat.1011972
PG 36
WC Microbiology; Parasitology; Virology
WE Science Citation Index Expanded (SCI-EXPANDED)
SC Microbiology; Parasitology; Virology
GA I6Y3L
UT WOS:001331690300002
PM 39401243
OA gold
DA 2025-07-26
ER

PT J
AU Silva, LB
   Cruz, AB
   Pereira, DH
   Cassani, NM
   Ruiz, UEA
   Santos, IA
   Martins, DOS
   Nakahata, DH
   Simoni, DD
   Kanavos, I
   Ronga, L
   Lobinski, R
   Pereira, AKD
   Jardim, ACG
   de Paiva, REF
   Corbi, PP
AF Silva, Laura Barros
   Cruz, allefe Barbosa
   Pereira, Douglas Henrique
   Cassani, Natasha Marques
   Ruiz, Uriel Enrique Aquino
   Santos, Igor Andrade
   Martins, Daniel Oliveira Silva
   Nakahata, Douglas Hideki
   Simoni, Deborah de Alencar
   Kanavos, Ioannis
   Ronga, Luisa
   Lobinski, Ryszard
   dos Santos Pereira, Anna Karla
   Gomes Jardim, Ana Carolina
   de Paiva, Raphael Enoque Ferraz
   Corbi, Pedro Paulo
TI Antiviral Activity of Pd(II) Complexes with Aminoadamantanes Against
   Arboviruses
SO CHEMISTRYSELECT
LA English
DT Article
DE Amantadine; Chikungunya; Memantine; Palladium(II); Zika
ID DENSITY FUNCTIONALS; VIRUS-REPLICATION; IN-VITRO; DFT; CHIKUNGUNYA;
   INHIBITION; AMANTADINE; FAMILY
AB In this paper, we report the synthesis, structural characterization, and antiviral properties of palladium(II) complexes with amantadine (atd) and memantine (mtn). Elemental and mass spectrometric analyses indicated a 1:2 metal/ligand ratio. The single crystal data for Pd-mtn revealed that the complex adopts a square geometry with the two memantine ligands bonded to Pd(II) by the nitrogen atoms of the NH2 group, in a trans configuration. Computational studies supported a similar structure for Pd-atd. The complexes were stable in DMSO solution for 24 h. The antiviral properties of Pd-atd and Pd-mtn were evaluated against Zika (ZIKV) and Chikungunya (CHIKV) viruses in vitro at their highest noncytotoxic concentrations. The Pd-atd (at 2 mu M) and Pd-mtn (at 10 mu M) complexes were able to impair 76% and 96% of CHIKV replication, respectively, which points the coordination of amantadine and memantine to Pd(II) as a successful strategy to increase their anti-CHIKV properties. Conversely, the Pd(II) complexes did not significantly inhibit the replication of ZIKV, which confirms the selectivity towards CHIKV. Interaction of the compounds with N-acetyl-l-cysteine, a model disulfide-containing peptide, and plasmid DNA pointed to Cys-containing peptides as more likely targets than nucleotides for the complexes.
C1 [Silva, Laura Barros; Simoni, Deborah de Alencar; dos Santos Pereira, Anna Karla; Corbi, Pedro Paulo] Univ Campinas UNICAMP, Inst Chem, POB 6154, BR-13083970 Campinas, SP, Brazil.
   [Cruz, allefe Barbosa; Pereira, Douglas Henrique] Univ Fed Tocantins, Grad Program Chem, BR-77402970 Gurupi, Tocantins, Brazil.
   [Pereira, Douglas Henrique] Aeronaut Technol Inst ITA, Dept Chem, Praca Marechal Eduardo Gomes 50, BR-12228900 Sao Jose Dos Campos, SP, Brazil.
   [Cassani, Natasha Marques; Ruiz, Uriel Enrique Aquino; Santos, Igor Andrade; Martins, Daniel Oliveira Silva; Gomes Jardim, Ana Carolina] Univ Fed Uberlandia, Inst Biomed Sci, Uberlandia, MG, Brazil.
   [Martins, Daniel Oliveira Silva; Gomes Jardim, Ana Carolina] Sao Paulo State Univ, Inst Biosci Language & Exact Sci, Sao Jose Do Rio Preto, SP, Brazil.
   [Nakahata, Douglas Hideki; de Paiva, Raphael Enoque Ferraz] Donostia Int Phys Ctr DIPC, Paseo Manuel Lardizabal 4, Gipuzkoa 20018, Spain.
   [Kanavos, Ioannis; Ronga, Luisa; Lobinski, Ryszard] Univ Pau & Pays Adour, CNRS, Inst Sci Analyt & Physico Chim Environm & Mat IPRE, E2S UPPA, F-64053 Pau, Nouvelle Aquita, France.
C3 Universidade Estadual de Campinas; Universidade Federal do Tocantins
   (UFT); Universidade Federal de Uberlandia; Universidade Estadual
   Paulista; Universite de Pau et des Pays de l'Adour; Centre National de
   la Recherche Scientifique (CNRS)
RP Silva, LB; Corbi, PP (corresponding author), Univ Campinas UNICAMP, Inst Chem, POB 6154, BR-13083970 Campinas, SP, Brazil.; Jardim, ACG (corresponding author), Univ Fed Uberlandia, Inst Biomed Sci, Uberlandia, MG, Brazil.; de Paiva, REF (corresponding author), Donostia Int Phys Ctr DIPC, Paseo Manuel Lardizabal 4, Gipuzkoa 20018, Spain.
EM laurabarrxs@gmail.com; jardim@ufu.br; raphael.depaiva@dipc.org;
   ppcorbi@iqm.unicamp.br
RI ; Nakahata, Douglas/D-8073-2019; de Andrade Santos, Igor/AAZ-9650-2020;
   de Paiva, Raphael/B-7634-2012; Jardim, Ana Carolina/H-3615-2012;
   Pereira, Anna/JOZ-7981-2023; Martins, Daniel/AHD-4836-2022; Nakahata,
   Douglas Hideki/D-8073-2019; Pereira, Douglas/D-4948-2017; Corbi,
   Pedro/B-7639-2012
OI Santos, Igor de Andrade/0000-0001-7750-4045; Simoni,
   Deborah/0009-0003-4340-8487; Nakahata, Douglas
   Hideki/0000-0003-3859-6463; de Paiva, Raphael/0000-0003-2549-0344;
   Corbi, Pedro/0000-0002-7478-0877
FU H2020 European Research Council [2022/08320-3, 2021/08717-8,
   2023/14245-7, 2021/10265-8]; FAPESP (So Paulo State Research Council);
   Cancer Theranostics Innovation Center; Center for Computational
   Engineering and Sciences [2013/08293-7, 2017/11485-6]; FAPESP; CAPES
   (Coordination of Improvement of Higher Education Personnel, Brazil)
   [33973]; FAPEMIG [88887.506792/2020-00]; CAPES-Prevention and Combat of
   Outbreaks [308474/2021-6, 307207/2021-8]; CNPq (The National Council)
   [88887.703845/2022-00]; CAPES [309800/2021-8]; CNPq [100010434,
   LCF/BQ/PI22/11910033]; The "la Caixa" Foundation [CEX2018-000867-S]; The
   "Severo Ochoa" Program for Centers of Excellence in RD; Spanish State
   Research Agency; European Union [945416]
FX This work was financed by FAPESP (S & atilde;o Paulo State Research
   Council, grants # 2022/08320-3, 2021/08717-8, 2023/14245-7, and
   2021/10265-8, Cancer Theranostics Innovation Center (CancerThera),
   Centro de Pesquisa, Inovac & atilde;o e Difus & atilde;o - CEPID).
   D.H.P. and A.B.C. acknowledge the Center for Computational Engineering
   and Sciences (financial support from FAPESP, Grant 2013/08293-7, and
   Grant 2017/11485-6) and the CAPES (Coordination of Improvement of Higher
   Education Personnel, Brazil, Funding Code 001 CAPES). A.C.G.J.
   acknowledges FAPEMIG (Minas Gerais Research Foundation - APQ-01487-22,
   APQ-04686-22), CAPES-Prevention and Combat of Outbreaks, Endemics,
   Epidemics and Pandemics (88887.506792/2020-00), and CNPq (The National
   Council for Scientific and Technological Development - #308474/2021-6
   and #307207/2021-8). N.M.C. acknowledges CAPES (scholarship
   #88887.703845/2022-00). P.P.C. acknowledges CNPq (Grant #
   309800/2021-8). I.A.S. acknowledges FAPEMIG (APQ-04686-22 - scholarship
   #33973). R.E.F. de P. acknowledges "la Caixa" Foundation (ID 100010434)
   through the Junior Leader fellowship (LCF/BQ/PI22/11910033). The
   Donostia International Physics Center receives support from the "Severo
   Ochoa" Program for Centers of Excellence in R&D (Grants
   CEX2018-000867-S) run by the Spanish State Research Agency. We thank
   Andres Merits (Institute of Technology, University of Tartu, Tartu,
   Estonia) for the provision of the CHIKV-nanoluc. This research has also
   received funding from the European Union's Horizon H2020 Research and
   Innovation under the Marie Sklodowska-Curie Grant Agreement N degrees
   945416 through the PhD fellowship of IK. The authors thank Dr. Simon
   Godin for training and technical assistance with LC-MS/MS apparatus.
CR [Anonymous], 2010, Bruker. APEX2, SAINT and SADABS. Bruker AXS Inc., Madison, Wisconsin
   [Anonymous], Zika virus
   Arias-Arias JL, 2021, MICROBIOL RES-ITALY, V12, P727, DOI 10.3390/microbiolres12030052
   Battisti V, 2021, VIRUSES-BASEL, V13, DOI 10.3390/v13071307
   Brenner SR, 2020, J MED VIROL, V92, P2341, DOI 10.1002/jmv.26030
   Bugaj Andrzej M, 2016, World J Methodol, V6, P65, DOI 10.5662/wjm.v6.i1.65
   Butterworth RF, 2023, FRONT NEUROSCI-SWITZ, V17, DOI 10.3389/fnins.2023.1128157
   Butterworth RF, 2021, DRUGS R&D, V21, P267, DOI 10.1007/s40268-021-00351-6
   Cassani NM, 2023, INT J BIOL MACROMOL, V227, P630, DOI 10.1016/j.ijbiomac.2022.12.102
   Chai JD, 2008, PHYS CHEM CHEM PHYS, V10, P6615, DOI 10.1039/b810189b
   Cimolai N, 2020, J MED VIROL, V92, P531, DOI 10.1002/jmv.25752
   Costa VV, 2017, MBIO, V8, DOI [10.1128/mBio.00350-17, 10.1128/mbio.00350-17]
   de Paiva REF, 2020, DALTON T, V49, P16004, DOI 10.1039/d0dt02478c
   Dennington R., 2009, J. Gauss View
   DITCHFIELD R, 1971, J CHEM PHYS, V54, P724, DOI 10.1063/1.1674902
   Pereira AKD, 2021, PHARMACOL REP, V73, P954, DOI 10.1007/s43440-021-00216-4
   Pereira AKD, 2020, NEW J CHEM, V44, P11546, DOI 10.1039/d0nj02009e
   Pereira AKD, 2019, POLYHEDRON, V173, DOI 10.1016/j.poly.2019.114116
   Frisch M.J., 2009, GaussianInc:WallingfordCT
   Garcia G Jr, 2023, CELL REP MED, V4, DOI 10.1016/j.xcrm.2023.101024
   Genova P, 2004, TOXICOL APPL PHARM, V197, P107, DOI 10.1016/j.taap.2004.02.006
   Gómez-Segura J, 2009, J INORG BIOCHEM, V103, P128, DOI 10.1016/j.jinorgbio.2008.09.018
   Groom CR, 2016, ACTA CRYSTALLOGR B, V72, P171, DOI 10.1107/S2052520616003954
   Haddad H, 2024, BIOCHEM BIOPHYS REP, V39, DOI 10.1016/j.bbrep.2024.101747
   HARIHARA.PC, 1973, THEOR CHIM ACTA, V28, P213, DOI 10.1007/BF00533485
   HAY PJ, 1985, J CHEM PHYS, V82, P299, DOI [10.1063/1.448799, 10.1063/1.448800]
   HEHRE WJ, 1972, J CHEM PHYS, V56, P2257, DOI 10.1063/1.1677527
   Jones H.-L., 2023, Govorkova, V210
   KOFF WC, 1980, ANTIMICROB AGENTS CH, V18, P125, DOI 10.1128/AAC.18.1.125
   Kumar MP, 2024, ASIAN J ORG CHEM, V13, DOI 10.1002/ajoc.202400184
   Liu YM, 2015, J MOL STRUCT, V1084, P223, DOI 10.1016/j.molstruc.2014.12.028
   Macrae CF, 2020, J APPL CRYSTALLOGR, V53, P226, DOI 10.1107/S1600576719014092
   Marques DPD, 2024, VIRUS RES, V340, DOI 10.1016/j.virusres.2023.199291
   Matczak P, 2015, COMPUT THEOR CHEM, V1051, P110, DOI 10.1016/j.comptc.2014.10.028
   Mendonca RZ, 2024, SCI REP-UK, V14, DOI 10.1038/s41598-024-65636-7
   Munk VP, 2004, CHEM COMMUN, P1788, DOI 10.1039/b408151j
   Petrov AI, 2024, COORDIN CHEM REV, V505, DOI 10.1016/j.ccr.2024.215678
   Postler TS, 2023, ARCH VIROL, V168, DOI 10.1007/s00705-023-05835-1
   Rayne S, 2016, COMPUT THEOR CHEM, V1090, P147, DOI 10.1016/j.comptc.2016.06.018
   Russell T, 2022, BIOMED PHARMACOTHER, V156, DOI 10.1016/j.biopha.2022.113850
   Santos IA, 2022, ACTA TROP, V227, DOI 10.1016/j.actatropica.2021.106300
   Santos IA, 2021, SCI REP-UK, V11, DOI 10.1038/s41598-021-88039-4
   Sheldrick GM, 2015, ACTA CRYSTALLOGR C, V71, P3, DOI [10.1107/S2053273314026370, 10.1107/S2053229614024218, 10.1107/S0108767307043930]
   Sucena S. F., 2013, Unicamp (BR), DOI [10.47749/T/UNICAMP.2013.912646, DOI 10.47749/T/UNICAMP.2013.912646]
   Sucena SF, 2012, SPECTROCHIM ACTA A, V89, P114, DOI 10.1016/j.saa.2011.12.043
   Vaz LBA, 2024, SCI REP-UK, V14, DOI 10.1038/s41598-024-51881-3
   Weigel WK II, 2021, ORG BIOMOL CHEM, V20, P10, DOI 10.1039/d1ob01916c
   WHO, CHIK
   Wu QX, 2014, TETRAHEDRON, V70, P3471, DOI 10.1016/j.tet.2014.03.064
   Young PR, 2018, ADV EXP MED BIOL, V1062, P1, DOI 10.1007/978-981-10-8727-1_1
   Zhou YY, 2021, VIRUSES-BASEL, V13, DOI 10.3390/v13102082
NR 51
TC 1
Z9 1
U1 2
U2 6
PU WILEY-V C H VERLAG GMBH
PI WEINHEIM
PA POSTFACH 101161, 69451 WEINHEIM, GERMANY
SN 2365-6549
J9 CHEMISTRYSELECT
JI ChemistrySelect
PD OCT
PY 2024
VL 9
IS 37
AR e202404225
DI 10.1002/slct.202404225
PG 11
WC Chemistry, Multidisciplinary
WE Science Citation Index Expanded (SCI-EXPANDED)
SC Chemistry
GA H1V4N
UT WOS:001321383300001
DA 2025-07-26
ER

PT J
AU Sumathi, G
   Pushpanathan, T
   Abhirami, M
AF Sumathi, Ganesan
   Pushpanathan, Thambusamy
   Abhirami, Muthukumar
TI Chemical composition and mosquitocidal activity of methanolic leaf
   extracts from Ziziphus mauritiana L. against Aedes aegypti
   L. and Culex quinquefasciatus Say
SO JOURNAL OF VECTOR BORNE DISEASES
LA English
DT Article
DE Ziziphus mauritiana; Culex
   quinquefasciatus; Aedes aegypti; Methanolic
   extract; Larvicidal and Pupicidal activity
ID JUJUBA MILL.; OIL
AB Background & objectives:Mosquito vectors are a significant cause of pathogen transmission to both animals and humans. Mosquitoes are responsible for transmitting various diseases, including chikungunya, filariasis, West Nile fever, dengue, malaria, and Zika fever, placing approximately 80% of the world's population at risk of infection at any given time. Controlling mosquitoes has become a multifaceted challenge, influenced by diverse environmental factors such as deforestation, urbanization, and climate change on a global scale. For centuries, medicinal plants have been utilized as bioinsecticides to control insect pests. Ziziphus mauritiana, also known as Chinese apple or Indian jujube is a deciduous thorny tree or shrub. Different parts of the Z. mauritiana plant have been traditionally used to treat various common diseases, a practice still prevalent in India and China.Methods:In the current investigation, the chemical properties of Z. mauritiana leaf extract were examined through UV-Vis Spectroscopy, Fourier Transform Infra-Red Spectroscopy (FTIR), and GC-MS Analysis. Second and fourth instar larvae, as well as pupae, of Aedes aegypti and Culex quinquefasciatus were subjected to different concentrations of the methanolic extract of Z. mauritiana for 24 h and 48 h to assess larvicidal and pupicidal activity.Results:The FT-IR spectrum analysis revealed the presence of various functional groups in the chemical compounds extracted from Z. mauritiana, including amines, aromatics, alkanes, alkyls, carbonyls, and carboxylic acids. Additionally, GC-MS analysis identified Isoborneol (25.37%), 4-Acetylbutyric Acid (26.82%), and 2-Vinyl- 9-[Beta-D-Ribofuranosyl] Hypoxanthine (24.24%) as the three major phytoconstitutents in the methanol extracts of Z. mauritiana. Regarding the larvicidal activity, the methanolic extract of Z. mauritiana exhibited LC50 values of 155.67 mg/L and 208.57 mg/L for second instar larvae, and 177.68 mg/L and 252.13 mg/L for fourth instar larvae of Cx. quinquefasciatus and Ae. aegypti, respectively, after 24 h of exposure. For pupicidal activity, the LC50 values were 502.02 mg/L and 514.99 mg/L on pupae of Cx. quinquefasciatus and Ae. aegypti, respectively, within 24 h.Interpretation & conclusion:Overall, the GC-MS analysis provides valuable insights into the chemical composition of the Z. mauritiana extract, highlighting its potential as a natural and eco-friendly alternative for combating insect vectors and contributing to integrated mosquito management programs.
C1 [Sumathi, Ganesan; Pushpanathan, Thambusamy] St Xaviers Coll Autonomous, Dept Zool, Entomol Res Unit, Palayankottai, India.
   [Sumathi, Ganesan; Pushpanathan, Thambusamy] Manonmaniam Sundaranar Univ, Tirunelveli, Tamil Nadu, India.
   [Abhirami, Muthukumar] Univ Madras, Dept Zool, Chennai, Tamil Nadu, India.
C3 Manonmaniam Sundaranar University; University of Madras
RP Pushpanathan, T (corresponding author), St Xaviers Coll Autonomous, Dept Zool, Palayankottai 627002, Tamil Nadu, India.
EM tpushpanathan@gmail.com
FU DST-FIST [FST/College- 2017/95(c)]; Government of India; Department of
   Zoology St. Xavier's College; Entomology Research Unit, Department of
   Zoology St. Xavier's College
FX The authors thank DST-FIST (FST/College- 2017/95(c)) Government of India
   and the Department of Zoology St. Xavier's College (Autonomous),
   Palayam- kottai for laboratory facilities. The authors acknowledge the
   Director, Entomology Research Unit, Department of Zoology St. Xavier's
   College (Autonomous), Palayam- kottai, for offering essential
   infrastructure and support during the course of this research.
CR Abbott WS, 1925, J ECON ENTOMOL, V18, P265, DOI 10.1093/jee/18.2.265a
   Ahmad B, 2011, PAK J PHARM SCI, V24, P489
   Al-Saeedi A.H., 2016, Pac. Sci. Rev. A Nat. Sci. Eng, V18, P78, DOI [10.1016/j.psra.2016.09.001, DOI 10.1016/J.PSRA.2016.09.001]
   Ali S., 2021, Analysis, P311
   [Anonymous], 2023, World malaria report 2023
   Aungtikun J, 2021, IND CROP PROD, V164, DOI 10.1016/j.indcrop.2021.113386
   Badathu M., 2014, INDIAN J SCI RES, V8, P177
   Bancuta OR, 2015, REV ROUM CHIM, V60, P571
   Chebouat E., 2013, Journal of Medicinal Plants Research, V7, P1511
   Sá GCD, 2023, J PEST SCI, V96, P1, DOI 10.1007/s10340-022-01507-2
   Delfanian M, 2015, FOOD SCI NUTR, V3, P548, DOI 10.1002/fsn3.247
   Devi U, 2017, ASIAN PAC J TROP MED, V10, P850, DOI 10.1016/j.apjtm.2017.08.003
   El Husseiny IM, 2014, AFR ENTOMOL, V22, P755, DOI 10.4001/003.022.0411
   Evans MV, 2023, HEALTH PLACE, V80, DOI 10.1016/j.healthplace.2023.102989
   Franklinos LHV, 2019, LANCET INFECT DIS, V19, pE302, DOI 10.1016/S1473-3099(19)30161-6
   Ganesan P, 2023, S AFR J BOT, V152, P19, DOI 10.1016/j.sajb.2022.11.028
   Karunaratne S.H.P. Parakrama, 2018, Ceylon Journal of Science, V47, P299
   Khan MN, 2020, J PHARMACEUT BIOMED, V178, DOI 10.1016/j.jpba.2019.112918
   Letaief T, 2021, PLANTS-BASEL, V10, DOI 10.3390/plants10122651
   Luo DY, 2022, SCI REP-UK, V12, DOI 10.1038/s41598-022-09190-0
   Massaro E, 2019, SCI REP-UK, V9, DOI 10.1038/s41598-019-53127-z
   Masullo M, 2019, PHYTOCHEMISTRY, V159, P148, DOI 10.1016/j.phytochem.2018.12.014
   Muhammad N, 2022, HORTICULTURAE, V8, DOI 10.3390/horticulturae8100867
   Nazemoroaya Z, 2022, ACS OMEGA, V7, P28421, DOI 10.1021/acsomega.2c03109
   Nunes RKV, 2018, ENVIRON SCI POLLUT R, V25, P31165, DOI 10.1007/s11356-018-2809-1
   Verma RK, 2015, J ESSENT OIL RES, V27, P197, DOI 10.1080/10412905.2015.1014936
   Wang GH, 2021, NAT COMMUN, V12, DOI 10.1038/s41467-021-24654-z
   WHO, 2010, WORKING TO OVERCOME THE GLOBAL IMPACT OF NEGLECTED TROPICAL DISEASES: FIRST WHO REPORT ON NEGLECTED TROPICAL DISEASES, P1
   Wilke ABB, 2021, TRENDS PARASITOL, V37, P1027, DOI 10.1016/j.pt.2021.09.013
   World Health Organization, 2005, WHO multi-country study on women's health and domestic violence against women
   Yahaya T, 2019, BENI-SUEF U J BASIC, V8, DOI 10.1186/s43088-019-0015-y
   Yu L, 2012, PHYTOMEDICINE, V19, P239, DOI 10.1016/j.phymed.2011.09.071
   Zhang RT, 2014, FOOD RES INT, V56, P47, DOI 10.1016/j.foodres.2013.12.019
   Zulfiqar S, 2020, REV BRAS ENTOMOL, V64, DOI [10.1590/1806-9665-RBENT-2019-98, 10.1590/1806-9665-rbent-2019-98]
NR 34
TC 0
Z9 0
U1 0
U2 0
PU WOLTERS KLUWER MEDKNOW PUBLICATIONS
PI MUMBAI
PA WOLTERS KLUWER INDIA PVT LTD , A-202, 2ND FLR, QUBE, C T S  NO 1498A-2
   VILLAGE MAROL, ANDHERI EAST, MUMBAI, Maharashtra, INDIA
SN 0972-9062
J9 J VECTOR DIS
JI J. Vector Borne Dis.
PD OCT-DEC
PY 2024
VL 61
IS 4
BP 555
EP 563
DI 10.4103/JVBD.jvbd_53_24
PG 9
WC Infectious Diseases; Parasitology; Tropical Medicine
WE Science Citation Index Expanded (SCI-EXPANDED)
SC Infectious Diseases; Parasitology; Tropical Medicine
GA N5N8R
UT WOS:001364814300002
PM 38842528
OA gold
DA 2025-07-26
ER

PT J
AU Yan, Y
   Zhang, FY
   Zou, M
   Chen, HY
   Xu, JW
   Lu, SY
   Liu, HQ
AF Yan, Yao
   Zhang, Fengyuan
   Zou, Meng
   Chen, Hongyu
   Xu, Jingwen
   Lu, Shuaiyao
   Liu, Hongqi
TI Identification of RACK1 as a novel regulator of non-structural protein 4
   of chikungunya virus
SO ACTA BIOCHIMICA ET BIOPHYSICA SINICA
LA English
DT Article
DE Chikungunya virus; non-structural protein 4; RACK1; ubiquitin-proteasome
   pathway
ID SINDBIS VIRUS; KINASE-C; RNA-SYNTHESIS; REPLICATION; RECEPTOR; BINDING;
   NSP4; EPIDEMIOLOGY; RECOGNITION; TRANSLATION
AB Chikungunya virus (CHIKV) is a neglected arthropod-borne and anthropogenic alphavirus. Over the past two decades, the CHIKV distribution has undergone significant changes worldwide, from the original tropics and subtropics regions to temperate regions, which has attracted global attention. However, the interactions between CHIKV and its host remain insufficiently understood, which dampens the need for the development of an anti-CHIKV strategy. In this study, on the basis of the optimal overexpression of non-structural protein 4 (nsP4), we explore host interactions of CHIKV nsP4 using mass spectrometry-based protein-protein interaction approaches. The results reveal that some cellular proteins that interact with nsP4 are enriched in the ubiquitin-proteasome pathway. Specifically, the scaffold protein receptor for activated C kinase 1 (RACK1) is identified as a novel host interactor and regulator of CHIKV nsP4. The inhibition of the interaction between RACK1 and nsP4 by harringtonolide results in the reduction of nsP4, which is caused by the promotion of degradation but not the inhibition of nsP4 translation. Furthermore, the decrease in nsP4 triggered by the RACK1 inhibitor can be reversed by the proteasome inhibitor MG132, suggesting that RACK1 can protect nsP4 from degradation through the ubiquitin-proteasome pathway. This study reveals a novel mechanism by which the host factor RACK1 regulates CHIKV nsP4, which could be a potential target for developing drugs against CHIKV.
C1 [Yan, Yao; Zhang, Fengyuan; Chen, Hongyu; Xu, Jingwen; Lu, Shuaiyao; Liu, Hongqi] Chinese Acad Med Sci & Peking Union Med Coll, Inst Med Biol, Kunming 650118, Peoples R China.
   [Zou, Meng; Liu, Hongqi] Chinese Acad Med Sci & Peking Union Med Coll, Inst Lab Anim Sci, Natl Human Dis Anim Model Resource Ctr, Natl Ctr Technol Innovat Anim Model,NHC Key Lab H, Beijing 100021, Peoples R China.
   [Zou, Meng; Liu, Hongqi] Chinese Acad Med Sci & Peking Union Med Coll, Inst Lab Anim Sci, Minist Educ, Key Lab Pathogen Infect Prevent & Control, Beijing 100021, Peoples R China.
C3 Chinese Academy of Medical Sciences - Peking Union Medical College;
   Institute of Medical Biology - CAMS; Peking Union Medical College;
   Chinese Academy of Medical Sciences - Peking Union Medical College;
   Peking Union Medical College; Chinese Academy of Medical Sciences -
   Peking Union Medical College; Peking Union Medical College
RP Liu, HQ (corresponding author), Chinese Acad Med Sci & Peking Union Med Coll, Inst Med Biol, Kunming 650118, Peoples R China.
EM liuhongqi@cnilas.org
RI xu, jingwen/KQV-3759-2024; lu, shuaiyao/HKF-4577-2023; Zhang,
   Fengyuan/IQS-6334-2023
FU Yunnan Key R D Project [202103AQ100001]; Foundation of the CAMS
   Initiative for Innovative Medicine [2021-I2M-1-036, 2021-I2M-1-043];
   Fundamental Research Funds for the Central Universities [3332022072]
FX Funding This work is supported by the grants from the Yunnan Key R & D
   Project (No. 202103AQ100001) , the Foundation of the CAMS Initiative for
   Innovative Medicine (Nos. 2021-I2M-1-036 and 2021-I2M-1-043) , and the
   Fundamental Research Funds for the Central Universities (No. 3332022072)
   .
CR Abraham R, 2018, P NATL ACAD SCI USA, V115, pE10457, DOI 10.1073/pnas.1812130115
   Adams DR, 2011, CELL COMMUN SIGNAL, V9, DOI 10.1186/1478-811X-9-22
   Amraoui F, 2016, CURR OPIN VIROL, V21, P146, DOI 10.1016/j.coviro.2016.09.014
   Bartholomeeusen K, 2023, NAT REV DIS PRIMERS, V9, DOI 10.1038/s41572-023-00429-2
   Bird RJ, 2010, BIOCHEM J, V432, P207, DOI 10.1042/BJ20101010
   Bouraï M, 2012, J VIROL, V86, P3121, DOI 10.1128/JVI.06390-11
   Brugier A, 2022, J VIROL, V96, DOI 10.1128/jvi.01962-21
   Cao JJ, 2023, J VIROL, V97, DOI 10.1128/jvi.00747-23
   Chen RB, 2018, J GEN VIROL, V99, P761, DOI 10.1099/jgv.0.001072
   Chretien JP, 2007, AM J TROP MED HYG, V76, P405, DOI 10.4269/ajtmh.2007.76.405
   Chung WC, 2020, J MICROBIOL, V58, P46, DOI 10.1007/s12275-020-9384-0
   Colunga-Saucedo M, 2023, VIRUSES-BASEL, V15, DOI 10.3390/v15010132
   Cortese M, 2021, J VIROL, V95, DOI 10.1128/JVI.01310-21
   De Caluwe L, 2022, VIRUSES-BASEL, V14, DOI 10.3390/v14020282
   de Souza WM, 2023, LANCET MICROBE, V4, pE319, DOI 10.1016/S2666-5247(23)00033-2
   DEGROOT RJ, 1991, P NATL ACAD SCI USA, V88, P8967, DOI 10.1073/pnas.88.20.8967
   Demirov D, 2012, CELL MICROBIOL, V14, P774, DOI 10.1111/j.1462-5822.2012.01759.x
   Gallina A, 2001, VIROLOGY, V283, P7, DOI 10.1006/viro.2001.0855
   Ghildiyal R, 2021, VIRUS RES, V295, DOI 10.1016/j.virusres.2020.198288
   Gottipati K, 2020, VIROLOGY, V544, P31, DOI 10.1016/j.virol.2020.02.006
   Jones PH, 2013, VIROLOGY, V438, P37, DOI 10.1016/j.virol.2013.01.010
   Jones R, 2021, NATURE, V589, P615, DOI 10.1038/s41586-020-3036-8
   Judith D, 2013, EMBO REP, V14, P534, DOI 10.1038/embor.2013.51
   Kaur P, 2020, PLOS NEGLECT TROP D, V14, DOI 10.1371/journal.pntd.0008336
   LaFontaine E, 2020, VIROLOGY, V545, P53, DOI 10.1016/j.virol.2020.03.004
   Lasswitz L, 2022, MBIO, V13, DOI 10.1128/mbio.00731-22
   Laurent T, 2022, ELIFE, V11, DOI 10.7554/eLife.83042
   Law MCY, 2023, J BIOL CHEM, V299, DOI 10.1016/j.jbc.2023.105415
   Law YS, 2019, P NATL ACAD SCI USA, V116, P9558, DOI 10.1073/pnas.1900656116
   Lee JS, 2019, PLOS PATHOG, V15, DOI 10.1371/journal.ppat.1008021
   Lello LS, 2021, J VIROL, V95, DOI [10.1128/jvi.00355-21, 10.1128/JVI.00355-21]
   LI GP, 1989, J VIROL, V63, P1326, DOI 10.1128/JVI.63.3.1326-1337.1989
   Lin HC, 2023, MICROBIOL SPECTR, V11, DOI 10.1128/spectrum.04854-22
   Lin WC, 2015, J BIOL CHEM, V290, P8500, DOI 10.1074/jbc.M114.585687
   Liu YV, 2007, MOL CELL, V25, P207, DOI 10.1016/j.molcel.2007.01.001
   Majzoub K, 2014, CELL, V159, P1086, DOI 10.1016/j.cell.2014.10.041
   Mamidipudi V, 2004, MOL CELL BIOL, V24, P6788, DOI 10.1128/MCB.24.15.6788-6798.2004
   Myles KM, 2006, J VIROL, V80, P4992, DOI 10.1128/JVI.80.10.4992-4997.2006
   Park C, 2022, J VIROL, V96, DOI 10.1128/jvi.01093-22
   Qin C, 2021, J IMMUNOL, V207, P1411, DOI 10.4049/jimmunol.2100086
   Ran JR, 2023, VET RES, V54, DOI 10.1186/s13567-023-01195-5
   Rathore APS, 2014, ANTIVIR RES, V103, P7, DOI 10.1016/j.antiviral.2013.12.010
   Rathore APS, 2013, VIROL J, V10, DOI 10.1186/1743-422X-10-36
   ROBINSON M. C., 1955, TANGANYIKA TERRITORY IN 1952 53 I TRANS ROY SOC TROP MED AND HYG, V49, P28, DOI 10.1016/0035-9203(55)90080-8
   RON D, 1994, P NATL ACAD SCI USA, V91, P839, DOI 10.1073/pnas.91.3.839
   ROSS R. W., 1956, JOUR HYG, V54, P177
   Rupp JC, 2015, J GEN VIROL, V96, P2483, DOI 10.1099/jgv.0.000249
   Scholte FEM, 2015, J VIROL, V89, P4457, DOI 10.1128/JVI.03612-14
   Schuffenecker I, 2006, PLOS MED, V3, P1058, DOI 10.1371/journal.pmed.0030263
   SHIRAKO Y, 1994, J VIROL, V68, P1874, DOI 10.1128/JVI.68.3.1874-1885.1994
   Shue B, 2021, J VIROL, V95, DOI 10.1128/JVI.00596-21
   Silva LA, 2017, J CLIN INVEST, V127, P737, DOI 10.1172/JCI84417
   Singh A, 2018, RSC ADV, V8, P27293, DOI 10.1039/c8ra04760j
   Sreejith R, 2012, VIRUS RES, V169, P231, DOI 10.1016/j.virusres.2012.08.006
   Stebbins EG, 2001, J BIOL CHEM, V276, P29644, DOI 10.1074/jbc.M101044200
   STRAUSS JH, 1994, MICROBIOL REV, V58, P491, DOI 10.1128/MMBR.58.3.491-562.1994
   Suhrbier A, 2019, NAT REV RHEUMATOL, V15, P597, DOI 10.1038/s41584-019-0276-9
   Zhu TY, 2022, ACS MED CHEM LETT, V13, P449, DOI 10.1021/acsmedchemlett.1c00625
   Tsetsarkin KA, 2007, PLOS PATHOG, V3, P1895, DOI 10.1371/journal.ppat.0030201
   Vairo F, 2019, INFECT DIS CLIN N AM, V33, P1003, DOI 10.1016/j.idc.2019.08.006
   Vazeille M, 2007, PLOS ONE, V2, DOI 10.1371/journal.pone.0001168
   Volk SM, 2010, J VIROL, V84, P6497, DOI 10.1128/JVI.01603-09
   Yactayo S, 2016, J INFECT DIS, V214, pS441, DOI 10.1093/infdis/jiw390
   Yaka R, 2002, P NATL ACAD SCI USA, V99, P5710, DOI 10.1073/pnas.062046299
   Yan FX, 2022, J VIROL, V96, DOI 10.1128/jvi.00919-22
   Yin PQ, 2023, NAT MICROBIOL, DOI 10.1038/s41564-023-01449-0
   Yin PQ, 2023, VIROL SIN, V38, P497, DOI 10.1016/j.virs.2023.05.007
NR 67
TC 1
Z9 1
U1 1
U2 3
PU SCIENCE PRESS
PI BEIJING
PA 16 DONGHUANGCHENGGEN NORTH ST, Building 5, Room 411, BEIJING, 100009,
   PEOPLES R CHINA
SN 1672-9145
EI 1745-7270
J9 ACTA BIOCH BIOPH SIN
JI Acta Biochim. Biophys. Sin.
PD OCT
PY 2024
VL 56
IS 10
BP 1425
EP 1436
DI 10.3724/abbs.2024073
PG 12
WC Biochemistry & Molecular Biology; Biophysics
WE Science Citation Index Expanded (SCI-EXPANDED)
SC Biochemistry & Molecular Biology; Biophysics
GA M5F8Q
UT WOS:001357803400003
PM 38813597
OA gold, Green Published
DA 2025-07-26
ER

PT J
AU Lin, HC
   Chang, SF
   Su, CL
   Hu, HC
   Chiao, DJ
   Hsu, YL
   Lu, HY
   Lin, CC
   Shu, PY
   Kuo, SC
AF Lin, Hui-Chung
   Chang, Shu-Fen
   Su, Chien-Ling
   Hu, Huai-Chin
   Chiao, Der-Jiang
   Hsu, Yu-Lin
   Lu, Hsuan-ying
   Lin, Chang-Chi
   Shu, Pei-Yun
   Kuo, Szu-Cheng
TI Facile quantitative diagnostic testing for neutralizing antibodies
   against Chikungunya virus
SO BMC INFECTIOUS DISEASES
LA English
DT Article
DE Chikungunya virus; Virus-like replicon particle; Neutralizing
   antibodies; Surrogate virus neutralization test; Surveillance;
   Diagnostics; Vaccine
ID DOUBLE-BLIND; VACCINE; INFECTIONS; ASSAY; IMMUNOGENICITY; SAFETY
AB BackgroundViral neutralization (NT) assays can be used to determine the immune status of patients or assess the potency of candidate vaccines or therapeutic monoclonal antibodies (mAbs). Focus reduction neutralization test (FRNT) is a conventional neutralization test (cVNT) with superior specificity for measurement of neutralizing antibodies against a specific virus. Unfortunately, the application of FRNT to the chikungunya virus (CHIKV) involves a highly pathogenic bio-agent requiring biosafety level 3 (BSL3) facilities, which inevitably imposes high costs and limits accessibility. In this study, we evaluated a safe surrogate virus neutralization test (sVNT) that uses novel CHIKV replicon particles (VRPs) expressing eGFP and luciferase (Luc) to enable the rapid detection and quantification of neutralizing activity in clinical human serum samples.MethodsThis unmatched case-control validation study used serum samples from laboratory-confirmed cases of CHIKV (n = 19), dengue virus (DENV; n = 9), Japanese encephalitis virus (JEV; n = 5), and normal individuals (n = 20). We evaluated the effectiveness of sVNT, based on mosquito cell-derived CHIK VRPs (mos-CHIK VRPs), in detecting (eGFP) and quantifying (Luc) neutralizing activity, considering specificity, sensitivity, and reproducibility. We conducted correlation analysis between the proposed rapid method (20 h) versus FRNT assay (72 h). We also investigated the correlation between sVNT and FRNT in NT titrations in terms of Pearson's correlation coefficient (r) and sigmoidal curve fitting.ResultsIn NT screening assays, sVNT-eGFP screening achieved sensitivity and specificity of 100%. In quantitative neutralization assays, we observed a Pearson's correlation coefficient of 0.83 for NT50 values between sVNT-Luc and FRNT.ConclusionsFacile VRP-based sVNT within 24 h proved highly reliable in the identification and quantification of neutralizing activity against CHIKV in clinical serum samples.
C1 [Lin, Hui-Chung; Chiao, Der-Jiang; Hsu, Yu-Lin; Lu, Hsuan-ying; Lin, Chang-Chi; Kuo, Szu-Cheng] Natl Def Med Ctr, Inst Prevent Med, 237010 172,Dapu Rd, Taipei 11490, Taiwan.
   [Lin, Hui-Chung; Lin, Chang-Chi; Kuo, Szu-Cheng] Natl Def Med Ctr, Dept & Grad Inst Microbiol & Immunol, Taipei 11490, Taiwan.
   [Chang, Shu-Fen; Su, Chien-Ling; Hu, Huai-Chin; Shu, Pei-Yun] Minist Hlth & Welf, Ctr Diagnost & Vaccine Dev, Ctr Dis Control, Taipei 11561, Taiwan.
C3 National Defense Medical Center; National Defense Medical Center;
   Centers For Disease Control - Taiwan
RP Kuo, SC (corresponding author), Natl Def Med Ctr, Inst Prevent Med, 237010 172,Dapu Rd, Taipei 11490, Taiwan.; Kuo, SC (corresponding author), Natl Def Med Ctr, Dept & Grad Inst Microbiol & Immunol, Taipei 11490, Taiwan.; Shu, PY (corresponding author), Minist Hlth & Welf, Ctr Diagnost & Vaccine Dev, Ctr Dis Control, Taipei 11561, Taiwan.
EM bilitislin@gmail.com; szucheng1234@gmail.com
FU National Defense Medical Center
FX We are grateful to Dr. Cheng-Chen Chen (from National Yang-Ming
   Chiao-Tung University) for providing the AP-61 cell line.
CR Allen SW, 2024, J INFECT DIS, V230, pe1031, DOI 10.1093/infdis/jiae335
   Ang LW, 2017, PLOS NEGLECT TROP D, V11, DOI 10.1371/journal.pntd.0006163
   Ayu SM, 2010, AM J TROP MED HYG, V83, P1245, DOI 10.4269/ajtmh.2010.10-0279
   Azami NAM, 2016, METHODS MOL BIOL, V1426, P273, DOI 10.1007/978-1-4939-3618-2_25
   Barr KL, 2018, FRONT PUBLIC HEALTH, V6, DOI 10.3389/fpubh.2018.00186
   Bartholomeeusen K, 2023, NAT REV DIS PRIMERS, V9, DOI 10.1038/s41572-023-00429-2
   Bosco-Lauth AM, 2016, AM J TROP MED HYG, V94, P504, DOI 10.4269/ajtmh.15-0696
   Chung WC, 2020, J MICROBIOL, V58, P46, DOI 10.1007/s12275-020-9384-0
   De Salazar PM, 2017, REV PANAM SALUD PUBL, V41
   García-Arriaza J, 2014, J VIROL, V88, P3527, DOI 10.1128/JVI.03418-13
   Gläsker S, 2013, VIROL J, V10, DOI 10.1186/1743-422X-10-235
   Hallengärd D, 2014, J VIROL, V88, P2858, DOI 10.1128/JVI.03453-13
   Henss L, 2020, J INFECT DIS, V221, P1713, DOI 10.1093/infdis/jiz658
   Henss L, 2019, VIRUSES-BASEL, V11, DOI 10.3390/v11010082
   Honda T, 2021, MSPHERE, V6, DOI 10.1128/mSphere.01342-20
   Johnson BW, 2016, J INFECT DIS, V214, pS471, DOI 10.1093/infdis/jiw274
   Klasse P J, 2014, Adv Biol, V2014
   Lin HC, 2023, MICROBIOL SPECTR, V11, DOI 10.1128/spectrum.04854-22
   Lin HC, 2021, SCI REP-UK, V11, DOI 10.1038/s41598-021-91830-y
   Lopez-Camacho C, 2019, Viruses, V11
   Milligan GN, 2019, VACCINE, V37, P7427, DOI 10.1016/j.vaccine.2018.10.033
   Mugabe VA, 2018, PLOS ONE, V13, DOI 10.1371/journal.pone.0192110
   Panning M, 2008, EMERG INFECT DIS, V14, P416, DOI 10.3201/eid1403.070906
   Piantadosi A, 2020, J CLIN MICROBIOL, V58, DOI 10.1128/JCM.01926-19
   Ramsauer K, 2015, LANCET INFECT DIS, V15, P519, DOI 10.1016/S1473-3099(15)70043-5
   Roques P, 2017, JCI INSIGHT, V2, DOI 10.1172/jci.insight.83527
   Schneider M, 2023, LANCET, V401, P2138, DOI 10.1016/S0140-6736(23)00641-4
   Shu PY, 2008, EMERG INFECT DIS, V14, P1325, DOI 10.3201/eid1408.071304
   Shu PY, 2003, J CLIN MICROBIOL, V41, P2408, DOI 10.1128/JCM.41.6.2408-2416.2003
   Silva LA, 2017, J CLIN INVEST, V127, P737, DOI 10.1172/JCI84417
   Smith SA, 2015, CELL HOST MICROBE, V18, P86, DOI 10.1016/j.chom.2015.06.009
   Su CY, 2022, SCI REP-UK, V12, DOI 10.1038/s41598-022-13230-0
   Szurgot I, 2020, SCI REP-UK, V10, DOI 10.1038/s41598-020-78009-7
   Tsai SK, 2023, APPL MICROBIOL BIOT, V107, P219, DOI 10.1007/s00253-022-12280-8
   Velasco JM, 2015, AM J TROP MED HYG, V93, P1318, DOI 10.4269/ajtmh.15-0332
   Weber C, 2014, J VIROL METHODS, V201, P7, DOI 10.1016/j.jviromet.2014.02.001
   Yoon IK, 2015, PLOS NEGLECT TROP D, V9, DOI 10.1371/journal.pntd.0003764
NR 37
TC 0
Z9 0
U1 2
U2 2
PU BMC
PI LONDON
PA CAMPUS, 4 CRINAN ST, LONDON N1 9XW, ENGLAND
EI 1471-2334
J9 BMC INFECT DIS
JI BMC Infect. Dis.
PD SEP 30
PY 2024
VL 24
IS 1
AR 1076
DI 10.1186/s12879-024-09973-y
PG 8
WC Infectious Diseases
WE Science Citation Index Expanded (SCI-EXPANDED)
SC Infectious Diseases
GA H8F1X
UT WOS:001325735000012
PM 39350079
OA gold
DA 2025-07-26
ER

PT J
AU Panda, D
   Pandit, RS
   Sahu, B
   Kamaraju, R
   Barik, TK
AF Panda, Deepika
   Pandit, Rabi Sankar
   Sahu, Bijayalaxmi
   Kamaraju, Raghavendra
   Barik, Tapan Kumar
TI Understanding Mosquito Faunal Diversity: An Approach to Assess the
   Burden of Vector-Borne Diseases in Three Representative Topographies
   (Rural, Urban, and Peri-Urban) of Ganjam District in Odisha State, India
SO JOURNAL OF TROPICAL MEDICINE
LA English
DT Article
ID CLIMATE-CHANGE; CULEX-QUINQUEFASCIATUS; AREAS; URBANIZATION; ALBOPICTUS;
   ABUNDANCE; IMPACT; KERALA; KENYA
AB Mosquitoes are the best-known disease vectors for most vector-borne diseases that significantly impact global health in terms of morbidity and mortality. In a geographical area, mosquito faunal diversity often alters with changing climatic factors and variable breeding habitats that differ across seasons. Using biodiversity indicators as tools, a study was conducted in rural, peri-urban, and urban areas of district Ganjam, Odisha state, to determine mosquito faunal diversity as an approach to forecast the possible risk of disease transmission in the three representative topographies. A two-year study was undertaken to assess the alpha diversity of mosquito species by the numerical strength of the species using various eco-diversity indices. Species richness and abundance of mosquito species are significantly higher in peri-urban areas compared to urban and rural areas. The species dominance of Culex quinquefasciatus was observed in all three topographies, while Aedes aegypti, Aedes albopictus, and Anopheles stephensi were in urban areas. Species richness may dilute the risk of disease in an area, but increased species dominance, mostly vector species, in a new habitat often allows pathogens to infect newer communities at risk, leading to the emergence of new diseases. The current study indicates the possible risk of lymphatic filariasis (LF) infection in all three topographies. On the other hand, the risk of malaria and dengue/chikungunya transmission is higher in urban areas. With routine entomological monitoring, including vector incrimination, the biodiversity indicators will be the best tool to forecast the risk of vector-borne diseases in an area; accordingly, judicious vector control strategies can be adopted.
C1 [Panda, Deepika; Sahu, Bijayalaxmi; Barik, Tapan Kumar] Berhampur Univ, Dept Zool, Berhampur 760007, Odisha, India.
   [Pandit, Rabi Sankar] State Surveillance Unit, Integrated Dis Surveillance Programme IDSP, Bhubaneswar 751001, Odisha, India.
   [Kamaraju, Raghavendra] Natl Inst Malaria Res, ICMR, Sect 8, New Delhi 110077, India.
C3 Berhampur University; Indian Council of Medical Research (ICMR); ICMR -
   National Institute of Malaria Research (NIMR)
RP Barik, TK (corresponding author), Berhampur Univ, Dept Zool, Berhampur 760007, Odisha, India.
EM deepika.02104@gmail.com; rabispandit9@gmail.com;
   bijayalaxmisahu@gmail.com; kamarajur2000@yahoo.com;
   tkbarik@rediffmail.com
RI Barik, Tapan/AAK-5850-2021
OI SAHU, BIJAYALAXMI/0009-0000-0240-7048; PANDIT, Dr. RABI
   SANKAR/0000-0002-2872-2625
FU Department of Science and Technology, Government of Odisha
FX The first author would like to thank the Department of Science and
   Technology, Government of Odisha for financial support.
CR [Anonymous], 2020, W.H.O. Vector-borne diseases fact sheet
   [Anonymous], 2014, A global brief on vector-borne diseases
   [Anonymous], 2017, National Health Policy
   Abella-Medrano CA, 2015, PARASITE VECTOR, V8, DOI 10.1186/s13071-015-1086-9
   Azmi SA, 2015, J VECTOR DIS, V52, P252
   Barraud PJ., 1934, FAUNA BRIT INDIA INC
   Beck-Johnson LM, 2017, ROY SOC OPEN SCI, V4, DOI 10.1098/rsos.160969
   Bhattacharya Sajal, 2016, Journal of Entomology and Zoology Studies, V4, P73
   Chaves LF, 2010, Q REV BIOL, V85, P27, DOI 10.1086/650284
   Christophers S. R., 1933, Family Culicidae Tribes Anophelini: The Fauna of British India, Including Ceylon and Burma- Diptera
   COLLINS FH, 1987, AM J TROP MED HYG, V37, P37, DOI 10.4269/ajtmh.1987.37.37
   Damgaard C, 2000, ECOLOGY, V81, P1139, DOI 10.1890/0012-9658(2000)081[1139:DIIPSO]2.0.CO;2
   Dash S, 2011, TROP BIOMED, V28, P1
   Dash Swetapadma, 2014, Records of the Zoological Survey of India, V114, P317
   Dhimal M, 2015, PLOS ONE, V10, DOI 10.1371/journal.pone.0129869
   Directorate National Vector Borne Disease Control Programme Dghs MoHFW Government of India, 2016, National Framework for Malaria Elimination in India (2016-2030)
   Eapen A, 2010, INDIAN J MED RES, V132, P733
   Engering A, 2013, EMERG MICROBES INFEC, V2, DOI 10.1038/emi.2013.5
   Foley DH, 2007, J MED ENTOMOL, V44, P554, DOI 10.1603/0022-2585(2007)44[554:IIGMBF]2.0.CO;2
   Folmer O., 1994, Molecular Marine Biology and Biotechnology, V3, P294
   Grillet ME, 2000, J MED ENTOMOL, V37, P231, DOI 10.1603/0022-2585-37.2.231
   Hoberg EP, 2015, PHILOS T R SOC B, V370, DOI 10.1098/rstb.2013.0553
   Kaboré DPA, 2023, PARASITE VECTOR, V16, DOI 10.1186/s13071-023-06050-2
   Keesing F, 2010, NATURE, V468, P647, DOI 10.1038/nature09575
   Kerani RP, 2005, AM J PUBLIC HEALTH, V95, P324, DOI 10.2105/AJPH.2003.029413
   Lafferty KD, 2009, ECOLOGY, V90, P888, DOI 10.1890/08-0079.1
   Lee KS, 2011, PLOS PATHOG, V7, DOI 10.1371/journal.ppat.1002015
   Lutomiah J, 2013, J VECTOR ECOL, V38, P134, DOI 10.1111/j.1948-7134.2013.12019.x
   Margalef R., 1958, GEN SYST, V3, P36, DOI DOI 10.12691/AJSS-2-5-1
   Mattah PAD, 2017, PARASITE VECTOR, V10, DOI 10.1186/s13071-016-1941-3
   Mayi MPA, 2020, INSECTS, V11, DOI 10.3390/insects11050312
   McKinney ML, 2006, BIOL CONSERV, V127, P247, DOI 10.1016/j.biocon.2005.09.005
   Medeiros-Sousa AR, 2017, SCI REP-UK, V7, DOI 10.1038/s41598-017-18208-x
   Muller R., 2019, Biodiversity and Health in the Face of Climate Change, P67, DOI [DOI 10.1007/978-3-030-02318-8, 10.1007/978-3-030-02318-8_4, DOI 10.1007/978-3-030-02318-8_4]
   Mwangangi JM, 2012, PARASITOL RES, V110, P61, DOI 10.1007/s00436-011-2449-6
   National Center for Vector Borne Disease Control (NCVBDC), 2024, About us
   Neiderud Carl-Johan, 2015, Infection Ecology & Epidemiology, V5, P27060, DOI 10.3402/iee.v5.27060
   odisha, Odisha district gazetteers Ganjam: climatic condition
   Oduola A. O., 2006, Journal of Vector Borne Diseases, V43, P16
   Ondiba IM, 2019, PARASITE VECTOR, V12, DOI 10.1186/s13071-019-3557-x
   Panda D, 2022, J BASIC APPL ZOOL, V83, DOI 10.1186/s41936-022-00305-7
   Pearce JC, 2018, J TRAVEL MED, V25, DOI 10.1093/jtm/tay009
   PIELOU EC, 1966, J THEOR BIOL, V13, P131, DOI 10.1016/0022-5193(66)90013-0
   Preechaporn W., 2007, WORLD ACAD SCI ENG T, V36, P23
   Raghavendra K, 2010, PARASITOL RES, V107, P1291, DOI 10.1007/s00436-010-2001-0
   Rajavel AR, 2008, J AM MOSQUITO CONTR, V24, P478, DOI 10.2987/08-5762.1
   Rakotonirina A, 2023, PARASITE VECTOR, V16, DOI 10.1186/s13071-023-05729-w
   Rao BB, 2010, SE ASIAN J TROP MED, V41, P536
   Reuben R., 1994, Mosquito Systematics, V26, P75
   Roche B, 2013, AM NAT, V181, P1, DOI 10.1086/668591
   Rocklöv J, 2020, NAT IMMUNOL, V21, P479, DOI 10.1038/s41590-020-0648-y
   Rueda LM, 2008, HYDROBIOLOGIA, V595, P477, DOI 10.1007/s10750-007-9037-x
   Shannon C. E., 1949, The Mathematical Theory of Communication
   SIMPSON EH, 1949, NATURE, V163, P688, DOI 10.1038/163688a0
   Sun T, 2010, RESOUR CONSERV RECY, V54, P601, DOI 10.1016/j.resconrec.2009.10.017
   Tyagi B.K., 2015, INT J MOSQ RES, V2, P50
   Wilke ABB, 2019, SCI REP-UK, V9, DOI 10.1038/s41598-019-51787-5
   WOLDA H, 1983, OECOLOGIA, V58, P290, DOI 10.1007/BF00385226
   World Health Organization WHO, 2017, ABOUT US
   World Health Organization WHO, 2015, Connecting Global Priorities: Biodiversity and Human Health: A state of knowledge review
   Young T. M., 2017, Biodiversity calculator for the Simpson and Shannon index
NR 61
TC 3
Z9 3
U1 0
U2 4
PU WILEY
PI HOBOKEN
PA 111 RIVER ST, HOBOKEN 07030-5774, NJ USA
SN 1687-9686
EI 1687-9694
J9 J TROP MED-US
JI J. Trop. Med.
PD SEP 28
PY 2024
VL 2024
AR 9701356
DI 10.1155/2024/9701356
PG 9
WC Public, Environmental & Occupational Health; Tropical Medicine
WE Science Citation Index Expanded (SCI-EXPANDED)
SC Public, Environmental & Occupational Health; Tropical Medicine
GA H9S0P
UT WOS:001326746300001
PM 39372239
OA gold
DA 2025-07-26
ER

PT J
AU Gallichotte, EN
   Fitzmeyer, EA
   Williams, L
   Spangler, MC
   Bosco-Lauth, AM
   Ebel, GD
AF Gallichotte, Emily N.
   Fitzmeyer, Emily A.
   Williams, Landon
   Spangler, Mark Cole
   Bosco-Lauth, Angela M.
   Ebel, Gregory D.
TI WNV and SLEV coinfection in avian and mosquito hosts: impact on viremia,
   antibody responses, and vector competence
SO JOURNAL OF VIROLOGY
LA English
DT Article; Early Access
DE arbovirus; coinfection; vector competence; flavivirus
ID WEST-NILE-VIRUS; LOUIS ENCEPHALITIS-VIRUS; CHIKUNGUNYA VIRUS;
   EXPERIMENTAL-INFECTION; MIGRATORY BIRDS; RAPID DETECTION; DENGUE VIRUS;
   CALIFORNIA; DISEASE; AMPLIFICATION
AB West Nile virus (WNV) and St. Louis encephalitis virus (SLEV) are closely related flaviviruses that can cause encephalitis in humans and related diseases in animals. In nature, both are transmitted by Culex, with wild birds, including jays, sparrows, and robins, serving as vertebrate hosts. WNV and SLEV circulate in the same environments and have recently caused concurrent disease outbreaks in humans. The extent that coinfection of mosquitoes or birds may alter transmission dynamics, however, is not well characterized. We therefore sought to determine if coinfection alters infection kinetics and virus levels in birds and infection rates in mosquitoes. Accordingly, American robins (Turdus migratorius), two species of mosquitoes, and vertebrate and invertebrate cells were infected with WNV and/or SLEV to assess how simultaneous exposure may alter infection outcomes. There was variable impact of coinfection in vertebrate cells, with some evidence that SLEV can suppress WNV replication. However, robins had comparable viremia and antibody responses regardless of coinfection. Conversely, in Culex cells and mosquitoes, we saw a minimal impact of simultaneous exposure to both viruses on replication, with comparable infection, dissemination, and transmission rates in singly infected and coinfected mosquitoes. Importantly, while WNV and SLEV levels in coinfected mosquito midguts were positively correlated, we saw no correlation between them in salivary glands and saliva. These results reveal that while coinfection can occur in both avian and mosquito hosts, the viruses minimally impact one another. The potential for coinfection to alter virus population structure or the likelihood of rare genotypes emerging remains unknown.IMPORTANCEWest Nile virus (WNV) and St. Louis encephalitis virus (SLEV) are closely related viruses that are transmitted by the same mosquitoes and infect the same birds in nature. Both viruses circulate in the same regions and have caused concurrent outbreaks in humans. It is possible that mosquitoes, birds, and/or humans could be infected with both WNV and SLEV simultaneously, as has been observed with Zika, chikungunya, and dengue viruses. To study the impact of coinfection, we experimentally infected vertebrate and invertebrate cells, American robins, and two Culex species with WNV and/or SLEV. Robins were efficiently coinfected, with no impact of coinfection on virus levels or immune response. Similarly, in mosquitoes, coinfection did not impact infection rates, and mosquitoes could transmit both WNV and SLEV together. These results reveal that WNV and SLEV coinfection in birds and mosquitoes can occur in nature, which may impact public health and human disease risk.
   West Nile virus (WNV) and St. Louis encephalitis virus (SLEV) are closely related viruses that are transmitted by the same mosquitoes and infect the same birds in nature. Both viruses circulate in the same regions and have caused concurrent outbreaks in humans. It is possible that mosquitoes, birds, and/or humans could be infected with both WNV and SLEV simultaneously, as has been observed with Zika, chikungunya, and dengue viruses. To study the impact of coinfection, we experimentally infected vertebrate and invertebrate cells, American robins, and two Culex species with WNV and/or SLEV. Robins were efficiently coinfected, with no impact of coinfection on virus levels or immune response. Similarly, in mosquitoes, coinfection did not impact infection rates, and mosquitoes could transmit both WNV and SLEV together. These results reveal that WNV and SLEV coinfection in birds and mosquitoes can occur in nature, which may impact public health and human disease risk.
C1 [Gallichotte, Emily N.; Fitzmeyer, Emily A.; Williams, Landon; Spangler, Mark Cole; Ebel, Gregory D.] Colorado State Univ, Dept Microbiol Immunol & Pathol, Ft Collins, CO 80521 USA.
   [Bosco-Lauth, Angela M.] Colorado State Univ, Dept Biomed Sci, Ft Collins, CO USA.
C3 Colorado State University System; Colorado State University Fort
   Collins; Colorado State University System; Colorado State University
   Fort Collins
RP Ebel, GD (corresponding author), Colorado State Univ, Dept Microbiol Immunol & Pathol, Ft Collins, CO 80521 USA.
EM gregory.ebel@colostate.edu
RI Ebel, Gregory/ABG-1052-2021
OI Gallichotte, Emily/0000-0002-8937-5583
FU HHS | National Institutes of Health (NIH)
FX We would like to thank private landowners and multiple Colorado State
   Parks and Wildlife locations for allowing the collection of birds.
CR Acevedo Nathalie, 2017, Front Microbiol, V8, P42, DOI 10.3389/fmicb.2017.00042
   Diaz LA, 2016, PLOS ONE, V11, DOI 10.1371/journal.pone.0161871
   Aguilera ER, 2019, VIRUS RES, V265, P43, DOI 10.1016/j.virusres.2019.03.003
   Bertram FM, 2021, PATHOGENS, V10, DOI 10.3390/pathogens10010020
   Bhat S, 2022, J VIROL, V96, DOI 10.1128/jvi.01856-21
   Brackney DE, 2011, PLOS ONE, V6, DOI 10.1371/journal.pone.0024466
   Brito CAA, 2017, PLOS NEGLECT TROP D, V11, DOI 10.1371/journal.pntd.0005583
   Brustolin M, 2023, J VIROL, V97, DOI 10.1128/jvi.01778-22
   Byas AD, 2022, VIROLOGY, V568, P49, DOI 10.1016/j.virol.2022.01.009
   Chahar HS, 2009, EMERG INFECT DIS, V15, P1077, DOI 10.3201/eid1507.080638
   Chaves BA, 2018, J INFECT DIS, V218, P563, DOI 10.1093/infdis/jiy196
   Ciota AT, 2019, VIRUS RES, V265, P88, DOI 10.1016/j.virusres.2019.03.010
   Ciota AT, 2017, CURR OPIN INSECT SCI, V22, P28, DOI 10.1016/j.cois.2017.05.002
   Costa-Hurtado M, 2014, VET RES, V45, DOI 10.1186/1297-9716-45-1
   Curren EJ, 2020, VECTOR-BORNE ZOONOT, V20, P619, DOI 10.1089/vbz.2019.2571
   Curren EJ, 2018, AM J TROP MED HYG, V99, P1074, DOI 10.4269/ajtmh.18-0420
   Danforth ME, 2022, PLOS NEGLECT TROP D, V16, DOI 10.1371/journal.pntd.0010664
   Day JF, 2001, ANNU REV ENTOMOL, V46, P111, DOI 10.1146/annurev.ento.46.1.111
   Diaz A, 2018, EMERG INFECT DIS, V24, P2150, DOI 10.3201/eid2412.180372
   Dusek RJ, 2009, AM J TROP MED HYG, V81, P1151, DOI 10.4269/ajtmh.2009.09-0106
   Estofolete CF, 2019, J INFECT PUBLIC HEAL, V12, P178, DOI 10.1016/j.jiph.2018.09.007
   Gaudreault NN, 2019, VIRUS GENES, V55, P1, DOI 10.1007/s11262-018-1611-y
   Göertz GP, 2017, PLOS NEGLECT TROP D, V11, DOI 10.1371/journal.pntd.0005654
   Grubaugh ND, 2015, PLOS PATHOG, V11, DOI 10.1371/journal.ppat.1004874
   Guo F, 2017, CELL REP, V21, P1692, DOI 10.1016/j.celrep.2017.10.051
   Hassan KE, 2017, RES VET SCI, V115, P356, DOI 10.1016/j.rvsc.2017.06.024
   He CQ, 2010, J VIROL, V84, P11487, DOI 10.1128/JVI.00889-10
   Kantor AM, 2019, J MED ENTOMOL, V56, P832, DOI 10.1093/jme/tjy241
   Komar N, 2003, EMERG INFECT DIS, V9, P311, DOI 10.3201/eid0903.020628
   LaDeau SL, 2007, NATURE, V447, P710, DOI 10.1038/nature05829
   Lanciotti RS, 2001, J CLIN MICROBIOL, V39, P4506, DOI 10.1128/JCM.39.12.4506-4513.2001
   Lanciotti RS, 2000, J CLIN MICROBIOL, V38, P4066, DOI 10.1128/JCM.38.11.4066-4071.2000
   Mackenzie JS, 2002, CURR TOP MICROBIOL, V267, P1
   Mercado-Reyes M, 2019, EPIDEMIOL INFECT, V147, DOI [10.1017/S095026881800359X, 10.1017/s095026881800359x]
   Moudy RM, 2007, AM J TROP MED HYG, V77, P365, DOI 10.4269/ajtmh.2007.77.365
   Nuckols JT, 2015, J MED ENTOMOL, V52, P447, DOI 10.1093/jme/tjv017
   Pesko K, 2009, VECTOR-BORNE ZOONOT, V9, P281, DOI 10.1089/vbz.2007.0281
   Poterek ML, 2022, ROY SOC OPEN SCI, V9, DOI 10.1098/rsos.220829
   Rappole JH, 2000, EMERG INFECT DIS, V6, P319, DOI 10.3201/eid0604.000401
   Reisen WK, 2008, J MED ENTOMOL, V45, P494, DOI 10.1603/0022-2585(2008)45[494:PWNVTA]2.0.CO;2
   Reisen William K, 2003, Adv Virus Res, V61, P139, DOI 10.1016/S0065-3527(03)61004-3
   Reisen WK, 2005, J MED ENTOMOL, V42, P367, DOI 10.1603/0022-2585(2005)042[0367:AHAMDC]2.0.CO;2
   Reisen WK, 2003, J MED ENTOMOL, V40, P968, DOI 10.1603/0022-2585-40.6.968
   Ridenour CL, 2021, FRONT GENET, V12, DOI 10.3389/fgene.2021.667895
   Rochlin I, 2019, J MED ENTOMOL, V56, P1475, DOI 10.1093/jme/tjz146
   Rückert C, 2017, NAT COMMUN, V8, DOI 10.1038/ncomms15412
   Russell AB, 2018, ELIFE, V7, DOI 10.7554/eLife.32303
   Santos PD, 2022, TRANSBOUND EMERG DIS, V69, P776, DOI 10.1111/tbed.14050
   Sejvar James J, 2003, Ochsner J, V5, P6
   Snyman J, 2021, VIRUSES-BASEL, V13, DOI 10.3390/v13030398
   Swetnam DM, 2020, PLOS NEGLECT TROP D, V14, DOI 10.1371/journal.pntd.0008343
   Tsetsarkin KA, 2007, PLOS PATHOG, V3, P1895, DOI 10.1371/journal.ppat.0030201
   Vazeille M, 2010, PLOS NEGLECT TROP D, V4, DOI 10.1371/journal.pntd.0000706
   Venkat H, 2020, VECTOR-BORNE ZOONOT, V20, P624, DOI 10.1089/vbz.2019.2572
   Venkat H, 2015, MMWR-MORBID MORTAL W, V64, P1349, DOI 10.15585/mmwr.mm6448a5
   Venter M, 2017, EMERG INFECT DIS, V23, P2060, DOI 10.3201/eid2312.162078
   Vogels CBF, 2019, PLOS BIOL, V17, DOI 10.1371/journal.pbio.3000130
   Wang HD, 2020, EMERG MICROBES INFEC, V9, P2642, DOI 10.1080/22221751.2020.1854623
   Weaver SC, 2005, ARCH VIROL, P33
   Weaver SC, 2021, NAT REV MICROBIOL, V19, P184, DOI 10.1038/s41579-020-00482-8
   White GS, 2016, EMERG INFECT DIS, V22, P2185, DOI 10.3201/eid2212.160805
   Ziegler U, 2022, MICROORGANISMS, V10, DOI 10.3390/microorganisms10040807
NR 62
TC 1
Z9 1
U1 1
U2 2
PU AMER SOC MICROBIOLOGY
PI WASHINGTON
PA 1752 N ST NW, WASHINGTON, DC 20036-2904 USA
SN 0022-538X
EI 1098-5514
J9 J VIROL
JI J. Virol.
PD 2024 SEP 26
PY 2024
DI 10.1128/jvi.01041-24
EA SEP 2024
PG 16
WC Virology
WE Science Citation Index Expanded (SCI-EXPANDED)
SC Virology
GA G9M7R
UT WOS:001319801400004
PM 39324792
OA hybrid
DA 2025-07-26
ER

PT J
AU Siddique, A
   Naeem, J
   Ang, KL
   Abid, S
   Xu, ZW
   Khawar, MT
   Saleemi, S
   Abdullah, M
AF Siddique, Amna
   Naeem, Jawad
   Ang, Kiang Long
   Abid, Sharjeel
   Xu, Zhiwei
   Khawar, Muhammad Tauseef
   Saleemi, Sidra
   Abdullah, Muhammad
TI Cinnamon and Eucalyptus Extracts: A Promising Natural Approach for
   Durable Mosquito-Repellent Fabrics with Multifunctionality
SO ACS OMEGA
LA English
DT Article
ID GLOBULUS; OIL
AB Mosquitoes are highly important carriers of diseases, such as malaria, dengue, chikungunya, and various other life-threatening illnesses. Traditionally, many chemicals, such as plant extracts, oils, and smoke, have been employed for the purpose of repelling mosquitoes. Various plants possess essential oils and chemicals that have been proven to be good insect repellents and are commonly regarded as weeds. The present study focused on the development of eco-friendly, nonhazardous mosquito-repellent fabrics using cinnamon and eucalyptus extracts. First, eucalyptus and cinnamon extracts were produced separately using ethanol and water as solvents with and without heating. Forty-eight different fabric samples were prepared by applying these extracts at three levels of process application temperature. A steam dye bath sampling machine was utilized to execute the extraction application process on fabric samples. The mosquito repellency performances of all of the samples were evaluated using the cage test method. The cage test revealed that all of the samples of eucalyptus and cinnamon extract-applied fabrics showed mosquito repellency performance at some level. However, the fabric samples treated with the heated extract of eucalyptus ethanol (EE-H) at 60 degrees C showed the best results in terms of mosquito repellency (85.56%) among all combinations. In addition to repellency, the impact of washing durability, UV shielding, and antibacterial performance was also evaluated. This research demonstrated a new method for creating a fabric that repels mosquitoes and has effective antibacterial properties as well as promising ultraviolet protection factor (UPF) rating. This fabric protects the wearer from the significant health risks posed by mosquitoes and harmful UV radiation while also maintaining its cleanliness. Moreover, the utilization and implementation of plant-derived coatings on textiles contribute to the advancement of sustainable methods (SDG 9 and SDG 12) in the chemical processing industry of textiles, ultimately leading to a reduction in their environmental footprint.
C1 [Siddique, Amna; Naeem, Jawad; Abid, Sharjeel; Khawar, Muhammad Tauseef; Abdullah, Muhammad] Natl Text Univ, Sch Engn & Technol, Faisalabad 37610, Pakistan.
   [Ang, Kiang Long] INTI Int Univ, Fac Engn & Quant Surveying, Nilai 71800, Malaysia.
   [Xu, Zhiwei] Tiangong Univ, Sch Text Sci & Engn, Tianjin 300387, Peoples R China.
   [Saleemi, Sidra] Univ Punjab, Inst Polymers & Text Engn, Lahore 54590, Pakistan.
C3 National Textile University - Pakistan; INTI International University;
   Tiangong University; University of Punjab
RP Khawar, MT (corresponding author), Natl Text Univ, Sch Engn & Technol, Faisalabad 37610, Pakistan.
EM tauseefkhawar@ntu.edu.pk
RI ; xu, zhiwei/A-1313-2015; Abid, Sharjeel/J-6772-2019; siddique,
   amna/AAC-5615-2021; Xu, Zhiwei/A-1313-2015
OI , Rafia Zainab/0009-0006-6747-2696; xu, zhiwei/0000-0002-8067-5344;
   Siddique, Amna/0000-0001-6373-0076; Khawar, Dr. Muhammad
   Tauseef/0000-0001-7150-0465
FX The authors would like to acknowledge Mr. Tanzeel Rana for helpful
   discussion and support concerning this research work.
CR Al Parvez A, 2023, HELIYON, V9, DOI 10.1016/j.heliyon.2023.e15944
   Aljuwayd M, 2023, VET SCI, V10, DOI 10.3390/vetsci10020151
   Almas I, 2021, SCI AFR, V12, DOI 10.1016/j.sciaf.2021.e00758
   [Anonymous], 2024, COMPLETE COMP EXTRAC
   APA 7th EditionWorld Health Organization, 2023, DENGUE GLOBAL SITUAT
   Bajpai V.B., 2011, J. Environ. Res. Develop, V5, P666
   Elangovan S, 2023, ANTIBIOTICS-BASEL, V12, DOI 10.3390/antibiotics12030474
   Elsayed GA., 2022, LETT APPL NANOBIOSCI, V11, P3181, DOI [DOI 10.33263/LIANBS111.31813190, 10.33263/lianbs111.31813190]
   Sánchez-Borzone ME, 2017, PHARMACOGN MAG, V13, P114, DOI 10.4103/0973-1296.197638
   Farag S.A., 2011, Materials Sciences and Applications, V2, P200, DOI [10.4236/msa.2011.23025, DOI 10.4236/MSA.2011.23025]
   Farag S. M., 2024, PARASITOL RES, V123, DOI [10.1007/S00436-024-08118-Z, DOI 10.1007/S00436-024-08118-Z]
   Geetha R.V., 2014, Int.J. Drug Dev. Res, V6, P20
   Ghrab S, 2018, APPL CLAY SCI, V156, P169, DOI 10.1016/j.clay.2018.02.002
   Gopalakrishnan L., 2016, Food Science and Human Wellness, V5, P49, DOI DOI 10.1016/J.FSHW.2016.04.001
   Gupta A., 2017, Int. J. Home Sci, V3, P155
   Gupta Apoorva, 2017, Int. J. Curr. Res, V9, P53434
   Ho K.-C., 2019, Chem Pharm Res, V1, P1, DOI [DOI 10.1038/S41397-019-0131-Z, 10.33425/2689-1050.1006, DOI 10.33425/2689-1050.1006]
   Jain Siddhant, 2017, Sci Rep, V7, P15867, DOI 10.1038/s41598-017-15724-8
   Kantheti P., 2020, J Entomol Zool Stud, V8, P30
   Khawar MT, 2021, COLOR TECHNOL, V137, P368, DOI 10.1111/cote.12533
   Ma YC, 2023, CELLULOSE, V30, P11681, DOI 10.1007/s10570-023-05565-2
   Mansour M, 2019, BIOMED RES INT, V2019, DOI 10.1155/2019/2698570
   Mia R., 2020, Journal of Textile Engineering and Fashion Technology, V6, P164, DOI 10.15406/jteft.2020.06.00246
   Specos MMM, 2010, T ROY SOC TROP MED H, V104, P653, DOI 10.1016/j.trstmh.2010.06.004
   Murugesan B., 2017, J TEXTILE SCI ENG, V7, P1, DOI [10.4172/2165-8064.1000317, DOI 10.4172/2165-8064.1000317]
   Nabavi SF, 2015, NUTRIENTS, V7, P7729, DOI 10.3390/nu7095359
   Nazir F, 2022, COLOR TECHNOL, V138, P684, DOI 10.1111/cote.12629
   Patel E.K., 2012, IJPCBS, V2, P310
   Pratiwi IY, 2016, AIP CONF PROC, V1755, DOI 10.1063/1.4958558
   Sathianarayanan MP, 2010, INDIAN J FIBRE TEXT, V35, P50
   Shafiq F, 2021, MATERIALS, V14, DOI 10.3390/ma14195850
   Shrimali K., 2019, INT J ENG ADV TECHNO, V9, P2249, DOI [10.35940/ijeat.A9645.109119, DOI 10.35940/IJEAT.A9645.109119]
   Siddique A, 2017, CLOTH TEXT RES J, V35, P204, DOI 10.1177/0887302X17701600
   Singh A, 2022, CARBOHYD POLYM, V290, DOI 10.1016/j.carbpol.2022.119466
   Surbhi, 2023, ADV TRADIT MED, V23, P369, DOI 10.1007/s13596-021-00582-7
   Teli MD, 2018, J TEXT I, V109, P427, DOI 10.1080/00405000.2017.1351066
   Venkatesan P, 2024, LANCET MICROBE, V5, pe214, DOI 10.1016/S2666-5247(24)00016-8
   Yang ZJ, 2019, SUPRAMOL CHEM, V31, P767, DOI 10.1080/10610278.2019.1702663
   Zayed M, 2022, CHEM PAP, V76, P639, DOI 10.1007/s11696-021-01881-8
NR 39
TC 1
Z9 1
U1 4
U2 9
PU AMER CHEMICAL SOC
PI WASHINGTON
PA 1155 16TH ST, NW, WASHINGTON, DC 20036 USA
SN 2470-1343
J9 ACS OMEGA
JI ACS Omega
PD SEP 26
PY 2024
VL 9
IS 40
BP 41468
EP 41479
DI 10.1021/acsomega.4c04910
EA SEP 2024
PG 12
WC Chemistry, Multidisciplinary
WE Science Citation Index Expanded (SCI-EXPANDED)
SC Chemistry
GA I2N1A
UT WOS:001324851100001
PM 39398144
OA gold
DA 2025-07-26
ER

PT J
AU Chen, LH
   Fritzer, A
   Hochreiter, R
   Dubischar, K
   Meyer, S
AF Chen, Lin H.
   Fritzer, Andrea
   Hochreiter, Romana
   Dubischar, Katrin
   Meyer, Stephanie
TI From bench to clinic: the development of VLA1553/IXCHIQ, a
   live-attenuated chikungunya vaccine
SO JOURNAL OF TRAVEL MEDICINE
LA English
DT Review
DE chikungunya; arbovirus; vaccine; immunogenicity; safety; surrogate of
   protection; VLA1553
ID AEDES-AEGYPTI; VIRUS; MANAGEMENT; INFECTION; SPREAD
AB Background Over the past 20 years, over 5 million cases of chikungunya, a mosquito-transmitted viral disease, have been reported in over 110 countries. Until recently, preventative strategies for chikungunya were largely ineffective, relying on vector control and individual avoidance of mosquito bites.Methods This review outlines the preclinical and clinical efficacy and safety data that led to the approval of VLA1553 (IXCHIQ (R)), a live-attenuated vaccine against chikungunya disease. It also describes the innovative development pathway of VLA1553, based on an immunological surrogate of protection, and discusses ongoing and future post-licensure studies.Results In mice and non-human primate models, VLA1553 elicited high titres of neutralizing antibodies, conferred protection against wild-type chikungunya virus challenge and raised no safety concerns. A Phase 1 clinical trial of VLA1553 demonstrated 100% seroconversion among 120 healthy participants, with sustained neutralizing antibody titres after 12 months. These results and determination of a surrogate marker of protection led to advancement of VLA1553 directly into Phase 3 clinical development, as agreed with the US Food and Drug Administration (FDA) and the European Medicines Agency. The pivotal Phase 3 trial met its primary immunogenicity endpoint, achieving seroprotective levels based on immuno-bridging in baseline seronegative participants 28 days post-vaccination. These findings enabled submission of a Biologics Licence Application to the FDA for accelerated approval of VLA1553 in the US for adults aged >= 18 years. Ongoing and planned studies will confirm the clinical efficacy/effectiveness and safety of VLA1553 in adults and younger individuals, and will generate data in chikungunya endemic countries that have the highest unmet need.Conclusion VLA1553 is the first vaccine approved for the prevention of chikungunya disease in adults, following accelerated development based on a serological surrogate marker of protection. VLA1553 adds to strategies to reduce the spread and burden of chikungunya in endemic populations and travellers.
C1 [Chen, Lin H.] Mt Auburn Hosp, Dept Med, Div Infect Dis & Travel Med, 330 Mt Auburn St, Cambridge, MA 02138 USA.
   [Chen, Lin H.] Harvard Med Sch, Fac Med, 25 Shattuck St, Boston, MA 02115 USA.
   [Fritzer, Andrea] Valneva Austria GmbH, Preclin Vaccine Dev Dept, Campus Vienna Bioctr 3, A-1030 Vienna, Austria.
   [Hochreiter, Romana] Valneva Austria GmbH, Clin Serol Dept, Campus Vienna Bioctr 3, A-1030 Vienna, Austria.
   [Dubischar, Katrin] Valneva Austria GmbH, R&D Management, Campus Vienna Bioctr 3, A-1030 Vienna, Austria.
   [Meyer, Stephanie] Corp Med Affairs, Valneva SE, Ilot St Joseph Bur Convergence, 12 Ter Quai Perrache Batiment, F-69002 Lyon, France.
C3 Harvard University; Harvard University Medical Affiliates; Mount Auburn
   Hospital; Harvard University; Harvard Medical School; Vienna Biocenter
   (VBC); Vienna Biocenter (VBC); Vienna Biocenter (VBC)
RP Meyer, S (corresponding author), Corp Med Affairs, Valneva SE, Ilot St Joseph Bur Convergence, 12 Ter Quai Perrache Batiment, F-69002 Lyon, France.
EM lin-hwei_chen@hms.harvard.edu; Andrea.FRITZER@valneva.com;
   romana.hochreiter@valneva.com; katrin.dubischar@valneva.com;
   Stephanie.MEYER@valneva.com
RI Chen, Lin/ADS-6751-2022
FU Valneva Austria; Coalition for Epidemic Preparedness Innovation; EU
   Horizon 2020
FX This work was supported by Valneva Austria. In addition, we acknowledge
   the Coalition for Epidemic Preparedness Innovation and EU Horizon 2020
   for partially funding the VLA1553 development program.Writing, editorial
   support and formatting assistance was provided by Shivani Singh, PhD, of
   Nucleus Global, and was contracted and funded by Valneva Austria.
   Valneva was given the opportunity to review the manuscript for medical
   and scientific accuracy as well as intellectual property considerations.
CR [Anonymous], 2023, FDA MEDIA
   [Anonymous], 2024, FDA MEDIA
   Arvas A, 2014, TURK PEDIATR ARSIVI, V49, P181, DOI 10.5152/tpa.2014.2206
   Bellone R, 2023, J TRAVEL MED, V30, DOI 10.1093/jtm/taad062
   Bettis A, 2022, PLOS NEGLECT TROP D, V16, DOI 10.1371/journal.pntd.0010069
   Bierbrier R, 2024, J TRAVEL MED, V31, DOI 10.1093/jtm/taae005
   Buerger V., 2023, C INT SOC TRAVEL MED
   Buerger V., 2024, LANCET INFECT DIS
   Buerger V, 2024, J TRAVEL MED, V31, DOI 10.1093/jtm/taae084
   Centers for Disease Control and Prevention, 2024, Areas at risk for chikungunya
   Cherian N, 2023, NPJ VACCINES, V8, DOI 10.1038/s41541-023-00722-x
   Costa LB, 2023, TROP MED INFECT DIS, V8, DOI 10.3390/tropicalmed8060301
   Doran C, 2022, PLOS NEGLECT TROP D, V16, DOI 10.1371/journal.pntd.0010142
   Dubischar K, 2022, CDC ACIP M CHIK VACC
   European Medicines Agency, 2024, CONDITIONAL MARKETIN
   European Medicines Agency, 2024, RISK MANAGEMENT PLAN
   Feldstein LR, 2019, PLOS NEGLECT TROP D, V13, DOI 10.1371/journal.pntd.0007563
   Flandes X, 2024, VACCINE, V42, pS9, DOI 10.1016/j.vaccine.2023.07.069
   Giovanetti M, 2023, EMERG INFECT DIS, V29, P1859, DOI 10.3201/eid2909.230523
   Hallengärd D, 2014, J VIROL, V88, P2858, DOI 10.1128/JVI.03453-13
   Hierlihy C, 2019, PLOS ONE, V14, DOI 10.1371/journal.pone.0212054
   Hills S, 2024, CDC VACC ACIP M
   Kang H, 2024, LANCET INFECT DIS, V24, P488, DOI 10.1016/S1473-3099(23)00810-1
   Kosulin K., 2023, AM SOC TROP HYG MED
   Kraemer MUG, 2019, NAT MICROBIOL, V4, P854, DOI 10.1038/s41564-019-0376-y
   Leta S, 2018, INT J INFECT DIS, V67, P25, DOI 10.1016/j.ijid.2017.11.026
   Ly H, 2024, VIRULENCE, V15, DOI 10.1080/21505594.2023.2301573
   Madewell ZJ, 2021, EPIDEMICS-NETH, V37, DOI 10.1016/j.epidem.2021.100506
   Marimoutou C, 2012, MEDICINE, V91, P212, DOI 10.1097/MD.0b013e318260b604
   Mayer AB, 2023, TRAVEL MED INFECT DI, V52, DOI 10.1016/j.tmaid.2023.102543
   McMahon R., LANCET INFECT DIS, DOI [10.1093/jtm/taae064, DOI 10.1093/JTM/TAAE064]
   Mcmahon R, 2024, J TRAVEL MED, V31, DOI 10.1093/jtm/taad156
   Paixao ES, 2018, T ROY SOC TROP MED H, V112, P301, DOI 10.1093/trstmh/try063
   Pan American Health Organization, 2023, Epidemiological alert: Chikungunya increase in the region of the americas
   Pan American Health Organization, 2023, PAHO PROVIDES GUIDAN
   Paul BJ, 2018, RHEUMATOL THER, V5, P317, DOI 10.1007/s40744-018-0121-7
   Pezzi L, 2019, ANTIVIR RES, V172, DOI 10.1016/j.antiviral.2019.104611
   Pircher M, 2020, PLOS ONE, V15, DOI 10.1371/journal.pone.0234267
   Powers AM, 2010, CLIN LAB MED, V30, P209, DOI 10.1016/j.cll.2009.10.003
   Puntasecca CJ, 2021, PLOS NEGLECT TROP D, V15, DOI 10.1371/journal.pntd.0009055
   Rama K, 2024, PLOS NEGLECT TROP D, V18, DOI 10.1371/journal.pntd.0012254
   Ramachandran V, 2012, PLOS ONE, V7, DOI 10.1371/journal.pone.0051519
   Rezza G, 2012, BMC PUBLIC HEALTH, V12, DOI 10.1186/1471-2458-12-72
   Ribas Freitas AR, 2024, Lancet Reg Health Am, V34
   Roques P, 2022, JCI INSIGHT, V7, DOI 10.1172/jci.insight.160173
   Roques P, 2017, JCI INSIGHT, V2, DOI 10.1172/jci.insight.83527
   Schneider M, 2023, LANCET, V401, P2138, DOI 10.1016/S0140-6736(23)00641-4
   Silva JVJ, 2018, ACTA TROP, V188, P213, DOI 10.1016/j.actatropica.2018.09.003
   Simon F, 2015, MED MALADIES INFECT, V45, P243, DOI 10.1016/j.medmal.2015.05.007
   Simon F, 2008, MED CLIN N AM, V92, P1323, DOI 10.1016/j.mcna.2008.07.008
   Simon F, 2023, J TRAVEL MED, V30, DOI 10.1093/jtm/taad008
   Soumahoro MK, 2009, PLOS ONE, V4, pA221, DOI 10.1371/journal.pone.0007800
   Staples JE., 2024, Chikungunya. CDC yellow book 2024
   Steffen R, 2024, J TRAVEL MED, V31, DOI 10.1093/jtm/taae064
   Suhrbier A, 2012, NAT REV RHEUMATOL, V8, P420, DOI 10.1038/nrrheum.2012.64
   Torales M, 2023, MMWR-MORBID MORTAL W, V72, P636, DOI 10.15585/mmwr.mm7223a5
   Tozan Y, 2023, J TRAVEL MED, V30, DOI 10.1093/jtm/taad074
   Tsetsarkin KA, 2011, CURR OPIN VIROL, V1, P310, DOI 10.1016/j.coviro.2011.07.004
   U.S. Food and Drug Administration, 2024, IXCHIQ CHIKUNGUNYA V
   U.S. Food and Drug Administration, 2024, BLA CLIN REV MEMORAN
   US Food and Drug Administration, 2023, Accelerated Approval
   US Food and Drug Administration, 2023, HilleVax to discontinue development of norovirus vaccine for infants; shares plummet
   Vairo F, 2019, INFECT DIS CLIN N AM, V33, P1003, DOI 10.1016/j.idc.2019.08.006
   Valneva, 2024, VALNEVA RECEIVES EMA
   Valneva, 2024, VALNEVA ANNOUNCES HL
   Valneva, 2018, VALNEVA PRESS RELEAS
   Valneva, 2023, EMA ACCEPTS VALNEVAS
   Wahid B, 2017, INT J INFECT DIS, V58, P69, DOI 10.1016/j.ijid.2017.03.006
   Weaver SC, 2015, NEW ENGL J MED, V372, P1231, DOI 10.1056/NEJMra1406035
   Weber WC, 2024, VACCINES-BASEL, V12, DOI 10.3390/vaccines12080893
   World Health Organization, 2022, Chikungunya. Fact sheet
   World Health Organization (WHO), 2013, WORLD HLTH ORG
   Wressnigg N, 2020, LANCET INFECT DIS, V20, P1193, DOI 10.1016/S1473-3099(20)30238-3
   Yoon IK, 2015, PLOS NEGLECT TROP D, V9, DOI 10.1371/journal.pntd.0003764
   Zini N, 2024, PLOS NEGLECT TROP D, V18, DOI 10.1371/journal.pntd.0012013
NR 75
TC 11
Z9 12
U1 3
U2 5
PU OXFORD UNIV PRESS INC
PI CARY
PA JOURNALS DEPT, 2001 EVANS RD, CARY, NC 27513 USA
SN 1195-1982
EI 1708-8305
J9 J TRAVEL MED
JI J. Travel Med.
PD SEP 24
PY 2024
VL 31
IS 7
DI 10.1093/jtm/taae123
EA SEP 2024
PG 10
WC Public, Environmental & Occupational Health; Infectious Diseases;
   Medicine, General & Internal
WE Science Citation Index Expanded (SCI-EXPANDED)
SC Public, Environmental & Occupational Health; Infectious Diseases;
   General & Internal Medicine
GA J6W2G
UT WOS:001319143600001
PM 39255380
OA hybrid
DA 2025-07-26
ER

PT J
AU Nahar, D
   Ayare, S
   Kanyalkar, M
AF Nahar, Deepali
   Ayare, Sayali
   Kanyalkar, Meena
TI Transitioning from Crisis to Control: Reviewing Antiviral Agents
   Targeting Pandemic Viruses
SO FUTURE VIROLOGY
LA English
DT Review
DE Antiviral agents; Chikungunya; Dengue; Drug repurposing; Ebola;
   Influenza; RNA virus; SARS-CoV-2
ID CLINICALLY APPROVED DRUGS; SMALL-MOLECULE INHIBITORS; DEPENDENT
   RNA-POLYMERASE; CHIKUNGUNYA VIRUS; FAVIPIRAVIR T-705; EBOLA-VIRUS;
   PROTEASE INHIBITOR; FUSION INHIBITOR; MAIN PROTEASE; DOUBLE-BLIND
AB Swift viral replication, transmission and limited antivirals fuel the pandemic threat. Viral resurgences highlight the urgent need for rapidly deployable treatments post-SARS-CoV-2. With an emphasis on RNA viruses causing pandemics like Influenza, Ebola, Dengue, Chikungunya and SARS-CoV-2, we explore the status of current target-based antiviral agents. Likewise, the use of existing antiviral agents as entry inhibitors, replication inhibitors and protease inhibitors is discussed with case studies. Our review analyzes the antiviral compounds targeting entrance, replication and budding stages in the viral life cycle of the mentioned viruses. This comprehensive review offers valuable insights for medicinal chemists and future researchers, aiding the development of novel and potent drug candidates. It also supports repurposing endeavors against emerging pandemics.
   Article highlightsIntroductionThe review explores inhibitory drugs targeting RNA viruses like influenza, Ebola, Dengue, Chikungunya and SARS-CoV-2. RNA viruses & their targetsWe focus on entry, replication and budding stages of viral lifecycle and drugs acting through at these stages. The complex RNA virus lifecycle underscores the need for broad-spectrum antiviral agents.Challenges in the development of antiviral agentsChallenges include rapid viral evolution, limited virus knowledge, long development timelines, drug resistance, safety concerns and distribution hurdles. A multidisciplinary approach is crucial to address these challenges and expedite effective antiviral development.ConclusionThe study concludes with optimism about advancing broad-spectrum antivirals and emphasizes the urgency of prioritizing antiviral drug development for current and future global health crises.Future perspectiveFuture perspectives highlight the application of biotechnological methods such as drug repositioning and structural bioinformatics in new antiviral drug development.
C1 [Nahar, Deepali] St John Inst Pharm & Res, Dept Pharmaceut Chem, Palghat, Maharashtra, India.
   [Nahar, Deepali; Ayare, Sayali; Kanyalkar, Meena] Principal KM Kundnani Coll Pharm, Dept Pharmaceut Chem, Mumbai, Maharashtra, India.
C3 Principal K. M. Kundnani College of Pharmacy
RP Kanyalkar, M (corresponding author), Principal KM Kundnani Coll Pharm, Dept Pharmaceut Chem, Mumbai, Maharashtra, India.
EM meenatul@gmail.com
OI Nahar, Deepali/0000-0001-5034-0116
FX The authors extend their appreciation to the Principal KM Kundnani
   College of Pharmacy, Mumbai for providing work space. We also appreciate
   St. John Institute of Pharmacy and Research for providing valuable
   resources.
CR Abdelnabi R, 2018, ANTIVIR RES, V149, P113, DOI 10.1016/j.antiviral.2017.09.016
   Abouelwafa M., 2017, P INT SCI S RECENT T, P387
   Ackaert O, 2023, CLIN INFECT DIS, V77, P857, DOI 10.1093/cid/ciad284
   Adetunji CO., 2021, MEDICAL BIOTECHNOLOG, P14
   Akram T, 2023, FRONT VET SCI, V10, DOI 10.3389/fvets.2023.1192583
   [Anonymous], 2017, Open Forum Infect Dis, DOI DOI 10.1093/OFID/OFX163.697
   Encinar JA, 2020, VIRUSES-BASEL, V12, DOI 10.3390/v12050525
   Ashbrook AW, 2016, MBIO, V7, DOI 10.1128/mBio.00693-16
   Balasubramanian A, 2016, ANTIVIR RES, V134, P6, DOI 10.1016/j.antiviral.2016.08.014
   Barbiero VK, 2020, GLOB HEALTH-SCI PRAC, V8, P178, DOI 10.9745/GHSP-D-19-00422
   Barnabas RV, 2021, ANN INTERN MED, V174, P344, DOI 10.7326/M20-6519
   Bassetto M, 2013, ANTIVIR RES, V98, P12, DOI 10.1016/j.antiviral.2013.01.002
   Basu A, 2014, J VIROL, V88, P1447, DOI 10.1128/JVI.01225-13
   Beigel JH, 2020, NEW ENGL J MED, V383, P1813, DOI [10.1056/NEJMoa2007764, 10.1056/NEJMc2022236]
   Belardo G, 2015, ANTIMICROB AGENTS CH, V59, P1061, DOI 10.1128/AAC.03947-14
   Belshe RB, 2005, NEW ENGL J MED, V353, P2209, DOI 10.1056/NEJMp058281
   Benarroch D, 2004, J BIOL CHEM, V279, P35638, DOI 10.1074/jbc.M400460200
   Berman JJ, 2019, TAXONOMIC GUIDE TO INFECTIOUS DISEASES: UNDERSTANDING THE BIOLOGIC CLASSES OF PATHOGENIC ORGANISMS, 2ND EDITION, P263, DOI 10.1016/B978-0-12-817576-7.00007-9
   Bhakat S, 2015, RSC ADV, V5, P85938, DOI 10.1039/c5ra14469h
   Bhatt S, 2013, NATURE, V496, P504, DOI 10.1038/nature12060
   Biering SB, 2021, NATURE, V598, P420, DOI 10.1038/d41586-021-02638-9
   Bixler SL, 2018, ANTIVIR RES, V151, P50, DOI 10.1016/j.antiviral.2017.12.020
   Bodenreider C, 2009, ANAL BIOCHEM, V395, P195, DOI 10.1016/j.ab.2009.08.013
   Botta L, 2018, FRONT BIOSCI-LANDMRK, V23, P997, DOI 10.2741/4630
   Breiden B, 2020, BIOL CHEM, V401, P31, DOI 10.1515/hsz-2019-0270
   Briolant S, 2004, ANTIVIR RES, V61, P111, DOI 10.1016/j.antiviral.2003.09.005
   Broekhuysen J, 2000, INT J CLIN PHARM TH, V38, P387
   Leite DRB, 2022, MED CHEM RES, V31, P2089, DOI 10.1007/s00044-022-02963-2
   BULLOUGH PA, 1994, NATURE, V371, P37, DOI 10.1038/371037a0
   Caly Leon, 2020, Antiviral Res, V178, P104787, DOI 10.1016/j.antiviral.2020.104787
   Camprubí D, 2020, PLOS ONE, V15, DOI 10.1371/journal.pone.0242184
   Cao JZ, 2015, ANTIVIR RES, V114, P1, DOI 10.1016/j.antiviral.2014.11.010
   Carrasco-Hernandez R, 2017, ILAR J, V58, P343, DOI 10.1093/ilar/ilx026
   Carter T, 2024, VIRUSES-BASEL, V16, DOI 10.3390/v16020316
   Chachar AZK, 2021, EFFECTIVENESS IVERME
   Chen YL, 2010, ANTIMICROB AGENTS CH, V54, P2932, DOI 10.1128/AAC.00140-10
   Chopra A, 2014, ARTHRITIS RHEUMATOL, V66, P319, DOI 10.1002/art.38221
   Choy KT, 2020, ANTIVIR RES, V178, DOI 10.1016/j.antiviral.2020.104786
   Côrtes N, 2023, FRONT IMMUNOL, V14, DOI 10.3389/fimmu.2023.1281667
   Cosar B, 2022, CYTOKINE GROWTH F R, V63, P10, DOI 10.1016/j.cytogfr.2021.06.001
   Cregar-Hernandez Lynne, 2011, Antiviral Chemistry & Chemotherapy, V21, P209, DOI 10.3851/IMP1767
   Dawood FS, 2012, LANCET INFECT DIS, V12, P687, DOI 10.1016/S1473-3099(12)70121-4
   De Burghgraeve T, 2012, PLOS ONE, V7, DOI 10.1371/journal.pone.0037244
   De Meyer S, 2020, INT J INFECT DIS, V97, P7, DOI 10.1016/j.ijid.2020.05.085
   Delang L, 2014, J ANTIMICROB CHEMOTH, V69, P2770, DOI 10.1093/jac/dku209
   Delogu I, 2011, ANTIVIR RES, V90, P99, DOI 10.1016/j.antiviral.2011.03.182
   Di Mola A, 2014, BIOORGAN MED CHEM, V22, P6014, DOI 10.1016/j.bmc.2014.09.013
   Domingo E, 1996, FASEB J, V10, P859, DOI 10.1096/fasebj.10.8.8666162
   Dou D, 2018, FRONT IMMUNOL, V9, DOI 10.3389/fimmu.2018.01581
   Eastman RT, 2020, ACS CENTRAL SCI, V6, P672, DOI 10.1021/acscentsci.0c00489
   Ehteshami M, 2017, ANTIMICROB AGENTS CH, V61, DOI 10.1128/AAC.02395-16
   El-labbad EM, 2015, CHEM BIOL DRUG DES, V86, P1518, DOI 10.1111/cbdd.12621
   Elfiky AA, 2021, J BIOMOL STRUCT DYN, V39, P3204, DOI 10.1080/07391102.2020.1761882
   Elfiky AA, 2020, LIFE SCI, V253, DOI 10.1016/j.lfs.2020.117592
   Fan HH, 2020, CHINESE MED J-PEKING, V133, P1051, DOI 10.1097/CM9.0000000000000797
   Fantini J, 2020, INT J ANTIMICROB AG, V55, DOI 10.1016/j.ijantimicag.2020.105960
   Feibelman KM, 2018, ANTIVIR RES, V154, P124, DOI 10.1016/j.antiviral.2018.03.013
   Feng SQ, 2020, INFECT GENET EVOL, V85, DOI 10.1016/j.meegid.2020.104419
   Ferreira AC, 2019, ANTIMICROB AGENTS CH, V63, DOI 10.1128/AAC.01389-18
   Furuta Y, 2017, P JPN ACAD B-PHYS, V93, P449, DOI 10.2183/pjab.93.027
   Furuta Y, 2013, ANTIVIR RES, V100, P446, DOI 10.1016/j.antiviral.2013.09.015
   Galan-Huerta K. A., 2015, Medicina Universitaria, V17, P175, DOI [DOI 10.1016/J.RMU.2015.06, 10.1016/j.rmu.2015.06.001, DOI 10.1016/J.RMU.2015.06.001]
   Garcia M, 2012, SCI TRANSL MED, V4, DOI 10.1126/scitranslmed.3003500
   Gehring G, 2014, J ANTIMICROB CHEMOTH, V69, P2123, DOI 10.1093/jac/dku091
   Gigante A, 2017, ANTIVIR RES, V144, P216, DOI 10.1016/j.antiviral.2017.06.003
   Gigante A, 2014, J MED CHEM, V57, P4000, DOI 10.1021/jm401844c
   Gong WJ, 2021, J INFECT CHEMOTHER, V27, P876, DOI 10.1016/j.jiac.2021.02.018
   Hayden FG, 2019, CURR OPIN INFECT DIS, V32, P176, DOI [10.1097/QCO.0000000000000532, 10.1097/qco.0000000000000532]
   Hayden FG, 2018, NEW ENGL J MED, V379, P913, DOI 10.1056/NEJMoa1716197
   Higgs ES, 2021, CLIN INFECT DIS, V73, P1849, DOI 10.1093/cid/ciab215
   Holmes EC, 2009, ANNU REV ECOL EVOL S, V40, P353, DOI 10.1146/annurev.ecolsys.110308.120248
   Huang L, 2017, Cochrane Database Syst Rev, V2017, DOI [10.1002/14651858.CD011489.pub2, DOI 10.1002/14651858.CD011489.PUB2]
   Huq S, 2020, MOL CANCER THER, V19, P1797, DOI 10.1158/1535-7163.MCT-19-0572
   Indu P, 2020, J INFECT PUBLIC HEAL, V13, P1856, DOI 10.1016/j.jiph.2020.10.015
   Ison MG, 2017, CLIN CHEST MED, V38, P139, DOI 10.1016/j.ccm.2016.11.008
   Jadav SS, 2015, EUR J MED CHEM, V89, P172, DOI 10.1016/j.ejmech.2014.10.042
   Jasenosky LD, 2019, ISCIENCE, V19, P1265, DOI 10.1016/j.isci.2019.07.003
   Johansen LM, 2015, SCI TRANSL MED, V7, DOI 10.1126/scitranslmed.aaa5597
   Johansen LM, 2013, SCI TRANSL MED, V5, DOI 10.1126/scitranslmed.3005471
   Jones JE, 2021, NAT REV MICROBIOL, V19, P272, DOI 10.1038/s41579-020-00449-9
   Kadam RU, 2017, SCIENCE, V358, P496, DOI 10.1126/science.aan0516
   Kampmann T, 2009, ANTIVIR RES, V84, P234, DOI 10.1016/j.antiviral.2009.09.007
   Kaptein SJF, 2021, NATURE, V598, P504, DOI 10.1038/s41586-021-03990-6
   Kaptein SJF, 2010, ANTIMICROB AGENTS CH, V54, P5269, DOI 10.1128/AAC.00686-10
   Kaur P, 2013, ANTIMICROB AGENTS CH, V57, P155, DOI 10.1128/AAC.01467-12
   Khan M, 2011, ANTIVIR RES, V89, P1, DOI 10.1016/j.antiviral.2010.10.009
   Khan MB, 2023, J INFECT PUBLIC HEAL, V16, P1625, DOI 10.1016/j.jiph.2023.08.001
   Khan RJ, 2021, J BIOMOL STRUCT DYN, V39, P2679, DOI 10.1080/07391102.2020.1753577
   Khan SA, 2021, J BIOMOL STRUCT DYN, V39, P2607, DOI 10.1080/07391102.2020.1751298
   Koszalka P, 2017, INFLUENZA OTHER RESP, V11, P240, DOI 10.1111/irv.12446
   Kouznetsova J, 2014, EMERG MICROBES INFEC, V3, DOI 10.1038/emi.2014.88
   Kovacikova K, 2020, ANTIMICROB AGENTS CH, V64, DOI 10.1128/AAC.01788-20
   Kovacikova K, 2020, ANTIMICROB AGENTS CH, V64, DOI 10.1128/AAC.02532-19
   Lai HG, 2013, BIOORGAN MED CHEM, V21, P102, DOI 10.1016/j.bmc.2012.10.058
   LeDuc JW., 2004, EMERG INFECT DIS, V10, P26, DOI [10.3201/eid1011.04079702, DOI 10.3201/EID1011.040797_02, 10.3201/eid1011.040797_02, DOI 10.3201/EID1011.04079702]
   Leneva IA, 2016, INT J INFECT DIS, V43, P77, DOI 10.1016/j.ijid.2016.01.001
   Lenze EJ, 2020, JAMA-J AM MED ASSOC, V324, P2292, DOI 10.1001/jama.2020.22760
   Li LF, 2015, CHEM BIOL DRUG DES, V86, P255, DOI 10.1111/cbdd.12500
   Li QX, 2022, FRONT CELL INFECT MI, V12, DOI 10.3389/fcimb.2022.959727
   Li RM, 2012, PLOS ONE, V7, DOI 10.1371/journal.pone.0041956
   Li XL, 2021, FRONT PHARMACOL, V12, DOI 10.3389/fphar.2021.660710
   Li Y., bioRxiv, V2020, DOI DOI 10.1101/2020.01.28.922922
   Lim J, 2020, J KOREAN MED SCI, V35, DOI 10.3346/jkms.2020.35.e79
   Lim SP, 2016, PLOS PATHOG, V12, DOI 10.1371/journal.ppat.1005737
   Lin CL, 2023, BIOMEDICINES, V11, DOI 10.3390/biomedicines11102754
   Liu X, 2020, J GENET GENOMICS, V47, P119, DOI 10.1016/j.jgg.2020.02.001
   Lobo-Galo N, 2021, 3 BIOTECH, V11, DOI 10.1007/s13205-020-02619-1
   Luan BQ, 2020, J PROTEOME RES, V19, P4316, DOI 10.1021/acs.jproteome.0c00430
   Luo GX, 1997, J VIROL, V71, P4062, DOI 10.1128/JVI.71.5.4062-4070.1997
   Majchrzak M, 2022, PHARMACOL REP, V74, P1149, DOI 10.1007/s43440-022-00394-9
   Markovic V, 2024, J MED CHEM, V67, P3205, DOI 10.1021/acs.jmedchem.3c01543
   Mas Vicente, 2013, Subcell Biochem, V68, P467, DOI 10.1007/978-94-007-6552-8_16
   Meher G, 2019, J PHYS CHEM B, V123, P10654, DOI 10.1021/acs.jpcb.9b08455
   Meher G, 2017, CHEM PHYS LIPIDS, V205, P48, DOI 10.1016/j.chemphyslip.2017.04.010
   Modis Y, 2013, ADV EXP MED BIOL, V790, P150, DOI 10.1007/978-1-4614-7651-1_8
   Moesslacher J, 2020, ACS MED CHEM LETT, V11, P906, DOI 10.1021/acsmedchemlett.9b00662
   Moquin SA, 2021, SCI TRANSL MED, V13, DOI 10.1126/scitranslmed.abb2181
   Mounce BC, 2017, J VIROL, V91, DOI [10.1128/JVI.00344-17, 10.1128/jvi.00344-17]
   Mudgal R, 2020, FEBS LETT, V594, P678, DOI 10.1002/1873-3468.13642
   Musarrat F, 2020, J MED VIROL, V92, P2087, DOI 10.1002/jmv.25985
   Nguyen NM, 2013, J INFECT DIS, V207, P1442, DOI 10.1093/infdis/jis470
   Nishimura H, 2015, TOHOKU J EXP MED, V237, P45, DOI 10.1620/tjem.237.45
   Niyomrattanakit P, 2010, J VIROL, V84, P5678, DOI 10.1128/JVI.02451-09
   Noble CG, 2013, J VIROL, V87, P5291, DOI 10.1128/JVI.00045-13
   Noshi T., 2016, OPEN FORUM INFECT DI, V3, P645, DOI [10.1093/ofid/ofw172.508, DOI 10.1093/OFID/OFW172.508]
   Odnovorov A., 2020, SYST REV PHARM, V11, P7, DOI [10.5530/srp.2020.2.37, DOI 10.5530/SRP.2020.2.37]
   Ohashi H, 2021, ISCIENCE, V24, DOI 10.1016/j.isci.2021.102367
   Oo A, 2018, ANTIVIR RES, V150, P101, DOI 10.1016/j.antiviral.2017.12.012
   Ortega JT, 2020, EXCLI J, V19, P400, DOI 10.17179/excli2020-1189
   Pambudi S, 2013, BIOCHEM BIOPH RES CO, V440, P393, DOI 10.1016/j.bbrc.2013.09.078
   Pathak KB, 2008, VIROLOGY, V379, P294, DOI 10.1016/j.virol.2008.06.044
   Pattnaik GP, 2020, J MEMBRANE BIOL, V253, P425, DOI 10.1007/s00232-020-00136-z
   Plotch SJ, 1999, J VIROL, V73, P140, DOI 10.1128/JVI.73.1.140-151.1999
   Podlipnik S., 2016, EBOLA INTERNET
   Poh MK, 2009, ANTIVIR RES, V84, P260, DOI 10.1016/j.antiviral.2009.09.011
   Pohjala L, 2011, PLOS ONE, V6, DOI 10.1371/journal.pone.0028923
   Pushpakom S, 2019, NAT REV DRUG DISCOV, V18, P41, DOI 10.1038/nrd.2018.168
   Rathore APS, 2014, ANTIVIR RES, V103, P7, DOI 10.1016/j.antiviral.2013.12.010
   Raut R, 2015, VIROL J, V12, DOI 10.1186/s12985-015-0248-x
   Rey FA, 2018, CELL, V172, P1319, DOI 10.1016/j.cell.2018.02.054
   Rheinemann L., 2021, ENCYCL VIROL, P519, DOI DOI 10.1016/B978-0-12-814515-9.00023-0
   Rodenhuis-Zybert IA, 2010, CELL MOL LIFE SCI, V67, P2773, DOI 10.1007/s00018-010-0357-z
   Rosenberg R, 2015, CELL MOL LIFE SCI, V72, P1115, DOI 10.1007/s00018-014-1785-y
   Rossignol JF, 2014, ANTIVIR RES, V110, P94, DOI 10.1016/j.antiviral.2014.07.014
   Rothan HA, 2019, J PEPT SCI, V25, DOI 10.1002/psc.3196
   Ruan ZJ, 2021, J MED VIROL, V93, P389, DOI 10.1002/jmv.26222
   Ryu WS, 2017, MOLECULAR VIROLOGY OF HUMAN PATHOGENIC VIRUSES, P195, DOI 10.1016/B978-0-12-800838-6.00015-1
   Ryu WS, 2017, MOLECULAR VIROLOGY OF HUMAN PATHOGENIC VIRUSES, P31, DOI 10.1016/B978-0-12-800838-6.00003-5
   Salata C, 2015, PATHOG DIS, V73, DOI 10.1093/femspd/ftv032
   Saxena S, 2019, Medical Virology: from Pathogenesis to Disease Control, DOI [10.1007/978-981-15-4814-7_3, DOI 10.1007/978-981-15-4814-7_3, DOI 10.1007/978-981-15-4814-73]
   Scalera NM, 2009, POSTGRAD MED, V121, P43, DOI 10.3810/pgm.2009.09.2051
   SCHEIDEL LM, 1991, VIROLOGY, V181, P490, DOI 10.1016/0042-6822(91)90881-B
   Schmidt AG, 2012, PLOS PATHOG, V8, DOI 10.1371/journal.ppat.1002627
   Sheahan TP, 2020, SCI TRANSL MED, V12, DOI 10.1126/scitranslmed.abb5883
   Shen XT, 2013, J THORAC DIS, V5, pS149, DOI 10.3978/j.issn.2072-1439.2013.06.14
   Shibnev VA, 2012, PHARM CHEM J+, V46, P1, DOI 10.1007/s11094-012-0723-2
   Shin YS, 2020, EUR J MED CHEM, V187, DOI 10.1016/j.ejmech.2019.111956
   Shionogi, 2019, PHASE 3 MULTICENTER
   Silva LA, 2017, J CLIN INVEST, V127, P737, DOI 10.1172/JCI84417
   Sourimant J, 2021, CURR OPIN VIROL, V49, P183, DOI 10.1016/j.coviro.2021.06.004
   Spinner CD, 2020, JAMA-J AM MED ASSOC, V324, P1048, DOI 10.1001/jama.2020.16349
   Staring J, 2018, J CELL SCI, V131, DOI 10.1242/jcs.216259
   Steuer C, 2011, BIOORGAN MED CHEM, V19, P4067, DOI 10.1016/j.bmc.2011.05.015
   Sze CW, 2015, VIRUSES-BASEL, V7, P3261, DOI 10.3390/v7062771
   Tang GZ, 2011, ACS MED CHEM LETT, V2, P603, DOI 10.1021/ml2000627
   Tejada S, 2022, ADV THER, V39, P4037, DOI 10.1007/s12325-022-02256-5
   Tilmanis D, 2017, ANTIVIR RES, V147, P142, DOI 10.1016/j.antiviral.2017.10.002
   Tomlinson SM, 2009, ANTIVIR RES, V82, P110, DOI 10.1016/j.antiviral.2009.02.190
   Tummino Tia A, 2021, bioRxiv, DOI 10.1101/2021.03.23.436648
   Urakova N, 2018, J VIROL, V92, DOI 10.1128/JVI.01965-17
   V'kovski P, 2021, NAT REV MICROBIOL, V19, P155, DOI 10.1038/s41579-020-00468-6
   Valero-Rello A, 2024, PLOS PATHOG, V20, DOI 10.1371/journal.ppat.1012021
   Valleron AJ, 2010, P NATL ACAD SCI USA, V107, P8778, DOI 10.1073/pnas.1000886107
   van Dongen MJP, 2019, SCIENCE, V363, P1056, DOI 10.1126/science.aar6221
   Vankadari N, 2020, INT J ANTIMICROB AG, V56, DOI 10.1016/j.ijantimicag.2020.105998
   Wahl A, 2021, NATURE, V591, P451, DOI 10.1038/s41586-021-03312-w
   Wang JM, 2020, J CHEM INF MODEL, V60, P3277, DOI [10.1021/acs.jcim.0c00179, 10.26434/chemrxiv.11875446.v1]
   Wang QY, 2009, ANTIMICROB AGENTS CH, V53, P1823, DOI 10.1128/AAC.01148-08
   Wang X, 2020, CELL DISCOV, V6, DOI 10.1038/s41421-020-0169-8
   Wang YM, 2020, LANCET, V395, P1569, DOI 10.1016/S0140-6736(20)31022-9
   Wang YM, 2016, ANTIVIR RES, V135, P81, DOI 10.1016/j.antiviral.2016.10.003
   Warren TK, 2016, NATURE, V531, P381, DOI 10.1038/nature17180
   Weber C, 2015, ANTIVIR RES, V113, P1, DOI 10.1016/j.antiviral.2014.11.001
   White JM, 2008, CRIT REV BIOCHEM MOL, V43, P189, DOI [10.1080/10409230802058320, 10.1080/10409230802058320 ]
   White JM, 2021, MBIO, V12, DOI [10.1128/mBio.03347-21, 10.1128/mbio.03347-21]
   White KA, 2011, RNA BIOL, V8, P182, DOI 10.4161/rna.8.2.15663
   who, Chikungunya Fact Sheet
   Wintachai P, 2015, MICROBIOL IMMUNOL, V59, P129, DOI 10.1111/1348-0421.12230
   World Health Organization (WHO) Regional Office for the Eastern Mediterranean (EMRO), MERS OUTBREAKS MERS
   Wu HM, 2015, ANTIMICROB AGENTS CH, V59, P1100, DOI 10.1128/AAC.03543-14
   Wu XA, 2017, THERANOSTICS, V7, P826, DOI 10.7150/thno.17071
   Xiu SY, 2020, J MED CHEM, V63, P12256, DOI 10.1021/acs.jmedchem.0c00502
   Yang CC, 2014, ANTIMICROB AGENTS CH, V58, P110, DOI 10.1128/AAC.01281-13
   Yang CC, 2011, ANTIMICROB AGENTS CH, V55, P229, DOI 10.1128/AAC.00855-10
   Yang JM, 2007, PLOS ONE, V2, DOI 10.1371/journal.pone.0000428
   Yang L, 2021, ACTA PHARMACOL SIN, V42, P1347, DOI 10.1038/s41401-020-00556-6
   Yao XG, 2018, J PHARMACOL SCI, V138, P247, DOI 10.1016/j.jphs.2018.06.012
   Yao Y, 2020, P NATL ACAD SCI USA, V117, P18431, DOI 10.1073/pnas.2006893117
   Yi L, 2004, J VIROL, V78, P11334, DOI 10.1128/JVI.78.20.11334-11339.2004
   Yin Z, 2009, P NATL ACAD SCI USA, V106, P20435, DOI 10.1073/pnas.0907010106
   Yoshimoto J, 1999, ARCH VIROL, V144, P865, DOI 10.1007/s007050050552
   Yu DS, 2017, ONCOTARGET, V8, P55750, DOI 10.18632/oncotarget.18498
   Zhao GY, 2013, VIROL J, V10, DOI 10.1186/1743-422X-10-266
   Zhao X, 2018, J MED CHEM, V61, P5187, DOI 10.1021/acs.jmedchem.8b00042
   Zhou ZG, 2008, ACS CHEM BIOL, V3, P765, DOI 10.1021/cb800176t
   Zhu ZB, 2012, EUR J MED CHEM, V57, P211, DOI 10.1016/j.ejmech.2012.08.041
   Zumla A., 2015, Lancet (British edition), V386, P995
NR 207
TC 1
Z9 1
U1 7
U2 12
PU TAYLOR & FRANCIS LTD
PI ABINGDON
PA 2-4 PARK SQUARE, MILTON PARK, ABINGDON OR14 4RN, OXON, ENGLAND
SN 1746-0794
EI 1746-0808
J9 FUTURE VIROL
JI Future Virol.
PD JUN 12
PY 2024
VL 19
IS 8-9
BP 339
EP 357
DI 10.1080/17460794.2024.2398953
EA SEP 2024
PG 19
WC Virology
WE Science Citation Index Expanded (SCI-EXPANDED)
SC Virology
GA H5Y5T
UT WOS:001319142300001
DA 2025-07-26
ER

PT J
AU Maneerattanasak, S
   Ngamprasertchai, T
   Tun, YM
   Ruenroengbun, N
   Auewarakul, P
   Boonnak, K
AF Maneerattanasak, Sarunya
   Ngamprasertchai, Thundon
   Tun, Yin May
   Ruenroengbun, Narisa
   Auewarakul, Prasert
   Boonnak, Kobporn
TI Prevalence of dengue, Zika, and chikungunya virus infections among
   mosquitoes in Asia: A systematic review and meta-analysis
SO INTERNATIONAL JOURNAL OF INFECTIOUS DISEASES
LA English
DT Review
DE Dengue virus; Zika virus; Chikungunya virus; Meta-analysis; Asia;
   Mosquito
ID AEDES-AEGYPTI; SPREAD
AB Background: Dengue virus (DENV), Zika virus (ZIKV), and chikungunya virus (CHIKV) continue to pose significant public health risks. This study aims to assess the prevalence of these arbovirus infections in field-caught mosquitoes across Asia. Methods: Studies published after the year 20 0 0 on DENV, ZIKV, and/or CHIKV infections in Asian mosquitoes were identified from Embase, Scopus, PubMed, and Ovid. A random-effects model estimated the pooled prevalence, defined as the overall prevalence from included studies, adjusted for variability among the studies. Meta-regression models were used to evaluate the association between predictors and their prevalence. Results: A total of 2529 articles were retrieved; 57 met the inclusion criteria. Pooled prevalence of DENV, ZIKV, and CHIKV infections in Asian mosquitoes were 5.85%, 2.15%, and 1.26%, respectively. Subgroup analysis revealed varying DENV prevalence across regions: East Asia (3.32%), South Asia (5.26%), and Southeast Asia (6.92%). Univariate regression analysis demonstrated significant associations between mosquito capture site and DENV prevalence ( P < 0.001), and between study region and ZIKV prevalence ( P = 0.005). However, no significant predictors were identified for CHIKV prevalence. Conclusion: Our findings provide reference pooled summary estimates of arbovirus infections in mosquitoes, offering crucial insight into the regional disease burden and- guidance in the development and implementation of arbovirus surveillance in mosquitoes. (c) 2024 The Authors. Published by Elsevier Ltd on behalf of International Society for Infectious Diseases. This is an open access article under the CC BY-NC-ND license ( http://creativecommons.org/licenses/by-nc-nd/4.0/ )
C1 [Maneerattanasak, Sarunya; Auewarakul, Prasert] Mahidol Univ, Fac Med, Siriraj Hosp, Dept Microbiol, Bangkok, Thailand.
   [Ngamprasertchai, Thundon] Mahidol Univ, Fac Trop Med, Dept Trop Hyg, Bangkok, Thailand.
   [Tun, Yin May; Boonnak, Kobporn] Mahidol Univ, Fac Med, Siriraj Hosp, Dept Immunol, 2 Wanglang Rd, Bangkok, Thailand.
   [Tun, Yin May] Minist Publ Hlth, Hlth Intervent & Technol Assessment Program HITAP, Nonthaburi, Thailand.
   [Ruenroengbun, Narisa] Silpakorn Univ, Fac Pharm, Dept Pharmaceut Care, Nakhon Pathom, Thailand.
C3 Mahidol University; Mahidol University; Mahidol University; Ministry of
   Public Health - Thailand; Silpakorn University
RP Boonnak, K (corresponding author), Mahidol Univ, Fac Med, Siriraj Hosp, Dept Immunol, 2 Wanglang Rd, Bangkok, Thailand.
EM kobporn.boo@mahidol.ac.th
RI maneerattanasak, sarunya/ISA-9511-2023; Ngamprasertchai,
   Thundon/AAD-3857-2022; Ruenroengboon, Narisa/LDF-1906-2024; Auewarakul,
   Prasert/D-6015-2011
OI Ngamprasertchai, Thundon/0000-0002-1602-5435; Ruenroengbun,
   Narisa/0000-0002-8057-9619; Auewarakul, Prasert/0000-0002-4745-4291; 
FU National Science and Technology Development Agency (NSTDA) , Thailand,
   through the eAsia joint research program [P-18-52763]; Faculty of
   Medicine Siriraj Hospital, Mahidol University, Bangkok, Thailand
FX This work was supported by The National Science and Technology
   Development Agency (NSTDA) , Thailand, through the eAsia joint research
   program (Grant number P-18-52763) , and Faculty of Medicine Siriraj
   Hospital, Mahidol University, Bangkok, Thailand.
CR Anders KL, 2015, PLOS NEGLECT TROP D, V9, DOI 10.1371/journal.pntd.0003528
   Bhatt S, 2013, NATURE, V496, P504, DOI 10.1038/nature12060
   Brown JE, 2014, EVOLUTION, V68, P514, DOI 10.1111/evo.12281
   Bustamante DM, 2010, AM J TROP MED HYG, V82, P1172, DOI 10.4269/ajtmh.2010.09-0323
   Delatte H, 2009, J MED ENTOMOL, V46, P33, DOI 10.1603/033.046.0105
   Fernandes RS, 2016, PLOS NEGLECT TROP D, V10, DOI 10.1371/journal.pntd.0004993
   Gu WD, 2004, AM J TROP MED HYG, V71, P636, DOI 10.4269/ajtmh.2004.71.636
   Gu WD, 2008, T ROY SOC TROP MED H, V102, P817, DOI 10.1016/j.trstmh.2008.03.019
   Huang YJS, 2016, VECTOR-BORNE ZOONOT, V16, P673, DOI 10.1089/vbz.2016.2058
   Huynh TTT, 2022, PLOS NEGLECT TROP D, V16, DOI 10.1371/journal.pntd.0010119
   Kraemer MUG, 2019, NAT MICROBIOL, V4, P854, DOI 10.1038/s41564-019-0376-y
   LaBeaud AD, 2011, POPUL HEALTH METR, V9, DOI 10.1186/1478-7954-9-1
   Liu ZZ, 2023, FRONT CELL INFECT MI, V13, DOI 10.3389/fcimb.2023.1242173
   Lockwood C, 2015, INT J EVID-BASED HEA, V13, P179, DOI 10.1097/XEB.0000000000000062
   Luo XS, 2020, TRAVEL MED INFECT DI, V33, DOI 10.1016/j.tmaid.2020.101562
   Madewell ZJ, 2020, SOUTH MED J, V113, P520, DOI 10.14423/SMJ.0000000000001152
   Messina JP, 2019, NAT MICROBIOL, V4, P1508, DOI 10.1038/s41564-019-0476-8
   Munn Z, 2014, INT J HEALTH POLICY, V3, P123, DOI 10.15171/ijhpm.2014.71
   Oliveira ARS, 2017, PARASITE VECTOR, V10, DOI 10.1186/s13071-017-2354-7
   Page MJ, 2021, BMJ-BRIT MED J, V372, DOI [10.1136/bmj.n160, 10.1136/bmj.n71]
   Pielnaa P, 2020, VIROLOGY, V543, P34, DOI 10.1016/j.virol.2020.01.015
   Riahi SM, 2021, J NEMATOL, V53, DOI 10.21307/jofnem-2021-012
   Rostami A, 2021, CLIN MICROBIOL INFEC, V27, P331, DOI 10.1016/j.cmi.2020.10.020
   Sinka ME, 2011, PARASITE VECTOR, V4, DOI 10.1186/1756-3305-4-89
   Siraj Amir S, 2017, BMJ GLOB HEALTH, V2, DOI [e000309, DOI 10.1136/BMJGH-2017-00030929082009, 10.1136/bmjgh-2017-000309]
   Statistics Division. United Nations, 1999, Standard country or area codes for statistics use
   The World Bank Group, 2021, Climate Change Knowledge Portal.
   Wang T, 2022, VIRUSES-BASEL, V14, DOI 10.3390/v14040691
   Yang XR, 2021, J TRAVEL MED, V28, DOI 10.1093/jtm/taab146
   Yapa BMCRW, 2019, EMERG MICROBES INFEC, V8, P70, DOI 10.1080/22221751.2018.1559708
NR 30
TC 2
Z9 2
U1 1
U2 6
PU ELSEVIER SCI LTD
PI London
PA 125 London Wall, London, ENGLAND
SN 1201-9712
EI 1878-3511
J9 INT J INFECT DIS
JI Int. J. Infect. Dis.
PD NOV
PY 2024
VL 148
AR 107226
DI 10.1016/j.ijid.2024.107226
EA SEP 2024
PG 10
WC Infectious Diseases
WE Science Citation Index Expanded (SCI-EXPANDED)
SC Infectious Diseases
GA H2T7J
UT WOS:001322020000001
PM 39216785
OA gold
DA 2025-07-26
ER

PT J
AU Andrew, A
   Sum, MSH
   Ch'ng, ES
   Tang, TH
   Citartan, M
AF Andrew, Anna
   Sum, Magdline S. H.
   Ch'ng, Ewe Seng
   Tang, Thean-Hock
   Citartan, Marimuthu
TI Selection of DNA aptamers against Chikungunya virus Envelope 2 Protein
   and their application in sandwich ELASA
SO TALANTA
LA English
DT Article
DE DNA aptamers; Chikungunya virus; Envelope 2; Sandwich ELASA
ID ANTIGEN-CAPTURE ELISA; CLINICAL-DIAGNOSIS; REEMERGENCE; INFECTION;
   SERVER; FEVER; ASSAY
AB Chikungunya fever, caused by Chikungunya virus (CHIKV) exhibits clinical features that mimic that of other arbovirus infections such as dengue. CHIKV Envelope 2 (E2) protein, an antigenic epitope of CHIKV, has been identified as an ideal marker for diagnostics. The current CHIKV antigen detection tests are largely based on antibodies but are beleaguered by issues such as sensitivity to high temperature, expensive and prone to batch-to-batch variations. Aptamers are suitable alternatives to antibodies as they are cheaper and have no batch-to-batch variations compared to antibodies. In this study, DNA aptamer selection against CHIKV E2 proteins was performed using two different randomized ssDNA libraries. Chik-2 (96-mer) and Chik-3 (76-mer) were isolated from these two libraries and were identified as the potential aptamers against CHIKV E2 protein. The binding affinity of Chik-2 and Chik-3 against CHIKV E2 protein was estimated at 177.5 +/- 32.69 nM and 30.01 +/- 3.60 nM, respectively. A sandwich ELASA was developed, and this assay showed a detection limit of 2.17 x 10(3) PFU/mL. The sensitivity and specificity of the assay were 80 % and 100 %, respectively. The assay showed no cross-reactivity with dengue-positive samples, demonstrating the enormous diagnostic potential of these aptamers for the detection of CHIKV.
C1 [Andrew, Anna; Ch'ng, Ewe Seng; Tang, Thean-Hock; Citartan, Marimuthu] Univ Sains Malaysia, Adv Med & Dent Inst AMDI, Kepala Batas 13200, Penang, Malaysia.
   [Andrew, Anna] Univ Malaysia Sarawak, Fac Med & Hlth Sci, Dept Paraclin Sci, Kota Samarahan 94300, Sarawak, Malaysia.
   [Sum, Magdline S. H.] Univ Malaysia Sarawak, Inst Hlth & Community Med, Kota Samarahan 94300, Sarawak, Malaysia.
C3 Universiti Sains Malaysia; University of Malaysia Sarawak; University of
   Malaysia Sarawak
RP Tang, TH; Citartan, M (corresponding author), Univ Sains Malaysia, Adv Med & Dent Inst AMDI, Kepala Batas 13200, Penang, Malaysia.
EM tangth@usm.my; citartan@usm.my
RI Ch'ng, Ewe Seng/F-2630-2010; Andrew, Anna/O-9926-2018; citartan,
   marimuthu/U-2392-2019
OI Henry Sum, Magdline Sia/0000-0002-7830-7649
FU Malaysia government scholarship (Skim Latihan Akademik Bumiputera);
   University Malaysia Sarawak (UNIMAS); USM Research University Grant
   [1001.CIPPT.8011095]; Sarawak Research and Development Council
   [RDCRG02/CAT/2020/_28]
FX Anna Andrew was supported by Malaysia government scholarship (Skim
   Latihan Akademik Bumiputera) and University Malaysia Sarawak (UNIMAS) .
   This work was funded by USM Research University Grant
   (1001.CIPPT.8011095) and Sarawak Research and Development Council (grant
   no. RDCRG02/CAT/2020/_28) .
CR Andrew A, 2023, MICROBIOL SPECTR, V11, DOI 10.1128/spectrum.00088-23
   Andrew A, 2017, INT J BUS SOC, V18, P783
   Appassakij H, 2013, TRANSFUSION, V53, P2567, DOI 10.1111/j.1537-2995.2012.03960.x
   Bin Seo H, 2017, J BIOL ENG, V11, DOI 10.1186/s13036-017-0054-7
   Campbell LP, 2015, PHILOS T R SOC B, V370, DOI 10.1098/rstb.2014.0135
   Chang S.-F., 2010, J. Clin. Microbiol.
   Chua CL, 2017, PLOS ONE, V12, DOI 10.1371/journal.pone.0171989
   Citartan M, 2011, WORLD J MICROB BIOT, V27, P1167, DOI 10.1007/s11274-010-0563-8
   ELLINGTON AD, 1990, NATURE, V346, P818, DOI 10.1038/346818a0
   Gevertz J, 2005, RNA, V11, P853, DOI 10.1261/rna.7271405
   Hasegawa H, 2016, MOLECULES, V21, DOI 10.3390/molecules21040421
   Hermann T, 2000, SCIENCE, V287, P820, DOI 10.1126/science.287.5454.820
   Hoarau JJ, 2010, J IMMUNOL, V184, P5914, DOI 10.4049/jimmunol.0900255
   Hon J, 2017, BIOINFORMATICS, V33, P3373, DOI 10.1093/bioinformatics/btx413
   Huang YJS, 2019, CURR OPIN VIROL, V34, P104, DOI 10.1016/j.coviro.2019.01.001
   Islamuddin M, 2022, INFECT DRUG RESIST, V15, P4065, DOI 10.2147/IDR.S347545
   Jain J, 2018, VIROL J, V15, DOI 10.1186/s12985-018-1000-0
   Kam YW, 2012, J VIROL, V86, P13005, DOI 10.1128/JVI.01780-12
   Kashyap RS, 2010, CLIN VACCINE IMMUNOL, V17, P291, DOI 10.1128/CVI.00326-09
   Kikin O, 2006, NUCLEIC ACIDS RES, V34, pW676, DOI 10.1093/nar/gkl253
   Kohlberger M, 2022, BIOTECHNOL APPL BIOC, V69, P1771, DOI 10.1002/bab.2244
   Kumar JS, 2012, VIRAL IMMUNOL, V25, P153, DOI 10.1089/vim.2011.0068
   Leroy EM, 2009, EMERG INFECT DIS, V15, P591, DOI 10.3201/eid1504.080664
   Li QQ, 2022, J TRANSL MED, V20, DOI 10.1186/s12967-022-03369-9
   Lim MWH, 2020, INT J INFECT DIS, V101, P368, DOI 10.1016/j.ijid.2020.09.965
   Mandrekar JN, 2010, J THORAC ONCOL, V5, P1315, DOI 10.1097/JTO.0b013e3181ec173d
   Oidtman RJ, 2021, PLOS NEGLECT TROP D, V15, DOI 10.1371/journal.pntd.0009208
   Okabayashi T, 2015, J CLIN MICROBIOL, V53, P382, DOI 10.1128/JCM.02033-14
   Consuegra-Rodríguez MP, 2018, TRAVEL MED INFECT DI, V21, P62, DOI 10.1016/j.tmaid.2017.11.013
   Powers AM, 2000, J GEN VIROL, V81, P471, DOI 10.1099/0022-1317-81-2-471
   Reddy A, 2020, VIRUSES-BASEL, V12, DOI 10.3390/v12090971
   Renault P., 2008, Chikungunya-related Fatality Rates
   ROSS R. W., 1956, JOUR HYG, V54, P177
   Roxo C, 2019, MOLECULES, V24, DOI 10.3390/molecules24203781
   Sam IC, 2015, VECTOR-BORNE ZOONOT, V15, P223, DOI 10.1089/vbz.2014.1680
   Santhosh SR, 2007, J CLIN VIROL, V39, P188, DOI 10.1016/j.jcv.2007.04.015
   Shukla J, 2009, DIAGN MICR INFEC DIS, V65, P142, DOI 10.1016/j.diagmicrobio.2009.06.017
   Stoltenburg R, 2007, BIOMOL ENG, V24, P381, DOI 10.1016/j.bioeng.2007.06.001
   STRAUSS JH, 1994, MICROBIOL REV, V58, P491, DOI 10.1128/MMBR.58.3.491-562.1994
   Suzuki K, 2020, VIROL J, V17, DOI 10.1186/s12985-020-01364-4
   Szeto K, 2014, APPL PHYS REV, V1, DOI 10.1063/1.4894851
   TUERK C, 1990, SCIENCE, V249, P505, DOI 10.1126/science.2200121
   Cavalcanti TYVD, 2022, VIRUSES-BASEL, V14, DOI 10.3390/v14050969
   Voss JE, 2010, NATURE, V468, P709, DOI 10.1038/nature09555
   Wang T, 2019, BIOTECHNOL ADV, V37, P28, DOI 10.1016/j.biotechadv.2018.11.001
   Yathi KK, 2013, J IMMUNOL METHODS, V393, P45, DOI 10.1016/j.jim.2013.04.005
   Zhang Y, 2019, MOLECULES, V24, DOI 10.3390/molecules24050941
   Zuker M, 2003, NUCLEIC ACIDS RES, V31, P3406, DOI 10.1093/nar/gkg595
NR 48
TC 1
Z9 1
U1 3
U2 5
PU ELSEVIER
PI AMSTERDAM
PA RADARWEG 29, 1043 NX AMSTERDAM, NETHERLANDS
SN 0039-9140
EI 1873-3573
J9 TALANTA
JI Talanta
PD JAN 1
PY 2025
VL 281
AR 126842
DI 10.1016/j.talanta.2024.126842
EA SEP 2024
PG 10
WC Chemistry, Analytical
WE Science Citation Index Expanded (SCI-EXPANDED)
SC Chemistry
GA H0P9O
UT WOS:001320563600001
PM 39305759
DA 2025-07-26
ER

PT J
AU Aiqui-Reboul-Paviet, O
   Bakhache, W
   Bernard, E
   Holsteyn, L
   Neyret, A
   Briant, L
AF Aiqui-Reboul-Paviet, Olivier
   Bakhache, William
   Bernard, Eric
   Holsteyn, Lise
   Neyret, Aymeric
   Briant, Laurence
TI The Rac1-PAK1-Arp2/3 signaling axis regulates CHIKV nsP1-induced
   filopodia and optimal viral genome replication
SO JOURNAL OF VIROLOGY
LA English
DT Article; Early Access
DE Chikungunya virus; nsP1; nonstructural protein 1; alphavirus; membrane
   rearrangement; cytoskeleton; cell signaling; genome replication
ID ACTIN STRESS FIBERS; CHIKUNGUNYA VIRUS; PROTEIN NSP1; PLASMA-MEMBRANE;
   RHO GTPASES; ENA/VASP PROTEINS; BUNDLING ACTIVITY; GENE-EXPRESSION;
   ARP2/3 COMPLEX; EILAT VIRUS
AB Alphavirus infection induces dramatic remodeling of host cellular membranes, producing filopodia-like and intercellular extensions. The formation of filopodia-like extensions has been primarily assigned to the replication protein nsP1, which binds and reshapes the host plasma membrane when expressed alone. While reported decades ago, the molecular mechanisms behind nsP1 membrane deformation remain unknown. Using mammalian epithelial cells and Chikungunya virus (CHIKV) as models, we characterized nsP1-induced membrane deformations as highly dynamic actin-rich lamellipodia and filopodia-like extensions. Through pharmacological inhibition and genetic invalidation, we identified the critical contribution of the Rac1 GTPase and its downstream effectors PAK1 and the actin nucleator Arp2 in nsP1-induced membrane deformation. An intact Rac1-PAK1-Arp2 signaling axis was also required for optimal CHIKV genome replication. Therefore, our results designate the Rac1-PAK1-Arp2 pathway as an essential signaling node for CHIKV infection and establish a parallel requirement for host factors involved in nsP1-induced plasma membrane reshaping and assembly of a functional replication complex.IMPORTANCEThe alphavirus nsP1 protein dramatically remodels host cellular membranes, resulting in the formation of filopodia-like extensions. Although described decades ago, the molecular mechanisms controlling these membrane deformations and their functional importance remain elusive. Our study provides mechanistic insight, uncovering the critical role of the Rac1 GTPase, along with its downstream effectors PAK1 and the actin nucleator Arp2, in the nsP1-associated phenotype. Furthermore, we demonstrate that the Rac1-PAK1-Arp2 pathway is essential for optimal CHIKV genome replication. Our findings establish a parallel in the cellular mechanisms governing nsP1-induced plasma membrane reshaping and the production of a functional replication complex in infected cells.
   The alphavirus nsP1 protein dramatically remodels host cellular membranes, resulting in the formation of filopodia-like extensions. Although described decades ago, the molecular mechanisms controlling these membrane deformations and their functional importance remain elusive. Our study provides mechanistic insight, uncovering the critical role of the Rac1 GTPase, along with its downstream effectors PAK1 and the actin nucleator Arp2, in the nsP1-associated phenotype. Furthermore, we demonstrate that the Rac1-PAK1-Arp2 pathway is essential for optimal CHIKV genome replication. Our findings establish a parallel in the cellular mechanisms governing nsP1-induced plasma membrane reshaping and the production of a functional replication complex in infected cells.
C1 [Aiqui-Reboul-Paviet, Olivier; Bakhache, William; Bernard, Eric; Holsteyn, Lise; Neyret, Aymeric; Briant, Laurence] IRIM CNRS UMR9004, RNA Viruses & Metab Team, Montpellier, France.
   [Bakhache, William] NIAID, NIH, Quantitat Virol & Evolut Unit, Bethesda, MD USA.
C3 Universite de Montpellier; National Institutes of Health (NIH) - USA;
   NIH National Institute of Allergy & Infectious Diseases (NIAID)
RP Briant, L (corresponding author), IRIM CNRS UMR9004, RNA Viruses & Metab Team, Montpellier, France.
EM laurence.briant@irim.cnrs.fr
RI ; Bakhache, William/LFR-6490-2024; Briant, Laurence/AAB-9281-2021
OI Bakhache, William/0000-0002-2047-4866; Briant,
   Laurence/0000-0002-1995-3501; 
FU Agence Nationale de la Recherche (ANR) [ANR-18-CE11-0026-01]; Fondation
   pour la Recherche Medicale (FRM); Mediterranee Infection, Infectiopole
   Sud Foundation; Agence Nationale de la Recherche (ANR)
   [ANR-18-CE11-0026] Funding Source: Agence Nationale de la Recherche
   (ANR)
FX Agence Nationale de la Recherche (ANR) ANR-18-CE11-0026-01 Laurence
   BriantFondation pour la Recherche Medicale (FRM) Olivier
   Aiqui-Reboul-PavietMediterranee Infection, Infectiopole Sud Foundation
   William Bakhache DATA
CR Ahola T, 2000, J VIROL, V74, P6725, DOI 10.1128/JVI.74.15.6725-6733.2000
   Aliyu IA, 2021, REV MED VIROL, V31, DOI 10.1002/rmv.2202
   Bakhache W, 2020, J VIROL, V94, DOI 10.1128/JVI.02183-19
   Bartholomeeusen K, 2023, NAT REV DIS PRIMERS, V9, DOI 10.1038/s41572-023-00429-2
   BARTON DJ, 1991, J VIROL, V65, P1496, DOI 10.1128/JVI.65.3.1496-1506.1991
   Bear JE, 2002, CELL, V109, P509, DOI 10.1016/S0092-8674(02)00731-6
   Bernard E, 2010, PLOS ONE, V5, DOI 10.1371/journal.pone.0011479
   BIRDWELL CR, 1973, VIROLOGY, V56, P429, DOI 10.1016/0042-6822(73)90047-0
   Bosco EE, 2009, CELL MOL LIFE SCI, V66, P370, DOI 10.1007/s00018-008-8552-x
   Bustelo XR, 2007, BIOESSAYS, V29, P356, DOI 10.1002/bies.20558
   Chang K, 2016, FRONT MICROBIOL, V7, DOI 10.3389/fmicb.2016.00300
   Czuchra A, 2005, MOL BIOL CELL, V16, P4473, DOI 10.1091/mbc.E05-01-0061
   Dadke D, 2003, CANCER RES, V63, P8837
   Daou P, 2014, MOL BIOL CELL, V25, P658, DOI 10.1091/mbc.E13-08-0482
   DEROSIER DJ, 1980, EXP CELL RES, V126, P490, DOI 10.1016/0014-4827(80)90295-5
   Disanza A, 2006, NAT CELL BIOL, V8, P1337, DOI 10.1038/ncb1502
   Ellis S, 2000, CURR BIOL, V10, P1387, DOI 10.1016/S0960-9822(00)00777-6
   Foy NJ, 2013, J VIROL, V87, P1997, DOI 10.1128/JVI.02853-12
   Frolova E, 2006, J VIROL, V80, P4122, DOI 10.1128/JVI.80.8.4122-4134.2006
   Gao Y, 2004, P NATL ACAD SCI USA, V101, P7618, DOI 10.1073/pnas.0307512101
   Ghosh A, 2018, ACTA VIROL, V62, P360, DOI 10.4149/av_2018_403
   Girard J, 2024, J VIROL, V98, DOI 10.1128/jvi.00368-24
   Gorchakov R, 2008, J VIROL, V82, P10088, DOI 10.1128/JVI.01011-08
   Hall A, 1998, SCIENCE, V279, P509, DOI 10.1126/science.279.5350.509
   Henty-Ridilla JL, 2016, SCIENCE, V352, P1004, DOI 10.1126/science.aaf1709
   Jones R, 2021, NATURE, V589, P615, DOI 10.1038/s41586-020-3036-8
   Jose J, 2017, MBIO, V8, DOI [10.1128/mBio.02294-16, 10.1128/mbio.02294-16]
   Kallio K, 2016, J VIROL, V90, P1687, DOI 10.1128/JVI.02484-15
   Karo-Astover L, 2010, VIRUS RES, V153, P277, DOI 10.1016/j.virusres.2010.08.019
   Khan AH, 2002, J GEN VIROL, V83, P3075, DOI 10.1099/0022-1317-83-12-3075
   Kim DY, 2016, PLOS PATHOG, V12, DOI 10.1371/journal.ppat.1005810
   Krause M, 2003, ANNU REV CELL DEV BI, V19, P541, DOI 10.1146/annurev.cellbio.19.050103.103356
   Krause M, 2014, NAT REV MOL CELL BIO, V15, P577, DOI 10.1038/nrm3861
   Kril V, 2021, ANNU REV VIROL, V8, P327, DOI 10.1146/annurev-virology-091919-102021
   Kümmerer BM, 2012, J GEN VIROL, V93, P1991, DOI 10.1099/vir.0.043752-0
   Kureishy N, 2002, BIOESSAYS, V24, P350, DOI 10.1002/bies.10070
   Kurokawa K, 2005, MOL BIOL CELL, V16, P4294, DOI 10.1091/mbc.E04-12-1076
   Laakkonen P, 1998, J VIROL, V72, P10265, DOI 10.1128/JVI.72.12.10265-10269.1998
   Laakkonen P, 1996, J BIOL CHEM, V271, P28567, DOI 10.1074/jbc.271.45.28567
   Laurent T, 2022, ELIFE, V11, DOI 10.7554/eLife.83042
   Leijnse N, 2015, P NATL ACAD SCI USA, V112, P136, DOI 10.1073/pnas.1411761112
   Livak KJ, 2001, METHODS, V25, P402, DOI 10.1006/meth.2001.1262
   Lu XB, 1996, CURR BIOL, V6, P1677, DOI 10.1016/S0960-9822(02)70792-6
   Lulla A, 2006, J VIROL, V80, P5413, DOI 10.1128/JVI.00229-06
   Mallavarapu A, 1999, J CELL BIOL, V146, P1097, DOI 10.1083/jcb.146.5.1097
   Marei Hadir, 2017, Small GTPases, V8, P90, DOI 10.1080/21541248.2016.1202635
   Martinez MG, 2016, PLOS PATHOG, V12, DOI 10.1371/journal.ppat.1006061
   Martinez MG, 2014, J VIROL, V88, P6922, DOI 10.1128/JVI.00592-14
   Mattila PK, 2008, NAT REV MOL CELL BIO, V9, P446, DOI 10.1038/nrm2406
   Mullins RD, 1998, P NATL ACAD SCI USA, V95, P6181, DOI 10.1073/pnas.95.11.6181
   Mutso M, 2018, VIRUSES-BASEL, V10, DOI 10.3390/v10050226
   Nasar F, 2015, J VIROL, V89, P1404, DOI 10.1128/JVI.01856-14
   Nasar F, 2012, P NATL ACAD SCI USA, V109, P14622, DOI 10.1073/pnas.1204787109
   Navarro-Lérida I, 2012, EMBO J, V31, P534, DOI 10.1038/emboj.2011.446
   NOBES CD, 1995, CELL, V81, P53, DOI 10.1016/0092-8674(95)90370-4
   PAVAN A, 1987, EXP CELL RES, V168, P53, DOI 10.1016/0014-4827(87)90415-0
   PERANEN J, 1995, VIROLOGY, V208, P610, DOI 10.1006/viro.1995.1192
   Pohjala L, 2011, PLOS ONE, V6, DOI 10.1371/journal.pone.0028923
   Powers AM, 2001, J VIROL, V75, P10118, DOI 10.1128/JVI.75.21.10118-10131.2001
   Radoshitzky SR, 2016, PLOS PATHOG, V12, DOI 10.1371/journal.ppat.1005466
   RIDLEY AJ, 1992, CELL, V70, P389, DOI 10.1016/0092-8674(92)90163-7
   Ridley AJ, 2006, TRENDS CELL BIOL, V16, P522, DOI 10.1016/j.tcb.2006.08.006
   Riedl J, 2008, NAT METHODS, V5, P605, DOI 10.1038/nmeth.1220
   Roffers-Agarwal J, 2005, BMC CELL BIOL, V6, DOI 10.1186/1471-2121-6-36
   Schirenbeck A, 2006, P NATL ACAD SCI USA, V103, P7694, DOI 10.1073/pnas.0511243103
   Spuul P, 2007, J VIROL, V81, P872, DOI 10.1128/JVI.01785-06
   Spuul P, 2010, J VIROL, V84, P7543, DOI 10.1128/JVI.00477-10
   STRAUSS JH, 1994, MICROBIOL REV, V58, P491, DOI 10.1128/MMBR.58.3.491-562.1994
   Surviladze Z., 2010, PROBE REPORTS NIH MO
   Svitkina TM, 2003, J CELL BIOL, V160, P409, DOI 10.1083/jcb.200210174
   Tan YB, 2022, SCI ADV, V8, DOI 10.1126/sciadv.add2536
   Taylor MP, 2011, NAT REV MICROBIOL, V9, P427, DOI 10.1038/nrmicro2574
   Uehata M, 1997, NATURE, V389, P990, DOI 10.1038/40187
   Utt A, 2019, J VIROL, V93, DOI 10.1128/JVI.00794-19
   Van den Broeke Celine, 2014, Small GTPases, V5, pe28318, DOI 10.4161/sgtp.28318
   Van den Broeke C, 2009, P NATL ACAD SCI USA, V106, P8707, DOI 10.1073/pnas.0900436106
   Weernink PAO, 2004, J BIOL CHEM, V279, P7840, DOI 10.1074/jbc.M312737200
   Yang CS, 2011, CELL ADHES MIGR, V5, P402, DOI 10.4161/cam.5.5.16971
   Yin PQ, 2023, NAT MICROBIOL, DOI 10.1038/s41564-023-01449-0
   Zaid A, 2021, LANCET INFECT DIS, V21, pE123, DOI 10.1016/S1473-3099(20)30491-6
   Zamudio-Meza H, 2009, J GEN VIROL, V90, P2902, DOI 10.1099/vir.0.014159-0
   Zhang K, 2021, CELL HOST MICROBE, V29, P757, DOI 10.1016/j.chom.2021.02.018
   Zhang N, 2019, J VIROL, V93, DOI 10.1128/JVI.01747-18
   Zusinaite E, 2007, J GEN VIROL, V88, P1977, DOI 10.1099/vir.0.82865-0
NR 84
TC 2
Z9 2
U1 1
U2 3
PU AMER SOC MICROBIOLOGY
PI WASHINGTON
PA 1752 N ST NW, WASHINGTON, DC 20036-2904 USA
SN 0022-538X
EI 1098-5514
J9 J VIROL
JI J. Virol.
PD 2024 SEP 19
PY 2024
DI 10.1128/jvi.00612-24
EA SEP 2024
PG 20
WC Virology
WE Science Citation Index Expanded (SCI-EXPANDED)
SC Virology
GA G2Y7F
UT WOS:001315354000001
PM 39297643
DA 2025-07-26
ER

PT J
AU Ajayi, OM
   Susanto, EE
   Wang, LY
   Kennedy, J
   Ledezma, A
   Harris, A
   Smith, ES
   Chakraborty, S
   Wynne, NE
   Sylla, M
   Akorli, J
   Otoo, S
   Rose, NH
   Vinauger, C
   Benoit, JB
AF Ajayi, Oluwaseun M.
   Susanto, Emily E.
   Wang, Lyn
   Kennedy, Jasmine
   Ledezma, Arturo
   Harris, Angeli'c
   Smith, Evan S.
   Chakraborty, Souvik
   Wynne, Nicole E.
   Sylla, Massamba
   Akorli, Jewelna
   Otoo, Sampson
   Rose, Noah H.
   Vinauger, Clement
   Benoit, Joshua B.
TI Intra-species quantification reveals differences in activity and sleep
   levels in the yellow fever mosquito, Aedes aegypti
SO MEDICAL AND VETERINARY ENTOMOLOGY
LA English
DT Article
DE Aedes aegypti; daily rhythms; lineages; mosquitoes; population
   differences; sleep
ID ASIAN TIGER MOSQUITO; FLIGHT ACTIVITY; DIPTERA-CULICIDAE; CHIKUNGUNYA
   VIRUS; ANOPHELES-GAMBIAE; HOST PREFERENCES; CIRCADIAN-RHYTHM; FEEDING
   PATTERNS; GENE-EXPRESSION; CULEX-PIPIENS
AB Aedes aegypti is an important mosquito vector of human disease with a wide distribution across the globe. Climatic conditions and ecological pressure drive differences in the biology of several populations of this mosquito species, including blood-feeding behaviour and vector competence. However, no study has compared activity and/or sleep among different populations/lineages of Ae. aegypti. Having recently established sleep-like states in three mosquito species with observable differences in timing and amount of sleep among species, we investigated differences in activity and sleep levels among 17 Ae. aegypti lines drawn from both its native range in Africa and its invasive range across the global tropics. Activity monitoring indicates that all the lines show consistent diurnal activity, but significant differences in activity level, sleep amount, number of sleep bouts and bout duration were observed among the lines. The variation in day activity was associated with differences in host preference and ancestry for the lineages collected in Africa. This study provides evidence that the diurnal sleep and activity profiles for Ae. aegypti are consistent, but there are significant population differences for Ae. aegypti sleep and activity levels and interactions with host species may significantly impact mosquito activity.
C1 [Ajayi, Oluwaseun M.; Susanto, Emily E.; Wang, Lyn; Kennedy, Jasmine; Ledezma, Arturo; Harris, Angeli'c; Smith, Evan S.; Chakraborty, Souvik; Benoit, Joshua B.] Univ Cincinnati, Dept Biol Sci, Cincinnati, OH 45221 USA.
   [Wynne, Nicole E.; Vinauger, Clement] Virginia Polytech Inst & State Univ, Dept Biochem, Blacksburg, VA USA.
   [Sylla, Massamba] Sine Saloum Univ El Hadji Ibrahima NIASS USSEIN, Dept Livestock Sci & Tech, Lab Vectors & Paras, Kaffrine Campus, Kaffrine, Senegal.
   [Akorli, Jewelna; Otoo, Sampson] Univ Ghana, Noguchi Mem Inst Med Res, Dept Parasitol, Accra, Ghana.
   [Rose, Noah H.] Princeton Univ, Dept Ecol & Evolutionary Biol, Princeton, NJ USA.
   [Rose, Noah H.] Princeton Univ, Princeton Neurosci Inst, Princeton, NJ USA.
   [Rose, Noah H.] Univ Calif San Diego, Dept Ecol Behav & Evolut, La Jolla, CA USA.
C3 University System of Ohio; University of Cincinnati; Virginia
   Polytechnic Institute & State University; University of Ghana; Princeton
   University; Princeton University; University of California System;
   University of California San Diego
RP Ajayi, OM; Benoit, JB (corresponding author), Univ Cincinnati, Dept Biol Sci, Cincinnati, OH 45221 USA.
EM ajayiom@ucmail.uc.edu; joshua.benoit@uc.edu
RI ; Akorli, Jewelna/AIB-4784-2022; Vinauger, Clement/AEN-4574-2022; Ajayi,
   Oluwaseun/GPX-7645-2022; Ledezma, Arturo/MIN-6776-2025
OI Ledezma Ramirez, Arturo/0009-0008-1794-8152; Akorli,
   Jewelna/0000-0002-3972-0860; 
FU National Institute of Allergy and Infectious Diseases of the National
   Institutes of Health [R01AI148551, R01AI155785]; University of
   Cincinnati Sigma Xi; National Institute of Food and Agriculture of the
   United States Department of Agriculture (Hatch project) [VA-1017860,
   VA-160212]; National Institutes of Health [R21AI166633]
FX National Institute of Allergy and Infectious Diseases of the National
   Institutes of Health, Grant/Award Numbers: R01AI148551, R01AI155785;
   University of Cincinnati Sigma Xi; National Institute of Food and
   Agriculture of the United States Department of Agriculture (Hatch
   project), Grant/Award Numbers: VA-1017860, VA-160212; National
   Institutes of Health, Grant/Award Number:R21AI166633
CR Ajayi OM, 2023, INTEGR COMP BIOL, V63, P530, DOI 10.1093/icb/icad097
   Ajayi OM, 2022, J EXP BIOL, V225, DOI 10.1242/jeb.244032
   Ajayi OM, 2020, TRENDS PARASITOL, V36, P888, DOI 10.1016/j.pt.2020.08.004
   Allgood DW, 2014, MED VET ENTOMOL, V28, P273, DOI 10.1111/mve.12047
   Araujo MD, 2020, SCI REP-UK, V10, DOI 10.1038/s41598-020-61733-5
   Benelli G, 2015, PARASITOL RES, V114, P887, DOI 10.1007/s00436-014-4252-7
   Benoit J. B., 2022, Sensory Ecology of Disease Vectors, P815
   Benoit Joshua B, 2024, bioRxiv, DOI 10.1101/2023.10.30.564749
   Brody S, 2020, J BIOL RHYTHM, V35, P119, DOI 10.1177/0748730419892434
   Brown EB, 2018, ECOL EVOL, V8, P4084, DOI 10.1002/ece3.3963
   Brown JE, 2014, EVOLUTION, V68, P514, DOI 10.1111/evo.12281
   Cauchemez S, 2016, LANCET, V387, P2125, DOI 10.1016/S0140-6736(16)00651-6
   Chadee DD, 2010, B ENTOMOL RES, V100, P599, DOI 10.1017/S0007485309990666
   Chakrabarti A, 2011, HBK PHILOS SCI, V7, P583
   Chakraborty Souvik, 2024, bioRxiv, DOI 10.1101/2024.03.22.586322
   Chambers JM., 1992, STAT MODELS S, P608
   Duffield G, 2024, CURR OPIN INSECT SCI, V63, DOI 10.1016/j.cois.2024.101179
   Eilerts DF, 2018, INSECTS, V9, DOI 10.3390/insects9040147
   Eisen L, 2013, J MED ENTOMOL, V50, P467, DOI 10.1603/ME12245
   Fritz Megan L, 2008, J Circadian Rhythms, V6, P2, DOI 10.1186/1740-3391-6-2
   Geissmann Q, 2019, PLOS ONE, V14, DOI 10.1371/journal.pone.0209331
   GOUCK HK, 1972, B WORLD HEALTH ORGAN, V47, P680
   Gray EM, 2003, J MED ENTOMOL, V40, P903, DOI 10.1603/0022-2585-40.6.903
   Harbison ST, 2017, PLOS GENET, V13, DOI 10.1371/journal.pgen.1007098
   Harbison ST, 2013, BMC GENOMICS, V14, DOI 10.1186/1471-2164-14-281
   Helfrich-Förster C, 2018, ANNU REV ENTOMOL, V63, P69, DOI 10.1146/annurev-ento-020117-043201
   JONES MDR, 1972, J EXP BIOL, V57, P337
   Kawada H, 2004, J MED ENTOMOL, V41, P873, DOI 10.1603/0022-2585-41.5.873
   Kraemer MUG, 2015, ELIFE, V4, DOI 10.7554/eLife.08347
   Kuznetsova A, 2017, J STAT SOFTW, V82, P1, DOI 10.18637/jss.v082.i13
   Li CX, 2017, EMERG MICROBES INFEC, V6, DOI 10.1038/emi.2017.8
   Lima-Camara TN, 2014, PARASITE VECTOR, V7, DOI 10.1186/1756-3305-7-304
   Lorenzo MG, 1998, ACTA TROP, V70, P163, DOI 10.1016/S0001-706X(98)00025-4
   McBride CS, 2014, NATURE, V515, P222, DOI 10.1038/nature13964
   Murdock CC, 2013, P ROY SOC B-BIOL SCI, V280, DOI 10.1098/rspb.2013.2030
   Negron YLS, 2018, G3-GENES GENOM GENET, V8, P2865, DOI 10.1534/g3.118.200503
   Nuckols JT, 2015, J MED ENTOMOL, V52, P447, DOI 10.1093/jme/tjv017
   Olson MF, 2020, J MED ENTOMOL, V57, P1111, DOI 10.1093/jme/tjaa005
   PETERSON EL, 1980, BEHAVIOUR, V72, P1, DOI 10.1163/156853980X00014
   Pivarciova L, 2016, J BIOL RHYTHM, V31, P568, DOI 10.1177/0748730416671213
   Ponlawat A, 2005, J MED ENTOMOL, V42, P844, DOI 10.1603/0022-2585(2005)042[0844:BFPOAA]2.0.CO;2
   Rivas GBS, 2018, J BIOL RHYTHM, V33, P272, DOI 10.1177/0748730418772175
   Rose Noah H, 2023, Elife, V12, DOI 10.7554/eLife.83524
   Rose NH, 2020, CURR BIOL, V30, P3570, DOI 10.1016/j.cub.2020.06.092
   Rosendale AJ, 2019, MOL ECOL, V28, P49, DOI 10.1111/mec.14949
   Ross PA, 2019, EVOL APPL, V12, P572, DOI 10.1111/eva.12740
   Rund SSC, 2020, AM J TROP MED HYG, V103, P2450, DOI 10.4269/ajtmh.20-0885
   Rund SSC, 2016, INSECTS, V7, DOI 10.3390/insects7020014
   Rund Samuel S C, 2011, Proc Natl Acad Sci U S A, V108, pE421, DOI 10.1073/pnas.1100584108
   Rund SSC, 2013, SCI REP-UK, V3, DOI 10.1038/srep02494
   Rund SSC, 2012, J INSECT PHYSIOL, V58, P1609, DOI 10.1016/j.jinsphys.2012.09.016
   SCHLEIN Y, 1986, J MED ENTOMOL, V23, P11, DOI 10.1093/jmedent/23.1.11
   Scott TW, 2012, TRENDS PARASITOL, V28, P114, DOI 10.1016/j.pt.2012.01.001
   Scott TW, 2000, J MED ENTOMOL, V37, P89, DOI 10.1603/0022-2585-37.1.89
   SEARLE SR, 1980, AM STAT, V34, P216, DOI 10.2307/2684063
   SHINKAWA Y, 1994, J MED ENTOMOL, V31, P49, DOI 10.1093/jmedent/31.1.49
   Spencer CY, 2005, J AM MOSQUITO CONTR, V21, P177, DOI 10.2987/8756-971X(2005)21[177:FVITDV]2.0.CO;2
   Svetec N, 2015, BMC EVOL BIOL, V15, DOI 10.1186/s12862-015-0316-2
   Takken W, 2013, ANNU REV ENTOMOL, V58, P433, DOI 10.1146/annurev-ento-120811-153618
   TAYLOR B, 1969, J EXP BIOL, V51, P59
   Teles-de-Freitas R, 2020, FRONT PHYSIOL, V11, DOI 10.3389/fphys.2020.614722
   Tuchinda P., 1969, JPN J TROP MED, V10, P1, DOI [DOI 10.2149/TMH1969.10.1, 10.2149/tmh1969.10.1]
   Veronesi R, 2012, J VECTOR ECOL, V37, P49, DOI 10.1111/j.1948-7134.2012.00199.x
   Weaver SC, 2015, NEW ENGL J MED, V372, P1231, DOI 10.1056/NEJMra1406035
   WILKINSON GN, 1973, ROY STAT SOC C-APP, V22, P392
   Williams CR, 2005, PHYSIOL ENTOMOL, V30, P309, DOI 10.1111/j.1365-3032.2005.00462.x
   Wynne Nicole E, 2024, bioRxiv, DOI 10.1101/2024.03.15.585187
   YEE WL, 1992, J MED ENTOMOL, V29, P784, DOI 10.1093/jmedent/29.5.784
NR 68
TC 4
Z9 4
U1 0
U2 3
PU WILEY
PI HOBOKEN
PA 111 RIVER ST, HOBOKEN 07030-5774, NJ USA
SN 0269-283X
EI 1365-2915
J9 MED VET ENTOMOL
JI Med. Vet. Entomol.
PD DEC
PY 2024
VL 38
IS 4
BP 482
EP 494
DI 10.1111/mve.12747
EA SEP 2024
PG 13
WC Entomology; Veterinary Sciences
WE Science Citation Index Expanded (SCI-EXPANDED)
SC Entomology; Veterinary Sciences
GA L1V5B
UT WOS:001316510400001
PM 39300685
OA Green Submitted, hybrid
DA 2025-07-26
ER

PT J
AU Hafsia, S
   Barbar, T
   Alout, H
   Baudino, F
   Lebon, C
   Gomard, Y
   Wilkinson, DA
   Fourié, T
   Mavingui, P
   Atyame, C
AF Hafsia, Sarah
   Barbar, Tatiana
   Alout, Haoues
   Baudino, Fiona
   Lebon, Cyrille
   Gomard, Yann
   Wilkinson, David A.
   Fourie, Toscane
   Mavingui, Patrick
   Atyame, Celestine
TI Vector competence of Aedes albopictus field populations from
   Reunion Island exposed to local epidemic dengue viruses
SO PLOS ONE
LA English
DT Article
ID ANTIBODY-DEPENDENT ENHANCEMENT; AEGYPTI DIPTERA-CULICIDAE; LA REUNION;
   INFECTION; CHIKUNGUNYA; WOLBACHIA; MOSQUITOS; SUSCEPTIBILITY; DENSITY;
   DISEASE
AB Dengue virus (DENV) is the most prevalent mosquito-borne Flavivirus that affects humans worldwide. Aedes albopictus, which is naturally infected with the bacteria Wolbachia, is considered to be a secondary vector of DENV. However, it was responsible for a recent DENV outbreak of unprecedented magnitude in Reunion Island, a French island in the South West Indian Ocean. Moreover, the distribution of the cases during this epidemic showed a spatially heterogeneous pattern across the island, leading to questions about the differential vector competence of mosquito populations from different geographic areas. The aim of this study was to gain a better understanding of the vector competence of the Ae. albopictus populations from Reunion Island for local DENV epidemic strains, while considering their infection by Wolbachia. Experimental infections were conducted using ten populations of Ae. albopictus sampled across Reunion Island and exposed to three DENV strains: one strain of DENV serotype 1 (DENV-1) and two strains of DENV serotype 2 (DENV-2). We analyzed three vector competence parameters including infection rate, dissemination efficiency and transmission efficiency, at different days post-exposition (dpe). We also assessed whether there was a correlation between the density of Wolbachia and viral load/vector competence parameters. Our results show that the Ae. albopictus populations tested were not able to transmit the two DENV-2 strains, while transmission efficiencies up to 40.79% were observed for the DENV-1 strain, probably due to difference in viral titres. Statistical analyses showed that the parameters mosquito population, generation, dpe and area of sampling significantly affect the transmission efficiencies of DENV-1. Although the density of Wolbachia varied according to mosquito population, no significant correlation was found between Wolbachia density and either viral load or vector competence parameters for DENV-1. Our results highlight the importance of using natural mosquito populations for a better understanding of transmission patterns of dengue.
C1 [Hafsia, Sarah; Barbar, Tatiana; Baudino, Fiona; Lebon, Cyrille; Gomard, Yann; Wilkinson, David A.; Fourie, Toscane; Mavingui, Patrick; Atyame, Celestine] Univ La Reunion, CNRS 9192, INSERM 1187, UMR,PIMIT,Proc Infect Milieu Insulaire Trop,IRD 24, St Denis, La Reunion, France.
   [Alout, Haoues] Univ Montpellier, Unite Mixte Rech Anim Sante Terr Risques Ecosyst, CIRAD, INRAE, F-34398 Montpellier, France.
   [Gomard, Yann] Univ La Reunion, UMR, Unite Mixte Rech Peuplements Vegetauxet Bioagresse, PVBMT, F-97410 St Pierre, La Reunion, France.
   [Wilkinson, David A.] Univ Montpellier, Unite Mixte Rech Anim Sante Terr Risques Ecosyst, CIRAD, INRAE,Plateforme Technol CYROI, Montpellier, La Reunion, France.
C3 University of La Reunion; Institut National de la Sante et de la
   Recherche Medicale (Inserm); Universite de Montpellier; INRAE; CIRAD;
   University of La Reunion; CIRAD; INRAE; Universite de Montpellier
RP Mavingui, P; Atyame, C (corresponding author), Univ La Reunion, CNRS 9192, INSERM 1187, UMR,PIMIT,Proc Infect Milieu Insulaire Trop,IRD 24, St Denis, La Reunion, France.
EM celestine.atyame-nten@univ-reunion.fr; patrick.mavingui@univ-reunion.fr
RI ALOUT, HAOUES/N-9556-2016
FU European Regional Development Fund (ERDF) PO [20202640-0022937]; Reunion
   University (Ecole doctorale STS) from the Conseil Regional de La Reunion
   [DIRED/20181182]
FX This work was supported by the European Regional Development Fund (ERDF)
   PO through the RUNDENG, project number 20202640-0022937. SH and TB were
   supported by a PhD degree scholarship from Reunion University (Ecole
   doctorale STS) funded by DIRED/20181182 from the Conseil Regional de La
   Reunion.
CR Ahantarig A, 2008, J VECTOR ECOL, V33, P173, DOI 10.3376/1081-1710(2008)33[173:RWDOFA]2.0.CO;2
   Azar SR, 2019, VIRUSES-BASEL, V11, DOI 10.3390/v11090867
   Benkimoun S, 2021, RESULTS PHYS, V29, DOI 10.1016/j.rinp.2021.104687
   Bhatt S, 2013, NATURE, V496, P504, DOI 10.1038/nature12060
   Boehm EC., 2023, PLoS Negl Trop Dis, V17, pe0011674
   Bousses P., 2013, Bulletin de la Societe de Pathologie Exotique, V106, P113, DOI 10.1007/s13149-013-0288-7
   Boussès P, 2018, ANN SOC ENTOMOL FR, V54, P89, DOI 10.1080/00379271.2018.1429951
   Brady OJ, 2012, PLOS NEGLECT TROP D, V6, DOI 10.1371/journal.pntd.0001760
   Caragata EP, 2016, TRENDS PARASITOL, V32, P207, DOI 10.1016/j.pt.2015.10.011
   Centers for Disease Control and Prevention, 2023, About Dengue Internet
   Chen RB, 2011, VIRUSES-BASEL, V3, P1562, DOI 10.3390/v3091562
   CHEN WJ, 1993, J MED ENTOMOL, V30, P524, DOI 10.1093/jmedent/30.3.524
   COULANGES P, 1979, B SOC PATHOL EXOT, V72, P205
   D'Ortenzio E, 2011, MED MALADIES INFECT, V41, P475, DOI 10.1016/j.medmal.2010.11.021
   Delatte H, 2013, PLOS NEGLECT TROP D, V7, DOI 10.1371/journal.pntd.0002111
   Dong YM, 2009, PLOS PATHOG, V5, DOI 10.1371/journal.ppat.1000423
   Dubrulle M, 2009, PLOS ONE, V4, DOI 10.1371/journal.pone.0005895
   Effler PV, 2005, EMERG INFECT DIS, V11, P742
   Fox J., 2019, An R Companion to Applied Regression, V3rd ed., DOI DOI 10.1016/J.BANDL.2014.02.001
   Gao H, 2020, TRENDS PARASITOL, V36, P98, DOI 10.1016/j.pt.2019.12.001
   Gratz NG, 2004, MED VET ENTOMOL, V18, P215, DOI 10.1111/j.0269-283X.2004.00513.x
   Guégan M, 2018, MICROBIOME, V6, DOI 10.1186/s40168-018-0435-2
   Guo XX, 2016, ACTA TROP, V161, P86, DOI 10.1016/j.actatropica.2016.05.018
   Guo XX, 2013, ACTA TROP, V128, P566, DOI 10.1016/j.actatropica.2013.08.006
   Gutiérrez-Barbosa H, 2020, BRAZ J INFECT DIS, V24, P13, DOI 10.1016/j.bjid.2019.11.003
   Guzman MG, 2013, ARCH VIROL, V158, P1445, DOI 10.1007/s00705-013-1645-3
   Hafsia S, 2023, BMC INFECT DIS, V23, DOI 10.1186/s12879-023-08125-y
   Hafsia S, 2022, PLOS NEGLECT TROP D, V16, DOI 10.1371/journal.pntd.0010547
   Hegde S., 2018, Front Microbiol, V10, P9
   HOLM S, 1979, SCAND J STAT, V6, P65
   Hotta S., Med Entomol Zool. 1999, V49, P267
   Hu YP, 2020, PARASITE VECTOR, V13, DOI 10.1186/s13071-020-3899-4
   Joanne S, 2017, TROP MED INT HEALTH, V22, P1154, DOI 10.1111/tmi.12918
   Johnson KN, 2015, VIRUSES-BASEL, V7, P5705, DOI 10.3390/v7112903
   Joyce JD, 2011, J MED ENTOMOL, V48, P389, DOI 10.1603/ME09268
   Jupatanakul N, 2014, VIRUSES-BASEL, V6, P4294, DOI 10.3390/v6114294
   Kamgang B, 2019, PLOS NEGLECT TROP D, V13, DOI 10.1371/journal.pntd.0007985
   Kassambara A, 2023, rstatix: Pipe-Friendly Framework for Basic Statistical Tests
   Katzelnick LC, 2017, SCIENCE, V358, P929, DOI 10.1126/science.aan6836
   Kobayashi D, 2018, AM J TROP MED HYG, V98, P1460, DOI 10.4269/ajtmh.17-0954
   Kramer LD, 2015, CURR OPIN VIROL, V15, P112, DOI 10.1016/j.coviro.2015.10.003
   Lambrechts L, 2010, PLOS NEGLECT TROP D, V4, DOI 10.1371/journal.pntd.0000646
   Latreille AC, 2019, PARASITE VECTOR, V12, DOI 10.1186/s13071-019-3840-x
   Lenth Russell V, 2024, CRAN
   Leroy EM, 2009, EMERG INFECT DIS, V15, P591, DOI 10.3201/eid1504.080664
   Long KC, 2019, PLOS NEGLECT TROP D, V13, DOI 10.1371/journal.pntd.0007116
   Marschner IC, 2011, R J, V3, P12
   Messina JP, 2019, NAT MICROBIOL, V4, P1508, DOI 10.1038/s41564-019-0476-8
   Moreira LA, 2009, CELL, V139, P1268, DOI 10.1016/j.cell.2009.11.042
   Mourya DT, 2002, ACTA VIROL, V46, P257
   Mousson L, 2012, PLOS NEGLECT TROP D, V6, DOI 10.1371/journal.pntd.0001989
   NASA, 2023, Snow Peak, Reunion Island
   Ogunlade ST, 2021, VACCINES-BASEL, V9, DOI 10.3390/vaccines9010032
   Pascalis N, 2020, MICROBIOL RESOUR ANN, V9, DOI 10.1128/MRA.01443-19
   Paupy C, 2009, MICROBES INFECT, V11, P1177, DOI 10.1016/j.micinf.2009.05.005
   Paupy C, 2001, HEREDITY, V87, P273, DOI 10.1046/j.1365-2540.2001.00866.x
   Peng HJ, 2012, BMC PUBLIC HEALTH, V12, DOI 10.1186/1471-2458-12-83
   Pereira-dos-Santos T, 2020, PATHOGENS, V9, DOI 10.3390/pathogens9040266
   Pierre V., 2005, JOURN VEILL SAN, P15
   Pimentel AC, 2021, FRONT IMMUNOL, V11, DOI 10.3389/fimmu.2020.626329
   Ramirez JL, 2012, PLOS NEGLECT TROP D, V6, DOI 10.1371/journal.pntd.0001561
   Rani A, 2009, BMC MICROBIOL, V9, DOI 10.1186/1471-2180-9-96
   Ratsitorahina M, 2008, EMERG INFECT DIS, V14, P1135, DOI 10.3201/eid1407.071521
   Renault P, 2007, AM J TROP MED HYG, V77, P727
   Reyes JIL, 2021, FRONT CELL INFECT MI, V11, DOI 10.3389/fcimb.2021.690087
   Rezza G, 2012, BMC PUBLIC HEALTH, V12, DOI 10.1186/1471-2458-12-72
   Richards SL, 2012, J MED ENTOMOL, V49, P942, DOI 10.1603/ME11293
   SABIN ALBERT B., 1952, AMER JOUR TROP MED AND HYG, V1, P30
   SALVAN M, 1994, ANN SOC BELG MED TR, V74, P323
   Sante Publique France, 2021, Points Epidemiologiques-Dengue-Ocean Indien
   Sasaki T, 2022, JPN J INFECT DIS, V75, P140, DOI 10.7883/yoken.JJID.2021.376
   Scherer Ralph, 2018, CRAN, DOI 10.32614/CRAN.package.PropCIs
   Scolari F, 2019, FRONT MICROBIOL, V10, DOI 10.3389/fmicb.2019.02036
   Sherpa S, 2018, INFECT GENET EVOL, V58, P145, DOI 10.1016/j.meegid.2017.12.018
   Souza-Neto JA, 2019, INFECT GENET EVOL, V67, P191, DOI 10.1016/j.meegid.2018.11.009
   Tortosa P, 2010, PLOS ONE, V5, DOI 10.1371/journal.pone.0009700
   Tran A, 2020, PLOS ONE, V15, DOI 10.1371/journal.pone.0227407
   Tsai CH, 2017, PARASITE VECTOR, V10, DOI 10.1186/s13071-017-2493-x
   Tsetsarkin KA, 2007, PLOS PATHOG, V3, P1895, DOI 10.1371/journal.ppat.0030201
   Tuanudom R, 2021, HELIYON, V7, DOI 10.1016/j.heliyon.2021.e08259
   Tuanudom R, 2017, THAI J VET MED, V47, P233
   Vasilakis N, 2008, ADV VIRUS RES, V72, P1, DOI 10.1016/S0065-3527(08)00401-6
   Vazeille M, 2007, PLOS ONE, V2, DOI 10.1371/journal.pone.0001168
   Vazeille M, 2010, PLOS NEGLECT TROP D, V4, DOI 10.1371/journal.pntd.0000706
   Weaver SC, 2009, INFECT GENET EVOL, V9, P523, DOI 10.1016/j.meegid.2009.02.003
   Wei Y, 2021, FRONT CELL INFECT MI, V11, DOI 10.3389/fcimb.2021.649975
   WERREN JH, 1995, P ROY SOC B-BIOL SCI, V261, P55, DOI 10.1098/rspb.1995.0117
   Whitehorn J, 2015, J INFECT DIS, V212, P1182, DOI 10.1093/infdis/jiv173
   Wickham H., 2016, ggplot2: Elegant Graphics for Data Analysis, DOI [10.1007/978-3-319-24277-4, DOI 10.1007/978-3-319-24277-4]
   World Health Organization, 2023, Dengue and severe dengue fact sheet
   Xu GZ, 2007, AM J TROP MED HYG, V76, P1182, DOI 10.4269/ajtmh.2007.76.1182
   Xu SB, 2021, FRONT GENET, V12, DOI 10.3389/fgene.2021.774846
   Zouache K, 2011, FEMS MICROBIOL ECOL, V75, P377, DOI 10.1111/j.1574-6941.2010.01012.x
NR 93
TC 0
Z9 0
U1 1
U2 1
PU PUBLIC LIBRARY SCIENCE
PI SAN FRANCISCO
PA 1160 BATTERY STREET, STE 100, SAN FRANCISCO, CA 94111 USA
SN 1932-6203
J9 PLOS ONE
JI PLoS One
PD SEP 19
PY 2024
VL 19
IS 9
AR e0310635
DI 10.1371/journal.pone.0310635
PG 23
WC Multidisciplinary Sciences
WE Science Citation Index Expanded (SCI-EXPANDED)
SC Science & Technology - Other Topics
GA G4S5V
UT WOS:001316557200080
PM 39298440
OA gold
DA 2025-07-26
ER

PT J
AU Njaime, FCBFP
   Máspero, RC
   Leandro, AD
   Maciel-de-Freitas, R
AF Njaime, Fabio Castelo Branco Fontes Paes
   Maspero, Renato Cesar
   Leandro, Andre de Souza
   Maciel-de-Freitas, Rafael
TI Automated classification of mixed populations of Aedes aegypti
   and Culex quinquefasciatus mosquitoes under field conditions
SO PARASITES & VECTORS
LA English
DT Article
DE Aedes aegypti; Culex quinquefasciatus; Smart trap; Wing beat;
   Surveillance
ID DIPTERA; TRAP; SURVEILLANCE; CULICIDAE
AB Background The recent rise in the transmission of mosquito-borne diseases such as dengue virus (DENV), Zika (ZIKV), chikungunya (CHIKV), Oropouche (OROV), and West Nile (WNV) is a major concern for public health managers worldwide. Emerging technologies for automated remote mosquito classification can be supplemented to improve surveillance systems and provide valuable information regarding mosquito vector catches in real time. Methods We coupled an optical sensor to the entrance of a standard mosquito suction trap (BG-Mosquitaire) to record 9151 insect flights in two Brazilian cities: Rio de Janeiro and Brasilia. The traps and sensors remained in the field for approximately 1 year. A total of 1383 mosquito flights were recorded from the target species: Aedes aegypti and Culex quinquefasciatus. Mosquito classification was based on previous models developed and trained using European populations of Aedes albopictus and Culex pipiens. Results The VECTRACK sensor was able to discriminate the target mosquitoes (Aedes and Culex genera) from non-target insects with an accuracy of 99.8%. Considering only mosquito vectors, the classification between Aedes and Culex achieved an accuracy of 93.7%. The sex classification worked better for Cx. quinquefasciatus (accuracy: 95%; specificity: 95.3%) than for Ae. aegypti (accuracy: 92.1%; specificity: 88.4%). Conclusions The data reported herein show high accuracy, sensitivity, specificity and precision of an automated optical sensor in classifying target mosquito species, genus and sex. Similar results were obtained in two different Brazilian cities, suggesting high reliability of our findings. Surprisingly, the model developed for European populations of Ae. albopictus worked well for Brazilian Ae. aegypti populations, and the model developed and trained for Cx. pipiens was able to classify Brazilian Cx. quinquefasciatus populations. Our findings suggest this optical sensor can be integrated into mosquito surveillance methods and generate accurate automatic real-time monitoring of medically relevant mosquito species.
C1 [Njaime, Fabio Castelo Branco Fontes Paes; Maspero, Renato Cesar] Inst Oswaldo Cruz Fiocruz IOC, Programa Pos Grad Vigilancia & Controle Vetores, Rio De Janeiro, RJ, Brazil.
   [Leandro, Andre de Souza; Maciel-de-Freitas, Rafael] Secretaria Municipal Saude Foz Do Iguacu, Ctr Controle Zoonoses, Foz Do Iguacu, PR, Brazil.
   [Leandro, Andre de Souza] Inst Oswaldo Cruz Fiocruz IOC, Lab Mosquitos Transmissores Hematozoarios, Rio De Janeiro, RJ, Brazil.
   [Maciel-de-Freitas, Rafael] Bernhard Nocht Inst Trop Med, Hamburg, Germany.
C3 Fundacao Oswaldo Cruz; Fundacao Oswaldo Cruz; Leibniz Association;
   Bernhard Nocht Institut fur Tropenmedizin
RP Maciel-de-Freitas, R (corresponding author), Secretaria Municipal Saude Foz Do Iguacu, Ctr Controle Zoonoses, Foz Do Iguacu, PR, Brazil.; Maciel-de-Freitas, R (corresponding author), Bernhard Nocht Inst Trop Med, Hamburg, Germany.
EM freitas@ioc.fiocruz.br
RI Maciel-de-Freitas, Rafael/J-1997-2012
FU Project E4WARNING; European Union [101086640]; Fundacao Carlos Chagas
   Filho de Amparo a Pesquisa no Estado do Rio de Janeiro
   [E-26/201.075/2022]; Horizon Europe - Pillar II [101086640] Funding
   Source: Horizon Europe - Pillar II
FX This research was supported by the project E4WARNING. This project has
   received funding from the European Union's Horizon Europe programme
   (HORIZON Research and Innovation Actions) under Grant Agreement
   101086640 and the Fundacao Carlos Chagas Filho de Amparo a Pesquisa no
   Estado do Rio de Janeiro, Grant E-26/201.075/2022.
CR Abílio AP, 2018, PLOS NEGLECT TROP D, V12, DOI 10.1371/journal.pntd.0006692
   Esposito DLA, 2017, BRAZ J INFECT DIS, V21, P540, DOI 10.1016/j.bjid.2017.06.002
   [Anonymous], 1993, Mosquito ecology. Field sampling methods, P988, DOI [10.1007/978-94-011-1868-2, DOI 10.1007/978-94-011-1868-2]
   Baldacchino F, 2015, PEST MANAG SCI, V71, P1471, DOI 10.1002/ps.4044
   Barcellos C, 2024, SCI REP-UK, V14, DOI 10.1038/s41598-024-56044-y
   Bhatt S, 2013, NATURE, V496, P504, DOI 10.1038/nature12060
   Brady OJ, 2020, ANNU REV ENTOMOL, V65, P191, DOI 10.1146/annurev-ento-011019-024918
   Brady OJ, 2013, PARASITE VECTOR, V6, DOI 10.1186/1756-3305-6-351
   Chadee DD, 2010, J VECTOR ECOL, V35, P395, DOI 10.1111/j.1948-7134.2010.00098.x
   Chala B, 2021, FRONT PUBLIC HEALTH, V9, DOI 10.3389/fpubh.2021.715759
   Chevillon C, 1999, BIOL J LINN SOC, V68, P147, DOI 10.1111/j.1095-8312.1999.tb01163.x
   Codeço CT, 2015, PLOS NEGLECT TROP D, V9, DOI 10.1371/journal.pntd.0003475
   Coelho F.C., 2019, J. Public Health Emerg., V3, P1, DOI DOI 10.21037/JPHE.2018.12.03
   Consoli RAGB, 1994, Principais mosquitos de importancia sanitaria no Brasil
   Cromwell EA, 2017, PLOS NEGLECT TROP D, V11, DOI 10.1371/journal.pntd.0005429
   Ferreira DAD, 2017, PARASITE VECTOR, V10, DOI 10.1186/s13071-017-2025-8
   David MR, 2021, FRONT ECOL EVOL, V9, DOI 10.3389/fevo.2021.626757
   David MR, 2012, REV SAUDE PUBL, V46, P858, DOI 10.1590/S0034-89102012000500013
   de Leandro A., 2024, Trop Med Int Heal., V29, P1
   dos Santos TP, 2018, EMERG MICROBES INFEC, V7, DOI 10.1038/s41426-018-0194-y
   Edman John D., 1992, Journal of Medical Entomology, V29, P1035, DOI 10.1093/jmedent/29.6.1035
   Ellwanger JH, 2020, AN ACAD BRAS CIENC, V92, DOI 10.1590/0001-3765202020191375
   Farajollahi A, 2011, INFECT GENET EVOL, V11, P1577, DOI 10.1016/j.meegid.2011.08.013
   Genoud AP, 2020, ECOL INFORM, V58, DOI 10.1016/j.ecoinf.2020.101090
   Genoud AP, 2019, J BIOPHOTONICS, V12, DOI 10.1002/jbio.201900123
   Genoud AP, 2018, APPL PHYS B-LASERS O, V124, DOI 10.1007/s00340-018-6917-x
   González-Pérez MI, 2024, PARASITE VECTOR, V17, DOI 10.1186/s13071-024-06177-w
   Gonzalez-Perez MI, 2022, PARASITE VECTOR, V15, DOI 10.1186/s13071-022-05324-5
   Harbach RE., 1980, Taxonomists glossary of mosquito anatomy, P1
   Hussain-Alkhateeb L, 2021, PLOS NEGLECT TROP D, V15, DOI 10.1371/journal.pntd.0009686
   Johnson BJ, 2024, SCI REP-UK, V14, DOI 10.1038/s41598-024-54233-3
   Jourdain F, 2019, PLOS NEGLECT TROP D, V13, DOI 10.1371/journal.pntd.0007314
   Kraemer MUG, 2015, ELIFE, V4, DOI 10.7554/eLife.08347
   Kröckel U, 2006, J AM MOSQUITO CONTR, V22, P229, DOI 10.2987/8756-971X(2006)22[229:NTFSOA]2.0.CO;2
   Lau SM, 2015, TROP MED INT HEALTH, V20, P1271, DOI 10.1111/tmi.12555
   Leandro AD, 2023, PATHOGENS, V12, DOI 10.3390/pathogens12010004
   Leandro AD, 2022, FRONT PUBLIC HEALTH, V10, DOI 10.3389/fpubh.2022.1024187
   Leandro AD, 2021, PLOS NEGLECT TROP D, V15, DOI 10.1371/journal.pntd.0009109
   Leandro AS, 2024, SCI REP-UK, V14, DOI 10.1038/s41598-024-59537-y
   Leandro AS, 2022, EMERG INFECT DIS, V28, P707, DOI 10.3201/eid2804.211547
   Lee KS, 2010, EMERG INFECT DIS, V16, P847, DOI 10.3201/eid1605.091006
   Lorenz C, 2017, INFECT GENET EVOL, V54, P205, DOI 10.1016/j.meegid.2017.06.029
   Louis VR, 2014, INT J HEALTH GEOGR, V13, DOI 10.1186/1476-072X-13-50
   Lounibos LP, 2016, J INFECT DIS, V214, pS453, DOI 10.1093/infdis/jiw285
   Lowe R, 2018, INT J ENV RES PUB HE, V15, DOI 10.3390/ijerph15010096
   Villela DAM, 2017, PLOS NEGLECT TROP D, V11, DOI 10.1371/journal.pntd.0005682
   Maciel-de-Freitas R, 2008, MEM I OSWALDO CRUZ, V103, P602, DOI 10.1590/S0074-02762008000600016
   Maciel-De-Freitas R, 2006, J MED ENTOMOL, V43, P1112, DOI 10.1603/0022-2585(2006)43[1112:MODVBT]2.0.CO;2
   Maciel-de-Freitas R, 2006, MEM I OSWALDO CRUZ, V101, P321, DOI 10.1590/S0074-02762006000300017
   Maciel-de-Freitas R, 2014, PLOS ONE, V9, DOI 10.1371/journal.pone.0092424
   Moyes CL, 2017, PLOS NEGLECT TROP D, V11, DOI 10.1371/journal.pntd.0005625
   Olliaro P, 2018, PLOS NEGLECT TROP D, V12, DOI 10.1371/journal.pntd.0005967
   Potamitis I, 2016, APPL ACOUST, V109, P54, DOI 10.1016/j.apacoust.2016.03.005
   Ritchie SA, 2004, J MED ENTOMOL, V41, P1, DOI 10.1603/0022-2585-41.1.1
   Roiz D, 2018, PLOS NEGLECT TROP D, V12, DOI 10.1371/journal.pntd.0006845
   Sivagnaname N, 2012, INDIAN J MED RES, V136, P739
   Vasconcelos PFC, 2016, VECTOR-BORNE ZOONOT, V16, P295, DOI 10.1089/vbz.2016.1952
   Vilibic-Cavlek T, 2019, FRONT VET SCI, V6, DOI 10.3389/fvets.2019.00437
   Weaver SC, 2010, ANTIVIR RES, V85, P328, DOI 10.1016/j.antiviral.2009.10.008
NR 59
TC 0
Z9 0
U1 0
U2 1
PU BMC
PI LONDON
PA CAMPUS, 4 CRINAN ST, LONDON N1 9XW, ENGLAND
SN 1756-3305
J9 PARASITE VECTOR
JI Parasites Vectors
PD SEP 19
PY 2024
VL 17
IS 1
AR 399
DI 10.1186/s13071-024-06417-z
PG 9
WC Parasitology; Tropical Medicine
WE Science Citation Index Expanded (SCI-EXPANDED)
SC Parasitology; Tropical Medicine
GA G5J3L
UT WOS:001316993000004
PM 39300572
OA gold
DA 2025-07-26
ER

PT J
AU Sun, XM
   Wang, YH
   Yuan, F
   Zhang, YN
   Kang, X
   Sun, J
   Wang, PC
   Lu, TF
   Wang, FS
   Gu, JB
   Wang, JL
   Xia, QF
   Zheng, AH
   Zou, Z
AF Sun, Xiaomei
   Wang, Yanhong
   Yuan, Fei
   Zhang, Yanan
   Kang, Xun
   Sun, Jian
   Wang, Pengcheng
   Lu, Tengfei
   Sae Wang, Fanny
   Gu, Jinbao
   Wang, Jinglin
   Xia, Qianfeng
   Zheng, Aihua
   Zou, Zhen
TI Gut symbiont-derived sphingosine modulates vector competence in
   Aedes mosquitoes
SO NATURE COMMUNICATIONS
LA English
DT Article
ID ZIKA VIRUS; CHIKUNGUNYA VIRUS; SPHINGOLIPIDS; COLONIZATION; SURVIVAL;
   BACTERIA; MUTATION; GENOME
AB The main vectors of Zika virus (ZIKV) and dengue virus (DENV) are Aedes aegypti and Ae. albopictus, with Ae. aegypti being more competent. However, the underlying mechanisms remain unclear. Here, we find Ae. albopictus shows comparable vector competence to ZIKV/DENV with Ae. aegypti by blood-feeding after antibiotic treatment or intrathoracic injection. This suggests that midgut microbiota can influence vector competence. Enterobacter hormaechei_B17 (Eh_B17) is isolated from field-collected Ae. albopictus and conferred resistance to ZIKV/DENV infection in Ae. aegypti after gut-transplantation. Sphingosine, a metabolite secreted by Eh_B17, effectively suppresses ZIKV infection in both Ae. aegypti and cell cultures by blocking viral entry during the fusion step, with an IC50 of approximately 10 mu M. A field survey reveals that Eh_B17 preferentially colonizes Ae. albopictus compared to Ae. aegypti. And field Ae. albopictus positive for Eh_B17 are more resistant to ZIKV infection. These findings underscore the potential of gut symbiotic bacteria, such as Eh_B17, to modulate the arbovirus vector competence of Aedes mosquitoes. As a natural antiviral agent, Eh_B17 holds promise as a potential candidate for blocking ZIKV/DENV transmission.
C1 [Sun, Xiaomei; Wang, Yanhong; Yuan, Fei; Zhang, Yanan; Lu, Tengfei; Zheng, Aihua; Zou, Zhen] Chinese Acad Sci, Inst Zool, State Key Lab Integrated Management Pest Insects &, Beijing, Peoples R China.
   [Sun, Xiaomei; Wang, Yanhong; Zhang, Yanan; Lu, Tengfei; Zheng, Aihua; Zou, Zhen] Univ Chinese Acad Sci, CAS Ctr Excellence Biot Interact, Beijing, Peoples R China.
   [Kang, Xun; Xia, Qianfeng] Hainan Med Univ, Sch Trop Med, NHC Key Lab Trop Dis Control, Haikou, Hainan, Peoples R China.
   [Sun, Jian; Wang, Pengcheng] Chinese Acad Sci, Key Lab Zool Systemat & Evolut, Inst Zool, Beijing, Peoples R China.
   [Sae Wang, Fanny] Mahidol Univ, Fac Trop Med, Bangkok, Thailand.
   [Gu, Jinbao] Southern Med Univ, Sch Publ Hlth, Dept Pathogen Biol, Guangdong Prov Key Lab Trop Dis Res, Guangzhou, Peoples R China.
   [Wang, Jinglin] Yunnan Anim Sci & Vet Inst, Yunnan Trop & Subtrop Anim Viral Dis Lab, Kunming, Peoples R China.
C3 Chinese Academy of Sciences; Institute of Zoology, CAS; Chinese Academy
   of Sciences; University of Chinese Academy of Sciences, CAS; Hainan
   Medical University; Chinese Academy of Sciences; Institute of Zoology,
   CAS; Mahidol University; Southern Medical University - China
RP Zheng, AH; Zou, Z (corresponding author), Chinese Acad Sci, Inst Zool, State Key Lab Integrated Management Pest Insects &, Beijing, Peoples R China.; Zheng, AH; Zou, Z (corresponding author), Univ Chinese Acad Sci, CAS Ctr Excellence Biot Interact, Beijing, Peoples R China.; Xia, QF (corresponding author), Hainan Med Univ, Sch Trop Med, NHC Key Lab Trop Dis Control, Haikou, Hainan, Peoples R China.
EM xiaqianfeng@hainmc.edu.cn; zhengaihua@ioz.ac.cn; zouzhen@ioz.ac.cn
RI Sun, Xiaomei/LXW-7937-2024; zou, zhen/C-6134-2016; Zheng,
   Aihua/ABA-5196-2020; Xia, Qianfeng/KTI-1657-2024; Gu,
   Jinbao/AAE-6764-2021
OI Sun, Xiaomei/0009-0005-6868-3439; , Fanny/0000-0002-9780-9345; 
FU National Natural Science Foundation of China (National Science
   Foundation of China) [2022YFC2601603, 2023YFA1801002]; National Key Plan
   for Scientific Research and Development of China [32370522, 82372288];
   National Science Foundation of China [YSPTZX202148, U2C-DK119886,
   OT2-OD030544]; Innovation Platform for Academicians of Hainan Province
FX This work was supported by National Key Plan for Scientific Research and
   Development of China (Grant No.2022YFC2601603, 2023YFA1801002), National
   Science Foundation of China (Grant No. 32370522, 82372288), the specific
   research fund of The Innovation Platform for Academicians of Hainan
   Province (YSPTZX202148). Non-targeted raw metabolomic analysis has been
   uploaded to the Metabolomics Workbench/National Metabolomics Data
   Repository (NMDR) (Grant No. U2C-DK119886 and OT2-OD030544).
CR Abt MC, 2014, CURR OPIN IMMUNOL, V29, P16, DOI 10.1016/j.coi.2014.03.003
   Adibi JJ, 2016, LANCET, V387, P1587, DOI 10.1016/S0140-6736(16)00650-4
   An DD, 2011, P NATL ACAD SCI USA, V108, P4666, DOI 10.1073/pnas.1001501107
   Angleró-Rodríguez YI, 2017, ELIFE, V6, DOI 10.7554/eLife.28844
   Arikawa J, 2002, J INVEST DERMATOL, V119, P433, DOI 10.1046/j.1523-1747.2002.01846.x
   Aubry F, 2020, SCIENCE, V370, P991, DOI 10.1126/science.abd3663
   Bartoloni A, 2004, J CHEMOTHERAPY, V16, P119, DOI 10.1179/joc.2004.16.2.119
   Beckmann Nadine, 2020, Cell Physiol Biochem, V54, P1054, DOI 10.33594/000000287
   Beebe NW, 2021, P NATL ACAD SCI USA, V118, DOI 10.1073/pnas.2106828118
   Berlin K, 2015, NAT BIOTECHNOL, V33, P623, DOI 10.1038/nbt.3238
   BLIGH EG, 1959, CAN J BIOCHEM PHYS, V37, P911
   Buffie CG, 2015, NATURE, V517, P205, DOI 10.1038/nature13828
   Caputo B, 2020, PEST MANAG SCI, V76, P1324, DOI 10.1002/ps.5643
   Chatterjee PK, 2000, J VIROL, V74, P1623, DOI 10.1128/JVI.74.4.1623-1631.2000
   Ciota AT, 2017, EMERG INFECT DIS, V23, P1110, DOI 10.3201/eid2307.161633
   Duan RD, 2009, PROG LIPID RES, V48, P62, DOI 10.1016/j.plipres.2008.04.003
   Edwards MJ, 2020, J BIOL CHEM, V295, P15174, DOI 10.1074/jbc.RA120.015249
   Eichler S, 2002, EXP PARASITOL, V100, P17, DOI 10.1006/expr.2001.4653
   Enserink M, 2006, SCIENCE, V311, P1085, DOI 10.1126/science.311.5764.1085a
   Espinal MA, 2019, AM J PUBLIC HEALTH, V109, P387, DOI 10.2105/AJPH.2018.304849
   Faria NR, 2016, SCIENCE, V352, P345, DOI 10.1126/science.aaf5036
   Fukami H, 2010, J LIPID RES, V51, P3389, DOI 10.1194/jlr.D009191
   Gao H, 2021, NAT MICROBIOL, V6, P806, DOI 10.1038/s41564-021-00899-8
   Hannun YA, 2008, NAT REV MOL CELL BIO, V9, P139, DOI 10.1038/nrm2329
   Hannun YA, 2018, NAT REV MOL CELL BIO, V19, P175, DOI 10.1038/nrm.2017.107
   Heaver SL, 2018, CURR OPIN MICROBIOL, V43, P92, DOI 10.1016/j.mib.2017.12.011
   Hoffmann AA, 2011, NATURE, V476, P454, DOI 10.1038/nature10356
   Hongoh Y, 2008, SCIENCE, V322, P1108, DOI 10.1126/science.1165578
   Iessi E, 2020, INT REV CEL MOL BIO, V351, P149, DOI 10.1016/bs.ircmb.2020.02.004
   Indriani Citra, 2020, Gates Open Res, V4, P50, DOI 10.12688/gatesopenres.13122.1
   Johnson EL, 2020, NAT COMMUN, V11, DOI 10.1038/s41467-020-16274-w
   Kawulka KE, 2004, BIOCHEMISTRY-US, V43, P3385, DOI 10.1021/bi0359527
   Lang J, 2020, NAT COMMUN, V11, DOI 10.1038/s41467-020-15072-8
   Liao MF, 2005, J CELL BIOL, V171, P111, DOI 10.1083/jcb.200507075
   Liu T, 2018, DEV COMP IMMUNOL, V83, P34, DOI 10.1016/j.dci.2017.12.025
   Nikoh N, 2011, GENOME BIOL EVOL, V3, P702, DOI 10.1093/gbe/evr064
   Obadia T, 2022, NAT COMMUN, V13, DOI 10.1038/s41467-022-32234-y
   Paploski IAD, 2016, EMERG INFECT DIS, V22, P1438, DOI 10.3201/eid2208.160496
   Pickard JM, 2017, IMMUNOL REV, V279, P70, DOI 10.1111/imr.12567
   Raichur S, 2014, CELL METAB, V20, P919, DOI 10.1016/j.cmet.2014.10.007
   Ramirez JL, 2014, PLOS PATHOG, V10, DOI 10.1371/journal.ppat.1004398
   Ramirez JL, 2012, PLOS NEGLECT TROP D, V6, DOI 10.1371/journal.pntd.0001561
   Rea MC, 2007, J MED MICROBIOL, V56, P940, DOI 10.1099/jmm.0.47085-0
   Rea MC, 2010, P NATL ACAD SCI USA, V107, P9352, DOI 10.1073/pnas.0913554107
   Reiter P, 2006, LANCET INFECT DIS, V6, P463, DOI 10.1016/S1473-3099(06)70531-X
   Rezza G, 2012, BMC PUBLIC HEALTH, V12, DOI 10.1186/1471-2458-12-72
   Rice TC, 2016, J LEUKOCYTE BIOL, V100, P1233, DOI 10.1189/jlb.3HI0416-197R
   Schuffenecker I, 2006, PLOS MED, V3, P1058, DOI 10.1371/journal.pmed.0030263
   Shaw WR, 2016, NAT COMMUN, V7, DOI 10.1038/ncomms11772
   Shi ZK, 2021, MSYSTEMS, V6, DOI 10.1128/mSystems.01190-20
   Sirohi D, 2017, J INFECT DIS, V216, pS935, DOI 10.1093/infdis/jix515
   Smith CA, 2006, ANAL CHEM, V78, P779, DOI 10.1021/ac051437y
   Souza-Neto JA, 2019, INFECT GENET EVOL, V67, P191, DOI 10.1016/j.meegid.2018.11.009
   Sud M, 2016, NUCLEIC ACIDS RES, V44, pD463, DOI 10.1093/nar/gkv1042
   Sun XM, 2024, NAT COMMUN, V15, DOI 10.1038/s41467-023-44444-z
   Tamura K, 2021, MOL BIOL EVOL, V38, P3022, DOI 10.1093/molbev/msab120
   Tirodkar T. S., 2012, Experimental Oncology, V34, P231
   Tsetsarkin KA, 2007, PLOS PATHOG, V3, P1895, DOI 10.1371/journal.ppat.0030201
   Viglietta M, 2021, FRONT MICROBIOL, V12, DOI 10.3389/fmicb.2021.773211
   Walker CL, 2019, AM J OBSTET GYNECOL, V220, P45, DOI 10.1016/j.ajog.2018.08.035
   Wang M, 2022, PLOS PATHOG, V18, DOI 10.1371/journal.ppat.1010837
   Wang XL, 2017, P NATL ACAD SCI USA, V114, pE2709, DOI 10.1073/pnas.1619326114
   Wang YH, 2023, MICROBIOL SPECTR, V11, DOI 10.1128/spectrum.03123-22
   Wen D, 2018, MBIO, V9, DOI [10.1128/mbio.00046-18, 10.1128/mBio.00046-18]
   Wu P, 2019, CELL HOST MICROBE, V25, P101, DOI 10.1016/j.chom.2018.11.004
   Xi ZY, 2008, PLOS PATHOG, V4, DOI 10.1371/journal.ppat.1000098
   Yapa BMCRW, 2019, EMERG MICROBES INFEC, V8, P70, DOI 10.1080/22221751.2018.1559708
   Zheng A, 2010, PLOS PATHOG, V6, DOI 10.1371/journal.ppat.1001157
   Zheng H, 2018, LAB ANIMAL, V47, P317, DOI 10.1038/s41684-018-0173-x
   Zheng XY, 2019, NATURE, V572, P56, DOI 10.1038/s41586-019-1407-9
NR 70
TC 3
Z9 3
U1 11
U2 36
PU NATURE PORTFOLIO
PI BERLIN
PA HEIDELBERGER PLATZ 3, BERLIN, 14197, GERMANY
EI 2041-1723
J9 NAT COMMUN
JI Nat. Commun.
PD SEP 19
PY 2024
VL 15
IS 1
AR 8221
DI 10.1038/s41467-024-52566-1
PG 16
WC Multidisciplinary Sciences
WE Science Citation Index Expanded (SCI-EXPANDED)
SC Science & Technology - Other Topics
GA G5O9P
UT WOS:001317139000022
PM 39300135
OA gold
DA 2025-07-26
ER

PT J
AU Wynne, NE
   Applebach, E
   Chandrasegaran, K
   Ajayi, OM
   Chakraborty, S
   Bonizzoni, M
   Lahondere, C
   Benoit, JB
   Vinauger, C
AF Wynne, Nicole E.
   Applebach, Emilie
   Chandrasegaran, Karthikeyan
   Ajayi, Oluwaseun M.
   Chakraborty, Souvik
   Bonizzoni, Mariangela
   Lahondere, Chloe
   Benoit, Joshua B.
   Vinauger, Clement
TI Aedes albopictus colonies from different geographic origins
   differ in their sleep and activity levels but not in the time of peak
   activity
SO MEDICAL AND VETERINARY ENTOMOLOGY
LA English
DT Article
DE activity patterns; Aedes albopictus; disease vector insects;
   intra-specific variability; mosquitoes; sleep patterns
ID CIRCADIAN CLOCK; AEGYPTI; CHIKUNGUNYA; MOSQUITO; RHYTHMS; VECTOR
AB Mosquitoes occupy a wide range of habitats where they experience various environmental conditions. The ability of some species, such as the tiger mosquito, Aedes albopictus, to adapt to local conditions certainly contributes to their invasive success. Among traits that remain to be examined, mosquitoes' ability to time their activity with that of the local host population has been suggested to be of significant epidemiological importance. However, whether different populations display heritable differences in their chronotype has not been examined. Here, we compared laboratory strains originating from eight populations from three continents, monitored their spontaneous locomotor activity patterns and analysed their sleep-like states. Overall, all strains showed conserved diurnal activity concentrated in the hours preceding the crepuscule. Similarly, they all showed increased sleep levels during the morning and night hours. However, we observed strain-specific differences in the activity levels at each phase of the day. We also observed differences in the fraction of time that each strain spends in a sleep-like state, explained by variations in the sleep architecture across strains. Human population density and the latitude of the site of the geographic origin of the tested strain showed significant effects on sleep and activity patterns. Altogether, these results suggest that Ae. albopictus mosquitoes adapt to local environmental conditions via heritable adaptations of their chronotype.
C1 [Wynne, Nicole E.; Applebach, Emilie; Chandrasegaran, Karthikeyan; Lahondere, Chloe; Vinauger, Clement] Virginia Polytech Inst & State Univ, Dept Biochem, Blacksburg, VA 24061 USA.
   [Ajayi, Oluwaseun M.; Chakraborty, Souvik; Benoit, Joshua B.] Univ Cincinnati, Dept Biol Sci, Cincinnati, OH USA.
   [Bonizzoni, Mariangela] Univ Pavia, Dept Biol & Biotechnol, Pavia, Italy.
   [Chandrasegaran, Karthikeyan] Univ Calif Riverside, Dept Entomol, Entomol Museum, Riverside, CA USA.
C3 Virginia Polytechnic Institute & State University; University System of
   Ohio; University of Cincinnati; University of Pavia; University of
   California System; University of California Riverside
RP Vinauger, C (corresponding author), Virginia Polytech Inst & State Univ, Dept Biochem, Blacksburg, VA 24061 USA.
EM vinauger@vt.edu
RI Ajayi, Oluwaseun/GPX-7645-2022; Vinauger, Clement/AEN-4574-2022;
   bonizzoni, mariangela/AAM-9035-2021; Chandrasegaran,
   Karthikeyan/I-4037-2019
OI Vinauger, Clement/0000-0002-3704-5427; 
FU National Institutes of Health [NR-48979]; NIAID, NIH [R01AI155785,
   R01AI148551, R21AI166633]; National Institute of Allergy and Infectious
   Diseases of the National Institutes of Health [VA-1017860, VA-160212];
   USDA National Institute of Food and Agriculture, Hatch Research
FX We thank Helen Oker and Saied 'JP' Mirlohi for their help in maintaining
   the Aedes albopictus strains in the colony. The following reagent was
   obtained through BEI Resources, NIAID, NIH: Ae. albopictus, strain
   Gainesville, MRA-804, contributed by S. A. Allan; strain ATM-NJ95, eggs,
   NR-48979, contributed by D. M. Fonseca. This study was partially
   supported by the National Institute of Allergy and Infectious Diseases
   of the National Institutes of Health under Award Number R01AI155785 (to
   C.V. for shared incubator space); R01AI148551 (to J.B.B. for shared
   incubator space); and R21AI166633, which focuses on understanding
   mosquito sleep, and the USDA National Institute of Food and Agriculture,
   Hatch Research projects VA-1017860 and VA-160212 (to C.V.).
CR Ajayi O.M., 2024, BIORXIV
   Ajayi OM, 2023, INTEGR COMP BIOL, V63, P530, DOI 10.1093/icb/icad097
   Ajayi OM, 2022, J EXP BIOL, V225, DOI 10.1242/jeb.244032
   Ajayi OM, 2020, TRENDS PARASITOL, V36, P888, DOI 10.1016/j.pt.2020.08.004
   Barnard DR, 2011, B ENTOMOL RES, V101, P277, DOI 10.1017/S0007485310000453
   Bates D, 2015, J STAT SOFTW, V67, P1, DOI 10.18637/jss.v067.i01
   Benoit J.B., 2022, SENSORY ECOLOGY DIS, V32, P815
   Bonizzoni M, 2013, TRENDS PARASITOL, V29, P460, DOI 10.1016/j.pt.2013.07.003
   Carlassara M., 2023, BIORXIV
   Casas-Martínez M, 2013, J VECTOR ECOL, V38, P277, DOI 10.1111/j.1948-7134.2013.12041.x
   Crawford J.E., 2023, BIORXIV
   de Lima-Camara Tamara Nunes, 2010, Oecologia Australis, V14, P737
   Delatte H, 2010, VECTOR-BORNE ZOONOT, V10, P249, DOI 10.1089/vbz.2009.0026
   Duffield G, 2024, CURR OPIN INSECT SCI, V63, DOI 10.1016/j.cois.2024.101179
   Eilerts DF, 2018, INSECTS, V9, DOI 10.3390/insects9040147
   Geissmann Q, 2019, PLOS ONE, V14, DOI 10.1371/journal.pone.0209331
   Gentile C, 2013, MEM I OSWALDO CRUZ, V108, P80, DOI 10.1590/0074-0276130471
   Harbison ST, 2017, PLOS GENET, V13, DOI 10.1371/journal.pgen.1007098
   Harbison ST, 2013, BMC GENOMICS, V14, DOI 10.1186/1471-2164-14-281
   Harrison RE, 2023, COMMUN BIOL, V6, DOI 10.1038/s42003-023-05545-z
   Higa Yukiko, 2000, Medical Entomology and Zoology, V51, P205
   Jung JW, 2013, PLOS ONE, V8, DOI 10.1371/journal.pone.0081361
   Kamal M, 2018, PLOS ONE, V13, DOI 10.1371/journal.pone.0210122
   Kotsakiozi P, 2017, ECOL EVOL, V7, P10143, DOI 10.1002/ece3.3514
   Lau MJ, 2020, AM J TROP MED HYG, V102, P223, DOI 10.4269/ajtmh.19-0510
   Lounibos LP, 2016, J INFECT DIS, V214, pS453, DOI 10.1093/infdis/jiw285
   Manni M, 2017, PLOS NEGLECT TROP D, V11, DOI 10.1371/journal.pntd.0005332
   Negron YLS, 2018, G3-GENES GENOM GENET, V8, P2865, DOI 10.1534/g3.118.200503
   Reinhold JM, 2018, INSECTS, V9, DOI 10.3390/insects9040158
   Rochlin I, 2013, PLOS ONE, V8, DOI 10.1371/journal.pone.0060874
   Rund SSC, 2016, INSECTS, V7, DOI 10.3390/insects7020014
   Rund SSC, 2013, SCI REP-UK, V3, DOI 10.1038/srep02494
   Rund SSC, 2013, BMC GENOMICS, V14, DOI 10.1186/1471-2164-14-218
   Rund SSC, 2012, J INSECT PHYSIOL, V58, P1609, DOI 10.1016/j.jinsphys.2012.09.016
   Shafer OT, 2021, CURR BIOL, V31, pR38, DOI 10.1016/j.cub.2020.10.082
   Svetec N, 2015, BMC EVOL BIOL, V15, DOI 10.1186/s12862-015-0316-2
   Tallon AK, 2019, SCI REP-UK, V9, DOI 10.1038/s41598-018-36550-6
   Unlu I, 2021, PLOS NEGLECT TROP D, V15, DOI 10.1371/journal.pntd.0009438
   Upshur IF, 2019, INSECTS, V10, DOI 10.3390/insects10100347
   Wilke ABB, 2023, PLOS NEGLECT TROP D, V17, DOI 10.1371/journal.pntd.0011074
   YEE WL, 1992, J MED ENTOMOL, V29, P784, DOI 10.1093/jmedent/29.5.784
NR 41
TC 1
Z9 1
U1 0
U2 2
PU WILEY
PI HOBOKEN
PA 111 RIVER ST, HOBOKEN 07030-5774, NJ USA
SN 0269-283X
EI 1365-2915
J9 MED VET ENTOMOL
JI Med. Vet. Entomol.
PD DEC
PY 2024
VL 38
IS 4
BP 495
EP 507
DI 10.1111/mve.12765
EA SEP 2024
PG 13
WC Entomology; Veterinary Sciences
WE Science Citation Index Expanded (SCI-EXPANDED)
SC Entomology; Veterinary Sciences
GA L1V5B
UT WOS:001316478400001
PM 39300680
OA hybrid
DA 2025-07-26
ER

PT J
AU Earnest, JT
   Kirstein, OD
   Mendoza, AC
   Barrera-Fuentes, GA
   Puerta-Guardo, H
   Parra-Cardena, M
   Yam-Trujillo, K
   Collins, MH
   Pavia-Ruz, N
   Ayora-Talavera, G
   Gonzalez-Olvera, G
   Medina-Barreiro, A
   Bibiano-Marin, W
   Lenhart, A
   Halloran, ME
   Longini, I
   Dean, N
   Waller, LA
   Crisp, AM
   Correa-Morales, F
   Palacio-Vargas, J
   Granja-Perez, P
   Villanueva, S
   Delfin-Gonzalez, H
   Gomez-Dantes, H
   Manrique-Saide, P
   Vazquez-Prokopec, GM
AF Earnest, James T.
   Kirstein, Oscar D.
   Mendoza, Azael C.
   Barrera-Fuentes, Gloria A.
   Puerta-Guardo, Henry
   Parra-Cardena, Manuel
   Yam-Trujillo, Kevin
   Collins, Matthew H.
   Pavia-Ruz, Norma
   Ayora-Talavera, Guadalupe
   Gonzalez-Olvera, Gabriela
   Medina-Barreiro, Anuar
   Bibiano-Marin, Wilberth
   Lenhart, Audrey
   Halloran, M. Elizabeth
   Longini, Ira
   Dean, Natalie
   Waller, Lance A.
   Crisp, Amy M.
   Correa-Morales, Fabian
   Palacio-Vargas, Jorge
   Granja-Perez, Pilar
   Villanueva, Salha
   Delfin-Gonzalez, Hugo
   Gomez-Dantes, Hector
   Manrique-Saide, Pablo
   Vazquez-Prokopec, Gonzalo M.
TI The TIRS trial: Enrollment procedures and baseline characterization of a
   pediatric cohort to quantify the epidemiologic impact of targeted indoor
   residual spraying on Aedes-borne viruses in Merida, Mexico
SO PLOS ONE
LA English
DT Article
ID CHIKUNGUNYA-VIRUS; ZIKA VIRUS; DENGUE; ANTIBODIES; INFECTION; AEGYPTI;
   YUCATAN; STATE
AB Aedes mosquito-borne viruses (ABVs) place a substantial strain on public health resources in the Americas. Vector control of Aedes mosquitoes is an important public health strategy to decrease or prevent spread of ABVs. The ongoing Targeted Indoor Residual Spraying (TIRS) trial is an NIH-sponsored clinical trial to study the efficacy of a novel, proactive vector control technique to prevent dengue virus (DENV), Zika virus (ZIKV), and chikungunya virus (CHIKV) infections in the endemic city of Merida, Yucatan, Mexico. The primary outcome of the trial is laboratory-confirmed ABV infections in neighborhood clusters. Despite the difficulties caused by the COVID-19 pandemic, by early 2021 the TIRS trial completed enrollment of 4,792 children aged 2-15 years in 50 neighborhood clusters which were allocated to control or intervention arms via a covariate-constrained randomization algorithm. Here, we describe the makeup and ABV seroprevalence of participants and mosquito population characteristics in both arms before TIRS administration. Baseline surveys showed similar distribution of age, sex, and socio-economic factors between the arms. Serum samples from 1,399 children were tested by commercially available ELISAs for presence of anti-ABV antibodies. We found that 45.1% of children were seropositive for one or more flaviviruses and 24.0% were seropositive for CHIKV. Of the flavivirus-positive participants, most were positive for ZIKV-neutralizing antibodies by focus reduction neutralization testing which indicated a higher proportion of participants with previous ZIKV than DENV infections within the cohort. Both study arms had statistically similar seroprevalence for all viruses tested, similar socio-demographic compositions, similar levels of Ae. aegypti infestation, and similar observed mosquito susceptibility to insecticides. These findings describe a population with a high rate of previous exposure to ZIKV and lower titers of neutralizing antibodies against DENV serotypes, suggesting susceptibility to future outbreaks of flaviviruses is possible, but proactive vector control may mitigate these risks.
C1 [Earnest, James T.; Vazquez-Prokopec, Gonzalo M.] Emory Univ, Dept Environm Sci, Atlanta, GA 30322 USA.
   [Kirstein, Oscar D.] Minist Hlth, Cent Lab Entomol & Parasitol, Jerusalem, Israel.
   [Mendoza, Azael C.; Barrera-Fuentes, Gloria A.; Puerta-Guardo, Henry; Gonzalez-Olvera, Gabriela; Medina-Barreiro, Anuar; Bibiano-Marin, Wilberth; Delfin-Gonzalez, Hugo; Manrique-Saide, Pablo] Univ Autonoma Yucatan, Unidad Colaborat Bioensayos Entomol, Campus Ciencias Biol & Agr, Merida, Yucatan, Mexico.
   [Barrera-Fuentes, Gloria A.; Pavia-Ruz, Norma] Univ Autonoma Yucatan, Ctr Invest Reg Dr Hideyo Noguchi, Lab Hematol, Merida, Yucatan, Mexico.
   [Puerta-Guardo, Henry; Parra-Cardena, Manuel; Yam-Trujillo, Kevin; Ayora-Talavera, Guadalupe] Univ Autonoma Yucatan, Ctr Invest Reg Dr Hideyo Noguchi, Lab Virol, Merida, Yucatan, Mexico.
   [Collins, Matthew H.] Emory Univ, Hope Clin, Emory Vaccine Ctr, Div Infect Dis,Sch Med,Dept Med, Decatur, GA USA.
   [Lenhart, Audrey] US CDC, Entomol Branch, Div Parasit Dis & Malaria, Atlanta, GA USA.
   [Halloran, M. Elizabeth] Fred Hutchinson Canc Ctr, Vaccine & Infect Dis Div, Seattle, WA USA.
   [Halloran, M. Elizabeth] Univ Washington, Dept Biostat, Seattle, WA USA.
   [Longini, Ira; Crisp, Amy M.] Univ Florida, Dept Biostat, Gainesville, FL USA.
   [Dean, Natalie; Waller, Lance A.] Emory Univ, Rollins Sch Publ Hlth, Dept Biostat & Bioinformat, Atlanta, GA USA.
   [Correa-Morales, Fabian] Ctr Nacl Programas Prevent & Control Enfermedades, Secretaria Salud Mexico, Mexico City, Mexico.
   [Palacio-Vargas, Jorge; Granja-Perez, Pilar; Villanueva, Salha] Serv Salud Yucatan, Merida, Yucatan, Mexico.
   [Gomez-Dantes, Hector] Natl Inst Publ Hlth, Hlth Syst Res Ctr, Cuernavaca, Mexico.
C3 Emory University; Ministry of Health - Israel; Universidad Autonoma de
   Yucatan; Universidad Autonoma de Yucatan; Universidad Autonoma de
   Yucatan; Emory University; Centers for Disease Control & Prevention -
   USA; Fred Hutchinson Cancer Center; University of Washington; University
   of Washington Seattle; State University System of Florida; University of
   Florida; Emory University; Rollins School Public Health; Instituto
   Nacional de Salud Publica
RP Vazquez-Prokopec, GM (corresponding author), Emory Univ, Dept Environm Sci, Atlanta, GA 30322 USA.
EM gmvazqu@emory.edu
RI Gonzalez-Olvera, Gabriela/AAQ-6219-2021; Waller, Lance/AAA-1012-2021;
   Ayora-Talavera, Guadalupe/AAH-3165-2019; Manrique-Saide,
   Pablo/AAB-1370-2021; Kirstein, Oscar/IUB-5124-2023
OI Earnest, James/0000-0002-5904-8733; MANRIQUE-SAIDE,
   PABLO/0000-0002-0565-1342; Barrera, Gloria/0000-0001-8491-5803; 
FU National Institutes of Health, National Institute of Allergy and
   Infectious Disease [U01AI148069]; NIH/National Institute of General
   Medical Sciences [U54 GM111274]; NIH/National Institute of Allergy and
   Infectious Disease [R37 AI0032042]; Innovative Vector Control
   Consortium, IVCC [DFID:30041-105]; CONACyt
FX This study is funded by the National Institutes of Health, National
   Institute of Allergy and Infectious Disease (U01AI148069;
   Vazquez-Prokopec, PI) and partially by grants from NIH/National
   Institute of General Medical Sciences (U54 GM111274; Halloran, PI),
   NIH/National Institute of Allergy and Infectious Disease (R37 AI0032042;
   Halloran, PI), and the Innovative Vector Control Consortium, IVCC
   (DFID:30041-105; Vazquez-Prokopec, PI). The funders have not had a role
   in the study's design and will not be involved in the collection,
   analysis, or interpretation of the data. MPD was supported by CONACyt.
   The findings and conclusions in this paper are those of the authors and
   do not necessarily represent the official position of the CDC.
CR Acosta-Reyes J., 2015, J Revista Salud Uninorte, V31, P621
   Díaz-Quioñez JA, 2016, VIRUS GENES, V52, P855, DOI 10.1007/s11262-016-1384-0
   Andrew AS, 2022, PLOS NEGLECT TROP D, V16, DOI 10.1371/journal.pntd.0010152
   [Anonymous], 2015, Principales resultados de la Encuesta Intercensal 2015 Oaxaca
   Ayora-Talavera G, 2022, PREV MED REP, V28, DOI 10.1016/j.pmedr.2022.101843
   Bhatt S, 2013, NATURE, V496, P504, DOI 10.1038/nature12060
   Bisanzio D, 2018, PLOS NEGLECT TROP D, V12, DOI 10.1371/journal.pntd.0006298
   Bowman LR., 2016, Systematic review and meta-analysis, V10, pe0004551
   Brady OJ, 2019, PLOS MED, V16, DOI 10.1371/journal.pmed.1002755
   Brogdon W., 2014, Guideline for Evaluating Insecticide Resistance in Vectors Using the CDC Bottle Bioassay
   Cavany SM, 2020, PLOS COMPUT BIOL, V16, DOI [10.1371/journal.pcbi.1007743, 10.1371/journal.pcbi.1007743.r001, 10.1371/journal.pcbi.1007743.r002, 10.1371/journal.pcbi.1007743.r003, 10.1371/journal.pcbi.1007743.r004]
   Chastel Claude, 2005, Bull Acad Natl Med, V189, P1827
   Collins MH, 2019, TROP MED INFECT DIS, V4, DOI 10.3390/tropicalmed4020068
   Cortes-Escamilla A, 2018, SALUD PUBLICA MEXICO, V60, P63, DOI 10.21149/9149
   Crisp AM, 2023, CLIN TRIALS, V20, P284, DOI 10.1177/17407745231160556
   Cuzzubbo AJ, 1999, CLIN DIAGN LAB IMMUN, V6, P705, DOI 10.1128/CDLI.6.5.705-712.1999
   DANTES HG, 1988, INT J EPIDEMIOL, V17, P178, DOI 10.1093/ije/17.1.178
   Dash PK, 2007, VECTOR-BORNE ZOONOT, V7, P519, DOI [10.1089/vbz.2006.0648, 10.1089/vbz.2007.7272]
   Dunbar MW, 2019, PLOS NEGLECT TROP D, V13, DOI 10.1371/journal.pntd.0007203
   Dzul-Manzanilla F, 2021, LANCET PLANET HEALTH, V5, pE277, DOI [10.1016/S2542-5196(21)00030-9, 10.17632/m6nvnzgzdt.1]
   Espinoza-Gmez F., 2003, Salud Pblica de Mxico, V45
   Farfan-Ale J A, 1991, Bol Med Hosp Infant Mex, V48, P780
   Gu W, 2004, MED VET ENTOMOL, V18, P200, DOI 10.1111/j.0269-283X.2004.00482.x
   Guzman MG, 2016, NAT REV DIS PRIMERS, V2, DOI 10.1038/nrdp.2016.55
   Hladish TJ, 2020, P NATL ACAD SCI USA, V117, P3319, DOI 10.1073/pnas.1903496117
   Hladish TJ, 2018, PLOS NEGLECT TROP D, V12, DOI 10.1371/journal.pntd.0006570
   Koyoc-Cardeña E, 2019, PARASITE VECTOR, V12, DOI 10.1186/s13071-019-3503-y
   Lahariya Chandrakant, 2006, Journal of Vector Borne Diseases, V43, P151
   Lanciotti RS, 2007, EMERG INFECT DIS, V13, P764, DOI 10.3201/eid1305.070015
   LUMSDEN W. H. R., 1955, TANGANYIKA TERRITORY IN 1952 53 II TRANS ROY SOC TROP MED AND HYG, V49, P33, DOI 10.1016/0035-9203(55)90081-X
   Manrique-Saide P, 2014, MED VET ENTOMOL, V28, P264, DOI 10.1111/mve.12046
   Manrique-Saide P, 2020, TRIALS, V21, DOI 10.1186/s13063-020-04780-7
   Moro ML, 2010, AM J TROP MED HYG, V82, P508, DOI 10.4269/ajtmh.2010.09-0322
   Morrison AC, 2004, J MED ENTOMOL, V41, P1123, DOI 10.1603/0022-2585-41.6.1123
   Navarrete-Espinosa J, 2006, SALUD PUBLICA MEXICO, V48, P220, DOI 10.1590/S0036-36342006000300006
   PADBIDRI VS, 1979, J HYG EPID MICROB IM, V23, P445
   Panning M, 2008, EMERG INFECT DIS, V14, P416, DOI 10.3201/eid1403.070906
   Pavía-Ruz N, 2018, PLOS NEGLECT TROP D, V12, DOI 10.1371/journal.pntd.0006748
   Pavía-Ruz N, 2018, AM J TROP MED HYG, V98, P1202, DOI 10.4269/ajtmh.17-0382
   Paz-Soldan VA, 2014, PLOS NEGLECT TROP D, V8, DOI 10.1371/journal.pntd.0002888
   Reiner RC, 2016, PLOS NEGLECT TROP D, V10, DOI 10.1371/journal.pntd.0004588
   Ritchie SA, 2021, ECOL CONT VECTOR-BOR, V6, P59, DOI 10.3920/978-90-8686-895-7_4
   Rivera-vila RC., 2014, Salud Publica Mex, V56, P402, DOI [10.21149/spm.v56i4.7361, DOI 10.21149/SPM.V56I4.7361]
   Roehrig JT, 2008, VIRAL IMMUNOL, V21, P123, DOI 10.1089/vim.2008.0007
   Rojas DP, 2018, PLOS NEGLECT TROP D, V12, DOI 10.1371/journal.pntd.0006847
   Romer Y, 2019, EMERG INFECT DIS, V25, P1452, DOI 10.3201/eid2508.180915
   Salje H., 2021, Evaluation of the extended efficacy of the Dengvaxia vaccine against symptomatic and subclinical dengue infection, V27, P1395
   Sismanidis C, 2008, CLIN TRIALS, V5, P316, DOI 10.1177/1740774508094747
   Staikowsky F, 2009, PLOS ONE, V4, DOI 10.1371/journal.pone.0007603
   Stoddard ST, 2013, P NATL ACAD SCI USA, V110, P994, DOI 10.1073/pnas.1213349110
   Team Q.D., 2016, QGIS geographic information system
   Vazquez-Prokopec GM, 2022, SCI REP-UK, V12, DOI 10.1038/s41598-022-26577-1
   Vazquez-Prokopec GM, 2017, PLOS NEGLECT TROP D, V11, DOI 10.1371/journal.pntd.0005656
   Vazquez-Prokopec GM, 2017, SCI ADV, V3, DOI 10.1126/sciadv.1602024
   Wilson AL, 2015, TRENDS PARASITOL, V31, P380, DOI 10.1016/j.pt.2015.04.015
   World Health Organization Dengue, 2009, GUIDELINES DIAGNOSIS, P1
   Yang XR, 2021, J TRAVEL MED, V28, DOI 10.1093/jtm/taab146
NR 57
TC 0
Z9 0
U1 1
U2 1
PU PUBLIC LIBRARY SCIENCE
PI SAN FRANCISCO
PA 1160 BATTERY STREET, STE 100, SAN FRANCISCO, CA 94111 USA
SN 1932-6203
J9 PLOS ONE
JI PLoS One
PD SEP 18
PY 2024
VL 19
IS 9
AR e0310480
DI 10.1371/journal.pone.0310480
PG 22
WC Multidisciplinary Sciences
WE Science Citation Index Expanded (SCI-EXPANDED)
SC Science & Technology - Other Topics
GA H1K3Z
UT WOS:001321095300061
PM 39292670
OA gold
DA 2025-07-26
ER

PT J
AU Kumari, R
   Lindgren, C
   Kumar, R
   Forsgren, N
   Andersson, CD
   Ekström, F
   Linusson, A
AF Kumari, Rashmi
   Lindgren, Cecilia
   Kumar, Rajendra
   Forsgren, Nina
   Andersson, C. David
   Ekstrom, Fredrik
   Linusson, Anna
TI Enzyme Dynamics Determine the Potency and Selectivity of Inhibitors
   Targeting Disease-Transmitting Mosquitoes
SO ACS INFECTIOUS DISEASES
LA English
DT Article
DE acetylcholinesterase; molecular dynamics; inhibitors; vector control;
   mosquitoes
ID ACTIVE-SITE GORGE; MOLECULAR-DYNAMICS; ACETYLCHOLINESTERASE 1;
   NANOSECOND DYNAMICS; CRYSTAL-STRUCTURES; WATER-MOLECULES;
   HIGH-THROUGHPUT; X-RAY; BINDING; CYS(69)-CYS(96)
AB Vector control of mosquitoes with insecticides is an important tool for preventing the spread of mosquito-borne diseases including malaria, dengue, chikungunya, and Zika. Development of active ingredients for insecticides are urgently needed because existing agents exhibit off-target toxicity and are subject to increasing resistance. We therefore seek to develop noncovalent inhibitors of the validated insecticidal target acetylcholinesterase 1 (AChE1) from mosquitoes. Here we use molecular dynamics simulations to identify structural properties essential for the potency of reversible inhibitors targeting AChE1 from Anopheles gambiae (AgAChE1), the malaria-transmitting mosquito, and for selectivity relative to the vertebrate Mus musculus AChE (mAChE). We show that the collective motions of apo AgAChE1 and mAChE differ, with AgAChE1 exhibiting less dynamic movement. Opening and closing of the gorge, which regulates access to the catalytic triad, is enabled by different mechanisms in the two species, which could be linked to their differing amino acid sequences. Inhibitor binding reduced the overall magnitude of dynamics of AChE. In particular, more potent inhibitors reduced the flexibility of the Omega loop at the entrance of the gorge. The selectivity of inhibitors for AgAChE1 over mAChE derives from the positioning of the alpha-helix lining the binding gorge. Our findings emphasize the need to consider dynamics when developing inhibitors targeting this enzyme and highlight factors needed to create potent and selective AgAChE1 inhibitors that could serve as active ingredients to combat disease-transmitting mosquitoes.
C1 [Kumari, Rashmi; Lindgren, Cecilia; Kumar, Rajendra; Andersson, C. David; Linusson, Anna] Umea Univ, Dept Chem, SE-90187 Umea, Sweden.
   [Forsgren, Nina; Ekstrom, Fredrik] Swedish Def Res Agcy, CBRN Def & Secur, SE-90621 Umea, Sweden.
C3 Umea University; Saab Group
RP Linusson, A (corresponding author), Umea Univ, Dept Chem, SE-90187 Umea, Sweden.
EM anna.linusson@umu.se
OI Kumar, Rajendra/0000-0002-7268-9519; Linusson, Anna/0000-0003-0063-8912
FU Swedish Research Council [2018-05176, 2022-04331, 2018-05973,
   2018-07152]; Swedish Governmental Agency for Innovation Systems
   [2018-04969]; Formas [2019-02496]; Swedish Research Council [2022-04331,
   2018-05176] Funding Source: Swedish Research Council; Vinnova
   [2018-05176] Funding Source: Vinnova
FX This work was funded by grants from the Swedish Research Council
   (2018-05176 and 2022-04331). The research was enabled by resources
   provided by the Swedish National Infrastructure for Computing (SNIC),
   partially funded by the Swedish Research Council through grant agreement
   no. 2018-05973. The computations were conducted using the resources of
   High Performance Computing Center North (HPC2N). We acknowledge MAX IV
   Laboratory for time on the BioMAX Beamline. Research conducted at MAX
   IV, a Swedish national user facility, is supported by the Swedish
   Research council under contract 2018-07152, the Swedish Governmental
   Agency for Innovation Systems under contract 2018-04969, and Formas
   under contract 2019-02496.
CR Adams PD, 2010, ACTA CRYSTALLOGR D, V66, P213, DOI 10.1107/S0907444909052925
   Andersson CD, 2013, J MED CHEM, V56, P7615, DOI 10.1021/jm400990p
   [Anonymous], 2024, The PyMOL Molecular Graphics System, Version 3.1.0
   [Anonymous], 2020, WHO World Malaria Report 2020
   [Anonymous], 2018, GMXCLUSTERBYFEATURES
   [Anonymous], 2005, AMBER
   [Anonymous], WHO FACT SHEET VECTO
   [Anonymous], 2024, GRAPHPAD PRISMVERSIO
   Bennion BJ, 2015, PLOS ONE, V10, DOI 10.1371/journal.pone.0121092
   Berg Lotta, 2011, PLoS One, V6, pe26039, DOI 10.1371/journal.pone.0026039
   Berg L, 2012, ANGEW CHEM INT EDIT, V51, P12716, DOI 10.1002/anie.201205113
   Bhatt S, 2015, NATURE, V526, P207, DOI 10.1038/nature15535
   Botha CJ, 2015, J S AFR VET ASSOC, V86, DOI 10.4102/jsava.v86i1.1329
   Bourne Y, 2003, EMBO J, V22, P1, DOI 10.1093/emboj/cdg005
   Boyd AE, 2004, J BIOL CHEM, V279, P26612, DOI 10.1074/jbc.M401482200
   Carlier PR, 2008, CHEM-BIOL INTERACT, V175, P368, DOI 10.1016/j.cbi.2008.04.037
   Carlier PR, 2018, PESTIC BIOCHEM PHYS, V151, P32, DOI 10.1016/j.pestbp.2018.02.003
   Chandar NB, 2019, CHEM-BIOL INTERACT, V310, DOI 10.1016/j.cbi.2019.06.028
   Cheng SM, 2017, SCI REP-UK, V7, DOI 10.1038/s41598-017-03088-y
   Cheung J, 2018, STRUCTURE, V26, P130, DOI 10.1016/j.str.2017.11.021
   De Boer D, 2021, BIOMOLECULES, V11, DOI 10.3390/biom11040580
   Dou DF, 2013, SCI REP-UK, V3, DOI 10.1038/srep01068
   Dvir H, 2010, CHEM-BIOL INTERACT, V187, P10, DOI 10.1016/j.cbi.2010.01.042
   Ekström F, 2006, BIOCHEMISTRY-US, V45, P74, DOI 10.1021/bi051286t
   Emsley P, 2010, ACTA CRYSTALLOGR D, V66, P486, DOI 10.1107/S0907444910007493
   Engdahl C, 2016, J MED CHEM, V59, P9409, DOI 10.1021/acs.jmedchem.6b00967
   Engdahl C, 2015, PLOS ONE, V10, DOI 10.1371/journal.pone.0138598
   Eskenazi B, 1999, ENVIRON HEALTH PERSP, V107, P409, DOI 10.1289/ehp.99107s3409
   Franklin MC, 2016, PROTEINS, V84, P1246, DOI 10.1002/prot.25073
   Frisch G. M. J., 2009, Gaussian 16 , Rev. C.01, DOI DOI 10.1159/000348293
   Gorecki L, 2020, ACS MED CHEM LETT, V11, P65, DOI 10.1021/acsmedchemlett.9b00477
   GROCHULSKI P, 1994, PROTEIN SCI, V3, P82
   GROCHULSKI P, 1993, J BIOL CHEM, V268, P12843
   Han Q, 2018, INSECT SCI, V25, P721, DOI 10.1111/1744-7917.12450
   Henchman RH, 2002, BIOPHYS J, V82, P2671, DOI 10.1016/S0006-3495(02)75609-9
   Hepnarova V, 2022, TOXICOL IN VITRO, V85, DOI 10.1016/j.tiv.2022.105463
   Kim YH, 2013, INSECT BIOCHEM MOLEC, V43, P47, DOI 10.1016/j.ibmb.2012.11.004
   Knutsson S, 2018, J MED CHEM, V61, P10545, DOI 10.1021/acs.jmedchem.8b01060
   Knutsson S, 2017, EUR J MED CHEM, V134, P415, DOI 10.1016/j.ejmech.2017.03.050
   Koellner G, 2000, J MOL BIOL, V296, P713, DOI 10.1006/jmbi.1999.3468
   Kumari R, 2014, J CHEM INF MODEL, V54, P1951, DOI 10.1021/ci500020m
   Mutunga JM, 2019, INT J ENV RES PUB HE, V16, DOI 10.3390/ijerph16091500
   Niu CY, 2005, J PHYS CHEM B, V109, P23730, DOI 10.1021/jp0552877
   O'Boyle NM, 2011, J CHEMINFORMATICS, V3, DOI 10.1186/1758-2946-3-33
   Pang YP, 2009, PLOS ONE, V4, DOI 10.1371/journal.pone.0006851
   Pettersen EF, 2004, J COMPUT CHEM, V25, P1605, DOI 10.1002/jcc.20084
   Pronk S, 2013, BIOINFORMATICS, V29, P845, DOI 10.1093/bioinformatics/btt055
   Ranson H, 2011, TRENDS PARASITOL, V27, P91, DOI 10.1016/j.pt.2010.08.004
   Rants'o TA, 2023, PARASITOL INT, V93, DOI 10.1016/j.parint.2022.102713
   Rocklöv J, 2020, NAT IMMUNOL, V21, P479, DOI 10.1038/s41590-020-0648-y
   SALI A, 1993, J MOL BIOL, V234, P779, DOI 10.1006/jmbi.1993.1626
   Shi JX, 2001, J BIOL CHEM, V276, P42196, DOI 10.1074/jbc.M106896200
   Shi JX, 2003, J BIOL CHEM, V278, P30905, DOI 10.1074/jbc.M303730200
   Smart OS, 1996, J MOL GRAPH MODEL, V14, P354, DOI 10.1016/S0263-7855(97)00009-X
   Figueira Thais Rezende e Silva, 2012, BMC Res Notes, V5, P185, DOI [10.1186/1756-0500-5-367, 10.1186/1756-0500-5-185]
   Tai K, 2001, BIOPHYS J, V81, P715, DOI 10.1016/S0006-3495(01)75736-0
   Taylor MJ, 2010, LANCET, V376, P1175, DOI 10.1016/S0140-6736(10)60586-7
   Van Belle D, 2000, J MOL BIOL, V298, P705, DOI 10.1006/jmbi.2000.3698
   Vidal-Albalat A, 2023, J MED CHEM, V66, P6333, DOI 10.1021/acs.jmedchem.3c00234
   Weill M, 2002, P ROY SOC B-BIOL SCI, V269, P2007, DOI 10.1098/rspb.2002.2122
   WILSON IB, 1961, J BIOL CHEM, V236, P2292
   Wlodek ST, 1997, J AM CHEM SOC, V119, P9513, DOI 10.1021/ja971226d
   Xu YC, 2003, J AM CHEM SOC, V125, P11340, DOI 10.1021/ja029775t
   Xu YC, 2008, BIOPHYS J, V95, P2500, DOI 10.1529/biophysj.108.129601
   Xu YC, 2017, MOLECULES, V22, DOI 10.3390/molecules22081324
   Xu YC, 2010, BIOPHYS J, V99, P4003, DOI 10.1016/j.bpj.2010.10.047
   Zha XM, 2016, J MED CHEM, V59, P114, DOI 10.1021/acs.jmedchem.5b01119
NR 67
TC 1
Z9 1
U1 1
U2 5
PU AMER CHEMICAL SOC
PI WASHINGTON
PA 1155 16TH ST, NW, WASHINGTON, DC 20036 USA
SN 2373-8227
J9 ACS INFECT DIS
JI ACS Infect. Dis.
PD SEP 18
PY 2024
VL 10
IS 10
BP 3664
EP 3680
DI 10.1021/acsinfecdis.4c00531
EA SEP 2024
PG 17
WC Chemistry, Medicinal; Infectious Diseases
WE Science Citation Index Expanded (SCI-EXPANDED)
SC Pharmacology & Pharmacy; Infectious Diseases
GA I5E7H
UT WOS:001315756000001
PM 39291389
OA hybrid
DA 2025-07-26
ER

PT J
AU Weber, WC
   Streblow, DN
   Coffey, LL
AF Weber, Whitney C.
   Streblow, Daniel N.
   Coffey, Lark L.
TI Chikungunya Virus Vaccines: A Review of IXCHIQ and PXVX0317 from
   Pre-Clinical Evaluation to Licensure
SO BIODRUGS
LA English
DT Review
ID PARTICLE VACCINE; DOUBLE-BLIND; SAFETY; IMMUNOGENICITY; MANAGEMENT;
   PATHOGENESIS; INFECTION; IMMUNITY
AB Chikungunya virus is an emerging mosquito-borne alphavirus that causes febrile illness and arthritic disease. Chikungunya virus is endemic in 110 countries and the World Health Organization estimates that it has caused more than 2 million cases of crippling acute and chronic arthritis globally since it re-emerged in 2005. Chikungunya virus outbreaks have occurred in Africa, Asia, Indian Ocean islands, South Pacific islands, Europe, and the Americas. Until recently, no specific countermeasures to prevent or treat chikungunya disease were available. To address this need, multiple vaccines are in human trials. These vaccines use messenger RNA-lipid nanoparticles, inactivated virus, and viral vector approaches, with a live-attenuated vaccine VLA1553 and a virus-like particle PXVX0317 in phase III testing. In November 2023, the US Food and Drug Administration (FDA) approved the VLA1553 live-attenuated vaccine, which is marketed as IXCHIQ. In June 2024, Health Canada approved IXCHIQ, and in July 2024, IXCHIQ was approved by the European Commission. On August 13, 2024, the US FDA granted priority review for PXVX0317. The European Medicine Agency is considering accelerated assessment review of PXVX0317, with potential for approval by both agencies in 2025. In this review, we summarize published data from pre-clinical and clinical trials for the IXCHIQ and PXVX0317 vaccines. We also discuss unanswered questions including potential impacts of pre-existing chikungunya virus immunity on vaccine safety and immunogenicity, whether long-term immunity can be achieved, safety in children, pregnant, and immunocompromised individuals, and vaccine efficacy in people with previous exposure to other emerging alphaviruses in addition to chikungunya virus.
C1 [Weber, Whitney C.; Streblow, Daniel N.] Oregon Hlth & Sci Univ, Vaccine & Gene Therapy Inst, Beaverton, OR USA.
   [Weber, Whitney C.; Streblow, Daniel N.] Oregon Hlth & Sci Univ, Dept Mol Microbiol & Immunol, Portland, OR USA.
   [Coffey, Lark L.] Univ Calif Davis, Sch Vet Med, Dept Pathol Microbiol & Immunol, Davis One Shields Ave,5327 VM3A, Davis, CA 95616 USA.
C3 Oregon Health & Science University; Oregon Health & Science University;
   University of California System; University of California Davis
RP Coffey, LL (corresponding author), Univ Calif Davis, Sch Vet Med, Dept Pathol Microbiol & Immunol, Davis One Shields Ave,5327 VM3A, Davis, CA 95616 USA.
EM lcoffey@ucdavis.edu
RI Weber, Whitney/AAO-5737-2021
OI Weber, Whitney/0000-0002-5868-8085; Coffey, Lark/0000-0002-0718-5146;
   Streblow, Daniel/0000-0002-6828-2492
FU University of California Davis School of Veterinary Medicine; US
   National Institute of Health [R01AI125902, U19AI142790, T32GM142619];
   Valneva Inc.
FX This work was supported by the University of California Davis School of
   Veterinary Medicine and the US National Institute of Health grants
   R01AI125902 to LLC, U19AI142790 to DNS, and T32GM142619 to Whitney C.
   Weber. Daniel N. Streblow received funding through a sponsored research
   grant from Valneva Inc.
CR Agnihothram S, 2023, SBRA IXCHIQ REPORT N
   Akahata W, 2010, NAT MED, V16, P334, DOI 10.1038/nm.2105
   [Anonymous], ADVISORY COMMITTEE I
   de Brito CAA, 2016, REV SOC BRAS MED TRO, V49, P668, DOI 10.1590/0037-8682-0279-2016
   Bartholomeeusen K, 2023, NAT REV DIS PRIMERS, V9, DOI 10.1038/s41572-023-00429-2
   Baylis SA, 2024, LANCET MICROBE, V5, DOI 10.1016/S2666-5247(24)00097-1
   Bennett SR, 2022, LANCET INFECT DIS, V22, P1343, DOI 10.1016/S1473-3099(22)00226-2
   Buerger V, 2024, J TRAVEL MED, V31, DOI 10.1093/jtm/taae084
   Burkett-Cadena ND, 2023, J MED ENTOMOL, V60, P1149, DOI 10.1093/jme/tjad070
   CDC, VLA 1553 CHIKUNGUNYA
   Centers for Disease Control, CHIKUNGUNYA VIRUS
   CEPI, CEPI AWARDS US 234 M
   Chang LJ, 2014, LANCET, V384, P2046, DOI 10.1016/S0140-6736(14)61185-5
   Chen GL, 2020, JAMA-J AM MED ASSOC, V323, P1369, DOI 10.1001/jama.2020.2477
   Cherian N, 2023, NPJ VACCINES, V8, DOI 10.1038/s41541-023-00722-x
   Chhabra M, 2008, INDIAN J MED MICROBI, V26, P5, DOI 10.4103/0255-0857.38850
   Chu HY, 2013, VACCINE, V31, P3353, DOI 10.1016/j.vaccine.2013.05.059
   Coffey LL, 2014, VIRUSES-BASEL, V6, P4628, DOI 10.3390/v6114628
   Coffey LL, 2011, P NATL ACAD SCI USA, V108, P16038, DOI 10.1073/pnas.1111650108
   Couderc T, 2009, J INFECT DIS, V200, P516, DOI 10.1086/600381
   Edelman R, 2000, AM J TROP MED HYG, V62, P681, DOI 10.4269/ajtmh.2000.62.681
   Flahault Antoine, 2007, Sante Publique, V19 Suppl 3, pS165
   Flandes X, 2024, VACCINE, V42, pS9, DOI 10.1016/j.vaccine.2023.07.069
   Fred A, 2018, EPIDEMIOL INFECT, V146, P1056, DOI 10.1017/S0950268818000341
   Gache HRJ, POSITIVE IMMUNOGENIC
   Goertz GP, 2018, PLOS NEGLECT TROP D, V12, DOI 10.1371/journal.pntd.0006958
   González-Sánchez JA, 2018, P R HEALTH SCI J, V37, P187
   Goo L, 2016, J INFECT DIS, V214, P1487, DOI 10.1093/infdis/jiw431
   Hallengärd D, 2014, J VIROL, V88, P2858, DOI 10.1128/JVI.03453-13
   Henss L, 2020, J INFECT DIS, V221, P1713, DOI 10.1093/infdis/jiz658
   Kam YW, 2012, J VIROL, V86, P13005, DOI 10.1128/JVI.01780-12
   Khan SU, 2020, ENVIRON HEALTH PERSP, V128, DOI 10.1289/EHP5899
   Kraemer MUG, 2015, SCI DATA, V2, DOI 10.1038/sdata.2015.35
   Kuhn R.J., 2007, Field's Virology, V5th
   Kumar R, 2021, TRAVEL MED INFECT DI, V44, DOI 10.1016/j.tmaid.2021.102168
   Martins KA, 2019, AM J TROP MED HYG, V100, P1541, DOI 10.4269/ajtmh.18-0756
   Mccarty JM, 2023, VACCINE, V41, P6146, DOI 10.1016/j.vaccine.2023.08.086
   McMahon R, 2024, LANCET INFECT DIS, DOI DOI 10.1016/S1473-3099
   Ninla-aesong P, 2020, VIRAL IMMUNOL, V33, P86, DOI 10.1089/vim.2019.0168
   Sales GMPG, 2018, REV ASSOC MED BRAS, V64, P63, DOI 10.1590/1806-9282.64.01.63
   Powers JM, 2023, PLOS NEGLECT TROP D, V17, DOI 10.1371/journal.pntd.0011154
   Puntasecca CJ, 2021, PLOS NEGLECT TROP D, V15, DOI 10.1371/journal.pntd.0009055
   Raju S, 2024, TRENDS IMMUNOL, V45, P85, DOI 10.1016/j.it.2023.11.006
   Raju S, 2023, SCI TRANSL MED, V15, DOI 10.1126/scitranslmed.ade8273
   Rao SMV, 2024, J GEN VIROL, V105, DOI 10.1099/jgv.0.001965
   Rezza G, 2019, PLOS NEGLECT TROP D, V13, DOI 10.1371/journal.pntd.0006919
   Riemersma KK, 2019, PLOS NEGLECT TROP D, V13, DOI 10.1371/journal.pntd.0007853
   ROBINSON M. C., 1955, TANGANYIKA TERRITORY IN 1952 53 I TRANS ROY SOC TROP MED AND HYG, V49, P28, DOI 10.1016/0035-9203(55)90080-8
   Roongaraya P, 2023, ASIAN PAC J ALLERGY, V41, P1, DOI [10.12932/AP-271222-1520, 10.12932/ap-271222-1520]
   Roques P, 2022, JCI INSIGHT, V7, DOI 10.1172/jci.insight.160173
   Roques P, 2017, JCI INSIGHT, V2, DOI 10.1172/jci.insight.83527
   Schmidt C, 2022, DRUG DES DEV THER, V16, P3663, DOI 10.2147/DDDT.S366112
   Schneider M, 2023, LANCET, V401, P2138, DOI 10.1016/S0140-6736(23)00641-4
   Schwartz O, 2010, NAT REV MICROBIOL, V8, P491, DOI 10.1038/nrmicro2368
   Simon F, 2015, MED MALADIES INFECT, V45, P243, DOI 10.1016/j.medmal.2015.05.007
   Stapleford KA, 2014, CELL HOST MICROBE, V15, P706, DOI 10.1016/j.chom.2014.05.008
   Suhrbier A, 2019, NAT REV RHEUMATOL, V15, P597, DOI 10.1038/s41584-019-0276-9
   Torales M, 2023, MMWR-MORBID MORTAL W, V72, P636, DOI 10.15585/mmwr.mm7223a5
   U.S. Food and Drug Administration, FDA approves first vaccine to prevent disease caused by Chikungunya virus
   U.S. Food and Drug Administration, Toxicity grading scale for healthy adult and adolescent volunteers enrolled in preventive vaccine clinical trials
   US FDA, VALNEVA HIGHLIGHTS P
   US FDA. US Department of Health and Human Services, 1993, POINTS CONSIDER CHAR
   Vairo F, 2019, INFECT DIS CLIN N AM, V33, P1003, DOI 10.1016/j.idc.2019.08.006
   Valneva, Valneva Receives Marketing Authorization in Europe for the World's First Chikungunya Vaccine
   Valneva, Valneva Announces Health Canada Approval of World's First Chikungunya Vaccine
   Valneva, VALNEVA REPORTS FURT
   van Aalst M, 2017, TRAVEL MED INFECT DI, V15, P8, DOI 10.1016/j.tmaid.2017.01.004
   Cavalcanti TYVD, 2022, VIRUSES-BASEL, V14, DOI 10.3390/v14050969
   Webb E, 2022, ECLINICALMEDICINE, V54, DOI 10.1016/j.eclinm.2022.101672
   Weber WC, 2024, VACCINES-BASEL, V12, DOI 10.3390/vaccines12080893
   WHO, CHIKUNGUNYA VIRUS
   WORK TH, 1964, SCIENCE, V145, P270, DOI 10.1126/science.145.3629.270
   Wressnigg N, 2020, LANCET INFECT DIS, V20, P1193, DOI 10.1016/S1473-3099(20)30238-3
   Yoon IK, 2015, PLOS NEGLECT TROP D, V9, DOI 10.1371/journal.pntd.0003764
NR 74
TC 5
Z9 5
U1 2
U2 6
PU ADIS INT LTD
PI NORTHCOTE
PA 5 THE WAREHOUSE WAY, NORTHCOTE 0627, AUCKLAND, NEW ZEALAND
SN 1173-8804
EI 1179-190X
J9 BIODRUGS
JI Biodrugs
PD NOV
PY 2024
VL 38
IS 6
BP 727
EP 742
DI 10.1007/s40259-024-00677-y
EA SEP 2024
PG 16
WC Oncology; Immunology; Pharmacology & Pharmacy
WE Science Citation Index Expanded (SCI-EXPANDED)
SC Oncology; Immunology; Pharmacology & Pharmacy
GA K7W2N
UT WOS:001315574900001
PM 39292392
OA hybrid
DA 2025-07-26
ER

PT J
AU Bhardwaj, P
   Gulafshan, S
   Singh, R
AF Bhardwaj, Pooja
   Gulafshan, Shahzadi
   Singh, Rajeev
TI A rapid, specific and ultrasensitive detection of the Chikungunya virus
   based on RT-RPA:CRISPR/Cas12a one-pot dual mode end-point detection
   system
SO ANALYTICA CHIMICA ACTA
LA English
DT Article
DE Chikungunya; Isothermal amplification; CRISPR/Cas12a; Rapid diagnostic
   test; One-pot detection
ID ISOTHERMAL AMPLIFICATION; DENGUE
AB Background: Chikungunya (CHIK) is an underdiagnosed acute febrile illness (AFI) and an important cause of acute encephalitis syndrome (AES). Unavailaibility of rapid and sensitive molecular point-of-care tests (PoCTs) for CHIK at grass-root level, results in increased hospital burden, due to delayed diagnosis or misdiagnosis with other clinically relevant diseases. Since, no therapeutic intervention is readily available, accurate and differential diagnosis of CHIK is the only available option to initiate early supportive treatment. Thus, we aimed to develop a one-pot reverse transcription recombinase polymerase amplification (RT-RPA) mediated CRISPR/Cas12a based detection platform for rapid, specific, and ultrasensitive detection of chikungunya virus (CHIKV) in clinical samples. Results: We have successfully integrated CRISPR/Cas12a technology with reverse transcription recombinase polymerase amplification (RT-RPA) for the detection of Chikungunya virus (CHIKV). The developed assay enabled rapid detection of CHIKV within 35 min, requiring minimal handling process and instrumentation. Next, this assay demonstrated dual mode end-point detection capabilities, employing both fluorescence and lateral flow detection within a reaction. Our one-pot system allows the entire process to be completed without the need to open the reaction tube, thereby eliminating the risk of cross-contamination. Remarkably, the assay exhibits an analytical sensitivity of 412 zg mu L-1 (approximate to 1 copy), and 100 % clinical sensitivity and specificity for CHIKV. Furthermore, the developed assay demonstrated limit of detection of 8 gene copies of CHIKV. The assay demonstrates precise detection of CHIKV without any cross-reactivity with other pathogens commonly associated AFI or AES. Significance: The overall findings of this study indicate that the RT-RPA:CRISPR/Cas12a detection assay, with one-pot dual-mode detection approach enables rapid, specific and ultrasensitive molecular detection of CHIKV. This advancement holds significant potential for CHIKV detection in resource-limited settings, providing a robust tool for diagnosis and management of the disease. This developed assay may empower clinicians to initiate prompt supportive therapy for Chikungunya fever, thereby improving patient outcomes and public health responses.
C1 [Bhardwaj, Pooja; Gulafshan, Shahzadi; Singh, Rajeev] ICMR Reg Med Res Ctr, JE AES Apex Lab, BRD Med Coll Campus, Gorakhpur 273013, India.
C3 Indian Council of Medical Research (ICMR); ICMR - Regional Medical
   Research Center, Gorakhpur (RMRCGKP)
RP Bhardwaj, P; Singh, R (corresponding author), ICMR Reg Med Res Ctr, JE AES Apex Lab, BRD Med Coll Campus, Gorakhpur 273013, India.
EM poojab288@gmail.com; rajeevbt22@gmail.com
RI ; Singh, Dr Rajeev/IUQ-6350-2023; Bhardwaj, Pooja/JFB-1225-2023
OI Bhardwaj, Dr Pooja/0000-0002-7497-0291; Singh,
   Rajeev/0000-0001-7597-5601; , Shahzadi Gulafshan/0009-0009-8484-4756
FU Department of Health Research, Ministry of Health & Family Welfare, New
   Delhi [DHR/YSS/2020/000048]; Indian Council of Medical Research (JE-AES
   intramural project)
FX This work was supported by funds to PB by the Department of Health
   Research, Ministry of Health & Family Welfare, New Delhi for the Young
   Scientist fellowship scheme (DHR/YSS/2020/000048) and RS by the Indian
   Council of Medical Research (JE-AES intramural project) . The funders
   had no role in the study design, data collection and analysis, decision
   to publish, or preparation of the manuscript.
CR Abd A., 2015, Recombinase Polymerase Amplification Assay for Rapid Diagnostics of Dengue Infection, DOI [10.1371/journal.pone.0129682, DOI 10.1371/JOURNAL.PONE.0129682]
   Abd El Wahed Ahmed, 2017, PLoS Curr, V9, DOI 10.1371/currents.outbreaks.a7f1db2c7d66c3fc0ea0a774305d319e
   Abudayyeh OO, 2019, CRISPR J, V2, P165, DOI 10.1089/crispr.2019.0011
   Alvarez-Rodríguez M, 2019, BIOSYST BIOROBOT, V21, P375, DOI 10.1007/978-3-030-01845-0_75
   Aman R, 2022, FRONT BIOENG BIOTECH, V9, DOI 10.3389/fbioe.2021.800104
   Aman R, 2020, FRONT MICROBIOL, V11, DOI 10.3389/fmicb.2020.610872
   Andrew AS, 2022, PLOS NEGLECT TROP D, V16, DOI 10.1371/journal.pntd.0010152
   benchling, US
   Bhardwaj P, 2024, EUR J CLIN MICROBIOL, V43, P1205, DOI 10.1007/s10096-024-04817-8
   Bhardwaj P, 2023, BIOSENSORS-BASEL, V13, DOI 10.3390/bios13121021
   Bhardwaj P, 2022, INT J MOL SCI, V23, DOI 10.3390/ijms23116052
   Calvo EP, 2016, ACTA TROP, V163, P32, DOI 10.1016/j.actatropica.2016.07.021
   Chen JS, 2018, SCIENCE, V360, P436, DOI 10.1126/science.aar6245
   Moizeis RNC, 2018, PATHOG GLOB HEALTH, V112, P182, DOI 10.1080/20477724.2018.1478777
   da Silva SJR, 2024, CLIN MICROBIOL INFEC, V30, P810, DOI 10.1016/j.cmi.2024.03.004
   Dash Muktikesh, 2011, Indian J Med Sci, V65, P83, DOI 10.4103/0019-5359.104781
   Gill P, 2008, NUCLEOS NUCLEOT NUCL, V27, P224, DOI 10.1080/15257770701845204
   Kalantri SP, 2006, NATL MED J INDIA, V19, P315
   Kumar S, 2018, MOL BIOL EVOL, V35, P1547, DOI 10.1093/molbev/msy096
   Lahariya C., 2006, Emergence of Chikungunya Virus in Indian Subcontinent after 32 Years: a Review
   Lanciotti RS, 2007, EMERG INFECT DIS, V13, P764, DOI 10.3201/eid1305.070015
   Leon F, 2022, FRONT CHEM, V9, DOI 10.3389/fchem.2021.817246
   Leung RKK, 2022, METHODS, V203, P276, DOI 10.1016/j.ymeth.2021.02.018
   Li YA, 2022, DIAGNOSTICS, V12, DOI 10.3390/diagnostics12040829
   Lu X, 2012, AM J TROP MED HYG, V87, P947, DOI 10.4269/ajtmh.2012.11-0721
   Mehta R, 2018, REV MED VIROL, V28, DOI 10.1002/rmv.1978
   Mori A, 2021, EXPERT REV MOL DIAGN, V21, P591, DOI 10.1080/14737159.2021.1924059
   Natrajan MS, 2019, J CLIN MICROBIOL, V57, DOI 10.1128/JCM.00350-19
   Nguyen LT, 2020, NAT COMMUN, V11, DOI 10.1038/s41467-020-18615-1
   Notomi T, 2000, NUCLEIC ACIDS RES, V28, DOI 10.1093/nar/28.12.e63
   Patel P, 2016, PLOS NEGLECT TROP D, V10, DOI 10.1371/journal.pntd.0004953
   Piepenburg O, 2006, PLOS BIOL, V4, P1115, DOI 10.1371/journal.pbio.0040204
   Raghavendhar BS, 2019, PLOS ONE, V14, DOI 10.1371/journal.pone.0211036
   Saechue B, 2020, GENES CELLS, V25, P615, DOI 10.1111/gtc.12797
   Sambrook J., 1989, COLD SPRING HARB SYM, DOI DOI 10.51-10.67
   Sharma S, 2020, SCI REP-UK, V10, DOI 10.1038/s41598-020-68469-2
   Srisrattakarn A, 2020, WORLD J MICROB BIOT, V36, DOI 10.1007/s11274-020-02938-8
   Sun YY, 2021, J TRANSL MED, V19, DOI 10.1186/s12967-021-02741-5
   Uno N, 2023, ANALYST, V148, P926, DOI 10.1039/d2an01863b
   who, Chikungunya Facts
   Xiong YF, 2022, APPL MICROBIOL BIOT, V106, P4607, DOI 10.1007/s00253-022-12015-9
   Zhang YM, 2020, MOL BREEDING, V40, DOI 10.1007/s11032-019-1092-2
   Zhao YX, 2015, CHEM REV, V115, P12491, DOI 10.1021/acs.chemrev.5b00428
NR 43
TC 2
Z9 2
U1 9
U2 19
PU ELSEVIER
PI AMSTERDAM
PA RADARWEG 29, 1043 NX AMSTERDAM, NETHERLANDS
SN 0003-2670
EI 1873-4324
J9 ANAL CHIM ACTA
JI Anal. Chim. Acta
PD NOV 15
PY 2024
VL 1329
AR 343221
DI 10.1016/j.aca.2024.343221
EA SEP 2024
PG 9
WC Chemistry, Analytical
WE Science Citation Index Expanded (SCI-EXPANDED)
SC Chemistry
GA G7B8U
UT WOS:001318157100001
PM 39396286
DA 2025-07-26
ER

PT J
AU Douglas, KO
AF Douglas, Kirk Osmond
TI The silent invaders: Oropouche and Melao viruses, causes of increased
   public health risks for the Americas
SO INFECTIOUS DISEASES
LA English
DT Article
DE Oropouche virus; pregnancy; public health; climate change;
   Orthobunyavirus
ID INFECTION; URINE
AB The Oropouche virus (OROV) is emerging as a major public health threat worldwide, yet for the Americas, it raises complex challenges that intersect with other existing arboviral threats such as Zika (ZIKV), dengue (DENV) and Chikungunya (CHIKV) viruses. Originating from Trinidad and Tobago in 1955, it has spread across the Amazonian Basin and more recently into the Caribbean (Cuba and Haiti) and Europe, highlighting the importance of air travel in its dissemination. OROV and the less studied Melao virus (MELV), pose significant laboratory diagnostic challenges particularly in regions co-endemic with other arboviral diseases, such as dengue and Zika fever. The effects of climate change, particularly in the Caribbean, may exacerbate the transmission of these viruses by exposing human exposure risk to vectors. Public health systems in the Americas are under strain due to complex clinical management of these infections necessitating enhanced surveillance, clinical vigilance, diagnostics and vector control. Vulnerable populations, including pregnant women, elderly, and young children, are at a heightened risk, which raises concerns about the impact on medical tourism in the region. To mitigate the spread and impact of OROV and MELV, recommendations include increased clinical surveillance, improved laboratory diagnostics, public health communication, and strengthened vector controls. Robust research and capacity building (including training and education) efforts are essential to address knowledge gaps and effectively manage future OROV and MELV outbreaks in the Americas.
C1 [Douglas, Kirk Osmond] Univ West Indies, Ctr Biosecur Studies, BB-11000 Bridgetown, Barbados.
C3 University West Indies Mona Jamaica; University of the West Indies Open
   Campus
RP Douglas, KO (corresponding author), Univ West Indies, Ctr Biosecur Studies, BB-11000 Bridgetown, Barbados.
EM kirk.douglas@cavehill.uwi.edu
RI Douglas MBA, Ph.D., Kirk/AAA-2617-2022
OI Douglas, Kirk Osmond/0000-0002-3409-870X
FX The author would like to thank Drs. Na Tisha Robinson and Gillian
   Birchwood for their insights in the preparation of this manuscript.
CR Anderson CR., 1961, OROPOUCHE VIRUS NEW
   ARUNAGIRI CK, 1991, AM J TROP MED HYG, V45, P377, DOI 10.4269/ajtmh.1991.45.377
   Bandeira AC, 2024, Clinical profile of Oropouche fever in Bahia, Brazil: unexpected fatal cases
   CALISHER CH, 1987, AM J TROP MED HYG, V36, P114, DOI 10.4269/ajtmh.1987.36.114
   Carvalho VL, 2009, J GEN VIROL, V90, P223, DOI 10.1099/vir.0.002360-0
   Castilletti C, 2024, EUROSURVEILLANCE, V29, DOI 10.2807/1560-7917.ES.2024.29.26.2400362
   Charlier C, 2017, LANCET CHILD ADOLESC, V1, P134, DOI 10.1016/S2352-4642(17)30021-4
   Department M-DA, 2024, AIRPORT STAT
   do Nascimento VA, 2020, MEM I OSWALDO CRUZ, V115, DOI 10.1590/0074-02760190338
   Fonseca LMD, 2020, JPN J INFECT DIS, V73, P164, DOI 10.7883/yoken.JJID.2019.296
   Durango-Chavez HV, 2022, PLOS ONE, V17, DOI 10.1371/journal.pone.0270294
   EdAN A., BIORXIV
   Elbadry MA, 2021, PLOS NEGLECT TROP D, V15, DOI 10.1371/journal.pntd.0009494
   Elliott RM, 2014, NAT REV MICROBIOL, V12, P673, DOI 10.1038/nrmicro3332
   Gaensbauer JT, 2014, PEDIATRICS, V134, pE642, DOI 10.1542/peds.2014-0498
   Grisales-Nieto JC, 2024, MEM I OSWALDO CRUZ, V119, DOI 10.1590/0074-02760230221
   Gutierrez B, 2020, J VIROL, V94, DOI 10.1128/JVI.01127-19
   Hirayama T, 2012, J CLIN MICROBIOL, V50, P2047, DOI 10.1128/JCM.06557-11
   Huits R, 2024, J TRAVEL MED, V31, DOI 10.1093/jtm/taae117
   Humaidi M, 2021, DIAGNOSTICS, V11, DOI 10.3390/diagnostics11081345
   LeDuc JW., 2019, ARBOVIRUSES, P1
   Li JY, 2023, LANCET GLOB HEALTH, V11, pE791, DOI 10.1016/S2214-109X(23)00129-8
   Madrigano J, 2018, INT J ENV RES PUB HE, V15, DOI 10.3390/ijerph15071433
   Martins-Filho PR, 2024, LANCET INFECT DIS, V24, pe662, DOI 10.1016/S1473-3099(24)00557-7
   PAHO, 2024, PAHO urges countries to strengthen prevention, surveillance and diagnosis of the Oropouche virus following its geographic spread and recent clinical findings
   Palinkas LA, 2022, INT J ENV RES PUB HE, V19, DOI 10.3390/ijerph191711090
   Pereira SH, 2024, PLOS NEGLECT TROP D, V18, DOI 10.1371/journal.pntd.0012100
   Prado H., 2022, MATTHEW, V9, P1, DOI [10.17157/mat.9.2.5141, DOI 10.17157/MAT.9.2.5141]
   Lima MDQ, 2019, SCI REP-UK, V9, DOI 10.1038/s41598-019-55160-4
   Rogstad DK, 2015, EMERG INFECT DIS, V21, P1876, DOI 10.3201/eid2110.150394
   Romero-Alvarez D, 2023, INFECT DIS POVERTY, V12, DOI 10.1186/s40249-023-01091-2
   Saeed MF, 2001, J CLIN MICROBIOL, V39, P2445, DOI 10.1128/JCM.39.7.2445-2452.2001
   Sakkas H, 2018, VIRUSES-BASEL, V10, DOI 10.3390/v10040175
   Shepard JJ, 2023, J MED ENTOMOL, V60, P1242, DOI 10.1093/jme/tjad069
   SPENCE L, 1962, AM J TROP MED HYG, V11, P687, DOI 10.4269/ajtmh.1962.11.687
   Taylor L, 2024, BMJ-BRIT MED J, V386, DOI 10.1136/bmj.q1667
   Tilston-Lunel NL, 2017, VIRUSES-BASEL, V9, DOI 10.3390/v9080220
   Vahey GM, 2021, AM J TROP MED HYG, V105, P807, DOI 10.4269/ajtmh.21-0294
   VanderVeen N, 2020, IDCases, V22, DOI 10.1016/j.idcr.2020.e00966
   Wesselmann KM, 2024, LANCET INFECT DIS, V24, pe439, DOI 10.1016/S1473-3099(23)00740-5
   Widmar Nicole J Olynk, 2017, Prev Med Rep, V6, P162, DOI 10.1016/j.pmedr.2017.02.023
   Wise EL, 2020, PLOS NEGLECT TROP D, V14, DOI 10.1371/journal.pntd.0007897
   Zhang YL, 2024, VIRUS RES, V341, DOI 10.1016/j.virusres.2024.199318
NR 43
TC 0
Z9 0
U1 2
U2 5
PU TAYLOR & FRANCIS LTD
PI ABINGDON
PA 2-4 PARK SQUARE, MILTON PARK, ABINGDON OR14 4RN, OXON, ENGLAND
SN 2374-4235
EI 2374-4243
J9 INFECT DIS-NOR
JI Infect. Dis.
PD NOV 1
PY 2024
VL 56
IS 11
BP 1009
EP 1014
DI 10.1080/23744235.2024.2403712
EA SEP 2024
PG 6
WC Infectious Diseases
WE Science Citation Index Expanded (SCI-EXPANDED)
SC Infectious Diseases
GA K6N4N
UT WOS:001315028600001
PM 39287941
DA 2025-07-26
ER

PT J
AU Guevara-Vega, M
   Rosa, RB
   Caixeta, DC
   Costa, MA
   de Souza, RC
   Ferreira, GM
   Mundim, AC
   Carneiro, MG
   Jardim, ACG
   Sabino-Silva, R
AF Guevara-Vega, Marco
   Rosa, Rafael Borges
   Caixeta, Douglas Carvalho
   Costa, Mariana Araujo
   de Souza, Rayany Cristina
   Ferreira, Giulia Magalhaes
   Mundim Filho, Anage Calixto
   Carneiro, Murillo Guimaraes
   Jardim, Ana Carolina Gomes
   Sabino-Silva, Robinson
TI Salivary detection of Chikungunya virus infection using a portable and
   sustainable biophotonic platform coupled with artificial intelligence
   algorithms
SO SCIENTIFIC REPORTS
LA English
DT Article
DE ATR-FTIR; Chikungunya virus; Salivary diagnosis; Machine learning
   algorithms
ID ATR-FTIR SPECTROSCOPY; IR SPECTROSCOPY; DIAGNOSIS; IDENTIFICATION;
   PROTEIN; BLOOD
AB The current detection method for Chikungunya Virus (CHIKV) involves an invasive and costly molecular biology procedure as the gold standard diagnostic method. Consequently, the search for a non-invasive, more cost-effective, reagent-free, and sustainable method for the detection of CHIKV infection is imperative for public health. The portable Fourier-transform infrared coupled with Attenuated Total Reflection (ATR-FTIR) platform was applied to discriminate systemic diseases using saliva, however, the salivary diagnostic application in viral diseases is less explored. The study aimed to identify unique vibrational modes of salivary infrared profiles to detect CHIKV infection using chemometrics and artificial intelligence algorithms. Thus, we intradermally challenged interferon-gamma gene knockout C57/BL6 mice with CHIKV (20 mu l, 1 X 105 PFU/ml, n = 6) or vehicle (20 mu l, n = 7). Saliva and serum samples were collected on day 3 (due to the peak of viremia). CHIKV infection was confirmed by Real-time PCR in the serum of CHIKV-infected mice. The best pattern classification showed a sensitivity of 83%, specificity of 86%, and accuracy of 85% using support vector machine (SVM) algorithms. Our results suggest that the salivary ATR-FTIR platform can discriminate CHIKV infection with the potential to be applied as a non-invasive, sustainable, and cost-effective detection tool for this emerging disease.
C1 [Guevara-Vega, Marco; Caixeta, Douglas Carvalho; Costa, Mariana Araujo; de Souza, Rayany Cristina; Sabino-Silva, Robinson] Univ Fed Uberlandia, Inst Biomed Sci, Innovat Ctr Salivary Diagnost & Nanobiotechnol, Dept Physiol, Ave Para,1720,Campus Umuarama, BR-38400902 Uberlandia, MG, Brazil.
   [Rosa, Rafael Borges] Univ Fed Uberlandia, Rodents Anim Facil Complex, Uberlandia, MG, Brazil.
   [Rosa, Rafael Borges] Oswaldo Cruz Fdn Fiocruz, Aggeu Magalhaes Inst IAM, Dept Virol, Recife, Brazil.
   [Ferreira, Giulia Magalhaes; Jardim, Ana Carolina Gomes] Univ Fed Uberlandia, Inst Biomed Sci, Lab Antiviral Res, Uberlandia, MG, Brazil.
   [Mundim Filho, Anage Calixto; Carneiro, Murillo Guimaraes] Univ Fed Uberlandia, Fac Comp, Uberlandia, MG, Brazil.
C3 Universidade Federal de Uberlandia; Universidade Federal de Uberlandia;
   Fundacao Oswaldo Cruz; Universidade Federal de Uberlandia; Universidade
   Federal de Uberlandia
RP Sabino-Silva, R (corresponding author), Univ Fed Uberlandia, Inst Biomed Sci, Innovat Ctr Salivary Diagnost & Nanobiotechnol, Dept Physiol, Ave Para,1720,Campus Umuarama, BR-38400902 Uberlandia, MG, Brazil.
EM robinsonsabino@gmail.com
RI de Souza, Rayany/IVH-6684-2023; Jardim, Ana Carolina/H-3615-2012;
   Sabino-Silva, Robinson/I-2264-2012; de Souza, Rayany
   Cristina/IVH-6684-2023; Carneiro, Murillo/AID-8281-2022
OI Carneiro, Murillo/0000-0002-2915-8990; Sabino-Silva,
   Robinson/0000-0002-2104-5780; Guevara Vega, Marco/0000-0003-2332-0886;
   de Souza, Rayany Cristina/0000-0002-4396-9167; 
FU CNPq productivity fellowship
FX We would like to thank our collaborators at the Rodent Vivarium Network
   (REBIR-UFU). The funders had no role in study design, data collection,
   and analysis, decision to publish, or preparation of the manuscript.
CR Akulich F, 2022, CHEMOMETR INTELL LAB, V225, DOI 10.1016/j.chemolab.2022.104572
   [Anonymous], Chikungunya worldwide overview
   Baker MJ, 2014, NAT PROTOC, V9, P1771, DOI 10.1038/nprot.2014.110
   Barauna VG, 2021, ANAL CHEM, V93, P2950, DOI 10.1021/acs.analchem.0c04608
   Caglioti C, 2013, NEW MICROBIOL, V36, P211
   Caixeta DC, 2020, PLOS ONE, V15, DOI 10.1371/journal.pone.0223461
   Caixeta DC, 2023, SPECTROCHIM ACTA A, V290, DOI 10.1016/j.saa.2022.122259
   Cameron JM, 2023, BRIT J CANCER, V129, P1658, DOI 10.1038/s41416-023-02423-7
   Ceylani T, 2022, ANAL BIOCHEM, V654, DOI 10.1016/j.ab.2022.114825
   Cho B, 2008, J VIROL METHODS, V154, P154, DOI 10.1016/j.jviromet.2008.07.031
   da Cunha RV, 2017, MEM I OSWALDO CRUZ, V112, P523
   Dash Muktikesh, 2011, Indian J Med Sci, V65, P83, DOI 10.4103/0019-5359.104781
   Dovbeshko GI, 2000, TALANTA, V53, P233, DOI 10.1016/S0039-9140(00)00462-8
   Eckel R, 2001, VIB SPECTROSC, V27, P165, DOI 10.1016/S0924-2031(01)00134-5
   Ferreira ICC, 2020, J ONCOL, V2020, DOI 10.1155/2020/4343590
   Ganesan VK, 2017, VIRUSES-BASEL, V9, DOI 10.3390/v9120368
   Gardner J, 2015, PLOS ONE, V10, DOI 10.1371/journal.pone.0139481
   Haese NN, 2016, J INFECT DIS, V214, pS482, DOI 10.1093/infdis/jiw284
   Jalloh MA, 2023, AM J TROP MED HYG, V108, P359, DOI 10.4269/ajtmh.22-0328
   Johnson BW, 2016, J INFECT DIS, V214, pS471, DOI 10.1093/infdis/jiw274
   Kamel M, 2022, TROP MED INFECT DIS, V7, DOI 10.3390/tropicalmed7060102
   Kazarian SG, 2006, BBA-BIOMEMBRANES, V1758, P858, DOI 10.1016/j.bbamem.2006.02.011
   Kendall C, 2019, NUCLEIC ACIDS RES, V47, P9296, DOI 10.1093/nar/gkz640
   Khanmohammadi M, 2011, TRAC-TREND ANAL CHEM, V30, P864, DOI 10.1016/j.trac.2011.02.009
   Kumar S., 2014, Open J. Appl. Sci, V04, P103, DOI [10.4236/ojapps.2014.43012, DOI 10.4236/OJAPPS.2014.43012]
   Letho Z, 2021, PLOS ONE, V16, DOI 10.1371/journal.pone.0243817
   Lo Presti A, 2014, ASIAN PAC J TROP MED, V7, P925, DOI 10.1016/S1995-7645(14)60164-4
   Lum FM, 2015, ANTIVIR RES, V120, P165, DOI 10.1016/j.antiviral.2015.06.009
   Marques AD, 2014, J MICROBIOL METH, V98, P26, DOI 10.1016/j.mimet.2013.12.015
   Martin FL, 2010, NAT PROTOC, V5, P1748, DOI 10.1038/nprot.2010.133
   Matusali G, 2019, VIRUSES-BASEL, V11, DOI 10.3390/v11020175
   Monteiro JD, 2020, PLOS ONE, V15, DOI 10.1371/journal.pone.0241799
   Morrison TE, 2014, J VIROL, V88, P11644, DOI 10.1128/JVI.01432-14
   Movasaghi Z, 2008, APPL SPECTROSC REV, V43, P134, DOI 10.1080/05704920701829043
   Musso D, 2016, VIROL J, V13, DOI 10.1186/s12985-016-0556-9
   Ojeda Jesus J, 2012, Methods Mol Biol, V881, P187, DOI 10.1007/978-1-61779-827-6_8
   Oliveira SW, 2023, DIAGNOSTICS, V13, DOI 10.3390/diagnostics13081443
   promega, Maxwell RSC 48 Instrument
   Rodrigues Renata PCB, 2019, Braz. Dent. J., V30, P437, DOI 10.1590/0103-6440201902228
   Sabino-Silva R, 2020, CLIN ORAL INVEST, V24, P1619, DOI 10.1007/s00784-020-03248-x
   Sakudo A, 2012, CLIN CHIM ACTA, V413, P467, DOI 10.1016/j.cca.2011.10.035
   Santos MCD, 2017, RSC ADV, V7, P25640, DOI 10.1039/c7ra03361c
   Santosh TS, 2020, CUREUS J MED SCIENCE, V12, DOI 10.7759/cureus.7708
   Schnierle BS, 2019, VIRUSES-BASEL, V11, DOI 10.3390/v11111078
   Shamsoddin Erfan, 2020, Evid Based Dent, V21, P68, DOI 10.1038/s41432-020-0104-8
   Silva JVJ, 2018, ACTA TROP, V188, P213, DOI 10.1016/j.actatropica.2018.09.003
   Simmons M, 2016, J CLIN MICROBIOL, V54, P1766, DOI 10.1128/JCM.00299-16
   Teker HT, 2024, J CELL MOL MED, V28, DOI 10.1111/jcmm.18014
   Tuner S, 2023, APPL MICROBIOL BIOT, V107, P299, DOI 10.1007/s00253-022-12296-0
   Ujj B., Diagnostic Sensitivity and Specificity for Clinical Laboratory Testing
   Wood BR, 2021, ANGEW CHEM INT EDIT, V60, P17102, DOI 10.1002/anie.202104453
   Xu ZX, 2022, J MED VIROL, V94, P2528, DOI 10.1002/jmv.27658
   Yang Y, 2005, BIOPOLYMERS, V78, P311, DOI 10.1002/bip.20297
NR 53
TC 5
Z9 5
U1 3
U2 4
PU NATURE PORTFOLIO
PI BERLIN
PA HEIDELBERGER PLATZ 3, BERLIN, 14197, GERMANY
SN 2045-2322
J9 SCI REP-UK
JI Sci Rep
PD SEP 16
PY 2024
VL 14
IS 1
AR 21546
DI 10.1038/s41598-024-71889-z
PG 9
WC Multidisciplinary Sciences
WE Science Citation Index Expanded (SCI-EXPANDED)
SC Science & Technology - Other Topics
GA F9B6J
UT WOS:001312686700002
PM 39278957
OA gold, Green Accepted
DA 2025-07-26
ER

PT J
AU Kril, V
   Hons, M
   Amadori, C
   Zimberger, C
   Couture, L
   Bouery, Y
   Burlaud-Gaillard, J
   Karpov, A
   Ptchelkine, D
   Thienel, AL
   Kümmerer, BM
   Desfosses, A
   Jones, R
   Roingeard, P
   Meertens, L
   Amara, A
   Reguera, J
AF Kril, Vasiliya
   Hons, Michael
   Amadori, Celine
   Zimberger, Claire
   Couture, Laurine
   Bouery, Yara
   Burlaud-Gaillard, Julien
   Karpov, Andrei
   Ptchelkine, Denis
   Thienel, Alexandra L.
   Kuemmerer, Beate M.
   Desfosses, Ambroise
   Jones, Rhian
   Roingeard, Philippe
   Meertens, Laurent
   Amara, Ali
   Reguera, Juan
TI Alphavirus nsP3 organizes into tubular scaffolds essential for infection
   and the cytoplasmic granule architecture
SO NATURE COMMUNICATIONS
LA English
DT Article
ID CRYO-EM STRUCTURE; CHIKUNGUNYA VIRUS; RNA REPLICATION; INSIGHTS; PROTEIN
AB Alphaviruses, such as chikungunya virus (CHIKV), are mosquito-borne viruses that represent a significant threat to human health due to the current context of global warming. Efficient alphavirus infection relies on the activity of the non-structural protein 3 (nsP3), a puzzling multifunctional molecule whose role in infection remains largely unknown. NsP3 is a component of the plasma membrane-bound viral RNA replication complex (vRC) essential for RNA amplification and is also found in large cytoplasmic aggregates of unknown function. Here, we report the cryo-electron microscopy (cryo-EM) structure of the CHIKV nsP3 at 2.35 & Aring; resolution. We show that nsP3 assembles into tubular structures made by a helical arrangement of its alphavirus unique domain (AUD). The nsP3 helical scaffolds are consistent with crown structures found on tomographic reconstructions of the mature viral RCs. In addition, nsP3 helices assemble into cytoplasmic granules organized in a network of tubular structures that contain viral genomic RNA and capsid as well as host factors required for productive infection. Structure-guided mutagenesis identified residues that prevent or disturb nsP3 assemblies, resulting in impaired viral replication or transcription. Altogether, our results reveal an unexpected nsP3-dependent molecular organization essential for different phases of alphavirus infection.
   The role of alphavirus nsP3 protein is not entirely clear. Here, through structural analysis the authors show that CHIKV nsP3 polymerizes to form tubular scaffolds in both replication complexes and alpha-granules and that these scaffolds are important for virus RNA synthesis and infectivity.
C1 [Kril, Vasiliya; Amadori, Celine; Couture, Laurine; Bouery, Yara; Meertens, Laurent; Amara, Ali] Univ Paris Cite, Hop St Louis, Biol Emerging Viruses Team, INSERM U944 CNRS UMR 7212,Inst Rech St Louis, Paris, France.
   [Hons, Michael] European Mol Biol Lab, Grenoble, France.
   [Zimberger, Claire; Ptchelkine, Denis; Jones, Rhian; Reguera, Juan] Aix Marseille Univ, CNRS, AFMB UMR 7257, Marseille, France.
   [Burlaud-Gaillard, Julien; Roingeard, Philippe] Univ Tours, INSERM U1259 MAVIVH & Plateforme IBiSA Microscopie, Tours, France.
   [Karpov, Andrei] Aix Marseille Univ, CNRS, AFMB UMR 7257, Turing Ctr Living Syst, F-13288 Marseille, France.
   [Karpov, Andrei; Jones, Rhian; Reguera, Juan] ERL INSERM U1324, Viral Macromol Complexes Team, Marseille, France.
   [Thienel, Alexandra L.; Kuemmerer, Beate M.] Univ Bonn, Inst Virol, Med Fac, Bonn, Germany.
   [Desfosses, Ambroise] Univ Grenoble Alpes, Inst Biol Struct, CEA, CNRS, Grenoble, France.
   [Hons, Michael] Deutsch Elektronen Synchrotron DESY, CSSB Ctr Struct Syst Biol, Hamburg, Germany.
C3 Assistance Publique Hopitaux Paris (APHP); Universite Paris Cite;
   Hopital Universitaire Saint-Louis - APHP; Institut National de la Sante
   et de la Recherche Medicale (Inserm); European Molecular Biology
   Laboratory (EMBL); Aix-Marseille Universite; Centre National de la
   Recherche Scientifique (CNRS); CNRS - National Institute for Biology
   (INSB); Universite de Tours; Aix-Marseille Universite; Centre National
   de la Recherche Scientifique (CNRS); CNRS - National Institute for
   Biology (INSB); University of Bonn; Communaute Universite Grenoble
   Alpes; Universite Grenoble Alpes (UGA); CEA; Centre National de la
   Recherche Scientifique (CNRS); Helmholtz Association; Deutsches
   Elektronen-Synchrotron (DESY)
RP Amara, A (corresponding author), Univ Paris Cite, Hop St Louis, Biol Emerging Viruses Team, INSERM U944 CNRS UMR 7212,Inst Rech St Louis, Paris, France.; Reguera, J (corresponding author), Aix Marseille Univ, CNRS, AFMB UMR 7257, Marseille, France.; Reguera, J (corresponding author), ERL INSERM U1324, Viral Macromol Complexes Team, Marseille, France.
EM ali.amara@inserm.fr; juan.reguera@inserm.fr
RI ; Reguera, Juan/A-7551-2017; Hons, Michael/JGD-5796-2023; Karpov,
   Aleksey/G-3017-2017; Kümmerer, Beate/HGV-0882-2022; AMARA,
   Ali/ABX-9903-2022
OI Hons, Michael/0000-0002-8317-7631; Reguera, Juan/0000-0003-4977-7948;
   AMARA, Ali/0000-0002-0283-1815; Kril, Vasiliya/0000-0002-4394-4146;
   Zimberger, Claire/0000-0002-2499-9176; KARPOV,
   Andrei/0009-0000-7272-0865; Kummerer, Beate Mareike/0000-0002-9011-2764;
   Thienel, Alexandra Lea/0009-0009-1698-5290
FU French Government's Investissement d'Avenir program, Laboratoire
   d'Excellence [ANR-10-LABEX-62- IBEID]; Fondation pour la Recherche
   Medicale [EQU202003010193]; Agence Nationale de la Recherche
   [ANR-20-CE15-0029, ANR-20-CE92-0054, ANR-22-CE11 0023]; INSERM transfert
   and l'Association Francaise pour la Myopathie [23270]; Agence Nationale
   de la Recherche [ANR-22-CE11-0023-01, ANR-20-COV3-0004]; Fondation
   Bettencourt Shueller [AGDI-531281]; ATIP-Avenir grant; Deutsche
   Forschungsgemeinschaft (DFG, German Research Foundation)
   [369799452-TRR237]; Infrastructure for Integrated Structural Biology
   (FRISBI) [ANR-10-INBS-0005]; University de Paris Cite; CENTURI PhD
   fellowship - "Investissements d'Avenir" program [ANR-16-CONV-0001];
   Excellence Initiative of Aix-Marseille University - A*MIDEX; Agence
   Nationale de la Recherche (ANR) [ANR-20-COV3-0004] Funding Source:
   Agence Nationale de la Recherche (ANR)
FX A.A.'s lab received fundings from the French Government's Investissement
   d'Avenir program, Laboratoire d'Excellence "Integrative Biology of
   Emerging Infectious Diseases" (grant n degrees ANR-10-LABEX-62- IBEID),
   the Fondation pour la Recherche Medicale (FRM equipe - EQU202003010193),
   the Agence Nationale de la Recherche (project CHIKHOST ANR-20-CE15-0029,
   project COALITION ANR-20-CE92-0054 and project CHIKMac ANR-22-CE11
   0023), INSERM transfert and l'Association Francaise pour la Myopathie
   (AFM, grant 23270). J.R's team was supported by grants of the Agence
   Nationale de la Recherche (project CHIKmac ANR-22-CE11-0023-01 and
   project CoMemRep ANR-20-COV3-0004) and the Fondation Bettencourt
   Shueller (AGDI-531281), ATIP-Avenir grant (CNRS/INSERM). B.M.K received
   funding from the Deutsche Forschungsgemeinschaft (DFG, German Research
   Foundation, Project ID 369799452-TRR237). We thank the European
   Synchrotron Radiation Facility for provision of beam time on CM01. We
   used the Integrated structural biology facility (PBSIM) at the AFMB
   supported by French Infrastructure for Integrated Structural Biology
   (FRISBI) (ANR-10-INBS-0005). J.R. work was granted access to the HPC
   resources of IDRIS under the dynamic allocation AD010315372. V.K is
   supported by a fellowship from University de Paris Cite. A.K. is
   supported by a CENTURI PhD fellowship financed by "Investissements
   d'Avenir" program (ANR-16-CONV-0001) and from Excellence Initiative of
   Aix-Marseille University - A*MIDEX. The authors are grateful to Pr
   Andres Merits (University of Tartu, Estonia) for providing us antinsP1-4
   antibodies and CHIKV P1234 plasmids, to Pr Mark Harris (Univeristy of
   Leeds, UK) for the CHIKV replicon and to Pr Valerie Choumet (Pasteur
   Institute, France) for providing the anti-CHIKV E2 Mab 3E4. The authors
   thank Pr Olivier Schwartz and Pr. Alessia Zamborlini for critical
   readings of the manuscript and helpful discussions.
CR Abraham R, 2018, P NATL ACAD SCI USA, V115, pE10457, DOI 10.1073/pnas.1812130115
   Ahola T, 2021, ADV VIRUS RES, V111, P111, DOI 10.1016/bs.aivir.2021.07.003
   Barski M, 2017, ELIFE, V6, DOI [10.7554/eLife.29236, 10.7554/elife.29236]
   Bartholomeeusen K, 2018, J VIROL, V92, DOI [10.1128/jvi.00152-18, 10.1128/JVI.00152-18]
   Baxter VK, 2020, ADV VIRUS RES, V107, P315, DOI 10.1016/bs.aivir.2020.06.002
   Bolte S, 2006, J MICROSC-OXFORD, V224, P213, DOI 10.1111/j.1365-2818.2006.01706.x
   de la Rosa-Trevín JM, 2016, J STRUCT BIOL, V195, P93, DOI 10.1016/j.jsb.2016.04.010
   Fontana J, 2008, CELL MICROBIOL, V10, P2012, DOI 10.1111/j.1462-5822.2008.01184.x
   Foy NJ, 2013, J VIROL, V87, P1997, DOI 10.1128/JVI.02853-12
   Frolov I., 2019, Curr. Top. Microbiol. Immunol., DOI [10.1007/822018146, DOI 10.1007/822018146]
   Fros JJ, 2012, J VIROL, V86, P10873, DOI 10.1128/JVI.01506-12
   Gao YN, 2019, PLOS PATHOG, V15, DOI 10.1371/journal.ppat.1007239
   Gorchakov R, 2008, J VIROL, V82, P6218, DOI 10.1128/JVI.02624-07
   Gutsche I, 2015, SCIENCE, V348, P704, DOI 10.1126/science.aaa5137
   Jones R, 2021, NATURE, V589, P615, DOI 10.1038/s41586-020-3036-8
   Jumper J, 2021, NATURE, V596, P583, DOI 10.1038/s41586-021-03819-2
   Kandiah E, 2019, ACTA CRYSTALLOGR D, V75, P528, DOI 10.1107/S2059798319006880
   Kim DY, 2016, PLOS PATHOG, V12, DOI 10.1371/journal.ppat.1005810
   Kril V, 2021, ANNU REV VIROL, V8, P327, DOI 10.1146/annurev-virology-091919-102021
   Kümmerer BM, 2012, J GEN VIROL, V93, P1991, DOI 10.1099/vir.0.043752-0
   Laurent T, 2022, ELIFE, V11, DOI 10.7554/eLife.83042
   Le Sage V, 2017, VIROLOGY, V502, P73, DOI 10.1016/j.virol.2016.12.012
   Lello LS, 2021, J VIROL, V95, DOI [10.1128/jvi.00355-21, 10.1128/JVI.00355-21]
   LEVITT NH, 1986, VACCINE, V4, P157, DOI 10.1016/0264-410X(86)90003-4
   Meertens L, 2019, NATURE, V574, P259, DOI 10.1038/s41586-019-1578-4
   Meshram CD, 2018, J VIROL, V92, DOI [10.1128/JVI.00838-18, 10.1128/jvi.00838-18]
   Mirdita M, 2022, NAT METHODS, V19, P679, DOI 10.1038/s41592-022-01488-1
   Ng WH, 2023, NAT COMMUN, V14, DOI 10.1038/s41467-023-42330-2
   Punjani A, 2017, NAT METHODS, V14, P290, DOI [10.1038/NMETH.4169, 10.1038/nmeth.4169]
   Remenyi R, 2018, J VIROL, V92, DOI [10.1128/JVI.00477-18, 10.1128/jvi.00477-18]
   Schuffenecker I, 2006, PLOS MED, V3, P1058, DOI 10.1371/journal.pmed.0030263
   Shin G, 2012, P NATL ACAD SCI USA, V109, P16534, DOI 10.1073/pnas.1210418109
   SHIRAKO Y, 1994, J VIROL, V68, P1874, DOI 10.1128/JVI.68.3.1874-1885.1994
   Snyder JE, 2011, J VIROL, V85, P5773, DOI 10.1128/JVI.00039-11
   Tan YB, 2022, SCI ADV, V8, DOI 10.1126/sciadv.add2536
   Vasiljeva L, 2003, J BIOL CHEM, V278, P41636, DOI 10.1074/jbc.M307481200
   Zheng Y, 2013, J VIROL, V87, P9579, DOI 10.1128/JVI.01299-13
NR 37
TC 9
Z9 9
U1 4
U2 9
PU NATURE PORTFOLIO
PI BERLIN
PA HEIDELBERGER PLATZ 3, BERLIN, 14197, GERMANY
EI 2041-1723
J9 NAT COMMUN
JI Nat. Commun.
PD SEP 16
PY 2024
VL 15
IS 1
AR 8106
DI 10.1038/s41467-024-51952-z
PG 16
WC Multidisciplinary Sciences
WE Science Citation Index Expanded (SCI-EXPANDED)
SC Science & Technology - Other Topics
GA G2H8Y
UT WOS:001314910500042
PM 39285216
OA Green Accepted, gold
DA 2025-07-26
ER

PT J
AU Zé-Zé, L
   Freitas, IC
   Silva, M
   Soares, P
   Alves, MJ
   Osório, HC
AF Ze-Ze, Libia
   Freitas, Ines Campos
   Silva, Manuel
   Soares, Patricia
   Alves, Maria Joao
   Osorio, Hugo Costa
TI The spread of the invasive mosquito Aedes albopictus (Diptera:
   Culicidae) in Portugal: a first genetic analysis
SO PARASITES & VECTORS
LA English
DT Article
DE Aedes albopictus; Haplotypes; COX; Portugal
ID ASIAN TIGER MOSQUITO; CHIKUNGUNYA; SKUSE
AB Background Aedes albopictus, commonly known as the Asian tiger mosquito, has become one of the most invasive mosquito species. Over the last 5 decades, it has been introduced and established in various tropical and temperate regions worldwide. First reported in Europe in 1979 in Albania and later in Italy in 1990, the species is now established in 13 European Union (EU)/European Economic Area (EEA) countries and 337 regions (2023). In Portugal, Ae. albopictus was first detected in the Algarve and Penafiel regions in 2017, followed by Alentejo in 2022 and Lisbon in 2023. This mosquito species poses a significant public health risk as a vector for numerous pathogenic viruses, including dengue, Zika, and chikungunya. Methods Aedes albopictus collected in Lisbon in 2023 were analyzed using cytochrome c oxidase I (COX) gene sequencing to understand their genetic relationships. Results Our data indicate that the Ae. albopictus mosquito populations detected in three locations in Lisbon in 2023 correspond to recent but distinct introduction events. Conclusions Although there has been no local transmission of Aedes-transmitted viruses in mainland Portugal to date, the spread of the mosquito and increased international travel increase the risk of Aedes-borne disease outbreaks. The ongoing spread of Ae. albopictus in the country and the confirmed multiple introductions in new locations raise awareness of the need to monitor mosquito vectors to control and prevent autochthonous Aedes-borne disease outbreaks.
C1 [Ze-Ze, Libia; Freitas, Ines Campos; Silva, Manuel; Soares, Patricia; Alves, Maria Joao; Osorio, Hugo Costa] Natl Inst Hlth Doctor Ricardo Jorge INSA, Ctr Vectors & Infect Dis Res CEVDI, Dept Infect Dis, Aguas De Moura, Portugal.
   [Ze-Ze, Libia; Alves, Maria Joao] Univ Porto, Inst Agr & Agroalimentary Sci & Technol ICETA, Ctr Study Anim Sci CECA, Porto, Portugal.
   [Soares, Patricia] NOVA Univ Lisbon, Comprehens Hlth Res Ctr, Publ Hlth Res Ctr, NOVA Natl Sch Publ Hlth, Lisbon, Portugal.
   [Osorio, Hugo Costa] Univ Lisbon ISAMB, Inst Environm Hlth, Fac Med, Environm & Infect Dis Res Grp, Lisbon, Portugal.
C3 Universidade do Porto; Universidade Nova de Lisboa; Universidade de
   Lisboa
RP Zé-Zé, L; Osório, HC (corresponding author), Natl Inst Hlth Doctor Ricardo Jorge INSA, Ctr Vectors & Infect Dis Res CEVDI, Dept Infect Dis, Aguas De Moura, Portugal.; Zé-Zé, L (corresponding author), Univ Porto, Inst Agr & Agroalimentary Sci & Technol ICETA, Ctr Study Anim Sci CECA, Porto, Portugal.; Osório, HC (corresponding author), Univ Lisbon ISAMB, Inst Environm Hlth, Fac Med, Environm & Infect Dis Res Grp, Lisbon, Portugal.
EM libia.zeze@insa.min-saude.pt
RI Ze-Ze, Libia/U-5730-2017; Costa Osorio, Hugo/J-7802-2015; Osório,
   Hugo/V-9073-2019; Soares, Patricia/J-7143-2019; Zé-Zé, Líbia/U-5730-2017
OI Ze-Ze, Libia/0000-0001-7258-1439; Costa Osorio,
   Hugo/0000-0001-6704-740X; Campos Freitas, Ines/0009-0000-4320-0377; 
FU Project EIC MOBVEC-Mobile Bio-Lab to support first response in Arbovirus
   outbreaks (2023-2026) [KU319444, KU319446, KU319447]; Portuguese
   Foundation for Science and Technology (FCT; reference) [FCT/MCTES
   UIB/00211/2020, FCT/MCTES UIP/00211/2020]
FX We are grateful to Marco Brustolin and Carles Aranda for providing
   evidence of the collection date and location in Spain of the sampled
   mosquitoes corresponding to sequences KU319443, KU319444, KU319446, and
   KU319447. We also thank the REVIVE team for collecting mosquitoes
   nationwide, especially Lisbon and Tagus Valley Health Authority. This
   work received support from the Portuguese Foundation for Science and
   Technology (FCT; reference: CEECINST/00049/2021/CP2817/CT0001, DOI:
   https://doi.org/10.54499/CEECINST/00049/2021/CP2817/CT0001; reference:
   FCT/MCTES UIB/00211/2020, https://doi.org/10.54499/UIDB/00211;
   reference: FCT/MCTES UIP/00211/2020,
   https://doi.org/10.54499/UIDP/00211).
CR Adhami J, 1998, J AM MOSQUITO CONTR, V14, P340
   Beebe NW, 2013, PLOS NEGLECT TROP D, V7, DOI 10.1371/journal.pntd.0002361
   Eskildsen GA, 2018, PLOS ONE, V13, DOI 10.1371/journal.pone.0194874
   European Centre for Disease Prevention and Control ECDC, 2024, Travel-associated dengue cases
   European Centre for Disease Prevention and Control (ECDC), 2023, Increasing risk of mosquito-borne diseases in EU/EEA following spread of Aedes species
   Folmer O., 1994, Molecular Marine Biology and Biotechnology, V3, P294
   Hall TA., 1999, NUCL ACIDS S SER, P95, DOI [DOI 10.1021/BK-1999-0734.CH008, DOI 10.14601/PHYTOPATHOLMEDITERR-14998U1.29]
   Kumar S, 2018, MOL BIOL EVOL, V35, P1547, DOI 10.1093/molbev/msy096
   Marabuto E, 2018, ZOOTAXA, V4413, P197, DOI 10.11646/zootaxa.4413.1.10
   Osorio HC, 2024, REVIVE 2023 CULICIDE
   Osório HC, 2014, INT J ENV RES PUB HE, V11, P11583, DOI 10.3390/ijerph111111583
   Osório HC, 2018, INT J ENV RES PUB HE, V15, DOI 10.3390/ijerph15040820
   Rezza G, 2007, LANCET, V370, P1840, DOI 10.1016/S0140-6736(07)61779-6
   Ribeiro Henrique, 1999, European Mosquito Bulletin, V3, P1
   Rozas J, 2017, MOL BIOL EVOL, V34, P3299, DOI 10.1093/molbev/msx248
   SABATANI A, 1990, Parassitologia (Rome), V32, P301
   Schaffner F., 2001, MOSQUITOES EUROPE ID
   Valerio L, 2010, VECTOR-BORNE ZOONOT, V10, P291, DOI 10.1089/vbz.2009.0007
   World Health Organization WHO, 2024, Disease outbreak news; Dengue-global situation
   Zé-Zé L, 2020, PLOS NEGLECT TROP D, V14, DOI 10.1371/journal.pntd.0008657
   Zhong DB, 2013, PLOS ONE, V8, DOI 10.1371/journal.pone.0068586
   Zitko T, 2011, EUR J ENTOMOL, V108, P501, DOI 10.14411/eje.2011.065
NR 22
TC 2
Z9 2
U1 0
U2 1
PU BMC
PI LONDON
PA CAMPUS, 4 CRINAN ST, LONDON N1 9XW, ENGLAND
SN 1756-3305
J9 PARASITE VECTOR
JI Parasites Vectors
PD SEP 13
PY 2024
VL 17
IS 1
AR 389
DI 10.1186/s13071-024-06460-w
PG 6
WC Parasitology; Tropical Medicine
WE Science Citation Index Expanded (SCI-EXPANDED)
SC Parasitology; Tropical Medicine
GA F8L6E
UT WOS:001312269200002
PM 39272154
OA gold
DA 2025-07-26
ER

PT J
AU Yao, ZL
   Ramachandran, S
   Huang, S
   Kim, E
   Jami-Alahmadi, Y
   Kaushal, P
   Bouhaddou, M
   Wohlschlegel, JA
   Li, MM
AF Yao, Zhenlan
   Ramachandran, Sangeetha
   Huang, Serina
   Kim, Erin
   Jami-Alahmadi, Yasaman
   Kaushal, Prashant
   Bouhaddou, Mehdi
   Wohlschlegel, James A.
   Li, Melody M. H.
TI Interaction of chikungunya virus glycoproteins with macrophage factors
   controls virion production
SO EMBO JOURNAL
LA English
DT Article
DE Alphavirus E1 Glycoprotein; Chikungunya Virus; eIF3k; Evolutionary
   Selection; Macrophage
ID INFECTIOUS RNA TRANSCRIPTS; ONYONG-NYONG VIRUS; ROSS RIVER VIRUS; VECTOR
   SPECIFICITY; CDNA-CLONES; MOUSE MODEL; ALPHAVIRUS; TRANSLATION;
   EVOLUTIONARY; ANOPHELES
AB Despite their role as innate sentinels, macrophages can serve as cellular reservoirs of chikungunya virus (CHIKV), a highly-pathogenic arthropod-borne alphavirus that has caused large outbreaks among human populations. Here, with the use of viral chimeras and evolutionary selection analysis, we define CHIKV glycoproteins E1 and E2 as critical for virion production in THP-1 derived human macrophages. Through proteomic analysis and functional validation, we further identify signal peptidase complex subunit 3 (SPCS3) and eukaryotic translation initiation factor 3 subunit K (eIF3k) as E1-binding host proteins with anti-CHIKV activities. We find that E1 residue V220, which has undergone positive selection, is indispensable for CHIKV production in macrophages, as its mutation attenuates E1 interaction with the host restriction factors SPCS3 and eIF3k. Finally, we show that the antiviral activity of eIF3k is translation-independent, and that CHIKV infection promotes eIF3k translocation from the nucleus to the cytoplasm, where it associates with SPCS3. These functions of CHIKV glycoproteins late in the viral life cycle provide a new example of an intracellular evolutionary arms race with host restriction factors, as well as potential targets for therapeutic intervention.
   Macrophages are important cellular reservoirs of chikungunya virus (CHIKV), but the viral and host determinants that facilitate infection of these cells by CHIKV are unclear. This work characterizes roles of two CHIKV glycoproteins beyond viral entry, and highlights their evolutionary arms race with specific antiviral factors of macrophages.CHIKV glycoproteins E1 and E2 are required for efficient viral propagation in macrophages.The CHIKV E1 site V220 is under positive evolutionary selection and indispensable for virion production in macrophages.Signal peptidase complex subunit 3 (SPCS3) and eukaryotic translation initiation factor 3 subunit K (eIF3k) constitute anti-CHIKV factors interacting with E1 at E1-V220.An E1 pool with distinct subcellular localization from E2 colocalizes with host factors SPCS3 and eIF3k.eIF3k inhibits CHIKV in a translation-independent manner via its HAM domain.
   The rate of chikungunya virus propagation is determined through the evolutionary arms race between viral glycoproteins and macrophage factors SPCS3 and eIF3k.
C1 [Yao, Zhenlan; Ramachandran, Sangeetha; Kaushal, Prashant; Bouhaddou, Mehdi; Li, Melody M. H.] Univ Calif Los Angeles, Dept Microbiol Immunol & Mol Genet, Los Angeles, CA 90095 USA.
   [Huang, Serina] Univ Calif Los Angeles, David Geffen Sch Med, Dept Human Genet, Los Angeles, CA USA.
   [Kim, Erin] Univ Calif Los Angeles, Dept Chem & Biochem, Los Angeles, CA USA.
   [Jami-Alahmadi, Yasaman; Wohlschlegel, James A.] Univ Calif Los Angeles, Dept Biol Chem, Los Angeles, CA USA.
   [Kaushal, Prashant; Bouhaddou, Mehdi] Univ Calif Los Angeles, Inst Quantitat & Computat Biosci, Los Angeles, CA USA.
   [Kaushal, Prashant; Bouhaddou, Mehdi; Li, Melody M. H.] Univ Calif Los Angeles, Mol Biol Inst, Los Angeles, CA 90095 USA.
C3 University of California System; University of California Los Angeles;
   University of California System; University of California Los Angeles;
   University of California Los Angeles Medical Center; David Geffen School
   of Medicine at UCLA; University of California System; University of
   California Los Angeles; University of California System; University of
   California Los Angeles; University of California System; University of
   California Los Angeles; University of California System; University of
   California Los Angeles
RP Li, MM (corresponding author), Univ Calif Los Angeles, Dept Microbiol Immunol & Mol Genet, Los Angeles, CA 90095 USA.; Li, MM (corresponding author), Univ Calif Los Angeles, Mol Biol Inst, Los Angeles, CA 90095 USA.
EM Manhingli@mednet.ucla.edu
RI ; Yao, Zhenlan/KWU-5564-2024; Kaushal, Prashant/NQF-4938-2025
OI Jami-alahmadi, Yasaman/0000-0001-8289-2222; Huang,
   Serina/0000-0002-0126-3502; Bouhaddou, Mehdi/0000-0002-9526-1427; 
FU James B Pendleton Charitable Trust; McCarthy Family Foundation;
   UCLA/CFAR Virology Core Lab [5P30 AI028697]; NIH [R01AI158704, GM089778,
   R35GM153408]; UC Cancer Research Coordinating Committee Faculty Seed
   Grant [CRN-20-637544]; HIV Accessory and Regulatory Complexes (HARC)
   Collaborative Development Award; Center for AIDS Research Pilot Grant;
   Sydney Finegold Post-Doctoral Fellow Award; Ruth L. Kirschstein National
   Research Service Award [AI007323]
FX We thank Dr. Stephen Higgs (Kansas State University) for providing the
   infectious clone constructs of CHIKV (La Reunion strain) and ONNV
   (SG650) and for his help with CHIKV-ONNV chimera constructions. We thank
   Dr. Scott Weaver (The University of Texas Medical Branch at Galveston)
   and Dr. Mark Heise (The University of North Carolina at Chapel Hill) for
   providing the infectious clone constructs of CHIKV (AF15561, 181/clone
   25) and RRV (T48). We thank Dr. Charles M Rice for providing the
   infectious clone constructs of SINV (Toto1101, TE/5'2J/GFP). We thank
   Dr. Joyce Jose and her student Zeinab Elmasri (Pennsylvania State
   University), as well as Dr. Graham Simmons and Dr. Jing Jin (Vitalant
   Research Institute) for their help with the construction of the CHIKV E2
   reporter virus. We express our gratitude to Dr. Sergei L Kosakovsky Pond
   (Temple University), and his students Jordan Zehr and Alexander Lucaci
   for their insights on positive selection analysis. We also thank Dr.
   Oliver Fregoso (UCLA) for his comments on this study. We thank the UCLA
   Proteome Research Center for their services. We thank the instructions
   and supports from Microscopy Core of UCLA Broad Stem Cell Reseaerch
   Center for setting up the Airyscanning. We thank the qPCR and flow
   cytometry platforms provided by UCLA AIDS Institute which is supported
   by the James B Pendleton Charitable Trust and the McCarthy Family
   Foundation. We also thank UCLA/CFAR Virology Core Lab (grant number 5P30
   AI028697) for providing human primary monocytes. The following reagent
   was obtained through BEI Resources, NIAID, NIH: Monoclonal
   Anti-Chikungunya Virus E2 Envelope Glycoprotein, Clone CHK-48 (produced
   in vitro), NR-44002. This work was funded in part by NIH R01AI158704
   (MMHL) and UC Cancer Research Coordinating Committee Faculty Seed Grant
   (CRN-20-637544; MMHL). JAW was supported by NIH GM089778 and
   R35GM153408. MB was supported by an HIV Accessory and Regulatory
   Complexes (HARC) Collaborative Development Award and a Center for AIDS
   Research Pilot Grant. ZY was supported by the Sydney Finegold
   Post-Doctoral Fellow Award. EK was supported by Ruth L. Kirschstein
   National Research Service Award AI007323.
CR Aitken CE, 2016, ELIFE, V5, DOI 10.7554/eLife.20934
   Basore K, 2019, CELL, V177, P1725, DOI 10.1016/j.cell.2019.04.006
   BOHNI PC, 1988, J CELL BIOL, V106, P1035, DOI 10.1083/jcb.106.4.1035
   Brault AC, 2004, INSECT MOL BIOL, V13, P625, DOI 10.1111/j.0962-1075.2004.00521.x
   Bréhin AC, 2009, VIROLOGY, V384, P216, DOI 10.1016/j.virol.2008.10.021
   Brown D, 2014, CLIN VACCINE IMMUNOL, V21, P1469, DOI 10.1128/CVI.00518-14
   Brown RS, 2018, VIRUSES-BASEL, V10, DOI 10.3390/v10020089
   Chen RB, 2021, MBIO, V12, DOI 10.1128/mBio.02738-21
   Chen Y, 2022, J BIOL CHEM, V298, DOI 10.1016/j.jbc.2022.101730
   Cline TD, 2017, J GEN VIROL, V98, P2401, DOI 10.1099/jgv.0.000922
   Cottis S, 2023, VIRUSES-BASEL, V15, DOI 10.3390/v15030589
   Daugherty MD, 2014, PLOS GENET, V10, DOI 10.1371/journal.pgen.1004403
   Dupuis-Maguiraga L, 2012, PLOS NEGLECT TROP D, V6, DOI 10.1371/journal.pntd.0001446
   Edgar RC, 2004, NUCLEIC ACIDS RES, V32, P1792, DOI 10.1093/nar/gkh340
   Foell D, 2007, J LEUKOCYTE BIOL, V81, P28, DOI 10.1189/jlb.0306170
   Fox JM, 2015, CELL, V163, P1095, DOI 10.1016/j.cell.2015.10.050
   Frolov I, 1996, P NATL ACAD SCI USA, V93, P11371, DOI 10.1073/pnas.93.21.11371
   Fros JJ, 2016, VIRUSES-BASEL, V8, DOI 10.3390/v8060166
   Gemmer M, 2020, J CELL SCI, V133, DOI 10.1242/jcs.231340
   Gomes-Duarte A, 2018, RNA BIOL, V15, P26, DOI 10.1080/15476286.2017.1391437
   Gorchakov R, 2004, J VIROL, V78, P8455, DOI 10.1128/JVI.78.16.8455-8467.2004
   Gorchakov R, 2012, J VIROL, V86, P6084, DOI 10.1128/JVI.06449-11
   Götte B, 2018, VIRUSES-BASEL, V10, DOI 10.3390/v10030105
   Gould EA, 2009, T ROY SOC TROP MED H, V103, P109, DOI 10.1016/j.trstmh.2008.07.025
   Gunn BM, 2012, PLOS PATHOG, V8, DOI 10.1371/journal.ppat.1002586
   Hatcher EL, 2017, NUCLEIC ACIDS RES, V45, pD482, DOI 10.1093/nar/gkw1065
   HELENIUS A, 1995, CELL, V81, P651, DOI 10.1016/0092-8674(95)90523-5
   Hoarau JJ, 2010, J IMMUNOL, V184, P5914, DOI 10.4049/jimmunol.0900255
   Hrecka K, 2011, NATURE, V474, P658, DOI 10.1038/nature10195
   Jami-Alahmadi Y, 2021, JOVE-J VIS EXP, DOI 10.3791/62380
   Kafai NM, 2022, ANNU REV IMMUNOL, V40, P615, DOI 10.1146/annurev-immunol-101220-014952
   Kanehisa M, 2016, NUCLEIC ACIDS RES, V44, pD457, DOI 10.1093/nar/gkv1070
   Kim AS, 2023, NAT REV MICROBIOL, V21, P396, DOI 10.1038/s41579-022-00825-7
   Kim AS, 2021, CELL, V184, P4414, DOI 10.1016/j.cell.2021.07.006
   Kim DY, 2016, PLOS PATHOG, V12, DOI 10.1371/journal.ppat.1005810
   Kistler KE, 2022, CELL HOST MICROBE, V30, P545, DOI [10.1016/j.chom.2022.03.018, 10.1101/2021.09.11.459844]
   Krämer A, 2013, NAT CHEM BIOL, V9, P731, DOI [10.1038/NCHEMBIO.1356, 10.1038/nchembio.1356]
   Kril V, 2021, ANNU REV VIROL, V8, P327, DOI 10.1146/annurev-virology-091919-102021
   Kruize Z, 2019, FRONT MICROBIOL, V10, DOI 10.3389/fmicb.2019.02828
   KUHN RJ, 1991, VIROLOGY, V182, P430, DOI 10.1016/0042-6822(91)90584-X
   Kumar A, 2014, VIRUSES-BASEL, V6, P1837, DOI 10.3390/v6041837
   Labadie K, 2010, J CLIN INVEST, V120, P894, DOI 10.1172/JCI40104
   Laguette N, 2012, CELL HOST MICROBE, V11, P205, DOI 10.1016/j.chom.2012.01.007
   Li L, 2010, NATURE, V468, P705, DOI 10.1038/nature09546
   Luu AP, 2021, VIRUSES-BASEL, V13, DOI 10.3390/v13112113
   MacLean OA, 2021, PLOS BIOL, V19, DOI 10.1371/journal.pbio.3001115
   Maher MC, 2022, SCI TRANSL MED, V14, DOI 10.1126/scitranslmed.abk3445
   Marvin SA, 2017, J VIROL, V91, DOI 10.1128/JVI.01417-16
   McNab F, 2015, NAT REV IMMUNOL, V15, P87, DOI 10.1038/nri3787
   Merico D, 2010, PLOS ONE, V5, DOI 10.1371/journal.pone.0013984
   Minh BQ, 2020, MOL BIOL EVOL, V37, P1530, DOI 10.1093/molbev/msaa015
   Morrison TE, 2006, J VIROL, V80, P737, DOI 10.1128/JVI.80.2.737-749.2006
   Murray PJ, 2011, NAT REV IMMUNOL, V11, P723, DOI 10.1038/nri3073
   Murrell B, 2012, PLOS GENET, V8, DOI 10.1371/journal.pgen.1002764
   Neufeldt CJ, 2018, NAT REV MICROBIOL, V16, P125, DOI 10.1038/nrmicro.2017.170
   Nguyen LP, 2023, VIRUSES-BASEL, V15, DOI 10.3390/v15040830
   Osborne MJ, 2015, IMMUNOL REV, V263, P210, DOI 10.1111/imr.12240
   Pal P, 2013, PLOS PATHOG, V9, DOI 10.1371/journal.ppat.1003312
   Pettersen EF, 2021, PROTEIN SCI, V30, P70, DOI 10.1002/pro.3943
   Pialoux G, 2007, LANCET INFECT DIS, V7, P319, DOI 10.1016/S1473-3099(07)70107-X
   Pierro DJ, 2003, INSECT MOL BIOL, V12, P107, DOI 10.1046/j.1365-2583.2003.00392.x
   Pinto FL, 2006, BMC BIOTECHNOL, V6, DOI 10.1186/1472-6750-6-31
   Plaskon NE, 2009, PLOS ONE, V4, DOI 10.1371/journal.pone.0007468
   Pond SLK, 2005, MOL BIOL EVOL, V22, P1208, DOI 10.1093/molbev/msi105
   Ren SC, 2022, J VIROL, V96, DOI 10.1128/jvi.02149-21
   RICE CM, 1987, J VIROL, V61, P3809, DOI 10.1128/JVI.61.12.3809-3819.1987
   Ryman KD, 2005, J VIROL, V79, P1487, DOI 10.1128/JVI.79.3.1487-1499.2005
   Sáenz JB, 2009, NAT CHEM BIOL, V5, P157, DOI 10.1038/nchembio.144
   Salsman J, 2013, EXP CELL RES, V319, P2554, DOI 10.1016/j.yexcr.2013.09.001
   Saxton-Shaw KD, 2013, PLOS NEGLECT TROP D, V7, DOI 10.1371/journal.pntd.0001931
   Schneider AD, 2019, VIRUSES-BASEL, V11, DOI 10.3390/v11090798
   Scholte FEM, 2015, J VIROL, V89, P4457, DOI 10.1128/JVI.03612-14
   Schwartz O, 2010, NAT REV MICROBIOL, V8, P491, DOI 10.1038/nrmicro2368
   Seymour RL, 2013, AM J TROP MED HYG, V88, P1170, DOI 10.4269/ajtmh.12-0674
   Shannon P, 2003, GENOME RES, V13, P2498, DOI 10.1101/gr.1239303
   SHELNESS GS, 1993, J BIOL CHEM, V268, P5201
   Short KR, 2012, J GEN VIROL, V93, P2315, DOI 10.1099/vir.0.045021-0
   Sourisseau M, 2007, PLOS PATHOG, V3, P804, DOI 10.1371/journal.ppat.0030089
   Subramanian A, 2005, P NATL ACAD SCI USA, V102, P15545, DOI 10.1073/pnas.0506580102
   Tenthorey JL, 2022, ANNU REV IMMUNOL, V40, P271, DOI 10.1146/annurev-immunol-072621-084422
   Trifinopoulos J, 2016, NUCLEIC ACIDS RES, V44, pW232, DOI 10.1093/nar/gkw256
   Tsetsarkin K, 2006, VECTOR-BORNE ZOONOT, V6, P325, DOI 10.1089/vbz.2006.6.325
   Tsetsarkin KA, 2007, PLOS PATHOG, V3, P1895, DOI 10.1371/journal.ppat.0030201
   Tsetsarkin KA, 2014, NAT COMMUN, V5, DOI 10.1038/ncomms5084
   Tsitsiridis G, 2023, NUCLEIC ACIDS RES, V51, pD539, DOI 10.1093/nar/gkac1015
   Vanlandingham DL, 2006, AM J TROP MED HYG, V74, P663, DOI 10.4269/ajtmh.2006.74.663
   Vogl T, 2007, NAT MED, V13, P1042, DOI 10.1038/nm1638
   Voss JE, 2010, NATURE, V468, P709, DOI 10.1038/nature09555
   Weaver SC, 2020, ANNU REV ENTOMOL, V65, P313, DOI 10.1146/annurev-ento-011019-025207
   Wei ZY, 2004, J BIOL CHEM, V279, P34983, DOI 10.1074/jbc.M405158200
   Wu TZ, 2021, INNOVATION-AMSTERDAM, V2, DOI 10.1016/j.xinn.2021.100141
   Yang EM, 2022, PLOS PATHOG, V18, DOI 10.1371/journal.ppat.1010743
   Yu GC, 2017, METHODS ECOL EVOL, V8, P28, DOI 10.1111/2041-210X.12628
   Zhang R, 2016, NATURE, V535, P164, DOI 10.1038/nature18625
   Zhou L, 2022, BRIEF BIOINFORM, V23, DOI 10.1093/bib/bbac222
   Zimmerman O, 2023, J CLIN INVEST, V133, DOI 10.1172/JCI165307
NR 96
TC 0
Z9 0
U1 0
U2 1
PU SPRINGERNATURE
PI LONDON
PA CAMPUS, 4 CRINAN ST, LONDON, N1 9XW, ENGLAND
SN 0261-4189
EI 1460-2075
J9 EMBO J
JI Embo J.
PD OCT 15
PY 2024
VL 43
IS 20
BP 4625
EP 4655
DI 10.1038/s44318-024-00193-3
EA SEP 2024
PG 31
WC Biochemistry & Molecular Biology; Cell Biology
WE Science Citation Index Expanded (SCI-EXPANDED)
SC Biochemistry & Molecular Biology; Cell Biology
GA I7S2P
UT WOS:001322037700001
PM 39261662
OA gold
DA 2025-07-26
ER

PT J
AU Lemes, LFR
   Soares, FLF
   Nagata, N
AF Lemes, Leonardo Francisco Rafael
   Soares, Frederico Luis Felipe
   Nagata, Noemi
TI Determination of DEET, Icaridin, and IR3535 in insect repellents using
   excitation-emission matrix (EEM) fluorescence spectroscopy and multiway
   calibration
SO MICROCHEMICAL JOURNAL
LA English
DT Article
DE MCR-ALS; PARAFAC; Multivariate calibration; Insect repellent; Active
   ingredients; Fluorescence spectroscopy
ID MCR-ALS; FIGURES; PARAFAC; NUMBER; MERIT
AB Due to rising temperatures in recent years, there has been an increase in outbreaks of arboviral diseases like Dengue, chikungunya, Zika, and yellow fever, which are primarily transmitted by two Aedes mosquitos. The outbreak has sparked significant concern among the population and prompted countries to heighten their precautions, specially by increasing the use of insects repellents. Regarding the regulatory demands of these products, this study develops a novel analytical method for the determination of DEET, Icaridin, and IR3535 in insect repellents combining excitation-emission matrix (EEM) fluorescence spectroscopy with higher-order multivariate calibration techniques. For this purpose, a dataset comprising 21 samples containing the studied active ingredients was used to construct Parallel Factor Analysis (PARAFAC) and Multivariate Curve Resolution- Alternating Least Squares (MCR-ALS) models. As a result, DEET, Icaridin, and IR3535 were quantified with a RMSEP lower than 1.84% for PARAFAC and below 11.30% for MCR-ALS. The EJCR test confirmed the accuracy of the proposed methods, which agreed with the high-performance liquid chromatography reference method at a 95% confidence level. These findings suggest that developing multiway calibration models using EEM proves to be accurate and cost-effective for quality control in repellent-based products.
C1 [Lemes, Leonardo Francisco Rafael; Soares, Frederico Luis Felipe; Nagata, Noemi] Univ Fed Parana, Dept Chem, Ave Coronel Francisco Heraclito Dos Santos100, BR-81531980 Curitiba, Brazil.
C3 Universidade Federal do Parana
RP Lemes, LFR (corresponding author), Univ Fed Parana, Dept Chem, Ave Coronel Francisco Heraclito Dos Santos100, BR-81531980 Curitiba, Brazil.
EM leolemes08@gmail.com
RI Nagata, Noemi/G-5677-2017; Lemes, Leonardo/LVS-6238-2024; Soares,
   Frederico/E-6197-2016
OI Rafael Lemes, Leonardo Francisco/0000-0001-6524-2949; 
FU CNPq/Brazil (Conselho Nacional de Desenvolvimento Cientifico e
   Tecnologico); CAPES/Brazil (Coordenacao de Aperfeicoamento Pessoal de
   Nivel Superior)
FX The authors express their gratitude to CNPq/Brazil (Conselho Nacional de
   Desenvolvimento Cientifico e Tecnologico) and CAPES/Brazil (Coordenacao
   de Aperfeicoamento Pessoal de Nivel Superior) for their scholarships and
   financial support. The authors acknowledge the LAMAQ - UTFPR, and Profa.
   Dra. Leni Akcelrud for the spectroscopic facilities.
CR Antonio M, 2023, ANAL CHIM ACTA, V1279, DOI 10.1016/j.aca.2023.341778
   ANVISA, 2013, Resolucao RDC
   Brasil, 2023, Ministerio da Saude. Estrategia de vacinacao contra a dengue
   Brasil, 2003, Ministerio da Saude. Boletim epidemiologico, V54
   Bro R, 2003, J CHEMOMETR, V17, P274, DOI 10.1002/cem.801
   Câmara ABF, 2024, TALANTA, V266, DOI 10.1016/j.talanta.2023.125126
   Estevao PLD, 2023, ANAL BIOANAL CHEM, V415, P5235, DOI 10.1007/s00216-023-04839-9
   EPA - Reregistration Eligibility Decision (RED), 2019, DEET
   Fradin MS, 2002, NEW ENGL J MED, V347, P13, DOI 10.1056/NEJMoa011699
   Goicoechea HC, 2002, ANAL CHIM ACTA, V453, P289, DOI 10.1016/S0003-2670(01)01232-6
   Gomes AD, 2022, FOOD CHEM, V370, DOI 10.1016/j.foodchem.2021.131072
   Jaumot J, 2015, CHEMOMETR INTELL LAB, V140, P1, DOI 10.1016/j.chemolab.2014.10.003
   Marselos SC, 2002, J CHROMATOGR A, V946, P295, DOI 10.1016/S0021-9673(01)01525-4
   Mazivila SJ, 2021, ANAL CHIM ACTA, V1146, P98, DOI 10.1016/j.aca.2020.12.033
   Olivieri AC, 2014, CHEM REV, V114, P5358, DOI 10.1021/cr400455s
   Shariati-Rad M, 2009, BIOCHIMIE, V91, P850, DOI 10.1016/j.biochi.2009.04.005
   Silva DIO, 2020, SPECTROCHIM ACTA A, V241, DOI 10.1016/j.saa.2020.118660
   Vilar WTS, 2020, MICROCHEM J, V152, DOI 10.1016/j.microc.2019.104285
   Tan L, 2020, CHEMOMETR INTELL LAB, V203, DOI 10.1016/j.chemolab.2020.104028
   Valderrama P, 2009, QUIM NOVA, V32, P1278, DOI 10.1590/S0100-40422009000500034
   Vilar WTS, 2018, ANAL METHODS-UK, V10, P1911, DOI 10.1039/c8ay00486b
   who, Dengue and severe dengue
   who, Vector-borne diseases
   WHO - World Health Organization, Icaridin specification WHO
   WHO - World Health Organization, IR3535 specification WHO
   WHO - World Health Organization, DEET specification WHO
   World Health Organization, Neglected tropical diseases
   Wu HL, 2020, TRAC-TREND ANAL CHEM, V130, DOI 10.1016/j.trac.2020.115954
   Zhu W, 2020, SPECTROCHIM ACTA A, V239, DOI 10.1016/j.saa.2020.118511
NR 29
TC 0
Z9 0
U1 4
U2 6
PU ELSEVIER
PI AMSTERDAM
PA RADARWEG 29, 1043 NX AMSTERDAM, NETHERLANDS
SN 0026-265X
EI 1095-9149
J9 MICROCHEM J
JI Microchem J.
PD NOV
PY 2024
VL 206
AR 111601
DI 10.1016/j.microc.2024.111601
EA SEP 2024
PG 8
WC Chemistry, Analytical
WE Science Citation Index Expanded (SCI-EXPANDED)
SC Chemistry
GA G0R2X
UT WOS:001313787300001
DA 2025-07-26
ER

PT J
AU Andreev, E
   Zakaryan, H
   Harutyunyan, T
   Molokanova, L
   Pinaeva, U
   Rossouw, A
   Nechaev, A
   Apel, P
   Aroutiounian, R
AF Andreev, Evgeny
   Zakaryan, Hovakim
   Harutyunyan, Tigran
   Molokanova, Ludmila
   Pinaeva, Uliana
   Rossouw, Arnoux
   Nechaev, Alexander
   Apel, Pavel
   Aroutiounian, Rouben
TI Enhancing virus inhibition in track-etched membranes through surface
   modification with silver nanoparticles and curcumin
SO SURFACES AND INTERFACES
LA English
DT Article
DE Track-etched membranes; Silver nanoparticles; Curcumin; Virus filtration
ID GOLD NANOPARTICLES; REMOVAL; ULTRAFILTRATION; CHIKUNGUNYA; FILTRATION;
   DEPOSITION; PNEUMONIA; INFECTION; FILTERS; LUNG
AB The present work reports on the use of silver nanoparticles (AgNPs) and curcumin immobilized on the surface of microfiltration track-etched membranes (mTMs) as antiviral filtration materials. AgNPs were synthesized through the direct reduction of silver nitrate by sodium borohydride in the presence of a stabilizing agent. The synthesized nanoparticles and curcumin were immobilized on polyethyleneimine (PEI)-modified mTMs through a static sorption process. TEM, SEM, UV-vis. spectroscopy and luminescence measurements revealed a uniform distribution of AgNPs and confirmed the presence of curcumin on the membrane surface. The resulting TM-PEIAgNPs-PVP and TM-PEI-Curcumin hybrid membranes were employed for the filtration of HSV-1, VSV, IAV, and EMCV viruses. While both membrane types exhibited insignificant inhibition for the latter two, they achieved 95 and 99 % inhibition for HSV-1 and VSV, respectively. These findings suggest that hybrid membranes with immobilized AgNPs and curcumin can have potential as antiviral filtration materials.
C1 [Andreev, Evgeny; Molokanova, Ludmila; Pinaeva, Uliana; Rossouw, Arnoux; Nechaev, Alexander; Apel, Pavel] Joint Inst Nucl Res, Flerov Lab Nucl React, ,Dubna, Dubna 141980, Russia.
   [Zakaryan, Hovakim] NAS RA, Inst Mol Biol, Lab Antiviral Drug Discovery, Ezras Hasratyan 7, Yerevan 0014, Armenia.
   [Harutyunyan, Tigran; Aroutiounian, Rouben] Yerevan State Univ, Dept Genet & Cytol, Alex Manoogian 1, Yerevan 0025, Armenia.
   [Rossouw, Arnoux] Nelson Mandela Univ, Dept Chem, ZA-6001 Gqeberha, South Africa.
C3 Joint Institute for Nuclear Research - Russia; National Academy of
   Sciences of Armenia; Institute of Molecular Biology - NAS RA; Yerevan
   State University; Nelson Mandela University
RP Rossouw, A (corresponding author), Joint Inst Nucl Res, Flerov Lab Nucl React, ,Dubna, Dubna 141980, Russia.; Rossouw, A (corresponding author), Nelson Mandela Univ, Dept Chem, ZA-6001 Gqeberha, South Africa.
EM rossouw@jinr.ru
RI Evgeny, Andreev/MCY-5268-2025; Pinaeva, Uliana/JMB-0641-2023;
   Aroutiounian, Rouben/ABG-3484-2021; Harutyunyan, Tigran/Q-7447-2018;
   Rossouw, Arnoux/HNR-1375-2023
OI Harutyunyan, Tigran/0000-0002-1613-1019; Andreev,
   Evgeny/0009-0003-6924-2622; 
FU Joint Institute for Nuclear Research, Russia [120,478]
FX Supported by Committee of Science of RA (#21AG-1F068; #21T-1F158) , RSF
   (#24-65-00015) , and the National Research Foundation and the Department
   of Science and Innovation of South Africa (grantr number 120,478) in
   association with the Joint Institute for Nuclear Research, Russia.
CR Adamczak A, 2020, PHARMACEUTICALS-BASE, V13, DOI 10.3390/ph13070153
   Ahmed J, 2017, FASEB J, V31
   Amini SM, 2024, FOOD BIOSCI, V57, DOI 10.1016/j.fbio.2023.103446
   Apel P, 2001, RADIAT MEAS, V34, P559, DOI 10.1016/S1350-4487(01)00228-1
   Ardebili A, 2021, MOLECULES, V26, DOI 10.3390/molecules26226994
   Bruna T, 2021, INT J MOL SCI, V22, DOI 10.3390/ijms22137202
   Butylskii DY, 2021, J MEMBRANE SCI, V635, DOI 10.1016/j.memsci.2021.119449
   Chen SC, 2016, J MEMBRANE SCI, V497, P153, DOI 10.1016/j.memsci.2015.09.022
   Chen TY, 2013, PLOS ONE, V8, DOI 10.1371/journal.pone.0062482
   Dai CS, 2022, ANTIOXIDANTS-BASEL, V11, DOI 10.3390/antiox11030459
   Dai JP, 2018, INT IMMUNOPHARMACOL, V54, P177, DOI 10.1016/j.intimp.2017.11.009
   Delavari A, 2019, J MEMBRANE SCI, V584, P110, DOI 10.1016/j.memsci.2019.04.065
   Dourado D, 2021, BIOMED PHARMACOTHER, V139, DOI 10.1016/j.biopha.2021.111578
   Duek A, 2012, WATER RES, V46, P2505, DOI 10.1016/j.watres.2011.12.058
   ELIMELECH M, 1994, SEPAR TECHNOL, V4, P186, DOI 10.1016/0956-9618(94)80024-3
   FLEISCHER RL, 1963, SCIENCE, V140, P1221, DOI 10.1126/science.140.3572.1221
   Fleischer RL, 1997, RADIAT MEAS, V28, P763, DOI 10.1016/S1350-4487(97)00181-9
   FLEROV GN, 1989, SOV ATOM ENERGY+, V67, P763, DOI 10.1007/BF01123341
   Flores D.J., 2016, Adv. Microbiol., V6, P276, DOI [10.4236/aim.2016.64027, DOI 10.4236/AIM.2016.64027]
   Greulich C, 2011, ACTA BIOMATER, V7, P347, DOI 10.1016/j.actbio.2010.08.003
   Han SG, 2018, CLIN EXP PHARMACOL P, V45, P84, DOI 10.1111/1440-1681.12848
   Herath G, 1999, WATER SCI TECHNOL, V40, P331, DOI 10.1016/S0273-1223(99)00515-6
   JACANGELO JG, 1995, J AM WATER WORKS ASS, V87, P107
   Jena AB, 2021, SCI REP-UK, V11, DOI 10.1038/s41598-021-81462-7
   Jennings MR, 2020, VIRUSES-BASEL, V12, DOI 10.3390/v12111242
   Jeremiah SS, 2020, BIOCHEM BIOPH RES CO, V533, P195, DOI 10.1016/j.bbrc.2020.09.018
   Kamakshi, 2017, INT J HYDROGEN ENERG, V42, P16186, DOI 10.1016/j.ijhydene.2017.05.040
   Karl D.M., 2007, Limnol. Oceanogr. Bull, V16, P49, DOI [10.1002/lob.200716349, DOI 10.1002/LOB.200716349]
   Kocaadam B, 2017, CRIT REV FOOD SCI, V57, P2889, DOI 10.1080/10408398.2015.1077195
   Kristavchuk OV, 2017, COLLOID J+, V79, P637, DOI 10.1134/S1061933X17050088
   Kukushkin V, 2023, FRONT BIOENG BIOTECH, V10, DOI 10.3389/fbioe.2022.1076749
   Kulik SI, 2018, J APPL SPECTROSC+, V85, P916, DOI 10.1007/s10812-018-0739-9
   Kumari A, 2022, PHARMACEUTICS, V14, DOI 10.3390/pharmaceutics14112288
   Lara Humberto H., 2010, Journal of Nanobiotechnology, V8, P1, DOI [10.1186/1477-3155-8-1, 10.1186/1477-3155-8-15]
   Law S, 2022, ADV PHARM BULL, V12, P5, DOI 10.34172/apb.2022.002
   Lee H, 2020, SEP PURIF TECHNOL, V241, DOI 10.1016/j.seppur.2020.116689
   Lee H, 2017, J MEMBRANE SCI, V524, P682, DOI 10.1016/j.memsci.2016.11.023
   Lee JY, 2022, EXPLORATION-PRC, V2, DOI 10.1002/EXP.20210086
   Ling TY, 2011, J NANOPART RES, V13, P5415, DOI 10.1007/s11051-011-0529-2
   Liu SY, 2020, FLUIDS, V5, DOI 10.3390/fluids5030121
   Lovins WA, 2002, ENVIRON ENG SCI, V19, P453, DOI 10.1089/109287502320963436
   Luceri A, 2023, MICROORGANISMS, V11, DOI 10.3390/microorganisms11030629
   Mori Y, 2013, NANOSCALE RES LETT, V8, DOI 10.1186/1556-276X-8-93
   Mounce BC, 2017, ANTIVIR RES, V142, P148, DOI 10.1016/j.antiviral.2017.03.014
   Oganessian V.R., 2001, Russian Colloid J, V63, P825
   Orlova AO, 2011, NANOTECHNOLOGY, V22, DOI 10.1088/0957-4484/22/45/455201
   Otaki M, 1998, WATER SCI TECHNOL, V37, P107, DOI 10.1016/S0273-1223(98)00300-X
   Prasad S, 2021, INT J MOL SCI, V22, DOI 10.3390/ijms22137094
   Rai M, 2009, BIOTECHNOL ADV, V27, P76, DOI 10.1016/j.biotechadv.2008.09.002
   Rónavári A, 2021, INT J MOL SCI, V22, DOI 10.3390/ijms22168673
   Sarma R, 2021, NANOSYST-PHYS CHEM M, V12, P528, DOI 10.17586/2220-8054-2021-12-4-528-535
   Seifi Tahereh, 2021, Med Drug Discov, V11, P100099, DOI 10.1016/j.medidd.2021.100099
   Shaabani E, 2017, NANOMED J, V4, P115, DOI 10.22038/nmj.2017.21506.1227
   Sikder M, 2018, SCI TOTAL ENVIRON, V618, P597, DOI 10.1016/j.scitotenv.2017.04.055
   Sinclair TR, 2021, NANOTECHNOLOGY, V32, DOI 10.1088/1361-6528/ac03d6
   Sindhu K, 2014, RSC ADV, V4, P1808, DOI 10.1039/c3ra45345f
   Singh DK, 2013, NANOSCALE, V5, P1882, DOI 10.1039/c2nr33776b
   Ulbricht M, 2006, POLYMER, V47, P2217, DOI 10.1016/j.polymer.2006.01.084
   Urase T, 1996, J MEMBRANE SCI, V115, P21, DOI 10.1016/0376-7388(95)00269-3
   Urch H, 2006, MATERIALWISS WERKST, V37, P422, DOI 10.1002/mawe.200600008
   von Rhein C, 2016, ANTIVIR RES, V125, P51, DOI 10.1016/j.antiviral.2015.11.007
   Yamamoto S, 2020, QUANTUM BEAM SCI, V4, DOI 10.3390/qubs4010008
   Yang XX, 2016, NANOSCALE, V8, P3040, DOI 10.1039/c5nr07918g
   Ye Y, 2014, INT J NANOMED, V9, P5157, DOI 10.2147/IJN.S71365
   Zakaryan H, 2021, J GEN VIROL, V102, DOI 10.1099/jgv.0.001661
   Zhdanov G, 2022, FRONT CHEM, V10, DOI 10.3389/fchem.2022.937180
   Zheng JG, 2021, BMC VET RES, V17, DOI 10.1186/s12917-021-03015-4
NR 67
TC 1
Z9 1
U1 2
U2 5
PU ELSEVIER
PI AMSTERDAM
PA RADARWEG 29, 1043 NX AMSTERDAM, NETHERLANDS
SN 2468-0230
J9 SURF INTERFACES
JI Surf. Interfaces
PD OCT
PY 2024
VL 53
AR 105064
DI 10.1016/j.surfin.2024.105064
EA SEP 2024
PG 8
WC Chemistry, Physical; Materials Science, Coatings & Films; Physics,
   Applied; Physics, Condensed Matter
WE Science Citation Index Expanded (SCI-EXPANDED)
SC Chemistry; Materials Science; Physics
GA G1C3T
UT WOS:001314079400001
DA 2025-07-26
ER

PT J
AU Nyathi, S
   Rezende, IM
   Walter, KS
   Thongsripong, P
   Mutuku, F
   Ndenga, B
   Mbakaya, JO
   Aswani, P
   Musunzaji, PS
   Chebii, PK
   Maina, PW
   Mutuku, PS
   Ng'ang'a, CM
   Malumbo, SL
   Jembe, Z
   Vu, DM
   Mordecai, EA
   Bennett, S
   Andrews, JR
   Labeaud, AD
AF Nyathi, Sindiso
   Rezende, Izabela M.
   Walter, Katharine S.
   Thongsripong, Panpim
   Mutuku, Francis
   Ndenga, Bryson
   Mbakaya, Joel O.
   Aswani, Peter
   Musunzaji, Peter S.
   Chebii, Philip K.
   Maina, Priscilla W.
   Mutuku, Paul S.
   Ng'ang'a, Charles M.
   Malumbo, Said L.
   Jembe, Zainab
   Vu, David M.
   Mordecai, Erin A.
   Bennett, Shannon
   Andrews, Jason R.
   Labeaud, A. Desiree
TI Molecular epidemiology and evolutionary characteristics of dengue virus
   2 in East Africa
SO NATURE COMMUNICATIONS
LA English
DT Article
ID ZIKA; KENYA; CHIKUNGUNYA; CHILDREN; BURDEN
AB Despite the increasing burden of dengue, the regional emergence of the virus in Kenya has not been examined. This study investigates the genetic structure and regional spread of dengue virus-2 in Kenya. Viral RNA from acutely ill patients in Kenya was enriched and sequenced. Six new dengue-2 genomes were combined with 349 publicly available genomes and phylogenies used to infer gene flow between Kenya and other countries. Analyses indicate two dengue-2 Cosmopolitan genotype lineages circulating in Kenya, linked to recent outbreaks in coastal Kenya and Burkina Faso. Lineages circulating in Western, Southern, and Eastern Africa exhibiting similar evolutionary features are also reported. Phylogeography suggests importation of dengue-2 into Kenya from East and Southeast Asia and bidirectional geneflow. Additional lineages circulating in Africa are also imported from East and Southeast Asia. These findings underscore how intermittent importations from East and Southeast Asia drive dengue-2 circulation in Kenya and Africa more broadly.
   There is limited data about local emergence and spread of dengue virus in East African countries. In this study, the authors investigate genetic and geographic epidemiology of dengue virus 2 in East Africa and report co-circulation of multiple distinct lineages introduced from regions in East and Southeast Asia.
C1 [Nyathi, Sindiso] Stanford Univ, Sch Med, Dept Epidemiol & Populat Hlth, Stanford, CA 94305 USA.
   [Rezende, Izabela M.; Andrews, Jason R.] Stanford Univ, Sch Med, Div Infect Dis & Geog Med, Stanford, CA 94305 USA.
   [Walter, Katharine S.] Univ Utah, Sch Med, Div Epidemiol, Dept Internal Med, Salt Lake City, UT 84132 USA.
   [Thongsripong, Panpim] Univ Florida, Florida Med Entomol Lab, Vero Beach, FL 32962 USA.
   [Mutuku, Francis] Tech Univ Mombasa, Dept Environm & Hlth Sci, Mombasa, Kenya.
   [Ndenga, Bryson; Mbakaya, Joel O.; Aswani, Peter] Kenya Med Res Inst KEMRI, Ctr Global Hlth Res, Kisumu, Kenya.
   [Musunzaji, Peter S.; Chebii, Philip K.; Maina, Priscilla W.; Mutuku, Paul S.; Ng'ang'a, Charles M.; Malumbo, Said L.] Msambweni Hosp, Vector Borne Dis Unit, Msambweni, Kenya.
   [Jembe, Zainab] Diani Hlth Ctr, Ukunda, Kenya.
   [Vu, David M.; Labeaud, A. Desiree] Stanford Univ, Sch Med, Dept Pediat, Div Infect Dis, Stanford, CA 94305 USA.
   [Mordecai, Erin A.] Stanford Univ, Dept Biol, Stanford, CA 94305 USA.
   [Bennett, Shannon] Calif Acad Sci, Dept Microbiol, 55 Mus Concourse Dr, San Francisco, CA 94118 USA.
C3 Stanford University; Stanford University; Utah System of Higher
   Education; University of Utah; State University System of Florida;
   University of Florida; Technical University of Mombasa; Kenya Medical
   Research Institute; Stanford University; Stanford University; California
   Academy of Sciences
RP Nyathi, S (corresponding author), Stanford Univ, Sch Med, Dept Epidemiol & Populat Hlth, Stanford, CA 94305 USA.
EM sindiso.nyathi@yale.edu
RI ; Vu, David/AAI-4197-2020; Mutuku, Francis/AAO-3761-2020; Singh,
   Sarman/AAR-8914-2020; Rezende, Izabela/AAL-5766-2020
OI Mordecai, Erin/0000-0002-4402-5547; Andrews, Jason/0000-0002-5967-251X;
   Mutuku, Francis/0000-0002-9000-7008; 
FU Foundation for the National Institutes of Health (Foundation for the
   National Institutes of Health, Inc.); Abbott Laboratories Graduate
   Student Fellowship; Centre for Computational, Evolutionary and Human
   Genetics Fellowship at Stanford University [R01AI102918]; NIH
FX We would like to thank all the study participants who contributed sample
   material to this study from the communities in Kisumu, Ukunda, Msambweni
   and Chulaimbo, Kenya. We would also like to thank M.K. Sahoo and Dr. R.
   Verma for their input on refining the laboratory methods. S.N. was
   funded by the Abbott Laboratories Graduate Student Fellowship and the
   Centre for Computational, Evolutionary and Human Genetics Fellowship at
   Stanford University. A.D.L. was funded for this study by an NIH grant
   (NIH Project Number: R01AI102918).
CR Alfsnes K, 2021, ONE HEALTH-AMSTERDAM, V13, DOI 10.1016/j.onehlt.2021.100337
   Amoako N, 2018, EMERG INFECT DIS, V24, P1544, DOI 10.3201/eid2408.180341
   Andrews S., 2012, FASTQC QUALITY CONTR
   Baba M., 2009, Rev. Med. Virol, V19, P57
   Benelli G, 2016, PARASITOL RES, V115, P1747, DOI 10.1007/s00436-016-4971-z
   Bhatt S, 2013, NATURE, V496, P504, DOI 10.1038/nature12060
   Blaylock JM, 2011, TRAVEL MED INFECT DI, V9, P246, DOI 10.1016/j.tmaid.2011.06.005
   Boyles SM, 2020, MSPHERE, V5, DOI 10.1128/mSphere.00316-20
   Chang C, 2016, J AUTOIMMUN, V68, P1, DOI 10.1016/j.jaut.2016.02.006
   Costa RL, 2012, INFECT GENET EVOL, V12, P309, DOI 10.1016/j.meegid.2011.12.011
   Darriba D, 2020, MOL BIOL EVOL, V37, P291, DOI 10.1093/molbev/msz189
   Ellis EM, 2015, PLOS NEGLECT TROP D, V9, DOI 10.1371/journal.pntd.0003733
   Fonseca V, 2019, PLOS NEGLECT TROP D, V13, DOI 10.1371/journal.pntd.0007231
   Grubaugh ND, 2019, GENOME BIOL, V20, DOI 10.1186/s13059-018-1618-7
   Guo CC, 2017, FRONT CELL INFECT MI, V7, DOI 10.3389/fcimb.2017.00317
   Hammond SN, 2007, J MED ENTOMOL, V44, P851, DOI 10.1603/0022-2585(2007)44[851:COAADC]2.0.CO;2
   Harris PA, 2009, J BIOMED INFORM, V42, P377, DOI 10.1016/j.jbi.2008.08.010
   Heath CJ, 2020, PLOS NEGLECT TROP D, V14, DOI 10.1371/journal.pntd.0008362
   Holmes EC, 2003, INFECT GENET EVOL, V3, P19, DOI [10.1016/S1567-1348(03)00004-2, 10.1016/S1567-1348(02)00153-3]
   Huber JH, 2018, PLOS NEGLECT TROP D, V12, DOI 10.1371/journal.pntd.0006451
   Ibarra AMS, 2013, PLOS ONE, V8, DOI 10.1371/journal.pone.0078263
   JOHNSON BK, 1982, LANCET, V2, P208
   Kamau E., 2019, Microbiol Resour Announc., V8, P24
   Kelly ME, 2023, PLOS NEGLECT TROP D, V17, DOI 10.1371/journal.pntd.0011289
   Kozlov AM, 2019, BIOINFORMATICS, V35, P4453, DOI 10.1093/bioinformatics/btz305
   Kraemer MUG, 2015, ELIFE, V4, DOI 10.7554/eLife.08347
   Langat SK, 2020, VIRUS EVOL, V6, DOI 10.1093/ve/veaa026
   Lee SA., 2021, Lancet Planet Health, DOI [10.1016/S2542-5196(21)00098-X, DOI 10.1016/S2542-5196(21)00098-X]
   Letizia AG, 2022, EMERG INFECT DIS, V28, P1198, DOI 10.3201/eid2806.212491
   Li H, 2010, BIOINFORMATICS, V26, P589, DOI 10.1093/bioinformatics/btp698
   Li H, 2009, BIOINFORMATICS, V25, P2078, DOI 10.1093/bioinformatics/btp352
   Lutomiah J, 2016, PLOS NEGLECT TROP D, V10, DOI 10.1371/journal.pntd.0004981
   Manigart Olivier, 2024, Lancet, V403, P434, DOI 10.1016/S0140-6736(23)02803-9
   Martin DP, 2011, MOL ECOL RESOUR, V11, P943, DOI 10.1111/j.1755-0998.2011.03026.x
   Messina JP, 2014, TRENDS MICROBIOL, V22, P138, DOI 10.1016/j.tim.2013.12.011
   Mwanyika GO, 2021, VIRUSES-BASEL, V13, DOI 10.3390/v13040536
   Nahata KD, 2022, VIRUS EVOL, V8, DOI 10.1093/ve/veac088
   Ndenga BA, 2017, PLOS ONE, V12, DOI 10.1371/journal.pone.0189971
   Neto Z, 2022, PLOS NEGLECT TROP D, V16, DOI 10.1371/journal.pntd.0010255
   Ngugi HN, 2020, PARASITE VECTOR, V13, DOI 10.1186/s13071-020-04378-7
   Nosrat C, 2021, PLOS NEGLECT TROP D, V15, DOI 10.1371/journal.pntd.0009182
   Paixao ES, 2018, BMJ GLOB HEALTH, V3, DOI 10.1136/bmjgh-2017-000530
   Patterson J, 2016, WEST J EMERG MED, V17, P671, DOI 10.5811/westjem.2016.9.30904
   Pawitan JA., 2011, Acta Med. Indones, V43, P7
   Pebesma E, 2018, R J, V10, P439
   Pollett S, 2021, INFECT GENET EVOL, V90, DOI 10.1016/j.meegid.2020.104617
   Posada D, 1998, BIOINFORMATICS, V14, P817, DOI 10.1093/bioinformatics/14.9.817
   Rambaut A, 2016, VIRUS EVOL, V2, DOI 10.1093/ve/vew007
   Rico-Hesse R, 2003, ADV VIRUS RES, V59, P315, DOI 10.1016/S0065-3527(03)59009-1
   Russo G, 2020, PATHOG GLOB HEALTH, V114, P136, DOI 10.1080/20477724.2020.1748965
   Salles TS, 2018, PARASITE VECTOR, V11, DOI 10.1186/s13071-018-2830-8
   Scott LJ, 2016, DRUGS, V76, P1301, DOI 10.1007/s40265-016-0626-8
   Shah MM, 2020, EMERG INFECT DIS, V26, P2638, DOI 10.3201/eid2611.200960
   Simo FBN, 2019, SCI REP-UK, V9, DOI 10.1038/s41598-019-50135-x
   Sukhralia S, 2019, EUR J CLIN MICROBIOL, V38, P3, DOI 10.1007/s10096-018-3375-7
   ten Bosch QA, 2018, PLOS PATHOG, V14, DOI 10.1371/journal.ppat.1006965
   Thomas SJ, 2015, VACCINE, V33, pD24, DOI 10.1016/j.vaccine.2015.05.095
   Vincent M, 2019, EUROSURVEILLANCE, V24, P29, DOI 10.2807/1560-7917.ES.2019.24.47.1900346
   Vu DM, 2017, EMERG INFECT DIS, V23, P1915, DOI 10.3201/eid2311.170807
   Waggoner JJ, 2016, EMERG INFECT DIS, V22, P1295, DOI 10.3201/eid2207.160326
   Waggoner JJ, 2013, PLOS NEGLECT TROP D, V7, DOI 10.1371/journal.pntd.0002116
   Wilder-Smith A, 2020, BUNDESGESUNDHEITSBLA, V63, P40, DOI 10.1007/s00103-019-03060-3
   World Health Organ, 2022, Dengue and Severe Dengue
   Yu Guangchuang, 2020, Curr Protoc Bioinformatics, V69, pe96, DOI 10.1002/cpbi.96
NR 64
TC 4
Z9 4
U1 2
U2 3
PU NATURE PORTFOLIO
PI BERLIN
PA HEIDELBERGER PLATZ 3, BERLIN, 14197, GERMANY
EI 2041-1723
J9 NAT COMMUN
JI Nat. Commun.
PD SEP 7
PY 2024
VL 15
IS 1
AR 7832
DI 10.1038/s41467-024-51018-0
PG 13
WC Multidisciplinary Sciences
WE Science Citation Index Expanded (SCI-EXPANDED)
SC Science & Technology - Other Topics
GA F2Q3A
UT WOS:001308313200008
PM 39244569
OA gold
DA 2025-07-26
ER

PT J
AU Ghoshal, A
   Asressu, KH
   Hossain, MA
   Brown, PJ
   Nandakumar, M
   Vala, A
   Merten, EM
   Sears, JD
   Law, I
   Burdick, JE
   Morales, NL
   Perveen, S
   Pearce, KH
   Popov, KI
   Moorman, NJ
   Heise, MT
   Willson, TM
AF Ghoshal, Anirban
   Asressu, Kesatebrhan Haile
   Hossain, Mohammad Anwar
   Brown, Peter J.
   Nandakumar, Meganathan
   Vala, Anand
   Merten, Eric M.
   Sears, John D.
   Law, Isabella
   Burdick, Jane E.
   Morales, Noah L.
   Perveen, Sumera
   Pearce, Kenneth H.
   Popov, Konstantin I.
   Moorman, Nathaniel J.
   Heise, Mark T.
   Willson, Timothy M.
TI Structure Activity of β-Amidomethyl Vinyl Sulfones as Covalent
   Inhibitors of Chikungunya nsP2 Cysteine Protease with
   Antialphavirus Activity
SO JOURNAL OF MEDICINAL CHEMISTRY
LA English
DT Article
AB Despite their widespread impact on human health, there are no approved drugs for combating alphavirus infections. The heterocyclic beta-aminomethyl vinyl sulfone RA-0002034 (1a) is a potent irreversible covalent inhibitor of the alphavirus nsP2 cysteine protease with broad-spectrum antiviral activity. Analogs of 1a that varied each of the three regions of the molecule were synthesized to establish structure-activity relationships for the inhibition of Chikungunya (CHIKV) nsP2 protease and viral replication. The vinyl sulfone covalent warhead was highly sensitive to modifications. However, alterations to the core five-membered heterocycle and aryl substituent were well tolerated. The 5-(2,5-dimethoxyphenyl)pyrazole (1o) and 4-cyanopyrazole (8d) analogs exhibited k(inact)/K-i ratios >9000 M-1 s(-1). 3-Arylisoxazole (10) was identified as an isosteric replacement for the five-membered heterocycle, which circumvented the intramolecular cyclization of pyrazole-based inhibitors like 1a. A ligand-based model of the enzyme active site was developed to aid the design of nsP2 protease inhibitors as potential therapeutics against alphaviruses.
C1 [Ghoshal, Anirban; Asressu, Kesatebrhan Haile; Hossain, Mohammad Anwar; Brown, Peter J.; Nandakumar, Meganathan; Willson, Timothy M.] Univ N Carolina, UNC Eshelman Sch Pharm, Struct Genom Consortium, Chapel Hill, NC 27599 USA.
   [Ghoshal, Anirban; Asressu, Kesatebrhan Haile; Hossain, Mohammad Anwar; Brown, Peter J.; Merten, Eric M.; Sears, John D.; Pearce, Kenneth H.; Popov, Konstantin I.; Moorman, Nathaniel J.; Heise, Mark T.; Willson, Timothy M.] Univ N Carolina, READDI AViDD Ctr, Chapel Hill, NC 27599 USA.
   [Vala, Anand] Piramal Discovery Solut, Ahmadabad 382213, Gujarat, India.
   [Merten, Eric M.; Pearce, Kenneth H.; Popov, Konstantin I.] Univ N Carolina, Ctr Integrat Chem Biol & Drug Discovery, UNC Eshelman Sch Pharm, Chapel Hill, NC 27599 USA.
   [Sears, John D.; Moorman, Nathaniel J.; Heise, Mark T.] Univ N Carolina, Dept Microbiol & Immunol, Chapel Hill, NC 27599 USA.
   [Law, Isabella; Burdick, Jane E.; Morales, Noah L.; Heise, Mark T.] Univ N Carolina, Dept Genet, Chapel Hill, NC 27599 USA.
   [Perveen, Sumera] Univ Toronto, Struct Genom Consortium, Toronto, ON M5G 1L7, Canada.
C3 University of North Carolina; University of North Carolina Chapel Hill;
   University of North Carolina; University of North Carolina Chapel Hill;
   University of North Carolina; University of North Carolina Chapel Hill;
   University of North Carolina; University of North Carolina Chapel Hill;
   University of North Carolina; University of North Carolina Chapel Hill;
   University of Toronto; Structural Genomics Consortium
RP Willson, TM (corresponding author), Univ N Carolina, UNC Eshelman Sch Pharm, Struct Genom Consortium, Chapel Hill, NC 27599 USA.; Willson, TM (corresponding author), Univ N Carolina, READDI AViDD Ctr, Chapel Hill, NC 27599 USA.
EM tim.willson@unc.edu
RI feinstein, doug/M-9414-2019; Asressu, Kesatebrhan/GQP-9758-2022;
   Meganathan, Nandakumar/HNI-3657-2023; GHOSHAL, ANIRBAN/KZU-2702-2024;
   Hossain, Mohammad/E-3301-2016
FU Bayer AG [1097737]; Boehringer Ingelheim; Bristol Myers Squibb;
   Genentech; Genome Canada, through Ontario Genomics Institute [OGI-196];
   EU/EFPIA/OICR/McGill/KTH/Diamond Innovative Medicines Initiative2 Joint
   Under-taking [EUbOPEN] [875510]; Janssen; Merck KGaA; Pfizer; Takeda;
   NIH [1U19AI171292-01, S10OD032476]; NC Biotech Center Institutional
   Support Grant [2018-IDG-1030]
FX The Structural Genomics Consortium (SGC) is a registered charity (no:
   1097737) that receives funds from Bayer AG, Boehringer Ingelheim,
   Bristol Myers Squibb, Genentech, Genome Canada, through Ontario Genomics
   Institute [OGI-196], EU/EFPIA/OICR/McGill/KTH/Diamond Innovative
   Medicines Initiative2 Joint Under-taking [EUbOPEN grant 875510],
   Janssen, Merck KGaA (also known as EMD in Canada and the US), Pfizer,
   and Takeda. The research reported in this publication was supported by
   NIH grant 1U19AI171292-01(READDI-AViDD Center) and in part by the NC
   Biotech Center Institutional Support Grant 2018-IDG-1030 and by NIH
   grant S10OD032476 for upgrading the 500 MHz NMR spectrometer in the UNC
   Eshelman School of Pharmacy NMR Facility.
CR Abu Bakar F, 2018, VIRUSES-BASEL, V10, DOI 10.3390/v10020071
   Arlegui A, 2020, EUR J ORG CHEM, V2020, P4399, DOI 10.1002/ejoc.202000648
   Azar SR, 2020, MICROORGANISMS, V8, DOI 10.3390/microorganisms8081167
   Baltgalvis KA, 2024, NATURE, V629, P435, DOI 10.1038/s41586-024-07318-y
   Croddy E., 2002, CHEM BIOL WARFARE, P30
   Falgueyret JP, 2001, J MED CHEM, V44, P94, DOI 10.1021/jm0003440
   Ghoshal A, 2024, PHARMACEUTICALS-BASE, V17, DOI 10.3390/ph17070836
   Glenn IS, 2024, J MED CHEM, V67, P10263, DOI 10.1021/acs.jmedchem.4c00597
   Hillebrand L, 2024, J MED CHEM, V67, P7668, DOI 10.1021/acs.jmedchem.3c01825
   Kathman SG, 2014, J MED CHEM, V57, P4969, DOI 10.1021/jm500345q
   Krabill AD, 2020, CHEMBIOCHEM, V21, P712, DOI 10.1002/cbic.201900434
   McKerrow JH, 2018, PLOS NEGLECT TROP D, V12, DOI 10.1371/journal.pntd.0005850
   Merten E. M., 2024, BIORXIV
   Morens DM, 2019, NEW ENGL J MED, V381, P1989, DOI 10.1056/NEJMp1914328
   Nagarapu L, 2011, BIOORG MED CHEM LETT, V21, P4138, DOI 10.1016/j.bmcl.2011.05.105
   O'Donnell HR, 2021, J MED CHEM, V64, P17530, DOI 10.1021/acs.jmedchem.1c01547
   Powers AM, 2023, J INFECT DIS, V228, pS414, DOI 10.1093/infdis/jiac326
   Powers JC, 2002, CHEM REV, V102, P4639, DOI 10.1021/cr010182v
   Saisawang C, 2015, BIOSCIENCE REP, V35, DOI 10.1042/BSR20150086
   Skidmore AM, 2023, ANTIVIR RES, V209, DOI 10.1016/j.antiviral.2022.105476
   Suhrbier A, 2012, NAT REV RHEUMATOL, V8, P420, DOI 10.1038/nrrheum.2012.64
   Urakova N, 2018, J VIROL, V92, DOI 10.1128/JVI.01965-17
   Weiss DR, 2024, ACS MED CHEM LETT, V15, P457, DOI 10.1021/acsmedchemlett.3c00542
NR 23
TC 8
Z9 8
U1 1
U2 3
PU AMER CHEMICAL SOC
PI WASHINGTON
PA 1155 16TH ST, NW, WASHINGTON, DC 20036 USA
SN 0022-2623
EI 1520-4804
J9 J MED CHEM
JI J. Med. Chem.
PD SEP 5
PY 2024
VL 67
IS 18
BP 16505
EP 16532
DI 10.1021/acs.jmedchem.4c01346
EA SEP 2024
PG 28
WC Chemistry, Medicinal
WE Science Citation Index Expanded (SCI-EXPANDED); Index Chemicus (IC)
SC Pharmacology & Pharmacy
GA H1Y5X
UT WOS:001307739100001
PM 39235978
OA Green Published, hybrid
DA 2025-07-26
ER

PT J
AU Kumar, S
   Kaushik, S
   Garg, M
AF Kumar, Sukender
   Kaushik, Samander
   Garg, Munish
TI Cell Culture and Molecular Docking Analysis to Determine the Antiviral
   Activity of Folklore Medicinal Plants Against Chikungunya Virus
SO CURRENT DRUG DELIVERY
LA English
DT Article; Early Access
DE Chikungunya virus; antiviral activity; focus-forming unit assay;
   medicinal plant extracts; gas chromatography-mass spectroscopy; ethanol
   extract; molecular docking
ID NEUROLOGICAL COMPLICATIONS; AZADIRACHTA-INDICA; CLINICAL-FEATURES;
   EXTRACTS; EPIDEMIOLOGY; IDENTIFICATION; PROTEASE
AB Introduction Chikungunya Virus (CHIKV), a mosquito-transmitted pathogen, poses a significant global health threat owing to its widespread prevalence and high morbidity. There are no approved vaccines or antivirals for prevention or treatment. Screening of folklore medicinal plants has emerged as a promising approach to finding novel therapeutics to combat pathogens. Hence, this study aimed to evaluate the anti-chikungunya potential of folklore medicinal plants and their phytochemicals.Methods Maximum non-toxic concentrations (MNTD) of the extracts to Vero cells were determined by the cytotoxicity assay. A Focus-Forming Unit (FFU) assay was used to assess the antiviral activity of the extracts (at MNTD) against CHIKV in Vero cells under pre-, co-, and post-treatment conditions. GC-MS was used to detect the phytochemicals of the extracts, and Schrodinger (Maestro) software was employed for their molecular docking against the target protein of CHIKV.Results Azadirachta indica exhibited anti-CHIKV activity during pre- and post-treatment, decreasing the virus titer from 8.145 to 7.998 and 8.361 to 8.040 mean log10 FFU/ml, respectively. Calendula officinalis and Piper retrofractum exhibited anti-CHIKV activity only during post-treatment (8.361 to 8.135, 8.361 to 8.075). Moreover, molecular docking studies of phytochemicals detected in GC-MS analysis of all the extracts revealed that many phytochemicals (especially F3, F5, F6, and A1) could bind to the non-structural protein (nSP2) target of CHIKV and suppress the viral replication.Conclusion The screened plants showed the ability to inhibit CHIKV infection and replication and hold potential for further investigation in developing treatments for Chikungunya.
C1 [Kumar, Sukender; Garg, Munish] Maharshi Dayanand Univ, Dept Pharmaceut Sci, Rohtak 124001, Haryana, India.
   [Kaushik, Samander] Maharshi Dayanand Univ, Ctr Biotechnol, Rohtak 124001, Haryana, India.
C3 Maharshi Dayanand University; Maharshi Dayanand University
RP Garg, M (corresponding author), Maharshi Dayanand Univ, Dept Pharmaceut Sci, Rohtak 124001, Haryana, India.
EM mgarg2006@gmail.com
FX Thanks to Dr. Deepti Parasar from the National Institute of Virology,
   Pune, India, for the useful discussion.
CR Abubakar AR, 2020, J PHARM BIOALLIED SC, V12, P1, DOI 10.4103/jpbs.JPBS_175_19
   Adegboye O, 2021, CLIN MICROBIOL REV, V34, DOI 10.1128/CMR.00348-20
   Alagarasu K, 2022, FRONT CELL INFECT MI, V12, DOI 10.3389/fcimb.2022.866452
   Amer H, 2010, INT J ACAD RES, V2, P47, DOI [10.5897/JBR2017.0246, DOI 10.5897/JBR2017.0246]
   [Anonymous], 2023, 12-month Chikungunya virus disease case notification rate per 100 000 population
   Ashfaq UA, 2016, NAT PROD RES, V30, P1866, DOI 10.1080/14786419.2015.1075527
   Asiamah I, 2023, SCI AFR, V20, DOI 10.1016/j.sciaf.2023.e01593
   Atanasov AG, 2021, NAT REV DRUG DISCOV, V20, P200, DOI 10.1038/s41573-020-00114-z
   Balciunaitiene A, 2022, MOLECULES, V27, DOI 10.3390/molecules27227700
   Burt FJ, 2017, LANCET INFECT DIS, V17, pE107, DOI 10.1016/S1473-3099(16)30385-1
   Chan SM, 2021, PLANTS-BASEL, V10, DOI 10.3390/plants10081658
   Chandak NH, 2009, NEUROL INDIA, V57, P177, DOI 10.4103/0028-3886.51289
   Chansang U, 2005, J VECTOR ECOL, V30, P195
   Choudhury Feroza Kaneez, 2022, Methods Mol Biol, V2396, P101, DOI 10.1007/978-1-0716-1822-6_9
   Constant LEC, 2021, FRONT MICROBIOL, V12, DOI 10.3389/fmicb.2021.744164
   de Lima RC, 2024, VIRUSES-BASEL, V16, DOI 10.3390/v16030369
   de Sousa ALM, 2023, SCI REP-UK, V13, DOI 10.1038/s41598-023-31455-5
   Deeba F, 2020, EPIDEMIOL INFECT, V148, DOI 10.1017/S0950268820000497
   Dhawan BN, 2012, P NATL A SCI INDIA B, V82, P209, DOI 10.1007/s40011-011-0016-7
   Dwivedi VD, 2021, SCI REP-UK, V11, DOI 10.1038/s41598-021-96917-0
   Dwivedi VD, 2021, J BIOMOL STRUCT DYN, V39, P1417, DOI 10.1080/07391102.2020.1734485
   Dwivedi VD, 2016, J VECTOR DIS, V53, P156
   Eswaraiah G, 2020, J KING SAUD UNIV SCI, V32, P780, DOI 10.1016/j.jksus.2019.01.014
   Goh VSL, 2020, MOLECULES, V25, DOI 10.3390/molecules25122796
   Gomari MM, 2022, PROTEINS, V90, P1908, DOI 10.1002/prot.26386
   Gomari MM, 2021, COMPUT TOXICOL, V20, DOI 10.1016/j.comtox.2021.100180
   Gómez-Calderón C, 2017, BMC COMPLEM ALTERN M, V17, DOI 10.1186/s12906-017-1562-1
   Hemdan BA, 2023, PLOS ONE, V18, DOI 10.1371/journal.pone.0282729
   Hisamuddini M, 2018, EPIDEMIOL INFECT, V146, P1642, DOI [10.1017/S0950268818001590, 10.1017/s0950268818001590]
   Shady NH, 2021, PLANTS-BASEL, V10, DOI 10.3390/plants10010041
   Hucke FIL, 2020, FRONT PUBLIC HEALTH, V8, DOI 10.3389/fpubh.2020.618624
   Ibrahim E., 2017, Int J Pharm Pharmaceutical Sci, V9, P103, DOI [10.22159/ijpps.2017v9i2.15790, DOI 10.22159/IJPPS.2017V9I2.15790]
   Ishii M, 2022, J FOOD BIOCHEM, V46, DOI 10.1111/jfbc.14233
   Ivanova L, 2021, ACS OMEGA, V6, P10884, DOI 10.1021/acsomega.1c00625
   Jirakanjanakit S., 2011, MAHIDOL U J PHARM SC, V38, P13
   Jyothi R. B., 2019, Int. J. Pharm. Sci. Rev. Res, V59, P42
   Kalvatchev Z, 1997, BIOMED PHARMACOTHER, V51, P176, DOI 10.1016/S0753-3322(97)85587-4
   Kasabe B, 2023, FRONT CELL INFECT MI, V13, DOI 10.3389/fcimb.2023.1132538
   Khongwichit S, 2021, J BIOMED SCI, V28, DOI 10.1186/s12929-021-00778-8
   Khursheed Alam, 2021, Journal of Drug Delivery and Therapeutics, V11, P48, DOI 10.22270/jddt.v11i4.4944
   Kumar P, 2019, PATHOGENS, V8, DOI 10.3390/pathogens8030128
   Kumar S., 2023, Learning from the COVID-19 Pandemic, P221, DOI [10.1201/9781003358909-18, DOI 10.1201/9781003358909-18]
   Kumar S., 2023, Eur. Chem. Bull, V12, P7793, DOI [10.48047/ecb/2023.12.10.5572023.13/11/2023, DOI 10.48047/ECB/2023.12.10.5572023.13/11/2023]
   Kumar S, 2021, INDIAN J PHARMACOL, V53, P403, DOI 10.4103/ijp.IJP_81_20
   Lallo S, 2023, HELIYON, V9, DOI 10.1016/j.heliyon.2023.e20151
   Lao YM, 2009, BRIT J PHARMACOL, V157, P1128, DOI 10.1111/j.1476-5381.2009.00257.x
   Lavanya P., 2015, VirusDisease, V26, P243, DOI 10.1007/s13337-015-0280-x
   Lim SYM, 2021, ALL LIFE, V14, P1, DOI 10.1080/26895293.2020.1856192
   Mohan S, 2020, MOLECULES, V25, DOI 10.3390/molecules25214878
   Morgan J, 2021, PLOS NEGLECT TROP D, V15, DOI 10.1371/journal.pntd.0009259
   Muley BP, 2009, TROP J PHARM RES, V8, P455
   Panphut Wattana, 2020, Int J Microbiol, V2020, P5638961, DOI 10.1155/2020/5638961
   Patel Kalpesh N, 2010, Pharm Methods, V1, P2, DOI 10.4103/2229-4708.72222
   Pegado R, 2024, LANCET REG HEALTH-AM, V34, DOI 10.1016/j.lana.2024.100758
   Pimple P, 2025, CURR DRUG DELIV, V22, P15, DOI 10.2174/0115672018270434240105110330
   Pinzi L, 2019, INT J MOL SCI, V20, DOI 10.3390/ijms20184331
   Pistelli L, 2000, FITOTERAPIA, V71, pS138, DOI 10.1016/S0367-326X(00)00189-1
   Prasad S, 2021, FOOD FUNCT, V12, P8227, DOI [10.1039/d1fo01078f, 10.1039/D1FO01078F]
   Raghavendhar S, 2019, VIROLOGY, V533, P45, DOI 10.1016/j.virol.2019.04.007
   Rajapakse S, 2010, T ROY SOC TROP MED H, V104, P89, DOI 10.1016/j.trstmh.2009.07.031
   Rampal, 2007, J Assoc Physicians India, V55, P765
   Rao V.B., 2020, bioRxiv, DOI [10.1101/2020.04.29.069567, DOI 10.1101/2020.04.29.069567]
   Rostami N, 2022, IET NANOBIOTECHNOL, V16, P103, DOI 10.1049/nbt2.12073
   Sardari Samira, 2020, Current Drug Discovery Technologies, V17, P484, DOI 10.2174/1570163817666200122102443
   Sengupta S, 2020, BRAZ J MICROBIOL, V51, P177, DOI 10.1007/s42770-019-00212-0
   Shahane K, 2023, PHARMACEUTICALS-BASE, V16, DOI 10.3390/ph16040611
   Shanmugam A, 2020, CURR TOP MED CHEM, V20, P1742, DOI 10.2174/1568026620666200618123026
   Shanmugaraj B, 2019, ASIAN PAC J TROP BIO, V9, P135, DOI 10.4103/2221-1691.256726
   Sharma V, 2019, APPL MICROBIOL BIOT, V103, P881, DOI 10.1007/s00253-018-9488-1
   Sharma Yashika, 2021, VirusDisease, V32, DOI 10.1007/s13337-021-00685-4
   Silva LA, 2017, J CLIN INVEST, V127, P737, DOI 10.1172/JCI84417
   Martins DOS, 2020, VIRUSES-BASEL, V12, DOI 10.3390/v12030272
   Singh A, 2017, INDIAN PEDIATR, V54, P249, DOI 10.1007/s13312-017-1040-3
   Singh S, 2024, CURR DRUG DELIV, V21, P544, DOI 10.2174/1567201820666230602164325
   Soekamto N. H., 2019, Journal of Physics: Conference Series, V1341, DOI 10.1088/1742-6596/1341/3/032044
   Subudhi BB, 2018, VIRUSES-BASEL, V10, DOI 10.3390/v10050235
   Sultana R, 2025, CURR DRUG DELIV, V22, P332, DOI 10.2174/0115672018287719240214075810
   Tahlan S, 2019, BMC CHEM, V13, DOI 10.1186/s13065-019-0608-5
   Tiwari V, 2010, PHYTOTHER RES, V24, P1132, DOI 10.1002/ptr.3085
   Uddin S.J., 2013, J. Antivir. Antiretrovir., V5, P6, DOI [DOI 10.4172/JAA.1000078, 10.4172/jaa.1000078]
   Vairo F, 2019, INFECT DIS CLIN N AM, V33, P1003, DOI 10.1016/j.idc.2019.08.006
   Wylie MR, 2022, FRONT PHARMACOL, V13, DOI 10.3389/fphar.2022.891535
   Xu J, 2012, POULTRY SCI, V91, P2802, DOI 10.3382/ps.2012-02468
   Zaki AA, 2022, J TRADIT COMPL MED, V12, P16, DOI 10.1016/j.jtcme.2021.05.001
   Zurbia-Flores GM, 2023, VACCINES-BASEL, V11, DOI 10.3390/vaccines11030568
NR 85
TC 0
Z9 0
U1 1
U2 1
PU BENTHAM SCIENCE PUBL LTD
PI SHARJAH
PA EXECUTIVE STE Y-2, PO BOX 7917, SAIF ZONE, 1200 BR SHARJAH, U ARAB
   EMIRATES
SN 1567-2018
EI 1875-5704
J9 CURR DRUG DELIV
JI Curr. Drug Deliv.
PD 2024 SEP 4
PY 2024
DI 10.2174/0115672018307676240827103052
EA SEP 2024
PG 15
WC Pharmacology & Pharmacy
WE Science Citation Index Expanded (SCI-EXPANDED)
SC Pharmacology & Pharmacy
GA F5E7K
UT WOS:001310054700001
PM 39234913
DA 2025-07-26
ER

PT J
AU Metibemu, DS
   Adeyinka, OS
   Falode, J
   Hampton, T
   Crown, O
   Ojobor, JC
   Narayanan, A
   Julander, J
   Ogungbe, IV
AF Metibemu, Damilohun S.
   Adeyinka, Olawale S.
   Falode, John
   Hampton, Tamia
   Crown, Olamide
   Ojobor, J. Chinenye
   Narayanan, Aarthi
   Julander, Justin
   Ogungbe, Ifedayo Victor
TI Inhibitor of the non-structural protein 2 protease shows promising
   efficacy in mouse models of chikungunya
SO EUROPEAN JOURNAL OF MEDICINAL CHEMISTRY
LA English
DT Article
DE Chikungunya; Non-structural protein; nsP2 protease; Vinyl sulfone;
   CHIKV; Covalent inhibitors
ID IN-VITRO
AB Chikungunya virus (CHIKV) is responsible for the most endemic alphavirus infections called Chikungunya. The endemicity of Chikungunya has increased over the past two decades, and it is a pathogen with pandemic potential. There is currently no approved direct-acting antiviral to treat the disease. As part of our antiviral drug discovery program focused on alphaviruses and the non-structural protein 2 protease, we discovered that J12 and J13 can inhibit CHIKV nsP2 protease and block the replication of CHIKV in cell cultures. Both compounds are metabolically stable to human liver microsomal and S9 enzymes. J13 has excellent oral bioavailability in pharmacokinetics studies in mice and ameliorated Chikungunya symptoms in preliminary efficacy studies in mice. J13 exhibited an excellent safety profile in in vitro safety pharmacology and off-target screening assays, making J13 and its analogs good candidates for drug development against Chikungunya.
C1 [Metibemu, Damilohun S.; Adeyinka, Olawale S.; Falode, John; Hampton, Tamia; Crown, Olamide; Ojobor, J. Chinenye; Ogungbe, Ifedayo Victor] Univ Alabama, Coll Sci, Chem & Biotechnol Sci & Engn Program, Huntsville, AL 35899 USA.
   [Narayanan, Aarthi] George Mason Univ, Coll Sci, Dept Biol, Fairfax, VA 22030 USA.
   [Julander, Justin] Utah State Univ, Inst Antiviral Res, Logan, UT 84322 USA.
   [Julander, Justin] Utah State Univ, Dept Anim Dairy & Vet Sci, Logan, UT 84322 USA.
C3 University of Alabama System; University of Alabama Huntsville; George
   Mason University; Utah System of Higher Education; Utah State
   University; Utah System of Higher Education; Utah State University
RP Ogungbe, IV (corresponding author), Univ Alabama, Coll Sci, Chem & Biotechnol Sci & Engn Program, Huntsville, AL 35899 USA.
EM victor.ogungbe@uah.edu
RI Metibemu, Damilohun Samuel/IXD-4705-2023
FU National Institute of Allergy and Infectious Diseases of the National
   Institutes of Health [R21AI159740]; Mississippi SMART Business
   Accelerate Program; The University of Alabama in Huntsville
FX Research reported in this publication was supported by the National
   Institute of Allergy and Infectious Diseases of the National Institutes
   of Health under Award Number R21AI159740 and the Mississippi SMART
   Business Accelerate Program, and startup support by The University of
   Alabama in Huntsville. The content is solely the authors' responsibility
   and does not necessarily represent the official views of the National
   Institutes of Health.
CR Ackley DC, 2004, METHOD PHARMACOL TOX, P151
   Bartholomeeusen K, 2023, NAT REV DIS PRIMERS, V9, DOI 10.1038/s41572-023-00429-2
   Bendels S, 2019, J PHARMACOL TOX MET, V99, DOI 10.1016/j.vascn.2019.106609
   Chang YK, 2018, REV INST MED TROP SP, V60, DOI [10.1590/S1678-9946201860070, 10.1590/s1678-9946201860070]
   Dierks EA, 2001, DRUG METAB DISPOS, V29, P23
   Dupuis-Maguiraga L, 2012, PLOS NEGLECT TROP D, V6, DOI 10.1371/journal.pntd.0001446
   Fischer M, 2014, MMWR-MORBID MORTAL W, V63, P500
   Gibhard L, 2016, ANTIMICROB AGENTS CH, V60, P3065, DOI 10.1128/AAC.02104-15
   Hoarau JJ, 2010, J IMMUNOL, V184, P5914, DOI 10.4049/jimmunol.0900255
   Hu X, 2016, BIOCHEMISTRY-US, V55, P3007, DOI 10.1021/acs.biochem.5b00992
   Loeb WF., 1999, CLIN CHEM LAB ANIMAL
   Loos NHC, 2022, INT J MOL SCI, V23, DOI 10.3390/ijms23179866
   Malaty LI, 1999, DRUG SAFETY, V20, P147, DOI 10.2165/00002018-199920020-00005
   Merten E.M., 2024, bioRxiv, DOI [10.1101/2024.03.22.58634, DOI 10.1101/2024.03.22.58634]
   Metibemu DS, 2024, ACS INFECT DIS, V10, P2507, DOI 10.1021/acsinfecdis.4c00254
   Russo G, 2020, PATHOG GLOB HEALTH, V114, P136, DOI 10.1080/20477724.2020.1748965
   Torales M, 2023, MMWR-MORBID MORTAL W, V72, P636, DOI 10.15585/mmwr.mm7223a5
   Wong KZ, 2018, VIRUSES-BASEL, V10, DOI 10.3390/v10060294
   Zhang HS, 2020, ACS MED CHEM LETT, V11, P2139, DOI 10.1021/acsmedchemlett.0c00215
   Zhang YN, 2019, J VIROL, V93, DOI [10.1128/JVI.00504-19, 10.1128/jvi.00504-19]
NR 20
TC 1
Z9 1
U1 0
U2 1
PU ELSEVIER FRANCE-EDITIONS SCIENTIFIQUES MEDICALES ELSEVIER
PI ISSY-LES-MOULINEAUX
PA 65 RUE CAMILLE DESMOULINS, CS50083, 92442 ISSY-LES-MOULINEAUX, FRANCE
SN 0223-5234
EI 1768-3254
J9 EUR J MED CHEM
JI Eur. J. Med. Chem.
PD NOV 15
PY 2024
VL 278
AR 116808
DI 10.1016/j.ejmech.2024.116808
EA SEP 2024
PG 9
WC Chemistry, Medicinal
WE Science Citation Index Expanded (SCI-EXPANDED); Index Chemicus (IC)
SC Pharmacology & Pharmacy
GA F3P6P
UT WOS:001308980400001
PM 39236495
DA 2025-07-26
ER

PT J
AU Athira, AP
   Sreekanth, S
   Chandran, A
   Lahon, A
AF Athira, A. P.
   Sreekanth, Smrithi
   Chandran, Ananthu
   Lahon, Anismrita
TI Dual Role of Extracellular Vesicles as Orchestrators of Emerging and
   Reemerging Virus Infections
SO CELL BIOCHEMISTRY AND BIOPHYSICS
LA English
DT Review
DE Extracellular vesicles; Emerging viruses; Viral tropism; Anti-viral
   effect
ID HEPATITIS-C VIRUS; MULTIVESICULAR BODIES; VIRAL-RNA; L DOMAIN; MEMBRANE;
   PROTEIN; EXOSOMES; CELLS; PATHWAY; MICROVESICLES
AB Current decade witnessed the emergence and re-emergence of many viruses, which affected public health significantly. Viruses mainly utilize host cell machinery to promote its growth, and spread of these diseases. Numerous factors influence virus-host cell interactions, of which extracellular vesicles play an important role, where they transfer information both locally and distally by enclosing viral and host-derived proteins and RNAs as their cargo. Thus, they play a dual role in mediating virus infections by promoting virus dissemination and evoking immune responses in host organisms. Moreover, it acts as a double-edged sword during these infections. Advances in extracellular vesicles regulating emerging and reemerging virus infections, particularly in the context of SARS-CoV-2, Dengue, Ebola, Zika, Chikungunya, West Nile, and Japanese Encephalitis viruses are discussed in this review.
C1 [Athira, A. P.; Sreekanth, Smrithi; Chandran, Ananthu; Lahon, Anismrita] Inst Adv Virol, Dept Viral Vaccines, Bio 360 Life Sci Pk, Thiruvananthapuram, Kerala, India.
RP Lahon, A (corresponding author), Inst Adv Virol, Dept Viral Vaccines, Bio 360 Life Sci Pk, Thiruvananthapuram, Kerala, India.
EM anismrita@iav.res.in
RI Lahon, Anismrita/JWP-2368-2024
CR Akers JC, 2013, J NEURO-ONCOL, V113, P1, DOI 10.1007/s11060-013-1084-8
   Alenquer M, 2015, VIRUSES-BASEL, V7, P5066, DOI 10.3390/v7092862
   Alzahrani FA, 2021, INT J MOL SCI, V22, DOI 10.3390/ijms221910467
   Ariumi Yasuo, 2011, PLoS One, V6, pe14517, DOI 10.1371/journal.pone.0014517
   Babst M, 1998, EMBO J, V17, P2982, DOI 10.1093/emboj/17.11.2982
   Bansal S, 2021, J IMMUNOL, V207, P2405, DOI 10.4049/jimmunol.2100637
   Le BCT, 2022, INT J MOL SCI, V23, DOI 10.3390/ijms232012117
   Barajas D, 2009, J VIROL, V83, P11751, DOI 10.1128/JVI.00789-09
   Barberis E, 2021, FRONT MOL BIOSCI, V8, DOI 10.3389/fmolb.2021.632290
   Barnwal A, 2022, ACS BIOMATER SCI ENG, V8, P5338, DOI 10.1021/acsbiomaterials.2c01094
   Barouch-Bentov R, 2016, MBIO, V7, DOI 10.1128/mBio.01456-16
   Barteneva NS, 2013, BMC CELL BIOL, V14, DOI 10.1186/1471-2121-14-23
   Battistelli M, 2020, BIOLOGY-BASEL, V9, DOI 10.3390/biology9010021
   Beckham J David, 2015, Continuum (Minneap Minn), V21, P1599, DOI 10.1212/CON.0000000000000240
   Berry F, 2022, J EXTRACELL VESICLES, V11, DOI 10.1002/jev2.12269
   Choi DS, 2015, MASS SPECTROM REV, V34, P474, DOI 10.1002/mas.21420
   Choi Dongsic, 2022, J Extracell Biol, V1, pe58, DOI 10.1002/jex2.58
   Chu MP, 2022, STEM CELL REV REP, V18, P2152, DOI 10.1007/s12015-022-10398-w
   Chutipongtanate S., 2023, PREPRINT, DOI [10.1101/2023.06.01.543234, DOI 10.1101/2023.06.01.543234]
   Chutipongtanate S, 2022, J EXTRACELL VESICLES, V11, DOI 10.1002/jev2.12201
   Clancy JW, 2021, FASEB BIOADV, V3, P399, DOI 10.1096/fba.2020-00127
   Coltart CEM, 2017, PHILOS T R SOC B, V372, DOI 10.1098/rstb.2016.0297
   Conzelmann C, 2020, J EXTRACELL VESICLES, V9, DOI 10.1080/20013078.2020.1808281
   Costafreda MI, 2020, NAT MICROBIOL, V5, P1096, DOI 10.1038/s41564-020-0740-y
   Crivelli SM, 2022, J EXTRACELL VESICLES, V11, DOI 10.1002/jev2.12233
   Deschamps T, 2018, J VIROL, V92, DOI 10.1128/JVI.01102-18
   Dores MR, 2016, PLOS ONE, V11, DOI 10.1371/journal.pone.0157587
   Dreux M, 2012, CELL HOST MICROBE, V12, P558, DOI 10.1016/j.chom.2012.08.010
   El-Shennawy L, 2022, NAT COMMUN, V13, DOI 10.1038/s41467-021-27893-2
   Elmore S, 2007, TOXICOL PATHOL, V35, P495, DOI 10.1080/01926230701320337
   Enomoto Y, 2017, SCI REP-UK, V7, DOI 10.1038/s41598-017-07853-x
   Epple UD, 2003, J BIOL CHEM, V278, P7810, DOI 10.1074/jbc.M209309200
   Fensterl V, 2011, J INTERF CYTOK RES, V31, P71, DOI 10.1089/jir.2010.0101
   Ferrantelli F, 2022, VIRUSES-BASEL, V14, DOI 10.3390/v14020329
   Ferreira JV, 2022, SCI ADV, V8, DOI 10.1126/sciadv.abm1140
   Fikatas A, 2021, VIRUSES-BASEL, V13, DOI 10.3390/v13122363
   Frühbeis C, 2013, PLOS BIOL, V11, DOI 10.1371/journal.pbio.1001604
   Fu YX, 2021, J CONTROL RELEASE, V335, P584, DOI 10.1016/j.jconrel.2021.05.049
   Gentili M, 2015, SCIENCE, V349, P1232, DOI 10.1126/science.aab3628
   Gonçalves SA, 2016, PLOS GENET, V12, DOI 10.1371/journal.pgen.1005995
   Groseth A, 2007, TRENDS MICROBIOL, V15, P408, DOI 10.1016/j.tim.2007.08.001
   Habarugira G, 2020, PATHOGENS, V9, DOI 10.3390/pathogens9070589
   Hessvik NP, 2018, CELL MOL LIFE SCI, V75, P193, DOI 10.1007/s00018-017-2595-9
   Hugel B, 2005, PHYSIOLOGY, V20, P22, DOI 10.1152/physiol.00029.2004
   Hunt L, 2015, LANCET INFECT DIS, V15, P1292, DOI 10.1016/S1473-3099(15)00144-9
   Ibrahim A G, 2022, Biomater Biosyst, V6, P100042, DOI 10.1016/j.bbiosy.2022.100042
   Ikhlas S, 2021, LIFE SCI ALLIANCE, V5, DOI 10.26508/lsa.202101240
   Izquierdo-Useros N, 2010, PLOS PATHOG, V6, DOI 10.1371/journal.ppat.1000740
   Jamison DA, 2022, EUR J HUM GENET, V30, P889, DOI 10.1038/s41431-022-01108-8
   Jeppesen DK, 2019, CELL, V177, P428, DOI 10.1016/j.cell.2019.02.029
   Kamtchum-Tatuene J, 2017, CURR OPIN INFECT DIS, V30, P108, DOI 10.1097/QCO.0000000000000342
   Katzmann DJ, 2001, CELL, V106, P145, DOI 10.1016/S0092-8674(01)00434-2
   Kazmi SS, 2020, J BIOL RES-THESSALON, V27, DOI 10.1186/s40709-020-00115-4
   Kikonyogo A, 2001, P NATL ACAD SCI USA, V98, P11199, DOI 10.1073/pnas.201268998
   Kim HK, 2022, J EXTRACELL VESICLES, V11, DOI 10.1002/jev2.12179
   Kim JH, 2019, MOL THER-NUCL ACIDS, V14, P483, DOI 10.1016/j.omtn.2019.01.006
   Kim MS, 2019, BIOCHEM BIOPH RES CO, V510, P409, DOI 10.1016/j.bbrc.2019.01.115
   Kongsomros S, 2021, BIOMEDICINES, V9, DOI 10.3390/biomedicines9091230
   Kostelansky MS, 2006, CELL, V125, P113, DOI 10.1016/j.cell.2006.01.049
   Kouwaki T, 2016, J VIROL, V90, P3530, DOI 10.1128/JVI.02776-15
   Krylova SV, 2023, INT J MOL SCI, V24, DOI 10.3390/ijms24021337
   Kulkarni Reshma, 2018, Open Virol J, V12, P121, DOI 10.2174/1874357901812010121
   Kumari S, 2023, MBIO, V14, DOI 10.1128/mbio.01823-23
   Kwon Youjeong, 2020, bioRxiv, DOI [10.1186/s13287-020-02033-7, 10.1101/2020.05.14.093583]
   Lau NCH, 2023, CANCERS, V15, DOI 10.3390/cancers15071992
   Leidal AM, 2020, NAT CELL BIOL, V22, P187, DOI 10.1038/s41556-019-0450-y
   Leligdowicz A, 2016, CRIT CARE, V20, DOI 10.1186/s13054-016-1325-2
   Li SQ, 2024, J MED VIROL, V96, DOI 10.1002/jmv.29782
   Liao CF, 2012, MOL MED, V18, P1269, DOI 10.2119/molmed.2012.00205
   Liao TL, 2023, CELL COMMUN SIGNAL, V21, DOI 10.1186/s12964-023-01345-4
   Liu DX, 2019, ONCOL LETT, V17, P323, DOI 10.3892/ol.2018.9584
   London M, 2004, J BIOL CHEM, V279, P9997, DOI 10.1074/jbc.M309992200
   Lyu X, 2023, PHARM RES-DORDR, V40, P927, DOI 10.1007/s11095-022-03400-0
   Ma XY, 2022, ACS APPL MATER INTER, V14, P4882, DOI 10.1021/acsami.1c19541
   Maemura T, 2020, FRONT MICROBIOL, V11, DOI 10.3389/fmicb.2020.00144
   Reyes-Ruiz JM, 2019, VIRUS RES, V266, P1, DOI 10.1016/j.virusres.2019.03.015
   Martíns SD, 2018, FRONT MICROBIOL, V9, DOI 10.3389/fmicb.2018.01792
   Mathieu M, 2019, NAT CELL BIOL, V21, P9, DOI 10.1038/s41556-018-0250-9
   Matusek T, 2014, NATURE, V516, P99, DOI 10.1038/nature13847
   McConnell RE, 2009, J CELL BIOL, V185, P1285, DOI 10.1083/jcb.200902147
   Mediouni S, 2022, SLAS DISCOV, V27, P8, DOI 10.1016/j.slasd.2021.10.012
   Messina JP, 2014, TRENDS MICROBIOL, V22, P138, DOI 10.1016/j.tim.2013.12.011
   Mishra R, 2020, J IMMUNOL, V205, P1787, DOI 10.4049/jimmunol.2000411
   Mishra R, 2019, EMERG MICROBES INFEC, V8, P1626, DOI 10.1080/22221751.2019.1685913
   Morita E, 2004, ANNU REV CELL DEV BI, V20, P395, DOI 10.1146/annurev.cellbio.20.010403.102350
   Moulin C, 2023, INT J MOL SCI, V24, DOI 10.3390/ijms24021036
   Mulcahy LA, 2014, J EXTRACELL VESICLES, V3, DOI 10.3402/jev.v3.24641
   Muralidharan-Chari V, 2009, CURR BIOL, V19, P1875, DOI 10.1016/j.cub.2009.09.059
   Nabhan JF, 2012, P NATL ACAD SCI USA, V109, P4146, DOI 10.1073/pnas.1200448109
   Narayanan A, 2013, J BIOL CHEM, V288, P20014, DOI 10.1074/jbc.M112.438895
   O'Brien K, 2022, CELL REP, V39, DOI 10.1016/j.celrep.2022.110651
   Ostrowski M, 2010, NAT CELL BIOL, V12, P19, DOI 10.1038/ncb2000
   Martínez-Rojas PP, 2020, CELLS-BASEL, V9, DOI 10.3390/cells9010123
   PAN BT, 1983, CELL, V33, P967, DOI 10.1016/0092-8674(83)90040-5
   Park JH, 2021, CELLS-BASEL, V10, DOI 10.3390/cells10092393
   Perez-Hernandez D, 2013, J BIOL CHEM, V288, P11649, DOI 10.1074/jbc.M112.445304
   Perrin P, 2021, CURR BIOL, V31, P3884, DOI 10.1016/j.cub.2021.06.022
   Pfeffer SR, 2007, ANNU REV BIOCHEM, V76, P629, DOI 10.1146/annurev.biochem.76.061705.130002
   Pleet ML, 2018, J INFECT DIS, V218, pS365, DOI 10.1093/infdis/jiy472
   Pomatto MAC, 2023, PHARMACEUTICS, V15, DOI 10.3390/pharmaceutics15030974
   Popowski KD, 2022, MATTER-US, V5, P2960, DOI 10.1016/j.matt.2022.06.012
   Regev-Rudzki N, 2013, CELL, V153, P1120, DOI 10.1016/j.cell.2013.04.029
   Reggiori F, 2001, EMBO J, V20, P5176, DOI 10.1093/emboj/20.18.5176
   Ren HM, 2017, EUR J CELL BIOL, V96, P542, DOI 10.1016/j.ejcb.2017.06.002
   Roingeard P, 2022, CELL MOL LIFE SCI, V79, DOI 10.1007/s00018-022-04469-x
   Schlienger S, 2014, MOL BIOL CELL, V25, P17, DOI 10.1091/mbc.E13-06-0335
   Schuldner M, 2019, THERANOSTICS, V9, P6047, DOI 10.7150/thno.36378
   Scott TA, 2022, MOL THER-METH CLIN D, V24, P355, DOI 10.1016/j.omtm.2022.01.015
   Sedgwick AE, 2015, SCI REP-UK, V5, DOI 10.1038/srep14748
   Sette P, 2010, J VIROL, V84, P8181, DOI 10.1128/JVI.00634-10
   Sheta M, 2023, BIOLOGY-BASEL, V12, DOI 10.3390/biology12010110
   Shirakura M, 2007, J VIROL, V81, P1174, DOI 10.1128/JVI.01684-06
   Skotland T, 2017, PROG LIPID RES, V66, P30, DOI 10.1016/j.plipres.2017.03.001
   Slonchak A, 2019, BMC GENOMICS, V20, DOI 10.1186/s12864-019-5835-6
   Somiya M, 2020, J CELL COMMUN SIGNAL, V14, P135, DOI 10.1007/s12079-020-00552-9
   Song L, 2019, NAT COMMUN, V10, DOI 10.1038/s41467-019-09720-x
   Soni N, 2022, FASEB BIOADV, V4, P798, DOI 10.1096/fba.2022-00071
   Sönnichsen B, 2000, J CELL BIOL, V149, P901, DOI 10.1083/jcb.149.4.901
   Stenmark H, 2009, NAT REV MOL CELL BIO, V10, P513, DOI 10.1038/nrm2728
   Sun RT, 2023, FRONT IMMUNOL, V14, DOI 10.3389/fimmu.2023.1052141
   Sung PS, 2022, J BIOMED SCI, V29, DOI 10.1186/s12929-022-00832-z
   Sung PS, 2019, NAT COMMUN, V10, DOI 10.1038/s41467-019-10360-4
   Teng Y, 2021, MOL THER, V29, P2424, DOI 10.1016/j.ymthe.2021.05.005
   Théry C, 2009, NAT REV IMMUNOL, V9, P581, DOI 10.1038/nri2567
   Timmins J, 2003, J MOL BIOL, V326, P493, DOI 10.1016/S0022-2836(02)01406-7
   Troyer Z, 2021, J EXTRACELL VESICLES, V10, DOI 10.1002/jev2.12112
   Tsai SJ, 2021, J BIOL CHEM, V297, DOI 10.1016/j.jbc.2021.101266
   Valadi H, 2007, NAT CELL BIOL, V9, P654, DOI 10.1038/ncb1596
   Verta R, 2022, CELLS-BASEL, V11, DOI 10.3390/cells11010146
   Wang JY, 2019, INT J MOL SCI, V20, DOI 10.3390/ijms20071537
   Wang RF, 2020, FRONT MICROBIOL, V11, DOI 10.3389/fmicb.2020.574054
   Wei DH, 2021, CELL RES, V31, P157, DOI 10.1038/s41422-020-00409-1
   Welbourn S, 2009, J GEN VIROL, V90, P1071, DOI 10.1099/vir.0.009944-0
   Woodman PG, 2008, CURR OPIN CELL BIOL, V20, P408, DOI 10.1016/j.ceb.2008.04.001
   Wu CH, 2022, ACTA PHARM SIN B, V12, P1523, DOI 10.1016/j.apsb.2021.09.004
   Xia BQ, 2023, CELL DISCOV, V9, DOI 10.1038/s41421-022-00510-2
   Yamashita Y, 2008, J CELL SCI, V121, P1727, DOI 10.1242/jcs.024455
   Yáñez-Mó M, 2015, J EXTRACELL VESICLES, V4, DOI 10.3402/jev.v4.27066
   Yang YL, 2017, CELL MOL IMMUNOL, V14, P465, DOI 10.1038/cmi.2016.24
   York SB, 2021, MSPHERE, V6, DOI 10.1128/mSphere.00192-21
   Zaborowski MP, 2015, BIOSCIENCE, V65, P783, DOI 10.1093/biosci/biv084
   Zhao FF, 2023, EMBO J, V42, DOI 10.15252/embj.2022112096
   Zhao XQ, 2020, J MOL CELL BIOL, V12, P263, DOI 10.1093/jmcb/mjz104
NR 143
TC 1
Z9 1
U1 1
U2 1
PU HUMANA PRESS INC
PI TOTOWA
PA 999 RIVERVIEW DRIVE SUITE 208, TOTOWA, NJ 07512 USA
SN 1085-9195
EI 1559-0283
J9 CELL BIOCHEM BIOPHYS
JI Cell Biochem. Biophys.
PD MAR
PY 2025
VL 83
IS 1
BP 159
EP 175
DI 10.1007/s12013-024-01495-3
EA SEP 2024
PG 17
WC Biochemistry & Molecular Biology; Biophysics; Cell Biology
WE Science Citation Index Expanded (SCI-EXPANDED)
SC Biochemistry & Molecular Biology; Biophysics; Cell Biology
GA Y8Y9R
UT WOS:001303745000002
PM 39225901
DA 2025-07-26
ER

PT J
AU Khedr, OE
   Saad, NM
   ElRabaie, EM
   Khalaf, AAM
AF Khedr, Omar E.
   Saad, Naira M.
   ElRabaie, ElSayed M.
   Khalaf, Ashraf A. M.
TI Early diagnosis of Chikungunya virus utilizing square core photonic
   crystal fiber (SC-PCF) with extremely high relative sensitivity
SO OPTICAL AND QUANTUM ELECTRONICS
LA English
DT Article
DE Chikungunya virus; Photonic crystal fiber; Relative sensitivity;
   Terahertz; Confinement loss; Effective area
ID SENSOR; BIREFRINGENT; DISPERSION; DESIGN
AB Chikungunya virus (CHIKV) poses a significant public health threat due to its capacity to cause widespread and debilitating outbreaks. The virus is responsible for CHIKV fever, a disease characterized by severe joint pain, sudden onset of fever, headache, muscle pain, and rash. The virus has been reported in various regions globally, with outbreaks occurring in parts of Africa, Asia, the Americas, and the Indian subcontinent. Consequently, the scientific community expends substantial efforts in developing dependable, rapid, highly sensitive, and cost-effective techniques in order to identify the CHIKV virus. In this study, an innovative biomedical sensor using photonic crystal fiber technology enables precise detection of the CHIKV virus through uric acid, normal and infected plasma, red blood cells, and platelets in the blood. The introduced sensor identifies those kinds with extremely increased relative sensitivity and minimal losses in contrast to alternative photonic crystal fiber-based biosensors. The introduced sensor showcases a minimal confinement loss of 2.25 x 10- 13 cm- 1, a relative sensitivity of 99.37%, an effective area of 1.36 x 105 mu m2, with a minimal effective material loss of 0.001966 cm-1, a numerical aperture of 0.1874, and low dispersion of 0.06. Also, the demonstrated sensor is able to function within the terahertz spectrum, covering a substantial span from 0.8 to 2.6 THz. Furthermore, an extensive comparison analysis is performed between the showcased sensor and related literature on photonic crystal fibers to verify the reliability and effectiveness of the introduced structure.
C1 [Khedr, Omar E.] Alexandria Higher Inst Engn & Technol, Dept Elect & Commun, Alexandria, Egypt.
   [Saad, Naira M.] Higher Inst Adm Sci, Giza, Egypt.
   [ElRabaie, ElSayed M.] Menoufia Univ, Fac Elect Engn, Dept Elect & Commun Engn, Menoufia 32952, Egypt.
   [Khalaf, Ashraf A. M.] Minia Univ, Fac Engn, Dept Elect Engn, Al Minya 61111, Egypt.
C3 Egyptian Knowledge Bank (EKB); Menofia University; Egyptian Knowledge
   Bank (EKB); Minia University
RP Khedr, OE (corresponding author), Alexandria Higher Inst Engn & Technol, Dept Elect & Commun, Alexandria, Egypt.
EM omar_7525@hotmail.com
RI KHALAF, ASHRAF/X-8289-2018; Khalaf, Ashraf/X-8289-2018; khedr,
   Omar/HSF-4152-2023
OI KHALAF, ASHRAF/0000-0003-3344-5420; 
FU Alexandria Higher Institute of Engineering Studies
FX No Statement Available
CR Abdullah Al-Mamunxdfz B., 2020, Nanoscience & Nanotechnology-Asia, V10, P1
   Abdullah-Al-Shafi M, 2020, SENS BIO-SENS RES, V29, DOI 10.1016/j.sbsr.2020.100372
   Ahmed Kawsar, 2017, Materials Discovery, V7, P8, DOI 10.1016/j.md.2017.05.002
   Almawgani AHM, 2023, J APPL PHYS, V133, DOI 10.1063/5.0152927
   [Anonymous], 2018, Chikungunya virus
   Badawi KA, 2024, J OPT-INDIA, V53, P3246, DOI 10.1007/s12596-023-01524-z
   Bertoncini A, 2020, OPTICA, V7, P1487, DOI 10.1364/OPTICA.397281
   Bulbul AAM, 2020, SENS BIO-SENS RES, V30, DOI 10.1016/j.sbsr.2020.100388
   Bulbul AA, 2020, SENSORS-BASEL, V20, DOI 10.3390/s20226500
   Chowdhury S, 2023, ALEX ENG J, V77, P189, DOI 10.1016/j.aej.2023.06.093
   Daher Malek G., 2023, Optik, DOI 10.1016/j.ijleo.2023.171136
   Danaie M, 2018, PHOTONIC NANOSTRUCT, V31, P89, DOI 10.1016/j.photonics.2018.06.004
   Dash JN, 2014, IEEE PHOTONIC TECH L, V26, P1092, DOI 10.1109/LPT.2014.2315233
   Dhara P, 2021, MICROSYST TECHNOL, V27, P127, DOI 10.1007/s00542-020-04927-1
   Eid MMA, 2021, PLASMONICS, V16, P717, DOI 10.1007/s11468-020-01334-0
   Fu YB, 2022, OPTIK, V250, DOI 10.1016/j.ijleo.2021.168345
   Habib A, 2021, PLASMONICS, V16, P1297, DOI 10.1007/s11468-021-01409-6
   Hasan MM, 2022, OPT QUANT ELECTRON, V54, DOI 10.1007/s11082-022-03531-z
   Hossain MB, 2020, OPT FIBER TECHNOL, V54, DOI 10.1016/j.yofte.2019.102102
   Islam MS, 2018, OPT COMMUN, V413, P242, DOI 10.1016/j.optcom.2017.12.061
   Islam MS, 2017, APPL OPTICS, V56, P1232, DOI 10.1364/AO.56.001232
   Islam M, 2016, IET COMMUN, V10, P2179, DOI 10.1049/iet-com.2016.0227
   Jibon R. H., 2021, Meas Sensors, V17, DOI [10.1016/j.measen.2021.100056, DOI 10.1016/J.MEASEN.2021.100056]
   Johnson BW, 2016, J INFECT DIS, V214, pS471, DOI 10.1093/infdis/jiw274
   Kaur V, 2019, J NANOPHOTONICS, V13, DOI 10.1117/1.JNP.13.026011
   Khedr O.E., 2023, 2023 3 INT C EL ENG, P1
   Kumar A, 2021, OPT QUANT ELECTRON, V53, DOI 10.1007/s11082-021-02818-x
   Kumar Paul  B., 2019, NOVEL HEXAHEDRON PHO, P32
   Luo JF, 2017, APPL OPTICS, V56, P6993, DOI 10.1364/AO.56.006993
   Luo YH, 2024, ADV SENSOR RES, V3, DOI 10.1002/adsr.202300205
   Mohammed NA, 2023, MEASUREMENT, V222, DOI 10.1016/j.measurement.2023.113595
   Mohammed NA, 2023, OPT QUANT ELECTRON, V55, DOI 10.1007/s11082-022-04515-9
   Mohammed NA, 2023, ALEX ENG J, V64, P527, DOI 10.1016/j.aej.2022.09.020
   Mohammed NA, 2023, PHOTONIC SENS, V13, DOI 10.1007/s13320-023-0675-z
   Mohammed NA, 2022, IEEE ACCESS, V10, P47419, DOI 10.1109/ACCESS.2022.3170912
   Mohammed NA, 2020, EUR PHYS J PLUS, V135, DOI 10.1140/epjp/s13360-020-00940-5
   Mohammed NA, 2019, RESULTS PHYS, V14, DOI 10.1016/j.rinp.2019.102478
   Moslan MS, 2020, OPT FIBER TECHNOL, V55, DOI 10.1016/j.yofte.2020.10216
   O'Hara JF, 2019, TECHNOLOGIES, V7, DOI 10.3390/technologies7020043
   Pysz D, 2014, B POL ACAD SCI-TECH, V62, P667, DOI 10.2478/bpasts-2014-0073
   Rahaman ME, 2020, APPL OPTICS, V59, P8925, DOI 10.1364/AO.397420
   Saad N.M., 2023, 2023 3 INT C EL ENG, P1
   Saad NM, 2024, J OPT-INDIA, V53, P2481, DOI 10.1007/s12596-023-01464-8
   Salah N., 2023, Menoufia J. Electron. Eng. Res, V32, P29, DOI [10.21608/mjeer.2023.203343.1076, DOI 10.21608/MJEER.2023.203343.1076]
   Sani MH, 2022, OPT QUANT ELECTRON, V54, DOI 10.1007/s11082-021-03371-3
   Sharma S, 2021, OPTIK, V237, DOI 10.1016/j.ijleo.2021.166575
   Singh S, 2023, EUR PHYS J PLUS, V138, DOI 10.1140/epjp/s13360-023-04133-8
   Singh TI, 2023, PLASMONICS, V18, P1173, DOI 10.1007/s11468-023-01840-x
   Sultana J, 2018, ELECTRON LETT, V54, P61, DOI 10.1049/el.2017.3694
   Thiberville SD, 2013, PLOS NEGLECT TROP D, V7, DOI 10.1371/journal.pntd.0002004
   Vorathin E, 2020, OPT LASER TECHNOL, V121, DOI 10.1016/j.optlastec.2019.105841
   Wang F, 2021, OPT EXPRESS, V29, P41882, DOI 10.1364/OE.445023
   World Health Organization, chikungunya virus (CHIKV)
   Yassin AH, 2014, NAT RADIO SCI CO, P281, DOI 10.1109/NRSC.2014.6835087
   Zhang PQ, 2015, OPT FIBER TECHNOL, V26, P176, DOI 10.1016/j.yofte.2015.09.002
NR 55
TC 5
Z9 5
U1 1
U2 3
PU SPRINGER
PI DORDRECHT
PA VAN GODEWIJCKSTRAAT 30, 3311 GZ DORDRECHT, NETHERLANDS
SN 0306-8919
EI 1572-817X
J9 OPT QUANT ELECTRON
JI Opt. Quantum Electron.
PD SEP 3
PY 2024
VL 56
IS 9
AR 1464
DI 10.1007/s11082-024-07353-z
PG 19
WC Engineering, Electrical & Electronic; Quantum Science & Technology;
   Optics
WE Science Citation Index Expanded (SCI-EXPANDED)
SC Engineering; Physics; Optics
GA E8O1W
UT WOS:001305530100002
OA hybrid
DA 2025-07-26
ER

PT J
AU Tan, SSX
   Phoompoung, P
   Okamoto, K
   Chayakulkeeree, M
   Koh, XX
   Tan, CK
   Kong, SNM
   Tan, TT
   Chung, SJ
   Tan, BH
AF Tan, Sophie Seine Xuan
   Phoompoung, Pakpoom
   Okamoto, Koh
   Chayakulkeeree, Methee
   Koh, Xiu Xian
   Tan, Chee-Kiat
   Kong, Sally Nyuk Min
   Tan, Thuan Tong
   Chung, Shimin Jasmine
   Tan, Ban Hock
TI Donor-derived infections-Insights from Singapore, Japan, and Thailand
SO TRANSPLANT INFECTIOUS DISEASE
LA English
DT Article
DE Asia; donor-derived infection; Japan; Singapore; Thailand; transplant
ID ORGAN; STRONGYLOIDIASIS; RISK
AB BackgroundSolid organ transplantation (SOT) has expanded significantly in Asia over past few decades. Donor-derived infections (DDIs) remain a significant concern as they may adversely impact transplant outcomes. We aim to review the existing regulatory frameworks, screening protocols, and management practices for DDIs in Asia.MethodsWe reached out to transplant infectious diseases experts in Asia to provide standardized data on annual SOT numbers, incidence of DDIs, regulatory frameworks, donor and recipient screening protocols, and DDI surveillance measures. We present the data from Singapore, Japan, and Thailand.ResultsDonor screening for HIV, hepatitis B, hepatitis C, and syphilis is mandatory in all countries. Additionally, Japan screens for HTLV-1 antibody due to its endemicity. We also reviewed the protocols for screening and prevention of endemic infections in Asia. Singapore is the only country implementing universal screening for all donors for dengue, Zika, and chikungunya via blood and urine RT-PCR. Strongyloidiasis screening is not routinely done, although some transplant centers empirically give ivermectin prophylaxis to organ recipients. Tuberculosis screening with a donor questionnaire and chest radiograph is common for deceased donors, and some centers do Interferon Gamma Release Assay test for living donors. We also found a significant gap in the surveillance and reporting of potential DDIs in Asia and the overall incidence of DDIs in Asia is unknown and likely underreported.ConclusionThe experiences of Singapore, Japan, and Thailand offer valuable insights into current practices and the unmet needs regarding a DDI registry and call for coordinated efforts to address this critical issue in the region. image
   The overall incidence of donor-derived infections (DDIs) in Asia is unknown and likely underreported. There is an unmet need regarding a DDI registry in Singapore, Japan, and Thailand which calls for coordinated efforts to address this critical issue. image
C1 [Tan, Sophie Seine Xuan; Tan, Thuan Tong; Chung, Shimin Jasmine; Tan, Ban Hock] Singapore Gen Hosp, Dept Infect Dis, Singapore, Singapore.
   [Tan, Sophie Seine Xuan; Tan, Chee-Kiat; Tan, Thuan Tong; Chung, Shimin Jasmine; Tan, Ban Hock] Duke NUS Med Sch, Singapore, Singapore.
   [Phoompoung, Pakpoom; Chayakulkeeree, Methee] Mahidol Univ, Siriraj Hosp, Dept Med, Div Infect Dis & Trop Med,Fac Med, Bangkok, Thailand.
   [Okamoto, Koh] Tokyo Med & Dent Univ, Grad Sch Med & Dent Sci, Dept Infect Dis, Bunkyo Ku, Tokyo, Japan.
   [Koh, Xiu Xian; Tan, Chee-Kiat; Kong, Sally Nyuk Min] Minist Hlth, Natl Organ Transplant Unit, Singapore, Singapore.
   [Tan, Chee-Kiat] Singapore Gen Hosp, Dept Gastroenterol & Hepatol, Singapore, Singapore.
   [Tan, Thuan Tong; Chung, Shimin Jasmine; Tan, Ban Hock] SingHlth Duke Transplant Ctr, Singapore, Singapore.
C3 Singapore General Hospital; National University of Singapore; Mahidol
   University; Institute of Science Tokyo; Tokyo Medical & Dental
   University (TMDU); Ministry of Health - Singapore; Singapore General
   Hospital
RP Tan, SSX (corresponding author), Singapore Gen Hosp, Dept Infect Dis, Singapore, Singapore.
EM Sophie.tan.s.x@singhealth.com.sg
RI ; Tan, Chee-Kiat/AAF-6443-2019; Chayakulkeeree, Methee/AAT-8461-2020
OI Tan, Sophie/0000-0002-7167-3216; 
CR [Anonymous], 2024, LANCET REG HLTH-SE A, V21, DOI 10.1016/j.lansea.2024.100366
   [Anonymous], 2023, Global Tuberculosis Report 2023
   Arifin N, 2019, J MICROBIOL IMMUNOL, V52, P371, DOI 10.1016/j.jmii.2018.10.001
   Benamu E, 2017, CURR OPIN INFECT DIS, V30, P329, DOI 10.1097/QCO.0000000000000377
   Bisoffi Z, 2014, PLOS NEGLECT TROP D, V8, DOI 10.1371/journal.pntd.0002640
   Böhler K, 2023, TRANSPL INT, V36, DOI 10.3389/ti.2023.11610
   Chan AHE, 2023, INFECT DIS POVERTY, V12, DOI 10.1186/s40249-023-01138-4
   Fishman JA, 2017, AM J TRANSPLANT, V17, P856, DOI 10.1111/ajt.14208
   Gallo RC, 2016, BLOOD, V128, P3029, DOI 10.1182/blood-2016-09-739433
   Garzoni C, 2011, TRANSPLANTATION, V92, P1297, DOI 10.1097/TP.0b013e318236cd02
   Ikuno H, 2020, AM J TROP MED HYG, V103, P727, DOI 10.4269/ajtmh.19-0969
   Ison MG, 2013, AM J TRANSPLANT, V13, P22, DOI 10.1111/ajt.12095
   Kaul DR, 2021, AM J TRANSPLANT, V21, P689, DOI 10.1111/ajt.16178
   Kim JH, 2016, TRANSPL P, V48, P2442, DOI 10.1016/j.transproceed.2015.11.045
   Malinis M, 2019, CLIN TRANSPLANT, V33, DOI 10.1111/ctr.13548
   Mortensen E, 2014, TRANSPL INFECT DIS, V16, P67, DOI 10.1111/tid.12171
   Mueller NJ, 2024, TRANSPL INFECT DIS, V26, DOI 10.1111/tid.14314
   Nordham Kristen D, 2022, Proc (Bayl Univ Med Cent), V35, P124, DOI 10.1080/08998280.2021.1985889
   Opdam HI, 2024, TRANSPL INFECT DIS, V26, DOI 10.1111/tid.14315
   Pompon J, 2017, SCI REP-UK, V7, DOI 10.1038/s41598-017-01282-6
   Reesink HW, 2008, VOX SANG, V94, P153, DOI 10.1111/j.1423-0410.2008.01017.x
   Saitta C, 2022, VIRUSES-BASEL, V14, DOI 10.3390/v14071504
   Schär F, 2013, PLOS NEGLECT TROP D, V7, DOI 10.1371/journal.pntd.0002288
   Shi BY, 2020, CHINESE MED J-PEKING, V133, P760, DOI 10.1097/CM9.0000000000000779
   Subramanian AK, 2019, CLIN TRANSPLANT, V33, DOI 10.1111/ctr.13513
   Torre-Cisneros J, 2009, CLIN INFECT DIS, V48, P1657, DOI 10.1086/599035
   World Health Organization, 2023, Disease Outbreak News: Dengue-Global Situation
   Yamauchi J, 2019, NEW ENGL J MED, V380, P296, DOI 10.1056/NEJMc1809779
   Yapa BMCRW, 2019, EMERG MICROBES INFEC, V8, P70, DOI 10.1080/22221751.2018.1559708
NR 29
TC 0
Z9 0
U1 0
U2 1
PU WILEY
PI HOBOKEN
PA 111 RIVER ST, HOBOKEN 07030-5774, NJ USA
SN 1398-2273
[truncated: 4,170,788 more chars]
