# Supplementary material for: Resurgent threat in a changing climate: A 20-year bibliometric analysis of global Chikungunya research evolution and pandemic preparedness
Source: PLoS Negl Trop Dis. 2026 Feb 23;20(2):e0013959. doi: 10.1371/journal.pntd.0013959 (PMC12945310; doi:10.1371/journal.pntd.0013959)
Supplement: S1 Appendix — (ZIP) [file pntd.0013959.s001.zip › S1_Zip/S3_Text..txt]

FN Clarivate Analytics Web of Science
VR 1.0
PT J
AU Tapescu, I
   Taschuk, F
   Pokharel, SM
   Zginnyk, O
   Ferretti, M
   Bailer, PF
   Whig, K
   Madden, EA
   Heise, MT
   Schultz, DC
   Cherry, S
AF Tapescu, Iulia
   Taschuk, Frances
   Pokharel, Swechha M.
   Zginnyk, Oleksandr
   Ferretti, Max
   Bailer, Peter F.
   Whig, Kanupryia
   Madden, Emily A.
   Heise, Mark T.
   Schultz, David C.
   Cherry, Sara
TI The RNA helicase DDX39A binds a conserved structure in chikungunya virus
   RNA to control infection
SO MOLECULAR CELL
LA English
DT Article
ID MESSENGER-RNA; ANTIVIRAL PROTEIN; SINDBIS-VIRUS; BOX PROTEIN; SECONDARY
   STRUCTURE; GENE-EXPRESSION; CODING REGION; VIRAL-RNA; CLIP-SEQ;
   REPLICATION
AB Alphaviruses are a large group of re-emerging arthropod-borne RNA viruses. The compact viral RNA genomes harbor diverse structures that facilitate replication. These structures can be recognized by antiviral cellular RNA-binding proteins, including DExD-box (DDX) helicases, that bind viral RNAs to control infection. The full spectrum of antiviral DDXs and the structures that are recognized remain unclear. Genetic screening identified DDX39A as antiviral against the alphavirus chikungunya virus (CHIKV) and other medically relevant alpha viruses. Upon infection, the predominantly nuclear DDX39A accumulates in the cytoplasm inhibiting alphavirus replication, independent of the canonical interferon pathway. Biochemically, DDX39A binds to CHIKV genomic RNA, interacting with the 50 conserved sequence element (50CSE), which is essential for the antiviral activity of DDX39A. Altogether, DDX39A relocalization and binding to a conserved structural element in the alphavirus genomic RNA attenuates infection, revealing a previously unknown layer to the cellular control of infection.
C1 [Tapescu, Iulia; Taschuk, Frances; Pokharel, Swechha M.; Zginnyk, Oleksandr; Cherry, Sara] Univ Penn, Dept Pathol & Lab Med, Philadelphia, PA 19104 USA.
   [Tapescu, Iulia; Bailer, Peter F.] Univ Penn, Biochem & Biophys Grad Grp, Philadelphia, PA USA.
   [Taschuk, Frances] Univ Penn, Cell & Mol Biol Grad Grp, Philadelphia, PA USA.
   [Ferretti, Max; Whig, Kanupryia; Schultz, David C.] Univ Penn, Dept Biochem & Biophys, Philadelphia, PA USA.
   [Madden, Emily A.; Heise, Mark T.] Univ N Carolina, Dept Microbiol & Immunol, Chapel Hill, NC USA.
   [Heise, Mark T.] Univ N Carolina, Dept Genet, Chapel Hill, NC USA.
C3 University of Pennsylvania; University of Pennsylvania; University of
   Pennsylvania; University of Pennsylvania; University of North Carolina;
   University of North Carolina Chapel Hill; University of North Carolina;
   University of North Carolina Chapel Hill
RP Cherry, S (corresponding author), Univ Penn, Dept Pathol & Lab Med, Philadelphia, PA 19104 USA.
EM cherrys@pennmedicine.upenn.edu
RI Cherry, Simon/IAN-7507-2023; Taschuk, Frances/HKV-7003-2023; Madden,
   Emily/KMX-3062-2024; Bailer, Peter/HGB-9522-2022
OI Bailer, Peter Frank/0000-0002-3865-6932; Berman Ferretti,
   Max/0000-0003-2961-6362; Taschuk, Frances/0000-0003-2299-2605
FU Investigators in the Pathogenesis of Infectious Disease Award
FX Investigators in the Pathogenesis of Infectious Disease Award.
   Schematics in Figure 5 were generated using Biorender.com .
CR Akhrymuk I, 2012, J VIROL, V86, P7180, DOI 10.1128/JVI.00541-12
   Ayache J, 2015, MOL BIOL CELL, V26, P2579, DOI 10.1091/mbc.E15-03-0136
   Bae S, 2019, J MICROBIOL BIOTECHN, V29, P1852, DOI 10.4014/jmb.1910.10014
   Baxter VK, 2020, ADV VIRUS RES, V107, P315, DOI 10.1016/bs.aivir.2020.06.002
   Beckham CJ, 2008, CELL HOST MICROBE, V3, P206, DOI 10.1016/j.chom.2008.03.004
   Bick MJ, 2003, J VIROL, V77, P11555, DOI 10.1128/JVI.77.21.11555-11562.2003
   Bolger AM, 2014, BIOINFORMATICS, V30, P2114, DOI 10.1093/bioinformatics/btu170
   Bonaventure B, 2022, EMBO REP, V23, DOI 10.15252/embr.202154061
   Brisse M, 2019, FRONT IMMUNOL, V10, DOI 10.3389/fimmu.2019.01586
   Brown RS, 2021, VIRUSES-BASEL, V13, DOI 10.3390/v13081517
   Brown RS, 2020, NAT COMMUN, V11, DOI 10.1038/s41467-020-18447-z
   Burt FJ, 2012, LANCET, V379, P662, DOI 10.1016/S0140-6736(11)60281-X
   Cai WP, 2017, JNCI-J NATL CANCER I, V109, DOI 10.1093/jnci/djw278
   Choksupmanee O, 2021, J VIROL, V95, DOI 10.1128/JVI.00510-21
   Chung BYW, 2010, J MOL BIOL, V397, P448, DOI 10.1016/j.jmb.2010.01.044
   Clark LE, 2022, NATURE, V602, P475, DOI 10.1038/s41586-021-04326-0
   Clyde K, 2006, J VIROL, V80, P2170, DOI 10.1128/JVI.80.5.2170-2182.2006
   Cook KC, 2019, CURR OPIN CHEM BIOL, V48, P34, DOI 10.1016/j.cbpa.2018.09.021
   Cordin O, 2006, GENE, V367, P17, DOI 10.1016/j.gene.2005.10.019
   Di Stefano B, 2019, CELL STEM CELL, V25, P622, DOI 10.1016/j.stem.2019.08.018
   Dobin A, 2013, BIOINFORMATICS, V29, P15, DOI 10.1093/bioinformatics/bts635
   Erwin-Cohen RA, 2012, HUM VACC IMMUNOTHER, V8, P1053, DOI 10.4161/hv.20300
   Loureiro M, 2018, PLOS PATHOG, V14, DOI 10.1371/journal.ppat.1007125
   Fayzulin R, 2004, J VIROL, V78, P4953, DOI 10.1128/JVI.78.10.4953-4964.2004
   Feng HJ, 2019, MOL CELL, V74, P1189, DOI 10.1016/j.molcel.2019.02.002
   Feng X, 2022, SCI ADV, V8, DOI 10.1126/sciadv.abm6638
   Firth AE, 2011, NUCLEIC ACIDS RES, V39, P6679, DOI 10.1093/nar/gkr224
   Frolov I, 2001, RNA, V7, P1638, DOI 10.1017/S135583820101010X
   Fros JJ, 2012, J VIROL, V86, P10873, DOI 10.1128/JVI.01506-12
   Fros JJ, 2010, J VIROL, V84, P10877, DOI 10.1128/JVI.00949-10
   Garcia-Moreno M, 2019, MOL CELL, V74, P196, DOI 10.1016/j.molcel.2019.01.017
   Griffin DE, 2010, PROG NEUROBIOL, V91, P95, DOI 10.1016/j.pneurobio.2009.12.003
   Guzmán-Terán C, 2020, ANN CLIN MICROB ANTI, V19, DOI 10.1186/s12941-020-00360-4
   Hackett BA, 2019, MBIO, V10, DOI 10.1128/mBio.01446-19
   He CC, 2021, CELL DEATH DIS, V12, DOI 10.1038/s41419-020-03360-6
   Heinz S, 2010, MOL CELL, V38, P576, DOI 10.1016/j.molcel.2010.05.004
   Hilbert M, 2009, BIOL CHEM, V390, P1237, DOI 10.1515/BC.2009.135
   Hirano M, 2023, ELIFE, V12, DOI 10.7554/eLife.76927
   Holmes AC, 2020, PLOS PATHOG, V16, DOI 10.1371/journal.ppat.1008876
   Hu DK, 2014, PLOS ONE, V9, DOI 10.1371/journal.pone.0110893
   Huang C, 2018, GENE DEV, V32, P639, DOI 10.1101/gad.314856.118
   Hyde JL, 2015, VIRUS RES, V206, P99, DOI 10.1016/j.virusres.2015.01.016
   Hyde JL, 2014, SCIENCE, V343, P783, DOI 10.1126/science.1248465
   Jankowsky E, 2011, TRENDS BIOCHEM SCI, V36, P19, DOI 10.1016/j.tibs.2010.07.008
   Jayabalan A.K., 2019, bioRxiv, DOI [10.1101/629881, DOI 10.1101/629881]
   Jolma A, 2020, GENOME RES, V30, P962, DOI 10.1101/gr.258848.119
   Kapadia F, 2006, GENE, V384, P37, DOI 10.1016/j.gene.2006.07.010
   Kato H, 2006, NATURE, V441, P101, DOI 10.1038/nature04734
   Kendall C, 2019, NUCLEIC ACIDS RES, V47, P9296, DOI 10.1093/nar/gkz640
   Kim DY, 2011, J VIROL, V85, P8022, DOI 10.1128/JVI.00644-11
   Kutchko KM, 2018, NUCLEIC ACIDS RES, V46, P3657, DOI 10.1093/nar/gky012
   Lai MC, 2008, MOL BIOL CELL, V19, P3847, DOI 10.1091/mbc.E07-12-1264
   Li GH, 2015, BIOCHEM BIOPH RES CO, V456, P327, DOI 10.1016/j.bbrc.2014.11.080
   Li H, 2009, BIOINFORMATICS, V25, P2078, DOI 10.1093/bioinformatics/btp352
   Linder P, 2011, NAT REV MOL CELL BIO, V12, P505, DOI 10.1038/nrm3154
   Liu LF, 2019, J GEN VIROL, V100, P1375, DOI 10.1099/jgv.0.001310
   Liu YZ, 2020, FRONT CELL INFECT MI, V10, DOI 10.3389/fcimb.2020.00453
   Livak KJ, 2001, METHODS, V25, P402, DOI 10.1006/meth.2001.1262
   Ma J, 2008, VIROLOGY, V375, P253, DOI 10.1016/j.virol.2008.01.025
   Ma Z, 2013, PLOS PATHOG, V9, DOI 10.1371/journal.ppat.1003721
   Madden EA, 2020, J VIROL, V94, DOI 10.1128/JVI.00701-20
   Martin M., 2011, EMBNET J, V17, P10, DOI [10.14806/ej.17.1.200, DOI 10.14806/EJ.17.1.200]
   Mathys H, 2014, MOL CELL, V54, P751, DOI 10.1016/j.molcel.2014.03.036
   Meertens L, 2019, NATURE, V574, P259, DOI 10.1038/s41586-019-1578-4
   Michel G, 2007, VIROLOGY, V362, P475, DOI 10.1016/j.virol.2007.01.009
   Molleston JM, 2016, GENE DEV, V30, P1658, DOI 10.1101/gad.284604.116
   Moy RH, 2014, CELL, V158, P764, DOI 10.1016/j.cell.2014.06.023
   Moy RH, 2014, IMMUNITY, V40, P51, DOI 10.1016/j.immuni.2013.10.020
   Nakata D, 2017, BIOCHEM BIOPH RES CO, V483, P271, DOI 10.1016/j.bbrc.2016.12.153
   Nelemans T, 2019, VIRUSES-BASEL, V11, DOI 10.3390/v11100961
   Oshiumi H, 2010, EUR J IMMUNOL, V40, P940, DOI 10.1002/eji.200940203
   Otake K, 2016, PEDIATR BLOOD CANCER, V63, P221, DOI 10.1002/pbc.25778
   Paine I, 2019, AM J HUM GENET, V105, P302, DOI 10.1016/j.ajhg.2019.06.001
   Pallett MA, 2022, VIRUSES-BASEL, V14, DOI 10.3390/v14020316
   Pirakitikulr N, 2016, MOL CELL, V62, P111, DOI 10.1016/j.molcel.2016.01.024
   Pirincal A, 2021, GENET MOL BIOL, V44, DOI [10.1590/1678-4685-GMB-2020-0158, 10.1590/1678-4685-gmb-2020-0158]
   Pott F, 2021, EMERG MICROBES INFEC, V10, P2151, DOI 10.1080/22221751.2021.2000891
   Pryor A, 2004, NUCLEIC ACIDS RES, V32, P1857, DOI 10.1093/nar/gkh347
   Quinlan AR, 2010, BIOINFORMATICS, V26, P841, DOI 10.1093/bioinformatics/btq033
   Rahman MM, 2017, SCI REP-UK, V7, DOI 10.1038/s41598-017-15941-1
   Ramírez F, 2016, NUCLEIC ACIDS RES, V44, pW160, DOI 10.1093/nar/gkw257
   Reed K.D., 2018, Reference Module in Biomedical Sciences, V2nd, DOI [10.1016/B978-0-12-801238-3.95729-5, DOI 10.1016/B978-0-12-801238-3.95729-5]
   REED L. J., 1938, AMER JOUR HYG, V27, P493
   Reid CR, 2017, VIROLOGY, V500, P169, DOI 10.1016/j.virol.2016.10.025
   Reynaud JM, 2015, PLOS PATHOG, V11, DOI 10.1371/journal.ppat.1004863
   Rezza G, 2017, PATHOG GLOB HEALTH, V111, P271, DOI 10.1080/20477724.2017.1355431
   Rocak S, 2004, NAT REV MOL CELL BIO, V5, P232, DOI 10.1038/nrm1335
   Rogers KJ, 2020, VIROLOGY, V542, P63, DOI 10.1016/j.virol.2020.01.001
   Rudolph MG, 2015, BIOL CHEM, V396, P849, DOI 10.1515/hsz-2014-0277
   Rupp JC, 2015, J GEN VIROL, V96, P2483, DOI 10.1099/jgv.0.000249
   Saberi A, 2018, PLOS PATHOG, V14, DOI 10.1371/journal.ppat.1007314
   Sanjana NE, 2014, NAT METHODS, V11, P783, DOI 10.1038/nmeth.3047
   Sauter D, 2021, ELIFE, V10, DOI 10.7554/eLife.65243
   Schoggins JW, 2011, CURR OPIN VIROL, V1, P519, DOI 10.1016/j.coviro.2011.10.008
   Serfecz JC, 2022, VIRUSES-BASEL, V14, DOI 10.3390/v14102083
   Shah A, 2017, BIOINFORMATICS, V33, P566, DOI 10.1093/bioinformatics/btw653
   Shen H, 2022, MOL CELL, V82, P2588, DOI 10.1016/j.molcel.2022.04.022
   Shen JP, 2007, J BIOL CHEM, V282, DOI 10.1074/jbc.M702304200
   Shi PD, 2020, J IMMUNOL, V205, P168, DOI 10.4049/jimmunol.2000053
   Silverman E, 2003, GENE, V312, P1, DOI 10.1016/S0378-1119(03)00626-7
   Soulat D, 2008, EMBO J, V27, P2135, DOI 10.1038/emboj.2008.126
   Sourisseau M, 2007, PLOS PATHOG, V3, P804, DOI 10.1371/journal.ppat.0030089
   Strässer K, 2001, NATURE, V413, P648, DOI 10.1038/35098113
   STRAUSS JH, 1994, MICROBIOL REV, V58, P491, DOI 10.1128/MMBR.58.3.491-562.1994
   Sugiura T, 2007, CANCER BIOL THER, V6, P957, DOI 10.4161/cbt.6.6.4192
   Sugiura T, 2007, EXP CELL RES, V313, P782, DOI 10.1016/j.yexcr.2006.11.014
   Tanner NK, 2001, MOL CELL, V8, P251, DOI 10.1016/S1097-2765(01)00329-X
   Taroncher-Oldenburg G, 2021, MICROORGANISMS, V9, DOI 10.3390/microorganisms9030540
   Taschuk F, 2020, MBIO, V11, DOI 10.1128/mBio.02623-20
   Taschuk F, 2020, VIRUSES-BASEL, V12, DOI 10.3390/v12020181
   Thomas M, 2011, PLOS ONE, V6, DOI 10.1371/journal.pone.0022671
   Thompson NA, 2021, NAT COMMUN, V12, DOI 10.1038/s41467-021-21478-9
   Thorne LG, 2022, NATURE, V602, P487, DOI 10.1038/s41586-021-04352-y
   Tourrière H, 2003, J CELL BIOL, V160, P823, DOI 10.1083/jcb.200212128
   Ullah R, 2022, VIRUS RES, V309, DOI 10.1016/j.virusres.2021.198658
   van Boxel-Dezaire AHH, 2006, IMMUNITY, V25, P361, DOI 10.1016/j.immuni.2006.08.014
   Venkataramanan S, 2021, RNA, V27, P1577, DOI 10.1261/rna.078926.121
   Vourekas A, 2014, METHODS MOL BIOL, V1093, P73, DOI 10.1007/978-1-62703-694-8_7
   Wang XL, 2016, J VIROL, V90, P10247, DOI 10.1128/JVI.01487-16
   Wisskirchen C, 2011, J BIOL CHEM, V286, P34743, DOI 10.1074/jbc.M111.251843
   Wu GW, 2016, EMBO J, V35, P654, DOI 10.15252/embj.201593113
   Wu YX, 2017, CELL DISCOV, V3, DOI 10.1038/celldisc.2017.6
   Xu ZZ, 2020, ONCOGENE, V39, P7051, DOI 10.1038/s41388-020-01482-x
   Yamada T, 2021, NAT IMMUNOL, V22, P820, DOI 10.1038/s41590-021-00942-0
   Yamazaki T, 2010, MOL BIOL CELL, V21, P2953, DOI 10.1091/mbc.E09-10-0913
   Yang D, 2015, VIRUS RES, V206, P120, DOI 10.1016/j.virusres.2015.02.025
   Zhang R, 2018, NATURE, V557, P570, DOI 10.1038/s41586-018-0121-3
   Zhang ZJ, 2017, NUCLEIC ACIDS RES, V45, P9260, DOI 10.1093/nar/gkx646
   Zhou X, 2022, MOL IMMUNOL, V143, P7, DOI 10.1016/j.molimm.2021.12.020
   Zinchuk V, 2013, SCI REP-UK, V3, DOI 10.1038/srep01365
NR 130
TC 16
Z9 16
U1 3
U2 14
PU CELL PRESS
PI CAMBRIDGE
PA 50 HAMPSHIRE ST, FLOOR 5, CAMBRIDGE, MA 02139 USA
SN 1097-2765
EI 1097-4164
J9 MOL CELL
JI Mol. Cell
PD NOV 16
PY 2023
VL 83
IS 22
BP 4174
EP +
DI 10.1016/j.molcel.2023.10.008
EA NOV 2023
PG 24
WC Biochemistry & Molecular Biology; Cell Biology
WE Science Citation Index Expanded (SCI-EXPANDED)
SC Biochemistry & Molecular Biology; Cell Biology
GA FY7O7
UT WOS:001149481900001
PM 37949067
OA hybrid, Green Accepted
DA 2025-07-26
ER

PT J
AU Ahmad, F
   Deshmukh, N
   Webel, A
   Johnson, S
   Suleiman, A
   Mohan, RR
   Fraunfelder, F
   Singh, PK
AF Ahmad, Faraz
   Deshmukh, Nikhil
   Webel, Aaron
   Johnson, Sandra
   Suleiman, Ayman
   Mohan, Rajiv R.
   Fraunfelder, Frederick
   Singh, Pawan Kumar
TI Viral infections and pathogenesis of glaucoma: a comprehensive review
SO CLINICAL MICROBIOLOGY REVIEWS
LA English
DT Review
DE glaucoma; ocular infections; uveitis; optic neuritis; virus; Zika;
   dengue; Ebola; SARS-CoV-2; HSV; CMV; VZV
ID WEST-NILE-VIRUS; ANGLE-CLOSURE GLAUCOMA; HERPES-SIMPLEX-VIRUS;
   EPSTEIN-BARR-VIRUS; VARICELLA-ZOSTER-VIRUS; FUCHS HETEROCHROMIC
   IRIDOCYCLITIS; INTRAOCULAR ANTIBODY-SYNTHESIS;
   POSNER-SCHLOSSMAN-SYNDROME; INTERFERON-ALPHA THERAPY; ANTERIOR UVEITIS
AB Glaucoma is a leading cause of irreversible blindness worldwide, caused by the gradual degeneration of retinal ganglion cells and their axons. While glaucoma is primarily considered a genetic and age-related disease, some inflammatory conditions, such as uveitis and viral-induced anterior segment inflammation, cause secondary or uveitic glaucoma. Viruses are predominant ocular pathogens and can impose both acute and chronic pathological insults to the human eye. Many viruses, including herpes simplex virus, varicella-zoster virus, cytomegalovirus, rubella virus, dengue virus, chikungunya virus, Ebola virus, and, more recently, Zika virus (ZIKV) and severe acute respiratory syndrome coronavirus-2 (SARS-CoV-2), have been associated with sequela of either primary or secondary glaucoma. Epidemiological and clinical studies suggest the association between these viruses and subsequent glaucoma development. Despite this, the ocular manifestation and sequela of viral infections are not well understood. In fact, the association of viruses with glaucoma is considered relatively uncommon in part due to underreporting and/or lack of long-term follow-up studies. In recent years, literature on the pathological spectrum of emerging viral infections, such as ZIKV and SARS-CoV-2, has strengthened this proposition and renewed research activity in this area. Clinical studies from endemic regions as well as laboratory and preclinical investigations demonstrate a strong link between an infectious trigger and development of glaucomatous pathology. In this article, we review the current understanding of the field with a particular focus on viruses and their association with the pathogenesis of glaucoma.
C1 [Ahmad, Faraz; Deshmukh, Nikhil; Webel, Aaron; Johnson, Sandra; Suleiman, Ayman; Mohan, Rajiv R.; Fraunfelder, Frederick; Singh, Pawan Kumar] Univ Missouri, Sch Med, Mason Eye Inst, Dept Ophthalmol, Columbia, MO 65212 USA.
   [Mohan, Rajiv R.] Harry S Truman Mem VeteransHospital, Columbia, MO USA.
   [Mohan, Rajiv R.] Univ Missouri, Coll Vet Med, Dept Vet Med & Surg, Columbia, MO 65211 USA.
   [Mohan, Rajiv R.] Univ Missouri, Coll Vet Med, Dept Biomed Sci, Columbia, MO USA.
C3 University of Missouri System; University of Missouri Columbia;
   University of Missouri System; University of Missouri Columbia;
   University of Missouri System; University of Missouri Columbia
RP Singh, PK (corresponding author), Univ Missouri, Sch Med, Mason Eye Inst, Dept Ophthalmol, Columbia, MO 65212 USA.
EM pksfcq@health.missouri.edu
RI ; Singh, Pawan Kumar/AFO-4928-2022
OI Singh, Pawan Kumar/0000-0001-5517-1120; 
FU Conceptualization: P.K.S.; writing (manuscript draft preparation): F.A.
   and P.K.S.; writing (manuscript review and editing): F.A., N.D., A.W.,
   S.J., A.S., R.M., F.F., and P.K.S.; supervision: P.K.S.; funding
   acquisition: P.K.S. All authors read and agreed
FX This study is supported by the National Institute of Health/National Eye
   Institute grant R01EY032495 and research start-up funds from the
   University of Missouri School of Medicine. The authors are grateful to
   other laboratory members for their helpful discussion.r To the best of
   our knowledge, we have made every effort to cite appropriate and
   topic-related references. The authors would like to apologize to the
   groups whose references were overlooked during the literature search and
   writing of this review article.r Conceptualization: P.K.S.; writing
   (manuscript draft preparation): F.A. and P.K.S.; writing (manuscript
   review and editing): F.A., N.D., A.W., S.J., A.S., R.M., F.F., and
   P.K.S.; supervision: P.K.S.; funding acquisition: P.K.S. All authors
   read and agreed to publish the final version of the manuscript.
CR Abdul-Salam State Sorina-Elena, 2022, Rom J Ophthalmol, V66, P289, DOI 10.22336/rjo.2022.54
   Abroug N, 2021, J CURR OPHTHALMOL, V33, P227, DOI 10.4103/joco.joco_134_21
   Alba-Linero C, 2022, ACTA OPHTHALMOL, V100, pE1052, DOI 10.1111/aos.15061
   Aldaas K, 2022, SURV OPHTHALMOL, V67, P637, DOI 10.1016/j.survophthal.2021.08.009
   Alpert SG, 2003, AM J OPHTHALMOL, V136, P733, DOI 10.1016/S0002-9394(03)00452-5
   Amano S, 1999, AM J OPHTHALMOL, V127, P721, DOI 10.1016/S0002-9394(99)00018-5
   Ambati J, 1999, BRIT J OPHTHALMOL, V83, P1153, DOI 10.1136/bjo.83.10.1153
   Ames J, 2021, NAT COMMUN, V12, DOI 10.1038/s41467-021-25642-z
   Ansari MA, 2013, J VIROL, V87, P8606, DOI 10.1128/JVI.00805-13
   Anshu A, 2017, COCHRANE DB SYST REV, DOI 10.1002/14651858.CD011908.pub2
   Arus VA., 2021, OCULAR MANIFESTATION, DOI [10.5772/intechopen.87415, DOI 10.5772/INTECHOPEN.87415]
   AYAKI M, 1994, BRIT J OPHTHALMOL, V78, P238, DOI 10.1136/bjo.78.3.238-a
   Azimi A, 2020, J OPHTHALMIC INFLAMM, V10, DOI 10.1186/s12348-020-00210-6
   Babu K, 2020, INDIAN J OPHTHALMOL, V68, P1764, DOI 10.4103/ijo.IJO_928_20
   Bains HS, 2003, ARCH OPHTHALMOL-CHIC, V121, P205, DOI 10.1001/archopht.121.2.205
   BALE JF, 1984, ARCH OPHTHALMOL-CHIC, V102, P1214
   Barosco G, 2022, EUR J OPHTHALMOL, V32, pNP75, DOI 10.1177/11206721211012197
   Basiaga ML, 2015, JCR-J CLIN RHEUMATOL, V21, P444, DOI 10.1097/RHU.0000000000000327
   Benavides-Lara A, 2021, EMERG INFECT DIS, V27, P360, DOI 10.3201/eid2702.202047
   Benzekri R, 2016, AM J TROP MED HYG, V95, P180, DOI 10.4269/ajtmh.15-0547
   Birnbaum AD, 2007, AM J OPHTHALMOL, V144, P424, DOI 10.1016/j.ajo.2007.05.026
   Bjornevik K, 2022, SCIENCE, V375, P296, DOI 10.1126/science.abj8222
   BLOCHMICHEL E, 1987, INT OPHTHALMOL, V11, P95, DOI 10.1007/BF00136737
   Bodaghi B, 2001, MEDICINE, V80, P263, DOI 10.1097/00005792-200107000-00005
   Boo YL, 2016, TZU CHI MED J, V28, P157, DOI 10.1016/j.tcmj.2015.09.007
   Camargos VN, 2019, EBIOMEDICINE, V44, P516, DOI 10.1016/j.ebiom.2019.05.014
   Campbell GL, 2002, LANCET INFECT DIS, V2, P519, DOI 10.1016/S1473-3099(02)00368-7
   CDC, 2023, W NIL VIR
   CDC (USA), 2023, DENGUE
   Chan DPL, 2006, EMERG INFECT DIS, V12, P285
   Chan NSW, 2019, CLIN EXP OPHTHALMOL, V47, P320, DOI 10.1111/ceo.13417
   Chan NSW, 2018, OCUL IMMUNOL INFLAMM, V26, P107, DOI 10.1080/09273948.2017.1394471
   Chanana B, 2007, EYE, V21, P1020, DOI 10.1038/sj.eye.6702863
   Chee SP, 2008, AM J OPHTHALMOL, V145, P834, DOI 10.1016/j.ajo.2007.12.015
   Chee SP, 2012, GRAEF ARCH CLIN EXP, V250, P383, DOI 10.1007/s00417-011-1813-7
   Chee SP, 2008, AM J OPHTHALMOL, V146, P883, DOI 10.1016/j.ajo.2008.09.001
   Choi JA, 2017, SCI REP-UK, V7, DOI 10.1038/srep43349
   Couderc T, 2012, J INFECT DIS, V206, P851, DOI 10.1093/infdis/jis296
   Cozzupoli GM, 2020, J OPHTHALMOL, V2020, DOI 10.1155/2020/5350494
   Cunningham ET, 2020, OCUL IMMUNOL INFLAMM, V28, P533, DOI 10.1080/09273948.2020.1760549
   Costa CBD, 2022, INT OPHTHALMOL, V42, P3117, DOI 10.1007/s10792-022-02311-8
   de Andrade Gabriel Costa, 2017, Int J Retina Vitreous, V3, P4, DOI 10.1186/s40942-016-0057-4
   de Groot-Mijnes JDF, 2006, AM J OPHTHALMOL, V141, P212, DOI 10.1016/j.ajo.2005.07.078
   De Moraes C Gustavo, 2018, JMM Case Rep, V5, pe005161, DOI 10.1099/jmmcr.0.005161
   de Oliveira DR, 2019, J GLAUCOMA, V28, P313, DOI 10.1097/IJG.0000000000001150
   de Paula Freitas Bruno, 2016, JAMA Ophthalmol, V134, P529, DOI 10.1001/jamaophthalmol.2016.0267
   de Schryver I, 2006, BRIT J OPHTHALMOL, V90, P852, DOI 10.1136/bjo.2005.086546
   De Visser L, 2008, AM J OPHTHALMOL, V146, P292, DOI 10.1016/j.ajo.2008.04.011
   Dejnirattisai W, 2010, SCIENCE, V328, P745, DOI 10.1126/science.1185181
   DESMET MD, 1992, AM J MED, V92, pS17, DOI 10.1016/0002-9343(92)90332-6
   Detrick B, 2008, J NEUROIMMUNOL, V193, P28, DOI 10.1016/j.jneuroim.2007.09.032
   Dick G. W. A., 1952, Transactions of the Royal Society of Tropical Medicine and Hygiene, V46, P509, DOI 10.1016/0035-9203(52)90042-4
   Duffy MR, 2009, NEW ENGL J MED, V360, P2536, DOI 10.1056/NEJMoa0805715
   Elnahry AG, 2022, VACCINES-BASEL, V10, DOI 10.3390/vaccines10101758
   Engelhard SB, 2015, CLIN OPHTHALMOL, V9, P1589, DOI 10.2147/OPTH.S86578
   Esmaeli-Gutstein B, 1999, AM J OPHTHALMOL, V127, P733, DOI 10.1016/S0002-9394(99)00059-8
   Fan XT, 2022, BMC OPHTHALMOL, V22, DOI 10.1186/s12886-022-02348-4
   Fontes BM, 2016, ARQ BRAS OFTALMOL, V79, P63, DOI 10.5935/0004-2749.20160020
   Foo SS, 2017, NAT MICROBIOL, V2, P1558, DOI 10.1038/s41564-017-0016-3
   Freitas BDP, 2017, OPHTHALMOLOGY, V124, P407, DOI 10.1016/j.ophtha.2016.10.004
   Fritel X, 2010, EMERG INFECT DIS, V16, P418, DOI 10.3201/eid1603.091403
   Fu RX, 2024, J NEURO-OPHTHALMOL, V44, pE203, DOI 10.1097/WNO.0000000000001711
   Furtado JM, 2016, NEW ENGL J MED, V375, P394, DOI 10.1056/NEJMc1603618
   Garcia-Estrada Christian, 2022, Clin Exp Neuroimmunol, V13, P72, DOI 10.1111/cen3.12682
   Garg S, 2005, SURV OPHTHALMOL, V50, P3, DOI 10.1016/j.survophthal.2004.10.001
   Gérardin P, 2008, BMC INFECT DIS, V8, DOI 10.1186/1471-2334-8-99
   Goldberg DE, 2002, OPHTHALMIC SURG LAS, V33, P421
   Greco A, 2016, AM J MED, V129, DOI 10.1016/j.amjmed.2016.03.038
   Grefer J, 1999, PEDIATR NEPHROL, V13, P336, DOI 10.1007/s004670050621
   Grinage E, 2022, EXP EYE RES, V219, DOI 10.1016/j.exer.2022.109059
   Grob P J, 1976, Mod Probl Ophthalmol, V16, P254
   Groen-Hakan F, 2020, OCUL IMMUNOL INFLAMM, V28, P126, DOI 10.1080/09273948.2018.1543709
   Groen-Hakan F, 2019, AM J OPHTHALMOL, V202, P37, DOI 10.1016/j.ajo.2019.02.002
   Grzybowski A, 2020, J CLIN MED, V9, DOI 10.3390/jcm9030761
   Gulland A, 2016, BMJ-BRIT MED J, V352, DOI 10.1136/bmj.i243
   Gupta A, 2009, EYE, V23, P873, DOI 10.1038/eye.2008.124
   Gupta A, 2020, NAT MED, V26, P1017, DOI 10.1038/s41591-020-0968-3
   Haddow AD, 2012, PLOS NEGLECT TROP D, V6, DOI 10.1371/journal.pntd.0001477
   Haseeb A., 2022, NEUROIMMUNOL REP, V2, P100121, DOI [10.1016/j.nerep.2022.100121, DOI 10.1016/J.NEREP.2022.100121]
   Hayek S, 2015, JAMA OPHTHALMOL, V133, P849, DOI 10.1001/jamaophthalmol.2015.0698
   Henry CR, 2017, JAMA OPHTHALMOL, V135, P386, DOI 10.1001/jamaophthalmol.2017.0098
   Hereth-Hebert E, 2017, AM J OPHTHALMOL, V175, P114, DOI 10.1016/j.ajo.2016.12.005
   Hoeksema L, 2017, AM J OPHTHALMOL, V181, P55, DOI 10.1016/j.ajo.2017.06.013
   Invernizzi A, 2020, ECLINICALMEDICINE, V27, DOI 10.1016/j.eclinm.2020.100550
   Islam SMM, 2000, ACTA OPHTHALMOL SCAN, V78, P590, DOI 10.1034/j.1600-0420.2000.078005590.x
   Jap A, 2011, CURR OPIN OPHTHALMOL, V22, P483, DOI 10.1097/ICU.0b013e32834be021
   Jones Relief III, 2007, International Ophthalmology Clinics, V47, P99, DOI 10.1097/IIO.0b013e3180377632
   Jossy A, 2022, INDIAN J OPHTHALMOL, V70, P310, DOI 10.4103/ijo.IJO_2235_21
   Karesh JW, 2018, MIL MED, V183, P450, DOI 10.1093/milmed/usx183
   Katayama H, 2022, CASE REP OPHTHAL, V13, P578, DOI 10.1159/000525938
   Keikha Masoud, 2023, Vacunas, V24, P158, DOI 10.1016/j.vacun.2022.12.002
   KELLY SP, 1989, BRIT J OPHTHALMOL, V73, P1002, DOI 10.1136/bjo.73.12.1002
   Keorochana N, 2020, OCUL IMMUNOL INFLAMM, V28, P538, DOI 10.1080/09273948.2019.1587471
   Khairallah M, 2019, OCUL IMMUNOL INFLAMM, V27, P219, DOI 10.1080/09273948.2018.1562080
   Khairallah M, 2013, CURR OPIN OPHTHALMOL, V24, P574, DOI 10.1097/ICU.0b013e3283654e09
   Khieu C, 2020, OCUL IMMUNOL INFLAMM, V28, P559, DOI 10.1080/09273948.2019.1678651
   Kibadi K, 1999, J INFECT DIS, V179, pS13, DOI 10.1086/514288
   Kleinschmidt-DeMasters BK, 2020, INFECTIONS OF THE CENTRAL NERVOUS SYSTEM: PATHOLOGY AND GENETICS, P105
   Kodati S, 2017, LANCET, V389, P125, DOI 10.1016/S0140-6736(16)32518-1
   Koizumi N, 2008, OPHTHALMOLOGY, V115, P292, DOI 10.1016/j.ophtha.2007.04.053
   Komurasaki Y, 1996, VIROLOGY, V222, P446, DOI 10.1006/viro.1996.0442
   Kridin M, 2023, EYE, V37, P720, DOI 10.1038/s41433-022-02037-y
   Kuchtey RW, 2003, ARCH OPHTHALMOL-CHIC, V121, P1648, DOI 10.1001/archopht.121.11.1648
   Kwon YS, 2001, YONSEI MED J, V42, P134, DOI 10.3349/ymj.2001.42.1.134
   Lalitha P, 2007, AM J OPHTHALMOL, V144, P552, DOI 10.1016/j.ajo.2007.06.002
   Lee EY, 2020, FRONT IMMUNOL, V11, DOI 10.3389/fimmu.2020.01629
   Lee JW, 2014, INDIAN J OPHTHALMOL, V62, P1165, DOI 10.4103/0301-4738.109531
   Lee JH, 2017, SURV OPHTHALMOL, V62, P404, DOI 10.1016/j.survophthal.2016.12.008
   Lee WJA, 2022, QJM-INT J MED, V115, P683, DOI 10.1093/qjmed/hcac208
   Lee WS, 2020, J OPHTHALMIC INFLAMM, V10, DOI 10.1186/s12348-020-00218-y
   Leleu I, 2021, OCUL IMMUNOL INFLAMM, V29, P160, DOI 10.1080/09273948.2019.1662059
   Lemant J, 2008, CRIT CARE MED, V36, P2536, DOI 10.1097/CCM.0b013e318183f2d2
   Levaggi ND, 2017, ARQ BRAS OFTALMOL, V80, P266, DOI 10.5935/0004-2749.20170065
   Liang L, 2020, ACTA OPHTHALMOL, V98, P223, DOI [10.1001/jamaophthalmol.2020.1291, 10.1111/aos.14413]
   Lim LW, 2020, OCUL IMMUNOL INFLAMM, V28, P1280, DOI 10.1080/09273948.2020.1821901
   Lim LL, 2009, AM J OPHTHALMOL, V147, P332, DOI 10.1016/j.ajo.2008.08.019
   Lim WK, 2004, OPHTHALMOLOGY, V111, P2057, DOI 10.1016/j.ophtha.2004.03.038
   Lin P, 2009, OCUL IMMUNOL INFLAMM, V17, P33, DOI 10.1080/09273940802491892
   MACNAMARA FN, 1954, T ROY SOC TROP MED H, V48, P139, DOI 10.1016/0035-9203(54)90006-1
   Mahendradas P, 2008, OPHTHALMOLOGY, V115, P287, DOI 10.1016/j.ophtha.2007.03.085
   Mahendradas P, 2013, J OPHTHALMIC INFLAMM, V3, DOI 10.1186/1869-5760-3-35
   Manangeeswaran M, 2018, EMERG MICROBES INFEC, V7, DOI 10.1038/s41426-018-0096-z
   de Aragao REM, 2010, ARQ BRAS OFTALMOL, V73, P175, DOI 10.1590/S0004-27492010000200015
   Martínez-Pulgarín DF, 2016, TRAVEL MED INFECT DI, V14, P451, DOI 10.1016/j.tmaid.2016.05.008
   Mattia JG, 2016, LANCET INFECT DIS, V16, P331, DOI 10.1016/S1473-3099(15)00489-2
   Mazzotta C, 2020, INT MED CASE REP J, V13, P513, DOI 10.2147/IMCRJ.S260252
   Meige P, 1989, Bull Soc Ophtalmol Fr, V89, P449
   Mangana CM, 2020, ACTA OPHTHALMOL, V98, pE1056, DOI 10.1111/aos.14484
   Merle H, 2018, J FR OPHTALMOL, V41, P659, DOI [10.1016/j.jfo.2018.05.002, 10.1016/j.jfo.2018.03.005]
   Miller AH, 2003, ANN EMERG MED, V42, P413, DOI 10.1016/S0196-0644(03)00507-9
   Miner JJ, 2016, CELL REP, V16, P3208, DOI 10.1016/j.celrep.2016.08.079
   Miserocchi E, 2002, OPHTHALMOLOGY, V109, P1532, DOI 10.1016/S0161-6420(02)01113-2
   Miserocchi E, 2014, CORNEA, V33, P565, DOI 10.1097/ICO.0000000000000129
   Mittal A, 2007, ARCH OPHTHALMOL-CHIC, V125, P1381, DOI 10.1001/archopht.125.10.1381
   Mittal A, 2007, OPHTHALMOLOGY, V114, P1798, DOI 10.1016/j.ophtha.2007.03.045
   MURRAY PI, 1983, BRIT J OPHTHALMOL, V67, P685, DOI 10.1136/bjo.67.10.685
   Naseri A, 2003, AM J OPHTHALMOL, V135, P415, DOI 10.1016/S0002-9394(02)01957-8
   Nash D, 2001, NEW ENGL J MED, V344, P1807, DOI 10.1056/NEJM200106143442401
   Nerlikar RR, 2021, J GLAUCOMA, V30, pE364, DOI 10.1097/IJG.0000000000001864
   Oliver GF, 2019, CLIN EXP OPHTHALMOL, V47, P372, DOI 10.1111/ceo.13450
   Otaif Wael, 2020, Am J Ophthalmol Case Rep, V20, P100917, DOI 10.1016/j.ajoc.2020.100917
   Özmen S, 2023, EUR J OPHTHALMOL, V33, pNP42, DOI 10.1177/11206721221113201
   Panday A, 2017, IDCases, V9, P104, DOI 10.1016/j.idcr.2017.06.010
   Park SW, 2013, OCUL IMMUNOL INFLAMM, V21, P192, DOI 10.3109/09273948.2012.754908
   Parke DW, 2016, OPHTHALMOLOGY, V123, P2432, DOI 10.1016/j.ophtha.2016.06.039
   Player JK, 2022, CLIN OPHTHALMOL, V16, P2093, DOI 10.2147/OPTH.S364739
   Pohlmann D, 2020, PLOS ONE, V15, DOI 10.1371/journal.pone.0229260
   Pierre PDP, 2008, ARQ BRAS OFTALMOL, V71, P265, DOI 10.1590/S0004-27492008000200025
   Baran LCP, 2019, J AAPOS, V23, P215, DOI 10.1016/j.jaapos.2019.03.005
   Prakalapakorn SG, 2021, TROP MED INFECT DIS, V6, DOI 10.3390/tropicalmed6020066
   Quentin CD, 2004, AM J OPHTHALMOL, V138, P46, DOI 10.1016/j.ajo.2004.02.055
   Ra'asundari TA, 2008, J MED VIROL, V80, P536, DOI 10.1002/jmv.21097
   Rao A, 2021, SEMIN OPHTHALMOL, V36, P605, DOI 10.1080/08820538.2021.1890789
   Rao N A, 1990, Trans Am Ophthalmol Soc, V88, P797
   Rohrbach JM, 2004, GRAEF ARCH CLIN EXP, V242, P44, DOI 10.1007/s00417-003-0751-4
   Rose N, 2011, INT J INFECT DIS, V15, pE147, DOI 10.1016/j.ijid.2010.10.004
   Rossi AD, 2019, J INTERN MED, V285, P215, DOI 10.1111/joim.12829
   Rousseau A, 2020, VACCINES-BASEL, V8, DOI 10.3390/vaccines8040641
   Ruokonen PC, 2010, GRAEF ARCH CLIN EXP, V248, P565, DOI 10.1007/s00417-009-1239-7
   SAARI KM, 1976, AM J OPHTHALMOL, V81, P455, DOI 10.1016/0002-9394(76)90301-9
   Sachdeva Virender, 2023, Oman J Ophthalmol, V16, P4, DOI 10.4103/ojo.ojo_22_23
   Sanjay S., 2020, EMJ ALLERGY IMMUNOL, P91, DOI [10.33590/emjallergyimmunol/20-00092, DOI 10.33590/EMJALLERGYIMMUNOL/20-00092]
   Saranappa SBS, 2012, INDIAN PEDIATR, V49, P760, DOI 10.1007/s13312-012-0142-1
   Sawalha K, 2020, J INVEST MED HIGH IM, V8, DOI 10.1177/2324709620976018
   Sawant OB, 2021, OCUL SURF, V19, P322, DOI 10.1016/j.jtos.2020.11.002
   Scalinci SZ, 2020, IDCASES, V20, DOI 10.1016/j.idcr.2020.e00774
   Schuler-Faccini L, 2016, MMWR-MORBID MORTAL W, V65, P59, DOI 10.15585/mmwr.mm6503e2
   Scripsema Nicole K, 2015, Retin Cases Brief Rep, V9, P352, DOI 10.1097/ICB.0000000000000232
   Sedaghat M., 2007, Eastern Mediterranean Health Journal, V13, P470
   Sejvar JJ, 2003, JAMA-J AM MED ASSOC, V290, P511, DOI 10.1001/jama.290.4.511
   Shaikh S, 2004, BRIT J OPHTHALMOL, V88, P1599, DOI 10.1136/bjo.2004.049460
   Shalaby WS, 2022, SURV OPHTHALMOL, V67, P1062, DOI 10.1016/j.survophthal.2021.12.003
   Shantha J, 2022, PEDIATR RHEUMATOL, V20, DOI 10.1186/s12969-022-00712-8
   Shantha JG, 2022, ECLINICALMEDICINE, V49, DOI 10.1016/j.eclinm.2022.101483
   Shantha JG, 2021, PLOS ONE, V16, DOI 10.1371/journal.pone.0252905
   Shantha JG, 2016, CURR OPIN OPHTHALMOL, V27, P538, DOI 10.1097/ICU.0000000000000313
   Sheridan MA, 2017, P NATL ACAD SCI USA, V114, pE1587, DOI 10.1073/pnas.1616097114
   Shimizu A, 2014, CLIN OPHTHALMOL, V8, P2383, DOI 10.2147/OPTH.S72383
   Shirahama S, 2020, GRAEF ARCH CLIN EXP, V258, P639, DOI 10.1007/s00417-019-04559-w
   Siddique SS, 2013, SURV OPHTHALMOL, V58, P1, DOI 10.1016/j.survophthal.2012.04.006
   Simonin Y, 2019, EBIOMEDICINE, V39, P315, DOI 10.1016/j.ebiom.2018.12.010
   Singh PK, 2019, MSPHERE, V4, DOI 10.1128/mSphere.00173-19
   Singh PK, 2017, JCI INSIGHT, V2, DOI 10.1172/jci.insight.92340
   Singh S, 2018, VIRUSES-BASEL, V10, DOI 10.3390/v10100530
   Sivakumar RR, 2013, OPHTHALMOLOGY, V120, P1820, DOI 10.1016/j.ophtha.2013.02.006
   Smit D, 2019, OCUL IMMUNOL INFLAMM, V27, P108, DOI 10.1080/09273948.2017.1370653
   SMITHBURN K. C, 1940, AMER JOUR TROP MED, V20, P471
   Sng CCA, 2015, PROG BRAIN RES, V221, P243, DOI 10.1016/bs.pbr.2015.06.008
   Soman Manoj, 2022, J Curr Glaucoma Pract, V16, P136, DOI 10.5005/jp-journals-10078-1356
   Staples JE, 2009, CLIN INFECT DIS, V49, P942, DOI 10.1086/605496
   STAVROU P, 1994, EYE, V8, P684, DOI 10.1038/eye.1994.169
   Steptoe PJ, 2018, JAMA OPHTHALMOL, V136, P689, DOI 10.1001/jamaophthalmol.2018.1248
   Steptoe PJ, 2017, EMERG INFECT DIS, V23, P1102, DOI 10.3201/eid2307.161608
   Stunf S, 2012, MOL VIS, V18, P2909
   Su DHW, 2007, OPHTHALMOLOGY, V114, P1743, DOI 10.1016/j.ophtha.2007.03.054
   Sungur Gulten Karatas, 2010, International Ophthalmology, V30, P191, DOI 10.1007/s10792-009-9305-z
   Suzuki J, 2010, GRAEF ARCH CLIN EXP, V248, P1487, DOI 10.1007/s00417-010-1434-6
   Tabbara K, 2012, ANN SAUDI MED, V32, P530, DOI 10.5144/0256-4947.2012.30.4.1105
   Taylor GS, 2015, ANNU REV IMMUNOL, V33, P787, DOI 10.1146/annurev-immunol-032414-112326
   Tendolkar S, 2021, BMJ CASE REP, V14, DOI 10.1136/bcr-2020-240061
   Teoh S. C. B., 2006, Dengue Bulletin, V30, P184
   Teoh SCB, 2005, EYE, V19, P1338, DOI 10.1038/sj.eye.6701757
   Terada Y, 2021, AM J OPHTHALMOL, V227, P191, DOI 10.1016/j.ajo.2021.03.020
   Thean JHJ, 2001, CLIN EXP OPHTHALMOL, V29, P406, DOI 10.1046/j.1442-9071.2001.d01-29.x
   Thiboutot MM, 2010, PLOS NEGLECT TROP D, V4, DOI 10.1371/journal.pntd.0000623
   Tien PT, 2016, RETINA-J RET VIT DIS, V36, P2391, DOI 10.1097/IAE.0000000000001103
   Tiffany A, 2016, CLIN INFECT DIS, V62, P1360, DOI 10.1093/cid/ciw158
   Tognarelli J, 2016, ARCH VIROL, V161, P665, DOI 10.1007/s00705-015-2695-5
   Troumani Y, 2021, JAMA OPHTHALMOL, V139, P95, DOI 10.1001/jamaophthalmol.2020.5131
   Tsui I, 2018, PEDIATRICS, V142, DOI 10.1542/peds.2018-1104
   Tu YF, 2016, INT J OPHTHALMOL-CHI, V9, P640, DOI 10.18240/ijo.2016.04.29
   Tugal-Tutkun Ilknur, 2010, International Ophthalmology, V30, P559, DOI 10.1007/s10792-010-9394-8
   ULLMAN S, 1986, AM J OPHTHALMOL, V101, P419, DOI 10.1016/0002-9394(86)90639-2
   Uyeki TM, 2016, NEW ENGL J MED, V374, P636, DOI 10.1056/NEJMoa1504874
   Valerio GS, 2019, CURR OPIN OPHTHALMOL, V30, P525, DOI 10.1097/ICU.0000000000000618
   van Boxtel LAA, 2007, OPHTHALMOLOGY, V114, P1358, DOI 10.1016/j.ophtha.2006.09.035
   Van der Lelij A, 2000, OPHTHALMOLOGY, V107, P1164, DOI 10.1016/S0161-6420(00)00115-9
   Van Kerkhove MD, 2015, SCI DATA, V2, DOI 10.1038/sdata.2015.19
   Varkey JB, 2015, NEW ENGL J MED, V372, P2423, DOI 10.1056/NEJMoa1500306
   Ventura CV, 2021, J AAPOS, V25, DOI 10.1016/j.jaapos.2021.01.009
   Ventura CV, 2016, JAMA OPHTHALMOL, V134, P912, DOI 10.1001/jamaophthalmol.2016.1784
   Ventura CV, 2016, LANCET, V387, P2502, DOI 10.1016/S0140-6736(16)30776-0
   Ventura CV, 2016, ARQ BRAS OFTALMOL, V79, P1, DOI 10.5935/0004-2749.20160002
   Weinreb RN, 2014, JAMA-J AM MED ASSOC, V311, P1901, DOI 10.1001/jama.2014.3192
   Wensing B, 2011, OPHTHALMOLOGY, V118, P1905, DOI 10.1016/j.ophtha.2011.03.033
   WHO, 2022, ZIK VIR
   Winchester SA, 2013, J CLIN MICROBIOL, V51, P1622, DOI 10.1128/JCM.03239-12
   Wong YD, 2022, J CANCER RES CLIN, V148, P31, DOI 10.1007/s00432-021-03824-y
   Woo JH, 2015, OCUL IMMUNOL INFLAMM, V23, P378, DOI 10.3109/09273948.2014.950384
   Xi L, 2018, BMC OPHTHALMOL, V18, DOI 10.1186/s12886-018-0917-9
   Xia HJ, 2018, NAT COMMUN, V9, DOI 10.1038/s41467-017-02816-2
   Ximenes RAD, 2023, LANCET REG HEALTH-AM, V17, DOI 10.1016/j.lana.2022.100395
   Yanagi M, 2011, CLIN EXP OPHTHALMOL, V39, P252, DOI 10.1111/j.1442-9071.2010.02455.x
   Yazdani Shahin, 2017, J Ophthalmic Vis Res, V12, P434, DOI 10.4103/jovr.jovr_200_15
   Yepez JB, 2017, JAMA OPHTHALMOL, V135, P440, DOI 10.1001/jamaophthalmol.2017.0561
   Yip VCH, 2012, OPHTHALMOL THER, V1, DOI 10.1007/s40123-012-0002-z
   Young RC, 2010, ARCH OPHTHALMOL-CHIC, V128, P1178, DOI 10.1001/archophthalmol.2010.187
   Zaidi Mussaret B, 2018, JMM Case Rep, V5, pe005152, DOI 10.1099/jmmcr.0.005152
   Zhou SW, 2020, J NEURO-OPHTHALMOL, V40, P398, DOI 10.1097/WNO.0000000000001049
NR 239
TC 8
Z9 8
U1 1
U2 14
PU AMER SOC MICROBIOLOGY
PI WASHINGTON
PA 1752 N ST NW, WASHINGTON, DC 20036-2904 USA
SN 0893-8512
EI 1098-6618
J9 CLIN MICROBIOL REV
JI Clin. Microbiol. Rev.
PD DEC
PY 2023
VL 36
IS 4
DI 10.1128/cmr.00057-23
EA NOV 2023
PG 29
WC Microbiology
WE Science Citation Index Expanded (SCI-EXPANDED)
SC Microbiology
GA IL2B5
UT WOS:001101562800001
PM 37966199
OA Green Published
DA 2025-07-26
ER

PT J
AU Sauer, FG
   Pfitzner, WP
   Jöst, H
   Rauhöft, L
   Kliemke, K
   Lange, U
   Heitmann, A
   Jansen, S
   Lühken, R
AF Sauer, Felix G.
   Pfitzner, Wolf Peter
   Joest, Hanna
   Rauhoeft, Leif
   Kliemke, Konstantin
   Lange, Unchana
   Heitmann, Anna
   Jansen, Stephanie
   Luehken, Renke
TI Using geometric wing morphometrics to distinguish Aedes japonicus
   japonicus and Aedes koreicus
SO PARASITES & VECTORS
LA English
DT Article
DE Aedes japonicus japonicus; Aedes koreicus; Geometric wing morphometrics;
   Identification
ID DIPTERA-CULICIDAE; ENCEPHALITIS-VIRUS; INVASIVE MOSQUITOS; CHIKUNGUNYA
   VIRUS; VECTOR COMPETENCE; ESTABLISHMENT; TRANSMISSION; INFECTION;
   OUTBREAK; THEOBALD
AB Background Aedes japonicus japonicus (Theobald, 1901) and Aedes koreicus (Edwards, 1917) have rapidly spread in Europe over the last decades. Both species are very closely related and occur in sympatry. Females and males are difficult to distinguish. However, the accurate species discrimination is important as both species may differ in their vectorial capacity and spreading behaviour. In this study, we assessed the potential of geometric wing morphometrics as alternative to distinguish the two species. Methods A total of 147 Ae. j. japonicus specimens (77 females and 70 males) and 124 Ae. koreicus specimens (67 females and 57 males) were collected in southwest Germany. The left wing of each specimen was removed, mounted and photographed. The coordinates of 18 landmarks on the vein crosses were digitalised by a single observer. The resulting two-dimensional dataset was used to analyse the differences in the wing size (i.e. centroid size) and wing shape between Ae. j. japonicus and Ae. koreicus using geometric morphometrics. To analyse the reproducibility of the analysis, the landmark collection was repeated for 20 specimens per sex and species by two additional observers. Results The wing size in female Ae. koreicus was significantly greater than in Ae. j. japonicus but did not differ significantly for males. However, the strong overlap in wing size also for the females would not allow to discriminate the two species. In contrast, the wing shape clustering was species specific and a leave-one-out validation resulted in a reclassification accuracy of 96.5% for the females and 91.3% for the males. The data collected by different observers resulted in a similar accuracy, indicating a low observer bias for the landmark collection. Conclusions Geometric wing morphometrics provide a reliable and robust tool to distinguish female and male specimens of Ae. j. japonicus and Ae. koreicus.
C1 [Sauer, Felix G.; Joest, Hanna; Rauhoeft, Leif; Kliemke, Konstantin; Lange, Unchana; Heitmann, Anna; Jansen, Stephanie; Luehken, Renke] Bernhard Nocht Inst Trop Med, Hamburg, Germany.
   [Pfitzner, Wolf Peter] Kommunale Aktionsgemeinschaft Bekampfung Schnakenp, Georg Peter Suss Str 3, D-67346 Speyer, Germany.
   [Jansen, Stephanie] Univ Hamburg, Fac Math Informat & Nat Sci, Hamburg, Germany.
C3 Leibniz Association; Bernhard Nocht Institut fur Tropenmedizin;
   University of Hamburg
RP Sauer, FG (corresponding author), Bernhard Nocht Inst Trop Med, Hamburg, Germany.
EM felix.sauer@bnitm.de
RI ; Heitmann, Anna/K-4523-2019; Lühken, Renke/A-2263-2013
OI Sauer, Felix Gregor/0000-0002-6903-9742; 
FU We thank Nicole Sittig for assistance in collecting the samples in the
   field.
FX We thank Nicole Sittig for assistance in collecting the samples in the
   field.
CR [Anonymous], Annual epidemiological report, Reporting on 2011 surveillance data and 2012 epidemic intelligence data 2013
   Baken EK, 2021, METHODS ECOL EVOL, V12, P2355, DOI 10.1111/2041-210X.13723
   Barreaux AMG, 2018, PARASITE VECTOR, V11, DOI 10.1186/s13071-018-3058-3
   Becker Norbert, 2011, European Mosquito Bulletin, V29, P88
   Blattner L, 2019, PARASITE VECTOR, V12, DOI 10.1186/s13071-019-3750-y
   Börstler J, 2014, J VECTOR ECOL, V39, P204, DOI 10.1111/j.1948-7134.2014.12088.x
   Bonizzoni M, 2013, TRENDS PARASITOL, V29, P460, DOI 10.1016/j.pt.2013.07.003
   Wilke ABB, 2016, PLOS ONE, V11, DOI 10.1371/journal.pone.0161643
   Capelli G, 2011, PARASITE VECTOR, V4, DOI 10.1186/1756-3305-4-188
   Ciocchetta S, 2018, PATHOG GLOB HEALTH, V112, P107, DOI 10.1080/20477724.2018.1464780
   Deblauwe I, 2022, PARASITE VECTOR, V15, DOI 10.1186/s13071-022-05303-w
   Delisle E, 2015, EUROSURVEILLANCE, V20, P8, DOI 10.2807/1560-7917.ES2015.20.17.21108
   Dujardin JP, 2008, INFECT GENET EVOL, V8, P875, DOI 10.1016/j.meegid.2008.07.011
   Eritja R, 2019, PARASITE VECTOR, V12, DOI 10.1186/s13071-019-3317-y
   European Centre for Disease Prevention and Control and European Food Safety Authority, 2023, Mosquito maps
   Fang Y, 2017, INFECT DIS POVERTY, V6, DOI 10.1186/s40249-017-0273-7
   Flacio E, 2015, PARASITE VECTOR, V8, DOI 10.1186/s13071-015-0793-6
   Fonseca DM, 2001, J MED ENTOMOL, V38, P135, DOI 10.1603/0022-2585-38.2.135
   Giron S, 2019, EUROSURVEILLANCE, V24, P2, DOI 10.2807/1560-7917.ES.2019.24.45.1900655
   Gjenero-Margan I, 2011, EUROSURVEILLANCE, V16, P2
   Gómez GF, 2014, ACTA TROP, V135, P75, DOI 10.1016/j.actatropica.2014.03.020
   Grandadam M, 2011, EMERG INFECT DIS, V17, P910, DOI 10.3201/eid1705.101873
   Huber K, 2014, PARASITOL RES, V113, P3195, DOI 10.1007/s00436-014-3983-9
   Ibanez-Justicia Adolfo, 2014, Journal of the European Mosquito Control Association, V32, P9
   Jansen S, 2021, VIRUSES-BASEL, V13, DOI 10.3390/v13122507
   Jansen S, 2018, EMERG MICROBES INFEC, V7, DOI 10.1038/s41426-018-0195-x
   Janssen N, 2020, PLOS ONE, V15, DOI 10.1371/journal.pone.0241235
   Kaliontzopoulou A, 2018, Geomorph: Software for geometric morphometric analyses
   Klobucar A, 2019, MED VET ENTOMOL, V33, P171, DOI 10.1111/mve.12337
   Koban MB, 2019, PARASITE VECTOR, V12, DOI 10.1186/s13071-019-3349-3
   Krebs T, 2014, J VECTOR ECOL, V39, P437, DOI 10.1111/jvec.12119
   Kurucz K, 2020, INT J ENV RES PUB HE, V17, DOI 10.3390/ijerph17082728
   La Ruche G, 2010, EUROSURVEILLANCE, V15, P2
   Lorenz C, 2015, INFECT GENET EVOL, V35, P144, DOI 10.1016/j.meegid.2015.08.011
   Lorenz C, 2013, AM J TROP MED HYG, V89, P928, DOI 10.4269/ajtmh.13-0359
   Lorenz C, 2012, PARASITE VECTOR, V5, DOI 10.1186/1756-3305-5-257
   Marchand E, 2013, EUROSURVEILLANCE, V18, P3, DOI 10.2807/1560-7917.ES2013.18.50.20661
   Martinet JP, 2021, INSECTS, V12, DOI 10.3390/insects12040341
   Medlock JM, 2012, VECTOR-BORNE ZOONOT, V12, P435, DOI 10.1089/vbz.2011.0814
   MILES J. A. R., 1964, BULL WORLD HLTH ORGAN, V30, P197
   Montarsi F, 2022, SCI REP-UK, V12, DOI 10.1038/s41598-022-19734-z
   Montarsi F, 2015, PARASITE VECTOR, V8, DOI 10.1186/s13071-015-1208-4
   Montarsi F, 2015, PARASITE VECTOR, V8, DOI 10.1186/s13071-015-0800-y
   Pfitzner WP, 2018, PARASITE VECTOR, V11, DOI 10.1186/s13071-018-3199-4
   R Core Team, 2022, R LANG ENV STAT COMP
   Rezza G, 2007, LANCET, V370, P1840, DOI 10.1016/S0140-6736(07)61779-6
   Rodrigues PJ, 2022, BIG DATA COGN COMPUT, V6, DOI 10.3390/bdcc6030070
   Sardelis MR, 2003, J AM MOSQUITO CONTR, V19, P159
   Sardelis MR, 2002, J MED ENTOMOL, V39, P635, DOI 10.1603/0022-2585-39.4.635
   Sauer FG, 2020, SCI REP-UK, V10, DOI 10.1038/s41598-020-72873-z
   Schaffner F, 2013, CLIN MICROBIOL INFEC, V19, P685, DOI 10.1111/1469-0691.12189
   Schaffner F, 2009, MED VET ENTOMOL, V23, P448, DOI 10.1111/j.1365-2915.2009.00825.x
   Schaffner Francis, 2011, European Mosquito Bulletin, V29, P141
   Schindelin J, 2012, NAT METHODS, V9, P676, DOI [10.1038/NMETH.2019, 10.1038/nmeth.2019]
   Schmidt-Chanasit J, 2010, EUROSURVEILLANCE, V15, P2
   Schneider CA, 2012, NAT METHODS, V9, P671, DOI 10.1038/nmeth.2089
   Schönenberger AC, 2016, MED VET ENTOMOL, V30, P39, DOI 10.1111/mve.12155
   Scholte E, 2010, Euro Surveill, P15
   Seidel B, 2016, PARASITE VECTOR, V9, DOI 10.1186/s13071-016-1645-8
   Seidel B, 2016, PARASITE VECTOR, V9, DOI 10.1186/s13071-016-1566-6
   Seidel Bernhard, 2012, Entomologische Zeitschrift, V122, P223
   Seok S., 2023, J Med Entomol, V2023, P1
   Simoes RF, 2020, INSECTS, V11, DOI 10.3390/insects11090567
   Sontigun N, 2017, PARASITE VECTOR, V10, DOI 10.1186/s13071-017-2163-z
   Steinbrink A, 2019, PARASITOL RES, V118, P1073, DOI 10.1007/s00436-019-06232-x
   Succo T, 2016, EUROSURVEILLANCE, V21, P5, DOI 10.2807/1560-7917.ES.2016.21.21.30240
   Sumruayphol S, 2016, ACTA TROP, V159, P1, DOI 10.1016/j.actatropica.2016.03.010
   Suter T, 2015, PARASITE VECTOR, V8, DOI 10.1186/s13071-015-1010-3
   TANAKA K, 1979, Contributions of the American Entomological Institute, V16, P1
   Turell MJ, 2001, J MED ENTOMOL, V38, P130, DOI 10.1603/0022-2585-38.2.130
   Venables WN, 2002, Modern Applied Statistics with S. Statistics and Computing, V4th, DOI DOI 10.1007/978-0-387-21706-2
   Venturi Giulietta, 2017, Euro Surveill, V22, DOI 10.2807/1560-7917.ES.2017.22.39.17-00646
   Versteirt V, 2012, J MED ENTOMOL, V49, P1226, DOI 10.1603/ME11170
   Versteirt V, 2009, J MED ENTOMOL, V46, P1464, DOI 10.1603/033.046.0632
   Virginio F, 2015, PARASITE VECTOR, V8, DOI 10.1186/s13071-015-0769-6
   Wickham H., 2016, ggplot2: Elegant Graphics for Data Analysis, DOI [10.1007/978-3-319-24277-4, DOI 10.1007/978-3-319-24277-4]
NR 76
TC 3
Z9 3
U1 2
U2 10
PU BMC
PI LONDON
PA CAMPUS, 4 CRINAN ST, LONDON N1 9XW, ENGLAND
SN 1756-3305
J9 PARASITE VECTOR
JI Parasites Vectors
PD NOV 15
PY 2023
VL 16
IS 1
AR 418
DI 10.1186/s13071-023-06038-y
PG 10
WC Parasitology; Tropical Medicine
WE Science Citation Index Expanded (SCI-EXPANDED)
SC Parasitology; Tropical Medicine
GA Y5DW0
UT WOS:001105471200001
PM 37968721
OA gold, Green Submitted, Green Published
DA 2025-07-26
ER

PT J
AU Munivenkatappa, A
   Yadav, PD
   Sahay, RR
   Kiran, SK
   Shete, AM
   Patil, DY
   Mohandas, S
   Jain, R
   Patil, S
   Sinha, DP
   Jayaswamy, MM
AF Munivenkatappa, Ashok
   Yadav, Pragya D.
   Sahay, Rima R.
   Kiran, S. K.
   Shete, Anita M.
   Patil, Deepak Y.
   Mohandas, Sreelekshmy
   Jain, Rajlaxmi
   Patil, Savita
   Sinha, Diamond P.
   Jayaswamy, Manjunatha M.
TI Clinical, epidemiological, and molecular investigation of Kyasanur
   forest disease from Karnataka state, India during 2018-2019
SO INFECTIOUS DISEASES
LA English
DT Article
DE Kyasanur Forest disease; Karnataka; human cases; monkey necropsies; tick
   pools; vaccine
ID OUTBREAK; MAHARASHTRA
AB BackgroundIn this study, we carried out an investigation of Kyasanur Forest Disease (KFD) suspected human cases reported in Karnataka state, India from December 2018 to June 2019.MethodsThe clinical samples of KFD suspected cases (n = 1955) from 14 districts of Karnataka were tested for KFD using real-time RT-PCR and IgM ELISA. Further, the KFD-negative samples were tested for IgM antibodies against dengue and chikungunya viruses. Monkey samples (n = 276) and tick pools (n = 11582) were also screened using real-time RT-PCR. KFD-positive samples were further analysed using next-generation sequencing along with clinico-epidemiological analysis.ResultsOf all, 173 (8.8%) cases tested positive for KFD either by real-time RT-PCR (n = 124), IgM ELISA (n = 53) or both tests (n = 4) from seven districts. Among KFD-negative cases, IgM antibody positivity was observed for dengue (2.6%), chikungunya (5.8%), dengue and chikungunya coinfection (3.7%). KFD cases peaked in January 2019 with fever, conjunctivitis, and myalgia as the predominant symptoms and a mortality of 4.6%. Among confirmed cases, 41% received a single dose and 20% received two doses of the KFD vaccine. Of the seven districts with KFDV positivity, Shivamogga and Hassan districts reported KFD viral RNA positivity in humans, monkeys, and ticks. Sequencing analysis of 2019 cases demonstrated a difference of less than 1.5% amino acid compared to prototype KFDV.ConclusionAlthough the KFD has been endemic in many districts of Karnataka state, our study confirms the presence of KFDV for the first time in two new districts, i.e. Hassan and Mysore. A comparative analysis of KFDV infection among the KFD-vaccinated and non-vaccinated populations demonstrated an insignificant difference.
C1 [Munivenkatappa, Ashok; Jain, Rajlaxmi; Patil, Savita; Jayaswamy, Manjunatha M.] Indian Council Med Res, Natl Inst Virol, Bangalore Unit, Bangalore, India.
   [Yadav, Pragya D.; Sahay, Rima R.; Shete, Anita M.; Patil, Deepak Y.; Mohandas, Sreelekshmy] Indian Council Med Res, Natl Inst Virol, Pune, India.
   [Kiran, S. K.] State Inst Hlth & Family Welf, Dist Training Ctr, Shivamogga, India.
   [Sinha, Diamond P.] ICMR Natl Inst Malaria Res, Field Unit, Raipur, India.
   [Yadav, Pragya D.] Indian Council Med Res, Natl Inst Virol, Maximum Containment Facil, Sus Rd, Pashan, India.
C3 Indian Council of Medical Research (ICMR); ICMR - National Institute of
   Virology (NIV); Indian Council of Medical Research (ICMR); ICMR -
   National Institute of Virology (NIV); Indian Council of Medical Research
   (ICMR); ICMR - National Institute of Malaria Research (NIMR); Indian
   Council of Medical Research (ICMR); ICMR - National Institute of
   Virology (NIV)
RP Yadav, PD (corresponding author), Indian Council Med Res, Natl Inst Virol, Maximum Containment Facil, Sus Rd, Pashan, India.
EM hellopragya22@gmail.com
RI Shete- Aich, Anita/ABA-5947-2021; Mohandas, Sreelekshmy/ABA-5975-2021;
   Munivenkatappa, Ashok/ABA-5952-2021; Patil, Deepak/P-3524-2019; Yadav,
   Pragya/AAR-2431-2021; Sahay, Dr. Rima/ABA-3815-2021
OI Yadav, Pragya/0000-0002-0861-7166
FU Authors gratefully acknowledge the encouragement and support extended by
   Director, ICMR-NIV, Pune. We thank the staff of Maximum Containment
   Facility, ICMR-NIV, Pune including Mrs. Triparna Majumdar, Mrs. Ashwini
   Waghmare, Ms. Kaumudi Kalele and Mr. Yash J
FX Authors gratefully acknowledge the encouragement and support extended by
   Director, ICMR-NIV, Pune. We thank the staff of Maximum Containment
   Facility, ICMR-NIV, Pune including Mrs. Triparna Majumdar, Mrs. Ashwini
   Waghmare, Ms. Kaumudi Kalele and Mr. Yash Joshi for providing excellent
   technical support.
CR Awate P, 2016, J INFECTION, V72, P759, DOI 10.1016/j.jinf.2016.03.006
   Brown KS, 1997, J INSECT CONSERV, V1, P25, DOI 10.1023/A:1018422807610
   CD Alert, 2018, NCDC KYAS FOR DIS PU
   Gladson V, 2021, CUREUS J MED SCIENCE, V13, DOI 10.7759/cureus.20194
   Gupta N, 2022, T ROY SOC TROP MED H, V116, P944, DOI 10.1093/trstmh/trac018
   Gurav YK, 2018, VECTOR-BORNE ZOONOT, V18, P164, DOI 10.1089/vbz.2017.2129
   Kasabi GS, 2013, PLOS NEGLECT TROP D, V7, DOI 10.1371/journal.pntd.0002025
   Kasabi GS, 2013, EMERG INFECT DIS, V19, P278, DOI 10.3201/eid1902.120544
   Kiran SK, 2015, EMERG INFECT DIS, V21, P146, DOI 10.3201/eid2101.141227
   Mourya DT, 2012, J VIROL METHODS, V186, P49, DOI 10.1016/j.jviromet.2012.07.019
   Munivenkatappa A, 2018, INDIAN J MED RES, V148, P145, DOI 10.4103/ijmr.IJMR_688_17
   Murhekar MV, 2015, INFECT DIS POVERTY, V4, DOI 10.1186/s40249-015-0066-9
   Patil DY, 2017, INT J INFECT DIS, V61, P67, DOI 10.1016/j.ijid.2017.06.004
   Pattnaik P, 2006, REV MED VIROL, V16, P151, DOI 10.1002/rmv.495
   Peterson A Townsend, 2017, Indian J Public Health, V61, P47, DOI 10.4103/0019-557X.200262
   Shah SZ, 2018, FRONT CELL INFECT MI, V8, DOI 10.3389/fcimb.2018.00149
   WEBB H. E., 1961, TRANS ROY SOC TROP MED AND HYG, V55, P284, DOI 10.1016/0035-9203(61)90067-0
   WORK T H, 1957, Indian J Med Sci, V11, P341
   WORK T H, 1957, Indian J Med Sci, V11, P619
   WORK TH, 1959, AM J PUBLIC HEALTH N, V49, P869, DOI 10.2105/AJPH.49.7.869
   Yadav PD, 2020, SCI REP-UK, V10, DOI 10.1038/s41598-020-58242-w
NR 21
TC 4
Z9 4
U1 0
U2 2
PU TAYLOR & FRANCIS LTD
PI ABINGDON
PA 2-4 PARK SQUARE, MILTON PARK, ABINGDON OR14 4RN, OXON, ENGLAND
SN 2374-4235
EI 2374-4243
J9 INFECT DIS-NOR
JI Infect. Dis.
PD FEB 1
PY 2024
VL 56
IS 2
BP 145
EP 156
DI 10.1080/23744235.2023.2282042
EA NOV 2023
PG 12
WC Infectious Diseases
WE Science Citation Index Expanded (SCI-EXPANDED)
SC Infectious Diseases
GA CR3J4
UT WOS:001102215900001
PM 37966909
DA 2025-07-26
ER

PT J
AU Sinha, A
   Savargaonkar, D
   De, A
   Tiwari, A
   Yadav, CP
   Anvikar, AR
AF Sinha, Abhinav
   Savargaonkar, Deepali
   De, Auley
   Tiwari, Aparna
   Yadav, C. P.
   Anvikar, Anupkumar R.
TI Joint Involvement Can Predict Chikungunya in a Dengue Syndemic Setting
   in India
SO JOURNAL OF EPIDEMIOLOGY AND GLOBAL HEALTH
LA English
DT Article
DE Joint pain; Joint swelling; Chikungunya; Dengue; India
ID EASTERN MEDITERRANEAN REGION; AFRICAN COUNTRIES FINDINGS; LUNG-CANCER
   INCIDENCE; YOUTH TOBACCO SURVEY; HEPATITIS-B CONTROL; C VIRUS-INFECTION;
   CIGARETTE-SMOKING; LIVER-CANCER; ASIA REGION; PREVALENCE
AB Dengue and chikungunya have been endemic in India but have the tendency to cause periodic epidemics, often together, wherein they are termed 'syndemic'. Such a syndemic was observed in 2016 in India which resulted in a further scarcity of already resource-poor specific diagnostic infrastructure even in many urban conglomerates. A cross-sectional study was thus conducted, on 978 fever patients that consulted the ICMR-NIMR fever clinic, New Delhi, in September 2016, with an objective to identify symptom/s that could predict chikungunya with certainty. The overall aim was to rationally channelize the most clinically suitable patients for the required specific diagnosis of chikungunya. Based on their clinical profile, febrile patients attending NIMR's clinic, appropriate laboratory tests and their association analyses were performed. Bivariate analysis on 34 clinical parameters revealed that joint pain, joint swelling, rashes, red spots, weakness, itching, loss of taste, red eyes, and bleeding gums were found to be statistically significantly associated predictors of chikungunya as compared to dengue. While, in multivariate analysis, only four symptoms (joint pain in elbows, joint swelling, itching and bleeding gums) were found in statistically significant association with chikungunya. Hence, based on the results, a clinician may preferably channelize febrile patients with one or more of these four symptoms for chikungunya-specific diagnosis and divert the rest for dengue lab diagnosis in a dengue-chikungunya syndemic setting.
C1 [Sinha, Abhinav; Savargaonkar, Deepali; De, Auley; Tiwari, Aparna; Yadav, C. P.; Anvikar, Anupkumar R.] ICMR Natl Inst Malaria Res, New Delhi, India.
C3 Indian Council of Medical Research (ICMR); ICMR - National Institute of
   Malaria Research (NIMR)
RP Sinha, A (corresponding author), ICMR Natl Inst Malaria Res, New Delhi, India.
EM abhinavsinha@icmr.gov.in
RI ; Sinha, Abhinav/ABK-9677-2022; yadav, Dr. CP/U-5843-2018
OI Sinha, Abhinav/0000-0003-1900-7686; Anvikar,
   Anupkumar/0000-0001-8455-6054; Tiwari, Aparna/0000-0003-0663-3362; 
FU Authors are thankful to The Director, ICMR-NIMR for providing the
   infrastructure in conducting the study.
FX Authors are thankful to The Director, ICMR-NIMR for providing the
   infrastructure in conducting the study.
CR Alvarado LI, 2019, PLOS NEGLECT TROP D, V13, DOI 10.1371/journal.pntd.0007562
   de Souza TMA, 2022, PATHOGENS, V11, DOI 10.3390/pathogens11020245
   [Anonymous], 2006, Euro Surveill
   Anwar S, 2020, PLOS NEGLECT TROP D, V14, DOI 10.1371/journal.pntd.0007466
   Ball JD, 2019, CLIN INFECT DIS, V68, P919, DOI 10.1093/cid/ciy582
   Batista RP, 2023, PLOS ONE, V18, DOI 10.1371/journal.pone.0279970
   da Costa DB, 2021, PLOS NEGLECT TROP D, V15, DOI 10.1371/journal.pntd.0009401
   Caglioti C, 2013, NEW MICROBIOL, V36, P211
   Carabali M, 2018, TROP MED INT HEALTH, V23, P1231, DOI 10.1111/tmi.13147
   Carey Donald E., 1971, J Hist Med Allied Sci, V26, P262
   Carletti F, 2007, AM J TROP MED HYG, V77, P521, DOI 10.4269/ajtmh.2007.77.521
   Casais PM, 2020, J TRAVEL MED, V27, DOI 10.1093/jtm/taaa040
   Christie James, 1881, Glasgow Med J, V16, P161
   Danis-Lozano R, 2017, PLOS ONE, V12, DOI 10.1371/journal.pone.0186923
   Deribe K, 2020, T ROY SOC TROP MED H, V114, P916, DOI 10.1093/trstmh/traa074
   Furuya-Kanamori L, 2016, BMC INFECT DIS, V16, DOI 10.1186/s12879-016-1417-2
   García G, 2011, INT J INFECT DIS, V15, pE38, DOI 10.1016/j.ijid.2010.09.008
   Gonzalez D., 2005, Dengue Bulletin, V29, P79
   Goupil Brad A, 2016, Open Rheumatol J, V10, P129, DOI 10.2174/1874312901610010129
   Hasebe F, 2002, J MED VIROL, V67, P370, DOI 10.1002/jmv.10085
   Hochedez P, 2006, EMERG INFECT DIS, V12, P1565, DOI 10.3201/eid1210.060495
   Huits R, 2018, PLOS ONE, V13, DOI 10.1371/journal.pone.0196630
   Katti Roopa, 2011, Indian J Dent Res, V22, P613, DOI 10.4103/0970-9290.90325
   Kularatne SAM, 2009, POSTGRAD MED J, V85, P342, DOI 10.1136/pgmj.2007.066746
   Kuno G, 2015, PLOS NEGLECT TROP D, V9, DOI 10.1371/journal.pntd.0004101
   Lam SK., 2001, J Trop Med Public Health, V32, P447
   Lee VJ, 2012, PLOS NEGLECT TROP D, V6, DOI 10.1371/journal.pntd.0001786
   Liang GD, 2015, EMERG MICROBES INFEC, V4, DOI 10.1038/emi.2015.18
   Litzba N, 2008, J VIROL METHODS, V149, P175, DOI 10.1016/j.jviromet.2008.01.004
   Lo Presti A, 2016, INFECT GENET EVOL, V41, P270, DOI 10.1016/j.meegid.2016.04.006
   McSweegan E, 2015, ANTIVIR RES, V120, P147, DOI 10.1016/j.antiviral.2015.06.003
   NIMMANNITYA S, 1969, AM J TROP MED HYG, V18, P954, DOI 10.4269/ajtmh.1969.18.954
   Nuckols JT, 2015, J MED ENTOMOL, V52, P447, DOI 10.1093/jme/tjv017
   Panning M, 2008, EMERG INFECT DIS, V14, P416, DOI 10.3201/eid1403.070906
   Pastorino B, 2005, J VIROL METHODS, V124, P65, DOI 10.1016/j.jviromet.2004.11.002
   Petersen LR., 2016, F1000Research, V5, P1, DOI DOI 10.12688/F1000RESEARCH.7171.1
   Pfeffer M, 2002, J VET MED B, V49, P49, DOI 10.1046/j.1439-0450.2002.00535.x
   Raghavendhar BS, 2019, PLOS ONE, V14, DOI 10.1371/journal.pone.0211036
   Renault P, 2007, AM J TROP MED HYG, V77, P727
   ROBINSON M C, 1955, Trans R Soc Trop Med Hyg, V49, P28, DOI [10.1016/0035-9203(55)90080-8, 10.1016/0035-9203(57)90022-6]
   Rueda JC, 2019, EMERG MICROBES INFEC, V8, P1490, DOI 10.1080/22221751.2019.1678366
   Sam I-C, 2006, Med J Malaysia, V61, P264
   Sam IC, 2015, VECTOR-BORNE ZOONOT, V15, P223, DOI 10.1089/vbz.2014.1680
   Schilte C, 2013, PLOS NEGLECT TROP D, V7, DOI 10.1371/journal.pntd.0002137
   Sengupta S, 2020, BRAZ J MICROBIOL, V51, P177, DOI 10.1007/s42770-019-00212-0
   Shahid U, 2020, PLOS NEGLECT TROP D, V14, DOI 10.1371/journal.pntd.0008086
   Staikowsky F, 2009, PLOS ONE, V4, DOI 10.1371/journal.pone.0007603
   STRAUSS JH, 1994, MICROBIOL REV, V58, P491, DOI 10.1128/MMBR.58.3.491-562.1994
   Taraphdar D, 2012, AM J TROP MED HYG, V86, P720, DOI 10.4269/ajtmh.2012.11-0704
   Vairo F, 2019, INFECT DIS CLIN N AM, V33, P1003, DOI 10.1016/j.idc.2019.08.006
   Vijayakumar KP, 2011, J GLOB INFECT DIS, V3, P221, DOI 10.4103/0974-777X.83526
   Wali JP, 1999, TROP DOCT, V29, P27, DOI 10.1177/004947559902900110
   Zim MAM, 2013, J CLIN VIROL, V56, P141, DOI 10.1016/j.jcv.2012.10.019
NR 53
TC 1
Z9 1
U1 0
U2 1
PU SPRINGERNATURE
PI LONDON
PA CAMPUS, 4 CRINAN ST, LONDON, N1 9XW, ENGLAND
SN 2210-6006
EI 2210-6014
J9 J EPIDEMIOL GLOB HEA
JI J. Epidemiol. Glob. Health
PD DEC
PY 2023
VL 13
IS 4
BP 895
EP 901
DI 10.1007/s44197-023-00163-8
EA NOV 2023
PG 7
WC Public, Environmental & Occupational Health
WE Science Citation Index Expanded (SCI-EXPANDED); Social Science Citation Index (SSCI)
SC Public, Environmental & Occupational Health
GA AH3R1
UT WOS:001101112200001
PM 37962782
OA gold, Green Published
DA 2025-07-26
ER

PT J
AU Doran, C
   Duits, A
   Gerstenbluth, I
   Tami, A
   Bailey, A
AF Doran, Churnalisa
   Duits, Ashley
   Gerstenbluth, Izzy
   Tami, Adriana
   Bailey, Ajay
TI "What will the doctor give me, the same painkiller?": a qualitative
   study exploring health-care seeking and symptoms self-management among
   patients for the treatment of long-term chikungunya disease, in Curaçao
SO BMC HEALTH SERVICES RESEARCH
LA English
DT Article
DE Chikungunya; Chronic; Long-term; Health-care seeking; Rheumatic
   symptoms; Self-management; Treatment; Qualitative
ID BELIEF MODEL; RHEUMATOID-ARTHRITIS; PAIN; EXPLORATION; INFECTION;
   ADHERENCE; SEQUELAE; PEOPLE
AB BackgroundLong-term chikungunya disease, characterized by persistent disabling rheumatic symptoms, including poly-arthralgia/arthritis of severe pain intensity, can persist for years after infection with the re-emerging mosquito-borne chikungunya virus. Although persistent symptoms and pain severity are important determinants of health-care seeking and self-management of symptoms, research on these in relation to long-term chikungunya disease is scarce. This study aimed to explore the perceived benefits and perceived barriers concerning health-care seeking, based on the Health Belief Model, and the symptoms self-management strategies used for health outcome improvement among individuals affected by long-term chikungunya disease.MethodsAn exploratory qualitative descriptive study was conducted with 20 purposively selected adults (17 females and 3 males) with persistent rheumatic symptoms, recruited from an ongoing longitudinal chikungunya cohort, in Curacao. Semi-structured interviews were carried out, audio-recorded, and transcribed. An iterative coding process was used for themes identification through inductive thematic analyses.ResultsNo perceived benefits in health-care seeking were reported. Identified themes in relation to perceived barriers were: (1) health-care seeking at disease onset; (2) general practitioners (GPs) perceptions and awareness of persistent symptoms; (3) challenges for medical referrals and support; (4) no validation of symptoms and challenges accessing therapy; (5) health system restrictions; and (6) social stigmatization of psychological help. These perceived barriers have led participants to self-manage persistent symptoms. Over-the-counter pharmacological and/or non-pharmacological treatments were used without consulting GPs. Identified themes were: (1) self-medication of symptoms; and (2) self-management true non-pharmacological treatments.ConclusionsTo promote the benefits of long-term health-care seeking and subsequently reduce the possible harmful use of analgesics, a collaborative physician-patient therapeutic relationship need to be encouraged. To facilitate this, important shifts may be needed in chikungunya sequalae education of both patients and health-care professionals, and policy makers need to revise health systems for the long-term provision of multidisciplinary care to achieve beneficial health outcomes in long-term chikungunya disease.
C1 [Doran, Churnalisa; Tami, Adriana] Univ Med Ctr Groningen, Dept Med Microbiol & Infect Prevent, Hanzeplein 1, NL-9713 GZ Groningen, Netherlands.
   [Duits, Ashley] Curacao Biomed & Hlth Res Inst, Dept Immunol, Pater Eeuwensweg 36, Willemstad, Curacao.
   [Gerstenbluth, Izzy] Curacao Biomed & Hlth Res Inst, Dept Epidemiol, Pater Eeuwensweg 36, Willemstad, Curacao.
   [Bailey, Ajay] Univ Utrecht, Dept Human Geog & Spatial Planning, Heidelberglaan 8, NL-3584 CS Utrecht, Netherlands.
C3 University of Groningen; Utrecht University
RP Doran, C (corresponding author), Univ Med Ctr Groningen, Dept Med Microbiol & Infect Prevent, Hanzeplein 1, NL-9713 GZ Groningen, Netherlands.
EM c.e.doran@umcg.nl
OI Tami, Adriana/0000-0002-1918-9144; Bailey, Ajay/0000-0003-3163-6805
FU The authors are grateful for the invaluable cooperation of the study
   participants, despite the COVID-19 pandemic, and for trusting and
   sharing sensitive information with the research team.
FX The authors are grateful for the invaluable cooperation of the study
   participants, despite the COVID-19 pandemic, and for trusting and
   sharing sensitive information with the research team.
CR Amirimoghadam P., 2017, Journal of Applied Pharmaceutical Science, V7, P154, DOI [10.7324/JAPS.2017.70325, DOI 10.7324/JAPS.2017.70325]
   Arthur CM, 2010, TRANSCULT PSYCHIATRY, V47, P252, DOI 10.1177/1363461510368912
   Ashe SC, 2017, HEALTH PSYCHOL OPEN, V4, DOI 10.1177/2055102917724336
   Bearne LM, 2016, RHEUMATOL INT, V36, P311, DOI 10.1007/s00296-015-3380-4
   Berglund E, 2014, BMC PUBLIC HEALTH, V14, DOI 10.1186/1471-2458-14-492
   Braun V., 2006, Qualitative Research in Psychology, V3, P77, DOI [DOI 10.1080/10875549.2021.1929659, DOI 10.1191/1478088706QP063OA]
   Briones-Vozmediano E, 2013, PAIN RES MANAG, V18, P19, DOI 10.1155/2013/742510
   Cooper H.E., 2012, Research designs: Quantitative, qualitative, neuropsychological, and biological, px701
   Cornally Nicola, 2011, Br J Community Nurs, V16, P90
   Dobkin PL, 2006, J RHEUMATOL, V33, P333
   Doran C, 2022, BMC INFECT DIS, V22, DOI 10.1186/s12879-022-07922-1
   Doran C, 2022, PLOS NEGLECT TROP D, V16, DOI 10.1371/journal.pntd.0010142
   Elsinga J, 2017, PLOS NEGLECT TROP D, V11, DOI 10.1371/journal.pntd.0005987
   Elsinga J, 2017, J INFECT DIS, V216, P573, DOI 10.1093/infdis/jix312
   Essackjee K, 2013, POSTGRAD MED J, V89, P440, DOI 10.1136/postgradmedj-2012-131477
   Goupil Brad A, 2016, Open Rheumatol J, V10, P129, DOI 10.2174/1874312901610010129
   Hunter LJ, 2011, OPEN ACCESS EMERG M, V3, P39, DOI 10.2147/OAEM.S22795
   Jack K, 2010, MANUAL THER, V15, P220, DOI 10.1016/j.math.2009.12.004
   JANZ NK, 1984, HEALTH EDUC QUART, V11, P1, DOI 10.1177/109019818401100101
   Kavuncu Vural, 2004, MedGenMed, V6, P3
   Kenny DT, 2004, PATIENT EDUC COUNS, V52, P297, DOI 10.1016/S0738-3991(03)00105-8
   KIRSCHT JP, 1974, HEALTH EDUC QUART, V2, P387, DOI 10.1177/109019817400200406
   Köppen PJ, 2018, WIEN KLIN WOCHENSCHR, V130, P23, DOI 10.1007/s00508-017-1309-5
   Kostova Z, 2014, PAIN RES MANAG, V19, P61, DOI 10.1155/2014/168472
   MacKian S., 2003, A review of health seeking behaviour: problems and prospects
   Macpherson C, 2009, DEV WORLD BIOETH, V9, P99, DOI 10.1111/j.1471-8847.2009.00262.x
   Marimoutou C, 2015, CLIN MICROBIOL INFEC, V21, P688, DOI 10.1016/j.cmi.2015.02.024
   McCarron A, 2015, J AM ASSOC NURSE PRA, V27, P160, DOI 10.1002/2327-6924.12146
   Mero-Jaffe I, 2011, INT J QUAL METH, V10, P231, DOI 10.1177/160940691101000304
   Moore N, 2015, THER CLIN RISK MANAG, V11, P1061, DOI 10.2147/TCRM.S79135
   Morden A, 2014, QUAL HEALTH RES, V24, P957, DOI 10.1177/1049732314539853
   Morse JM, 2015, QUAL HEALTH RES, V25, P1212, DOI 10.1177/1049732315588501
   Palinkas LA, 2015, ADM POLICY MENT HLTH, V42, P533, DOI 10.1007/s10488-013-0528-y
   Pan American Health Organization, Country report
   PAN American Health Organization, Health in the Americas 2017
   Pastor MA, 2012, AN PSICOL-SPAIN, V28, P417, DOI 10.6018/analesps.28.2.135291
   Ritschl V, 2018, ARTHRITIS RES THER, V20, DOI 10.1186/s13075-018-1732-7
   Saunders B, 2018, QUAL QUANT, V52, P1893, DOI 10.1007/s11135-017-0574-8
   Schlaeger JM, 2018, J HOLIST NURS, V36, P179, DOI 10.1177/0898010117693539
   Simon F, 2015, MED MALADIES INFECT, V45, P243, DOI 10.1016/j.medmal.2015.05.007
   Stamm TA, 2011, ANN RHEUM DIS, V70, P1074, DOI 10.1136/ard.2010.148767
   Steihaug S, 2003, SCAND J PUBLIC HEALT, V31, P107, DOI 10.1080/14034940210134031
   Stone L, 2014, AUST FAM PHYSICIAN, V43, P191
   Suchowiecki K, 2021, CURR RHEUMATOL REP, V23, DOI 10.1007/s11926-021-00987-y
   Suhrbier A, 2019, NAT REV RHEUMATOL, V15, P597, DOI 10.1038/s41584-019-0276-9
   Thorstensson CA, 2009, BMC MUSCULOSKEL DIS, V10, DOI 10.1186/1471-2474-10-153
   Tong A, 2007, INT J QUAL HEALTH C, V19, P349, DOI 10.1093/intqhc/mzm042
   van Aalst M, 2017, TRAVEL MED INFECT DI, V15, P8, DOI 10.1016/j.tmaid.2017.01.004
   Walker IF, 2022, INT J MENT HEALTH SY, V16, DOI 10.1186/s13033-022-00552-9
   Wallace LS, 2014, J PAIN RES, V7, P291, DOI 10.2147/JPR.S62317
   Willis E, 2018, J HEALTH COMMUN, V23, P743, DOI 10.1080/10810730.2018.1523260
   Zaid A, 2018, ARTHRITIS RHEUMATOL, V70, P484, DOI 10.1002/art.40403
NR 52
TC 2
Z9 2
U1 0
U2 0
PU BMC
PI LONDON
PA CAMPUS, 4 CRINAN ST, LONDON N1 9XW, ENGLAND
EI 1472-6963
J9 BMC HEALTH SERV RES
JI BMC Health Serv. Res.
PD NOV 13
PY 2023
VL 23
IS 1
AR 1247
DI 10.1186/s12913-023-10254-8
PG 12
WC Health Care Sciences & Services
WE Science Citation Index Expanded (SCI-EXPANDED)
SC Health Care Sciences & Services
GA Y4HT8
UT WOS:001104896900003
PM 37957621
OA Green Published, gold
DA 2025-07-26
ER

PT J
AU Lwande, OW
   Näslund, J
   Sjödin, A
   Lantto, R
   Luande, VN
   Bucht, G
   Ahlm, C
   Agwanda, B
   Obanda, V
   Evander, M
AF Lwande, Olivia Wesula
   Naslund, Jonas
   Sjodin, Andreas
   Lantto, Rebecca
   Luande, Verah Nafula
   Bucht, Goran
   Ahlm, Clas
   Agwanda, Bernard
   Obanda, Vincent
   Evander, Magnus
TI Novel strains of Culex flavivirus and Hubei chryso-like virus 1 from the
   Anopheles mosquito in western Kenya
SO VIRUS RESEARCH
LA English
DT Article
DE Culex flavivirus; Hubei chryso-like virus 1; mosquito -borne viruses;
   Next generation target enrichment protocol; Western Kenya; Anopheles spp
ID INSECT-SPECIFIC FLAVIVIRUS; FUSING AGENT VIRUS; PHYLOGENETIC ANALYSIS;
   AEDES FLAVIVIRUS; NILE VIRUS; RNA; INFECTION; TRANSMISSION; ASSOCIATION;
   COINFECTION
AB Surveillance of mosquito vectors is critical for early detection, prevention and control of vector borne diseases. In this study we used advanced molecular tools, such as DNA barcoding in combination with novel sequencing technologies to discover new and already known viruses in genetically identified mosquito species. Mosquitoes were captured using BG sentinel traps in Western Kenya during May and July 2019, and homogenized individually before pooled into groups of ten mosquitoes. The pools and individual samples were then used for molecular analysis and to infect cell cultures. Of a total of fifty-four (54) 10-pools, thirteen (13) showed cytopathic effect (CPE) on VeroB4 cells, eighteen (18) showed CPE on C6/36 cells. Eight (8) 10-pools out of the 31 CPE positive pools showed CPE on both VeroB4 and C6/36 cells. When using reverse transcriptase polymerase chain reaction (RT-PCR), Sanger sequencing and Twist Comprehensive Viral Research Panel (CVRP) (Twist Biosciences), all pools were found negative by RT-PCR when using genus specific primers targeting alphaviruses, orthobunyaviruses and virus specific primers towards o'nyong-nyong virus, chikungunya virus and Sindbis virus (previously reported to circulate in the region). Interestingly, five pools were RT-PCR positive for flavivirus. Two of the RT-PCR positive pools showed CPE on both VeroB4 and C6/36 cells, two pools showed CPE on C6/36 cells alone and one pool on VeroB4 cells only. Fifty individual mosquito homogenates from the five RT-PCR positive 10-pools were analyzed further for flavivirus RNA. Of these, 19 out of the 50 individual mosquito homogenates indicated the presence of flavivirus RNA. Barcoding of the flavivirus positive mosquitoes revealed the mosquito species as Aedes aegypti (1), Mansonia uniformis (6), Anopheles spp (3), Culex pipiens (5), Culex spp (1), Coquilletidia metallica (2) and Culex quinquefasciatus (1). Of the 19 flavivirus positive individual mosquitoes, five (5) virus positive homogenates were sequenced. Genome sequences of two viruses were completed. One was identified as the single-stranded RNA Culex flavivirus and the other as the double-stranded RNA Hubei chryso-like virus 1. Both viruses were found in the same Anopheles spp. homogenate extracted from a sample that showed CPE on both VeroB4 and C6/36 cells. The detection of both viruses in a single mosquito homogenate indicated coinfection. Phylogenetic analyses suggested that the Culex flavivirus sequence detected was closely related to a Culex flavivirus isolated from Uganda in 2008. All four Hubei chryso-like virus 1 segments clusters closely to Hubei chryso-like virus 1 strains isolated in Australia, China and USA. Two novel strains of insect-specific viruses in Anopheles mosquitoes were detected and characterized.
C1 [Lwande, Olivia Wesula; Lantto, Rebecca; Luande, Verah Nafula; Bucht, Goran; Ahlm, Clas; Evander, Magnus] Umea Univ, Dept Clin Microbiol, S-90185 Umea, Sweden.
   [Lwande, Olivia Wesula; Ahlm, Clas; Evander, Magnus] Umea Univ, Umea Ctr Microbial Res, S-90187 Umea, Sweden.
   [Naslund, Jonas; Sjodin, Andreas] Swedish Def Res Agcy, CBRN, Def & Secur, S-90182 Umea, Sweden.
   [Agwanda, Bernard] Natl Museums Kenya, Mammal Sect, POB 40658-00100, Nairobi, Kenya.
   [Obanda, Vincent] Wildlife Res & Training Inst, Dept Res Permitting & Compliance, Naivasha 84220117, Kenya.
C3 Umea University; Umea University; Saab Group
RP Lwande, OW (corresponding author), Umea Univ, Dept Clin Microbiol, S-90185 Umea, Sweden.
EM olivia.lwande@umu.se
RI Evander, Magnus/AAF-5665-2019; Sjödin, Andreas/A-7245-2008
FU Swedish Research Council [2017-05607]; Swedish Research Council
   [2017-05607] Funding Source: Swedish Research Council
FX The project was supported by the Swedish Research Council grant
   2017-05607 (Magnus Evander) .
CR Ajamma YU, 2018, PLOS NEGLECT TROP D, V12, DOI 10.1371/journal.pntd.0006949
   Atoni E, 2018, VIRUSES-BASEL, V10, DOI 10.3390/v10010030
   Attoui H, 2005, VIROLOGY, V343, P212, DOI 10.1016/j.virol.2005.08.028
   Auguste AJ, 2015, J VIROL, V89, P676, DOI 10.1128/JVI.02264-14
   Baudin M, 2016, LANCET GLOB HEALTH, V4, pE864, DOI [10.1016/s2214-109x(16)30176-0, 10.1016/S2214-109X(16)30176-0]
   Blitvich BJ, 2009, J MED ENTOMOL, V46, P934, DOI 10.1603/033.046.0428
   Bolling BG, 2011, AM J TROP MED HYG, V85, P169, DOI 10.4269/ajtmh.2011.10-0474
   Bolling BG, 2012, VIROLOGY, V427, P90, DOI 10.1016/j.virol.2012.02.016
   Bryant JE, 2005, AM J TROP MED HYG, V73, P470, DOI 10.4269/ajtmh.2005.73.470
   Calzolari M, 2010, VECTOR-BORNE ZOONOT, V10, P875, DOI 10.1089/vbz.2009.0176
   Chen YY, 2013, COMP IMMUNOL MICROB, V36, P387, DOI 10.1016/j.cimid.2013.02.001
   Cook S, 2006, J GEN VIROL, V87, P735, DOI 10.1099/vir.0.81475-0
   Cook S, 2013, PLOS ONE, V8, DOI 10.1371/journal.pone.0080720
   Cook S, 2009, J GEN VIROL, V90, P2669, DOI 10.1099/vir.0.014183-0
   Crockett RK, 2012, J MED ENTOMOL, V49, P165, DOI 10.1603/ME11080
   Fang Y, 2018, INFECT DIS POVERTY, V7, DOI 10.1186/s40249-018-0457-9
   Farfan-Ale JA, 2009, AM J TROP MED HYG, V80, P85, DOI 10.4269/ajtmh.2009.80.85
   Fernandes LN, 2016, ACTA TROP, V157, P73, DOI 10.1016/j.actatropica.2016.01.026
   Folmer O., 1994, Molecular Marine Biology and Biotechnology, V3, P294
   Frey KG, 2016, EVOL BIOINFORM, V12, P1, DOI 10.4137/EBO.S38518
   Goenaga S, 2014, J MED ENTOMOL, V51, P900, DOI 10.1603/ME13172
   Grabherr MG, 2011, NAT BIOTECHNOL, V29, P644, DOI 10.1038/nbt.1883
   Haddow AD, 2013, VIROLOGY, V440, P134, DOI 10.1016/j.virol.2012.12.008
   Hassan OA, 2011, PLOS NEGLECT TROP D, V5, DOI 10.1371/journal.pntd.0001229
   Hoshino K, 2007, VIROLOGY, V359, P405, DOI 10.1016/j.virol.2006.09.039
   Hoshino K, 2009, VIROLOGY, V391, P119, DOI 10.1016/j.virol.2009.06.025
   Iwashita H, 2018, TROP MED HEALTH, V46, DOI 10.1186/s41182-018-0095-8
   Junglen S, 2013, CURR OPIN MICROBIOL, V16, P507, DOI 10.1016/j.mib.2013.06.005
   Katoh K, 2013, MOL BIOL EVOL, V30, P772, DOI 10.1093/molbev/mst010
   Keene KM, 2004, P NATL ACAD SCI USA, V101, P17240, DOI 10.1073/pnas.0406983101
   Kim DY, 2009, VIROLOGY, V386, P154, DOI 10.1016/j.virol.2008.12.034
   Kim KW, 2021, SCI REP-UK, V11, DOI 10.1038/s41598-021-83642-x
   Konongoi L, 2016, VIROL J, V13, DOI 10.1186/s12985-016-0641-0
   Li DH, 2015, BIOINFORMATICS, V31, P1674, DOI 10.1093/bioinformatics/btv033
   Liang WK, 2015, ARCH VIROL, V160, P2259, DOI 10.1007/s00705-015-2492-1
   Lutomiah J, 2013, J VECTOR ECOL, V38, P134, DOI 10.1111/j.1948-7134.2013.12019.x
   Lwande OW, 2022, VIRUSES-BASEL, V14, DOI 10.3390/v14030556
   Lythgoe KA, 2021, SCIENCE, V372, P256, DOI 10.1126/science.abg0821
   Machado DC, 2012, INTERVIROLOGY, V55, P475, DOI 10.1159/000337166
   McFarlane M, 2020, MSPHERE, V5, DOI 10.1128/mSphere.00081-20
   Menzel P, 2016, NAT COMMUN, V7, DOI 10.1038/ncomms11257
   Minh BQ, 2020, MOL BIOL EVOL, V37, P1530, DOI 10.1093/molbev/msaa015
   Moraes OS, 2019, MED VET ENTOMOL, V33, P397, DOI 10.1111/mve.12374
   Morales-Betoulle ME, 2008, J MED ENTOMOL, V45, P1187, DOI 10.1603/0022-2585(2008)45[1187:CFIFMI]2.0.CO;2
   Myles KM, 2008, P NATL ACAD SCI USA, V105, P19938, DOI 10.1073/pnas.0803408105
   Nasar F, 2015, VIROLOGY, V484, P51, DOI 10.1016/j.virol.2015.05.009
   Nayfach S, 2021, NAT BIOTECHNOL, V39, P578, DOI 10.1038/s41587-020-00774-7
   Newman CM, 2011, VECTOR-BORNE ZOONOT, V11, P1099, DOI 10.1089/vbz.2010.0144
   Ondov BD, 2019, GENOME BIOL, V20, DOI 10.1186/s13059-019-1841-x
   Powers AM, 2007, J GEN VIROL, V88, P2363, DOI 10.1099/vir.0.82858-0
   Roiz D, 2012, PARASITE VECTOR, V5, DOI 10.1186/1756-3305-5-223
   Roiz D, 2009, VIROL J, V6, DOI 10.1186/1743-422X-6-93
   Romo H, 2018, EMERG MICROBES INFEC, V7, DOI 10.1038/s41426-018-0180-4
   Roundy CM, 2017, ADV VIRUS RES, V98, P119, DOI 10.1016/bs.aivir.2016.10.001
   Roux S, 2015, PEERJ, V3, DOI 10.7717/peerj.985
   Saiyasombat R, 2010, ARCH VIROL, V155, P983, DOI 10.1007/s00705-010-0665-5
   SAMINA I, 1986, T ROY SOC TROP MED H, V80, P471, DOI 10.1016/0035-9203(86)90348-2
   Sang R C, 2001, East Afr Med J, V78, P655
   Sang RC, 2003, ARCH VIROL, V148, P1085, DOI 10.1007/s00705-003-0018-8
   Seemann T, 2014, BIOINFORMATICS, V30, P2068, DOI 10.1093/bioinformatics/btu153
   Shi M, 2017, J VIROL, V91, DOI 10.1128/JVI.00680-17
   Shi M, 2016, NATURE, V540, P539, DOI 10.1038/nature20167
   STOLLAR V, 1975, VIROLOGY, V64, P367, DOI 10.1016/0042-6822(75)90113-0
   van den Hurk AF, 2008, EMERG INFECT DIS, V14, P1736, DOI 10.3201/eid1411.071368
   Vasilakis N, 2013, J VIROL, V87, P2475, DOI 10.1128/JVI.00776-12
   Vázquez A, 2012, VECTOR-BORNE ZOONOT, V12, P223, DOI 10.1089/vbz.2011.0687
   Vibin J, 2018, SCI REP-UK, V8, DOI 10.1038/s41598-018-26851-1
   Walker BJ, 2014, PLOS ONE, V9, DOI 10.1371/journal.pone.0112963
   Wang HY, 2012, VIROL J, V9, DOI 10.1186/1743-422X-9-73
   Williams SH, 2020, VIRUSES-BASEL, V12, DOI 10.3390/v12070717
   Zeller H, 2013, CLIN MICROBIOL INFEC, V19, P693, DOI 10.1111/1469-0691.12230
NR 71
TC 2
Z9 2
U1 0
U2 3
PU ELSEVIER
PI AMSTERDAM
PA RADARWEG 29, 1043 NX AMSTERDAM, NETHERLANDS
SN 0168-1702
EI 1872-7492
J9 VIRUS RES
JI Virus Res.
PD JAN 2
PY 2024
VL 339
AR 199266
DI 10.1016/j.virusres.2023.199266
EA NOV 2023
PG 8
WC Virology
WE Science Citation Index Expanded (SCI-EXPANDED)
SC Virology
GA Z7GU0
UT WOS:001113728300001
PM 37944758
OA Green Published, hybrid
DA 2025-07-26
ER

PT J
AU Baba, MM
   Ahmed, A
   Jackson, SY
   Oderinde, BS
AF Baba, Marycelin Mandu
   Ahmed, Abubakar
   Jackson, Samaila Yaga
   Oderinde, Bamidele Soji
TI Cryptic Zika virus infections unmasked from suspected malaria cases in
   Northeastern Nigeria
SO PLOS ONE
LA English
DT Article
ID CHIKUNGUNYA VIRUS; DENGUE VIRUS; TRANSMISSION; VACCINATION; TYPE-2
AB IntroductionAlthough environmental and human behavioral factors in countries with Zika virus (ZIKV) outbreaks are also common in Nigeria, such an outbreak has not yet been reported probably due to misdiagnosis. The atypical symptoms of malaria and ZIKV infections at the initial phase could leverage their misdiagnosis. This study randomly recruited 496 malaria-suspected patients who visited selected health institutions in Adamawa, Bauchi, and Borno states for malaria tests. These patients' sera were analyzed for ZIKV antibodies using ELISA and plaque reduction neutralization tests (PRNT) at 90% endpoint. About 13.8% of Zika virus-neutralizing antibodies (nAb) did not cross-react with dengue, yellow fever, and West Nile viruses suggesting possible monotypic infections. However, 86% of the sera with ZIKV nAb also neutralized other related viruses at varied degrees: dengue viruses (60.7%), West Nile viruses (23.2%), yellow fever virus (7.1%) and 39.3% were co-infections with chikungunya viruses. Notably, the cross-reactions could also reflect co-infections as these viruses are also endemic in the country. The serum dilution that neutralized 90-100% ZIKV infectivity ranged from 1:8 to 1:128. Also, our findings suggest distinct protection against the ZIKV between different collection sites studied. As indicated by nAb, acute ZIKV infection was detected in 1.7% of IgM-positive patients while past infections occurred in 8.5% of IgM-negatives in the three states. In Borno State, 9.4% of IgG neutralized ZIKV denoting past infections while 13.5% were non-neutralizing IgM and IgG indicating other related virus infections. The age, gender, and occupation of the patients and ZIKV nAb were not significantly different. ZIKV nAb from samples collected within 1-7 days after the onset of symptoms was not significantly different from those of 7-10 days. A wider interval with the same techniques in this study may probably give better diagnostic outcomes. ZIKV nAb was significantly distinct among recipients and non-recipients of antibiotic/antimalaria treatments before seeking malaria tests. The inhibiting effect of these drugs on ZIKV infection progression may probably contribute to the absence of neurological disorders associated with the virus despite being endemic in the environment for several decades. Also, protection against ZIKV as marked by the nAb was different among the vaccinated and unvaccinated YF vaccine recipients. Thus, the YF vaccine may be a good alternative to the Zika vaccine in resource-constrained countries.ConclusionThe cryptic ZIKV infections underscore the need for differential diagnosis of malaria-suspected febrile patients for arboviruses, especially the Zika virus. The absence of systemic surveillance for the virus is worrisome because of its association with neurological disorders in newborns. Co-infections with other arboviruses may impact adversely on the management of these diseases individually.
C1 [Baba, Marycelin Mandu; Oderinde, Bamidele Soji] Univ Maiduguri, Coll Med Sci, Dept Med Lab Sci, Maiduguri, Nigeria.
   [Ahmed, Abubakar] Bayero Univ, Fac Allied Hlth Sci, Dept Med Lab Sci, Kano, Nigeria.
   [Jackson, Samaila Yaga] Univ Maiduguri, Dept Math Sci, Maiduguri, Nigeria.
C3 Bayero University
RP Baba, MM (corresponding author), Univ Maiduguri, Coll Med Sci, Dept Med Lab Sci, Maiduguri, Nigeria.
EM marycelinb@yahoo.com
OI Baba, Marycelin/0000-0002-1004-1717; /0000-0003-0426-4970
FU International Center for Genetic Engineering and Biotechnology;
   University of Maiduguri Teaching Hospital
FX We are indeed grateful to all the staff of the WHO National Polio
   Laboratory, Maiduguri for their moral and technical assistance. We thank
   the University of Maiduguri Teaching Hospital (UMTH) for hosting the
   Laboratory facility where the test was performed. We also thank Mr.
   Kunle Ijaya for producing the map of Nigeria which highlights the areas
   where samples were collected.
CR Abdulaziz Leena, 2022, J Exp Pharmacol, V14, P97, DOI 10.2147/JEP.S346006
   Abdullahi IN, 2020, EPIDEMIOL HEALTH, V42, DOI 10.4178/epih.e2020071
   ADEKOLUJOHN EO, 1983, T ROY SOC TROP MED H, V77, P149, DOI 10.1016/0035-9203(83)90053-6
   [Anonymous], 2007, GUIDELINES PLAQUE RE
   Baba M., 2011, New York Sci J, V4
   Baba M, 2013, J INFECT DEV COUNTR, V7, P51, DOI 10.3855/jidc.2411
   Baba MM, 2021, J MED VIROL, V93, P4856, DOI 10.1002/jmv.26978
   Balasubramanian A, 2017, ANTIVIR RES, V137, P141, DOI 10.1016/j.antiviral.2016.11.015
   Bamidele Soji Oderinde Zakari Adamu Shuaibu., 2022, Am J Epidemiol Infect Dis, V10, P7
   Besnard M, 2014, EUROSURVEILLANCE, V19, P13, DOI 10.2807/1560-7917.ES2014.19.13.20751
   Bovay A, 2020, VACCINE, V38, P2172, DOI 10.1016/j.vaccine.2020.01.045
   Chan KR, 2022, FRONT CELL INFECT MI, V12, DOI 10.3389/fcimb.2022.975398
   Charan Jaykaran, 2013, Indian J Psychol Med, V35, P121, DOI 10.4103/0253-7176.116232
   Chepkorir E, 2014, PARASITE VECTOR, V7, DOI 10.1186/1756-3305-7-435
   Control EC for DP, 2014, Rapid risk assessment: Zika virus infection outbreak, French Polynesia
   Cavalcanti LPD, 2016, J INFECT DEV COUNTR, V10, P563, DOI 10.3855/jidc.8575
   Duffy MR, 2009, NEW ENGL J MED, V360, P2536, DOI 10.1056/NEJMoa0805715
   FAGBAMI AH, 1979, J HYG-CAMBRIDGE, V83, P213, DOI 10.1017/S0022172400025997
   Faye O, 2014, PLOS NEGLECT TROP D, V8, DOI 10.1371/journal.pntd.0002636
   Focosi D, 2016, CLIN INFECT DIS, V63, P227, DOI 10.1093/cid/ciw210
   Foy BD, 2011, EMERG INFECT DIS, V17, P880, DOI 10.3201/eid1705.101939
   Gardner LM, 2018, PLOS NEGLECT TROP D, V12, DOI 10.1371/journal.pntd.0006194
   Gehrke Flavia, 2021, Access Microbiol, V3, P000300, DOI 10.1099/acmi.0.000300
   Göertz GP, 2017, PLOS NEGLECT TROP D, V11, DOI 10.1371/journal.pntd.0005654
   Grard G, 2014, PLOS NEGLECT TROP D, V8, DOI 10.1371/journal.pntd.0002681
   Griffin I, 2019, EMERG INFECT DIS, V25, P2264, DOI 10.3201/eid2512.191022
   Hegde S, 2015, CURR OPIN VIROL, V15, P97, DOI 10.1016/j.coviro.2015.08.011
   Liu RF, 2019, BMC INFECT DIS, V19, DOI 10.1186/s12879-019-4226-6
   Mac PA, 2022, INT J ENV RES PUB HE, V19, DOI 10.3390/ijerph19158896
   MACNAMARA FN, 1954, T ROY SOC TROP MED H, V48, P139, DOI 10.1016/0035-9203(54)90006-1
   Mathe P., 2016, J Clin Virol
   Mercado-Reyes M, 2019, EPIDEMIOL INFECT, V147, DOI [10.1017/S095026881800359X, 10.1017/s095026881800359x]
   Mercier-Delarue S, 2017, PLOS ONE, V12, DOI 10.1371/journal.pone.0177882
   Mota ML, 2021, BMC INFECT DIS, V21, DOI 10.1186/s12879-021-06401-3
   National Bureau of Statistics, Population 2006-2016 Internet
   Nikookar SH, 2020, ENVIRON RES, V188, DOI 10.1016/j.envres.2020.109868
   Nuckols JT, 2015, J MED ENTOMOL, V52, P447, DOI 10.1093/jme/tjv017
   Omatola CA, 2020, BRAZ J INFECT DIS, V24, P1, DOI 10.1016/j.bjid.2020.01.001
   Onoja BA, 2023, VACCINES-BASEL, V11, DOI 10.3390/vaccines11030547
   Otu AA, 2020, TROP DOCT, V50, P22, DOI 10.1177/0049475519872580
   Oyefolu A.O.B., 2019, J. Res. Rev. Sci, V6, P41, DOI [10.36108/jrrslasu/9102/60(0160), DOI 10.36108/JRRSLASU/9102/60(0160)]
   PAHO, 2019, WHO guidelines for
   Petersen LR, 2016, NEW ENGL J MED, V374, P1552, DOI [10.1056/NEJMra1602113, 10.1056/NEJMc1606769]
   Prata-Barbosa A, 2018, INT J INFECT DIS, V72, P25, DOI 10.1016/j.ijid.2018.04.4320
   Ribeiro MRC, 2020, VIRUSES-BASEL, V12, DOI 10.3390/v12111244
   Saiz JC, 2017, FRONT MICROBIOL, V8, DOI 10.3389/fmicb.2017.01554
   Samarasekera U, 2016, LANCET, V387, P521, DOI 10.1016/S0140-6736(16)00257-9
   Sokunbi TO, 2022, ANN MED SURG, V82, DOI 10.1016/j.amsu.2022.104690
   Touret F, 2018, EMERG MICROBES INFEC, V7, DOI 10.1038/s41426-018-0161-7
   Vatti A, 2017, J AUTOIMMUN, V83, P12, DOI 10.1016/j.jaut.2017.04.008
   Santos ACV, 2021, PLOS NEGLECT TROP D, V15, DOI 10.1371/journal.pntd.0009907
   Vogels CBF, 2019, PLOS BIOL, V17, DOI 10.1371/journal.pbio.3000130
   Wikipedia, Bauchi State
   World Health Organization, 2016, Zika virus: the origin and spread of a mosquito-borne virus
   Worldometer, 2022, The Current Population of Nigeria Based on Worldome ter Elaboration of the Latest United Nations Data
   Zahouli JBZ, 2017, PLOS NEGLECT TROP D, V11, DOI 10.1371/journal.pntd.0005751
NR 56
TC 1
Z9 1
U1 0
U2 0
PU PUBLIC LIBRARY SCIENCE
PI SAN FRANCISCO
PA 1160 BATTERY STREET, STE 100, SAN FRANCISCO, CA 94111 USA
SN 1932-6203
J9 PLOS ONE
JI PLoS One
PD NOV 8
PY 2023
VL 18
IS 11
AR e0292350
DI 10.1371/journal.pone.0292350
PG 16
WC Multidisciplinary Sciences
WE Science Citation Index Expanded (SCI-EXPANDED)
SC Science & Technology - Other Topics
GA CD9I7
UT WOS:001123425300058
PM 37939049
OA gold, Green Published
DA 2025-07-26
ER

PT J
AU Kajeguka, DC
   Mponela, FM
   Mkumbo, E
   Kaaya, AN
   Lasway, D
   Kaaya, RD
   Alifrangis, M
   Elanga-Ndille, E
   Mmbaga, BT
   Kavishe, R
AF Kajeguka, Debora C.
   Mponela, Francis M.
   Mkumbo, Emmanuel
   Kaaya, Anna N.
   Lasway, Daniel
   Kaaya, Robert D.
   Alifrangis, Michael
   Elanga-Ndille, Emmanuel
   Mmbaga, Blandina T.
   Kavishe, Reginald
TI Prevalence and Associated Factors of Dengue Virus Circulation in the
   Rural Community, Handeni District in Tanga, Tanzania
SO JOURNAL OF TROPICAL MEDICINE
LA English
DT Article
ID RISK-FACTORS; SEROPREVALENCE; CHIKUNGUNYA
AB Dengue virus is among the most important re-emerging arbovirus that causes global public health attention. Dengue has historically been thought of as an urban disease that frequently occurs in rapidly urbanized settings. However, dengue has become more widespread in rural regions in recent years. Understanding the changing dengue epidemiology in different geographical settings is important for targeted intervention. In Tanzania, dengue fever is not frequently reported because of the poor surveillance infrastructure, underestimation, and a lack of consideration of dengue as a priority. Therefore, the true burden as well as the risk factors for increased transmission has not been fully ascertained, particularly in rural areas. A cross-sectional community-based study was conducted in June 2021, involving a total of 362 participants of all age groups. We investigated the prevalence of acute dengue infection, seroprevalence, and associated factors among the community in three villages of the rural Handeni district. The prevalence of acute dengue infection (based on PCR) was 2.2% (8/362). Dengue-specific IgM and IgG antibodies were detected in 3.3% (12/362) and 5.2% (19/362) of the participants, respectively. Adult participants who were having vegetation around their houses were more likely to be DENV seropositive (AOR = 2.4, CI = 1.88-4.18, p value = 0.05). Children living in houses with garbage pit around their households were less likely to be DENV seropositive (AOR = 0.13, CI = 0.03-0.56, p value <0.01). DENV continues to circulate in rural Tanzania, causes an alarming situation, and necessitates prompt public health action to enhance vector surveillance and control in rural communities.
C1 [Kajeguka, Debora C.; Mponela, Francis M.; Mkumbo, Emmanuel; Kaaya, Anna N.; Lasway, Daniel; Kaaya, Robert D.; Mmbaga, Blandina T.; Kavishe, Reginald] Kilimanjaro Christian Med Univ Coll, Moshi, Tanzania.
   [Kaaya, Robert D.] Pan African Malaria Vector Control Consortium PAM, Moshi, Tanzania.
   [Alifrangis, Michael] Univ Copenhagen, Ctr Med Parasitol, Dept Immunol & Microbiol, Copenhagen, Denmark.
   [Elanga-Ndille, Emmanuel] Ctr Res Infect Dis, Yaounde, Cameroon.
   [Mmbaga, Blandina T.] Kilimanjaro Clin Res Inst, Moshi, Tanzania.
C3 University of Copenhagen
RP Kajeguka, DC (corresponding author), Kilimanjaro Christian Med Univ Coll, Moshi, Tanzania.
EM dkajeguka@gmail.com; mponelafrancis1@gmail.com; enigmaem6616@gmail.com;
   annanahum12@gmail.com; daniel.laswai@kcmuco.ac.tz;
   robertkaaya@gmail.com; micalif@sund.ku.dk;
   emmanuel.ellanga@crid-cam.net; b.mmbaga@kcri.ac.tz;
   reginald.kavishe@kcmuco.ac.tz
RI Kajeguka, Debora/AAM-1007-2021; Mmbaga, Blandina/AAR-8707-2021; Elanga,
   Emmanuel/ABC-8240-2021
OI Alifrangis, Michael/0000-0002-3835-3333; Kaaya,
   Robert/0000-0001-6100-0205; Kavishe, Reginald
   Adolph/0000-0001-9147-5295; CHARLES KAJEGUKA, DEBORA/0000-0003-4341-5938
FU We thank all participants for their readiness and for taking part in the
   study. We acknowledge the efforts of the staff of Bondo Dispensary and
   Kwamgwe Health Centre for their dedication to data collection. We also
   thank the community leaders of the Kwamgw [TMA2019PF-2694-SABOT];
   European Union
FX We thank all participants for their readiness and for taking part in the
   study. We acknowledge the efforts of the staff of Bondo Dispensary and
   Kwamgwe Health Centre for their dedication to data collection. We also
   thank the community leaders of the Kwamgwe ward for making this study
   successful. This study was part of the EDCTP2 program supported by the
   European Union (grant number TMA2019PF-2694-SABOT).
CR Abd-Jamil J, 2020, J TROP MED-US, V2020, DOI 10.1155/2020/1019238
   [Anonymous], 2022, Who Dengue and severe dengue
   [Anonymous], 2009, World Health Organization in Dengue: Guidelines for Diagnosis, Treatment, Prevention and Control: New
   [Anonymous], 2022, Ctk-Biotech Dengue igm elisa ce. ctk biotech
   Banerjee S, 2015, PLOS ONE, V10, DOI 10.1371/journal.pone.0138082
   Bhatt S, 2013, NATURE, V496, P504, DOI 10.1038/nature12060
   Boillat-Blanco N, 2018, BMC INFECT DIS, V18, DOI 10.1186/s12879-018-3549-z
   Braga C, 2010, ACTA TROP, V113, P234, DOI 10.1016/j.actatropica.2009.10.021
   Chandren JR, 2015, PLOS NEGLECT TROP D, V9, DOI 10.1371/journal.pntd.0003954
   Chien YW, 2018, BMC INFECT DIS, V18, DOI 10.1186/s12879-018-3058-0
   Chipwaza B, 2014, PLOS NEGLECT TROP D, V8, DOI 10.1371/journal.pntd.0003335
   Crump JA, 2013, PLOS NEGLECT TROP D, V7, DOI 10.1371/journal.pntd.0002324
   Endale A, 2021, INFECT DRUG RESIST, V14, P4291, DOI 10.2147/IDR.S336351
   Eshetu D, 2020, BMC INFECT DIS, V20, DOI 10.1186/s12879-020-05370-3
   Gainor EM, 2022, VIRUSES-BASEL, V14, DOI 10.3390/v14020233
   Gregory N, 2022, PLOS NEGLECT TROP D, V16, DOI 10.1371/journal.pntd.0009525
   Gubler Duane J, 2011, Trop Med Health, V39, P3, DOI 10.2149/tmh.2011-S05
   Guha-Sapir D, 2005, EMERG THEMES EPIDEMI, V2, DOI 10.1186/1742-7622-2-1
   Herrero LJ, 2013, PHARMACOL THERAPEUT, V137, P266, DOI 10.1016/j.pharmthera.2012.10.007
   Hildenwall H, 2016, TROP MED INT HEALTH, V21, P149, DOI 10.1111/tmi.12635
   Homenauth E, 2017, J EPIDEMIOL COMMUN H, V71, P1046, DOI 10.1136/jech-2017-209119
   Houghton-Triviño Natalia, 2008, Rev. salud pública, V10, P299
   Huang CC, 2018, INT J ENV RES PUB HE, V15, DOI 10.3390/ijerph15091869
   Jaenisch Thomas, 2014, Emerg Infect Dis, V20, DOI 10.3201/eid2010.140487
   Kajeguka DC, 2017, INFECT DIS HEALTH, V22, P65, DOI 10.1016/j.idh.2017.04.005
   Kajeguka DC, 2016, BMC INFECT DIS, V16, DOI 10.1186/s12879-016-1511-5
   Lee SA, 2021, PLOS NEGLECT TROP D, V15, DOI 10.1371/journal.pntd.0009773
   Matheson Alastair I, 2020, Am J Trop Med Hyg, V103, P2054, DOI 10.4269/ajtmh.20-0132
   Mboera LEG, 2016, PLOS NEGLECT TROP D, V10, DOI 10.1371/journal.pntd.0004313
   Mta, 2023, The united republic of tanzania: tanzania meteological agency
   Mwanyika GO, 2021, INT J INFECT DIS, V111, P271, DOI 10.1016/j.ijid.2021.08.040
   Mwanyika GO, 2021, PATHOG GLOB HEALTH, V115, P467, DOI 10.1080/20477724.2021.1905302
   Ndenga BA, 2017, PLOS ONE, V12, DOI 10.1371/journal.pone.0189971
   Ngingo BL, 2022, TROP MED HEALTH, V50, DOI 10.1186/s41182-021-00395-z
   Huy NT, 2013, PLOS NEGLECT TROP D, V7, DOI 10.1371/journal.pntd.0002412
   Nmcp, 2017, Malaria Surveillance Bulletin-2017
   Okada K, 2019, EMERG INFECT DIS, V25, P1782, DOI 10.3201/eid2509.190814
   Philbert Anitha, 2020, Tanzania Journal of Science, V46, P636
   Pourrut X, 2011, EMERG INFECT DIS, V17, P1568, DOI 10.3201/eid1708.110153
   Samson DM, 2013, J AM MOSQUITO CONTR, V29, P231, DOI 10.2987/13-6347R.1
   Shrivastava G, 2020, FRONT CELL INFECT MI, V10, DOI 10.3389/fcimb.2020.00489
   Talbot B, 2021, PARASITE VECTOR, V14, DOI 10.1186/s13071-021-04984-z
   Tdhs M. I. S., 2022, Tanzania demographic and health survey and malaria indicator survey (tdhs-mis) 2022
   Velasco-Salas ZI, 2014, AM J TROP MED HYG, V91, P1039, DOI 10.4269/ajtmh.14-0127
   Ward T, 2017, TROP MED INT HEALTH, V22, P960, DOI 10.1111/tmi.12903
   Were F, 2012, PAEDIATR INT CHILD H, V32, P18, DOI 10.1179/2046904712Z.00000000048
   Who, 2019, Weekly Bulletin on Outbreaks and Other Emergencies; Week 46
   Wilder-Smith Annelies, 2017, Lancet Infect Dis, V17, pe101, DOI 10.1016/S1473-3099(16)30518-7
   Zahouli JBZ, 2017, PLOS ONE, V12, DOI 10.1371/journal.pone.0189082
NR 49
TC 5
Z9 5
U1 0
U2 0
PU WILEY
PI HOBOKEN
PA 111 RIVER ST, HOBOKEN 07030-5774, NJ USA
SN 1687-9686
EI 1687-9694
J9 J TROP MED-US
JI J. Trop. Med.
PD NOV 8
PY 2023
VL 2023
AR 5576300
DI 10.1155/2023/5576300
PG 9
WC Public, Environmental & Occupational Health; Tropical Medicine
WE Science Citation Index Expanded (SCI-EXPANDED)
SC Public, Environmental & Occupational Health; Tropical Medicine
GA Y3KJ5
UT WOS:001104288200001
PM 38028027
OA Green Published, gold
DA 2025-07-26
ER

PT J
AU Ogwuche, J
   Chang, CA
   Ige, O
   Sagay, AS
   Chaplin, B
   Kahansim, ML
   Paul, M
   Elujoba, M
   Imade, G
   Kweashi, G
   Dai, YC
   Hsieh, SC
   Wang, WK
   Hamel, DJ
   Kanki, PJ
AF Ogwuche, Jerry
   Chang, Charlotte Ajeong
   Ige, Olukemi
   Sagay, Atiene S.
   Chaplin, Beth
   Kahansim, Makshwar L.
   Paul, Michael
   Elujoba, Michael
   Imade, Godwin
   Kweashi, Georgenia
   Dai, Yu-Ching
   Hsieh, Szu-Chia
   Wang, Wei-Kung
   Hamel, Donald J.
   Kanki, Phyllis J.
TI Arbovirus surveillance in pregnant women in north-central Nigeria,
   2019-2022
SO JOURNAL OF CLINICAL VIROLOGY
LA English
DT Article
DE Zika; Dengue; Chikungunya virus; Arbovirus; Pregnancy; Microcephaly;
   West Africa; Nigeria
ID CHIKUNGUNYA VIRUS; ZIKA VIRUS; DENGUE; TRANSMISSION; INFECTION; ISLAND;
   FEVER; FETAL
AB Background: The adverse impact of Zika (ZIKV), dengue (DENV), and chikungunya (CHIKV) virus infection in pregnancy has been recognized in Latin America and Asia but is not well studied in Africa. Although originally discovered in sub-Saharan Africa the non-specific clinical presentation of arbovirus infection may have hampered our detection of adverse clinical outcomes and outbreak. Objective: This prospective study of arbovirus infection in pregnant women in north-central Nigeria sought to characterize the prevalence of acute arbovirus infection and determine the impact on pregnancy and infant outcomes. Methods: In Nigeria, we screened 1006 pregnant women for ZIKV, DENV and CHIKV IgM/IgG by rapid test (2019-2022). Women with acute infection were recruited for prospective study and infants were examined for any abnormalities from delivery through six months. A subset of rapid test-reactive samples were confirmed using virus-specific ELISAs and neutralization assays. Results: The prevalence of acute infection (IgM+) was 3.8 %, 9.9 % and 11.8 % for ZIKV, DENV and CHIKV, respectively; co-infections represented 24.5 % of all infections. The prevalence in asymptomatic women was twice the level of symptomatic infection. We found a significant association between acute maternal ZIKV/ DENV/CHIKV infection and any gross abnormal birth outcome (p = 0.014). Conclusions: Over three rainy seasons, regular acute infection with ZIKV, DENV, and CHIKV was observed with significantly higher rates in pregnant women without symptoms. The potential association arbovirus infection with abnormal birth outcome warrants further prospective study to ascertain the clinical significance of these endemic arboviruses in Africa.
C1 [Ogwuche, Jerry; Elujoba, Michael; Kweashi, Georgenia] Our Lady Apostles Hosp, Jos, Nigeria.
   [Chang, Charlotte Ajeong; Chaplin, Beth; Hamel, Donald J.; Kanki, Phyllis J.] Harvard TH Chan Sch Publ Hlth, Dept Immunol & Infect Dis, Boston, MA 02115 USA.
   [Ige, Olukemi; Sagay, Atiene S.; Kahansim, Makshwar L.; Paul, Michael; Imade, Godwin] Univ Jos, Jos Univ Teaching Hosp, Jos, Nigeria.
   [Dai, Yu-Ching; Hsieh, Szu-Chia; Wang, Wei-Kung] Univ Hawaii Manoa, John A Burns Sch Med, Dept Trop Med Med Microbiol & Pharmacol, Honolulu, HI USA.
C3 Harvard University; Harvard T.H. Chan School of Public Health;
   University of Jos; University of Hawaii System; University of Hawaii
   Manoa
RP Kanki, PJ (corresponding author), Harvard TH Chan Sch Publ Hlth, Dept Immunol & Infect Dis, Boston, MA 02115 USA.
EM pkanki@hsph.harvard.edu
RI Wang, Wei-Kung/KOD-2521-2024; Imade, Godwin/HSF-8599-2023
OI Ige, Olukemi/0000-0002-3909-3019; 
FU National Institutes of Health
FX Research reported in this publication was supported by the National
   Institutes of Health under award number R21AI137840 (Kanki) and
   R01AI149502 (Wang) . The content is solely the responsibility of the
   authors and does not necessarily represent the official views of ther
   National Institutes of Health.
CR [Anonymous], 2017, Situation report. Zika virus microcephaly Guillain-Barre syndrome
   Aubry F, 2020, SCIENCE, V370, P991, DOI 10.1126/science.abd3663
   Barr KL, 2019, VIRUSES-BASEL, V11, DOI 10.3390/v11030294
   Bettis A, 2022, PLOS NEGLECT TROP D, V16, DOI 10.1371/journal.pntd.0010069
   Brasil P, 2016, NEW ENGL J MED, V375, P2321, DOI 10.1056/NEJMoa1602412
   BRAVO JR, 1987, T ROY SOC TROP MED H, V81, P816, DOI 10.1016/0035-9203(87)90041-1
   Charlier C, 2017, LANCET CHILD ADOLESC, V1, P134, DOI 10.1016/S2352-4642(17)30021-4
   Duffy MR, 2009, NEW ENGL J MED, V360, P2536, DOI 10.1056/NEJMoa0805715
   Endy TP, 2011, PLOS NEGLECT TROP D, V5, DOI 10.1371/journal.pntd.0000975
   Fenton TR, 2013, BMC PEDIATR, V13, DOI 10.1186/1471-2431-13-59
   Gérardin P, 2008, PLOS MED, V5, P413, DOI 10.1371/journal.pmed.0050060
   Gubler DJ, 2004, COMP IMMUNOL MICROB, V27, P319, DOI 10.1016/j.cimid.2004.03.013
   Herrera BB, 2017, J INFECT DIS, V215, P1546, DOI 10.1093/infdis/jix182
   Lanciotti RS, 2016, AM J TROP MED HYG, V94, P800, DOI 10.4269/ajtmh.15-0375
   Mathé P, 2018, J CLIN VIROL, V105, P35, DOI 10.1016/j.jcv.2018.05.011
   Messina JP, 2016, ELIFE, V5, DOI 10.7554/eLife.15272
   Montoya M, 2013, PLOS NEGLECT TROP D, V7, DOI 10.1371/journal.pntd.0002357
   Onis MD, 2006, WHO Child Growth Standards based on length/height, weight and age
   Paixao ES, 2016, LANCET INFECT DIS, V16, P857, DOI 10.1016/S1473-3099(16)00088-8
   Ramful D, 2007, PEDIATR INFECT DIS J, V26, P811, DOI 10.1097/INF.0b013e3180616d4f
   Rückert C, 2017, NAT COMMUN, V8, DOI 10.1038/ncomms15412
   Sagay S.A., 2023, medRxiv
   Sasmono RT, 2022, LANCET INFECT DIS, V22, P570, DOI 10.1016/S1473-3099(22)00062-7
   Touret Y, 2006, PRESSE MED, V35, P1656, DOI 10.1016/S0755-4982(06)74874-6
   Tsai WY, 2020, EMERG MICROBES INFEC, V9, P1722, DOI 10.1080/22221751.2020.1797540
   Tsai WY, 2018, J VIROL, V92, DOI [10.1128/JVI.00556-18, 10.1128/jvi.00556-18]
   Tsai WY, 2017, CLIN INFECT DIS, V65, P1829, DOI 10.1093/cid/cix672
   Tyson J, 2019, J CLIN MICROBIOL, V57, DOI 10.1128/JCM.01464-18
   Vazeille M, 2010, PLOS NEGLECT TROP D, V4, DOI 10.1371/journal.pntd.0000706
   Villamil-Gómez W, 2015, J TROP PEDIATRICS, V61, P386, DOI 10.1093/tropej/fmv051
   Waggoner JJ, 2016, CLIN INFECT DIS, V63, P1584, DOI 10.1093/cid/ciw589
NR 31
TC 4
Z9 4
U1 0
U2 3
PU ELSEVIER
PI AMSTERDAM
PA RADARWEG 29, 1043 NX AMSTERDAM, NETHERLANDS
SN 1386-6532
EI 1873-5967
J9 J CLIN VIROL
JI J. Clin. Virol.
PD DEC
PY 2023
VL 169
AR 105616
DI 10.1016/j.jcv.2023.105616
EA NOV 2023
PG 7
WC Virology
WE Science Citation Index Expanded (SCI-EXPANDED)
SC Virology
GA Z3GS4
UT WOS:001110996600001
PM 37944259
OA hybrid, Green Submitted, Green Published
DA 2025-07-26
ER

PT J
AU Ahmad, A
   Khan, GZ
   Ullah, M
   Ahmed, N
   Sohail, K
   Ullah, I
   Bukhari, NA
   Perveen, K
   Ali, I
   Li, K
AF Ahmad, Afaq
   Khan, Gul Zamin
   Ullah, Misbah
   Ahmed, Nazeer
   Sohail, Kamran
   Ullah, Irfan
   Bukhari, Najat A.
   Perveen, Kahkashan
   Ali, Ijaz
   Li, Ke
TI Evaluation of different high doses aqueous plant extracts for the
   sustainable control of Aedes aegypti mosquitoes under laboratory
   conditions
SO JOURNAL OF KING SAUD UNIVERSITY SCIENCE
LA English
DT Article
DE Aedes aegypti mosquitoes; Mosquito control; Aqueous plant extracts;
   Eco-friendly; Laboratory conditions; Larvicidal activity; Adulticidal
   activity; Sustainable management
ID LARVICIDAL ACTIVITY; ESSENTIAL OILS; DENGUE VECTOR; DIPTERA; ANOPHELES;
   CHALLENGES; REPELLENTS; LARVAE; APHID
AB Aedes aegypti mosquitoes represent a significant public health hazard as they serve as vectors for a variety of arboviral infections, including Dengue, Zika, and Chikungunya. This necessitates the development of efficacious vector control strategies. The current study conducted at the Medical Entomology laboratory of the Nuclear Institute for Food and Agriculture (NIFA) Peshawar, Pakistan, evaluated the potential use of locally sourced aqueous-based plant extracts against different life stages of Aedes aegypti mosquitoes. The utilization of plant extracts, including Parthenium hysterophorus, Nicotiana tabacum, Melia azedarach, and Fagonia indica, offers a potentially effective and ecologically sustainable strategy for pest control. The above excerpts present environmentally friendly alternatives that are biodegradable and have a little impact on the environment. These alternatives are in contrast to synthetic pesticides and contribute to the promotion of sustainable and ecologically responsible methods of pest control. The study tested various plant extracts, specifically those from Parthenium hysterophorus, Nicotiana tabacum, Melia azedarach, and Fagonia indica. These were examined at high concentrations to assess their toxicity to the mosquito species. The extract of P. hysterophorus demonstrated impressive efficacy, displaying 100 % effectiveness across all mosquito life stages. This was closely followed by N. tabacum, F. indica, and M. azedarach in decreasing order of efficacy. To better understand the potency of these plant extracts, their LC50 values were determined after 24, 48, and 72 h post-exposure. LC50 values, a common measure in toxicology, indicate the concentration at which 50 % of the test organisms are killed. Among the tested extracts, M. azedarach exhibited the highest LC50 values (1.703 %, 2.142 %, 2.640 %), implying lower toxicity, while P. hysterophorus showed the lowest LC50 values (0.120 %, 0.420 %, 0.975 %), indicating high toxicity to Aedes aegypti mosquito larvae. Based on the comparative analysis of toxicity, the extracts' efficiency order was established as follows: P. hysterophorus extracts > N. tabacum extracts > F. indica extracts > M. azedarach extracts. These findings suggest that P. hysterophorus and N. tabacum, particularly at a 3 % concentration, hold promising potential as components in eco-friendly integrated vector management (IVM) strategies. This approach would serve as an alternative to the traditional reliance on synthetic pesticides, which often pose environmental and health risks due to their residual toxicity.
C1 [Ahmad, Afaq; Sohail, Kamran] Univ Agr Peshawar, Fac Crop Protect Sci, Dept Entomol, Peshawar 25130, Khyber Pakhtunk, Pakistan.
   [Khan, Gul Zamin] Nucl Inst Food & Agr NIFA, Med Entomol Lab, Peshawar 25130, Khyber Pakhtunk, Pakistan.
   [Ullah, Misbah] Univ Agr, Dept Entomol, Swat, Khyber Pakhtunk, Pakistan.
   [Ahmed, Nazeer] Univ Swabi, Dept Agr, Anbar 23561, Khyber Pakhtunk, Pakistan.
   [Ullah, Irfan] Univ Agr, Dept Hort, Swat, Khyber Pakhtunk, Pakistan.
   [Bukhari, Najat A.; Perveen, Kahkashan] King Saud Univ, Coll Sci, Dept Bot & Microbiol, Riyadh 11421, Saudi Arabia.
   [Ali, Ijaz] Gulf Univ Sci & Technol, Ctr Appl Math & Bioinformat CAMB, Hawally 32093, Kuwait.
   [Li, Ke] Northwest A&F Univ, State Key Lab Crop Stress Biol Arid Areas, Yangling, Peoples R China.
   [Li, Ke] Northwest A&F Univ, Key Lab Integrated Pest Management Loess Plateau, Minist Agr, Yangling, Peoples R China.
C3 Nuclear Institute for Food & Agriculture - Pakistan; King Saud
   University; Gulf University for Science & Technology (GUST); Northwest
   A&F University - China; Northwest A&F University - China
RP Ahmed, N (corresponding author), Univ Swabi, Dept Agr, Anbar 23561, Khyber Pakhtunk, Pakistan.
EM drnazeerento@gmail.com
RI LI, ke/AFQ-7646-2022; Mohammed Abdul, Aleem Qureshi/ABG-2255-2021;
   Ahmed, Dr. Nazeer/ABE-3299-2021; ALI, IJAZ/AAC-2691-2019; Perveen,
   Kahkashan/N-1679-2014; Ullah, Misbah/LEM-1433-2024; Perveen, Prof.
   Kahkashan/N-1679-2014
OI Ahmed, Dr. Nazeer/0000-0002-1442-5902; Perveen, Prof.
   Kahkashan/0000-0002-9618-5876
FU King Saud Uni-versity, Riyadh, Saudi Arabia [RSP2023R358]
FX Authors would like to acknowledge the support provided by Re-searchers
   Supporting Project number RSP2023R358, King Saud Uni-versity, Riyadh,
   Saudi Arabia.
CR Abbott WS, 1925, J ECON ENTOMOL, V18, P265, DOI 10.1093/jee/18.2.265a
   Ahmed N., 2021, GLOBAL DECLINE INSEC, DOI [10.5772/intechopen.100416, DOI 10.5772/INTECHOPEN.100416]
   Ahmed N., 2016, Journal of Bioresource Management, V3, P2, DOI [DOI 10.35691/JBM.6102.0049, 10.35691/JBM.6102.0049]
   Ahmed N, 2019, FRONT PLANT SCI, V10, DOI 10.3389/fpls.2019.00079
   Ahmed N, 2018, J ECON ENTOMOL, V111, P909, DOI 10.1093/jee/tox354
   Amer A, 2006, PARASITOL RES, V99, P466, DOI 10.1007/s00436-006-0182-3
   Amir H., 2017, INT J MOSQ RES, V4, P1
   Benelli G, 2018, ENVIRON SCI POLLUT R, V25, P10149, DOI 10.1007/s11356-017-9960-y
   Cetin H, 2004, FITOTERAPIA, V75, P724, DOI 10.1016/j.fitote.2004.09.003
   Fernandes D.A., 2021, Brazilian J. Vet. Med., V43
   Fu WY, 2017, BIOCONTROL, V62, P61, DOI 10.1007/s10526-016-9774-8
   Ghosh A, 2012, INDIAN J MED RES, V135, P581
   Govindarajan M, 2016, PARASITOL RES, V115, P807, DOI 10.1007/s00436-015-4809-0
   Govindarajan M, 2017, J CLUST SCI, V28, P15, DOI 10.1007/s10876-016-1035-6
   Iqbal T., 2021, GLOBAL DECLINE INSEC
   Isman MB, 2006, ANNU REV ENTOMOL, V51, P45, DOI 10.1146/annurev.ento.51.110104.151146
   Korunic Z., 2016, Poljoprivreda / Agriculture, V22, P10, DOI 10.18047/poljo.22.1.2
   Kumar S, 2011, PARASITOL RES, V108, P853, DOI 10.1007/s00436-010-2126-1
   Li MJ, 2022, GREEN CHEM, V24, P7500, DOI 10.1039/d2gc02467e
   Liu NN, 2015, ANNU REV ENTOMOL, V60, P537, DOI 10.1146/annurev-ento-010814-020828
   Luz PM, 2011, LANCET, V377, P1673, DOI 10.1016/S0140-6736(11)60246-8
   Mastoi AH, 2020, PAK J AGR SCI, V57, P325, DOI 10.21162/PAKJAS/20.9682
   Meeran MFN, 2017, FRONT PHARMACOL, V8, DOI 10.3389/fphar.2017.00380
   Panneerselvam C, 2013, PARASITOL RES, V112, P679, DOI 10.1007/s00436-012-3185-2
   Pavela R, 2016, TRENDS PLANT SCI, V21, P1000, DOI 10.1016/j.tplants.2016.10.005
   Qualls WA, 2009, J AM MOSQUITO CONTR, V25, P379, DOI 10.2987/09-5850.1
   Rahuman AA, 2009, PARASITOL RES, V104, P1365, DOI 10.1007/s00436-009-1337-9
   Rajkumar S, 2008, PARASITOL RES, V104, P19, DOI 10.1007/s00436-008-1145-7
   Reegan Appadurai Daniel, 2015, Osong Public Health Res Perspect, V6, P64, DOI 10.1016/j.phrp.2014.08.009
   Saif-Ur-Rehman, 2019, PAK J AGR SCI, V56, P421, DOI 10.21162/PAKJAS/19.8582
   Sharma G, 2014, PARASITOL RES, V113, P197, DOI 10.1007/s00436-013-3644-4
   Silva WJ, 2008, BIORESOURCE TECHNOL, V99, P3251, DOI 10.1016/j.biortech.2007.05.064
   Sujitha V, 2015, PARASITOL RES, V114, P3315, DOI 10.1007/s00436-015-4556-2
   Warikoo R., 2011, Asian Pac. J. Trop. Med., V4, P610
   Wei H, 2015, CROP PROT, V76, P68, DOI 10.1016/j.cropro.2015.06.013
   Xia J, 2023, ACS INFECT DIS, DOI 10.1021/acsinfecdis.3c00162
   Yang SX, 2020, SAUDI PHARM J, V28, P560, DOI 10.1016/j.jsps.2020.03.007
   Zhang JX, 2022, NEUROSCI BULL, V38, P1267, DOI 10.1007/s12264-022-00899-6
   Zia Ullah Zia Ullah, 2018, International Journal of Mosquito Research, V5, P47
NR 39
TC 3
Z9 4
U1 0
U2 4
PU ELSEVIER
PI AMSTERDAM
PA RADARWEG 29, 1043 NX AMSTERDAM, NETHERLANDS
SN 1018-3647
EI 2213-686X
J9 J KING SAUD UNIV SCI
JI J. King Saud Univ. Sci.
PD DEC
PY 2023
VL 35
IS 11
AR 102991
DI 10.1016/j.jksus.2023.102991
EA NOV 2023
PG 8
WC Multidisciplinary Sciences
WE Science Citation Index Expanded (SCI-EXPANDED)
SC Science & Technology - Other Topics
GA Z4QF1
UT WOS:001111931600001
OA gold
DA 2025-07-26
ER

PT J
AU Ammatawiyanon, L
   Tongkumchum, P
   McNeil, D
   Lim, A
AF Ammatawiyanon, Lumpoo
   Tongkumchum, Phattrawan
   McNeil, Don
   Lim, Apiradee
TI Statistical modeling for identifying chikungunya high-risk areas of two
   large-scale outbreaks in Thailand's southernmost provinces
SO SCIENTIFIC REPORTS
LA English
DT Article
ID VIRUS; FEVER; REEMERGENCE
AB Chikungunya fever (CHIKF) has re-emerged in the southernmost Thailand and presents a significant threat to public health. The problem areas can be identified using appropriate statistical models. This study aimed to determine the geographic epidemic patterns and high-risk locations. Data on CHIKF's case characteristics, including age, gender, and residence sub-district, were obtained from the Office of Disease Prevention and Control of Thailand from 2008 to 2020. A logistic model was applied to detect illness occurrences. After removing records with no cases, a log-linear regression model was used to determine the incidence rate. The results revealed that two large-scale infections occurred in the southernmost provinces of Thailand between 2008 and 2010, and again between 2018 and 2020, indicating a 10-year epidemic cycle. The CHIKF occurrence in the first and second outbreaks was 28.4% and 15.5%, respectively. In both outbreaks of occurrence CHIKF, adolescents and working-age groups were the most infected groups but the high incidence rate of CHIKF was elderly groups. The first outbreak had a high occurrence and incidence rate in 39 sub-districts, the majority of which were in Narathiwat province, whilst the second outbreak was identified in 15 sub-districts, the majority of which were in Pattani province. In conclusion, the CHIKF outbreak areas can be identified and addressed by combining logistic and log-linear models in a two-step process. The findings of this study can serve as a guide for developing a surveillance strategy or an earlier plan to manage or prevent the CHIKF outbreak.
C1 [Ammatawiyanon, Lumpoo; Tongkumchum, Phattrawan; McNeil, Don; Lim, Apiradee] Prince Songkla Univ, Fac Sci & Technol, Dept Math & Comp Sci, Pattani Campus, Pattani 94000, Thailand.
C3 Prince of Songkla University
RP Lim, A (corresponding author), Prince Songkla Univ, Fac Sci & Technol, Dept Math & Comp Sci, Pattani Campus, Pattani 94000, Thailand.
EM apiradee.s@psu.ac.th
RI Lim, Apiradee/AAB-1805-2021; Tongkumchum, Phattrawan/AAB-5077-2021
OI Lim, Apiradee/0000-0002-7137-4101
FU Graduate School, Prince of Songkla University, Thailand
FX t We would like to express our gratitude to Sarawut Sukkhum and Nitinun
   Pongsiri for their assistance with data analysis. We are also grateful
   to the Ministry of Public Health's Office of Disease Prevention and
   Control for providing us with this data. This study was funded by the
   Graduate School, Prince of Songkla University, Thailand.
CR AbuBakar S, 2007, EMERG INFECT DIS, V13, P147, DOI 10.3201/eid1301.060617
   Ammatawiyanon L, 2022, MALARIA J, V21, DOI 10.1186/s12936-022-04363-8
   Balasubramaniam Sudharsanam M, 2011, Indian J Community Med, V36, P124, DOI 10.4103/0970-0218.84131
   Bhatia R, 2009, TROP MED INT HEALTH, V14, P940, DOI 10.1111/j.1365-3156.2009.02312.x
   Bureau of Epidemiology Department of Disease Control Ministry of Public Health Thailand, 2008, Annual epidemiological surveillance report 2008
   Chadsuthi S, 2018, EPIDEMIOL INFECT, V146, P1654, DOI [10.1017/S0950268818001917, 10.1017/s0950268818001917]
   Chadsuthi S, 2016, T ROY SOC TROP MED H, V110, P125, DOI 10.1093/trstmh/trv114
   Chaisongkram N., 2019, Wkly. Epidemiol. Surveill. Rep, V50, P505
   Chursi S, 2014, AM J TROP MED HYG, V90, P410, DOI 10.4269/ajtmh.12-0681
   Clark A, 2020, LANCET GLOB HEALTH, V8, P1003, DOI 10.1016/S2214-109X(20)30264-3
   Moizeis RNC, 2018, PATHOG GLOB HEALTH, V112, P182, DOI 10.1080/20477724.2018.1478777
   Ditsuwan T, 2011, ANN EPIDEMIOL, V21, P253, DOI 10.1016/j.annepidem.2010.12.002
   Fuentes E, 2017, AN ACAD BRAS CIENC, V89, P285, DOI 10.1590/0001-3765201720160487
   Galatas B, 2016, PLOS NEGLECT TROP D, V10, DOI 10.1371/journal.pntd.0004281
   Godaert L, 2018, J AM GERIATR SOC, V66, P1768, DOI 10.1111/jgs.15492
   HAMMON WM, 1960, SCIENCE, V131, P1102, DOI 10.1126/science.131.3407.1102
   Javelle E, 2019, EUROSURVEILLANCE, V24, P8, DOI 10.2807/1560-7917.ES.2019.24.10.1900146
   Javelle E, 2015, PLOS NEGLECT TROP D, V9, DOI 10.1371/journal.pntd.0003603
   Joint Investigation Team of Bureau of Epidemiology, 2008, Wkly. Epidemiol. Surveill. Rep, V39, P717
   Khongwichit S, 2021, PLOS ONE, V16, DOI 10.1371/journal.pone.0247314
   Klanarong N., 2016, Contemp. Hist, V12, P1
   Marano G, 2017, BLOOD TRANSFUS-ITALY, V15, P489, DOI 10.2450/2017.0215-17
   Nakkhara P, 2013, T ROY SOC TROP MED H, V107, P789, DOI 10.1093/trstmh/trt083
   Nanakorn N, 2021, AM J TROP MED HYG, V105, P955, DOI 10.4269/ajtmh.21-0436
   Näslund J, 2021, VECTOR-BORNE ZOONOT, V21, P731, DOI 10.1089/vbz.2020.2762
   National Statistical Office, 2020, Statistical Yearbook Thailand 2020
   Ndenga BA, 2017, PLOS ONE, V12, DOI 10.1371/journal.pone.0189971
   Ninla-aesong P, 2020, VIRAL IMMUNOL, V33, P86, DOI 10.1089/vim.2019.0168
   Nitatpattana N, 2014, VIROL J, V11, DOI 10.1186/1743-422X-11-183
   Phadungsombat J, 2020, VIRUSES-BASEL, V12, DOI 10.3390/v12111319
   Pongsiri P, 2010, TROP BIOMED, V27, P167
   R Development Core Team, 2023, LANG ENV STAT COMP, DOI DOI 10.59350/T79XT-TF203
   ROBINSON M C, 1955, Trans R Soc Trop Med Hyg, V49, P28, DOI [10.1016/0035-9203(55)90080-8, 10.1016/0035-9203(57)90022-6]
   Sam IC, 2009, J CLIN VIROL, V46, P180, DOI 10.1016/j.jcv.2009.07.016
   Sumodan P. K., 2015, Socio-ecological dimensions of infectious diseases in Southeast Asia, P155
   Thaikruea L., 2011, Chiang Mai Med. J, V50, P1
   Thaikruea Lakkana, 1997, Southeast Asian Journal of Tropical Medicine and Public Health, V28, P359
   Thammapalo S., 2020, Dis Control J Internet, V46, P280
   Thavara U, 2009, SE ASIAN J TROP MED, V40, P951
   Theamboonlers A, 2009, JPN J INFECT DIS, V62, P303
   Tongkumchum P., 2009, Songklanakarin J Sci Technol, V31, P151
   Tritsch SR, 2020, J RHEUMATOL, V47, P1267, DOI 10.3899/jrheum.190162
   Waldock J, 2013, PATHOG GLOB HEALTH, V107, P224, DOI 10.1179/2047773213Y.0000000100
   World Health Organization and Regional Office for South-East Asia, 2009, Guidelines for Prevention and Control of Chikungunya Fever
   World Health Organization (WHO), 2020, Chikungunya fact sheet
NR 45
TC 1
Z9 1
U1 0
U2 2
PU NATURE PORTFOLIO
PI BERLIN
PA HEIDELBERGER PLATZ 3, BERLIN, 14197, GERMANY
SN 2045-2322
J9 SCI REP-UK
JI Sci Rep
PD NOV 3
PY 2023
VL 13
IS 1
AR 18972
DI 10.1038/s41598-023-45307-9
PG 12
WC Multidisciplinary Sciences
WE Science Citation Index Expanded (SCI-EXPANDED)
SC Science & Technology - Other Topics
GA Y1EH5
UT WOS:001102763800014
PM 37923773
OA gold, Green Published
DA 2025-07-26
ER

PT J
AU Felix, JD
   Almeida, MC
   Lopes, MFD
   de Athayde, FRF
   Troiano, JA
   Scaramele, NF
   Furlan, AD
   Lopes, FL
AF Felix, Juliana de Souza
   Almeida, Mariana Cordeiro
   Lopes, Maria Fernanda da Silva
   de Athayde, Flavia Regina Florencio
   Troiano, Jessica Antonini
   Scaramele, Natalia Francisco
   Furlan, Amanda de Oliveira
   Lopes, Flavia Lombardi
TI Co-expression analysis suggests lncRNA-mRNA interactions enhance
   antiviral immune response during acute Chikungunya fever in whole blood
   of pediatric patients
SO PLOS ONE
LA English
DT Article
ID LONG NONCODING RNAS; RIG-I; RECOGNITION; DENGUE
AB Chikungunya virus is an arbovirus that causes the neglected tropical disease chikungunya fever, common in tropical areas worldwide. There is evidence that arboviruses alter host transcriptome and modulate immune response; this modulation may involve transcriptional and post-transcriptional control mechanisms mediated by long non-coding RNAs (lncRNAs). Herein, we employed bioinformatic analysis to evaluate co-expression of lncRNAs and their putative target mRNAs in whole blood during natural Chikungunya infection in adolescent boys. Sequencing data from GSE99992 was uploaded to the Galaxy web server, where data was aligned with HISAT2, gene counts were estimated with HTSeq-count, and differential expression was run with DESeq2. After gene classification with Biomart, Pearson's correlation was applied to identify potential interactions between lncRNAs and mRNAs, which were later classified into cis and trans according to genomic location (FEELnc) and binding potential (LncTar), respectively. We identified 1,975 mRNAs and 793 lncRNAs that were differentially expressed between the acute and convalescent stages of infection in the blood. Of the co-expressed lncRNAs and mRNAs, 357 potentially interact in trans and 9 in cis; their target mRNAs enriched pathways related to immune response and viral infections. Out of 52 enriched KEGG pathways, the RIG-I like receptor signaling is enriched by the highest number of target mRNAs. This pathway starts with the recognition of viral pathogens, leading to innate immune response mediated by the production of IFN-I and inflammatory cytokines. Our findings indicate that alterations in lncRNA expression in adolescent boys, induced by acute Chikungunya infection, potentially modulate mRNAs that contribute to antiviral immune responses.
C1 [Felix, Juliana de Souza; Almeida, Mariana Cordeiro; Lopes, Maria Fernanda da Silva; de Athayde, Flavia Regina Florencio; Troiano, Jessica Antonini; Scaramele, Natalia Francisco; Furlan, Amanda de Oliveira; Lopes, Flavia Lombardi] Sao Paulo State Univ Unesp, Sch Vet Med, Dept Prod & Anim Hlth, Aracatuba, SP, Brazil.
C3 Universidade Estadual Paulista
RP Lopes, FL (corresponding author), Sao Paulo State Univ Unesp, Sch Vet Med, Dept Prod & Anim Hlth, Aracatuba, SP, Brazil.
EM flavia.lopes@unesp.br
RI Almeida, Mariana/JLM-2055-2023; Scaramele, Natália/O-7415-2019; Felix,
   Juliana/JMQ-8133-2023; lopes, flavia/A-6608-2009
OI de Souza Felix, Juliana/0000-0002-8635-1674; Furlan, Amanda de
   Oliveira/0000-0002-6467-590X; Cordeiro Almeida,
   Mariana/0000-0003-4371-1446; lopes, flavia/0000-0002-3173-3712; Lopes,
   Maria Fernanda/0000-0001-9123-9452; Florencio de Athayde, Flavia
   Regina/0000-0001-8856-7164
FU So Paulo Research Foundation (FAPESP) [2019/13542-2]; Coordination of
   Superior Level Staff Improvement (CAPES); CAPES (PNPD/CAPES); National
   Council for Scientific and Technological Development (CNPq)
FX This work was supported by the S & atilde;o Paulo Research Foundation
   (FAPESP) [grant number #2019/13542-2] (https://fapesp.br/). JSF, MCA,
   MFSL, FRFA, NFS, and AOF had scholarships from Coordination of Superior
   Level Staff Improvement (CAPES) (https://www.gov.br/capes/pt-br). JAT
   held a fellowship from the Post-Doctorate National Program financed by
   CAPES (PNPD/CAPES). FLL is a PQ2 scholar from National Council for
   Scientific and Technological Development (CNPq)
   (https://www.gov.br/cnpq/pt-br). The funders had no role in study
   design, data collection and analysis, decision to publish, or
   preparation of the manuscript.
CR Anders S, 2015, BIOINFORMATICS, V31, P166, DOI 10.1093/bioinformatics/btu638
   Barriocanal M, 2015, FRONT IMMUNOL, V5, P1, DOI 10.3389/fimmu.2014.00655
   Couderc T, 2015, ANTIVIR RES, V121, P120, DOI 10.1016/j.antiviral.2015.07.002
   Cunningham F, 2022, NUCLEIC ACIDS RES, V50, pD988, DOI 10.1093/nar/gkab1049
   European Center for Disease Prevention and Control, 2022, CHIK WORLDW OV
   Ewels P, 2016, BIOINFORMATICS, V32, P3047, DOI 10.1093/bioinformatics/btw354
   Fortes P, 2016, VIRUS RES, V212, P1, DOI 10.1016/j.virusres.2015.10.002
   Geddes VEV, 2021, FRONT CELL INFECT MI, V11, DOI 10.3389/fcimb.2021.641261
   Ginn L, 2021, REV MED VIROL, V31, DOI 10.1002/rmv.2198
   Herrlein ML, 2022, J VIROL, V96, DOI 10.1128/jvi.02117-21
   Hu BX, 2017, VIROL J, V14, DOI 10.1186/s12985-017-0882-6
   Hua C, 2017, CURR RHEUMATOL REP, V19, DOI 10.1007/s11926-017-0694-0
   Jones PH, 2013, VIROLOGY, V438, P37, DOI 10.1016/j.virol.2013.01.010
   Kambara H, 2015, FRONT IMMUNOL, V5, DOI 10.3389/fimmu.2014.00676
   Kato H, 2006, NATURE, V441, P101, DOI 10.1038/nature04734
   Kato H, 2005, IMMUNITY, V23, P19, DOI 10.1016/j.immuni.2005.04.010
   Kim D, 2015, NAT METHODS, V12, P357, DOI [10.1038/nmeth.3317, 10.1038/NMETH.3317]
   Leinonen R, 2011, NUCLEIC ACIDS RES, V39, pD19, DOI 10.1093/nar/gkq1019
   Li JW, 2015, BRIEF BIOINFORM, V16, P806, DOI 10.1093/bib/bbu048
   Neto ASL, 2019, PLOS NEGLECT TROP D, V13, DOI 10.1371/journal.pntd.0007575
   Lopez LA, 2012, J VIROL, V86, P5467, DOI 10.1128/JVI.06280-11
   Love MI, 2014, GENOME BIOL, V15, DOI 10.1186/s13059-014-0550-8
   Mahauad-Fernandez WD, 2014, J GEN VIROL, V95, P2450, DOI 10.1099/vir.0.068643-0
   Mayer SV, 2017, ACTA TROP, V166, P155, DOI 10.1016/j.actatropica.2016.11.020
   Michlmayr D, 2020, CELL REP, V31, DOI 10.1016/j.celrep.2020.107569
   Michlmayr D, 2018, MOL SYST BIOL, V14, DOI 10.15252/msb.20177862
   Ngono AE, 2018, ANNU REV IMMUNOL, V36, P279, DOI 10.1146/annurev-immunol-042617-053142
   O'Neill LAJ, 2011, CELL, V147, P259, DOI 10.1016/j.cell.2011.09.027
   Pan XB, 2012, PLOS ONE, V7, DOI 10.1371/journal.pone.0051033
   Raudvere U, 2019, NUCLEIC ACIDS RES, V47, pW191, DOI 10.1093/nar/gkz369
   Rusinova I, 2013, NUCLEIC ACIDS RES, V41, pD1040, DOI 10.1093/nar/gks1215
   Statello L, 2021, NAT REV MOL CELL BIO, V22, P96, DOI 10.1038/s41580-020-00315-9
   Thoresen D, 2021, IMMUNOL REV, V304, P154, DOI 10.1111/imr.13022
   Vierbuchen T, 2021, SEMIN CELL DEV BIOL, V111, P126, DOI 10.1016/j.semcdb.2020.06.009
   Wang XJ, 2017, AM J TROP MED HYG, V97, P1904, DOI 10.4269/ajtmh.17-0307
   Werner MS, 2015, CELL REP, V12, P1089, DOI 10.1016/j.celrep.2015.07.033
   Wucher V, 2017, NUCLEIC ACIDS RES, V45, DOI 10.1093/nar/gkw1306
   Yoneyama M, 2009, IMMUNOL REV, V227, P54, DOI 10.1111/j.1600-065X.2008.00727.x
   Zhu JZ, 2015, CURR OPIN VIROL, V12, P15, DOI 10.1016/j.coviro.2015.01.010
NR 39
TC 2
Z9 2
U1 0
U2 0
PU PUBLIC LIBRARY SCIENCE
PI SAN FRANCISCO
PA 1160 BATTERY STREET, STE 100, SAN FRANCISCO, CA 94111 USA
SN 1932-6203
J9 PLOS ONE
JI PLoS One
PD NOV 3
PY 2023
VL 18
IS 11
AR e0294035
DI 10.1371/journal.pone.0294035
PG 11
WC Multidisciplinary Sciences
WE Science Citation Index Expanded (SCI-EXPANDED)
SC Science & Technology - Other Topics
GA X5JI3
UT WOS:001098807300017
PM 37922302
OA gold, Green Published
DA 2025-07-26
ER

PT J
AU Stanley, SM
   Khera, HK
   Chandrasingh, S
   George, CE
   Mishra, RK
AF Stanley, Swetha Mariam
   Khera, Harvinder Kour
   Chandrasingh, Sindhulina
   George, Carolin Elizabeth
   Mishra, Rakesh K.
TI A comprehensive review of dengue with a focus on emerging solutions for
   precision and timely detection
SO INTERNATIONAL JOURNAL OF BIOLOGICAL MACROMOLECULES
LA English
DT Review
DE Dengue diagnostics; RT-PCR; CRISPR; NASBA; ELISA; Sensors
ID LINKED-IMMUNOSORBENT-ASSAY; ISOTHERMAL AMPLIFICATION; VIRUS SEROTYPES;
   RAPID DETECTION; DIAGNOSIS; DNA; SEQUENCE; CHIKUNGUNYA; PREVENTION;
   BIOSENSOR
AB Dengue is a global health problem, caused by the dengue virus (DENV), which belongs to the Flaviviridae family of viruses. The transmission of DENV occurs through vectors, Ae. aegypti and Ae. Albopictus mosquitoes, to the human host, classifying it as a vector-borne disease. The disease incidence is increasing at an alarming rate and needs to be tackled to reduce the morbidity and mortality caused by the disease. Environmental and clinical surveillance, detection of the virus, and diagnostics are critical tools to address this issue. In this comprehensive review, we explore various diagnostic techniques and the associated challenges within the context of dengue. While we briefly touch upon dengue's epidemiology, serotypes, and pathogenesis, our primary emphasis remains on diagnostics. We delve into the intricacies of these diagnostic methods, considering both the challenges they entail and the potential they hold in terms of accuracy and accessibility. It's important to note that the review does not extensively cover clinical aspects or regional variations of the disease.
C1 [Stanley, Swetha Mariam; Khera, Harvinder Kour; Mishra, Rakesh K.] Bangalore Life Sci Cluster BLiSC, Tata Inst Genet & Soc, NCBS Campus,inStem Bldg, Bellary Rd,, Bengaluru, India.
   [Chandrasingh, Sindhulina; George, Carolin Elizabeth] Bangalore Baptist Hosp, Bengaluru, India.
RP Khera, HK (corresponding author), Bangalore Life Sci Cluster BLiSC, Tata Inst Genet & Soc, NCBS Campus,inStem Bldg, Bellary Rd,, Bengaluru, India.
EM harvinder.khera@tigs.res.in
RI Khera, Harvinder/AAB-8014-2019; Chandrasingh, Sindhulina/JVY-8661-2024;
   Mishra, Rakesh/G-5118-2012
OI Khera, Harvinder Kour/0000-0002-3292-5193; Chandrasingh,
   Sindhulina/0000-0001-8149-5727; 
FU TATA Trust
FX Authors acknowledge TATA Trust for funding support. The authors are
   thankful to Dr. Arati Ramesh, Principal Scientist, Tata Institute for
   Genetics and Society for reviewing and providing valuable comments.
CR Abu Odeh A, 2017, MICROCHIM ACTA, V184, P2211, DOI 10.1007/s00604-017-2249-5
   Anderson NW, 2014, DIAGN MICR INFEC DIS, V79, P194, DOI 10.1016/j.diagmicrobio.2014.02.001
   Ariffin EY, 2018, SENSORS-BASEL, V18, DOI 10.3390/s18041173
   Carrillo MA, 2021, BMC PUBLIC HEALTH, V21, DOI 10.1186/s12889-020-10126-4
   Carrington LB, 2014, FRONT IMMUNOL, V5, DOI 10.3389/fimmu.2014.00290
   CDC, 2019, Dengue Serologic Tests
   CDC, 2018, CDC-Dengue Clinical Case Management (DCCM)-Home
   Cegolon L, 2018, SINGAP MED J, V59, P165, DOI 10.11622/smedj.2018031
   Chan SK, 2019, SLAS DISCOV, V24, P68, DOI 10.1177/2472555218791743
   Chatchen S, 2017, ASIAN PAC J TROP MED, V10, P11, DOI 10.1016/j.apjtm.2016.12.002
   Conceiçao TM, 2010, J VIROL METHODS, V163, P1, DOI 10.1016/j.jviromet.2009.10.001
   Dauner AL, 2015, DIAGN MICR INFEC DIS, V83, P30, DOI 10.1016/j.diagmicrobio.2015.05.004
   De Paula Sérgio Oliveira, 2004, Braz J Infect Dis, V8, P390, DOI 10.1590/S1413-86702004000600002
   Dhal A., 2020, SENS INT
   Duyen VTC, 2023, ANAL METHODS-UK, V15, P3991, DOI 10.1039/d3ay00756a
   Eivazzadeh-Keihan R, 2019, MICROCHIM ACTA, V186, DOI 10.1007/s00604-019-3420-y
   Fletcher SJ, 2010, BIOSENS BIOELECTRON, V26, P1696, DOI 10.1016/j.bios.2010.07.046
   Ganguli A, 2017, BIOMED MICRODEVICES, V19, DOI 10.1007/s10544-017-0209-9
   Gao MX, 2019, ACS INFECT DIS, V5, P1907, DOI 10.1021/acsinfecdis.9b00241
   Grobusch MP, 2006, CLIN MICROBIOL INFEC, V12, P395, DOI 10.1111/j.1469-0691.2006.01353.x
   Gurukumar KR, 2009, VIROL J, V6, DOI 10.1186/1743-422X-6-10
   Guzman MG, 2015, LANCET, V385, P453, DOI 10.1016/S0140-6736(14)60572-9
   Guzmán MG, 2004, INT J INFECT DIS, V8, P69, DOI 10.1016/j.ijid.2003.03.003
   Harsha G, 2023, GEOJOURNAL, V88, P2449, DOI 10.1007/s10708-022-10757-7
   HENCHAL EA, 1990, CLIN MICROBIOL REV, V3, P376, DOI 10.1128/CMR.3.4.376-396.1990
   Inoue S, 2010, VECTOR-BORNE ZOONOT, V10, P143, DOI 10.1089/vbz.2008.0153
   Islam MA, 2020, INT J MOL SCI, V21, DOI 10.3390/ijms21218281
   Iyer MA, 2014, SENSOR ACTUAT B-CHEM, V202, P1338, DOI 10.1016/j.snb.2014.06.005
   Jasamai M, 2019, J PHARM PHARM SCI, V22, P440, DOI 10.18433/jpps30216
   Kabir MA, 2021, BIOSENSORS-BASEL, V11, DOI 10.3390/bios11070206
   Kamila K., Kuby Immunology, V4th
   Karunakaran A, 2014, J INFECT PUBLIC HEAL, V7, P114, DOI 10.1016/j.jiph.2013.09.006
   Katzelnick LC, 2015, SCIENCE, V349, P1338, DOI 10.1126/science.aac5017
   Khera HK, 2024, MOL BIOTECHNOL, V66, P2168, DOI 10.1007/s12033-023-00870-4
   Kim J, 2020, BIOCHIP J, V14, P421, DOI 10.1007/s13206-020-4409-7
   Lau YL, 2015, PLOS ONE, V10, DOI 10.1371/journal.pone.0138694
   Li SH, 2011, VIROL J, V8, DOI 10.1186/1743-422X-8-360
   Lopez-Jimena B, 2018, PLOS NEGLECT TROP D, V12, DOI 10.1371/journal.pntd.0006381
   Lu X, 2012, AM J TROP MED HYG, V87, P947, DOI 10.4269/ajtmh.2012.11-0721
   Lobato IM, 2018, TRAC-TREND ANAL CHEM, V98, P19, DOI 10.1016/j.trac.2017.10.015
   Messina JP, 2014, TRENDS MICROBIOL, V22, P138, DOI 10.1016/j.tim.2013.12.011
   Miagostovich MP, 1999, J CLIN VIROL, V14, P183, DOI 10.1016/S1386-6532(99)00059-1
   Mok J, 2021, SENSOR ACTUAT B-CHEM, V343, DOI 10.1016/j.snb.2021.130077
   Morabito K, 2013, MOL DIAGN THER, V17, P185, DOI 10.1007/s40291-013-0029-4
   Mustafa M.S., 2014, Discovery of Fifth Serotype of Dengue Virus (DENV-5): A New Public Health Dilemma in Dengue Control
   Myhrvold C, 2018, SCIENCE, V360, P444, DOI 10.1126/science.aas8836
   Nanaware N, 2021, VIRUSES-BASEL, V13, DOI 10.3390/v13101967
   Nascimento EJM, 2021, INT J MOL SCI, V22, DOI 10.3390/ijms222112004
   National Center for Vector Borne Diseases Control (NCVBDC), 2022, DENGUE/DHF SITUATION IN INDIA:: National Center for Vector Borne Diseases Control (NCVBDC)
   Neeraja M, 2015, J VIROL METHODS, V211, P22, DOI 10.1016/j.jviromet.2014.10.005
   Ngo HT, 2014, ANALYST, V139, P5655, DOI [10.1039/c4an01077a, 10.1039/C4AN01077A]
   NOGUEIRA RMR, 1992, RES VIROLOGY, V143, P423, DOI 10.1016/S0923-2516(06)80136-6
   Oaks J.L., 2007, Equine Infectious Diseases, P116, DOI [10.1016/B978-1-4160-2406-4.50016-8, DOI 10.1016/B978-1-4160-2406-4.50016-8]
   Pal S, 2014, PLOS ONE, V9, DOI 10.1371/journal.pone.0113411
   Paranavitane SA, 2014, BMC INFECT DIS, V14, DOI 10.1186/s12879-014-0570-8
   Pooja C, 2014, ASIAN PAC J TROP MED, V7, P169, DOI 10.1016/S1995-7645(14)60016-X
   Prajapati Ajay Kumar, 2022, National Journal of Community Medicine, V13, P49, DOI 10.5455/njcm.20211204035455
   Priye A, 2017, SCI REP-UK, V7, DOI 10.1038/srep44778
   Rahman SA, 2014, J NANOMATER, V2014, DOI 10.1155/2014/839286
   Rigau-Pérez JG, 1998, LANCET, V352, P971, DOI 10.1016/S0140-6736(97)12483-7
   Roy SK, 2021, CAN J MICROBIOL, V67, P687, DOI 10.1139/cjm-2020-0572
   Samal Roopa Rani, 2020, Journal of Applied and Natural Science, V12, P460, DOI 10.31018/jans.v12i3.2360
   Sánchez-Purrà M, 2017, ACS INFECT DIS, V3, P767, DOI 10.1021/acsinfecdis.7b00110
   Scott TW, 2010, CURR TOP MICROBIOL, V338, P115, DOI 10.1007/978-3-642-02215-9_9
   Senapati S, 2014, BIOSENS BIOELECTRON, V60, P92, DOI 10.1016/j.bios.2014.04.008
   Shoushtari M, 2021, BIOTECHNOL LETT, V43, P2149, DOI 10.1007/s10529-021-03175-1
   Siew QY, 2021, BIOSENS BIOELECTRON, V176, DOI 10.1016/j.bios.2020.112895
   Singhal C, 2017, BIOSENS BIOELECTRON, V97, P75, DOI 10.1016/j.bios.2017.05.047
   Srivastava P, 2023, 3 BIOTECH, V13, DOI 10.1007/s13205-023-03628-6
   Tan KK, 2018, BMC EVOL BIOL, V18, DOI 10.1186/s12862-018-1175-4
   Taylor-Robinson A.W, 2016, INT J CLIN MED MICRO, V1, P101, DOI [10.15344/2456-4028/2016/101, DOI 10.15344/2456-4028/2016/101]
   Teoh BT, 2015, J CLIN MICROBIOL, V53, P830, DOI 10.1128/JCM.02648-14
   To ACY, 2018, BIOINFORMATICS, V34, P2862, DOI 10.1093/bioinformatics/bty216
   Usawattanakul W., 2002, Detection of Dengue Viral RNA in Patients' Sera by Nucleic Acid Sequence-Based Amplification (NASBA) and Polymerase Chain Reaction (PCR), V26
   Vázquez S, 2003, CLIN DIAGN LAB IMMUN, V10, P1074, DOI 10.1128/CDLI.10.6.1074-1077.2003
   Waggoner JJ, 2013, PLOS NEGLECT TROP D, V7, DOI 10.1371/journal.pntd.0002116
   Wasik D, 2017, BIOSENS BIOELECTRON, V91, P811, DOI 10.1016/j.bios.2017.01.017
   WHO, 2009, WHO TECH REP SER, V958, P1
   WHO Global Observatory for eHealth, 2011, MHEALTH NEW HORIZONS
   World Health Organization, 2023, Dengue and Severe Dengue
   Wu SJL, 2001, J CLIN MICROBIOL, V39, P2794, DOI 10.1128/JCM.39.8.2794-2798.2001
   Yamada KI, 2002, J CLIN VIROL, V24, P203, DOI 10.1016/S1386-6532(01)00250-5
   Yin Z, 2020, SENSOR ACTUAT B-CHEM, V310, DOI 10.1016/j.snb.2020.127854
   Yung CF, 2015, AM J TROP MED HYG, V92, P999, DOI 10.4269/ajtmh.14-0628
   Zhang GJ, 2010, SENSOR ACTUAT B-CHEM, V146, P138, DOI 10.1016/j.snb.2010.02.021
   Zhao YX, 2015, CHEM REV, V115, P12491, DOI 10.1021/acs.chemrev.5b00428
   Zhong M, 2022, SENSOR ACTUAT B-CHEM, V366, DOI 10.1016/j.snb.2022.132011
NR 87
TC 7
Z9 7
U1 3
U2 10
PU ELSEVIER
PI AMSTERDAM
PA RADARWEG 29, 1043 NX AMSTERDAM, NETHERLANDS
SN 0141-8130
EI 1879-0003
J9 INT J BIOL MACROMOL
JI Int. J. Biol. Macromol.
PD JAN
PY 2024
VL 254
AR 127613
DI 10.1016/j.ijbiomac.2023.127613
EA NOV 2023
PN 1
PG 22
WC Biochemistry & Molecular Biology; Chemistry, Applied; Polymer Science
WE Science Citation Index Expanded (SCI-EXPANDED)
SC Biochemistry & Molecular Biology; Chemistry; Polymer Science
GA Y7QT0
UT WOS:001107176400001
PM 37875186
DA 2025-07-26
ER

PT J
AU Zhang, WR
   Wang, JN
   Liu, QM
   Gong, ZY
AF Zhang, Wenrong
   Wang, Jinna
   Liu, Qinmei
   Gong, Zhenyu
TI A Review of Pathogens Transmitted by the Container-Inhabiting
   Mosquitoes, Aedes Albopictus, A Global Public Health Threat
SO CHINA CDC WEEKLY
LA English
DT Review
ID ACUTE FEBRILE ILLNESS; WEST NILE VIRUS; MAYARO-VIRUS; HUMAN INFECTION;
   ALPHAVIRUSES; CHIKUNGUNYA; XINJIANG; DISEASE; DENGUE; CHINA
AB Dengue virus (DENV), Chikungunya virus (CHIKV), and Zika virus (ZIKV) are highly pathogenic human arboviruses transmitted by the Aedes (Stegomyia) albopictus (Skuse) (Diptera: Culicidae) or Ae. Albopictus mosquito. These arboviruses are responsible for causing fever, hemorrhagic conditions, and neurological diseases in humans post-bite from an infected Aedes mosquito. Over the past 80 years, the Ae. albopictus has infested every habitable continent, bar Antarctica, thereby escalating the probability of global insect-borne infectious disease outbreaks. This research follows the global transmission pattern of Ae. albopictus and provides a summary of disease prevention and control strategies for mosquito-borne infections, as implemented by the World Health Organization (WHO) and both Asian and European countries. Consequently, this study can aid in the prevention and control of mosquito-borne diseases while acting as a basis for international collaboration on effectively managing arbovirus infection issues in public health.
C1 [Zhang, Wenrong] Hangzhou Med Coll, Sch Publ Hlth, Hangzhou, Zhejiang, Peoples R China.
   [Wang, Jinna; Liu, Qinmei; Gong, Zhenyu] Zhejiang Prov Ctr Dis Control & Prevent, Inst Infect Dis Prevent & Control, Hangzhou, Zhejiang, Peoples R China.
C3 Hangzhou Medical College; Zhejiang Provincial Center for Disease Control
   & Prevention
RP Gong, ZY (corresponding author), Zhejiang Prov Ctr Dis Control & Prevent, Inst Infect Dis Prevent & Control, Hangzhou, Zhejiang, Peoples R China.
EM zhygong@cdc.zj.cn
CR Alencar J, 2021, TROP MED INFECT DIS, V6, DOI 10.3390/tropicalmed6020099
   [Anonymous], 2016, Surveillance and Control of Aedes aegypti and Aedes albopictus in the United States
   [Anonymous], 2021, Sci Rep, V11, P14010, DOI [10.1038/s41598-021-93309-2, DOI 10.1038/S41598-021]
   Auerswald H, 2021, VIRUSES-BASEL, V13, DOI 10.3390/v13061154
   BARDO V., 1959, JOUR HYG EPIDEMIOL MICROBIOL AND IMMUNOL, V3, P264
   Brunini S, 2017, EMERG INFECT DIS, V23, P1025, DOI 10.3201/eid2306.160929
   Calvet G, 2016, LANCET INFECT DIS, V16, P653, DOI 10.1016/S1473-3099(16)00095-5
   Calzolari M, 2022, MICROBIOL SPECTR, V10, DOI 10.1128/spectrum.01587-22
   CAUSEY OR, 1957, AM J TROP MED HYG, V6, P1017, DOI 10.4269/ajtmh.1957.6.1017
   Chancey C, 2015, BIOMED RES INT, V2015, DOI 10.1155/2015/376230
   [程锦泉 Cheng Jinquan], 2016, [中国公共卫生, China Journal of Public Health], V32, P569
   Coimbra Terezinha Lisieux M., 2007, Rev. Inst. Med. trop. S. Paulo, V49, P221, DOI 10.1590/S0036-46652007000400005
   DICK GWA, 1952, T ROY SOC TROP MED H, V46, P509, DOI 10.1016/0035-9203(52)90042-4
   Diop F, 2019, VIRUSES-BASEL, V11, DOI 10.3390/v11100924
   Furuya-Kanamori L, 2016, BMC INFECT DIS, V16, DOI 10.1186/s12879-016-1417-2
   de Figueiredo MLG, 2014, REV SOC BRAS MED TRO, V47, P677
   Garcia-Rejon JE, 2021, INSECTS, V12, DOI 10.3390/insects12110967
   Gong Weiwei, 2014, Zhonghua Yu Fang Yi Xue Za Zhi, V48, P366
   Guo XX, 2020, VECTOR-BORNE ZOONOT, V20, P374, DOI 10.1089/vbz.2019.2492
   Heffelfinger JD, 2017, MMWR-MORBID MORTAL W, V66, P579, DOI 10.15585/mmwr.mm6622a3
   HOTTA H, 1981, J GEN VIROL, V52, P71, DOI 10.1099/0022-1317-52-1-71
   Jiang SF, 2010, J MED ENTOMOL, V47, P788, DOI 10.1603/ME08292
   Jiang YJ, 2005, Foreign Med Sci Parasit Dis, V32, P271
   Kong WL, 2011, INDIAN J VIROL, V22, P66, DOI 10.1007/s13337-011-0035-2
   Kyle JL, 2008, ANNU REV MICROBIOL, V62, P71, DOI 10.1146/annurev.micro.62.081307.163005
   Lednicky J, 2016, EMERG INFECT DIS, V22, P2000, DOI 10.3201/eid2211.161015
   Li Li, 2021, China Tropical Medicine, V21, P809, DOI 10.13604/j.cnki.46-1064/r.2021.08.19
   Li XL, 2013, VECTOR-BORNE ZOONOT, V13, P131, DOI 10.1089/vbz.2012.0995
   Lin Xiao-juan, 2022, Chinese Journal of Virology, V38, P1366, DOI 10.13242/j.cnki.bingduxuebao.004225
   Liu QY, 2018, Electron J Emerg Infect Dis, V3, P75, DOI 10.3877/j.issn.2096-2738.2018.02.005
   Lu Z, 2014, EMERG INFECT DIS, V20, P1421, DOI 10.3201/eid2008.131433
   Lu Z, 2009, EMERG INFECT DIS, V15, P306, DOI 10.3201/eid1502.080722
   Meng Feng-xia, 2015, Zhongguo Meijieshengwuxue Ji Kongzhi Zazhi, V26, P4
   Mulderij-Jansen V, 2022, PLOS ONE, V17, DOI 10.1371/journal.pone.0277038
   Mustafa M S, 2015, Med J Armed Forces India, V71, P67, DOI 10.1016/j.mjafi.2014.09.011
   NIMMANNITYA S, 1969, AM J TROP MED HYG, V18, P954, DOI 10.4269/ajtmh.1969.18.954
   Paupy C, 2009, MICROBES INFECT, V11, P1177, DOI 10.1016/j.micinf.2009.05.005
   Plourde AR, 2016, EMERG INFECT DIS, V22, P1185, DOI 10.3201/eid2207.151990
   ROSEN L, 1978, SCIENCE, V199, P909, DOI 10.1126/science.203035
   Roy SK, 2021, CAN J MICROBIOL, V67, P687, DOI 10.1139/cjm-2020-0572
   Shen LM, 2020, Chin J Health Lab Technol, V30, P1121
   Silva JVJ, 2018, ACTA TROP, V188, P213, DOI 10.1016/j.actatropica.2018.09.003
   Su CL, 2014, PLOS NEGLECT TROP D, V8, DOI 10.1371/journal.pntd.0003122
   Suhrbier A, 2012, NAT REV RHEUMATOL, V8, P420, DOI 10.1038/nrrheum.2012.64
   Swan T, 2022, PARASITE VECTOR, V15, DOI 10.1186/s13071-022-05413-5
   Tesh RB, 1999, CLIN INFECT DIS, V28, P67, DOI 10.1086/515070
   Tourapi C, 2022, TROP MED INFECT DIS, V7, DOI 10.3390/tropicalmed7070125
   Van den Eynde C, 2022, PATHOGENS, V11, DOI 10.3390/pathogens11030317
   Wang WH, 2020, J MICROBIOL IMMUNOL, V53, P963, DOI 10.1016/j.jmii.2020.03.007
   World Health Organization, 2020, For the future: towards the healthiest and safest region: a vision for the WHO work with Member States and partners in the Western Pacific
   Wu WL, 2011, VIROL J, V8, DOI 10.1186/1743-422X-8-322
   Carrillo-Hernández MY, 2018, BMC INFECT DIS, V18, DOI 10.1186/s12879-018-2976-1
   Zhang YM, 2022, FRONT MICROBIOL, V13, DOI 10.3389/fmicb.2022.888751
NR 53
TC 5
Z9 5
U1 0
U2 14
PU Chinese Center for Disease Control and Prevention
PI Changping District
PA No.155 Changbai Road, Changping District, Beijing, PEOPLES R CHINA
SN 2096-7071
EI 2097-3101
J9 CHINA CDC WEEKLY
JI China CDC Weekly
PD NOV 3
PY 2023
VL 5
IS 44
BP 984
EP 990
DI 10.46234/ccdcw2023.185
PG 7
WC Public, Environmental & Occupational Health
WE Science Citation Index Expanded (SCI-EXPANDED); Social Science Citation Index (SSCI)
SC Public, Environmental & Occupational Health
GA M2G4O
UT WOS:001355771500001
PM 38023389
OA hybrid, Green Published
DA 2025-07-26
ER

PT J
AU Alagarasu, K
   Patil, J
   Jadhav, S
   Chowdhury, D
   Bote, M
   Punekar, M
   More, A
   Kakade, M
   Bachal, R
   Gurav, Y
   Cherian, S
   Parashar, D
AF Alagarasu, Kalichamy
   Patil, Jayashri
   Jadhav, Santoshkumar
   Chowdhury, Deepika
   Bote, Minal
   Punekar, Madhura
   More, Ashwini
   Kakade, Mahadeo
   Bachal, Rupali
   Gurav, Yogesh
   Cherian, Sarah
   Parashar, Deepti
TI Understanding the resurgence of chikungunya virus during 2020-2021 in
   Pune, India, based on genomic analyses: A seven year study
SO JOURNAL OF MEDICAL VIROLOGY
LA English
DT Article
DE chikungunya; East Central South African genotype; phylogenetics
ID POLYMERASE
AB A surge in chikungunya was observed during 2020-21 in Pune district of Maharashtra, India. Whole genome sequencing and phylogenetic analysis of 21 samples/sequences revealed them as Indian ocean lineage of East Central South African genotype. Two distinct sequence clusters were found to circulate during 2020-21; one with E1:K211E and E2:V264A mutations while the other had E1:I317V mutation along with E1:K211E and E2: V264A mutations. The former, the predominant cluster (n=18), clustered with chikungunya virus (CHIKV) strains of pre 2014 period while the latter (n=3) clustered with 2016-2018 period Indian strains. Though E1: A226V was not detected in any of the 21 sequences, several unique mutations were detected in the strains which might have played key roles in the enhanced virus transmission during the period. The study highlights parallel evolution, introduction from the neighboring regions and cocirculation of two sequence clusters of CHIKV in Pune. The complete genome data can be useful to determine how the circulating strains differ from candidate vaccines and might help to predict the protective efficacy of chikungunya vaccine candidates.
C1 [Alagarasu, Kalichamy; Patil, Jayashri; Chowdhury, Deepika; Bote, Minal; Punekar, Madhura; More, Ashwini; Kakade, Mahadeo; Bachal, Rupali; Parashar, Deepti] ICMR Natl Inst Virol, Dengue & Chikungunya Grp, 20A,Dr Ambedkar Rd, Pune 411001, Maharashtra, India.
   [Jadhav, Santoshkumar; Cherian, Sarah] ICMR Natl Inst Virol, Bioinformat & Data Management Grp, Pune, Maharashtra, India.
   [Gurav, Yogesh] ICMR Natl Inst Virol, Hlth Technol Assessment Grp, Pune, Maharashtra, India.
   [Parashar, Deepti] ICMR Natl Inst Virol, Diagnost Reagent Facil, Pune, Maharashtra, India.
C3 Indian Council of Medical Research (ICMR); ICMR - National Institute of
   Virology (NIV); Indian Council of Medical Research (ICMR); ICMR -
   National Institute of Virology (NIV); Indian Council of Medical Research
   (ICMR); ICMR - National Institute of Virology (NIV); Indian Council of
   Medical Research (ICMR); ICMR - National Institute of Virology (NIV)
RP Alagarasu, K; Parashar, D (corresponding author), ICMR Natl Inst Virol, Dengue & Chikungunya Grp, 20A,Dr Ambedkar Rd, Pune 411001, Maharashtra, India.
EM alagarasu@gmail.com; deeptiparasharster@gmail.com
RI ; Parashar, Dr. Deepti/K-3441-2019; Alagarasu, Kalichamy/C-4879-2017;
   Cherian, Sarah/ABA-6207-2021
OI Punekar, Madhura/0000-0001-7557-9289; Alagarasu,
   Kalichamy/0000-0003-1401-8589; 
CR Agarwal A, 2016, VIROLOGY, V497, P59, DOI 10.1016/j.virol.2016.06.025
   Alagarasu K., 2018, Dengue Bulletin, V40, P33
   Bouman A, 2005, HUM REPROD UPDATE, V11, P411, DOI 10.1093/humupd/dmi008
   Cecilia D, 2015, ARCH VIROL, V160, P323, DOI 10.1007/s00705-014-2217-x
   Center for disease control and prevention, 2022, Use of Jynneos (Smallpox and Monkeypox Vaccine, Live, Nonreplicating) for Preexposure Vaccination of Persons at Risk for Occupational Exposure to Orthopoxviruses: Recommendations of the Advisory Committee on Immunization Practices-United States
   Ciccarese G, 2023, J MED VIROL, V95, DOI 10.1002/jmv.28560
   Dong C., 2023, Curr Res Immunol, V4
   Fernández-Parrado M, 2023, J EUR ACAD DERMATOL, V37, pE342, DOI 10.1111/jdv.18622
   Freire MCLC, 2022, SCI REP-UK, V12, DOI 10.1038/s41598-022-14790-x
   Gao FX, 2023, VIROL J, V20, DOI 10.1186/s12985-023-02085-0
   Gunes AT, 2015, J IMMUNOL RES, V2015, DOI 10.1155/2015/258430
   Hu P, 2021, FRONT IMMUNOL, V12, DOI 10.3389/fimmu.2021.788940
   Kakade MB, 2020, ARCH VIROL, V165, P2311, DOI 10.1007/s00705-020-04725-0
   Khalil S, 2020, INFLAMM RES, V69, P245, DOI 10.1007/s00011-020-01320-6
   Khongwichit S, 2022, SCI REP-UK, V12, DOI 10.1038/s41598-022-27028-7
   Newase P, 2020, INFECT GENET EVOL, V82, DOI 10.1016/j.meegid.2020.104289
   Poland GA, 2022, LANCET INFECT DIS, V22, pE349, DOI 10.1016/S1473-3099(22)00574-6
   Sah R, 2023, INT J SURG, V109, P215, DOI 10.1097/JS9.0000000000000142
   Santiago GA, 2013, PLOS NEGLECT TROP D, V7, DOI 10.1371/journal.pntd.0002311
   Sharma H, 2022, BMC PUBLIC HEALTH, V22, DOI 10.1186/s12889-022-13720-w
   Shil P., 2017, Journal of Mosquito Research, V7, P154
   Simonetti O, 2021, HUM VACC IMMUNOTHER, V17, P3268, DOI 10.1080/21645515.2021.1925502
   Surendran SN, 2022, BMC PUBLIC HEALTH, V22, DOI 10.1186/s12889-022-12726-8
   Tamura K, 2013, MOL BIOL EVOL, V30, P2725, DOI [10.1093/molbev/msr121, 10.1093/molbev/mst197]
   Tomar SJ, 2022, VIRUSES-BASEL, V14, DOI 10.3390/v14050998
   Tsetsarkin KA, 2011, PLOS PATHOG, V7, DOI 10.1371/journal.ppat.1002412
   U.S. Food & drug administration, Package Insert-JYNNEOS
   van der Boom M, 2023, BRIT J CLIN PHARMACO, V89, P3302, DOI 10.1111/bcp.15830
   Wang RS, 2023, J DTSCH DERMATOL GES, V21, P255, DOI 10.1111/ddg.14987
   Waqas M, 2023, FRONT IMMUNOL, V14, DOI 10.3389/fimmu.2023.1091941
   Weaver S, 2018, MOL BIOL EVOL, V35, P773, DOI 10.1093/molbev/msx335
   World health organization, 2023, Causality assessment of an adverse event following immunization (AEFI). User manual for the revised WHO classification, V2nd
   Yadav P, 2003, ACTA VIROL, V47, P125
   Yergolkar PN, 2006, EMERG INFECT DIS, V12, P1580, DOI 10.3201/eid1210.060529
   Yoneyama S, 2019, J DERMATOL, V46, pE442, DOI 10.1111/1346-8138.15007
NR 35
TC 0
Z9 0
U1 0
U2 0
PU WILEY
PI HOBOKEN
PA 111 RIVER ST, HOBOKEN 07030-5774, NJ USA
SN 0146-6615
EI 1096-9071
J9 J MED VIROL
JI J. Med. Virol.
PD NOV
PY 2023
VL 95
IS 11
AR e29253
DI 10.1002/jmv.29253
PG 9
WC Virology
WE Science Citation Index Expanded (SCI-EXPANDED)
SC Virology
GA CH7B1
UT WOS:001124416600056
PM 38009608
DA 2025-07-26
ER

PT J
AU Alvarez-Garcia, L
   Sanchez-Garcia, FJ
   Vazquez-Pichardo, M
   Moreno-Altamirano, MM
   Calado, CRC
AF Alvarez-Garcia, Linamary
   Sanchez-Garcia, F. Javier
   Vazquez-Pichardo, Mauricio
   Moreno-Altamirano, M. Maximina
   Calado, Cecilia R. C.
TI Chikungunya Virus, Metabolism, and Circadian Rhythmicity Interplay in
   Phagocytic Cells
SO METABOLITES
LA English
DT Review
DE chikungunya virus; macrophages; metabolic reprogramming; circadian
   immunovirometabolism; tricarboxylic acid cycle
ID COLONY-STIMULATING FACTOR; INNATE IMMUNITY; CLOCK; INFECTION; SUCCINATE;
   ENTRY; IMMUNOMETABOLISM; MACROPHAGES; MECHANISMS; DISEASE
AB Chikungunya virus (CHIKV) is transmitted to humans by mosquitoes of the genus Aedes, causing the chikungunya fever disease, associated with inflammation and severe articular incapacitating pain. There has been a worldwide reemergence of chikungunya and the number of cases increased to 271,006 in 2022 in the Americas alone. The replication of CHIKV takes place in several cell types, including phagocytic cells. Monocytes and macrophages are susceptible to infection by CHIKV; at the same time, they provide protection as components of the innate immune system. However, in host-pathogen interactions, CHIKV might have the ability to alter the function of immune cells, partly by rewiring the tricarboxylic acid cycle. Some viral evasion mechanisms depend on the metabolic reprogramming of immune cells, and the cell metabolism is intertwined with circadian rhythmicity; thus, a circadian immunovirometabolism axis may influence viral pathogenicity. Therefore, analyzing the interplay between viral infection, circadian rhythmicity, and cellular metabolic reprogramming in human macrophages could shed some light on the new field of immunovirometabolism and eventually contribute to the development of novel drugs and therapeutic approaches based on circadian rhythmicity and metabolic reprogramming.
C1 [Alvarez-Garcia, Linamary; Sanchez-Garcia, F. Javier; Vazquez-Pichardo, Mauricio; Moreno-Altamirano, M. Maximina] IPN, Dept Inmunol, Lab Inmunorregulac, Escuela Nacl Ciencias Biol, Prolongac Carpio & Plan Ayala S-N, Mexico City 11340, Mexico.
   [Vazquez-Pichardo, Mauricio] Inst Diagnost & Referencia Epidemiol InDRE, Lab Arbovirus, Dept Virol, Secretaria Salud, Francisco P Miranda 177, Mexico City 01480, Mexico.
C3 Instituto Politecnico Nacional - Mexico
RP Moreno-Altamirano, MM (corresponding author), IPN, Dept Inmunol, Lab Inmunorregulac, Escuela Nacl Ciencias Biol, Prolongac Carpio & Plan Ayala S-N, Mexico City 11340, Mexico.
EM mmorenoal@ipn.mx
RI Calado, Cecilia/E-2102-2014
FU SIP-IPN
FX No Statement Available
CR Akbulut H, 1999, J PINEAL RES, V26, P1, DOI 10.1111/j.1600-079X.1999.tb00560.x
   Al-Sulaiti H, 2023, METABOLITES, V13, DOI 10.3390/metabo13080948
   Alamili M, 2014, PLOS ONE, V9, DOI 10.1371/journal.pone.0087413
   Allen CNS, 2022, VIRUSES-BASEL, V14, DOI 10.3390/v14030602
   [Anonymous], 2015, Wkly Epidemiol Rec, V90, P410
   Arjona A, 2006, BRAIN BEHAV IMMUN, V20, P469, DOI 10.1016/j.bbi.2005.10.002
   Bambouskova M, 2018, NATURE, V556, P501, DOI 10.1038/s41586-018-0052-z
   Bellet MM, 2013, P NATL ACAD SCI USA, V110, P9897, DOI 10.1073/pnas.1120636110
   Bollinger T, 2011, PLOS ONE, V6, DOI 10.1371/journal.pone.0029801
   Bowie AG, 2018, NAT IMMUNOL, V19, P4, DOI 10.1038/s41590-017-0010-1
   Broeckel R, 2015, PATHOGENS, V4, P662, DOI 10.3390/pathogens4030662
   Brown SA, 2016, TRENDS ENDOCRIN MET, V27, P415, DOI 10.1016/j.tem.2016.03.015
   Carter SJ, 2016, J LEUKOCYTE BIOL, V99, P549, DOI 10.1189/jlb.3RU1015-451R
   Chen Q, 2020, NAT COMMUN, V11, DOI 10.1038/s41467-020-16754-z
   Corcoran SE, 2016, J CLIN INVEST, V126, P3699, DOI 10.1172/JCI84431
   Creux N, 2019, CSH PERSPECT BIOL, V11, DOI 10.1101/cshperspect.a034611
   Curtis AM, 2015, P NATL ACAD SCI USA, V112, P7231, DOI 10.1073/pnas.1501327112
   Daniels BP, 2019, IMMUNITY, V50, P64, DOI 10.1016/j.immuni.2018.11.017
   De Caluwé L, 2021, TRENDS MICROBIOL, V29, P634, DOI 10.1016/j.tim.2020.10.011
   De Caluwé L, 2021, FRONT MICROBIOL, V12, DOI 10.3389/fmicb.2021.615165
   Deng WJ, 2018, CELL REP, V24, P366, DOI 10.1016/j.celrep.2018.06.026
   Diamond DL, 2010, PLOS PATHOG, V6, DOI 10.1371/journal.ppat.1000719
   dos Reis LM, 2023, VIRUSES-BASEL, V15, DOI 10.3390/v15020525
   Dupuis-Maguiraga L, 2012, PLOS NEGLECT TROP D, V6, DOI 10.1371/journal.pntd.0001446
   Early JO, 2018, P NATL ACAD SCI USA, V115, pE8460, DOI 10.1073/pnas.1800431115
   Early JO, 2016, SEMIN IMMUNOL, V28, P478, DOI 10.1016/j.smim.2016.10.006
   Edgar RS, 2016, P NATL ACAD SCI USA, V113, P10085, DOI 10.1073/pnas.1601895113
   Ehlers A, 2018, MUCOSAL IMMUNOL, V11, P97, DOI 10.1038/mi.2017.24
   Fall F, 2020, PLOS ONE, V15, DOI 10.1371/journal.pone.0230813
   Fongsaran C, 2014, ARCH VIROL, V159, P3353, DOI 10.1007/s00705-014-2210-4
   Fortier EE, 2011, J IMMUNOL, V187, P6291, DOI 10.4049/jimmunol.1004030
   Froy O, 2007, MOL IMMUNOL, V44, P1954, DOI 10.1016/j.molimm.2006.09.026
   Garaude J, 2016, NAT IMMUNOL, V17, P1037, DOI 10.1038/ni.3509
   Ghosha A, 2017, INTERVIROLOGY, V60, P247, DOI 10.1159/000489308
   HALBERG F, 1960, P SOC EXP BIOL MED, V103, P142
   Haus E, 1999, CHRONOBIOL INT, V16, P581, DOI 10.3109/07420529908998730
   Hoornweg TE, 2016, J VIROL, V90, P4745, DOI 10.1128/JVI.03184-15
   Hu DK, 2014, PLOS ONE, V9, DOI 10.1371/journal.pone.0110893
   Infantino V, 2011, BIOCHEM J, V438, P433, DOI 10.1042/BJ20111275
   Kalamvoki M, 2010, P NATL ACAD SCI USA, V107, P17721, DOI 10.1073/pnas.1012991107
   Kam YW, 2012, EMBO MOL MED, V4, P330, DOI 10.1002/emmm.201200213
   Keller M, 2009, P NATL ACAD SCI USA, V106, P21407, DOI 10.1073/pnas.0906361106
   Khan AH, 2002, J GEN VIROL, V83, P3075, DOI 10.1099/0022-1317-83-12-3075
   Kielian M, 2010, VIRUSES-BASEL, V2, P796, DOI 10.3390/v2040796
   Koch AA, 2022, ELIFE, V11, DOI 10.7554/eLife.73976
   Kumar S, 2012, VIROL J, V9, DOI 10.1186/1743-422X-9-313
   Kumar V, 2021, INT REV IMMUNOL, V40, P72, DOI 10.1080/08830185.2020.1840567
   Labadie K, 2010, J CLIN INVEST, V120, P894, DOI 10.1172/JCI40104
   Lauterbach MA, 2019, IMMUNITY, V51, P997, DOI 10.1016/j.immuni.2019.11.009
   Lawrence T, 2011, NAT REV IMMUNOL, V11, P750, DOI 10.1038/nri3088
   Lee RCH, 2013, PLOS NEGLECT TROP D, V7, DOI 10.1371/journal.pntd.0002050
   Lentscher AJ, 2020, J CLIN INVEST, V130, P1466, DOI [10.1172/JCI129893, 10.1172/JCI129893.]
   Levi F, 2007, ANNU REV PHARMACOL, V47, P593, DOI 10.1146/annurev.pharmtox.47.120505.105208
   Li JQ, 2023, FRONT IMMUNOL, V14, DOI 10.3389/fimmu.2023.1228811
   Liu Y, 2021, BIOMARK RES, V9, DOI 10.1186/s40364-020-00251-y
   Lohachanakul J, 2015, J MED VIROL, V87, P733, DOI 10.1002/jmv.24081
   Lucas M, 2001, INT J EXP PATHOL, V82, P269, DOI 10.1046/j.1365-2613.2001.00204.x
   MacDonald GH, 2000, J VIROL, V74, P914, DOI 10.1128/JVI.74.2.914-922.2000
   Majumdar T, 2017, INNATE IMMUN-LONDON, V23, P147, DOI 10.1177/1753425916681075
   Marrocco A, 2022, FRONT IMMUNOL, V13, DOI 10.3389/fimmu.2022.936167
   Matusali G, 2019, VIRUSES-BASEL, V11, DOI 10.3390/v11020175
   Mazzoccoli G, 2020, PATHOGENS, V9, DOI 10.3390/pathogens9020083
   McAllister N, 2020, J VIROL, V94, DOI 10.1128/JVI.01500-20
   Mehta S, 2017, SCI IMMUNOL, V2, DOI 10.1126/sciimmunol.aag3160
   Mills E, 2014, TRENDS CELL BIOL, V24, P313, DOI 10.1016/j.tcb.2013.11.008
   Mills EL, 2016, CELL, V167, P457, DOI 10.1016/j.cell.2016.08.064
   Moreno-Altamirano M. M., 2022, System Vaccinology, P207
   Nguyen KD, 2013, SCIENCE, V341, P1483, DOI 10.1126/science.1240636
   O'Neill LAJ, 2016, NAT REV IMMUNOL, V16, P553, DOI 10.1038/nri.2016.70
   O'Siorain JR, 2022, ANTIOXID REDOX SIGN, V37, P664, DOI 10.1089/ars.2022.0014
   Olagnier D, 2020, NAT COMMUN, V11, DOI 10.1038/s41467-020-18764-3
   Ozden S, 2007, PLOS ONE, V2, DOI 10.1371/journal.pone.0000527
   paho, Chikungunya-OPS/OMS|Organizacion Panamericana de la Salud
   Palmer CS, 2022, NAT METAB, V4, P1245, DOI 10.1038/s42255-022-00652-3
   Panda S, 2016, SCIENCE, V354, P1008, DOI 10.1126/science.aah4967
   Pant A, 2021, MBIO, V12, DOI 10.1128/mBio.00635-21
   Pant A, 2021, PLOS PATHOG, V17, DOI 10.1371/journal.ppat.1009303
   Pathak H, 2019, CLIN MED, V19, P381, DOI 10.7861/clinmed.2019-0035
   Pekovic-Vaughan V, 2014, GENE DEV, V28, P548, DOI 10.1101/gad.237081.113
   Pick R, 2019, TRENDS IMMUNOL, V40, P524, DOI 10.1016/j.it.2019.03.010
   Polcicova K, 2020, ACTA VIROL, V64, P201, DOI 10.4149/av_2020_210
   Ray S, 2020, SCIENCE, V367, P800, DOI 10.1126/science.aaw7365
   Ballista JMR, 2023, FRONT CELL DEV BIOL, V11, DOI 10.3389/fcell.2023.1085913
   Roberts I, 2022, METABOLOMICS, V18, DOI 10.1007/s11306-021-01859-3
   Rodríguez-Sánchez I, 2019, VIRUSES-BASEL, V11, DOI 10.3390/v11030273
   Rohatgi A, 2014, J VIROL, V88, P2414, DOI 10.1128/JVI.02716-13
   Ryan DG, 2020, ANNU REV IMMUNOL, V38, P289, DOI 10.1146/annurev-immunol-081619-104850
   Sancar A, 2021, SCIENCE, V371, P42, DOI 10.1126/science.abb0738
   Sánchez-García FJ, 2021, FRONT CELL INFECT MI, V11, DOI 10.3389/fcimb.2021.725043
   Scheiermann C, 2013, NAT REV IMMUNOL, V13, P190, DOI 10.1038/nri3386
   Selak MA, 2005, CANCER CELL, V7, P77, DOI 10.1016/j.ccr.2004.11.022
   Shearman LP, 2000, SCIENCE, V288, P1013, DOI 10.1126/science.288.5468.1013
   Shrinet J, 2016, SCI REP-UK, V6, DOI 10.1038/srep36833
   Simon Fabrice, 2011, Curr Infect Dis Rep, V13, P218, DOI 10.1007/s11908-011-0180-1
   Smies CW, 2022, NEUROBIOL LEARN MEM, V193, DOI 10.1016/j.nlm.2022.107651
   Solignat M, 2009, VIROLOGY, V393, P183, DOI 10.1016/j.virol.2009.07.024
   Sourisseau M, 2007, PLOS PATHOG, V3, P804, DOI 10.1371/journal.ppat.0030089
   Sudeep AB, 2019, INDIAN J MED RES, V149, P771, DOI 10.4103/ijmr.IJMR_453_17
   Tanabe ISB, 2018, FRONT CELL INFECT MI, V8, DOI 10.3389/fcimb.2018.00345
   Tannahill GM, 2013, NATURE, V496, P238, DOI 10.1038/nature11986
   Thaker SK, 2019, CELL METAB, V29, P1206, DOI 10.1016/j.cmet.2019.01.024
   Thyrsted J, 2021, CURR OPIN BIOTECH, V68, P44, DOI 10.1016/j.copbio.2020.10.004
   van den Hoogen B, 2020, VIRUS RES, V287, DOI 10.1016/j.virusres.2020.198094
   van Duijl-Richter MKS, 2015, J GEN VIROL, V96, P2122, DOI 10.1099/vir.0.000144
   Wang T, 2014, HIV MED, V15, P565, DOI 10.1111/hiv.12154
   Weinberg SE, 2015, IMMUNITY, V42, P406, DOI 10.1016/j.immuni.2015.02.002
   Wikan N, 2012, PLOS ONE, V7, DOI 10.1371/journal.pone.0031102
   Wintachai P, 2012, J MED VIROL, V84, P1757, DOI 10.1002/jmv.23403
   Ye R, 2014, GENE DEV, V28, P1989, DOI 10.1101/gad.249417.114
   Yin M, 2021, FASEB J, V35, DOI 10.1096/fj.202101161R
   Yoon BR, 2018, FRONT IMMUNOL, V9, DOI 10.3389/fimmu.2018.00053
   Young AR, 2019, PLOS PATHOG, V15, DOI 10.1371/journal.ppat.1007993
   YOUNG MRI, 1995, CHRONOBIOL INT, V12, P19, DOI 10.3109/07420529509064496
   Zhang R, 2019, CELL REP, V28, P2647, DOI 10.1016/j.celrep.2019.07.105
   Zhang R, 2018, NATURE, V557, P570, DOI 10.1038/s41586-018-0121-3
   Zhuang XD, 2021, ISCIENCE, V24, DOI 10.1016/j.isci.2021.103144
   Zhuang XD, 2019, NAT COMMUN, V10, DOI 10.1038/s41467-019-08299-7
NR 117
TC 0
Z9 0
U1 0
U2 10
PU MDPI
PI BASEL
PA ST ALBAN-ANLAGE 66, CH-4052 BASEL, SWITZERLAND
EI 2218-1989
J9 METABOLITES
JI Metabolites
PD NOV
PY 2023
VL 13
IS 11
AR 1143
DI 10.3390/metabo13111143
PG 14
WC Biochemistry & Molecular Biology
WE Science Citation Index Expanded (SCI-EXPANDED)
SC Biochemistry & Molecular Biology
GA AS1Y4
UT WOS:001120368100001
PM 37999239
OA Green Published, gold
DA 2025-07-26
ER

PT J
AU Betancur-Galvis, L
   Jimenez-Jarava, OJ
   Rivas, F
   Mendoza-Hernández, WE
   González-Cardenete, MA
AF Betancur-Galvis, Liliana
   Jimenez-Jarava, Orlando Jose
   Rivas, Fatima
   Mendoza-Hernandez, William E.
   Gonzalez-Cardenete, Miguel A.
TI Synergistic In Vitro Antiviral Effect of Combinations of Ivermectin,
   Essential Oils, and 18-(Phthalimid-2-yl)ferruginol against Arboviruses
   and Herpesvirus
SO PHARMACEUTICALS
LA English
DT Article
DE ivermectin; ribavirin; acyclovir; ferruginol; direct-acting antivirals;
   host-targeting antivirals; drug combinations; CHIKV; ZIKV; HHV-2
ID PERFORMANCE LIQUID-CHROMATOGRAPHY; AROMATIC ABIETANE DITERPENOIDS;
   IMPORTIN ALPHA/BETA; REPLICATION; DERIVATIVES; FERRUGINOL; INHIBITOR;
   COVID-19; PLASMA; REDUCE
AB Combining antiviral drugs with different mechanisms of action can help prevent the development of resistance by attacking the infectious agent through multiple pathways. Additionally, by using faster and more economical screening methods, effective synergistic drug candidates can be rapidly identified, facilitating faster paths to clinical testing. In this work, a rapid method was standardized to identify possible synergisms from drug combinations. We analyzed the possible reduction in the antiviral effective concentration of drugs already approved by the FDA, such as ivermectin (IVM), ribavirin (RIBA), and acyclovir (ACV) against Zika virus (ZIKV), Chikungunya virus (CHIKV), and herpes virus type 2 (HHV-2). Essential oils (EOs) were also included in the study since they have been reported for more than a couple of decades to have broad-spectrum antiviral activity. We also continued studying the antiviral properties of one of our patented molecules with broad-spectrum antiviral activity, the ferruginol analog 18-(phthalimid-2-yl)ferruginol (phthFGL), which presented an IC99 of 25.6 mu M for the three types of virus. In general, the combination of IVM, phthFGL, and oregano EO showed the greatest synergism potential against CHIKV, ZIKV, and HHV-2. For instance, this combination achieved reductions in the IC99 value of each component up to similar to 8-, similar to 27-, and similar to 12-fold for CHIKV, respectively. The ternary combination of RIBA, phthFGL, and oregano EO was slightly more efficient than the binary combination RIBA/phthFGL but much less efficient than IVM, phthFGL, and oregano EO, which indicates that IVM could contribute more to the differentiation of cell targets (for example via the inhibition of the host heterodimeric importin IMP alpha/beta 1 complex) than ribavirin. Statistical analysis showed significant differences among the combination groups tested, especially in the HHV-2 and CHIKV models, with p = 0.0098. Additionally, phthFGL showed a good pharmacokinetic profile that should encourage future optimization studies.
C1 [Betancur-Galvis, Liliana; Jimenez-Jarava, Orlando Jose] Univ Antioquia, Fac Med, Grp GRID Grp Invest Dermatol, Inst Invest Med, Medellin 050010, Colombia.
   [Rivas, Fatima] Louisiana State Univ, Dept Chem, 133 Chopping Hall, Baton Rouge, LA 70803 USA.
   [Mendoza-Hernandez, William E.; Gonzalez-Cardenete, Miguel A.] Univ Politecn Valencia, Consejo Super Invest Cient, Inst Tecnol Quim, Avda Naranjos S-N, E-46022 Valencia, Spain.
C3 Universidad de Antioquia; Louisiana State University System; Louisiana
   State University; Consejo Superior de Investigaciones Cientificas
   (CSIC); Universitat Politecnica de Valencia; CSIC-UPV - Instituto de
   Tecnologia Quimica (ITQ)
RP Betancur-Galvis, L (corresponding author), Univ Antioquia, Fac Med, Grp GRID Grp Invest Dermatol, Inst Invest Med, Medellin 050010, Colombia.; González-Cardenete, MA (corresponding author), Univ Politecn Valencia, Consejo Super Invest Cient, Inst Tecnol Quim, Avda Naranjos S-N, E-46022 Valencia, Spain.
EM liliana.betancur@udea.edu.co; ojose.jimenez@udea.edu.co; frivas@lsu.edu;
   wemenher@itq.upv.es; migoncar@itq.upv.es
RI ; Gonzalez-Cardenete, Miguel Angel/P-7022-2016; Galvis,
   Liliana/F-4475-2016; Rivas, Fatima/J-4514-2013; González-Cardenete,
   Miguel/P-7022-2016
OI Mendoza Hernandez, William E./0009-0009-3663-8552; Gonzalez-Cardenete,
   Miguel Angel/0000-0002-8762-0426; 
FU Government "Generalitat Valenciana, Conselleria de Educacion,
   Universidades y Empleo" [CIAICO/2022/220]; Universitat Politecnica de
   Valencia [AD1902]; Colombian government "Colciencias, Patrimonio
   Autonomo del Fondo Nacional de Financiamiento para la Ciencia, la
   Tecnologiay la Innovacion, Francisco Josede Caldas-Colombia" [7442016,
   111574455595]; CODI, Comitepara el Desarrollo de la
   Investigacion-Universidad de Antioquia; Apoyo a la Internacionalizacion
   de la Ciencia, Vicerrectoria de Investigacion UdeA; Board of Regents
   Support Fund Award [LEQSF-RD-A-05]
FX This research and the APC were funded by the regional government
   "Generalitat Valenciana, Conselleria de Educacion, Universidades y
   Empleo", grant number CIAICO/2022/220. The Universitat Politecnica de
   Valencia also funded this research under a cooperation "ADSIDEO"research
   grant (AD1902). Financial support was also provided by the Colombian
   government "Colciencias, Patrimonio Autonomo del Fondo Nacional de
   Financiamiento para la Ciencia, la Tecnologiay la Innovacion, Francisco
   Josede Caldas-Colombia", grant 7442016 (contract 648- 2017/project
   111574455595), "CODI, Comitepara el Desarrollo de la
   Investigacion-Universidad de Antioquia",grant "Apoyo a la
   Internacionalizacion de la Ciencia, Vicerrectoria de Investigacion
   UdeA", and the Board of Regents Support Fund Award LEQSF-RD-A-05.
CR Ahmed S, 2021, INT J INFECT DIS, V103, P214, DOI 10.1016/j.ijid.2020.11.191
   Azam F, 2022, J BIOMOL STRUCT DYN, V40, P2851, DOI 10.1080/07391102.2020.1841028
   Betancur-Galvis L.A., 2022, Entre Ciencia e Ingenieria, V4, P1, DOI [10.22533/at.ed.863221910, DOI 10.22533/AT.ED.863221910]
   Brogi S, 2023, VIRUSES-BASEL, V15, DOI 10.3390/v15102042
   Caly L, 2020, ANTIVIR RES, V178, DOI 10.1016/j.antiviral.2020.104787
   Chan Eric W. C., 2023, Tropical Journal of Natural Product Research, V7, P2325, DOI 10.26538/tjnpr/v7i2.4
   Chandrakala V, 2023, Essential oils: extraction methods and applications, P229, DOI DOI 10.1002/9781119829614.CH11
   Crump A, 2017, J ANTIBIOT, V70, P495, DOI 10.1038/ja.2017.11
   da Silva JKR, 2020, INT J MOL SCI, V21, DOI 10.3390/ijms21103426
   Daina A, 2017, SCI REP-UK, V7, DOI 10.1038/srep42717
   De Forni D, 2022, PLOS ONE, V17, DOI 10.1371/journal.pone.0276751
   Döhner K, 2018, PLOS PATHOG, V14, DOI 10.1371/journal.ppat.1006823
   Errecalde J, 2021, J PHARM SCI-US, V110, P2501, DOI 10.1016/j.xphs.2021.01.017
   González MA, 2015, NAT PROD REP, V32, P684, DOI 10.1039/c4np00110a
   González MA, 2014, EUR J MED CHEM, V87, P834, DOI 10.1016/j.ejmech.2014.10.023
   González-Cardenete MA, 2022, J NAT PROD, V85, P2044, DOI 10.1021/acs.jnatprod.2c00464
   Heidary F, 2020, J ANTIBIOT, V73, P593, DOI 10.1038/s41429-020-0336-z
   Ianevski A, 2020, VIRUSES-BASEL, V12, DOI 10.3390/v12101178
   Jermain B, 2020, J PHARM SCI-US, V109, P3574, DOI 10.1016/j.xphs.2020.08.024
   Jitobaom K, 2022, BMC PHARMACOL TOXICO, V23, DOI 10.1186/s40360-022-00580-8
   Kim JY, 2019, J NANOSCI NANOTECHNO, V19, P640, DOI 10.1166/jnn.2019.15961
   Lai WL, 2012, PLANTA MED, V78, P1636, DOI 10.1055/s-0032-1315208
   Laiton-Donato K, 2019, MICROBIOL RESOUR ANN, V8, DOI 10.1128/MRA.01719-18
   Lakshmanan M., 2021, Introduction to Basics of Pharmacology and Toxicology: Essentials of Systemic Pharmacology: From Principles to Practice, VVolume 2, P553, DOI DOI 10.1007/978-981-33-6009-9_34
   Ling TT, 2015, EUR J MED CHEM, V102, P9, DOI 10.1016/j.ejmech.2015.07.034
   Lv CJ, 2018, ANTIVIR RES, V159, P55, DOI 10.1016/j.antiviral.2018.09.010
   Martin AJ, 2021, BIOCHEM SOC T, V49, P281, DOI 10.1042/BST20200568
   Martínez-Gutierrez M, 2011, INTERVIROLOGY, V54, P202, DOI 10.1159/000321892
   Mediouni S, 2020, J VIROL, V94, DOI 10.1128/JVI.00147-20
   Brand YM, 2016, J ESSENT OIL RES, V28, P130, DOI 10.1080/10412905.2015.1093556
   Mustafa A., 2023, Essential Oils: Extraction Methods and Applications, P99, DOI [DOI 10.1002/9781119829614, 10.1002/9781119829614.ch5, DOI 10.1002/9781119829614.CH5]
   Oksenych V, 2022, VIRUSES-BASEL, V14, DOI 10.3390/v14020301
   Pan American Health Organization, 2023, Recommendations for laboratory detection and diagnosis of arbovirus infections in the region of the Americas
   PANCHEVA SN, 1991, ANTIVIR RES, V16, P151, DOI 10.1016/0166-3542(91)90021-I
   Roa-Linares VC, 2023, VIRUSES-BASEL, V15, DOI 10.3390/v15030776
   Roa-Linares VC, 2016, EUR J MED CHEM, V108, P79, DOI 10.1016/j.ejmech.2015.11.009
   Sadowski LA, 2021, VIRUSES-BASEL, V13, DOI 10.3390/v13071228
   Sawerus MG, 2022, MICROB PATHOGENESIS, V163, DOI 10.1016/j.micpath.2022.105410
   Schalkwijk HH, 2022, BIOCHEM PHARMACOL, V206, DOI 10.1016/j.bcp.2022.115322
   Schnitzler P, 2019, CHEMOTHERAPY, V64, P1, DOI 10.1159/000501062
   Serifi I, 2019, MOLECULES, V24, DOI 10.3390/molecules24213919
   Shah M, 2020, VIRUS RES, V290, DOI 10.1016/j.virusres.2020.198174
   SHISHKOV S, 1990, Acta Microbiologica Bulgarica, V25, P69
   Shyr ZA, 2021, DRUG DISCOV TODAY, V26, P2367, DOI 10.1016/j.drudis.2021.05.008
   Singla RK, 2023, PHYTOMEDICINE, V108, DOI 10.1016/j.phymed.2022.154520
   Slonska A, 2013, POL J VET SCI, V16, P749, DOI 10.2478/pjvs-2013-0106
   Sousa FTG, 2020, REV INST MED TROP SP, V62, DOI [10.1590/S1678-9946202062097, 10.1590/s1678-9946202062097]
   Suputtamongkol Y, 2021, CLIN INFECT DIS, V72, pE586, DOI 10.1093/cid/ciaa1332
   Tan YL, 2021, FRONT CELL INFECT MI, V11, DOI 10.3389/fcimb.2021.700502
   Tay MYF, 2013, ANTIVIR RES, V99, P301, DOI 10.1016/j.antiviral.2013.06.002
   Vanpouille C, 2012, ANTIMICROB AGENTS CH, V56, P2604, DOI 10.1128/AAC.05986-11
   Varbanov M, 2023, VIRUSES-BASEL, V15, DOI 10.3390/v15061342
   Varghese FS, 2016, ANTIVIR RES, V126, P117, DOI 10.1016/j.antiviral.2015.12.012
   VLIETINCK AJ, 1995, J ETHNOPHARMACOL, V46, P31, DOI 10.1016/0378-8741(95)01226-4
   Wagoner J, 2022, MICROBIOL SPECTR, V10, DOI 10.1128/spectrum.03331-22
   Wagstaff KM, 2012, BIOCHEM J, V443, P851, DOI 10.1042/BJ20120150
   Wani AR, 2021, MICROB PATHOGENESIS, V152, DOI 10.1016/j.micpath.2020.104620
   Wei YH, 2009, BIOMED CHROMATOGR, V23, P1116, DOI 10.1002/bmc.1232
   Yang SNY, 2020, ANTIVIR RES, V177, DOI 10.1016/j.antiviral.2020.104760
   Yarovaya OI, 2023, RUSS CHEM REV+, V92, DOI 10.57634/RCR5056
   Zhang D, 2008, J CHROMATOGR B, V863, P223, DOI 10.1016/j.jchromb.2008.01.013
   Zhong Y, 2019, BMC COMPLEM ALTERN M, V19, DOI 10.1186/s12906-019-2732-0
NR 62
TC 3
Z9 3
U1 1
U2 3
PU MDPI
PI BASEL
PA ST ALBAN-ANLAGE 66, CH-4052 BASEL, SWITZERLAND
EI 1424-8247
J9 PHARMACEUTICALS-BASE
JI Pharmaceuticals
PD NOV
PY 2023
VL 16
IS 11
AR 1602
DI 10.3390/ph16111602
PG 18
WC Chemistry, Medicinal; Pharmacology & Pharmacy
WE Science Citation Index Expanded (SCI-EXPANDED)
SC Pharmacology & Pharmacy
GA Z8PZ5
UT WOS:001114652400001
PM 38004467
OA Green Published, gold
DA 2025-07-26
ER

PT J
AU Carrieri, M
   Albieri, A
   Angelini, P
   Soracase, M
   Dottori, M
   Antolini, G
   Bellini, R
AF Carrieri, Marco
   Albieri, Alessandro
   Angelini, Paola
   Soracase, Monica
   Dottori, Michele
   Antolini, Gabriele
   Bellini, Romeo
TI Effects of the Weather on the Seasonal Population Trend of Aedes
   albopictus (Diptera: Culicidae) in Northern Italy
SO INSECTS
LA English
DT Article
DE Aedes albopictus; Bayesian model; MCMC; ovitraps; predictive models
ID EMILIA-ROMAGNA; CHIKUNGUNYA OUTBREAK; TEMPERATURE; DYNAMICS; VECTOR;
   MODEL
AB Background: Aedes albopictus, the Asian tiger mosquito, has become a prevalent pest in Italy, causing severe nuisance and posing a threat of transmission of arboviruses introduced by infected travelers. In this study, we investigated the influence of weather parameters on the seasonal population density of Aedes albopictus. Methods: A Bayesian approach was employed to identify the best meteorological predictors of species trend, using the eggs collected monthly from 2010 to 2022 by the Emilia-Romagna regional monitoring network. Results: The findings show that the winter-spring period (January to May) plays a crucial role in the size of the first generation and seasonal development of the species. Conclusions: A temperate winter and a dry and cold March, followed by a rainy and hot spring and a rainy July, seem to favor the seasonal development of Ae. albopictus.
C1 [Carrieri, Marco; Albieri, Alessandro; Bellini, Romeo] Ctr Agr Ambiente G Nicoli, Sanit Entomol & Zool Dept, I-40014 Crevalcore, Italy.
   [Angelini, Paola; Soracase, Monica] Reg Hlth Author Emilia Romagna, I-40127 Bologna, Italy.
   [Dottori, Michele] Ist Zooprofilatt Sperimentale Lombardia & Emilia R, I-25124 Brescia, Italy.
   [Antolini, Gabriele] Environm Protect Agcy Emilia Romagna, Hydrometeoclimate Serv ARPAE SIMC, I-40122 Bologna, Italy.
C3 IZS Lombardia e Emilia; Regional Environmental Protection Agency - Italy
RP Albieri, A (corresponding author), Ctr Agr Ambiente G Nicoli, Sanit Entomol & Zool Dept, I-40014 Crevalcore, Italy.
EM mcarrieri@caa.it; aalbieri@caa.it;
   paola.angelini@regione.emilia-romagna.it;
   monica.soracase@regione.emilia-romagna.it; michele.dottori@izsler.it;
   gantolini@arpae.it; rbellini@caa.it
RI ; Antolini, Gabriele/AEA-9925-2022
OI Antolini, Gabriele/0000-0003-4368-5372; BELLINI,
   ROMEO/0000-0001-9336-9111; Carrieri, Marco/0000-0001-6444-0636
CR Angelini P., 2008, Parassitologia (Rome), V50, P97
   Antolini G, 2016, INT J CLIMATOL, V36, P1970, DOI 10.1002/joc.4473
   Bellini R, 2021, J MED ENTOMOL, V58, P807, DOI 10.1093/jme/tjaa235
   Benedum CM, 2018, PLOS NEGLECT TROP D, V12, DOI 10.1371/journal.pntd.0006935
   Canali M., Analisi dei Costi Sostenuti Dagli Enti Locali
   Carrieri M, 2011, J MED ENTOMOL, V48, P1214, DOI 10.1603/ME10230
   Carrieri M, 2008, J AM MOSQUITO CONTR, V24, P377, DOI 10.2987/5612.1
   Carrieri M, 2021, PATHOG GLOB HEALTH, V115, P125, DOI 10.1080/20477724.2020.1866375
   Carrieri M, 2011, J VECTOR ECOL, V36, P108, DOI 10.1111/j.1948-7134.2011.00147.x
   Clements A.N., 2000, The biology of mosquitoes
   Clyde Merlise, 2024, CRAN
   Clyde MA, 2011, J COMPUT GRAPH STAT, V20, P80, DOI 10.1198/jcgs.2010.09049
   Cochet A, 2022, EUROSURVEILLANCE, V27, P7, DOI 10.2807/1560-7917.ES.2022.27.44.2200818
   CUNNINGHAM PA, 1986, ENVIRON POLLUT A, V40, P63, DOI 10.1016/0143-1471(86)90058-9
   Delatte H, 2009, J MED ENTOMOL, V46, P33, DOI 10.1603/033.046.0105
   Di Luca M., 2022, Rapporti ISTISAN 22/22
   Dieng H, 2012, INT J BIOMETEOROL, V56, P113, DOI 10.1007/s00484-011-0402-0
   FOCKS DA, 1993, J MED ENTOMOL, V30, P1003, DOI 10.1093/jmedent/30.6.1003
   Fukui S, 2022, PLOS ONE, V17, DOI 10.1371/journal.pone.0268211
   Hawley W.A., 1988, Journal of the American Mosquito Control Association, V4, P1
   Kramer IM, 2021, SCI TOTAL ENVIRON, V778, DOI 10.1016/j.scitotenv.2021.146128
   Lamy K, 2023, SCI TOTAL ENVIRON, V875, DOI 10.1016/j.scitotenv.2023.162484
   Lawler SP, 2017, ECOTOX ENVIRON SAFE, V139, P335, DOI 10.1016/j.ecoenv.2016.12.038
   Manica M, 2017, EUROSURVEILLANCE, V22, P2, DOI 10.2807/1560-7917.ES.2017.22.44.17-00685
   R Development Core Team, 2023, LANG ENV STAT COMP, DOI DOI 10.59350/T79XT-TF203
   Raftery AE, 1997, J AM STAT ASSOC, V92, P179, DOI 10.2307/2291462
   Ravasi D, 2022, SCI REP-UK, V12, DOI 10.1038/s41598-022-20436-9
   Reinhold JM, 2018, INSECTS, V9, DOI 10.3390/insects9040158
   Roiz D, 2010, VECTOR-BORNE ZOONOT, V10, P811, DOI 10.1089/vbz.2009.0098
   Thomas SM, 2012, PARASITE VECTOR, V5, DOI 10.1186/1756-3305-5-100
   Vallorani R, 2015, ENVIRON ENTOMOL, V44, P1182, DOI 10.1093/ee/nvv067
   van den Bergh D, 2021, BEHAV RES METHODS, V53, P2351, DOI 10.3758/s13428-021-01552-2
NR 32
TC 4
Z9 4
U1 0
U2 4
PU MDPI
PI BASEL
PA ST ALBAN-ANLAGE 66, CH-4052 BASEL, SWITZERLAND
EI 2075-4450
J9 INSECTS
JI Insects
PD NOV
PY 2023
VL 14
IS 11
AR 879
DI 10.3390/insects14110879
PG 11
WC Entomology
WE Science Citation Index Expanded (SCI-EXPANDED)
SC Entomology
GA Z8ND5
UT WOS:001114577700001
PM 37999078
OA Green Submitted, Green Published, gold
DA 2025-07-26
ER

PT J
AU Carriquí-Madroñal, B
   Sheldon, J
   Duven, M
   Stegmann, C
   Cirksena, K
   Wyler, E
   Zapatero-Belinchón, FJ
   Vondran, FWR
   Gerold, G
AF Carriqui-Madronal, Belen
   Sheldon, Julie
   Duven, Mara
   Stegmann, Cora
   Cirksena, Karsten
   Wyler, Emanuel
   Zapatero-Belinchon, Francisco J.
   Vondran, Florian W. R.
   Gerold, Gisa
TI The matrix metalloproteinase ADAM10 supports hepatitis C virus entry and
   cell-to-cell spread via its sheddase activity
SO PLOS PATHOGENS
LA English
DT Article
ID CHIKUNGUNYA VIRUS; E-CADHERIN; CDNA-CLONE; NON-A; INFECTION; CD81;
   RECEPTOR; IDENTIFICATION; EXPRESSION; BINDING
AB Hepatitis C virus (HCV) exploits the four entry factors CD81, scavenger receptor class B type I (SR-BI, also known as SCARB1), occludin, and claudin-1 as well as the co-factor epidermal growth factor receptor (EGFR) to infect human hepatocytes. Here, we report that the disintegrin and matrix metalloproteinase 10 (ADAM10) associates with CD81, SR-BI, and EGFR and acts as HCV host factor. Pharmacological inhibition, siRNA-mediated silencing and genetic ablation of ADAM10 reduced HCV infection. ADAM10 was dispensable for HCV replication but supported HCV entry and cell-to-cell spread. Substrates of the ADAM10 sheddase including epidermal growth factor (EGF) and E-cadherin, which activate EGFR family members, rescued HCV infection of ADAM10 knockout cells. ADAM10 did not influence infection with other enveloped RNA viruses such as alphaviruses and a common cold coronavirus. Collectively, our study reveals a critical role for the sheddase ADAM10 as a HCV host factor, contributing to EGFR family member transactivation and as a consequence to HCV uptake.
   The epidermal growth factor receptor (EGFR) family members are host factors for several viruses including hepatitis C virus (HCV). In the context of HCV infection, EGFR activation and internalization is critical for HCV entry. A known mechanism of transactivation of EGFR family receptors via EGF or E-cadherin shedding involves the disintegrin and matrix metalloproteinase 10 (ADAM10). In this study, we use pharmacological inhibition, siRNA-mediated silencing, genetic ablation of ADAM10 and complementation with the EGFR family member substrates EGF and E-cadherin to show that ADAM10 supports HCV entry and cell-to-cell spread via EGFR family member transactivation.
C1 [Carriqui-Madronal, Belen; Duven, Mara; Stegmann, Cora; Cirksena, Karsten; Zapatero-Belinchon, Francisco J.; Gerold, Gisa] Univ Vet Med Hannover, Dept Biochem, Hannover, Germany.
   [Sheldon, Julie; Gerold, Gisa] Joint Venture Med Sch Hannover, Inst Expt Virol, Ctr Expt & Clin Infect Res, TWINCORE,Inst Expt Virol, Hannover, Germany.
   [Sheldon, Julie; Gerold, Gisa] Helmholtz Ctr Infect Res, Hannover, Germany.
   [Wyler, Emanuel] Berlin Inst Med Syst Biol BIMSB, Max Delbruck Ctr Mol Med Helmholtz Assoc MDC, Berlin, Germany.
   [Zapatero-Belinchon, Francisco J.] Gladstone Inst, San Francisco, CA USA.
   [Vondran, Florian W. R.] Hannover Med Sch, Dept Gen Visceral & Transplant Surg, Regenerat Med & Expt Surg, Hannover, Germany.
   [Vondran, Florian W. R.] Partner Site Hannover Braunschweig, German Ctr Infect Res, Hannover, Germany.
   [Gerold, Gisa] Umea Univ, Wallenberg Ctr Mol Med WCMM, Umea, Sweden.
   [Gerold, Gisa] Umea Univ, Dept Clin Microbiol, Virol, Umea, Sweden.
C3 University of Veterinary Medicine Hannover; Helmholtz Association;
   Helmholtz-Center for Infection Research; Helmholtz Association;
   Helmholtz-Center for Infection Research; Helmholtz Association; Max
   Delbruck Center for Molecular Medicine; University of California System;
   University of California San Francisco; The J David Gladstone
   Institutes; Hannover Medical School; German Center for Infection
   Research; Umea University; Umea University
RP Gerold, G (corresponding author), Univ Vet Med Hannover, Dept Biochem, Hannover, Germany.; Gerold, G (corresponding author), Joint Venture Med Sch Hannover, Inst Expt Virol, Ctr Expt & Clin Infect Res, TWINCORE,Inst Expt Virol, Hannover, Germany.; Gerold, G (corresponding author), Helmholtz Ctr Infect Res, Hannover, Germany.; Gerold, G (corresponding author), Umea Univ, Wallenberg Ctr Mol Med WCMM, Umea, Sweden.; Gerold, G (corresponding author), Umea Univ, Dept Clin Microbiol, Virol, Umea, Sweden.
EM gisa.gerold@tiho-hannover.de
RI Gerold, Gisa/AAU-5064-2021; Zapatero-Belinchon, Francisco
   Jose/AAC-5301-2022; Vondran, Florian/HPC-1127-2023
OI , Belen/0000-0002-0640-3041; Sheldon, Julie/0000-0002-8240-0010; Gerold,
   Gisa/0000-0002-1326-5038
FU Deutsche Forschungsgemeinschaft (DFG) SFB900-C7; Graham Simmons (CHIKV)
FX We thank Thomas Pietschmann for the Lunet N#3 cells and support, Charles
   M. Rice for the Huh-7.5 cells, Didier Trono for kindly providing the
   pWPI and pCMVDR8.74 constructs, Dirk Lindemann for the pc.Z.VSV-G
   plasmid and Marc Schmidt-Supprian and Klaus Heger for the construct
   pLenti CRISPR v2 ccdB. For providing recombinant viruses we thank Volker
   Thiel (hCoV-229E), Ralf Bartenschlager (HCV JcR2a), Warner C. Greene and
   Eva Herker (Jc1/NS5A/B-EGFP), Graham Simmons (CHIKV) and Ilya Frolov
   (VEEV TC-83). HCV P100pop was a kind gift from Professor Esteban Domingo
   (CBMSO, Madrid, Spain). We also thank Friederike Walters and Laura
   Rehburg (RIZ, Veterinary Medicine University Hannover) for technical
   assistance.
CR Aizarani N, 2019, NATURE, V572, P199, DOI 10.1038/s41586-019-1373-2
   ALTER HJ, 1978, LANCET, V1, P459
   ALTER HJ, 1972, ANN INTERN MED, V77, P691, DOI 10.7326/0003-4819-77-5-691
   Atasheva S, 2010, J VIROL, V84, P10004, DOI 10.1128/JVI.01151-10
   Baktash Y, 2018, CELL HOST MICROBE, V23, P382, DOI 10.1016/j.chom.2018.02.005
   Beerli C, 2019, NAT MICROBIOL, V4, P216, DOI 10.1038/s41564-018-0288-2
   Benga WJA, 2010, HEPATOLOGY, V51, P43, DOI 10.1002/hep.23278
   Black RA, 1998, CURR OPIN CELL BIOL, V10, P654, DOI 10.1016/S0955-0674(98)80042-2
   Bleibaum F, 2019, J MOL CELL BIOL, V11, P979, DOI 10.1093/jmcb/mjz008
   Blight KJ, 2002, J VIROL, V76, P13001, DOI 10.1128/JVI.76.24.13001-13014.2002
   Blobel CP, 2005, NAT REV MOL CELL BIO, V6, P32, DOI 10.1038/nrm1548
   BRADFORD MM, 1976, ANAL BIOCHEM, V72, P248, DOI 10.1016/0003-2697(76)90527-3
   Brazzoli M, 2008, J VIROL, V82, P8316, DOI 10.1128/JVI.00665-08
   Brimacombe CL, 2011, J VIROL, V85, P596, DOI 10.1128/JVI.01592-10
   Bruening J, 2018, PLOS PATHOG, V14, DOI 10.1371/journal.ppat.1007111
   CHOO QL, 1989, SCIENCE, V244, P359, DOI 10.1126/science.2523562
   Cormier EG, 2004, P NATL ACAD SCI USA, V101, P7270, DOI 10.1073/pnas.0402253101
   Diao JY, 2012, J VIROL, V86, P10935, DOI 10.1128/JVI.00750-12
   Dull T, 1998, J VIROL, V72, P8463, DOI 10.1128/JVI.72.11.8463-8471.1998
   Edwards DR, 2008, MOL ASPECTS MED, V29, P258, DOI 10.1016/j.mam.2008.08.001
   Evans MJ, 2007, NATURE, V446, P801, DOI 10.1038/nature05654
   Eyre NS, 2010, PLOS PATHOG, V6, DOI 10.1371/journal.ppat.1001130
   Ezekwe EAD, 2016, TOXINS, V8, DOI 10.3390/toxins8040095
   Friedrich BM, 2011, RETROVIROLOGY, V8, DOI 10.1186/1742-4690-8-32
   Gerold G, 2015, CELL REP, V12, P864, DOI 10.1016/j.celrep.2015.06.063
   Gibson DG, 2009, NAT METHODS, V6, P343, DOI [10.1038/NMETH.1318, 10.1038/nmeth.1318]
   Gong QL, 2011, FEBS LETT, V585, P2647, DOI 10.1016/j.febslet.2011.07.019
   Haid S, 2009, J BIOL CHEM, V284, P17657, DOI 10.1074/jbc.M109.014647
   Hengst J, 2016, J INFECT DIS, V214, P1965, DOI 10.1093/infdis/jiw457
   Iwamoto M, 2019, P NATL ACAD SCI USA, V116, P8487, DOI 10.1073/pnas.1811064116
   Jocher G, 2022, EMBO REP, V23, DOI 10.15252/embr.202154305
   Kalajzic I, 2001, VIROLOGY, V284, P37, DOI 10.1006/viro.2001.0903
   Kim DH, 2021, PROG LIPID RES, V83, DOI 10.1016/j.plipres.2021.101115
   Kleine M, 2014, PLOS ONE, V9, DOI 10.1371/journal.pone.0101386
   Kolokoltsov AA, 2006, VIROLOGY, V347, P333, DOI 10.1016/j.virol.2005.11.051
   Koutsoudakis G, 2007, J VIROL, V81, P588, DOI 10.1128/JVI.01534-06
   Lawitz E, 2014, LANCET, V383, P515, DOI 10.1016/S0140-6736(13)62121-2
   LEVITT NH, 1986, VACCINE, V4, P157, DOI 10.1016/0264-410X(86)90003-4
   Li QS, 2016, P NATL ACAD SCI USA, V113, P7620, DOI 10.1073/pnas.1602701113
   Lindenbach BD, 2013, NAT REV MICROBIOL, V11, P688, DOI 10.1038/nrmicro3098
   Ludwig A, 2005, COMB CHEM HIGH T SCR, V8, P161, DOI 10.2174/1386207053258488
   Lupberger J, 2011, NAT MED, V17, P589, DOI 10.1038/nm.2341
   Ma HM, 2020, NATURE, V588, P308, DOI 10.1038/s41586-020-2915-3
   Maretzky T, 2005, P NATL ACAD SCI USA, V102, P9182, DOI 10.1073/pnas.0500918102
   Martin DN, 2013, P NATL ACAD SCI USA, V110, P10777, DOI 10.1073/pnas.1301764110
   Matthews AL, 2017, PLATELETS, V28, P333, DOI 10.1080/09537104.2016.1184751
   Metz P, 2012, HEPATOLOGY, V56, P2082, DOI 10.1002/hep.25908
   Mezyk-Kopec R, 2009, CYTOKINE, V46, P309, DOI 10.1016/j.cyto.2009.03.002
   Mikulicic S, 2019, ELIFE, V8, DOI 10.7554/eLife.44345
   Montague TG, 2014, NUCLEIC ACIDS RES, V42, pW401, DOI 10.1093/nar/gku410
   Nishiya AS, 2014, PLOS ONE, V9, DOI 10.1371/journal.pone.0086413
   Orsulic S, 2000, J CELL SCI, V113, P1793
   Owsianka A, 2005, J VIROL, V79, P11095, DOI 10.1128/JVI.79.17.11095-11104.2005
   Perales C, 2014, CURR OPIN VIROL, V8, P38, DOI 10.1016/j.coviro.2014.05.003
   Pfefferle S, 2011, PLOS PATHOG, V7, DOI 10.1371/journal.ppat.1002331
   Pileri P, 1998, SCIENCE, V282, P938, DOI 10.1126/science.282.5390.938
   Ploss A, 2009, NATURE, V457, P882, DOI 10.1038/nature07684
   Reiss S, 2011, CELL HOST MICROBE, V9, P32, DOI 10.1016/j.chom.2010.12.002
   Saftig P, 2011, EUR J CELL BIOL, V90, P527, DOI 10.1016/j.ejcb.2010.11.005
   Sahin U, 2004, J CELL BIOL, V164, P769, DOI 10.1083/jcb.200307137
   Salcini AE, 1999, INT J BIOCHEM CELL B, V31, P805, DOI 10.1016/S1357-2725(99)00042-4
   Sanjana NE, 2014, NAT METHODS, V11, P783, DOI 10.1038/nmeth.3047
   Saviano A, 2022, CLIN TRANSL GASTROEN, V13, DOI 10.14309/ctg.0000000000000492
   Scarselli E, 2002, EMBO J, V21, P5017, DOI 10.1093/emboj/cdf529
   Schlöndorff J, 1999, J CELL SCI, V112, P3603
   Sheldon J, 2014, J VIROL, V88, P12098, DOI 10.1128/JVI.01860-14
   Sherman M, 2010, SEMIN LIVER DIS, V30, P3, DOI 10.1055/s-0030-1247128
   Shirato K, 2017, J VIROL, V91, DOI [10.1128/JVI.01387-16, 10.1128/jvi.01387-16]
   Smith TM, 2020, FRONT IMMUNOL, V11, DOI 10.3389/fimmu.2020.00499
   Solanas G, 2011, NAT CELL BIOL, V13, P1100, DOI 10.1038/ncb2298
   Solignat M, 2009, VIROLOGY, V393, P183, DOI 10.1016/j.virol.2009.07.024
   Tegtmeyer B, 2021, J VIROL, V95, DOI 10.1128/JVI.00245-21
   Tsetsarkin K, 2006, VECTOR-BORNE ZOONOT, V6, P325, DOI 10.1089/vbz.2006.6.325
   Vanlandingham DL, 2005, AM J TROP MED HYG, V72, P616, DOI 10.4269/ajtmh.2005.72.616
   Vanlandingham DL, 2005, INSECT BIOCHEM MOLEC, V35, P1162, DOI 10.1016/j.ibmb.2005.05.008
   Vieyres G, 2013, METHODS, V59, P233, DOI 10.1016/j.ymeth.2012.09.005
   Wang GS, 2000, J VIROL, V74, P9234, DOI 10.1128/JVI.74.19.9234-9239.2000
   Webster B, 2013, J VIROL, V87, P581, DOI 10.1128/JVI.01047-12
   Wieland D, 2017, NAT COMMUN, V8, DOI 10.1038/ncomms15050
   Wild-Bode C, 2006, J BIOL CHEM, V281, P23824, DOI 10.1074/jbc.M601542200
   Yamamoto S, 2016, PLOS PATHOG, V12, DOI 10.1371/journal.ppat.1005610
   Yanagi M, 1997, P NATL ACAD SCI USA, V94, P8738, DOI 10.1073/pnas.94.16.8738
   Yin PQ, 2017, J VIROL, V91, DOI 10.1128/JVI.00629-17
   Yuan F, 2021, PLOS PATHOG, V17, DOI 10.1371/journal.ppat.1009393
   Zbodakova O, 2021, SCI REP-UK, V11, DOI 10.1038/s41598-021-90716-3
   Zeisel MB, 2013, J HEPATOL, V58, P375, DOI 10.1016/j.jhep.2012.09.022
   Zhang J, 2004, J VIROL, V78, P1448, DOI 10.1128/JVI.78.3.1448-1455.2004
   Zhong J, 2005, P NATL ACAD SCI USA, V102, P9294, DOI 10.1073/pnas.0503596102
   Zona L, 2013, CELL HOST MICROBE, V13, P302, DOI 10.1016/j.chom.2013.02.006
NR 89
TC 3
Z9 3
U1 2
U2 3
PU PUBLIC LIBRARY SCIENCE
PI SAN FRANCISCO
PA 1160 BATTERY STREET, STE 100, SAN FRANCISCO, CA 94111 USA
SN 1553-7366
EI 1553-7374
J9 PLOS PATHOG
JI PLoS Pathog.
PD NOV
PY 2023
VL 19
IS 11
AR e1011759
DI 10.1371/journal.ppat.1011759
PG 24
WC Microbiology; Parasitology; Virology
WE Science Citation Index Expanded (SCI-EXPANDED)
SC Microbiology; Parasitology; Virology
GA Y9LU7
UT WOS:001108410900001
PM 37967063
OA gold, Green Published, Green Accepted
DA 2025-07-26
ER

PT J
AU Chatterjee, S
   Ghosh, S
   Datey, A
   Mahish, C
   Chattopadhyay, S
   Chattopadhyay, S
AF Chatterjee, Sanchari
   Ghosh, Soumyajit
   Datey, Ankita
   Mahish, Chandan
   Chattopadhyay, Subhasis
   Chattopadhyay, Soma
TI Chikungunya virus perturbs the Wnt/β-catenin signaling pathway for
   efficient viral infection
SO JOURNAL OF VIROLOGY
LA English
DT Article
DE Chikungunya virus; Wnt/beta-catenin signaling pathway; iCRT14;
   CHIKV-nsP2; beta-catenin
ID BETA-CATENIN; TRANSCRIPTIONAL ACTIVITY; EXPRESSION; PROTEINS; FAMILY
AB Viruses use various strategies to modulate host pathways and take benefit of host machineries for efficient infection. It has been reported that certain viruses manipulate the Wnt/beta-catenin pathway; however, its role in Chikungunya virus (CHIKV) infection has not yet been investigated. Hence, the focus of the current study was to evaluate the importance of the Wnt/beta-catenin pathway in CHIKV infection using in vitro, in vivo, and ex vivo models. The study revealed that CHIKV infection suppressed the active beta-catenin protein associated with Wnt/beta-catenin signaling, which, in turn, led to the reduction of cyclin-D1 and upregulation of glycogen synthase kinase-3 beta. Inhibition of beta-catenin by an inhibitor (iCRT14) showed a drastic reduction in the viral RNA, protein, and new viral particle formation in vitro. Next, it was found that beta-catenin is important in different phases of viral life cycle. Notably, the treatment of CHIKV-infected C57BL/6 mice with this drug reduced the disease score substantially with a 91.7% decrease in the viral load. Similar result was observed in human peripheral blood mononuclear cell-derived monocyte-macrophage populations and in physiologically relevant cells like RAW264.7 and C2C12 cells. Additionally, knockdown of beta-catenin by siRNA drastically reduced viral particle formation. Further investigation revealed that CHIKV-nsP2 interacts with beta-catenin during CHIKV infection. In conclusion, this work demonstrated for the first time the mechanistic insights regarding the role of the Wnt/beta-catenin pathway for CHIKV infection that might contribute to the designing of effective therapeutics for the control of this virus infection in future.
   IMPORTANCE Being obligate parasites, viruses use various host cell machineries in effectively replicating their genome, along with virus-encoded enzymes. In order to carry out infection and pathogenesis, viruses are known to manipulate fundamental cellular processes in cells and interfere with host gene expression. Several viruses interact with the cellular proteins involved in the Wnt/beta-catenin pathway; however, reports regarding the involvement of protein components of the Wnt/beta-catenin pathway in Chikungunya virus (CHIKV) infection are scarce. Additionally, there are currently no remedies or vaccines available for CHIKV. This is the first study to report that modulation of the Wnt/beta-catenin pathway is crucial for effective CHIKV infection. These investigations deepen the understanding of the underlying mechanisms of CHIKV infection and offer new avenue for developing effective countermeasures to efficiently manage CHIKV infection.
C1 [Chatterjee, Sanchari; Ghosh, Soumyajit; Datey, Ankita; Chattopadhyay, Soma] Inst Life Sci, Bhubaneswar, India.
   [Chatterjee, Sanchari; Ghosh, Soumyajit] Reg Ctr Biotechnol, Faridabad, India.
   [Datey, Ankita] Kalinga Inst Ind Technol KIIT Univ, Sch Biotechnol, Bhubaneswar, India.
   [Mahish, Chandan; Chattopadhyay, Subhasis] Homi Bhaba Natl Inst, Natl Inst Sci Educ & Res, OCC, Bhubaneswar, Odisha, India.
C3 Department of Biotechnology (DBT) India; Institute of Life Sciences
   India (ILS); Department of Biotechnology (DBT) India; Regional Centre
   for Biotechnology; Kalinga Institute of Industrial Technology (KIIT);
   National Institute of Science Education & Research (NISER); Homi Bhabha
   National Institute
RP Chattopadhyay, S (corresponding author), Inst Life Sci, Bhubaneswar, India.
EM sochat.ils@gmail.com
OI Chattopadhyay, Soma/0000-0001-8378-1014; Chatterjee,
   Sanchari/0000-0002-4566-5570
FU Department of Biotechnology, Ministry of Science and Technology, India
   (DBT) [BT/PR20554/Med/29/1107/2016]; Council of ScientificScientific and
   Industrial Research, India (CSIR); Indian Council of Medical Research
   (ICMR); DBT \ Biotechnology Industry Research Assistance Council (BIRAC)
   [BT/NBM0101/02/2018]
FX Department of Biotechnology, Ministry of Science and Technology, India
   (DBT) BT/PR20554/Med/29/1107/2016 Soma Chattopadhyay Council of
   ScientificScientific and Industrial Research, India (CSIR) Sanchari
   Chatterjee Indian Council of Medical Research (ICMR) Soumyajit Ghosh DBT
   vertical bar Biotechnology Industry Research Assistance Council (BIRAC)
   BT/NBM0101/02/2018 Soma Chattopadhyay
CR Angelova M, 2012, PLOS PATHOG, V8, DOI 10.1371/journal.ppat.1002959
   Chatterjee S, 2022, J VIROL, V96, DOI 10.1128/jvi.01334-22
   Chatterjee S, 2022, MICROBIOL SPECTR, V10, DOI 10.1128/spectrum.01670-22
   Chatterjee S, 2021, FRONT CELL INFECT MI, V11, DOI 10.3389/fcimb.2021.725035
   Chattopadhyay S, 2014, J VIROL METHODS, V199, P86, DOI 10.1016/j.jviromet.2014.01.008
   Ding XY, 2022, INT J MOL SCI, V23, DOI 10.3390/ijms23042328
   Harrison KS, 2021, ANTIVIR RES, V191, DOI 10.1016/j.antiviral.2021.105082
   Ishimaru H, 2020, SCI REP-UK, V10, DOI 10.1038/s41598-020-63438-1
   Jung YS, 2020, EXP MOL MED, V52, P183, DOI 10.1038/s12276-020-0380-6
   Kaur P, 2020, PLOS NEGLECT TROP D, V14, DOI 10.1371/journal.pntd.0008336
   Khanizadeh S, 2018, IRAN J BASIC MED SCI, V21, P651, DOI 10.22038/IJBMS.2018.28903.6982
   Kim JH, 2013, THER ADV MUSCULOSKEL, V5, P13, DOI 10.1177/1759720X12466608
   Kril V, 2021, ANNU REV VIROL, V8, P327, DOI 10.1146/annurev-virology-091919-102021
   Kumar A, 2008, J VIROL, V82, P2813, DOI 10.1128/JVI.02498-07
   Kumar S, 2015, ARCH VIROL, V160, P2749, DOI 10.1007/s00705-015-2564-2
   Li B, 2013, J BIOL CHEM, V288, P13610, DOI 10.1074/jbc.M112.381046
   Liu JQ, 2022, SIGNAL TRANSDUCT TAR, V7, DOI 10.1038/s41392-021-00762-6
   Mahish C, 2023, FRONT IMMUNOL, V14, DOI 10.3389/fimmu.2023.1139808
   Milward A, 2010, J GEN VIROL, V91, P373, DOI 10.1099/vir.0.015305-0
   More S, 2018, PLOS ONE, V13, DOI 10.1371/journal.pone.0191010
   Morrison JA, 2003, J VIROL, V77, P12276, DOI 10.1128/JVI.77.22.12276-12284.2003
   Narasipura SD, 2012, J VIROL, V86, P1911, DOI 10.1128/JVI.06266-11
   Nayak TK, 2019, FRONT IMMUNOL, V10, DOI 10.3389/fimmu.2019.00786
   Park CY, 2009, J HEPATOL, V51, P853, DOI 10.1016/j.jhep.2009.06.026
   Qiao DD, 2021, VIRUSES-BASEL, V13, DOI 10.3390/v13101968
   Richards MH, 2015, GLIA, V63, P441, DOI 10.1002/glia.22763
   Silva JVJ, 2018, ACTA TROP, V188, P213, DOI 10.1016/j.actatropica.2018.09.003
   Tetsu O, 1999, NATURE, V398, P422, DOI 10.1038/18884
   Thiberville SD, 2013, ANTIVIR RES, V99, P345, DOI 10.1016/j.antiviral.2013.06.009
   Weiser K, 2013, PLOS ONE, V8, DOI 10.1371/journal.pone.0077865
   Wong KZ, 2018, VIRUSES-BASEL, V10, DOI 10.3390/v10060294
   Zhong Y, 2016, TOXICOL PATHOL, V44, P267, DOI 10.1177/0192623315621192
NR 33
TC 7
Z9 7
U1 1
U2 3
PU AMER SOC MICROBIOLOGY
PI WASHINGTON
PA 1752 N ST NW, WASHINGTON, DC 20036-2904 USA
SN 0022-538X
EI 1098-5514
J9 J VIROL
JI J. Virol.
PD NOV
PY 2023
VL 97
IS 11
AR e01430-23
DI 10.1128/jvi.01430-23
PG 22
WC Virology
WE Science Citation Index Expanded (SCI-EXPANDED)
SC Virology
GA ND5D6
UT WOS:001198517300048
PM 37861335
OA hybrid, Green Published
DA 2025-07-26
ER

PT J
AU Christofferson, RC
   Turner, EA
   Peña-García, VH
AF Christofferson, Rebecca C.
   Turner, Erik A.
   Pena-Garcia, Victor Hugo
TI Identifying Knowledge Gaps through the Systematic Review of
   Temperature-Driven Variability in the Competence of Aedes aegypti
   and Ae. albopictus for Chikungunya Virus
SO PATHOGENS
LA English
DT Review
DE chikungunya; extrinsic incubation period; EIP; extrinsic incubation
   temperature; EIT; transmission; Aedes aegypti; Aedes albopictus;
   temperature
ID EXTRINSIC INCUBATION-TEMPERATURE; DIPTERA-CULICIDAE; CLIMATE-CHANGE;
   VECTORIAL CAPACITY; DISEASE PREVENTION; DENGUE; TRANSMISSION;
   SUSCEPTIBILITY; INFECTION; OUTBREAK
AB Temperature is a well-known effector of several transmission factors of mosquito-borne viruses, including within mosquito dynamics. These dynamics are often characterized by vector competence and the extrinsic incubation period (EIP). Vector competence is the intrinsic ability of a mosquito population to become infected with and transmit a virus, while EIP is the time it takes for the virus to reach the salivary glands and be expectorated following an infectious bloodmeal. Temperatures outside the optimal range act on life traits, decreasing transmission potential, while increasing temperature within the optimal range correlates to increasing vector competence and a decreased EIP. These relatively well-studied effects of other Aedes borne viruses (dengue and Zika) are used to make predictions about transmission efficiency, including the challenges presented by urban heat islands and climate change. However, the knowledge of temperature and chikungunya (CHIKV) dynamics within its two primary vectors-Ae. aegypti and Ae. albopictus-remains less characterized, even though CHIKV remains a virus of public-health importance. Here, we review the literature and summarize the state of the literature on CHIKV and temperature dependence of vector competence and EIP and use these data to demonstrate how the remaining knowledge gap might confound the ability to adequately predict and, thus, prepare for future outbreaks.
C1 [Christofferson, Rebecca C.; Turner, Erik A.] Louisiana State Univ, Sch Vet Med, Baton Rouge, LA 70803 USA.
   [Pena-Garcia, Victor Hugo] Stanford Univ, Dept Biol, Stanford, CA 94305 USA.
C3 Louisiana State University School of Veterinary Medicine; Louisiana
   State University System; Louisiana State University; Stanford University
RP Christofferson, RC (corresponding author), Louisiana State Univ, Sch Vet Med, Baton Rouge, LA 70803 USA.
EM rcarri1@lsu.edu; eturn35@lsu.edu; vhpena@stanford.edu
RI ; Pena-Garci­a, Victor/ABA-4594-2020; Christofferson,
   Rebecca/LPQ-4593-2024
OI Pena-Garcia, Victor Hugo/0000-0002-4856-3166; Turner,
   Erik/0000-0003-3984-2419; 
CR Adelman ZN, 2013, PLOS NEGLECT TROP D, V7, DOI 10.1371/journal.pntd.0002239
   Adepoju OA, 2023, CURR TROP MED REP, V10, P47, DOI 10.1007/s40475-023-00283-y
   Agha SB, 2017, PLOS NEGLECT TROP D, V11, DOI 10.1371/journal.pntd.0005860
   Alto BW, 2018, J MED ENTOMOL, V55, P217, DOI 10.1093/jme/tjx182
   Alto BW, 2014, J VECTOR ECOL, V39, P406, DOI 10.1111/jvec.12116
   American Mosquito Control Association, 2022, MOSQ MAN PUBL HLTH E
   Añez G, 2013, BIOMED RES INT, V2013, DOI 10.1155/2013/678645
   [Anonymous], 2021, NEW ENGL J MED, V384, P2257, DOI 10.1056/NEJMc2023298
   [Anonymous], 2000, Can Commun Dis Rep, V26, P77
   [Anonymous], 2018, Climate Matters
   [Anonymous], 2000, MICROBIOLOGY
   Benedict MQ, 2007, VECTOR-BORNE ZOONOT, V7, P76, DOI 10.1089/vbz.2006.0562
   Brunkard JM, 2007, EMERG INFECT DIS, V13, P1477, DOI 10.3201/eid1310.061586
   Caillouët KA, 2020, J AM MOSQUITO CONTR, V36, P106, DOI 10.2987/19-6887.1
   CAREY D E, 1971, Journal of the History of Medicine and Allied Sciences, V26, P243
   CDC, 2020, CDC AM MOSQ CONTR AS
   Christofferson RC, 2022, PLOS NEGLECT TROP D, V16, DOI 10.1371/journal.pntd.0010818
   Christofferson RC, 2022, AM J TROP MED HYG, V107, P1159, DOI 10.4269/ajtmh.22-0341
   Christofferson RC, 2016, J INFECT DIS, V214, pS466, DOI 10.1093/infdis/jiw283
   Christofferson RC, 2016, ENVIRON HEALTH INSIG, V10, P119, DOI [10.4137/EHI.S38345, 10.4137/ehi.s38345]
   Christofferson RC, 2014, PLOS ONE, V9, DOI 10.1371/journal.pone.0110538
   Ciota AT, 2019, VIRUSES-BASEL, V11, DOI 10.3390/v11111013
   Ciota AT, 2018, AM J TROP MED HYG, V99, P417, DOI 10.4269/ajtmh.18-0097
   Crespo RD, 2022, INT J ENV RES PUB HE, V19, DOI 10.3390/ijerph19010245
   Crespo RD, 2021, INT J ENV RES PUB HE, V18, DOI 10.3390/ijerph18041420
   De Sousa Tanya., 2022, The 2022 Annual Homelessness Assessment Report
   DYE C, 1986, Parasitology Today, V2, P203
   Farnesi LC, 2009, MEM I OSWALDO CRUZ, V104, P124, DOI 10.1590/S0074-02762009000100020
   GARRETTJONES C, 1964, NATURE, V204, P1173, DOI 10.1038/2041173a0
   Gillespie DT, 2001, J CHEM PHYS, V115, P1716, DOI 10.1063/1.1378322
   Heath CJ, 2020, PLOS NEGLECT TROP D, V14, DOI 10.1371/journal.pntd.0008362
   Heitmann A, 2018, EUROSURVEILLANCE, V23, P7, DOI 10.2807/1560-7917.ES.2018.23.29.1800033
   Hotez PJ, 2014, PLOS NEGLECT TROP D, V8, DOI 10.1371/journal.pntd.0002760
   Inziani M, 2020, INT J INFECT DIS, V91, P104, DOI 10.1016/j.ijid.2019.11.004
   Khan A, 2023, BMC INFECT DIS, V23, DOI 10.1186/s12879-023-08157-4
   Khormi HM, 2014, GEOSPATIAL HEALTH, V8, P405, DOI 10.4081/gh.2014.29
   Kilpatrick AM, 2008, PLOS PATHOG, V4, DOI 10.1371/journal.ppat.1000092
   Kraemer MUG, 2019, NAT MICROBIOL, V4, P854, DOI 10.1038/s41564-019-0376-y
   Kraemer MUG, 2015, ELIFE, V4, DOI 10.7554/eLife.08347
   Kramer LD, 2015, CURR OPIN VIROL, V15, P112, DOI 10.1016/j.coviro.2015.10.003
   Leparc-Goffart I., 2014, Lancet, V383, P514, DOI DOI 10.1016/S0140-6736(14)60185-9
   Lindsey NP, 2018, AM J TROP MED HYG, V98, P192, DOI 10.4269/ajtmh.17-0668
   Liu ZZ, 2017, FRONT MICROBIOL, V8, DOI 10.3389/fmicb.2017.02337
   Lounibos LP, 2016, J INFECT DIS, V214, pS453, DOI 10.1093/infdis/jiw285
   LUMSDEN W. H. R., 1955, TANGANYIKA TERRITORY IN 1952 53 II TRANS ROY SOC TROP MED AND HYG, V49, P33, DOI 10.1016/0035-9203(55)90081-X
   Macdonald G., 1957, The Epidemiology and Control of Malaria
   Massad E, 2012, MEM I OSWALDO CRUZ, V107, P564, DOI 10.1590/S0074-02762012000400022
   Mbaika S, 2016, VIROL J, V13, DOI 10.1186/s12985-016-0566-7
   Mease LE, 2011, VIROL J, V8, DOI 10.1186/1743-422X-8-371
   Mercier A, 2022, SCI REP-UK, V12, DOI 10.1038/s41598-022-10977-4
   MITCHELL CJ, 1987, J AM MOSQUITO CONTR, V3, P460
   Mordecai EA, 2020, LANCET PLANET HEALTH, V4, pE416, DOI 10.1016/S2542-5196(20)30178-9
   Mordecai EA, 2017, PLOS NEGLECT TROP D, V11, DOI 10.1371/journal.pntd.0005568
   Nicholson J, 2014, J MED ENTOMOL, V51, P661, DOI 10.1603/ME13204
   Pan American Health Organization; WHO, 2022, CAS CHIK VIR DIS
   Petersen LR., 2022, J Health Monit, V7, P13, DOI [10.25646/10393, DOI 10.25646/10393]
   Powers AM, 2007, J GEN VIROL, V88, P2363, DOI 10.1099/vir.0.82858-0
   Ragavan MI, 2020, PEDIATRICS, V145, DOI 10.1542/peds.2019-3169
   Ramin B, 2009, J URBAN HEALTH, V86, P654, DOI 10.1007/s11524-009-9354-7
   Rezza G, 2007, LANCET, V370, P1840, DOI 10.1016/S0140-6736(07)61779-6
   Robert MA, 2020, CURR OPIN VIROL, V40, P41, DOI 10.1016/j.coviro.2020.05.001
   Robison A, 2020, AM J TROP MED HYG, V103, P869, DOI 10.4269/ajtmh.20-0143
   Rocklöv J, 2020, NAT IMMUNOL, V21, P479, DOI 10.1038/s41590-020-0648-y
   ROSS R. W., 1956, JOUR HYG, V54, P177
   Rowe D, 2023, EMERG INFECT DIS, V29, P1643, DOI 10.3201/eid2908.221856
   Ryan Sadie J, 2019, PLoS Negl Trop Dis, V13, pe0007213, DOI 10.1371/journal.pntd.0007213
   Schuffenecker I, 2006, PLOS MED, V3, P1058, DOI 10.1371/journal.pmed.0030263
   Souza TML, 2021, BIOSAF HEALTH, V3, P1, DOI 10.1016/j.bsheal.2020.11.007
   Tesla B, 2018, P ROY SOC B-BIOL SCI, V285, DOI 10.1098/rspb.2018.0795
   Thomas DL, 2016, EMERG INFECT DIS, V22, P1002, DOI 10.3201/eid2206.152000
   Torales M, 2023, MMWR-MORBID MORTAL W, V72, P636, DOI 10.15585/mmwr.mm7223a5
   Tsetsarkin KA, 2007, PLOS PATHOG, V3, P1895, DOI 10.1371/journal.ppat.0030201
   Tun-Lin W, 2000, MED VET ENTOMOL, V14, P31, DOI 10.1046/j.1365-2915.2000.00207.x
   TURELL MJ, 1992, J MED ENTOMOL, V29, P49, DOI 10.1093/jmedent/29.1.49
   TURELL MJ, 1985, AM J TROP MED HYG, V34, P1211, DOI 10.4269/ajtmh.1985.34.1211
   Valdez LD, 2018, ECOL MODEL, V385, P96, DOI 10.1016/j.ecolmodel.2018.07.003
   Cavalcanti TYVD, 2022, VIRUSES-BASEL, V14, DOI 10.3390/v14050969
   Vazeille M, 2007, PLOS ONE, V2, DOI 10.1371/journal.pone.0001168
   Vega-Rúa A, 2014, J VIROL, V88, P6294, DOI 10.1128/JVI.00370-14
   Vu DM, 2017, CLIN LAB MED, V37, P371, DOI 10.1016/j.cll.2017.01.008
   Ward HM, 2020, J AM MOSQUITO CONTR, V36, P41, DOI 10.2987/19-6879.1
   Wearing HJ, 2016, PARASITOLOGY, V143, P860, DOI 10.1017/S0031182016000421
   Weaver SC, 2020, ANNU REV ENTOMOL, V65, P313, DOI 10.1146/annurev-ento-011019-025207
   Weaver SC, 2010, ANTIVIR RES, V85, P328, DOI 10.1016/j.antiviral.2009.10.008
   Westbrook CJ, 2010, VECTOR-BORNE ZOONOT, V10, P241, DOI 10.1089/vbz.2009.0035
   WHO, CHIK
   Wimalasiri-Yapa BMCR, 2019, PATHOGENS, V8, DOI 10.3390/pathogens8030149
   Yitbarek S, 2023, ECOL APPL, V33, DOI 10.1002/eap.2869
   Zouache K, 2014, P ROY SOC B-BIOL SCI, V281, DOI 10.1098/rspb.2014.1078
NR 89
TC 3
Z9 3
U1 0
U2 5
PU MDPI
PI BASEL
PA ST ALBAN-ANLAGE 66, CH-4052 BASEL, SWITZERLAND
EI 2076-0817
J9 PATHOGENS
JI Pathogens
PD NOV
PY 2023
VL 12
IS 11
AR 1368
DI 10.3390/pathogens12111368
PG 16
WC Microbiology
WE Science Citation Index Expanded (SCI-EXPANDED)
SC Microbiology
GA Z8OS8
UT WOS:001114619400001
PM 38003832
OA gold, Green Published
DA 2025-07-26
ER

PT J
AU Dominguez, F
   Palchevska, O
   Frolova, EI
   Frolov, I
AF Dominguez, Francisco
   Palchevska, Oksana
   Frolova, Elena I.
   Frolov, Ilya
TI Alphavirus-based replicons demonstrate different interactions with host
   cells and can be optimized to increase protein expression
SO JOURNAL OF VIROLOGY
LA English
DT Article
DE alphavirus; replicon; self-amplifying RNA; mRNA; vaccines; Venezuelan
   equine encephalitis virus; chikungunya virus; eastern equine
   encephalitis virus; Sindbis virus; protein expression
ID EQUINE ENCEPHALITIS-VIRUS; SEMLIKI-FOREST-VIRUS; IN-VITRO; RNA
   REPLICATION; OLD-WORLD; NONCYTOPATHIC REPLICATION; LETHAL MUTATIONS;
   IMMUNE-RESPONSE; MINUS-STRAND; SINDBIS
AB Alphaviruses have been used as vectors for the expression of heterologous genetic information for a few decades. Their genomes contain two open reading frames. One of these encodes viral nonstructural proteins (nsPs), which mediate the replication of viral genome (G RNA) and synthesis of subgenomic (SG) RNA. Viral structural proteins encoded by SG RNA are dispensable for G RNA replication and transcription of the SG RNA. Their genes can be replaced by heterologous genetic materials. Such defective viral genomes, replicons, can efficiently express the encoded heterologous genes of interest. Within recent years, alphavirus replicons, also termed self-amplifying RNAs (saRNAs), attracted additional attention as a tool to increase the expression level of mRNA vaccines. The results of this study demonstrate that replicons derived from both New World and Old World alphaviruses can efficiently express heterologous genetic information. However, the levels of expression are cell-specific and are strongly determined by the origin of the replicons. Moreover, replication of alphavirus replicons mimics many aspects of alphavirus infections in terms of virus-host interactions and induction of the innate immune response. They also express viral nsPs that may induce vector immunity. These characteristics need to be carefully examined before the wide application of saRNAs. On the other hand, the data show that alphavirus replicons are very flexible expression systems. The efficiencies of protein expression and interactions with host cells can be manipulated by introducing mutations into nsPs and other modifications in replicon genomes.
   IMPORTANCE Alphavirus replicons are being developed as self-amplifying RNAs aimed at improving the efficacy of mRNA vaccines. These replicons are convenient for genetic manipulations and can express heterologous genetic information more efficiently and for a longer time than standard mRNAs. However, replicons mimic many aspects of viral replication in terms of induction of innate immune response, modification of cellular transcription and translation, and expression of nonstructural viral genes. Moreover, all replicons used in this study demonstrated expression of heterologous genes in cell- and replicon's origin-specific modes. Thus, many aspects of the interactions between replicons and the host remain insufficiently investigated, and further studies are needed to understand the biology of the replicons and their applicability for designing a new generation of mRNA vaccines. On the other hand, our data show that replicons are very flexible expression systems, and additional modifications may have strong positive impacts on protein expression.
C1 [Dominguez, Francisco; Palchevska, Oksana; Frolova, Elena I.; Frolov, Ilya] Univ Alabama Birmingham, Dept Microbiol, Birmingham, AL 35233 USA.
C3 University of Alabama System; University of Alabama Birmingham
RP Frolov, I (corresponding author), Univ Alabama Birmingham, Dept Microbiol, Birmingham, AL 35233 USA.
EM ivfrolov@uab.edu
RI ; Palchevska, Oksana/AAY-9808-2020; Dominguez, Francisco/AAA-7260-2020
OI Frolova, Elena/0000-0001-6523-9336; Palchevska,
   Oksana/0000-0001-5841-1628; 
FU HHS \ NIH \ National Institute of Allergy and Infectious Diseases
   (NIAID) [R01AI133159, R01AI118867, R01AI070207, R01AI095449]
FX HHS vertical bar NIH vertical bar National Institute of Allergy and
   Infectious Diseases (NIAID) R01AI133159, R01AI118867 Elena I. Frolova
   HHS vertical bar NIH vertical bar National Institute of Allergy and
   Infectious Diseases (NIAID) R01AI070207, R01AI095449 Ilya Frolov
CR Akhrymuk I, 2019, J VIROL, V93, DOI 10.1128/JVI.02062-18
   Akhrymuk I, 2018, J VIROL, V92, DOI [10.1128/JVI.01388-18, 10.1128/jvi.01388-18]
   Akhrymuk I, 2012, J VIROL, V86, P7180, DOI 10.1128/JVI.00541-12
   Atasheva S, 2013, J VIROL, V87, P2023, DOI 10.1128/JVI.02881-12
   Atasheva S, 2012, J VIROL, V86, P8147, DOI 10.1128/JVI.00733-12
   Atasheva S, 2010, J VIROL, V84, P10004, DOI 10.1128/JVI.01151-10
   Atasheva S, 2010, J VIROL, V84, P4158, DOI 10.1128/JVI.02554-09
   Bloom K, 2021, GENE THER, V28, P117, DOI 10.1038/s41434-020-00204-y
   BREDENBEEK PJ, 1993, J VIROL, V67, P6439, DOI 10.1128/JVI.67.11.6439-6446.1993
   DAVIS NL, 1995, VIROLOGY, V212, P102, DOI 10.1006/viro.1995.1458
   Foy NJ, 2013, J VIROL, V87, P1997, DOI 10.1128/JVI.02853-12
   Frolov I, 1999, J VIROL, V73, P3854, DOI 10.1128/JVI.73.5.3854-3865.1999
   Frolov I, 1996, J VIROL, V70, P1182, DOI 10.1128/JVI.70.2.1182-1190.1996
   Frolov I, 2023, J VIROL, V97, DOI 10.1128/jvi.01865-22
   Frolov I, 2017, J VIROL, V91, DOI 10.1128/JVI.00371-17
   Frolov I, 2009, J VIROL, V83, P9031, DOI 10.1128/JVI.00850-09
   Frolova E, 1997, J VIROL, V71, P248, DOI 10.1128/JVI.71.1.248-258.1997
   Frolova EI, 2002, J VIROL, V76, P11254, DOI 10.1128/JVI.76.22.11254-11264.2002
   Frolova EI, 2022, J VIROL, V96, DOI 10.1128/jvi.00753-22
   Garmashova N, 2007, J VIROL, V81, P13552, DOI 10.1128/JVI.01576-07
   Garmashova N, 2007, J VIROL, V81, P2472, DOI 10.1128/JVI.02073-06
   Garmashova N, 2006, J VIROL, V80, P5686, DOI 10.1128/JVI.02739-05
   Gorchakov R, 2005, J VIROL, V79, P9397, DOI 10.1128/JVI.79.15.9397-9409.2005
   Gorchakov R, 2004, J VIROL, V78, P8455, DOI 10.1128/JVI.78.16.8455-8467.2004
   Gorchakov R, 2008, J VIROL, V82, P10088, DOI 10.1128/JVI.01011-08
   Gorchakov R, 2008, J VIROL, V82, P6218, DOI 10.1128/JVI.02624-07
   Gorchakov R, 2012, J VIROL, V86, P6084, DOI 10.1128/JVI.06449-11
   Henss L, 2018, VIRUSES-BASEL, V10, DOI 10.3390/v10110592
   Kim DY, 2016, PLOS PATHOG, V12, DOI 10.1371/journal.ppat.1005810
   Kim DY, 2014, P NATL ACAD SCI USA, V111, P10708, DOI 10.1073/pnas.1408677111
   Kim DY, 2011, J VIROL, V85, P8022, DOI 10.1128/JVI.00644-11
   Konopka JL, 2009, J VIROL, V83, P12432, DOI 10.1128/JVI.00564-09
   Kuhn RJ, 1996, J VIROL, V70, P7900, DOI 10.1128/JVI.70.11.7900-7909.1996
   Lemm JA, 1998, J VIROL, V72, P6546, DOI 10.1128/JVI.72.8.6546-6553.1998
   LEMM JA, 1994, EMBO J, V13, P2925, DOI 10.1002/j.1460-2075.1994.tb06587.x
   LILJESTROM P, 1991, J VIROL, V65, P4107
   LILJESTROM P, 1991, BIO-TECHNOL, V9, P1356, DOI 10.1038/nbt1291-1356
   Lukash T, 2021, J VIROL, V95, DOI 10.1128/JVI.01672-20
   Meshram CD, 2020, J VIROL, V94, DOI 10.1128/JVI.00617-20
   O'Connor MA, 2023, PLOS PATHOG, V19, DOI 10.1371/journal.ppat.1011298
   Pakos-Zebrucka K, 2016, EMBO REP, V17, P1374, DOI 10.15252/embr.201642195
   Pepini T, 2017, J IMMUNOL, V198, P4012, DOI 10.4049/jimmunol.1601877
   Petrakova O, 2005, J VIROL, V79, P7597, DOI 10.1128/JVI.79.12.7597-7608.2005
   Pollock KM, 2022, ECLINICALMEDICINE, V44, DOI 10.1016/j.eclinm.2021.101262
   Pushko P, 1997, VIROLOGY, V239, P389, DOI 10.1006/viro.1997.8878
   RICE CM, 1987, J VIROL, V61, P3809, DOI 10.1128/JVI.61.12.3809-3819.1987
   Rose NF, 2008, P NATL ACAD SCI USA, V105, P5839, DOI 10.1073/pnas.0800280105
   Rose NF, 2014, P NATL ACAD SCI USA, V111, P16866, DOI 10.1073/pnas.1414991111
   Scheuner D, 2001, MOL CELL, V7, P1165, DOI 10.1016/S1097-2765(01)00265-9
   Schmidt C, 2023, PATHOGENS, V12, DOI 10.3390/pathogens12010138
   Schmidt EK, 2009, NAT METHODS, V6, P275, DOI [10.1038/nmeth.1314, 10.1038/NMETH.1314]
   SHIRAKO Y, 1990, VIROLOGY, V177, P54, DOI 10.1016/0042-6822(90)90459-5
   SHIRAKO Y, 1994, J VIROL, V68, P1874, DOI 10.1128/JVI.68.3.1874-1885.1994
   Strauss JH, 1999, SCIENCE, V283, P802, DOI 10.1126/science.283.5403.802
   STRAUSS JH, 1994, MICROBIOL REV, V58, P491, DOI 10.1128/MMBR.58.3.491-562.1994
   Tretyakova I, 2014, J INFECT DIS, V209, P1882, DOI 10.1093/infdis/jiu114
   Volkova E, 2006, VIROLOGY, V344, P315, DOI 10.1016/j.virol.2005.09.010
   Weaver S.C., 2005, Virology, V2, P1010
   Weaver SC, 2015, NEW ENGL J MED, V373, P94, DOI 10.1056/NEJMc1505501
   WEISS BG, 1991, J VIROL, V65, P4017, DOI 10.1128/JVI.65.8.4017-4025.1991
   Zhang YN, 2020, EBIOMEDICINE, V56, DOI 10.1016/j.ebiom.2020.102819
NR 61
TC 7
Z9 7
U1 1
U2 4
PU AMER SOC MICROBIOLOGY
PI WASHINGTON
PA 1752 N ST NW, WASHINGTON, DC 20036-2904 USA
SN 0022-538X
EI 1098-5514
J9 J VIROL
JI J. Virol.
PD NOV
PY 2023
VL 97
IS 11
AR e01225-23
DI 10.1128/jvi.01225-23
PG 19
WC Virology
WE Science Citation Index Expanded (SCI-EXPANDED)
SC Virology
GA ND5D6
UT WOS:001198517300036
PM 37877718
OA Green Published
DA 2025-07-26
ER

PT J
AU Echavarria-Consuegra, L
   Kumar, ND
   van der Laan, M
   Mauthe, M
   van de Pol, D
   Reggiori, F
   Smit, JM
AF Echavarria-Consuegra, Liliana
   Dinesh Kumar, Nilima
   van der Laan, Marleen
   Mauthe, Mario
   van de Pol, Denise
   Reggiori, Fulvio
   Smit, Jolanda M.
TI Mitochondrial protein BNIP3 regulates Chikungunya virus replication in
   the early stages of infection
SO PLOS NEGLECTED TROPICAL DISEASES
LA English
DT Article
ID SIRNA SCREEN; CELL-DEATH; AUTOPHAGY; MITOPHAGY; MEMBRANE; MECHANISMS;
   APOPTOSIS; INSIGHTS; DYNAMICS; TARGET
AB Chikungunya virus (CHIKV) is a human pathogen causing outbreaks of febrile illness for which vaccines and specific treatments remain unavailable. Autophagy-related (ATG) proteins and autophagy receptors are a set of host factors that participate in autophagy, but have also shown to function in other unrelated cellular pathways. Although autophagy is reported to both inhibit and enhance CHIKV replication, the specific role of individual ATG proteins remains largely unknown. Here, a siRNA screen was performed to evaluate the importance of the ATG proteome and autophagy receptors in controlling CHIKV infection. We observed that 7 out of 50 ATG proteins impact the replication of CHIKV. Among those, depletion of the mitochondrial protein and autophagy receptor BCL2 Interacting Protein 3 (BNIP3) increased CHIKV infection. Interestingly, BNIP3 controls CHIKV independently of autophagy and cell death. Detailed analysis of the CHIKV viral cycle revealed that BNIP3 interferes with the early stages of infection. Moreover, the antiviral role of BNIP3 was found conserved across two distinct CHIKV genotypes and the closely related Semliki Forest virus. Altogether, this study describes a novel and previously unknown function of the mitochondrial protein BNIP3 in the control of the early stages of the alphavirus viral cycle.
   Chikungunya virus causes an acute febrile disease for which no vaccines and therapy is available. The virus is transmitted to humans via infected A. aegypti or A. albopictus mosquitoes who are mainly circulating in the (sub)tropical regions of the world. For the identification of antiviral targets it is important to understand the interactions between the virus and the host cell during infection. In this study we assessed the role of autophagy-related proteins in chikungunya virus infection. We found that the host cell factor mitochondrial protein and autophagy receptor BCL2 Interacting Protein 3 (BNIP3) controls the infectivity of chikungunya virus. Subsequent analysis revealed that BNIP3 interferes with chikungunya virus infection during the early stages of virus replication. The exact mechanism is not yet understood although we demonstrate that BNIP3 functions independent of its known roles in autophagy and cell death.
C1 [Echavarria-Consuegra, Liliana; Dinesh Kumar, Nilima; van der Laan, Marleen; van de Pol, Denise; Smit, Jolanda M.] Univ Groningen, Univ Med Ctr Groningen, Dept Med Microbiol & Infect Prevent, Groningen, Netherlands.
   [Dinesh Kumar, Nilima; Mauthe, Mario; Reggiori, Fulvio] Univ Groningen, Univ Med Ctr Groningen, Dept Biomed Sci Cells & Syst, Groningen, Netherlands.
   [Echavarria-Consuegra, Liliana] Univ Cambridge, Addenbrookes Hosp, Dept Pathol, Div Virol, Cambridge, England.
   [Reggiori, Fulvio] Aarhus Univ, Inst Biomed, Aarhus, Denmark.
C3 University of Groningen; University of Groningen; University of
   Cambridge; Cambridge University Hospitals NHS Foundation Trust;
   Addenbrooke's Hospital; Aarhus University
RP Echavarria-Consuegra, L; Smit, JM (corresponding author), Univ Groningen, Univ Med Ctr Groningen, Dept Med Microbiol & Infect Prevent, Groningen, Netherlands.; Echavarria-Consuegra, L (corresponding author), Univ Cambridge, Addenbrookes Hosp, Dept Pathol, Div Virol, Cambridge, England.
EM sle47@cam.ac.uk; jolanda.smit@umcg.nl
RI Reigada, David/AAU-5910-2020
OI Mauthe, Mario/0000-0003-0049-7961; Reggiori, Fulvio/0000-0003-2652-2686
FU ZonMW TOP [91217002]; Open Competition ENW-KLEIN [OCENW.KLEIN.118];
   Marie Sklodowska Curie ETN [765912]; Sklodowska-Curie Cofund [713660];
   Erasmus Mundus EURICA mobility programme; Graduate School of Medical
   Sciences PhD scholarship (University Medical Center Groningen);
   University Medical Center Groningen
FX F.R. is supported by ZonMW TOP (91217002), Open Competition ENW-KLEIN
   (OCENW.KLEIN.118) and Marie Sklodowska Curie ETN (765912) grants. J.S.,
   F.R. and N.D.K. were supported by a Sklodowska-Curie Cofund (713660).
   L.E. was supported by Erasmus Mundus EURICA mobility programme and
   Graduate School of Medical Sciences PhD scholarship (University Medical
   Center Groningen). M.M. and D.v.d. Pol were supported by the University
   Medical Center Groningen. The funders had no role in study design, data
   collection and analysis, decision to publish, or preparation of the
   manuscript.
CR Allen GFG, 2013, EMBO REP, V14, P1127, DOI 10.1038/embor.2013.168
   [Anonymous], 2016, Chikungunya Virus: Advances in biology, pathogenesis, DOI DOI 10.1007/978-3-319-42958-8_9
   Bakula D, 2017, NAT COMMUN, V8, DOI 10.1038/ncomms15637
   Chaanine AH, 2016, AM J PHYSIOL-HEART C, V311, pH1540, DOI 10.1152/ajpheart.00549.2016
   Chazal N., 2016, Chikungunya Virus. Cham: Springer International Publishing, P127, DOI [10.1007/978-3-319-42958-8_8, DOI 10.1007/978-3-319-42958-8_8]
   Chinnadurai G, 2008, ONCOGENE, V27, pS114, DOI 10.1038/onc.2009.49
   da Costa LS, 2012, PLOS ONE, V7, DOI 10.1371/journal.pone.0033871
   Dupuis-Maguiraga L, 2012, PLOS NEGLECT TROP D, V6, DOI 10.1371/journal.pntd.0001446
   Elmasri Z, 2021, PATHOGENS, V10, DOI 10.3390/pathogens10080984
   Galluzzi L, 2019, CELL, V177, P1682, DOI 10.1016/j.cell.2019.05.026
   Gao AB, 2020, CLIN CHIM ACTA, V506, P72, DOI 10.1016/j.cca.2020.02.024
   Gerasimenko JV, 2002, J CELL SCI, V115, P485
   Gomes LC, 2011, NAT CELL BIOL, V13, P589, DOI 10.1038/ncb2220
   Hansen TE, 2011, BMC BIOL, V9, DOI 10.1186/1741-7007-9-39
   Harrison SC, 2015, VIROLOGY, V479, P498, DOI 10.1016/j.virol.2015.03.043
   Hoornweg TE, 2016, J VIROL, V90, P4745, DOI 10.1128/JVI.03184-15
   Hucke FIL, 2020, FRONT PUBLIC HEALTH, V8, DOI 10.3389/fpubh.2020.618624
   Hunt SR, 2011, J VIROL, V85, P1257, DOI 10.1128/JVI.01864-10
   Issac THK, 2014, J PROTEOMICS, V108, P445, DOI 10.1016/j.jprot.2014.06.003
   Janssen AFJ, 2018, NAT COMMUN, V9, DOI 10.1038/s41467-018-06674-4
   Johansen T, 2020, J MOL BIOL, V432, P80, DOI 10.1016/j.jmb.2019.07.016
   Jose J, 2017, MBIO, V8, DOI [10.1128/mBio.02294-16, 10.1128/mbio.02294-16]
   Judith D, 2013, EMBO REP, V14, P534, DOI 10.1038/embor.2013.51
   Katsuragi Y, 2015, FEBS J, V282, P4672, DOI 10.1111/febs.13540
   Ke PY, 2022, IUBMB LIFE, V74, P317, DOI 10.1002/iub.2582
   Krejbich-Trotot P, 2011, VIROL J, V8, DOI 10.1186/1743-422X-8-432
   Kujala P, 2001, J VIROL, V75, P3873, DOI 10.1128/JVI.75.8.3873-3884.2001
   Landes T, 2010, EMBO REP, V11, P459, DOI 10.1038/embor.2010.50
   Li X, 2020, MOL CANCER, V19, DOI 10.1186/s12943-019-1085-0
   Li Y, 2007, J BIOL CHEM, V282, P35803, DOI 10.1074/jbc.M705231200
   Livingston MJ, 2019, AUTOPHAGY, V15, P2142, DOI 10.1080/15548627.2019.1615822
   Loor G, 2010, FREE RADICAL BIO MED, V49, P1925, DOI 10.1016/j.freeradbiomed.2010.09.021
   Lu JW, 2017, BIOCHEM BIOPH RES CO, V491, P595, DOI 10.1016/j.bbrc.2017.07.157
   Luo BB, 2023, BIOCHEM BIOPH RES CO, V674, P140, DOI 10.1016/j.bbrc.2023.06.092
   Lussignol M, 2013, J VIROL, V87, P859, DOI 10.1128/JVI.01158-12
   Maes H, 2014, CELL DEATH DIS, V5, DOI 10.1038/cddis.2014.94
   Mauthe M, 2016, AUTOPHAGY, V12, P2502, DOI 10.1080/15548627.2016.1236878
   Mauthe M, 2016, J CELL BIOL, V214, P619, DOI 10.1083/jcb.201602046
   Mendes A, 2018, VIRUSES-BASEL, V10, DOI 10.3390/v10030138
   Metz S.W., 2016, Chikungunya Virus: Advances in Biology, Pathogenesis, and Treatment, P63, DOI DOI 10.1007/978-3-319-42958-85
   Milligan GN, 2019, VACCINE, V37, P7427, DOI 10.1016/j.vaccine.2018.10.033
   Montava-Garriga L, 2020, MECH AGEING DEV, V185, DOI 10.1016/j.mad.2019.111196
   Moriyama M, 2014, J INVEST DERMATOL, V134, P1627, DOI 10.1038/jid.2014.11
   Morrison TE, 2014, J VIROL, V88, P11644, DOI 10.1128/JVI.01432-14
   Nayak TK, 2017, VIRUSES-BASEL, V9, DOI 10.3390/v9010003
   Ney PA, 2015, BBA-MOL CELL RES, V1853, P2775, DOI 10.1016/j.bbamcr.2015.02.022
   Ooi YS, 2013, PLOS PATHOG, V9, DOI 10.1371/journal.ppat.1003835
   Orvedahl A, 2011, NATURE, V480, P113, DOI 10.1038/nature10546
   Orvedahl A, 2010, CELL HOST MICROBE, V7, P115, DOI 10.1016/j.chom.2010.01.007
   Paixao ES, 2018, T ROY SOC TROP MED H, V112, P301, DOI 10.1093/trstmh/try063
   Park CW, 2013, AUTOPHAGY, V9, P345, DOI 10.4161/auto.23072
   Pastorino B, 2005, J VIROL METHODS, V124, P65, DOI 10.1016/j.jviromet.2004.11.002
   Proikas-Cezanne T, 2007, FEBS LETT, V581, P3396, DOI 10.1016/j.febslet.2007.06.040
   Rikka S, 2011, CELL DEATH DIFFER, V18, P721, DOI 10.1038/cdd.2010.146
   Ruiz Silva Mariana, 2016, Sci Rep, V6, P32288, DOI 10.1038/srep32288
   Rupp JC, 2015, J GEN VIROL, V96, P2483, DOI 10.1099/jgv.0.000249
   Schindelin J, 2012, NAT METHODS, V9, P676, DOI [10.1038/NMETH.2019, 10.1038/nmeth.2019]
   Scholte FEM, 2015, J VIROL, V89, P4457, DOI 10.1128/JVI.03612-14
   Schwartz O, 2010, NAT REV MICROBIOL, V8, P491, DOI 10.1038/nrmicro2368
   Segawa K, 2015, TRENDS CELL BIOL, V25, P639, DOI 10.1016/j.tcb.2015.08.003
   Silva JVJ, 2018, ACTA TROP, V188, P213, DOI 10.1016/j.actatropica.2018.09.003
   Solignat M, 2009, VIROLOGY, V393, P183, DOI 10.1016/j.virol.2009.07.024
   Song XY, 2019, J RECEPT SIG TRANSD, V39, P331, DOI 10.1080/10799893.2019.1676259
   Spuul P, 2010, J VIROL, V84, P7543, DOI 10.1128/JVI.00477-10
   Stauffer F, 2007, VACCINE, V25, P7885, DOI 10.1016/j.vaccine.2007.09.025
   Suhrbier A, 2012, NAT REV RHEUMATOL, V8, P420, DOI 10.1038/nrrheum.2012.64
   Tait SWG, 2013, CSH PERSPECT BIOL, V5, DOI 10.1101/cshperspect.a008706
   Tharmarajah Kothila, 2017, F1000Res, V6, P2114, DOI 10.12688/f1000research.12461.1
   Tsetsarkin K, 2006, VECTOR-BORNE ZOONOT, V6, P325, DOI 10.1089/vbz.2006.6.325
   Upton JW, 2014, MOL CELL, V54, P273, DOI 10.1016/j.molcel.2014.01.027
   van Duijl-Richter MKS, 2015, J GEN VIROL, V96, P2122, DOI 10.1099/vir.0.000144
   Viret C, 2021, TRENDS MICROBIOL, V29, P798, DOI 10.1016/j.tim.2021.02.006
   Wahid B, 2017, INT J INFECT DIS, V58, P69, DOI 10.1016/j.ijid.2017.03.006
   Wang YM, 2016, ANTIVIR RES, V135, P81, DOI 10.1016/j.antiviral.2016.10.003
   Wei HF, 2015, BBA-MOL CELL RES, V1853, P2784, DOI 10.1016/j.bbamcr.2015.03.013
   Wikan N, 2012, PLOS ONE, V7, DOI 10.1371/journal.pone.0031102
   Yang L, 2020, COMMUN BIOL, V3, DOI 10.1038/s42003-020-01285-6
   Zaffagnini G, 2016, J MOL BIOL, V428, P1714, DOI 10.1016/j.jmb.2016.02.004
   Zaid A, 2018, ARTHRITIS RHEUMATOL, V70, P484, DOI 10.1002/art.40403
   Zhou DJ, 2008, AIDS, V22, P695, DOI 10.1097/QAD.0b013e3282f4a836
   Zhu L, 2020, INT IMMUNOPHARMACOL, V87, DOI 10.1016/j.intimp.2020.106799
   Zhu YY, 2013, J BIOL CHEM, V288, P1099, DOI 10.1074/jbc.M112.399345
NR 83
TC 2
Z9 2
U1 0
U2 1
PU PUBLIC LIBRARY SCIENCE
PI SAN FRANCISCO
PA 1160 BATTERY STREET, STE 100, SAN FRANCISCO, CA 94111 USA
SN 1935-2735
J9 PLOS NEGLECT TROP D
JI Plos Neglect. Trop. Dis.
PD NOV
PY 2023
VL 17
IS 11
AR e0010751
DI 10.1371/journal.pntd.0010751
PG 26
WC Infectious Diseases; Parasitology; Tropical Medicine
WE Science Citation Index Expanded (SCI-EXPANDED)
SC Infectious Diseases; Parasitology; Tropical Medicine
GA CH3U3
UT WOS:001124331800004
PM 38011286
OA Green Published, gold
DA 2025-07-26
ER

PT J
AU El Ghassem, A
   Abdoullah, B
   Deida, J
   Lemrabott, MAO
   Moukah, MO
   Salem, MSOA
   Briolant, S
   Basco, LK
   Brahim, KO
   Boukhary, AOMS
AF El Ghassem, Abdallahi
   Abdoullah, Bedia
   Deida, Jemila
   Lemrabott, Mohamed Aly Ould
   Moukah, Mohamed Ouldabdallahi
   Salem, Mohamed Salem Ould Ahmedou
   Briolant, Sebastien
   Basco, Leonardo K.
   Brahim, Khyarhoum Ould
   Boukhary, Ali Ould Mohamed Salem
TI Arthropod-Borne Viruses in Mauritania: A Literature Review
SO PATHOGENS
LA English
DT Review
DE arboviruses; Crimean-Congo hemorrhagic fever; dengue; epidemics;
   Mauritania; mosquitoes; outbreaks; Rift Valley fever; ticks
ID RIFT-VALLEY-FEVER; CONGO HEMORRHAGIC-FEVER; TICK HYALOMMA-MARGINATUM;
   SOUTHERN MAURITANIA; DIPTERA-CULICIDAE; AEDES-AEGYPTI; OUTBREAK;
   EPIDEMIC; DISEASES; VECTOR
AB During the past four decades, recurrent outbreaks of various arthropod-borne viruses have been reported in Mauritania. This review aims to consolidate the current knowledge on the epidemiology of the major arboviruses circulating in Mauritania. Online databases including PubMed and Web of Science were used to retrieve relevant published studies. The results showed that numerous arboviral outbreaks of variable magnitude occurred in almost all 13 regions of Mauritania, with Rift Valley fever (RVF), Crimean-Congo hemorrhagic fever (CCHF), and dengue (DEN) being the most common infections. Other arboviruses causing yellow fever (YF), chikungunya (CHIK), o'nyong-nyong (ONN), Semliki Forest (SF), West Nile fever (WNF), Bagaza (BAG), Wesselsbron (WSL), and Ngari (NRI) diseases have also been found circulating in humans and/or livestock in Mauritania. The average case fatality rates of CCHF and RVF were 28.7% and 21.1%, respectively. RVF outbreaks have often occurred after unusually heavy rainfalls, while CCHF epidemics have mostly been reported during the dry season. The central and southeastern regions of the country have carried the highest burden of RVF and CCHF. Sheep, cattle, and camels are the main animal reservoirs for the RVF and CCHF viruses. Culex antennatus and Cx. poicilipes mosquitoes and Hyalomma dromedarii, H. rufipes, and Rhipicephalus everesti ticks are the main vectors of these viruses. DEN outbreaks occurred mainly in the urban settings, including in Nouakchott, the capital city, and Aedes aegypti is likely the main mosquito vector. Therefore, there is a need to implement an integrated management strategy for the prevention and control of arboviral diseases based on sensitizing the high-risk occupational groups, such as slaughterhouse workers, shepherds, and butchers for zoonotic diseases, reinforcing vector surveillance and control, introducing rapid point-of-care diagnosis of arboviruses in high-risk areas, and improving the capacities to respond rapidly when the first signs of disease outbreak are identified.
C1 [El Ghassem, Abdallahi; Abdoullah, Bedia; Deida, Jemila; Lemrabott, Mohamed Aly Ould; Moukah, Mohamed Ouldabdallahi; Salem, Mohamed Salem Ould Ahmedou; Brahim, Khyarhoum Ould; Boukhary, Ali Ould Mohamed Salem] Univ Nouakchott, Fac Sci & Tech, Unite Rech Genomes & Milieux, BP 880, Nouakchott, Mauritania.
   [Briolant, Sebastien] Inst Rech Biomed Armees IRBA, Dept Microbiol & Malad Infect, Unite Parasitol Entomol, F-13005 Marseille, France.
   [Briolant, Sebastien; Basco, Leonardo K.; Boukhary, Ali Ould Mohamed Salem] Aix Marseille Univ, AP HM, Vecteurs Infect Trop & Mediterraneennes VITROME, Serv Sante Armees SSA,Inst Rech Dev IRD, F-13005 Marseille, France.
   [Briolant, Sebastien; Basco, Leonardo K.] Inst Hosp Univ IHU Mediterranee Infect, F-13005 Marseille, France.
C3 University of Nouakchott; Aix-Marseille Universite; Assistance
   Publique-Hopitaux de Marseille; Institut de Recherche pour le
   Developpement (IRD)
RP Boukhary, AOMS (corresponding author), Univ Nouakchott, Fac Sci & Tech, Unite Rech Genomes & Milieux, BP 880, Nouakchott, Mauritania.; Boukhary, AOMS (corresponding author), Aix Marseille Univ, AP HM, Vecteurs Infect Trop & Mediterraneennes VITROME, Serv Sante Armees SSA,Inst Rech Dev IRD, F-13005 Marseille, France.
EM abdellahielghassem@gmail.com; bediaabdoullah@gmail.com;
   jemilasidiali@gmail.com; mohamedalylemrabott@yahoo.fr;
   hmoukah2002@yahoo.fr; salem0606@yahoo.fr; sbriolant@wanadoo.fr;
   lkbasco@yahoo.fr; khyarhoum.brahim@gmail.com; alimedsalem@gmail.com
RI ; Ould Mohamed Salem Boukhary, Ali/AAM-6842-2021
OI Basco, Leonardo/0000-0002-8812-8185; Ould Mohamed Salem Boukhary,
   Ali/0000-0001-7317-2776; Mohamed, Ouldabdellahi
   Moukah/0000-0002-8247-9750; El Ghassem, Abdellahi/0009-0008-6084-2644
CR Abdoullah B, 2023, VIRUSES-BASEL, V15, DOI 10.3390/v15071588
   Ahmed A, 2020, EMERG INFECT DIS, V26, P3030, DOI 10.3201/eid2612.201599
   Ahmed A, 2020, VIRUSES-BASEL, V12, DOI 10.3390/v12010081
   Andr OZER, 2007, Geo-Eco-Trop, V31, P19
   [Anonymous], 2012, Wkly Epidemiol Rec, V87, P438
   Apolloni A, 2018, PLOS ONE, V13, DOI 10.1371/journal.pone.0191565
   Aradaib IE, 2011, PLOS NEGLECT TROP D, V5, DOI 10.1371/journal.pntd.0001159
   Aradaib IE, 2010, EMERG INFECT DIS, V16, P837, DOI 10.3201/eid1605.091815
   Bah MT, 2022, TRANSBOUND EMERG DIS, V69, pE2351, DOI 10.1111/tbed.14578
   Barry Y, 2022, ONE HEALTH-AMSTERDAM, V15, DOI 10.1016/j.onehlt.2022.100413
   Bente DA, 2013, ANTIVIR RES, V100, P159, DOI 10.1016/j.antiviral.2013.07.006
   Biteye B, 2018, PARASITE VECTOR, V11, DOI 10.1186/s13071-017-2591-9
   Bob NS, 2017, OPEN FORUM INFECT DI, V4, DOI 10.1093/ofid/ofx087
   Boushab BM, 2022, OPEN FORUM INFECT DI, V9, DOI 10.1093/ofid/ofac534
   Boushab BM, 2020, EMERG INFECT DIS, V26, P817, DOI 10.3201/eid2604.191292
   Boushab BM, 2016, OPEN FORUM INFECT DI, V3, DOI 10.1093/ofid/ofw200
   Brown L, 2014, PUBLIC HEALTH, V128, P29, DOI 10.1016/j.puhe.2013.09.006
   Camicas J. L., 1990, Archives of Virology, Supplementum, P303
   Caminade C, 2011, ATMOS SCI LETT, V12, P96, DOI 10.1002/asl.296
   Caminade C, 2014, INT J ENV RES PUB HE, V11, P903, DOI 10.3390/ijerph110100903
   Carpenter S, 2017, ANNU REV ENTOMOL, V62, P343, DOI 10.1146/annurev-ento-031616-035010
   Cichon N, 2021, FRONT MICROBIOL, V12, DOI 10.3389/fmicb.2021.766977
   Cosseddu GM, 2021, TROP ANIM HEALTH PRO, V53, DOI 10.1007/s11250-021-02636-z
   Dantas-Torres F, 2016, TRENDS PARASITOL, V32, P43, DOI 10.1016/j.pt.2015.09.004
   Diagana I, 2009, QUELQUES RUES DAFRIQ, P34
   Diallo M, 2005, MED VET ENTOMOL, V19, P119, DOI 10.1111/j.0269-283X.2005.00564.x
   DIGOUTTE JP, 1989, RES VIROLOGY, V140, P27, DOI 10.1016/S0923-2516(89)80081-0
   Eiden M, 2014, EMERG INFECT DIS, V20, P2174, DOI 10.3201/eid2012.140787
   El Mamy AB., 2014, Rev. Afr. Sante Prod. Anim, V12, P169
   El Mamy ABO, 2011, EMERG INFECT DIS, V17, P1894, DOI 10.3201/eid1710.110397
   El Moustapha I, 2023, MALARIA J, V22, DOI 10.1186/s12936-023-04569-4
   Esser HJ, 2019, PARASITE VECTOR, V12, DOI 10.1186/s13071-019-3515-7
   Estrada-Peña A, 2011, TRANSBOUND EMERG DIS, V58, P213, DOI 10.1111/j.1865-1682.2010.01198.x
   Estrada-Peña A, 2012, VECTOR-BORNE ZOONOT, V12, P758, DOI 10.1089/vbz.2011.0771
   Faye O, 2007, EMERG INFECT DIS, V13, P1016, DOI 10.3201/eid1307.061487
   Faye O, 2014, EMERG INFECT DIS, V20, P300, DOI 10.3201/eid2002.130996
   Fourié T, 2023, FRONT VIROL-LAUSANNE, V3, DOI 10.3389/fviro.2023.1124848
   Fourié T, 2021, PLOS NEGLECT TROP D, V15, DOI 10.1371/journal.pntd.0009829
   Gerken KN, 2022, PLOS NEGLECT TROP D, V16, DOI 10.1371/journal.pntd.0009852
   GONZALEZ JP, 1990, T ROY SOC TROP MED H, V84, P573, DOI 10.1016/0035-9203(90)90045-G
   Gubler DJ, 2002, ARCH MED RES, V33, P330, DOI 10.1016/S0188-4409(02)00378-8
   Gubler Duane J, 2011, Trop Med Health, V39, P3, DOI 10.2149/tmh.2011-S05
   HOOGSTRAAL H, 1979, J MED ENTOMOL, V15, P307, DOI 10.1093/jmedent/15.4.307
   Inter-reseaux Developpement Rural, 2017, PAST LIV FARM SAH W
   Jäckel S, 2013, TRANSBOUND EMERG DIS, V60, P31, DOI 10.1111/tbed.12142
   Jahel C, 2020, SCI REP-UK, V10, DOI 10.1038/s41598-020-65132-8
   JOUAN A, 1990, B SOC PATHOL EXOT, V83, P621
   JOUAN A, 1990, B SOC PATHOL EXOT, V83, P611
   JOUAN A, 1988, ANN INST PASTEUR VIR, V139, P307, DOI 10.1016/S0769-2617(88)80046-7
   Kuno G, 2017, VIRUSES-BASEL, V9, DOI 10.3390/v9070185
   Kwasnik M, 2021, J VET RES, V65, P7, DOI 10.2478/jvetres-2021-0009
   Lekweiry KM, 2015, J MED ENTOMOL, V52, P730, DOI 10.1093/jme/tjv051
   Lemine AMM, 2017, PARASITE VECTOR, V10, DOI 10.1186/s13071-017-1978-y
   LEPERS JP, 1988, B SOC PATHOL EXOT, V81, P24
   Linthicum KJ, 2016, ANNU REV ENTOMOL, V61, P395, DOI 10.1146/annurev-ento-010715-023819
   Lopez-Jimena B, 2018, PLOS NEGLECT TROP D, V12, DOI 10.1371/journal.pntd.0006381
   Maclachlan NJ, 2015, REV SCI TECH OIE, V34, P341, DOI 10.20506/rst.34.2.2361
   Mangombi JB, 2020, VECTOR-BORNE ZOONOT, V20, P797, DOI 10.1089/vbz.2019.2592
   Messina JP, 2015, T ROY SOC TROP MED H, V109, P503, DOI 10.1093/trstmh/trv050
   Ministere de L'elevage, 2017, Plan National de Developpement de L'elevage 2018-2025
   Mordecai EA, 2020, LANCET PLANET HEALTH, V4, pE416, DOI 10.1016/S2542-5196(20)30178-9
   Mutua EN, 2017, PLOS NEGLECT TROP D, V11, DOI 10.1371/journal.pntd.0005582
   Nabeth P, 2004, EMERG INFECT DIS, V10, P2143, DOI 10.3201/eid1012.040535
   Nabeth P, 2001, EMERG INFECT DIS, V7, P1052, DOI 10.3201/eid0706.010627
   Ndione J-A., 2005, Environnement, Risque et Sante, V4, P5
   Nicolas G, 2018, PLOS ONE, V13, DOI 10.1371/journal.pone.0199547
   Nielsen SS, 2020, EFSA J, V18, DOI 10.2903/j.efsa.2020.6041
   OCHA: United Nations Office for the Coordination of Humanitarian Affairs Services, 2020, Rift Valley Fever-Mauritania
   Office National de la Statistique (ONS), 2017, Monographie de la Ville de Nouakchott
   Paupy C, 2010, VECTOR-BORNE ZOONOT, V10, P259, DOI 10.1089/vbz.2009.0005
   Paweska JT, 2014, ROLE OF ANIMALS IN EMERGING VIRAL DISEASES, P169, DOI 10.1016/B978-0-12-405191-1.00008-9
   Rissmann M, 2017, EPIDEMIOL INFECT, V145, P1058, DOI 10.1017/S0950268816003022
   Salem MSOA, 2015, AM J TROP MED HYG, V92, P537, DOI 10.4269/ajtmh.14-0243
   Salem OASM, 2013, J VECTOR DIS, V50, P302
   SALUZZO JF, 1985, T ROY SOC TROP MED H, V79, P268, DOI 10.1016/0035-9203(85)90356-6
   SALUZZO JF, 1985, LANCET, V1, P116
   SALUZZO JF, 1987, LANCET, V1, P504
   Sankhe S, 2023, IJID REG, V7, P216, DOI 10.1016/j.ijregi.2023.03.016
   Sas MA, 2017, VECTOR-BORNE ZOONOT, V17, P582, DOI 10.1089/vbz.2016.2084
   Schulz A, 2021, PLOS NEGLECT TROP D, V15, DOI 10.1371/journal.pntd.0009228
   Simo FBN, 2019, SCI REP-UK, V9, DOI 10.1038/s41598-019-50135-x
   Simpson D I, 1967, East Afr Med J, V44, P86
   Soulsbury CD, 2015, WILDLIFE RES, V42, P541, DOI 10.1071/WR14229
   Sow A, 2014, EMERG INFECT DIS, V20, P296, DOI 10.3201/eid2002.131000
   Stoek F, 2022, PLOS NEGLECT TROP D, V16, DOI 10.1371/journal.pntd.0010203
   Tabassum S, 2023, HEALTH SCI REP-US, V6, DOI 10.1002/hsr2.1278
   Tsergouli K, 2020, J HOSP INFECT, V105, P43, DOI 10.1016/j.jhin.2019.12.001
   Watts D. M., 1988, The arboviruses: epidemiology and ecology. Volume II., P177
   WHO, 1985, Technical Report Series, V719
   WHO, 1987, Wkly. Epidem. Rec, V62, P367
   WHO, 2018, Weekly Bulletin on Outbreak and Other Emergencies: Week 45: 3-9 November 2018
   WHO, 2020, Vector-borne diseases-Fact Sheet
   WHO, 2022, Rift Valley Fever-Mauritania
   WHO, 2019, Weekly Bulletin on Outbreak and Other Emergencies
   WHO, 2020, Rift Valley Fever, Mauritania
   WHO, 2017, Weekly Bulletin on Outbreak and Other Emergencies
   World Health Organization, 2023, Dengue and Severe Dengue
   World Health Organization, 2022, Weekly Bulletin on Outbreak and Other Emergencies: Week 12
   World Organization for Animal Health, RIFT VALLEY FEVER
   Xia H, 2018, VIROL SIN, V33, P5, DOI 10.1007/s12250-018-0002-9
   Zahouli JBZ, 2017, PLOS NEGLECT TROP D, V11, DOI 10.1371/journal.pntd.0005751
   ZELLER HG, 1995, ANN SOC BELG MED TR, V75, P135
NR 102
TC 4
Z9 4
U1 0
U2 1
PU MDPI
PI BASEL
PA ST ALBAN-ANLAGE 66, CH-4052 BASEL, SWITZERLAND
EI 2076-0817
J9 PATHOGENS
JI Pathogens
PD NOV
PY 2023
VL 12
IS 11
AR 1370
DI 10.3390/pathogens12111370
PG 19
WC Microbiology
WE Science Citation Index Expanded (SCI-EXPANDED)
SC Microbiology
GA Z7QW6
UT WOS:001113997400001
PM 38003834
OA Green Published, gold
DA 2025-07-26
ER

PT J
AU Frolova, EI
   Palchevska, O
   Dominguez, F
   Frolov, I
AF Frolova, Elena I.
   Palchevska, Oksana
   Dominguez, Francisco
   Frolov, Ilya
TI Alphavirus-induced transcriptional and translational shutoffs play major
   roles in blocking the formation of stress granules
SO JOURNAL OF VIROLOGY
LA English
DT Article
DE alphavirus; Sindbis; chikungunya; stress granules; transcriptional;
   regulation; translation; nsP3; nsP2; G3BP; eIF2 alpha
ID EQUINE ENCEPHALITIS-VIRUS; SINDBIS-VIRUS; RNA REPLICATION;
   MESSENGER-RNA; OLD-WORLD; NONCYTOPATHIC REPLICATION; SEQUENCES
   DOWNSTREAM; NUCLEOTIDE-SEQUENCE; EXPRESSION VECTORS; PROTEIN COMPLEXES
AB Alphavirus infections cause multiple alterations in the intracellular environment that can have both positive and negative effects on viral replication. The Old World alphaviruses, such as Sindbis (SINV), chikungunya (CHIKV), and Semliki Forest viruses, hinder the ability of vertebrate cells to form stress granules (SGs). Previously, this inhibitory function was attributed to the hypervariable domain (HVD) of nsP3, which sequesters the key SG components, G3BP1 and G3BP2, and to the nsP3 macro domain. The macro domain possesses ADP-ribosylhydrolase activity, which can diminish the ADP-ribosylation of G3BP1 during viral replication. However, our recent findings do not support the prevailing notions. We demonstrate that the interactions between SINV- or CHIKV-specific nsP3s and G3BPs, and the ADP-ribosylhydrolase activity are not major contributors to the inhibitory process, at least when nsP3 is expressed at biologically relevant levels. Instead, the primary factors responsible for suppressing SG formation are virus-induced transcriptional and translational shutoffs that rapidly develop within the first few hours post infection. Poorly replicating SINV variants carrying mutated nsP3 HVD still inhibit SG development even in the presence of sodium arsenite (NaAs). Conversely, SINV mutants lacking transcription and/or translation inhibitory functions lose their ability to inhibit SG formation, despite expressing high levels of wt nsP3. Moreover, we found that stable cell lines expressing GFP-nsP3 fusions retain the capacity to form SGs when exposed to NaAs. However, our results do not rule out the possibility that additional alphavirus-induced changes in cell biology may contribute to the suppression of SG formation.
   IMPORTANCE Our study highlights the mechanisms behind the cells resistance to stress granule (SG) formation after infection with Old World alphaviruses. Shortly after infection, the replication of these viruses hinders the cells ability to form SGs, even when exposed to chemical inducers such as sodium arsenite. This resistance is primarily attributed to virus-induced transcriptional and translational shutoffs, rather than interactions between the viral nsP3 and the key components of SGs, G3BP1/2, or the ADP-ribosylhydrolase activity of nsP3 macro domain. While interactions between G3BPs and nsP3 are essential for the formation of viral replication complexes, their role in regulating SG development appears to be small, if any. Cells harboring replicating viruses or replicons with lower abilities to inhibit transcription and/or translation, but expressing wild-type nsP3, retain the ability for SG development. Understanding these mechanisms of regulation of SG formation contributes to our knowledge of viral replication and the intricate relationships between alphaviruses and host cells.
C1 [Frolova, Elena I.; Palchevska, Oksana; Dominguez, Francisco; Frolov, Ilya] Univ Alabama Birmingham, Dept Microbiol, Birmingham, AL 35294 USA.
C3 University of Alabama System; University of Alabama Birmingham
RP Frolov, I (corresponding author), Univ Alabama Birmingham, Dept Microbiol, Birmingham, AL 35294 USA.
EM ivfrolov@uab.edu
RI Palchevska, Oksana/AAY-9808-2020
OI Palchevska, Oksana/0000-0001-5841-1628; Frolova,
   Elena/0000-0001-6523-9336
FU HHS | NIH | National Institute of Allergy and Infectious Diseases
   (NIAID) [R01AI133159, R01AI118867, R01AI050537, R21AI146969,
   R01AI073301]
FX HHS | NIH | National Institute of Allergy and Infectious Diseases
   (NIAID) R01AI133159, R01AI118867 Elena I. Frolova HHS | NIH | National
   Institute of Allergy and Infectious Diseases (NIAID) R01AI050537,
   R21AI146969, R01AI073301 Ilya Frolov
CR Abraham R, 2018, P NATL ACAD SCI USA, V115, pE10457, DOI 10.1073/pnas.1812130115
   Akhrymuk I, 2019, J VIROL, V93, DOI 10.1128/JVI.02062-18
   Akhrymuk I, 2018, J VIROL, V92, DOI [10.1128/JVI.01388-18, 10.1128/jvi.01388-18]
   Akhrymuk I, 2016, VIROLOGY, V487, P230, DOI 10.1016/j.virol.2015.09.023
   Akhrymuk I, 2012, J VIROL, V86, P7180, DOI 10.1128/JVI.00541-12
   Atasheva S, 2008, J VIROL, V82, P4028, DOI 10.1128/JVI.02330-07
   Atasheva S, 2010, J VIROL, V84, P10004, DOI 10.1128/JVI.01151-10
   Bounedjah O, 2014, NUCLEIC ACIDS RES, V42, P8678, DOI 10.1093/nar/gku582
   BREDENBEEK PJ, 1993, J VIROL, V67, P6439, DOI 10.1128/JVI.67.11.6439-6446.1993
   Cáceres JF, 1998, GENE DEV, V12, P55, DOI 10.1101/gad.12.1.55
   Dominguez F, 2021, J VIROL, V95, DOI 10.1128/JVI.00836-21
   Eckei L, 2017, SCI REP-UK, V7, DOI 10.1038/srep41746
   Fan XHC, 1998, P NATL ACAD SCI USA, V95, P15293, DOI 10.1073/pnas.95.26.15293
   Foy NJ, 2013, J VIROL, V87, P1997, DOI 10.1128/JVI.02853-12
   FROLOV I, 1994, J VIROL, V68, P1721, DOI 10.1128/JVI.68.3.1721-1727.1994
   Frolov I, 1999, J VIROL, V73, P3854, DOI 10.1128/JVI.73.5.3854-3865.1999
   Frolov I, 1996, J VIROL, V70, P1182, DOI 10.1128/JVI.70.2.1182-1190.1996
   FROLOV I, 1994, J VIROL, V68, P8111, DOI 10.1128/JVI.68.12.8111-8117.1994
   Frolov I, 2017, J VIROL, V91, DOI 10.1128/JVI.00371-17
   Frolova E, 2006, J VIROL, V80, P4122, DOI 10.1128/JVI.80.8.4122-4134.2006
   Frolova EI, 2002, J VIROL, V76, P11254, DOI 10.1128/JVI.76.22.11254-11264.2002
   Frolova EI, 2010, J VIROL, V84, P11679, DOI 10.1128/JVI.01441-10
   Fros JJ, 2012, J VIROL, V86, P10873, DOI 10.1128/JVI.01506-12
   FROSHAUER S, 1988, J CELL BIOL, V107, P2075, DOI 10.1083/jcb.107.6.2075
   Garmashova N, 2007, J VIROL, V81, P2472, DOI 10.1128/JVI.02073-06
   Gorchakov R, 2005, J VIROL, V79, P9397, DOI 10.1128/JVI.79.15.9397-9409.2005
   Gorchakov R, 2004, J VIROL, V78, P8455, DOI 10.1128/JVI.78.16.8455-8467.2004
   Gorchakov R, 2004, J VIROL, V78, P61, DOI 10.1128/JVI.78.1.61-75.2004
   Gorchakov R, 2008, J VIROL, V82, P10088, DOI 10.1128/JVI.01011-08
   Jayabalan AK, 2021, P NATL ACAD SCI USA, V118, DOI 10.1073/pnas.2021719118
   Kedersha N, 2002, MOL BIOL CELL, V13, P195, DOI 10.1091/mbc.01-05-0221
   Kedersha N, 2013, TRENDS BIOCHEM SCI, V38, P494, DOI 10.1016/j.tibs.2013.07.004
   Kedersha NL, 1999, J CELL BIOL, V147, P1431, DOI 10.1083/jcb.147.7.1431
   Kim DY, 2016, PLOS PATHOG, V12, DOI 10.1371/journal.ppat.1005810
   Lemm JA, 1998, J VIROL, V72, P6546, DOI 10.1128/JVI.72.8.6546-6553.1998
   LEMM JA, 1993, J VIROL, V67, P1905, DOI 10.1128/JVI.67.4.1905-1915.1993
   LEMM JA, 1993, J VIROL, V67, P1916, DOI 10.1128/JVI.67.4.1916-1926.1993
   Li CQ, 2016, J VIROL, V90, P8478, DOI 10.1128/JVI.00705-16
   LILJESTROM P, 1991, BIO-TECHNOL, V9, P1356, DOI 10.1038/nbt1291-1356
   McInerney GM, 2015, DNA CELL BIOL, V34, P557, DOI 10.1089/dna.2015.2957
   McInerney GM, 2005, MOL BIOL CELL, V16, P3753, DOI 10.1091/mbc.E05-02-0124
   McInerney GM, 2004, VIROLOGY, V325, P200, DOI 10.1016/j.virol.2004.04.043
   Meshram CD, 2018, J VIROL, V92, DOI [10.1128/JVI.00838-18, 10.1128/jvi.00838-18]
   Nikonov A, 2013, PLOS PATHOG, V9, DOI 10.1371/journal.ppat.1003610
   Panas MD, 2014, J VIROL, V88, P5888, DOI 10.1128/JVI.00439-14
   Panas MD, 2012, MOL BIOL CELL, V23, P4701, DOI 10.1091/mbc.E12-08-0619
   Petrakova O, 2005, J VIROL, V79, P7597, DOI 10.1128/JVI.79.12.7597-7608.2005
   Poblete-Durán N, 2016, VIRUSES-BASEL, V8, DOI 10.3390/v8070180
   RICE CM, 1981, P NATL ACAD SCI-BIOL, V78, P2062, DOI 10.1073/pnas.78.4.2062
   SHIRAKO Y, 1994, J VIROL, V68, P1874, DOI 10.1128/JVI.68.3.1874-1885.1994
   STRAUSS EG, 1984, VIROLOGY, V133, P92, DOI 10.1016/0042-6822(84)90428-8
   STRAUSS JH, 1994, MICROBIOL REV, V58, P491, DOI 10.1128/MMBR.58.3.491-562.1994
   Tossavainen H, 2016, J BIOL CHEM, V291, P16307, DOI 10.1074/jbc.M116.732412
   Volkova E, 2006, VIROLOGY, V344, P315, DOI 10.1016/j.virol.2005.09.010
   Weaver S.C., 2005, Virology, V2, P1010
   Weaver SC, 2004, NAT REV MICROBIOL, V2, P789, DOI 10.1038/nrmicro1006
   Weaver SC, 2015, NEW ENGL J MED, V373, P94, DOI 10.1056/NEJMc1505501
   Zhang T, 2005, J CELL SCI, V118, P5453, DOI 10.1242/jcs.02669
NR 58
TC 8
Z9 8
U1 3
U2 8
PU AMER SOC MICROBIOLOGY
PI WASHINGTON
PA 1752 N ST NW, WASHINGTON, DC 20036-2904 USA
SN 0022-538X
EI 1098-5514
J9 J VIROL
JI J. Virol.
PD NOV
PY 2023
VL 97
IS 11
DI 10.1128/jvi.00979-23
PG 27
WC Virology
WE Science Citation Index Expanded (SCI-EXPANDED)
SC Virology
GA MB8A0
UT WOS:001191245700006
PM 37902397
OA Green Submitted, Green Published
DA 2025-07-26
ER

PT J
AU Kamzeeva, PN
   Kolpakova, ES
   Karpova, EV
   Borodulina, MO
   Yakovchuk, EV
   Alferova, VA
   Chistov, AA
   Belyaev, ES
   Kozlovskaya, LI
   Aralov, AV
AF Kamzeeva, P. N.
   Kolpakova, E. S.
   Karpova, E. V.
   Borodulina, M. O.
   Yakovchuk, E. V.
   Alferova, V. A.
   Chistov, A. A.
   Belyaev, E. S.
   Kozlovskaya, L. I.
   Aralov, A. V.
TI Synthesis of 5-Halo-2′-Azido Derivatives of Cytidine and
   N-Hydroxycytidine and Evaluation of Their Antiviral Activity on a
   Panel of RNA Viruses, Including SARS-CoV-2
SO RUSSIAN JOURNAL OF BIOORGANIC CHEMISTRY
LA English
DT Article
DE SARS-CoV-2; antiviral agents; nucleoside analogues; N-hydroxycytidine
ID AZT
AB Coronavirus disease 2019 (COVID-19) is a new global pandemic with high morbidity and mortality caused by severe acute respiratory syndrome coronavirus 2 (SARS-CoV-2). N-Hydroxycytidine derivatives show promise for combating COVID-19 and other viral diseases; in particular, molnupiravir has recently been approved for emergency prophylaxis in the early stages after infection with SARS-CoV-2. In the present work, a scheme for the synthesis of 5-halo-2'-azido-substituted cytidine and N-hydroxycytidine derivatives was proposed. The synthesized compounds were tested against a panel of six RNA viruses, including SARS-CoV-2, enteroviruses, CHIKV, and HIV-1. A number of compounds showed ability to inhibit the reproduction of SARS-CoV-2 and CHIKV viruses in the micromolar range without noticeable cytotoxicity. The structures of the leader compounds can be used as a starting point bfor further design of antiviral agents.
C1 [Kamzeeva, P. N.; Alferova, V. A.; Chistov, A. A.; Aralov, A. V.] Russian Acad Sci, Shemyakin Ovchinnikov Inst Bioorgan Chem, Moscow 117997, Russia.
   [Kolpakova, E. S.; Karpova, E. V.; Borodulina, M. O.; Yakovchuk, E. V.; Kozlovskaya, L. I.] Russian Acad Sci, Inst Poliomyelitis, Chumakov Sci Ctr Res & Dev Immune and Biol Prod, Moscow 108819, Russia.
   [Borodulina, M. O.; Yakovchuk, E. V.; Kozlovskaya, L. I.] Sechenov First Moscow State Med Univ, Moscow 119991, Russia.
   [Belyaev, E. S.] Russian Acad Sci, Frumkin Inst Phys Chem & Electrochem, Moscow 119071, Russia.
C3 Russian Academy of Sciences; Pushchino Scientific Center for Biological
   Research (PSCBI) of the Russian Academy of Sciences; Institute of
   Bioorganic Chemistry of the Russian Academy of Sciences; Russian Academy
   of Sciences; Sechenov First Moscow State Medical University; Russian
   Academy of Sciences; Frumkin Institute of Physical Chemistry &
   Electrochemistry
RP Aralov, AV (corresponding author), Russian Acad Sci, Shemyakin Ovchinnikov Inst Bioorgan Chem, Moscow 117997, Russia.
EM Baruh238@mail.ru
RI Kozlovskaya, Liubov/E-2368-2014; Alferova, Vera/T-9235-2017; Kolpakova,
   Ekaterina/JXL-4281-2024; Карпова, Евгения/JSK-0548-2023; Belyaev,
   Evgeny/O-2266-2017; Aralov, Andrey/O-1630-2016; Yakovchuk,
   Elizaveta/JXL-2431-2024; Chistov, Alexey/L-1462-2017; Karpova,
   Evgeniia/JSK-0548-2023; Kamzeeva, Polina/HHS-0208-2022
OI Kozlovskaya, Liubov/0000-0002-3029-1035; Belyaev,
   Evgeny/0000-0003-3705-7038; Kolpakova, Ekaterina/0000-0003-4634-7539;
   Karpova, Evgeniia/0000-0003-1153-0958; Akovcuk,
   Elizaveta/0009-0002-7211-0076
FU Ministry of Science and Higher Education Russian Federation
   [075-15-2021-1049]
FX This work was funded by a grant from the Ministry of Science and Higher
   Education Russian Federation (agreement no. 075-15-2021-1049).
CR Agostini ML, 2019, J VIROL, V93, DOI 10.1128/JVI.01348-19
   Amblard F, 2022, PHARMACEUTICALS-BASE, V15, DOI 10.3390/ph15091144
   ASAKURA J, 1990, J ORG CHEM, V55, P4928, DOI 10.1021/jo00303a033
   Beigel JH, 2020, NEW ENGL J MED, V383, P1813, DOI [10.1056/NEJMoa2007764, 10.1056/NEJMc2022236]
   Chen FF, 2009, MOLECULES, V14, P2656, DOI 10.3390/molecules14072656
   Fedeles BI, 2015, P NATL ACAD SCI USA, V112, pE4571, DOI 10.1073/pnas.1507709112
   FISCHL MA, 1987, NEW ENGL J MED, V317, P185, DOI 10.1056/NEJM198707233170401
   Holmes EC, 2021, CELL, V184, P4848, DOI 10.1016/j.cell.2021.08.017
   Kabinger F, 2021, NAT STRUCT MOL BIOL, V28, P740, DOI 10.1038/s41594-021-00651-0
   Karber G., 1931, ARCH EXP PATH PHARMA, V162, P480
   Khudhair ZT, 2021, RUSS J BIOORG CHEM+, V47, P789, DOI 10.1134/S1068162021040130
   Kozlovskaya LI, 2021, EUR J MED CHEM, V220, DOI 10.1016/j.ejmech.2021.113467
   Liu F, 2022, ACS CENTRAL SCI, V8, P656, DOI 10.1021/acscentsci.1c01172
   MCGEE DPC, 1995, NUCLEOS NUCLEOT, V14, P1329, DOI 10.1080/15257779508010694
   Mieczkowski A, 2018, CHEM PAP, V72, P981, DOI 10.1007/s11696-017-0339-9
   MITSUYA H, 1985, P NATL ACAD SCI USA, V82, P7096, DOI 10.1073/pnas.82.20.7096
   Paymode DJ, 2021, ORG PROCESS RES DEV, V25, P1822, DOI 10.1021/acs.oprd.1c00033
   Ryazantsev DY, 2021, BIOMOLECULES, V11, DOI 10.3390/biom11101409
   Sheahan TP, 2020, SCI TRANSL MED, V12, DOI 10.1126/scitranslmed.abb5883
   Triggle CR, 2021, FRONT IMMUNOL, V12, DOI 10.3389/fimmu.2021.631139
   Urakova N, 2018, J VIROL, V92, DOI 10.1128/JVI.01965-17
   van de Leemput J, 2021, MOL CELL BIOL, V41, DOI 10.1128/MCB.00185-21
   VERHEYDEN JP, 1971, J ORG CHEM, V36, P250
   Wnuk SF, 2002, J ORG CHEM, V67, P1816, DOI 10.1021/jo010899i
   Zenchenko AA, 2022, TOXICOL IN VITRO, V82, DOI 10.1016/j.tiv.2022.105355
   Zhou ST, 2021, J INFECT DIS, V224, P415, DOI 10.1093/infdis/jiab247
NR 26
TC 0
Z9 0
U1 1
U2 4
PU PLEIADES PUBLISHING LTD
PI TORTOLA
PA TROPIC ISLE BLDG, PO BOX 3331. ROAD TOWN, TORTOLA, BRITISH VIRGIN ISL
SN 1068-1620
EI 1608-330X
J9 RUSS J BIOORG CHEM+
JI Russ. J. Bioorg. Chem.
PD NOV
PY 2023
VL 49
IS 6
BP 1475
EP 1482
DI 10.1134/S1068162023060262
PG 8
WC Biochemistry & Molecular Biology; Chemistry, Organic
WE Science Citation Index Expanded (SCI-EXPANDED)
SC Biochemistry & Molecular Biology; Chemistry
GA Y8KF4
UT WOS:001107686800018
DA 2025-07-26
ER

PT J
AU Morais, VD
   Santana, LMR
   Bezerra, JF
   Cruz, FE
   de Souza, TR
   Tahmasebi, R
   Raposo, RAA
   Marcatti, R
   Barbosa, EMG
   Hefford, PM
   Buccheri, R
   Sabino, EC
   da Costa, AC
AF Morais, Vanessa dos Santos
   Santana, Lidia Maria Reis
   Bezerra, Joao Felipe
   Cruz, Flavia Emmanuelle
   de Souza, Themis Rocha
   Tahmasebi, Roozbeh
   Raposo, Rafael Augusto Alves
   Marcatti, Roberta
   Barbosa, Erick Matheus Garcia
   Hefford, Philip Michael
   Buccheri, Renata
   Sabino, Ester Cerdeira
   da Costa, Antonio Charlys
TI Detection of coinfection with Primate Erythroparvovirus 1 and
   arboviruses (DENV, CHIKV and ZIKV) in individuals with acute febrile
   illness in the state of Rio Grande do Norte in 2016
SO PLOS NEGLECTED TROPICAL DISEASES
LA English
DT Article
ID PARVOVIRUS B19 INFECTION; PREGNANCY; OUTBREAK; BRAZIL; VIRUS; URBAN
AB BackgroundArthropod-borne viruses, known as arboviruses, pose substantial risks to global public health. Dengue (DENV), Chikungunya (CHIKV) and Zika (ZIKV) viruses stand out as significant concerns in Brazil and worldwide. Their overlapping clinical manifestations make accurate diagnosis a challenge, underscoring the need for reliable laboratory support. This study employs a comprehensive molecular diagnostic approach to track viral infections in individuals with acute febrile illness, a period marked by widespread outbreaks of DENV, CHIKV and ZIKV.MethodsBetween January and August 2016, we received a total of 713 serum samples obtained from individuals with acute febrile illness, previously tested for DENV, CHIKV or ZIKV, with initial negative results, from LACEN-NATAL. Of the total 713 samples, 667 were from females (354 of them pregnant) and 46 from males. Molecular diagnosis was conducted using the Multiplex RT-qPCR technique for simultaneous detection of DENV, CHIKV and ZIKV. Additionally, we performed differential diagnosis by RT-qPCR for other viruses of the Flavivirus, Alphavirus Enterovirus genera and qPCR for Primate Erythroparvovirus 1 (B19V) species, in accordance with Ministry of Health guidelines.ResultsAmong the 713 cases, 78.2% tested positive for viral infections, including 48% with CHIKV viremia, 0.6% with DENV and 0.1% with ZIKV. Arboviral coinfections totaled 2.4%, including DENV-CHIKV (1.7%) and CHIKV-ZIKV (0.7%). Moreover, 8% exhibited B19V viremia. Simultaneous infections were identified in 17.5%, encompassing B19V-CHIKV (17.1%), B19V-DENV (0.1%), and B19V-ZIKV (0.3%) Triple infections were observed in 1.3% of cases with B19V-DENV-CHIKV (1%) and B19V-CHIKV-ZIKV (0.3%).ConclusionMolecular testing demonstrated high efficacy in diagnosing prevalent arboviruses and detecting multiple coinfections. This approach helps to elucidate etiologies for symptomatic cases, especially during arbovirus outbreaks, and aids comprehensive surveillance. Our findings underscore the importance of monitoring co-circulating pathogens, such as B19V, with implications for clinical management, particularly in pregnant individuals. This study enhances our understanding of arbovirus epidemiology and reinforces the critical role of molecular diagnosis in disease surveillance and control.
C1 [Morais, Vanessa dos Santos; Tahmasebi, Roozbeh; Raposo, Rafael Augusto Alves; Marcatti, Roberta; Barbosa, Erick Matheus Garcia; Sabino, Ester Cerdeira; da Costa, Antonio Charlys] Univ Sao Paulo, Dept Infect & Parasit Dis, Sao Paulo, Brazil.
   [Santana, Lidia Maria Reis] Epidemiol Surveillance Ctr Prof Alexandre Vranjac, Sao Paulo Hlth Dept, Sao Paulo, Brazil.
   [Santana, Lidia Maria Reis] Univ Fed Sao Paulo, Sao Paulo, Brazil.
   [Bezerra, Joao Felipe] Univ Fed Paraiba, Joao Pessoa, Paraiba, Brazil.
   [Cruz, Flavia Emmanuelle] Guamare Hlth Dept, Guamare, Brazil.
   [de Souza, Themis Rocha] Cent Publ Hlth Lab State Rio Grande Do Norte, Natal, Brazil.
   [Hefford, Philip Michael] Univ Hosp Sussex NHS Fdn Trust, Chichester, England.
   [Buccheri, Renata] Vitalant Res Inst, Dept Epidemiol, San Francisco, CA USA.
C3 Universidade de Sao Paulo; Universidade Federal de Sao Paulo (UNIFESP);
   Universidade Federal da Paraiba; Vitalant; Vitalant Research Institute
RP Morais, VD (corresponding author), Univ Sao Paulo, Dept Infect & Parasit Dis, Sao Paulo, Brazil.
EM va.morais@usp.br
RI ; Morais, Vanessa/ISA-8154-2023; da-Costa, Antonio/G-1548-2010;
   Buccheri, Renata/AFY-2401-2022; Sabino, Ester/F-7750-2010; Santana,
   Lidia Maria Reis/HJO-8864-2023; BEZERRA, JOAO/IYT-3123-2023; MORAIS,
   VANESSA DOS SANTOS/ISA-8154-2023; da-Costa, Antonio/G-1548-2010;
   Buccheri de Oliveira, Renata/AFY-2401-2022
OI , Lidia Maria/0000-0001-9993-8530; da-Costa,
   Antonio/0000-0001-5516-5177; Matheus Garcia Barbosa,
   Erick/0009-0004-0908-7170; MORAIS, VANESSA DOS
   SANTOS/0000-0002-3813-3154; da-Costa, Antonio/0000-0001-5516-5177;
   Buccheri de Oliveira, Renata/0000-0002-3217-5898
FU We thank the Central Public Health Laboratory (LACEN-RN) and the Guamare
   Health Department for their support in the production of this
   manuscript. To the Ministry of Health for donating the reagents used in
   this study.
FX We thank the Central Public Health Laboratory (LACEN-RN) and the Guamare
   Health Department for their support in the production of this
   manuscript. To the Ministry of Health for donating the reagents used in
   this study.
CR ANDERSON MJ, 1984, J HYG-CAMBRIDGE, V93, P85, DOI 10.1017/S0022172400060964
   [Anonymous], About Us: NSF INCLUDES
   de Brito CAA, 2016, REV SOC BRAS MED TRO, V49, P537, DOI 10.1590/0037-8682-0328-2016
   Attwood LO, 2020, PRENATAL DIAG, V40, P1722, DOI 10.1002/pd.5819
   Bascietto F, 2018, ULTRASOUND OBST GYN, V52, P569, DOI 10.1002/uog.19092
   Brasil, 2020, Secretaria de Vigilancia em Saude. Boletim Epidemiologico. Ed. AtualBrasilia
   Centers for Disease Control and Prevention (CDC), 2019, Diagnostic testing
   Centers for Disease Control (CDC), 1989, MMWR Morb Mortal Wkly Rep, V38, P81
   de Oliveira SA, 2002, MEM I OSWALDO CRUZ, V97, P965, DOI 10.1590/S0074-02762002000700007
   DEFREITAS RB, 1990, J MED VIROL, V32, P203, DOI 10.1002/jmv.1890320402
   Di Paola N, 2019, CLIN INFECT DIS, V68, P810, DOI 10.1093/cid/ciy630
   GIDEON Informatics I., 2017, Parvovirus B19: global status
   Giry C, 2017, BMC MICROBIOL, V17, DOI 10.1186/s12866-017-1080-9
   Governo do Estado do Rio Grande do Norte, 2021, Boletim EpidemiologicoAtualizacao da Situacao Epidemiologica das Arboviroses no Rio Grande do Norte
   GREENWALD P, 1964, AM J DIS CHILD, V107, P30, DOI 10.1001/archpedi.1964.02080060032005
   Hoebe CJPA, 2002, J CLIN VIROL, V25, P303, DOI 10.1016/S1386-6532(02)00021-5
   Hymas WC, 2008, CLIN CHEM, V54, P406, DOI 10.1373/clinchem.2007.095414
   Jia JT, 2017, MOL CELL PROBE, V36, P50, DOI 10.1016/j.mcp.2017.08.005
   Lamont RF, 2011, BJOG-INT J OBSTET GY, V118, P175, DOI 10.1111/j.1471-0528.2010.02749.x
   Ministerio da Saude, 2007, Sistema de Informacao de Agravos de NotificacaoSinan: normas e rotinas, V[2. ed
   Oiwa H, 2011, MOD RHEUMATOL, V21, P24, DOI 10.1007/s10165-010-0338-y
   Ornoy A, 2017, BIRTH DEFECTS RES, V109, P311, DOI 10.1002/bdra.23588
   Patel P, 2013, VIROL J, V10, DOI 10.1186/1743-422X-10-58
   PLUMMER FA, 1985, NEW ENGL J MED, V313, P74, DOI 10.1056/NEJM198507113130203
   Practice bulletin no, 2015, OBSTET GYNECOL, V125, P1510, DOI [10.1097/01.AOG.0000466430.19823.53, DOI 10.1097/01.AOG.0000466430.19823.53]
   R Core Team, 2022, R LANG ENV STAT COMP
   Romano CM, 2013, PLOS ONE, V8, DOI 10.1371/journal.pone.0070318
   Romano CM, 2010, PLOS ONE, V5, DOI 10.1371/journal.pone.0011811
   Silva MMO, 2019, CLIN INFECT DIS, V69, P1353, DOI 10.1093/cid/ciy1083
   Slavov SN, 2016, INDIAN J HEMATOL BLO, V32, pS323, DOI 10.1007/s12288-015-0607-1
   Villabona-Arenas CJ, 2016, PEERJ, V4, DOI 10.7717/peerj.1892
   Waggoner JJ, 2016, CLIN INFECT DIS, V63, P1584, DOI 10.1093/cid/ciw589
   Waring G J, 2018, Case Rep Womens Health, V18, pe00057, DOI 10.1016/j.crwh.2018.e00057
   Wickham H., 2016, ggplot2: Elegant Graphics for Data Analysis, DOI [10.1007/978-3-319-24277-4, DOI 10.1007/978-3-319-24277-4]
   Wickham Hadley, 2023, CRAN
   World Health Organization (WHO), 2019, Information on arboviruses in the region of the Americas
   Xiong YQ, 2019, J CLIN VIROL, V114, P12, DOI 10.1016/j.jcv.2019.03.004
   Zaidi MB, 2020, ACTA TROP, V201, DOI 10.1016/j.actatropica.2019.105201
NR 38
TC 2
Z9 2
U1 0
U2 4
PU PUBLIC LIBRARY SCIENCE
PI SAN FRANCISCO
PA 1160 BATTERY STREET, STE 100, SAN FRANCISCO, CA 94111 USA
SN 1935-2735
J9 PLOS NEGLECT TROP D
JI Plos Neglect. Trop. Dis.
PD NOV
PY 2023
VL 17
IS 11
AR e0011701
DI 10.1371/journal.pntd.0011701
PG 14
WC Infectious Diseases; Parasitology; Tropical Medicine
WE Science Citation Index Expanded (SCI-EXPANDED)
SC Infectious Diseases; Parasitology; Tropical Medicine
GA X6ZJ8
UT WOS:001099906400001
PM 37917659
OA Green Published, gold
DA 2025-07-26
ER

PT J
AU Mustafa, UK
   Sauli, E
   Brinkel, J
   Kreppel, KS
AF Mustafa, Ummul-khair
   Sauli, Elingarami
   Brinkel, Johanna
   Kreppel, Katharina Sophia
TI Health professionals' knowledge on dengue and health facility
   preparedness for case detection: A cross-sectional study in Dar es
   Salaam, Tanzania
SO PLOS NEGLECTED TROPICAL DISEASES
LA English
DT Article
ID ARBOVIRUSES; CHIKUNGUNYA; DISEASE
AB Dengue presents a growing public health concern in the Dar es Salaam region of Tanzania, marked by the recurring incidence of outbreaks. Unfortunately, there is little information available on the region's preparedness in terms of health care workers' knowledge on dengue as well as the availability of reagents and equipment essential for diagnosing and monitoring of dengue infections. To elucidate this, 78 health facilities were visited in Temeke district and structured questionnaires were distributed to 324 health care workers. The aim was to evaluate health care workers' knowledge on dengue and to assess the availability of reagents and equipment essential for diagnosing and monitoring of dengue infections. Content validity of the questionnaire was achieved through extensive literature review and it exhibited high reliability (Cronbach Alpha coefficient = 0.813). Cumulative scores for responses on knowledge questions by health care workers were computed. Characteristics such as level of education, place of work and gender were tested for association with these scores using chi-square tests and logistics regression. Almost all health care workers (99.7%) were aware of dengue disease. However, less than half (46.9%) had knowledge scores of or over 40%. Clinicians had approximately four times higher knowledge scores than other cadres (AOR, 3.637; p-value <= 0.0001), and those who worked in private facilities had twice the knowledge score than those working in government institutions (AOR, 2.071; p-value = 0.007). Only 8.6%, 35.6% and 14.7% of respondents reported the availability of dengue rapid tests, medical guidelines and refresher training respectively, showing a lack of health facilities readiness for the detection of dengue infections. Based on findings from this study, we recommend government authorities to build capacity of health care workers, to improve their understanding of dengue. We also urge the government and stakeholders to work together to ensure availability of diagnostic tests and other tools needed for diagnosis and surveillance of dengue.
   Dengue is a growing public health concern in Tanzania, particularly in the Dar es Salaam region, where outbreaks are common. However, little is known about the region's preparedness for dengue outbreaks, including the knowledge of health care workers and availability of diagnostic equipment. In a study of 324 health care workers in 78 health facilities in Temeke district, it was found that while almost all workers were aware of dengue, less than half had adequate knowledge of diagnosis, management, and monitoring. Clinicians had higher knowledge scores than other cadres, and those working in private facilities had more knowledge than those in government institutions. Only a small percentage of respondents reported the availability of diagnostic tests, medical guidelines, and refresher training. The study recommends building the capacity of health care workers and ensuring the availability of diagnostic tests and tools to improve readiness for dengue outbreaks. Dengue outbreaks occur every two years in Tanzania, with the last outbreak in 2019 resulting in over 6,800 cases and 13 deaths. As climate change is expected to increase the number of dengue cases, improving health care workers' knowledge and diagnostic capacity is crucial to effectively detect outbreaks.
C1 [Mustafa, Ummul-khair; Sauli, Elingarami; Kreppel, Katharina Sophia] Nelson Mandela African Inst Sci & Technol, Sch Life Sci & Bioengn, Arusha, Tanzania.
   [Brinkel, Johanna] Bernhard Nocht lnstitute Trop Med, Dept Infect Dis Epidemiol, Hamburg, Germany.
   [Kreppel, Katharina Sophia] Inst Trop Med, Dept Publ Hlth, Antwerp, Belgium.
C3 Nelson Mandela African Institution of Science & Technology; Institute of
   Tropical Medicine (ITM)
RP Mustafa, UK (corresponding author), Nelson Mandela African Inst Sci & Technol, Sch Life Sci & Bioengn, Arusha, Tanzania.
EM mustafau@nm-aist.ac.tz
RI Kreppel, Katharina/AAQ-8865-2021; Viennet, Elvina/M-5818-2019
OI Kreppel, Katharina/0000-0001-7743-6919; MUSTAFA,
   UMMUL-KHAIR/0000-0002-1620-8952; 
FU Epidemiological Surveillance for Infectious Diseases in Sub-Saharan
   Africa project (ESIDA); German Federal Ministry of Education and
   Research (BMBF) [01DU20005A]
FX This study was supported by the Epidemiological Surveillance for
   Infectious Diseases in Sub-Saharan Africa project (ESIDA), which awarded
   a PhD scholarship to U.k.M. The ESIDA project itself was funded by the
   German Federal Ministry of Education and Research (BMBF) with Grant
   Number 01DU20005A. The funders had no role in the study design, data
   collection and analysis, decision to publish, or preparation of the
   manuscript.
CR Aldeib AF, 2020, ENVIRON SCI POLLUT R, V27, P37540, DOI 10.1007/s11356-020-07799-0
   Alrajhi IM., 2020, INT J CURR RES, V12, P13485, DOI [10.24941/ijcr.39553.09.2020, DOI 10.24941/IJCR.39553.09.2020]
   Altman DG, 2006, BRIT MED J, V332, P1080, DOI 10.1136/bmj.332.7549.1080
   [Anonymous], 2012, Handbook for clinical management of Dengue
   [Anonymous], 2012, GLOBAL STRATEGY DENG
   [Anonymous], 2019, The Citizen
   Araf Y, 2021, ELECTRON J GEN MED, V18, DOI 10.29333/ejgm/8948
   Ayukekbong James Ayukepi, 2017, World J Virol, V6, P9, DOI 10.5501/wjv.v6.i1.9
   Baba M, 2016, REV MED VIROL, V26, P183, DOI 10.1002/rmv.1877
   Barton B., 2014, Medical statistics: A guide to SPSS, data analysis, and critical appraisal, V2nd
   Bezu S, 2021, SOC SCI MED, V268, DOI 10.1016/j.socscimed.2020.113551
   Bhat Vivek G, 2015, Open Microbiol J, V9, P33, DOI 10.2174/1874285801509010033
   Castro Marcia C, 2017, Lancet Infect Dis, V17, pe70, DOI 10.1016/S1473-3099(16)30545-X
   Chipwaza B, 2021, OPEN FORUM INFECT DI, V8, DOI 10.1093/ofid/ofaa626
   Crump JA, 2013, PLOS NEGLECT TROP D, V7, DOI 10.1371/journal.pntd.0002324
   Dahlawi HH, 2023, HEALTHCARE-BASEL, V11, DOI 10.3390/healthcare11131919
   El-Gilany AH, 2021, J INFECT PUBLIC HEAL, V14, P61, DOI 10.1016/j.jiph.2020.11.003
   Elfil M, 2017, EMERGENCY, V5
   Giang HTN, 2021, BMC INFECT DIS, V21, DOI 10.1186/s12879-021-06816-y
   Golzar Jawad., 2022, Convenience Sampling, V1, P72, DOI DOI 10.22034/IJELS.2022.162981
   Hertz JT, 2012, AM J TROP MED HYG, V86, P171, DOI 10.4269/ajtmh.2012.11-0393
   Ho TS, 2013, J FORMOS MED ASSOC, V112, P18, DOI 10.1016/j.jfma.2012.11.004
   Hokororo JC., 2020, J EPIDEMIOL PUBLIC H, V5, P1, DOI [10.16966/2471-8211.181, DOI 10.16966/2471-8211.181]
   Kajeguka DC, 2017, TROP MED INT HEALTH, V22, P583, DOI 10.1111/tmi.12863
   Kanté AM, 2016, TROP MED INT HEALTH, V21, P504, DOI 10.1111/tmi.12672
   Khan W., 2023, Braz. J. Biol., V83, pe244966, DOI 10.1590/1519-6984.244966
   MacCallum RC, 2002, PSYCHOL METHODS, V7, P19, DOI 10.1037//1082-989X.7.1.19
   Madewell ZJ, 2020, SOUTH MED J, V113, P520, DOI 10.14423/SMJ.0000000000001152
   Maluka S, 2018, INT J EQUITY HEALTH, V17, DOI 10.1186/s12939-018-0835-8
   Marinova S, 2015, INSTITUTIONAL IMPACTS ON FIRM INTERNATIONALIZATION, P1
   Mboera LEG., 2021, Front Trop Dis, V2, DOI [10.3389/fitd.2021.738758, DOI 10.3389/FITD.2021.738758]
   Mboera LEG, 2016, PLOS NEGLECT TROP D, V10, DOI 10.1371/journal.pntd.0004313
   Mboineki JF, 2019, NURS OPEN, V6, P1354, DOI 10.1002/nop2.360
   Mboineki JF, 2018, NURS RES, V67, P49, DOI 10.1097/NNR.0000000000000259
   Ministry of Health and Social Welfare, 2014, STAFF LEV MIN HLTH S
   Ministry of health-Tanzania, HLTH FAC REG C2015 2
   Mohajan H. K., 2017, Annals of Spiru Haret University Economic Series, V17, P59, DOI DOI 10.26458/1746
   Mordecai EA, 2020, LANCET PLANET HEALTH, V4, pE416, DOI 10.1016/S2542-5196(20)30178-9
   Mremi IR, 2022, GLOBAL HEALTH ACTION, V15, DOI 10.1080/16549716.2022.2090100
   Msuya M., 2017, International Journal of Africa Nursing Sciences, V6, P74, DOI [10.1016/j.ijans.2017.04.003, DOI 10.1016/J.IJANS.2017.04.003]
   Muller DA, 2017, J INFECT DIS, V215, pS89, DOI 10.1093/infdis/jiw649
   Munga MA, 2012, BMC INT HEALTH HUM R, V12, DOI 10.1186/1472-698X-12-27
   Mwangu M., 2016, Heal Syst Policy Res, V3, P3, DOI [10.21767/2254-9137.100045, DOI 10.21767/2254-9137.100045]
   Mwanyika GO, 2021, VIRUSES-BASEL, V13, DOI 10.3390/v13040536
   Mweya CN, 2016, PLOS ONE, V11, DOI 10.1371/journal.pone.0162649
   Ndetto EL, 2013, THEOR APPL CLIMATOL, V114, P213, DOI 10.1007/s00704-012-0828-2
   Nguyen NM, 2016, PLOS NEGLECT TROP D, V10, DOI 10.1371/journal.pntd.0004667
   Nisalak Ananda, 2015, Southeast Asian J Trop Med Public Health, V46 Suppl 1, P55
   Oche OM, 2021, J FAM MED PRIM CARE, V10, P3575, DOI 10.4103/jfmpc.jfmpc_327_21
   Omondi OK., 2019, INTERDISCIPLINARY CO, V4, P101
   Philbert Anitha, 2020, Tanzania Journal of Science, V46, P636
   Raafat N, 2019, T ROY SOC TROP MED H, V113, P653, DOI 10.1093/trstmh/trz068
   ReliefWeb, 2014, PUBLIC HLTH NIGHTMAR
   Rozali MZ., 2022, ASIAN J U ED, V18, P290, DOI [10.24191/ajue.v18i1.17199, DOI 10.24191/AJUE.V18I1.17199]
   RTI international, 2020, ESS ROL LANG SURV RE
   Ruberto I, 2019, VECTOR-BORNE ZOONOT, V19, P434, DOI 10.1089/vbz.2018.2370
   Sanyaolu A., 2017, Journal of Human Virology Retrovirology, V5, DOI DOI 10.15406/JHVRV.2017.05.00179
   Saringe S, 2019, BMC RES NOTES, V12, DOI 10.1186/s13104-019-4074-x
   Soko TN, 2021, HEALTH SA GESONDHEID, V26, DOI 10.4102/hsag.v26i0.1561
   Stratton SJ, 2021, PREHOSP DISASTER MED, V36, P373, DOI 10.1017/S1049023X21000649
   Streiner DL, 2002, CAN J PSYCHIAT, V47, P262, DOI 10.1177/070674370204700307
   Sullivan A, 2019, CUREUS J MED SCIENCE, V11, DOI 10.7759/cureus.5729
   Taherdoost H., 2016, INT J ACAD RES MANAG, V2016, DOI [10.2139/ssrn.3205040, DOI 10.2139/SSRN.3205040]
   Tian N, 2022, TROP MED INFECT DIS, V7, DOI 10.3390/tropicalmed7080180
   Toda M, 2018, BMC PUBLIC HEALTH, V18, DOI 10.1186/s12889-018-5028-2
   Tozan Y, 2017, PLOS NEGLECT TROP D, V11, DOI 10.1371/journal.pntd.0005961
   Tsheten T, 2021, PLOS ONE, V16, DOI 10.1371/journal.pone.0254369
   United Republic of Tanzania, 2011, NAT INT DIS SURV RES
   United States Agency for International Development, CLIM CHANG TANZ COUN
   Ward T, 2017, TROP MED INT HEALTH, V22, P960, DOI 10.1111/tmi.12903
   Wenz A, 2021, J SURV STAT METHODOL, V9, P73, DOI 10.1093/jssam/smz045
   Wiedenmayer Karin A, 2015, J Pharm Policy Pract, V8, P13, DOI 10.1186/s40545-015-0032-8
   World Health Organization, DENG SEV DENG, pc2023
   Yusuf AM, 2019, RISK MANAG HEALTHC P, V12, P91, DOI 10.2147/RMHP.S195214
   Zida-Compaore WIC, 2022, J PUBLIC HEALTH AFR, V13, DOI 10.4081/jphia.2022.1937
NR 75
TC 4
Z9 4
U1 0
U2 2
PU PUBLIC LIBRARY SCIENCE
PI SAN FRANCISCO
PA 1160 BATTERY STREET, STE 100, SAN FRANCISCO, CA 94111 USA
SN 1935-2735
J9 PLOS NEGLECT TROP D
JI Plos Neglect. Trop. Dis.
PD NOV
PY 2023
VL 17
IS 11
AR e0011761
DI 10.1371/journal.pntd.0011761
PG 21
WC Infectious Diseases; Parasitology; Tropical Medicine
WE Science Citation Index Expanded (SCI-EXPANDED)
SC Infectious Diseases; Parasitology; Tropical Medicine
GA Z1IP0
UT WOS:001109692100002
PM 37988330
OA Green Published, gold
DA 2025-07-26
ER

PT J
AU Ormundo, LF
   Barreto, CT
   Tsuruta, LR
AF Ormundo, Leonardo F.
   Barreto, Carolina T.
   Tsuruta, Lilian R.
TI Development of Therapeutic Monoclonal Antibodies for Emerging Arbovirus
   Infections
SO VIRUSES-BASEL
LA English
DT Review
DE arbovirus; monoclonal antibody; flavivirus; alphavirus; neutralizing
   antibody; antibody discovery
ID WEST-NILE-VIRUS; BORNE ENCEPHALITIS-VIRUS; MEMORY B-CELLS; DENGUE-VIRUS;
   ZIKA VIRUS; NEUTRALIZING ANTIBODIES; ENVELOPE GLYCOPROTEIN; DEPENDENT
   ENHANCEMENT; CHIMERIC ANTIBODIES; CROSS-REACTIVITY
AB Antibody-based passive immunotherapy has been used effectively in the treatment and prophylaxis of infectious diseases. Outbreaks of emerging viral infections from arthropod-borne viruses (arboviruses) represent a global public health problem due to their rapid spread, urging measures and the treatment of infected individuals to combat them. Preparedness in advances in developing antivirals and relevant epidemiological studies protect us from damage and losses. Immunotherapy based on monoclonal antibodies (mAbs) has been shown to be very specific in combating infectious diseases and various other illnesses. Recent advances in mAb discovery techniques have allowed the development and approval of a wide number of therapeutic mAbs. This review focuses on the technological approaches available to select neutralizing mAbs for emerging arbovirus infections and the next-generation strategies to obtain highly effective and potent mAbs. The characteristics of mAbs developed as prophylactic and therapeutic antiviral agents for dengue, Zika, chikungunya, West Nile and tick-borne encephalitis virus are presented, as well as the protective effect demonstrated in animal model studies.
C1 [Ormundo, Leonardo F.; Barreto, Carolina T.; Tsuruta, Lilian R.] Inst Butantan, Biopharmaceut Lab, BR-05503900 Sao Paulo, Brazil.
   [Ormundo, Leonardo F.; Barreto, Carolina T.] Univ Sao Paulo, Interunits Grad Program Biotechnol, BR-05503900 Sao Paulo, Brazil.
C3 Instituto Butantan; Universidade de Sao Paulo
RP Tsuruta, LR (corresponding author), Inst Butantan, Biopharmaceut Lab, BR-05503900 Sao Paulo, Brazil.
EM leonardofontoura@usp.br; carolinatbarreto@usp.br;
   lilian.tsuruta@butantan.gov.br
RI Tsuruta, Lilian/C-9100-2014; Fontoura, Leonardo/AAW-7592-2020
OI Tsuruta, Lilian/0000-0001-9647-7687; 
FU Coordination for the Improvement of Higher Education Personnel (CAPES)
FX Figure 1 was generated using Servier Medical Art, provided by Servier,
   licensed under a Creative Commons Attribution 3.0 unported license.
CR A, Trial to Evaluate the Safety of a Single Intravenous Infusion of MGAWN1 in Healthy Adults
   Abbink P, 2018, NAT MED, V24, P721, DOI 10.1038/s41591-018-0056-0
   AbViro LLC, A Phase 1a, Double-Blind, Placebo-Controlled, Single Ascending Dose Study to Determine the Safety and Pharmacokinetics of AV-1 in Healthy Male and Female Adult Subjects
   Agudelo M, 2021, J EXP MED, V218, DOI 10.1084/jem.20210236
   [Anonymous], Treatment of West Nile Virus With MGAWN1 (PARADIGM)
   [Anonymous], DENG SEV DENG
   Arduin E, 2015, MOL IMMUNOL, V63, P456, DOI 10.1016/j.molimm.2014.09.017
   Bardina SV, 2017, SCIENCE, V356, P175, DOI 10.1126/science.aal4365
   de Araújo TVB, 2018, LANCET INFECT DIS, V18, P328, DOI 10.1016/S1473-3099(17)30727-2
   Barzon L, 2022, J TRAVEL MED, DOI 10.1093/jtm/taac125
   Baykov IK, 2021, VIRUSES-BASEL, V13, DOI 10.3390/v13081494
   Baykov IK, 2014, VACCINE, V32, P3589, DOI 10.1016/j.vaccine.2014.05.012
   Beigel JH, 2010, ANTIMICROB AGENTS CH, V54, P2431, DOI 10.1128/AAC.01178-09
   Bradbury ARM, 2011, NAT BIOTECHNOL, V29, P245, DOI 10.1038/nbt.1791
   Brasil P, 2016, LANCET, V387, P1482, DOI 10.1016/S0140-6736(16)30058-7
   Broeckel R, 2017, PLOS NEGLECT TROP D, V11, DOI 10.1371/journal.pntd.0005637
   Broketa M, 2022, FRONT IMMUNOL, V12, DOI 10.3389/fimmu.2021.821729
   Budigi Y, 2018, PLOS NEGLECT TROP D, V12, DOI 10.1371/journal.pntd.0006209
   Busse CE, 2014, EUR J IMMUNOL, V44, P597, DOI 10.1002/eji.201343917
   Caldas C, 2003, MOL IMMUNOL, V39, P941, DOI 10.1016/S0161-5890(03)00022-1
   Campos JLS, 2018, NAT IMMUNOL, V19, P1189, DOI 10.1038/s41590-018-0210-3
   Casadevall A, 2004, NAT REV MICROBIOL, V2, P695, DOI 10.1038/nrmicro974
   Chen HL, 2015, J CHIN MED ASSOC, V78, P271, DOI 10.1016/j.jcma.2014.12.009
   Chen WH, 2017, VIROL J, V14, DOI 10.1186/s12985-017-0856-8
   Chin JFL, 2007, MICROBES INFECT, V9, P1, DOI 10.1016/j.micinf.2006.09.009
   Chouin-Carneiro T, 2016, PLOS NEGLECT TROP D, V10, DOI 10.1371/journal.pntd.0004543
   Collins MH, 2019, JCI INSIGHT, V4, DOI 10.1172/jci.insight.124588
   Counotte MJ, 2018, PLOS MED, V15, DOI 10.1371/journal.pmed.1002611
   Cox KS, 2016, MABS-AUSTIN, V8, P129, DOI 10.1080/19420862.2015.1109757
   Crowe JE Jr, 2022, ANNU REV IMMUNOL, V40, P349, DOI 10.1146/annurev-immunol-042718-041309
   Dai LP, 2016, CELL HOST MICROBE, V19, P696, DOI 10.1016/j.chom.2016.04.013
   Dejnirattisai W, 2016, NAT IMMUNOL, V17, P1102, DOI 10.1038/ni.3515
   Dejnirattisai W, 2015, NAT IMMUNOL, V16, P170, DOI 10.1038/ni.3058
   Deng YQ, 2011, PLOS ONE, V6, DOI 10.1371/journal.pone.0016059
   Diamond MS, 2008, IMMUNOL REV, V225, P212, DOI 10.1111/j.1600-065X.2008.00676.x
   Duan Tao, 2009, J Antivir Antiretrovir, V1, P36
   Elsterova J, 2017, TICKS TICK-BORNE DIS, V8, P253, DOI 10.1016/j.ttbdis.2016.11.007
   Erasmus JH, 2020, MOL THER-METH CLIN D, V18, P402, DOI 10.1016/j.omtm.2020.06.011
   Eyer L, 2023, ANTIVIR RES, V210, DOI 10.1016/j.antiviral.2022.105504
   Fernandez E, 2017, NAT IMMUNOL, V18, P1261, DOI 10.1038/ni.3849
   Figueiredo CP, 2019, NAT COMMUN, V10, DOI 10.1038/s41467-019-11866-7
   Fong RH, 2014, J VIROL, V88, P14364, DOI 10.1128/JVI.01943-14
   Fric J, 2013, J INFECT DIS, V207, P319, DOI 10.1093/infdis/jis674
   Gérard A, 2020, NAT BIOTECHNOL, V38, P715, DOI 10.1038/s41587-020-0466-7
   Gilchuk P, 2020, NAT BIOMED ENG, V4, P1030, DOI 10.1038/s41551-020-0594-x
   Goo L, 2019, NAT MICROBIOL, V4, P71, DOI 10.1038/s41564-018-0283-7
   Gould E, 2017, ONE HEALTH-AMSTERDAM, V4, P1, DOI 10.1016/j.onehlt.2017.06.001
   Gould LH, 2005, J VIROL, V79, P14606, DOI 10.1128/JVI.79.23.14606-14613.2005
   Graham BS, 2015, CURR OPIN HIV AIDS, V10, P129, DOI 10.1097/COH.0000000000000154
   Habarugira G, 2020, PATHOGENS, V9, DOI 10.3390/pathogens9070589
   HALSTEAD SB, 1977, J EXP MED, V146, P201, DOI 10.1084/jem.146.1.201
   Halstead SB, 2007, LANCET, V370, P1644, DOI 10.1016/S0140-6736(07)61687-0
   Hucke FIL, 2021, VIRUS GENES, V57, P133, DOI 10.1007/s11262-020-01820-x
   Hung JJ, 2004, J VIROL, V78, P378, DOI 10.1128/JVI.78.1.378-388.2004
   Hwang WYK, 2005, METHODS, V36, P3, DOI 10.1016/j.ymeth.2005.01.001
   Janda A, 2016, FRONT MICROBIOL, V7, DOI 10.3389/fmicb.2016.00022
   Jaroszewicz W, 2022, FEMS MICROBIOL REV, V46, DOI 10.1093/femsre/fuab052
   JONES PT, 1986, NATURE, V321, P522, DOI 10.1038/321522a0
   Julander JG, 2022, ANTIVIR RES, V202, DOI 10.1016/j.antiviral.2022.105295
   Kam YW, 2017, JCI INSIGHT, V2, DOI 10.1172/jci.insight.92428
   Kapogiannis BG, 2017, JAMA PEDIATR, V171, P478, DOI 10.1001/jamapediatrics.2017.0002
   Kaufmann B, 2010, P NATL ACAD SCI USA, V107, P18950, DOI 10.1073/pnas.1011036107
   Keeffe JR, 2018, CELL REP, V25, P1385, DOI 10.1016/j.celrep.2018.10.031
   Kim AS, 2023, NAT REV MICROBIOL, V21, P396, DOI 10.1038/s41579-022-00825-7
   Kim AS, 2021, CELL, V184, P4414, DOI 10.1016/j.cell.2021.07.006
   KOHLER G, 1975, NATURE, V256, P495, DOI 10.1038/256495a0
   KOPECKY J, 1991, ACTA VIROL, V35, P218
   Kotaki T, 2021, SCI REP-UK, V11, DOI 10.1038/s41598-021-92403-9
   KOZBOR D, 1981, J IMMUNOL, V127, P1275
   Kreil TR, 1997, J VIROL, V71, P2921, DOI 10.1128/JVI.71.4.2921-2927.1997
   Kwakkenbos MJ, 2010, NAT MED, V16, P123, DOI 10.1038/nm.2071
   Lai YC, 2017, SCI REP-UK, V7, DOI 10.1038/s41598-017-07308-3
   Langsjoen RM, 2018, MBIO, V9, DOI 10.1128/mBio.02449-17
   Ledsgaard L, 2018, TOXINS, V10, DOI 10.3390/toxins10060236
   Lelli D, 2012, VIROL J, V9, DOI 10.1186/1743-422X-9-81
   Levanov LN, 2010, VACCINE, V28, P5265, DOI 10.1016/j.vaccine.2010.05.060
   Li LK, 2019, PLOS PATHOG, V15, DOI 10.1371/journal.ppat.1007716
   Liao HX, 2009, J VIROL METHODS, V158, P171, DOI 10.1016/j.jviromet.2009.02.014
   Liu JL, 2019, MOL IMMUNOL, V105, P190, DOI 10.1016/j.molimm.2018.11.016
   Magnani DM, 2018, NAT COMMUN, V9, DOI 10.1038/s41467-018-04056-4
   Magnani DM, 2017, SCI TRANSL MED, V9, DOI 10.1126/scitranslmed.aan8184
   Hurtado-Monzón AM, 2020, REV MED VIROL, V30, DOI 10.1002/rmv.2100
   Makabe K, 2008, J BIOL CHEM, V283, P1156, DOI 10.1074/jbc.M706190200
   Malonis RJ, 2021, P NATL ACAD SCI USA, V118, DOI 10.1073/pnas.2100104118
   Martines RB, 2016, LANCET, V388, P898, DOI 10.1016/S0140-6736(16)30883-2
   Matveev A, 2020, VACCINE, V38, P4309, DOI 10.1016/j.vaccine.2020.04.051
   Matveev AL, 2019, PLOS ONE, V14, DOI 10.1371/journal.pone.0215075
   MCCAFFERTY J, 1990, NATURE, V348, P552, DOI 10.1038/348552a0
   McLean GR, 2002, J IMMUNOL, V169, P1379, DOI 10.4049/jimmunol.169.3.1379
   Miner JJ, 2017, CELL HOST MICROBE, V21, P134, DOI 10.1016/j.chom.2017.01.004
   MORELOCK MM, 1994, J BIOL CHEM, V269, P13048
   MORENS DM, 1987, MICROB PATHOGENESIS, V3, P231, DOI 10.1016/0882-4010(87)90056-8
   Morrey JD, 2007, ANTIMICROB AGENTS CH, V51, P2396, DOI 10.1128/AAC.00147-07
   Morrey JD, 2006, J INFECT DIS, V194, P1300, DOI 10.1086/508293
   MORRISON SL, 1984, P NATL ACAD SCI-BIOL, V81, P6851, DOI 10.1073/pnas.81.21.6851
   Nagano K, 2021, VIRUSES-BASEL, V13, DOI 10.3390/v13020178
   Nitatpattana N, 2014, VIROL J, V11, DOI 10.1186/1743-422X-11-183
   NORMAN DJ, 1987, TRANSPLANT P, V19, P21
   Nybakken GE, 2005, NATURE, V437, P764, DOI 10.1038/nature03956
   Ogunlade ST, 2021, VACCINES-BASEL, V9, DOI 10.3390/vaccines9010032
   Oliphant T, 2005, NAT MED, V11, P522, DOI 10.1038/nm1240
   ONEIL KT, 1995, CURR OPIN STRUC BIOL, V5, P443, DOI 10.1016/0959-440X(95)80027-1
   Ong EZ, 2017, ANTIVIR RES, V144, P44, DOI 10.1016/j.antiviral.2017.05.007
   Ozawa T, 2018, ANTIVIR RES, V154, P58, DOI 10.1016/j.antiviral.2018.04.011
   Pal P, 2013, PLOS PATHOG, V9, DOI 10.1371/journal.ppat.1003312
   Pal P, 2014, J VIROL, V88, P8213, DOI 10.1128/JVI.01032-14
   Pantaleo G, 2022, NAT REV DRUG DISCOV, V21, P676, DOI 10.1038/s41573-022-00495-3
   Parray HA, 2020, INT IMMUNOPHARMACOL, V85, DOI 10.1016/j.intimp.2020.106639
   Pedrioli A, 2021, TRENDS IMMUNOL, V42, P1143, DOI 10.1016/j.it.2021.10.008
   Pierson TC, 2020, NAT MICROBIOL, V5, P796, DOI 10.1038/s41564-020-0714-0
   Priyamvada L, 2016, P NATL ACAD SCI USA, V113, P7852, DOI 10.1073/pnas.1607931113
   QUEEN C, 1989, P NATL ACAD SCI USA, V86, P10029, DOI 10.1073/pnas.86.24.10029
   Quiroz JA, 2019, PLOS PATHOG, V15, DOI 10.1371/journal.ppat.1008061
   Rees AR, 2020, MABS-AUSTIN, V12, DOI 10.1080/19420862.2020.1729683
   Riccardi N, 2019, EUR J INTERN MED, V62, P1, DOI 10.1016/j.ejim.2019.01.004
   Robbiani DF, 2017, CELL, V169, P597, DOI 10.1016/j.cell.2017.04.024
   Robinson LN, 2015, CELL, V162, P493, DOI 10.1016/j.cell.2015.06.057
   Rogers TF, 2017, SCI IMMUNOL, V2, DOI 10.1126/sciimmunol.aan6809
   Rothman AL, 2011, NAT REV IMMUNOL, V11, P532, DOI 10.1038/nri3014
   Rupp JC, 2015, J GEN VIROL, V96, P2483, DOI 10.1099/jgv.0.000249
   Ruzek D, 2019, ANTIVIR RES, V164, P23, DOI 10.1016/j.antiviral.2019.01.014
   Ruzek D, 2010, TRAVEL MED INFECT DI, V8, P223, DOI 10.1016/j.tmaid.2010.06.004
   Safdari Y, 2013, BIOTECHNOL GENET ENG, V29, P175, DOI 10.1080/02648725.2013.801235
   Sapparapu G, 2016, NATURE, V540, P443, DOI 10.1038/nature20564
   Schlothauer T, 2016, PROTEIN ENG DES SEL, V29, P457, DOI 10.1093/protein/gzw040
   Serum Institute of India Pvt. Ltd, A Phase I, Partially Blind (Observer-Blind), Randomized, Single Dose Ascending Study of Dengue Monoclonal Antibody (Dengushield) in Healthy Adults
   Setliff I, 2019, CELL, V179, P1636, DOI 10.1016/j.cell.2019.11.003
   Setthapramote C, 2012, BIOCHEM BIOPH RES CO, V423, P867, DOI 10.1016/j.bbrc.2012.06.057
   Sevvana M, 2020, CURR OPIN VIROL, V45, P51, DOI 10.1016/j.coviro.2020.07.006
   Silva JP, 2023, J GEN VIROL, V104, DOI 10.1099/jgv.0.001831
   Singh T, 2022, CELL, V185, P4826, DOI 10.1016/j.cell.2022.10.023
   SMITH GP, 1985, SCIENCE, V228, P1315, DOI 10.1126/science.4001944
   Smith SA, 2015, MICROBIOL SPECTR, V3, DOI 10.1128/microbiolspec.AID-0027-2014
   Smith SA, 2015, CELL HOST MICROBE, V18, P86, DOI 10.1016/j.chom.2015.06.009
   Smith SA, 2012, J VIROL, V86, P2665, DOI 10.1128/JVI.06335-11
   STEINITZ M, 1977, NATURE, V269, P420, DOI 10.1038/269420a0
   Stettler K, 2016, SCIENCE, V353, P823, DOI 10.1126/science.aaf8505
   Tabata T, 2016, CELL HOST MICROBE, V20, P155, DOI 10.1016/j.chom.2016.07.002
   Tanabe ISB, 2018, FRONT CELL INFECT MI, V8, DOI 10.3389/fcimb.2018.00345
   Tharakaraman K, 2013, P NATL ACAD SCI USA, V110, pE1555, DOI 10.1073/pnas.1303645110
   Throsby M, 2006, J VIROL, V80, P6982, DOI 10.1128/JVI.00551-06
   Thullier P, 1999, J BIOTECHNOL, V69, P183, DOI 10.1016/S0168-1656(99)00037-1
   Tien SM, 2022, PLOS PATHOG, V18, DOI 10.1371/journal.ppat.1010469
   Torres M, 2007, PLOS ONE, V2, DOI 10.1371/journal.pone.0001310
   Traggiai E, 2004, NAT MED, V10, P871, DOI 10.1038/nm1080
   Traggiai Elisabetta, 2012, Methods Mol Biol, V901, P161, DOI 10.1007/978-1-61779-931-0_10
   TSEKHANOVSKAYA NA, 1993, VIRUS RES, V30, P1, DOI 10.1016/0168-1702(93)90011-B
   Tsioris K, 2015, INTEGR BIOL-UK, V7, P1587, DOI [10.1039/c5ib00169b, 10.1039/C5IB00169B]
   Tsurushita N, 2005, METHODS, V36, P69, DOI 10.1016/j.ymeth.2005.01.007
   Tsuruta LR., 2018, ANTIBODY ENG, P47, DOI DOI 10.5772/INTECHOPEN.70930
   Tychan Pte Ltd, Phase 1 Time Lagged, Parallel-Group, Randomized, Placebo-Controlled, Single-Blind, Single Ascending Dose Study of Tyzivumab in ZIKV Infected Patients
   Valldorf B, 2022, BIOL CHEM, V403, P455, DOI 10.1515/hsz-2020-0377
   Vogt MR, 2009, J VIROL, V83, P6494, DOI 10.1128/JVI.00286-09
   Walker LM, 2009, SCIENCE, V326, P285, DOI 10.1126/science.1178746
   Wang JQ, 2017, CELL, V171, P229, DOI 10.1016/j.cell.2017.09.002
   Wang QH, 2016, SCI TRANSL MED, V8, DOI 10.1126/scitranslmed.aai8336
   Wessel AW, 2020, NAT COMMUN, V11, DOI 10.1038/s41467-020-19096-y
   Whaley RE, 2021, J IMMUNOL METHODS, V488, DOI 10.1016/j.jim.2020.112901
   Wieten RW, 2016, J INFECTION, V72, P713, DOI 10.1016/j.jinf.2016.02.017
   Wilson PC, 2012, NAT REV IMMUNOL, V12, P709, DOI 10.1038/nri3285
   Winters A, 2019, MABS-AUSTIN, V11, P1025, DOI 10.1080/19420862.2019.1624126
   Xu MH, 2017, NPJ VACCINES, V2, DOI 10.1038/s41541-016-0003-3
   Xu MH, 2012, J IMMUNOL, V189, P5877, DOI 10.4049/jimmunol.1201688
   Zhang SJ, 2020, CELL REP, V31, DOI 10.1016/j.celrep.2020.107584
   Zhang SL, 2009, J INFECT DIS, V200, P202, DOI 10.1086/599794
   Zost SJ, 2020, NAT MED, V26, DOI [10.1038/s41591-020-0998-x, 10.1101/2020.05.12.091462]
NR 166
TC 8
Z9 9
U1 0
U2 8
PU MDPI
PI BASEL
PA ST ALBAN-ANLAGE 66, CH-4052 BASEL, SWITZERLAND
EI 1999-4915
J9 VIRUSES-BASEL
JI Viruses-Basel
PD NOV
PY 2023
VL 15
IS 11
AR 2177
DI 10.3390/v15112177
PG 25
WC Virology
WE Science Citation Index Expanded (SCI-EXPANDED)
SC Virology
GA Z7PC0
UT WOS:001113950700001
PM 38005854
OA gold, Green Published
DA 2025-07-26
ER

PT J
AU Periferakis, A
   Periferakis, AT
   Troumpata, L
   Periferakis, K
   Scheau, AE
   Savulescu-Fiedler, I
   Caruntu, A
   Badarau, IA
   Caruntu, C
   Scheau, C
AF Periferakis, Argyrios
   Periferakis, Aristodemos-Theodoros
   Troumpata, Lamprini
   Periferakis, Konstantinos
   Scheau, Andreea-Elena
   Savulescu-Fiedler, Ilinca
   Caruntu, Ana
   Badarau, Ioana Anca
   Caruntu, Constantin
   Scheau, Cristian
TI Kaempferol: A Review of Current Evidence of Its Antiviral Potential
SO INTERNATIONAL JOURNAL OF MOLECULAR SCIENCES
LA English
DT Review
DE kaempferol; kaempferol derivatives; antiviral actions; physiopathology;
   traditional medicine; ethnobotany
ID EUPATORIUM-PERFOLIATUM L.; NEEM AZADIRACHTA-INDICA; REPLICATION
   IN-VITRO; ARTEMISIA-ANNUA L.; PSEUDORABIES VIRUS; JAPANESE ENCEPHALITIS;
   CHEMICAL-COMPOSITION; DIETARY FLAVONOIDS; ENTEROVIRUS 71;
   CLINICAL-MANIFESTATIONS
AB Kaempferol and its derivatives are flavonoids found in various plants, and a considerable number of these have been used in various medical applications worldwide. Kaempferol and its compounds have well-known antioxidant, anti-inflammatory and antimicrobial properties among other health benefits. However, the antiviral properties of kaempferol are notable, and there is a significant number of experimental studies on this topic. Kaempferol compounds were effective against DNA viruses such as hepatitis B virus, viruses of the alphaherpesvirinae family, African swine fever virus, and pseudorabies virus; they were also effective against RNA viruses, namely feline SARS coronavirus, dengue fever virus, Japanese encephalitis virus, influenza virus, enterovirus 71, poliovirus, respiratory syncytial virus, human immunodeficiency virus, calicivirus, and chikungunya virus. On the other hand, no effectiveness against murine norovirus and hepatitis A virus could be determined. The antiviral action mechanisms of kaempferol compounds are various, such as the inhibition of viral polymerases and of viral attachment and entry into host cells. Future research should be focused on further elucidating the antiviral properties of kaempferol compounds from different plants and assessing their potential use to complement the action of antiviral drugs.
C1 [Periferakis, Argyrios; Periferakis, Aristodemos-Theodoros; Troumpata, Lamprini; Badarau, Ioana Anca; Caruntu, Constantin; Scheau, Cristian] Carol Davila Univ Med & Pharm, Dept Physiol, Bucharest 050474, Romania.
   [Periferakis, Argyrios; Periferakis, Konstantinos] Akad Ancient Greek & Tradit Chinese Med, Athens 16675, Greece.
   [Periferakis, Argyrios; Periferakis, Aristodemos-Theodoros] Res & Educ Ctr Charismatheia, Elkyda, Athens 17675, Greece.
   [Periferakis, Konstantinos] Pan Hellen Org Educ Programs POEP, Athens 17236, Greece.
   [Scheau, Andreea-Elena] Fundeni Clin Inst, Dept Radiol & Med Imaging, Bucharest 022328, Romania.
   [Savulescu-Fiedler, Ilinca] Carol Davila Univ Med, Dept Internal Med, Pharm, Bucharest 050474, Romania.
   [Savulescu-Fiedler, Ilinca] Coltea Clin Hosp, Dept Internal Med & Cardiol, Bucharest 030167, Romania.
   [Caruntu, Ana] Carol Davila Cent Mil Emergency Hosp, Dept Oral & Maxillofacial Surg, Bucharest 010825, Romania.
   [Caruntu, Ana] Titu Maiorescu Univ, Fac Dent Med, Dept Oral & Maxillofacial Surg, Bucharest 031593, Romania.
   [Caruntu, Constantin] Prof NC Paulescu Natl Inst Diabet Nutr & Metab Dis, Dept Dermatol, Bucharest 011233, Romania.
   [Scheau, Cristian] Foisor Clin Hosp Orthopaed, Dept Radiol & Med Imaging, Traumatol & Osteoarticular TB, Bucharest 021382, Romania.
C3 Carol Davila University of Medicine & Pharmacy; Institutul Clinic
   Fundeni; Carol Davila University of Medicine & Pharmacy; Titu Maiorescu
   University
RP Caruntu, C (corresponding author), Carol Davila Univ Med & Pharm, Dept Physiol, Bucharest 050474, Romania.; Savulescu-Fiedler, I (corresponding author), Carol Davila Univ Med, Dept Internal Med, Pharm, Bucharest 050474, Romania.; Savulescu-Fiedler, I (corresponding author), Coltea Clin Hosp, Dept Internal Med & Cardiol, Bucharest 030167, Romania.; Caruntu, C (corresponding author), Prof NC Paulescu Natl Inst Diabet Nutr & Metab Dis, Dept Dermatol, Bucharest 011233, Romania.
EM ilinca.savulescu@umfcd.ro; constantin.caruntu@umfcd.ro
RI ; SAVULESCU-FIEDLER, ILINCA/NJT-0185-2025; Periferakis,
   Argyrios/AAV-2686-2020; Caruntu, Constantin/AAK-4628-2020; Caruntu,
   Ana/ABF-9311-2020; Periferakis, Aristodemos-Theodoros/G-7707-2018;
   Scheau, Cristian/AAC-3378-2021
OI Caruntu, Ana/0000-0003-4200-3069; Caruntu,
   Constantin/0000-0003-4530-7965; Periferakis,
   Konstantinos/0000-0002-8919-2840; Periferakis,
   Argyrios/0000-0002-8319-7464; Scheau, Cristian/0000-0001-7676-6393;
   Troumpata, Lamprini/0009-0008-7388-1466; Periferakis,
   Aristodemos-Theodoros/0000-0001-5827-3181; 
FU University of Medicine and Pharmacy Carol Davila
FX No Statement Available
CR Abd Ellatif S, 2022, MOLECULES, V27, DOI 10.3390/molecules27062016
   Abdelbagi MEM, 2023, PROCESSES, V11, DOI 10.3390/pr11071955
   Abutaleb A, 2020, GASTROENTEROL CLIN N, V49, P191, DOI 10.1016/j.gtc.2020.01.002
   Achappa Basavaprabhu, 2013, N Am J Med Sci, V5, P220, DOI 10.4103/1947-2714.109196
   Agelidis A, 2019, FRONT IMMUNOL, V10, DOI 10.3389/fimmu.2019.00500
   Ai JW, 2018, EMERG INFECT DIS, V24, P1087, DOI 10.3201/eid2406.171612
   Ajisebiola BS, 2023, TOXICON, V233, DOI 10.1016/j.toxicon.2023.107242
   Alam W, 2020, MOLECULES, V25, DOI 10.3390/molecules25184073
   Aljarbou F, 2022, EVID-BASED COMPL ALT, V2022, DOI 10.1155/2022/8667687
   Alkandahri MY, 2023, ADV PHARM PHARM SCI, V2023, DOI 10.1155/2023/1387665
   Alzohairy MA, 2016, EVID-BASED COMPL ALT, V2016, DOI 10.1155/2016/7382506
   Anand AV, 2021, MOLECULES, V26, DOI 10.3390/molecules26061775
   Angelova P., 2017, BioDiscovery, V20, DOI [10.3897/biodiscovery.20.e15022, DOI 10.3897/BIODISCOVERY.20.E15022]
   Arabyan E, 2021, FRONT MICROBIOL, V12, DOI 10.3389/fmicb.2021.736780
   Aspinall EJ, 2011, OCCUP MED-OXFORD, V61, P531, DOI 10.1093/occmed/kqr136
   Athira KV, 2016, CHEM-BIOL INTERACT, V248, P18, DOI 10.1016/j.cbi.2016.02.005
   Bachmetov L, 2012, J VIRAL HEPATITIS, V19, pE81, DOI 10.1111/j.1365-2893.2011.01507.x
   Badshah SL, 2021, BIOMED PHARMACOTHER, V140, DOI 10.1016/j.biopha.2021.111596
   Bal LM, 2011, FOOD RES INT, V44, P1718, DOI 10.1016/j.foodres.2011.03.002
   Banas S, 2023, Stresses, V3, P687, DOI 10.3390/stresses3040047
   Bandyopadhyay AS, 2015, FUTURE MICROBIOL, V10, P791, DOI [10.2217/fmb.15.19, 10.2217/FMB.15.19]
   Bangar SP, 2023, CRIT REV FOOD SCI, V63, P9580, DOI 10.1080/10408398.2022.2067121
   Behbahani M, 2014, RES PHARM SCI, V9, P463
   Behbahani M., 2013, J Antivirals Antiretrovirals, V5, P72
   Biswas D, 2020, S AFR J BOT, V129, P272, DOI 10.1016/j.sajb.2019.07.049
   Bo ZY, 2022, VIRUSES-BASEL, V14, DOI 10.3390/v14051003
   Borchers AT, 2013, CLIN REV ALLERG IMMU, V45, P331, DOI 10.1007/s12016-013-8368-9
   Bordicchia M, 2021, VIRUSES-BASEL, V13, DOI 10.3390/v13102040
   Bourgonje AR, 2020, J PATHOL, V251, P228, DOI 10.1002/path.5471
   Brumfiel CM, 2021, LEUKEMIA LYMPHOMA, V62, P2554, DOI 10.1080/10428194.2021.1924371
   Burt FJ, 2017, LANCET INFECT DIS, V17, pE107, DOI 10.1016/S1473-3099(16)30385-1
   Caglioti C, 2013, NEW MICROBIOL, V36, P211
   Cai HD, 2017, J ETHNOPHARMACOL, V206, P152, DOI 10.1016/j.jep.2017.02.046
   Calzada F, 2001, J NAT PROD, V64, P671, DOI 10.1021/np000442o
   Calzada F, 2017, PHARMACOGN MAG, V13, P148, DOI 10.4103/0973-1296.197636
   Cao GY, 2021, HEPATOL INT, V15, P1068, DOI 10.1007/s12072-021-10232-4
   Card JP, 2001, ADV VIRUS RES, V56, P39, DOI 10.1016/S0065-3527(01)56004-2
   Care C, 2020, MOLECULES, V25, DOI 10.3390/molecules25051246
   Caruntu C, 2015, FARMACIA, V63, P487
   Cassidy A, 2017, AM J CLIN NUTR, V105, P10, DOI 10.3945/ajcn.116.136051
   Cavar S, 2012, IND CROP PROD, V37, P479, DOI 10.1016/j.indcrop.2011.07.024
   Chen AY, 2013, FOOD CHEM, V138, P2099, DOI 10.1016/j.foodchem.2012.11.139
   Chen Hsiang-Ni, 2010, Chin Med, V5, P34, DOI 10.1186/1749-8546-5-34
   Chen X, 2021, J INTEGR AGR, V20, P2227, DOI 10.1016/S2095-3119(20)63477-3
   Chen YQ, 2022, OXID MED CELL LONGEV, V2022, DOI 10.1155/2022/1348795
   Chen YY, 2017, ANN BEHAV MED, V51, P67, DOI 10.1007/s12160-016-9827-3
   Chojnacka K, 2021, FOODS, V10, DOI 10.3390/foods10102277
   Chong P, 2015, CLIN INFECT DIS, V60, P797, DOI 10.1093/cid/ciu852
   Choudhary N, 2011, J ETHNOPHARMACOL, V135, P238, DOI 10.1016/j.jep.2011.02.019
   Cines DB, 2021, NEW ENGL J MED, V384, P2254, DOI 10.1056/NEJMe2106315
   Costa Isabela Francisca de Jesus Borges, 2021, Rodriguésia, V72, pe01162019, DOI 10.1590/2175-7860202172041
   Dabeek WM, 2019, NUTRIENTS, V11, DOI 10.3390/nu11102288
   Dai J, 2010, MOLECULES, V15, P7313, DOI 10.3390/molecules15107313
   Daia C, 2021, INT J INFECT DIS, V103, P420, DOI 10.1016/j.ijid.2020.11.146
   de Crom SCM, 2016, EUR J PEDIATR, V175, P1023, DOI 10.1007/s00431-016-2725-7
   de Vries JHM, 1998, AM J CLIN NUTR, V68, P60, DOI 10.1093/ajcn/68.1.60
   Derksen A, 2016, J ETHNOPHARMACOL, V188, P144, DOI 10.1016/j.jep.2016.05.016
   Dorcélus L, 2021, AIDS RES THER, V18, DOI 10.1186/s12981-021-00405-4
   Dragos D, 2022, PLANTS-BASEL, V11, DOI 10.3390/plants11212991
   Duan LJ, 2017, MICROB CELL FACT, V16, DOI 10.1186/s12934-017-0774-x
   Duan XH, 2022, FRONT IMMUNOL, V13, DOI 10.3389/fimmu.2022.947180
   Duff P, 1998, SEMIN PERINATOL, V22, P277, DOI 10.1016/S0146-0005(98)80016-5
   Dumitrache MD, 2021, EXP THER MED, V22, DOI 10.3892/etm.2021.10349
   Dwivedi VD, 2021, J BIOMOL STRUCT DYN, V39, P1417, DOI 10.1080/07391102.2020.1734485
   Fanales-Belasio E, 2010, ANN I SUPER SANITA, V46, P5, DOI 10.4415/ANN_10_01_02
   Farombi E.O., 2019, Encyclopedia of Food Chemistry, P224, DOI 10.1016/B978-0-08-100596-5.21757-5
   Farombi EO, 2009, LIFE SCI, V84, P149, DOI 10.1016/j.lfs.2008.11.012
   Fatahzadeh M, 2007, J AM ACAD DERMATOL, V57, P737, DOI 10.1016/j.jaad.2007.06.027
   Fiolet T, 2022, CLIN MICROBIOL INFEC, V28, P202, DOI 10.1016/j.cmi.2021.10.005
   Fortin H, 2001, CHEM PHARM BULL, V49, P619, DOI 10.1248/cpb.49.619
   FRANCIS AR, 1989, MUTAT RES, V222, P393, DOI 10.1016/0165-1218(89)90114-6
   Islas JF, 2020, J FUNCT FOODS, V74, DOI 10.1016/j.jff.2020.104171
   Frediansyah A, 2022, MOLECULES, V27, DOI 10.3390/molecules27134305
   Gaitonde DY, 2019, AM FAM PHYSICIAN, V100, P751
   Ganesan S, 2012, ANTIVIR RES, V94, P258, DOI 10.1016/j.antiviral.2012.03.005
   Garrett R, 2012, REV BRAS FARMACOGN, V22, P306, DOI 10.1590/S0102-695X2012005000003
   Gatt D, 2023, PATHOGENS, V12, DOI 10.3390/pathogens12020154
   Gbekley HE, 2017, AFR J TRADIT COMPLEM, V14, P196, DOI 10.21010/ajtcam.v14i1.22
   Ghildiyal R., 2020, PLANT DERIVED BIOACT, P279, DOI [DOI 10.1007/978-981-15-1761-7_12, 10.1007/978-981-15-1761-7_12, DOI 10.1007/978-981-15-1761-712]
   Ghildiyal R, 2020, EXPERT OPIN THER PAT, V30, P467, DOI 10.1080/13543776.2020.1751817
   Ghita MA, 2017, ACTA DERMATOVENER CR, V25, P223
   Goldman S, 2021, FRONT MED-LAUSANNE, V8, DOI 10.3389/fmed.2021.798095
   Goodrick Steven, 2014, Lancet Neurol, V13, P653, DOI 10.1016/S1474-4422(14)70133-4
   Gradinaru TC, 2022, FRONT PHARMACOL, V12, DOI 10.3389/fphar.2021.751712
   Grahn A, 2015, J INFECTION, V71, P281, DOI 10.1016/j.jinf.2015.06.004
   Graziano VR, 2019, VIRUSES-BASEL, V11, DOI 10.3390/v11060495
   Guliyev VB, 2004, J CHROMATOGR B, V812, P291, DOI 10.1016/j.jchromb.2004.08.047
   Hakem A, 2023, MOLECULES, V28, DOI 10.3390/molecules28114263
   Halstead SB, 2017, VACCINE, V35, P6355, DOI 10.1016/j.vaccine.2017.09.089
   He XR, 2016, J ETHNOPHARMACOL, V187, P160, DOI 10.1016/j.jep.2016.04.014
   Henderson KS, 2008, LAB ANIMAL, V37, P314, DOI 10.1038/laban0708-314
   Hensel A, 2011, J ETHNOPHARMACOL, V138, P641, DOI 10.1016/j.jep.2011.10.002
   Hinkov A, 2020, J HERB MED, V21, DOI 10.1016/j.hermed.2020.100334
   Hofmann-Lehmann R, 2022, VIRUSES-BASEL, V14, DOI 10.3390/v14050937
   Hu B, 2021, NAT REV MICROBIOL, V19, P141, DOI 10.1038/s41579-020-00459-7
   Hu WS, 2012, CSH PERSPECT MED, V2, DOI 10.1101/cshperspect.a006882
   IEVEN M, 1982, J NAT PROD, V45, P564, DOI 10.1021/np50023a009
   Imran M, 2014, CHEM CENT J, V8, DOI 10.1186/1752-153X-8-12
   Isaacs CE, 2008, ANTIMICROB AGENTS CH, V52, P962, DOI 10.1128/AAC.00825-07
   Islam S, 2024, J BIOMOL STRUCT DYN, V42, P3593, DOI 10.1080/07391102.2023.2218933
   Stojcheva EI, 2022, MOLECULES, V27, DOI 10.3390/molecules27123902
   Jackson CB, 2022, NAT REV MOL CELL BIO, V23, P3, DOI 10.1038/s41580-021-00418-x
   Jacquin J, 2022, AGRONOMY-BASEL, V12, DOI 10.3390/agronomy12112826
   James SH, 2015, INFECT DIS CLIN N AM, V29, P391, DOI 10.1016/j.idc.2015.05.001
   Jenkins VA, 2023, VACCINES-BASEL, V11, DOI 10.3390/vaccines11020382
   Jeong HJ, 2009, BIOORGAN MED CHEM, V17, P6816, DOI 10.1016/j.bmc.2009.08.036
   Jeong SH, 2010, INTERVIROLOGY, V53, P15, DOI 10.1159/000252779
   Jiang RW, 2007, J NAT PROD, V70, P283, DOI 10.1021/np060430o
   Jilg N, 2019, INFECT DIS CLIN N AM, V33, P857, DOI 10.1016/j.idc.2019.04.007
   Johari J, 2012, INT J MOL SCI, V13, P16785, DOI 10.3390/ijms131216785
   Johnson AP, 2011, J ANTIMICROB CHEMOTH, V66, pIV43, DOI 10.1093/jac/dkr076
   Kai H, 2014, J FUNCT FOODS, V8, P214, DOI 10.1016/j.jff.2014.03.019
   Kanaujia V. K., 2011, Journal of Natural Product and Plant Resources, V1, P59
   Kanmani R, 2021, M.Sc. Thesis
   Kapoor R., 2017, BIOCH PHYSL, V6, DOI DOI 10.4172/2168-9652.1000220
   Kariyawasam R, 2023, THER ADV INFECT DIS, V10, DOI 10.1177/20499361231167274
   Karst SM, 2016, J MED VIROL, V88, P1837, DOI 10.1002/jmv.24559
   Kennedy PGE, 2021, VIRUSES-BASEL, V13, DOI 10.3390/v13102018
   Kennedy PGE, 2018, VIRUSES-BASEL, V10, DOI 10.3390/v10110609
   Khan M, 2023, PLOS ONE, V18, DOI 10.1371/journal.pone.0287080
   Khatak M, 2010, Pharmacogn Rev, V4, P209, DOI 10.4103/0973-7847.70920
   Khazdair MR, 2021, ASIAN PAC J TROP BIO, V11, P327, DOI 10.4103/2221-1691.319567
   Kidd D, 1996, POSTGRAD MED J, V72, P641, DOI 10.1136/pgmj.72.853.641
   Kim J, 2018, SCI REP-UK, V8, DOI [10.1038/s41598-018-21081-x, 10.1038/s41598-018-21618-0]
   Kirtipal N, 2020, INFECT GENET EVOL, V85, DOI 10.1016/j.meegid.2020.104502
   Krauze-Baranowska M, 2004, Z NATURFORSCH C, V59, P43
   Kumar N., 2023, Int. J. Innov. Sci. Res. Technol, V8, P2534
   Kumar Venugopalan Santhosh, 2013, Asian Pacific Journal of Tropical Biomedicine, V3, P505, DOI 10.1016/S2221-1691(13)60105-7
   Labella AM, 2013, MED CLIN N AM, V97, P621, DOI 10.1016/j.mcna.2013.03.001
   LANDY HJ, 1989, OBSTET GYN CLIN N AM, V16, P495
   Lani R, 2015, SCI REP-UK, V5, DOI 10.1038/srep11421
   Le Flohic G, 2013, PLOS NEGLECT TROP D, V7, DOI 10.1371/journal.pntd.0002208
   Li JY, 2008, ANTIVIR RES, V79, P114, DOI 10.1016/j.antiviral.2008.03.001
   Li Y, 2016, AFR J TRADIT COMPLEM, V13, P105, DOI 10.4314/ajtcam.v13i1.15
   Liu AL, 2008, BIOORGAN MED CHEM, V16, P7141, DOI 10.1016/j.bmc.2008.06.049
   Liu R, 2023, CHINESE CHEM LETT, V34, DOI 10.1016/j.cclet.2022.05.032
   Lo JK, 2018, MUSCLE NERVE, V58, P760, DOI 10.1002/mus.26167
   López-Medina E, 2022, J INFECT DIS, V225, P1521, DOI 10.1093/infdis/jiaa761
   Lucas S, 2015, J PATHOL, V235, P229, DOI 10.1002/path.4449
   Maas M, 2011, PHYTOCHEMISTRY, V72, P635, DOI 10.1016/j.phytochem.2011.01.025
   MACGREGOR JT, 1978, MUTAT RES, V54, P297, DOI 10.1016/0165-1161(78)90020-1
   Madavaraju K, 2021, FRONT CELL INFECT MI, V10, DOI 10.3389/fcimb.2020.617578
   Mahadeo K, 2018, J ETHNOPHARMACOL, V210, P48, DOI 10.1016/j.jep.2017.08.023
   Manguro LOA, 2003, PHYTOCHEMISTRY, V63, P497, DOI 10.1016/S0031-9422(03)00105-5
   Marín C, 2009, J NAT PROD, V72, P1069, DOI 10.1021/np8008122
   Martina BEE, 2009, CLIN MICROBIOL REV, V22, P564, DOI 10.1128/CMR.00035-09
   Matei AM, 2021, APPL SCI-BASEL, V11, DOI 10.3390/app11114915
   Mehmood A, 2022, BMC CHEM, V16, DOI 10.1186/s13065-022-00858-2
   Mejía-Méndez JL, 2023, PLANTS-BASEL, V12, DOI 10.3390/plants12101943
   Metsopkeng C., 2023, J. Food Stab, V6, P1
   Moerman DE., 1998, Native American Ethnobotany
   Moureu S, 2023, MICROORGANISMS, V11, DOI 10.3390/microorganisms11061605
   Mourosi JT, 2022, VACCINES-BASEL, V10, DOI 10.3390/vaccines10060834
   Moyankova D, 2014, CR ACAD BULG SCI, V67, P1369
   Muanza D. N., 1994, International Journal of Pharmacognosy, V32, P337
   Mueller MS, 2000, J ETHNOPHARMACOL, V73, P487, DOI 10.1016/S0378-8741(00)00289-0
   Müller T, 2011, ARCH VIROL, V156, P1691, DOI 10.1007/s00705-011-1080-2
   Nagel MA, 2014, CURR OPIN NEUROL, V27, P356, DOI 10.1097/WCO.0000000000000092
   Nasehi Z, 2022, BIOMED RES INT, V2022, DOI 10.1155/2022/6989963
   Nayak G, 2022, BENI-SUEF U J BASIC, V11, DOI 10.1186/s43088-022-00258-4
   Németh K, 2003, EUR J NUTR, V42, P29, DOI 10.1007/s00394-003-0397-3
   Neuhouser ML, 2004, NUTR CANCER, V50, P1, DOI 10.1207/s15327914nc5001_1
   Nguemeving JR, 2006, PHYTOCHEMISTRY, V67, P1341, DOI 10.1016/j.phytochem.2006.03.018
   Nielsen SE, 1997, CANCER LETT, V114, P173, DOI 10.1016/S0304-3835(97)04654-5
   Niering P, 2005, TOXICOL APPL PHARM, V209, P114, DOI 10.1016/j.taap.2005.04.004
   Njau EP, 2021, VIRUSES-BASEL, V13, DOI 10.3390/v13112285
   Nwankwo JO, 2000, EUR J CANCER PREV, V9, P351, DOI 10.1097/00008469-200010000-00010
   Ohemu TL, 2018, European J Med Plants, V25, P1, DOI DOI 10.9734/EJMP/2018/44919
   Olaleye MT, 2014, SAUDI J BIOL SCI, V21, P486, DOI 10.1016/j.sjbs.2014.06.005
   Omarova Saida, 2022, Adv Pediatr, V69, P149, DOI 10.1016/j.yapd.2022.03.010
   Oo T, 2021, MOLECULES, V26, DOI 10.3390/molecules26154662
   Orabi M.A., 2016, Journal of Pharmacognosy and Phytochemistry, V5, P120
   Owis AI, 2020, RSC ADV, V10, P19570, DOI 10.1039/d0ra03582c
   Panara A, 2023, MOLECULES, V28, DOI 10.3390/molecules28134986
   Pang XJ, 2017, VIROL SIN, V32, P16, DOI 10.1007/s12250-016-3855-9
   Panossian A, 2010, PHYTOMEDICINE, V17, P481, DOI 10.1016/j.phymed.2010.02.002
   Parajuli S. P., 2000, Banko Janakari, V10, P29
   Park S, 2013, BIOCHEM BIOPH RES CO, V440, P14, DOI 10.1016/j.bbrc.2013.08.090
   Park S, 2022, PHARMACEUTICALS-BASE, V15, DOI 10.3390/ph15121582
   Park UH, 2022, BIOCHEM BIOPH RES CO, V617, P48, DOI 10.1016/j.bbrc.2022.05.098
   Parvez MK, 2022, BIOMED REP, V17, DOI 10.3892/br.2022.1573
   Parvez MK, 2017, INTERVIROLOGY, V60, P1, DOI 10.1159/000478729
   Pasick John, 2004, Animal Health Research Reviews, V5, P257, DOI 10.1079/AHR200479
   Patel MH, 2023, Pharma Innov J, V12, P4017
   Pereira Fausto E.L., 2003, Rev. Soc. Bras. Med. Trop., V36, P387, DOI 10.1590/S0037-86822003000300012
   Periferakis A., 2020, JournalNX, V6, P201
   Periferakis A., 2022, Technol. Innov. Life Sci., V1, P42
   Periferakis A, 2022, INT J MOL SCI, V23, DOI 10.3390/ijms232315054
   Periferakis A, 2022, INT J ENV RES PUB HE, V19, DOI 10.3390/ijerph19084669
   Periferakis AT, 2023, NUTRIENTS, V15, DOI 10.3390/nu15194097
   Petran M, 2020, J ETHNOBIOL ETHNOMED, V16, DOI 10.1186/s13002-020-00364-6
   Pfaar O, 2023, LARYNGOSCOPE, V133, P1576, DOI 10.1002/lary.30418
   Phanuphak N, 2020, CURR OPIN HIV AIDS, V15, P4, DOI 10.1097/COH.0000000000000588
   Pomeranz LE, 2005, MICROBIOL MOL BIOL R, V69, P462, DOI 10.1128/MMBR.69.3.462-500.2005
   Popescu GDA, 2021, MOLECULES, V26, DOI 10.3390/molecules26010094
   Prasasty VD, 2020, COMPUT BIOL CHEM, V85, DOI 10.1016/j.compbiolchem.2020.107205
   Priante E, 2018, MINERVA PEDIATR, V70, P623, DOI 10.23736/S0026-4946.18.05327-6
   Pundir S, 2021, J ETHNOPHARMACOL, V266, DOI 10.1016/j.jep.2020.113434
   Qiu XR, 2022, CYTOKINE GROWTH F R, V68, P37, DOI 10.1016/j.cytogfr.2022.10.001
   Quenon C, 2022, LIFE-BASEL, V12, DOI 10.3390/life12050733
   Rabaan Ali A, 2020, Infez Med, V28, P174
   Radford AD, 2007, VET RES, V38, P319, DOI 10.1051/vetres:2006056
   Radford AD, 2009, J FELINE MED SURG, V11, P556, DOI 10.1016/j.jfms.2009.05.004
   Ravanini P, 2012, EUROSURVEILLANCE, V17, P2
   Ren G, 2019, J ETHNOPHARMACOL, V236, P124, DOI 10.1016/j.jep.2019.02.045
   Robin V, 2001, ANTIVIR CHEM CHEMOTH, V12, P283, DOI 10.1177/095632020101200503
   Ross SM, 2023, HOLIST NURS PRACT, V37, P298, DOI 10.1097/HNP.0000000000000607
   Sabin CA, 2013, CURR OPIN HIV AIDS, V8, P311, DOI 10.1097/COH.0b013e328361fa66
   Safioleas M, 2007, HEPATO-GASTROENTEROL, V54, P545
   Samies NL, 2021, CLIN PERINATOL, V48, P263, DOI 10.1016/j.clp.2021.03.003
   Santos-Buelga C, 2017, MOLECULES, V22, DOI 10.3390/molecules22030477
   Santos-López G, 2021, GAC MED MEX, V157, P88, DOI [10.24875/GMM.20000505, 10.24875/GMM.M21000524, 10.24875/gmm.20000505]
   Sauter D, 2014, PLANTA MED, V80, P682, DOI 10.1055/s-0034-1368583
   Scheau C, 2021, J PERS MED, V11, DOI 10.3390/jpm11060494
   Scheau C, 2020, FARMACIA, V68, P984, DOI 10.31925/farmacia.2020.6.4
   Schwarz S, 2014, PLANTA MED, V80, P177, DOI 10.1055/s-0033-1360277
   Seo DJ, 2016, FOOD CONTROL, V60, P25, DOI 10.1016/j.foodcont.2015.07.023
   Seyoum A, 2002, T ROY SOC TROP MED H, V96, P225, DOI 10.1016/S0035-9203(02)90084-2
   Shapiro LT, 2021, PHYS MED REH CLIN N, V32, P591, DOI 10.1016/j.pmr.2021.02.010
   Sharma KB, 2021, MOL ASPECTS MED, V81, DOI 10.1016/j.mam.2021.100994
   Shkondrov A, 2023, BIOTECHNOL BIOTEC EQ, V37, DOI 10.1080/13102818.2023.2221752
   Sibley D, 2020, EYE, V34, P2219, DOI 10.1038/s41433-020-01153-x
   Martins DOS, 2020, VIRUSES-BASEL, V12, DOI 10.3390/v12030272
   Simmonds P, 2001, PHILOS T R SOC B, V356, P1013, DOI 10.1098/rstb.2001.0890
   Sirisha N., 2010, International Journal of PharmTech Research, V2, P2174
   Sitarek Przemyslaw, 2023, Int J Environ Res Public Health, V20, DOI 10.3390/ijerph20064706
   Snijman PW, 2007, MUTAT RES-GEN TOX EN, V631, P111, DOI 10.1016/j.mrgentox.2007.03.009
   Solomon T, 2010, LANCET INFECT DIS, V10, P778, DOI 10.1016/S1473-3099(10)70194-8
   Song JM, 2005, ANTIVIR RES, V68, P66, DOI 10.1016/j.antiviral.2005.06.010
   Song YT, 2019, MBIO, V10, DOI [10.1128/mBio.00459-19, 10.1128/mbio.00459-19]
   Spiri AM, 2022, SCHWEIZ ARCH TIERH, V164, P225, DOI 10.17236/sat00346
   Srivastava A, 2023, COMB CHEM HIGH T SCR, V26, P3, DOI 10.2174/1386207325666220308153732
   Stammel H.J., 1986, Die Apotheke Manitous-Das Medizinische Wissen der Indianer und Ihre Heilpflanzen
   Stein SR, 2022, NATURE, V612, P758, DOI 10.1038/s41586-022-05542-y
   Suhrbier A, 2012, NAT REV RHEUMATOL, V8, P420, DOI 10.1038/nrrheum.2012.64
   Sun WL, 2023, MOLECULES, V28, DOI 10.3390/molecules28041845
   Swierczynska M, 2022, INT J ENV RES PUB HE, V19, DOI 10.3390/ijerph19053018
   TAKANASHI H, 1983, J FOOD SAFETY, V5, P55, DOI 10.1111/j.1745-4565.1983.tb00455.x
   Terao J, 2009, FORUM NUTR, V61, P87, DOI 10.1159/000212741
   Thomas E, 2021, MOLECULES, V26, DOI 10.3390/molecules26206197
   Todorov D, 2015, BIOTECHNOL BIOTEC EQ, V29, pS39, DOI 10.1080/13102818.2015.1047215
   Todorov D, 2014, PHYTOCHEM REV, V13, P525, DOI 10.1007/s11101-014-9357-1
   Tolba H, 2015, J Mycol Med, V25, pe128, DOI 10.1016/j.mycmed.2015.10.009
   Trépo C, 2014, LANCET, V384, P2053, DOI 10.1016/S0140-6736(14)60220-8
   Troost B, 2020, CURR OPIN VIROL, V43, P9, DOI 10.1016/j.coviro.2020.07.009
   Tsai FJ, 2011, FOOD CHEM, V128, P312, DOI 10.1016/j.foodchem.2011.03.022
   Tsukada Kunihisa, 2016, Nihon Rinsho, V74, P1992
   Tungmunnithum Duangjai, 2018, Medicines (Basel), V5, DOI 10.3390/medicines5030093
   Vazquez-Flores LF., 2017, Liver Pathophysiology, P653, DOI 10.1016/B978-0-12-804274-8.00047-3
   Viskupicvá J, 2008, J FOOD NUTR RES-SLOV, V47, P151
   Vogl S, 2013, J ETHNOPHARMACOL, V149, P750, DOI 10.1016/j.jep.2013.06.007
   Vukovic S, 2023, HORTICULTURAE, V9, DOI 10.3390/horticulturae9030408
   Wang FX, 2021, RES VET SCI, V136, P535, DOI 10.1016/j.rvsc.2021.04.004
   Webster RG, 2014, ANN NY ACAD SCI, V1323, P115, DOI 10.1111/nyas.12462
   Weng CJ, 2012, CANCER METAST REV, V31, P323, DOI 10.1007/s10555-012-9347-y
   Whitley RJ, 2001, LANCET, V357, P1513, DOI 10.1016/S0140-6736(00)04638-9
   Wilczewska AZ, 2012, PHARMACOL REP, V64, P1020, DOI 10.1016/S1734-1140(12)70901-5
   Wilkins T, 2019, AM FAM PHYSICIAN, V99, P314
   Williamson G, 2018, COMPR REV FOOD SCI F, V17, P1054, DOI 10.1111/1541-4337.12351
   Wong G, 2019, EMERG MICROBES INFEC, V8, P150, DOI 10.1080/22221751.2018.1563459
   Woolhouse MEJ, 2016, EMERG INFECT DIS, V22, P2037, DOI 10.3201/eid2212.160123
   Woolhouse MEJ, 2013, FUTURE VIROL, V8, P159, DOI [10.2217/fvl.12.129, 10.2217/FVL.12.129]
   World Health Organization, Global Situation and Trends of HIV
   Wu NC, 2020, CSH PERSPECT MED, V10, DOI 10.1101/cshperspect.a038778
   Wu SJ, 2022, MOLECULES, V27, DOI 10.3390/molecules27154779
   Xiao L, 2023, PHYTOMEDICINE, V120, DOI 10.1016/j.phymed.2023.155055
   Yang HT, 2021, NAT REV MICROBIOL, V19, P685, DOI 10.1038/s41579-021-00630-8
   Yang ZF, 2014, FITOTERAPIA, V93, P47, DOI 10.1016/j.fitote.2013.12.011
   Yarmolinsky L, 2012, FITOTERAPIA, V83, P362, DOI 10.1016/j.fitote.2011.11.014
   Yasui K, 2002, J NEUROVIROL, V8, P112, DOI 10.1080/13550280290168019
   Yi YS, 2023, INT J MOL SCI, V24, DOI 10.3390/ijms241210402
   Youl O, 2023, APPL BIOSCI-BASEL, V2, P493, DOI 10.3390/applbiosci2030031
   Yun SI, 2014, HUM VACC IMMUNOTHER, V10, P263, DOI 10.4161/hv.26902
   Zakaryan H, 2017, ARCH VIROL, V162, P2539, DOI 10.1007/s00705-017-3417-y
   Zamfir MA, 2022, MEDICINA-LITHUANIA, V58, DOI 10.3390/medicina58070874
   Zandi K, 2011, VIROL J, V8, DOI 10.1186/1743-422X-8-560
   Zhang T, 2012, PLOS ONE, V7, DOI 10.1371/journal.pone.0030259
   Zhang XF, 2006, ARCH PHARM RES, V29, P1102, DOI 10.1007/BF02969299
   Zhao ZJ, 2023, PHYTOMEDICINE, V114, DOI 10.1016/j.phymed.2023.154781
   Zhou ZL, 2014, J KOREAN SOC APPL BI, V57, P813, DOI 10.1007/s13765-014-4264-0
NR 280
TC 26
Z9 26
U1 7
U2 23
PU MDPI
PI BASEL
PA MDPI AG, Grosspeteranlage 5, CH-4052 BASEL, SWITZERLAND
SN 1661-6596
EI 1422-0067
J9 INT J MOL SCI
JI Int. J. Mol. Sci.
PD NOV
PY 2023
VL 24
IS 22
AR 16299
DI 10.3390/ijms242216299
PG 26
WC Biochemistry & Molecular Biology; Chemistry, Multidisciplinary
WE Science Citation Index Expanded (SCI-EXPANDED)
SC Biochemistry & Molecular Biology; Chemistry
GA AK2F2
UT WOS:001118287800001
PM 38003488
OA gold, Green Published
DA 2025-07-26
ER

PT J
AU Rakotomalala, FA
   Bouillin, J
   Randriarimanana, SD
   Thaurignac, G
   Maharavo, L
   Raberahona, M
   Razafindrakoto, L
   Rasoanarivo, J
   Rakoto-Andrianarivelo, M
   Rakoto, DAD
   Babin, FX
   Rasamoelina, T
   Delaporte, E
   Samison, LH
   Peeters, M
   Nerrienet, E
   Ayouba, A
AF Rakotomalala, Fetra Angelot
   Bouillin, Julie
   Randriarimanana, Santatriniaina Dauphin
   Thaurignac, Guillaume
   Maharavo, Luca
   Raberahona, Mihaja
   Razafindrakoto, Lucien
   Rasoanarivo, Jasmina
   Rakoto-Andrianarivelo, Mala
   Rakoto, Danielle Aurore Doll
   Babin, Francois Xavier
   Rasamoelina, Tahinamandranto
   Delaporte, Eric
   Samison, Luc Herve
   Peeters, Martine
   Nerrienet, Eric
   Ayouba, Ahidjo
TI High Seroprevalence of IgG Antibodies to Multiple Arboviruses in People
   Living with HIV (PLWHIV) in Madagascar
SO VIRUSES-BASEL
LA English
DT Article
DE HIV-1; PLWHIV; arbovirus; Usutu virus; Dengue virus; Chikungunya virus;
   West Nile virus; O'nyong nyong virus; Zika virus; Madagascar
ID RIFT-VALLEY FEVER; YELLOW-FEVER; WEST-NILE; CHIKUNGUNYA; OUTBREAK;
   VIRUS; DENGUE; ZIKA; DISEASES; ANGOLA
AB To estimate the prevalence of IgG antibodies against six arboviruses in people living with HIV-1 (PLWHIV) in Madagascar, we tested samples collected between January 2018 and June 2021. We used a Luminex-based serological assay to detect IgG antibodies against antigens from Dengue virus serotypes 1-4 (DENV1-4), Zika virus (ZIKV), West Nile virus (WNV), Usutu virus (USUV), Chikungunya virus (CHIKV), and O'nyong nyong virus (ONNV). Of the 1036 samples tested, IgG antibody prevalence was highest for ONNV (28.4%), CHIKV (26.7%), WNV-NS1 (27.1%), DENV1 (12.4%), USUV (9.9%), and DENV3 (8.9%). ZIKV (4.9%), DENV2 (4.6%), WNV-D3 (5.1%), and DENV4 (1.4%) were lower. These rates varied by province of origin, with the highest rates observed in Toamasina, on the eastern coast (50.5% and 56.8%, for CHIKV and ONNV, respectively). The seroprevalence increased with age for DENV1 and 3 (p = 0.006 and 0.038, respectively) and WNV DIII (p = 0.041). The prevalence of IgG antibodies against any given arborvirus varied over the year and significantly correlated with rainfalls in the different areas (r = 0.61, p = 0.036). Finally, we found a significant correlation between the seroprevalence of antibodies against CHIKV and ONNV and the HIV-1 RNA plasma viral load. Thus, PLWHIV in Madagascar are highly exposed to various arboviruses. Further studies are needed to explain some of our findings.
C1 [Rakotomalala, Fetra Angelot; Randriarimanana, Santatriniaina Dauphin; Maharavo, Luca; Rakoto-Andrianarivelo, Mala; Rasamoelina, Tahinamandranto; Samison, Luc Herve] Univ Antananarivo, Ctr Infectiol Charles Merieux, Antananarivo 101, Madagascar.
   [Rakotomalala, Fetra Angelot; Bouillin, Julie; Thaurignac, Guillaume; Delaporte, Eric; Peeters, Martine; Ayouba, Ahidjo] Univ Montpellier, Inst Natl Sante & Rech Med INSERM, Inst Rech Dev IRD, TransVIHMI, F-34394 Montpellier, France.
   [Rakotomalala, Fetra Angelot; Maharavo, Luca; Rakoto, Danielle Aurore Doll] Univ Antananarivo, Ecole Doctorale Sci Vie & Environm, Antananarivo 101, Madagascar.
   [Raberahona, Mihaja] Ctr Hosp Univ Joseph Raseta Befelatanana, Serv Malad Infect, Antananarivo 101, Madagascar.
   [Razafindrakoto, Lucien] Ctr Hosp Univ Analakininina, Serv Pneumophtisiol, Toamasina 501, Madagascar.
   [Rasoanarivo, Jasmina] Secretariat Execut Com Natl Lutte SIDA, Antananarivo 101, Madagascar.
   [Babin, Francois Xavier; Nerrienet, Eric] Fdn Merieux, F-69002 Lyon, France.
C3 University Antananarivo; Universite de Montpellier; Institut de
   Recherche pour le Developpement (IRD); Institut National de la Sante et
   de la Recherche Medicale (Inserm); University Antananarivo
RP Ayouba, A (corresponding author), Univ Montpellier, Inst Natl Sante & Rech Med INSERM, Inst Rech Dev IRD, TransVIHMI, F-34394 Montpellier, France.
EM fetrangelot@gmail.com; julie.bouillin@ird.fr; rshdauphin@gmail.com;
   guillaume.thaurignac@ird.fr; lucjonah@gmail.com; raberahona@gmail.com;
   drrazafindrakoto@yahoo.fr; jasminahrasoanarivo@gmail.com;
   mala.rakoto@hotmail.fr; dad.rakoto@yahoo.fr;
   fx.babin@fondation-merieux.org; ninamandranto@yahoo.fr;
   eric.delaporte@ird.fr; drsamison@yahoo.fr; martine.peeters@ird.fr;
   eric.nerrienet@fondation-merieux.org; ahidjo.ayouba@ird.fr
RI ; AYOUBA, Ahidjo/G-8775-2017; Ayouba, Ahidjo/G-8775-2017
OI , Fetra Angelot/0000-0002-0718-1604; AYOUBA, Ahidjo/0000-0002-5081-1632;
   Thaurignac, Guillaume/0000-0002-8679-0546; RANDRIARIMANANA,
   Santatriniaina Hajanirina Dauphin/0009-0004-9763-2801; MAHARAVO, Jonah
   Claude Luca/0009-0000-7047-2060; Rakoto Andrianarivelo,
   Mala/0000-0001-6767-9554
FU Fondation Mrieux; CICM; Madagascar; Fondation Merieux; Lyon; France;
   Institut de Recherche pour le Developpement (IRD)
FX This work was supported by CICM, Madagascar, Fondation Merieux, Lyon,
   France, and Institut de Recherche pour le Developpement (IRD). We are
   grateful to the patients who donated their blood to make this work
   possible.
CR Ahmed QA, 2017, TROP DOCT, V47, P92, DOI 10.1177/0049475517699726
   Akinsulie OC, 2023, FRONT VET SCI, V10, DOI 10.3389/fvets.2023.1115501
   Bhatt S, 2013, NATURE, V496, P504, DOI 10.1038/nature12060
   Broban A, 2023, VIRUSES-BASEL, V15, DOI 10.3390/v15081707
   Cadar D, 2023, VIRUSES-BASEL, V15, DOI 10.3390/v15010077
   Cardoso CW, 2015, EMERG INFECT DIS, V21, P2274, DOI 10.3201/eid2112.151167
   Clé M, 2019, EPIDEMIOL INFECT, V147, DOI 10.1017/S0950268819001213
   CLERC Y, 1981, Archives de l'Institut Pasteur de Madagascar, V48, P247
   Coulanges P., 1983, Archives de l'Institut Pasteur de Madagascar, V49, P107
   COULANGES P, 1978, Archives de l'Institut Pasteur de Madagascar, V46, P113
   Curlier E, 2021, PLOS NEGLECT TROP D, V15, DOI 10.1371/journal.pntd.0009267
   DICK GWA, 1953, T ROY SOC TROP MED H, V47, P13, DOI 10.1016/0035-9203(53)90021-2
   Dohm DJ, 2002, J MED ENTOMOL, V39, P221, DOI 10.1603/0022-2585-39.1.221
   Dyer O, 2015, BMJ-BRIT MED J, V351, DOI 10.1136/bmj.h6983
   Eollo EL, 2023, LANCET REG HEALTH-AM, V23, DOI 10.1016/j.lana.2023.100542
   FONTENILLE D, 1989, Archives de l'Institut Pasteur de Madagascar, V55, P1
   FONTENILLE D, 1988, Archives de l'Institut Pasteur de Madagascar, V54, P101
   FONTENILLE D, 1988, ANN SOC BELG MED TR, V68, P43
   FONTENILLE D, 1989, ANN SOC BELG MED TR, V69, P233
   FONTENILLE D, 1986, Archives de l'Institut Pasteur de Madagascar, V52, P171
   Fontenille D, 1989, Arch Inst Pasteur Madagascar, V55, P7
   Kraemer MUG, 2017, LANCET INFECT DIS, V17, P330, DOI [10.1016/s1473-3099(16)30513-8, 10.1016/S1473-3099(16)30513-8]
   Larrieu S, 2013, AM J TROP MED HYG, V89, P211, DOI 10.4269/ajtmh.12-0003
   Li ZH, 2021, PLOS NEGLECT TROP D, V15, DOI 10.1371/journal.pntd.0009337
   Lonchampt C., 2003, Archives de l'Institut Pasteur de Madagascar, V69, P33
   MASON P. J., 1957, TRANS ROY SOC TROP MED AND HYG, V51, P238
   MATHIOT C, 1984, Archives de l'Institut Pasteur de Madagascar, V51, P113
   Mayer SV, 2017, ACTA TROP, V166, P155, DOI 10.1016/j.actatropica.2016.11.020
   MORVAN J, 1991, T ROY SOC TROP MED H, V85, P108, DOI 10.1016/0035-9203(91)90178-2
   MORVAN J, 1991, RES VIROLOGY, V142, P475, DOI 10.1016/0923-2516(91)90070-J
   Nagy A, 2023, ACTA MICROBIOL IMM H, V70, P111, DOI 10.1556/030.2023.02040
   Nikolay B, 2011, VECTOR-BORNE ZOONOT, V11, P1417, DOI 10.1089/vbz.2011.0631
   Ochieng C, 2015, PLOS ONE, V10, DOI 10.1371/journal.pone.0132645
   Pfeffer M, 2010, PARASITE VECTOR, V3, DOI 10.1186/1756-3305-3-35
   Pircher M, 2020, PLOS ONE, V15, DOI 10.1371/journal.pone.0234267
   Prioteasa FL, 2023, MICROORGANISMS, V11, DOI 10.3390/microorganisms11030684
   Ratsitorahina M, 2008, EMERG INFECT DIS, V14, P1135, DOI 10.3201/eid1407.071521
   Raulino R, 2022, VECTOR-BORNE ZOONOT, V22, P252, DOI 10.1089/vbz.2021.0076
   Raulino R, 2021, PLOS NEGLECT TROP D, V15, DOI 10.1371/journal.pntd.0009028
   Rezza G, 2017, PATHOG GLOB HEALTH, V111, P271, DOI 10.1080/20477724.2017.1355431
   Rossi B, 2023, VIRUSES-BASEL, V15, DOI 10.3390/v15020368
   Rouet F, 2007, JAIDS-J ACQ IMM DEF, V45, P380, DOI 10.1097/QAI.0b013e3180640cf5
   SHOPE RE, 1994, ANN NY ACAD SCI, V740, P138, DOI 10.1111/j.1749-6632.1994.tb19864.x
   Socha W, 2022, J CLIN MED, V11, DOI 10.3390/jcm11113026
   Ster IC, 2020, BMJ OPEN, V10, DOI 10.1136/bmjopen-2020-040735
   Teng TS, 2015, J INFECT DIS, V211, P1925, DOI 10.1093/infdis/jiv049
   Tinto B, 2022, MICROORGANISMS, V10, DOI 10.3390/microorganisms10102016
   UNAIDS, HIV/AIDS Country Profile: MADAGASCAR
   WHO, About us
   Wilder-Smith Annelies, 2017, Lancet Infect Dis, V17, pe101, DOI 10.1016/S1473-3099(16)30518-7
NR 50
TC 5
Z9 5
U1 0
U2 1
PU MDPI
PI BASEL
PA ST ALBAN-ANLAGE 66, CH-4052 BASEL, SWITZERLAND
EI 1999-4915
J9 VIRUSES-BASEL
JI Viruses-Basel
PD NOV
PY 2023
VL 15
IS 11
AR 2258
DI 10.3390/v15112258
PG 12
WC Virology
WE Science Citation Index Expanded (SCI-EXPANDED)
SC Virology
GA Z7PF3
UT WOS:001113954100001
PM 38005934
OA Green Published, gold
DA 2025-07-26
ER

PT J
AU Rocha, DCP
   Sisnande, T
   Gavino-Leopoldino, D
   Guimaraes-Andrade, IP
   Cruz, FF
   Assunçao-Miranda, I
   Mendonça, SC
   Leitao, GG
   Simas, RC
   Mohana-Borges, R
   Leitao, SG
   Allonso, D
AF Rocha, Daniele C. P.
   Sisnande, Thayna
   Gavino-Leopoldino, Daniel
   Guimaraes-Andrade, Iris Paula
   Cruz, Fernanda F.
   Assuncao-Miranda, Iranaia
   Mendonca, Simony C.
   Leitao, Gilda Guimaraes
   Simas, Rosineide Costa
   Mohana-Borges, Ronaldo
   Leitao, Suzana Guimaraes
   Allonso, Diego
TI Antiviral, Cytoprotective, and Anti-Inflammatory Effect of
   Ampelozizyphus amazonicus Ducke Ethanolic Wood Extract on
   Chikungunya Virus Infection
SO VIRUSES-BASEL
LA English
DT Article
DE chikungunya virus; chikungunya fever; triterpenoids; saponins;
   jujubogenin triglycoside; antivirals
ID SAPONINS; BARK
AB Chikungunya fever, a debilitating disease caused by Chikungunya virus (CHIKV), is characterized by a high fever of sudden onset and an intense arthralgia that impairs individual regular activities. Although most symptoms are self-limited, long-term persistent arthralgia is observed in 30-40% of infected individuals. Currently, there is no vaccine or specific treatment against CHIKV infection, so there is an urgent need for the discovery of new therapeutic options for CHIKF chronic cases. This present study aims to test the antiviral, cytoprotective, and anti-inflammatory activities of an ethanol extract (FF72) from Ampelozizyphus amazonicus Ducke wood, chemically characterized using mass spectrometry, which indicated the major presence of dammarane-type triterpenoid saponins. The major saponin in the extract, with a deprotonated molecule ion m/z 897 [M-H]-, was tentatively assigned as a jujubogenin triglycoside, a dammarane-type triterpenoid saponin. Treatment with FF72 resulted in a significant reduction in both virus replication and the production of infective virions in BHK-21-infected cells. The viability of infected cells was assessed using an MTT, and the result indicated that FF72 treatment was able to revert the toxicity mediated by CHIKV infection. In addition, FF72 had a direct effect on CHIKV, since the infectivity was completely abolished in the presence of the extract. FF72 treatment also reduced the expression of the major pro-inflammatory mediators overexpressed during CHIKV infection, such as IL-1 beta, IL-6, IL-8, and MCP-1. Overall, the present study elucidates the potential of FF72 to become a promising candidate of herbal medicine for alphaviruses infections.
C1 [Rocha, Daniele C. P.; Allonso, Diego] Univ Fed Rio de Janeiro, Fac Farm, Dept Biotecnol Farmaceut, BR-21941902 Rio de Janeiro, RJ, Brazil.
   [Rocha, Daniele C. P.; Sisnande, Thayna; Mohana-Borges, Ronaldo] Univ Fed Rio de Janeiro, Lab Biotecnol & Bioengn Estrutural, Inst Biofis Carlos Chagas Filho, BR-21941902 Rio de Janeiro, RJ, Brazil.
   [Gavino-Leopoldino, Daniel; Guimaraes-Andrade, Iris Paula; Assuncao-Miranda, Iranaia] Univ Fed Rio de Janeiro, Inst Microbiol Paulo de Goes, Lab Resposta Celular & Infeccoes Virais, BR-21941902 Rio de Janeiro, RJ, Brazil.
   [Cruz, Fernanda F.] Univ Fed Rio de Janeiro, Inst Biofis Carlos Chagas Filho, Lab Invest Pulm, BR-21941902 Rio de Janeiro, RJ, Brazil.
   [Mendonca, Simony C.; Leitao, Gilda Guimaraes] Univ Fed Rio de Janeiro, Inst Pesquisas Prod Nat, BR-21941902 Rio de Janeiro, RJ, Brazil.
   [Mendonca, Simony C.; Leitao, Suzana Guimaraes] Univ Fed Rio de Janeiro, Fac Farm, Dept Prod Nat & Alimentos, BR-21941902 Rio de Janeiro, RJ, Brazil.
   [Simas, Rosineide Costa] Univ Presbiteriana Mackenzie, Escola Engn, Fac Quim, BR-01302907 Sao Paulo, SP, Brazil.
C3 Universidade Federal do Rio de Janeiro; Universidade Federal do Rio de
   Janeiro; Universidade Federal do Rio de Janeiro; Universidade Federal do
   Rio de Janeiro; Universidade Federal do Rio de Janeiro; Universidade
   Federal do Rio de Janeiro
RP Allonso, D (corresponding author), Univ Fed Rio de Janeiro, Fac Farm, Dept Biotecnol Farmaceut, BR-21941902 Rio de Janeiro, RJ, Brazil.
EM danielecp@biof.ufrj.br; thayna.sisnande@biof.ufrj.br;
   danielgavinoleopoldino@gmail.com; irispaulaga@gmail.com;
   ffcruz@biof.ufrj.br; iranaia@micro.ufrj.br; sy2802@gmail.com;
   ggleitao@ippn.ufrj.br; simas.rc@gmail.com; mohana@biof.ufrj.br;
   sgleitao@pharma.ufrj.br; diegoallonso@pharma.ufrj.br
RI ; Allonso, Diego/Y-3446-2018; Simas, Rosineide/J-2729-2015; CRUZ,
   FERNANDA/P-1193-2016; Leitão, Gilda/AAC-7334-2020; Mendonça,
   Simony/AGJ-7290-2022; Simas, Rosineide Costa/J-2729-2015; Borges,
   Ronaldo/C-5575-2013; Leitão, Suzana/S-6526-2019; Cruz,
   Fernanda/P-1193-2016
OI Guimaraes Leitao, Suzana/0000-0001-7445-074X; Miranda,
   Iranaia/0000-0001-5684-4788; Allonso, Diego/0000-0002-1410-480X; CRUZ,
   FERNANDA/0000-0001-9443-3648; Simas, Rosineide
   Costa/0000-0002-2018-0403; Leitao, Gilda/0000-0003-2577-3993;
   Gavino-Leopoldino, Daniel/0000-0003-1347-5892; CARVALHO MENDONCA,
   SIMONY/0000-0001-7195-1629
FU Coordenacao de Aperfeicoamento de Pessoal de Nivel Superior-CAPES [001];
   Fundacao de Amparo a Pesquisa do Estado do Rio de Janeiro-FAPERJ
   [E-26/210.403/2022, E-26/201.303/2022, E-26/211.285/2021]; CNPq
FX This research was funded by Coordenacao de Aperfeicoamento de Pessoal de
   Nivel Superior-CAPES (code 001) and Fundacao de Amparo a Pesquisa do
   Estado do Rio de Janeiro-FAPERJ (E-26/210.403/2022, E-26/201.303/2022,
   and E-26/211.285/2021) and CNPq for scholarships.
CR Allard PM, 2012, PHYTOCHEMISTRY, V84, P160, DOI 10.1016/j.phytochem.2012.07.023
   de Brito CAA, 2020, REV SOC BRAS MED TRO, V53, DOI 10.1590/0037-8682-0529-2020
   Bildziukevich U, 2023, PHARMACEUTICALS-BASE, V16, DOI 10.3390/ph16030386
   Borgherini G, 2008, CLIN INFECT DIS, V47, P469, DOI 10.1086/590003
   Campos MF, 2023, MOLECULES, V28, DOI 10.3390/molecules28073159
   Constant LEC, 2021, FRONT MICROBIOL, V12, DOI 10.3389/fmicb.2021.744164
   Cunha MS, 2017, EMERG INFECT DIS, V23, P1737, DOI 10.3201/eid2310.161855
   da Cunha RV, 2017, MEM I OSWALDO CRUZ, V112, P523
   Fleck JD, 2019, MOLECULES, V24, DOI 10.3390/molecules24010171
   Goh VSL, 2020, MOLECULES, V25, DOI 10.3390/molecules25122796
   Guglielmi P, 2020, EXPERT OPIN THER PAT, V30, P949, DOI 10.1080/13543776.2020.1853101
   Henss L, 2018, VIRUSES-BASEL, V10, DOI 10.3390/v10110592
   Hua C, 2017, CURR RHEUMATOL REP, V19, DOI 10.1007/s11926-017-0694-0
   Ibrahim AM, 2023, ENVIRON SCI POLLUT R, V30, P78641, DOI 10.1007/s11356-023-27668-w
   Ibrahim AM, 2023, PESTIC BIOCHEM PHYS, V191, DOI 10.1016/j.pestbp.2023.105357
   Juarez D, 2013, J VIROL METHODS, V187, P185, DOI 10.1016/j.jviromet.2012.09.026
   Kaur P, 2013, ANTIMICROB AGENTS CH, V57, P155, DOI 10.1128/AAC.01467-12
   Pereira JKA, 2017, CLIN RHEUMATOL, V36, P2179, DOI 10.1007/s10067-017-3766-7
   Koehn FE, 2005, NAT REV DRUG DISCOV, V4, P206, DOI 10.1038/nrd1657
   LANCIOTTI RS, 1992, J CLIN MICROBIOL, V30, P545, DOI 10.1128/JCM.30.3.545-551.1992
   Lani R, 2016, ANTIVIR RES, V133, P50, DOI 10.1016/j.antiviral.2016.07.009
   Leitao SG, 2022, PLANTS-BASEL, V11, DOI 10.3390/plants11020191
   Li D, 2013, FOOD MICROBIOL, V35, P1, DOI 10.1016/j.fm.2013.02.009
   Lin SC, 2017, ANTIVIR THER, V22, P689, DOI 10.3851/IMP3167
   Liu MJ, 2023, BIOORG CHEM, V131, DOI 10.1016/j.bioorg.2022.106316
   Simen TJM, 2016, FOOD RES INT, V90, P100, DOI 10.1016/j.foodres.2016.10.040
   Mendonça SC, 2021, PHYTOCHEM ANALYSIS, V32, P262, DOI 10.1002/pca.2972
   Mosad RR, 2017, PHYTOCHEM LETT, V22, P167, DOI 10.1016/j.phytol.2017.09.022
   Podolak I, 2010, PHYTOCHEM REV, V9, P425, DOI 10.1007/s11101-010-9183-z
   Remy S, 2019, PHYTOCHEMISTRY, V167, DOI 10.1016/j.phytochem.2019.112101
   Remy S, 2018, J NAT PROD, V81, P901, DOI 10.1021/acs.jnatprod.7b01025
   Schilte C, 2013, PLOS NEGLECT TROP D, V7, DOI 10.1371/journal.pntd.0002137
   Seyedi SS, 2016, SCI REP-UK, V6, DOI 10.1038/srep24027
   Song JH, 2015, BIOMOL THER, V23, P465, DOI 10.4062/biomolther.2015.095
   Suhrbier A, 2019, NAT REV RHEUMATOL, V15, P597, DOI 10.1038/s41584-019-0276-9
   Peçanha LMT, 2013, BIOMED RES INT, V2013, DOI 10.1155/2013/451679
   Troian E.A., 2020, Int. J. Innov. Educ. Res, V8, P205, DOI [10.31686/ijier.vol8.iss9.2615, DOI 10.31686/IJIER.VOL8.ISS9.2615]
   Valli M, 2018, AN ACAD BRAS CIENC, V90, P763, DOI 10.1590/0001-3765201820170653
   Zeller H, 2016, J INFECT DIS, V214, pS436, DOI 10.1093/infdis/jiw391
NR 39
TC 2
Z9 2
U1 0
U2 3
PU MDPI
PI BASEL
PA ST ALBAN-ANLAGE 66, CH-4052 BASEL, SWITZERLAND
EI 1999-4915
J9 VIRUSES-BASEL
JI Viruses-Basel
PD NOV
PY 2023
VL 15
IS 11
AR 2232
DI 10.3390/v15112232
PG 13
WC Virology
WE Science Citation Index Expanded (SCI-EXPANDED)
SC Virology
GA Z8PF2
UT WOS:001114631900001
PM 38005909
OA Green Published, gold
DA 2025-07-26
ER

PT J
AU Saha, A
   Acharya, BN
   Parida, M
   Saxena, N
   Rajaiya, J
   Dash, PK
AF Saha, Amrita
   Acharya, Badri Narayan
   Parida, Manmohan
   Saxena, Nandita
   Rajaiya, Jaya
   Dash, Paban Kumar
TI Identification of 2,4-Diaminoquinazoline Derivative as a Potential
   Small-Molecule Inhibitor against Chikungunya and Ross River Viruses
SO VIRUSES-BASEL
LA English
DT Article
DE chikungunya virus; antiviral drug; 2,4-diaminoquinazoline derivative;
   Ross River virus; pan-alphavirus inhibitor; drug screening
ID REPLICATION; ALPHAVIRUSES; CHLOROQUINE; EVOLUTION; DISCOVERY; ARTHRITIS;
   ALPHA
AB Alphaviruses are serious zoonotic threats responsible for significant morbidity, causing arthritis or encephalitis. So far, no licensed drugs or vaccines are available to combat alphaviral infections. About 300,000 chikungunya virus (CHIKV) infections have been reported in 2023, with more than 300 deaths, including reports of a few cases in the USA as well. The discovery and development of small-molecule drugs have been revolutionized over the last decade. Here, we employed a cell-based screening approach using a series of in-house small-molecule libraries to test for their ability to inhibit CHIKV replication. DCR 137, a quinazoline derivative, was found to be the most potent inhibitor of CHIKV replication in our screening assay. Both, the cytopathic effect, and immunofluorescence of infected cells were reduced in a dose-dependent manner with DCR 137 post-treatment. Most importantly, DCR 137 was more protective than the traditional ribavirin drug and reduced CHIKV plaque-forming units by several log units. CHIKV-E2 protein levels were also reduced in a dose-dependent manner. Further, DCR 137 was probed for its antiviral activity against another alphavirus, the Ross River virus, which revealed effective inhibition of viral replication. These results led to the identification of a potential quinazoline candidate for future optimization that might act as a pan-alphavirus inhibitor.
C1 [Saha, Amrita; Parida, Manmohan; Dash, Paban Kumar] Def Res & Dev Estab, Virol Div, Gwalior 474002, India.
   [Saha, Amrita; Rajaiya, Jaya] Univ New Mexico, Hlth Sci Ctr, Dept Mol Genet & Microbiol, Albuquerque, NM 87131 USA.
   [Acharya, Badri Narayan] Def Res & Dev Estab, Synthet Chem Div, Gwalior 474002, India.
   [Saxena, Nandita] Def Res & Dev Estab, Pharmacol & Toxicol Div, Gwalior 474002, India.
C3 Defence Research & Development Organisation (DRDO); Defence Research &
   Development Establishment (DRDE); University of New Mexico's Health
   Sciences Center; University of New Mexico; Defence Research &
   Development Organisation (DRDO); Defence Research & Development
   Establishment (DRDE); Defence Research & Development Organisation
   (DRDO); Defence Research & Development Establishment (DRDE)
RP Dash, PK (corresponding author), Def Res & Dev Estab, Virol Div, Gwalior 474002, India.
EM avadher@salud.unm.edu; bnacharya.drde@gov.in; paridamm.drde@gov.in;
   nanditasaxena.drde@gov.in; jrajaiya@salud.unm.edu; pabandash.drde@gov.in
FU Defence Research and Development Organization (DRDO), Ministry of
   Defence, Govt of India; Defence Research & Development Establishment
   (DRDE); DRDE
FX BioRender has been used for preparing graphical abstract. The authors
   like to thank Director, Defence Research & Development Establishment
   (DRDE) for his support and providing basic infrastructure and funding to
   carry out this work. The manuscript has been assigned DRDE accession
   number DRDE/VIRO/14/2021.
CR Acharya BN, 2008, MED CHEM RES, V17, P487, DOI 10.1007/s00044-008-9092-5
   Apaydin ÇB, 2021, CURR DRUG TARGETS, V22, P1986, DOI 10.2174/1389450122666210215112150
   Asif M, 2014, INT J MED CHEM, V2014, DOI 10.1155/2014/395637
   Bartholomeeusen K, 2023, NAT REV DIS PRIMERS, V9, DOI 10.1038/s41572-023-00429-2
   Briolant S, 2004, ANTIVIR RES, V61, P111, DOI 10.1016/j.antiviral.2003.09.005
   Chao B, 2012, J MED CHEM, V55, P3135, DOI 10.1021/jm2015952
   Chen ZY, 2021, PHARMACEUTICALS-BASE, V14, DOI 10.3390/ph14060587
   Chopra A, 2014, ARTHRITIS RHEUMATOL, V66, P319, DOI 10.1002/art.38221
   Dash PK, 2016, J VIROL METHODS, V234, P107, DOI 10.1016/j.jviromet.2016.04.011
   Delogu I, 2011, J MED VIROL, V83, P1058, DOI 10.1002/jmv.22019
   Dhuguru J, 2022, MOLECULES, V27, DOI 10.3390/molecules27072294
   Griffin D.E., 2001, FIELDS VIROLOGY, P917
   Han J, 2018, CURR MED CHEM, V25, P5115, DOI 10.2174/0929867324666170920165926
   Jafari E, 2016, RES PHARM SCI, V11, P1
   Jamroskovic J, 2020, J AM CHEM SOC, V142, P2876, DOI 10.1021/jacs.9b11232
   Johnson P.D., 2010, United States Patent Application, Patent No. [12/666,769, 12666769]
   Kumar JS, 2012, VIRAL IMMUNOL, V25, P153, DOI 10.1089/vim.2011.0068
   Lei SB, 2022, SIGNAL TRANSDUCT TAR, V7, DOI 10.1038/s41392-022-01249-8
   Li YB, 2023, MBIO, V14, DOI 10.1128/mbio.01273-23
   Lo Presti A, 2016, INFECT GENET EVOL, V41, P270, DOI 10.1016/j.meegid.2016.04.006
   Martinez JP, 2015, NAT PROD REP, V32, P29, DOI 10.1039/c4np00085d
   Morrison TE, 2006, J VIROL, V80, P737, DOI 10.1128/JVI.80.2.737-749.2006
   Partin JV, 2003, BRIT J CANCER, V88, P1615, DOI 10.1038/sj.bjc.6600961
   Powers AM, 2001, J VIROL, V75, P10118, DOI 10.1128/JVI.75.21.10118-10131.2001
   Powers AM, 2015, J GEN VIROL, V96, P1, DOI 10.1099/vir.0.070136-0
   Puhl A C., 2022, Front. Drug Discov, V2022;2, DOI [10.3389/fddsv.2022.837587, DOI 10.3389/FDDSV.2022.837587]
   Ravichandran R, 2008, J INFECT DEV COUNTR, V2, P140, DOI 10.3855/T2.2.140
   Saha A, 2018, SCI REP-UK, V8, DOI 10.1038/s41598-018-29024-2
   Saha A, 2016, ANTIVIR RES, V134, P42, DOI 10.1016/j.antiviral.2016.08.019
   Sargsyan K, 2023, SCI REP-UK, V13, DOI 10.1038/s41598-023-27649-6
   Shelke NB, 2015, RSC ADV, V5, P31226, DOI 10.1039/c5ra03510d
   Solignat M, 2009, VIROLOGY, V393, P183, DOI 10.1016/j.virol.2009.07.024
   Strauss EG., 1986, The Togaviridae and Flaviviridae, P35, DOI [10.1007/978-1-4757-0785-4_3, DOI 10.1007/978-1-4757-0785-4_3]
   STRAUSS JH, 1988, ANNU REV MICROBIOL, V42, P657, DOI 10.1146/annurev.mi.42.100188.003301
   STRAUSS JH, 1994, MICROBIOL REV, V58, P491, DOI 10.1128/MMBR.58.3.491-562.1994
   Wdowiak P, 2021, FRONT CHEM, V9, DOI 10.3389/fchem.2021.765552
   Weaver SC, 2015, NEW ENGL J MED, V372, P1231, DOI 10.1056/NEJMra1406035
   Weaver SC, 2014, PLOS NEGLECT TROP D, V8, DOI 10.1371/journal.pntd.0002921
   Weaver SC, 2012, ANTIVIR RES, V94, P242, DOI 10.1016/j.antiviral.2012.04.002
   Wu XA, 2017, THERANOSTICS, V7, P826, DOI 10.7150/thno.17071
   Xiang R, 2022, ACTA PHARM SIN B, V12, P1591, DOI 10.1016/j.apsb.2021.06.016
   Yuen KY, 2021, PATHOGENS, V10, DOI 10.3390/pathogens10030357
   Zhang R, 2018, NATURE, V557, P570, DOI 10.1038/s41586-018-0121-3
   Zhong L, 2022, PRECIS CLIN MED, V5, DOI 10.1093/pcmedi/pbac024
NR 44
TC 3
Z9 3
U1 1
U2 4
PU MDPI
PI BASEL
PA ST ALBAN-ANLAGE 66, CH-4052 BASEL, SWITZERLAND
EI 1999-4915
J9 VIRUSES-BASEL
JI Viruses-Basel
PD NOV
PY 2023
VL 15
IS 11
AR 2194
DI 10.3390/v15112194
PG 15
WC Virology
WE Science Citation Index Expanded (SCI-EXPANDED)
SC Virology
GA Z7BV3
UT WOS:001113598000001
PM 38005871
OA gold, Green Published
DA 2025-07-26
ER

PT J
AU Silva, JJ
   Fisher, CR
   Dressel, AE
   Scott, JG
AF Silva, Juan
   Fisher, Cera
   Dressel, Anastacia
   Scott, Jeffrey
TI Fitness costs in the presence and absence of insecticide use explains
   abundance of two common Aedes aegypti kdr resistance alleles
   found in the Americas
SO PLOS NEGLECTED TROPICAL DISEASES
LA English
DT Article
ID PYRETHROID RESISTANCE; MUTATIONS
AB Aedes aegypti is the vector of viruses such as chikungunya, dengue, yellow fever and Zika that have a critical impact on human health. Control of adult mosquitoes is widely done using pyrethroids, but resistance has reduced the effectiveness of this class of insecticides. Resistance to pyrethroids in mosquitoes is commonly due to mutations in the voltage-gated sodium channel (Vgsc) gene (these mutations are known as knockdown resistance, kdr). In the Americas and the Caribbean, the most common kdr alleles are 410L+1016I+1534C and 1534C. In this study, we conducted a population cage experiment to evaluate changes in the allele and genotype frequencies of the 410L+1016I+1534C allele by crossing two congenic strains; one carrying the 410L+1016I+1534C and another with the 1534C allele. Changes in allele frequencies were measured over 10 generations in the absence of insecticide exposure. We also applied one cycle of selection with deltamethrin at F9 to evaluate the changes in allele and genotype frequencies. Our findings indicate that fitness costs were higher with the 410L+1016I+1534C allele, relative to the 1534C allele, in the absence of deltamethrin exposure, but that the 410L+1016I+1534C allele provides a stronger advantage when exposed to deltamethrin relative to the 1534C allele. Changes in genotype frequencies were not in Hardy-Weinberg equilibrium and could not be explained by drift. Our results suggest the diametrically opposed fitness costs in the presence and absence of insecticides is a reason for the variations in frequencies between the 410L+1016I+1534C and 1534C alleles in field populations.
C1 [Silva, Juan; Fisher, Cera; Dressel, Anastacia; Scott, Jeffrey] Cornell Univ, Dept Entomol, Comstock Hall, Ithaca, NY 14850 USA.
C3 Cornell University
RP Scott, JG (corresponding author), Cornell Univ, Dept Entomol, Comstock Hall, Ithaca, NY 14850 USA.
EM jgs5@cornell.edu
FU We thank N. Buchon, P. Wang, R. Mertz, R. Norris, and L. Pfannenstiel
   for their valuable comments.
FX We thank N. Buchon, P. Wang, R. Mertz, R. Norris, and L. Pfannenstiel
   for their valuable comments.
CR [Anonymous], 2015, Zika virus epidemic in the Americas: potential association with microcephaly and Guillain-Barre syndrome
   [Anonymous], 2016, Zika virus spreads to new areas - Region of the Americas, May 2015-January 2016, P55
   Bhatt S, 2013, NATURE, V496, P504, DOI 10.1038/nature12060
   Brito LP, 2013, PLOS ONE, V8, DOI 10.1371/journal.pone.0060878
   Chang C, 2009, INSECT BIOCHEM MOLEC, V39, P272, DOI 10.1016/j.ibmb.2009.01.001
   Costa MM, 2020, SCI REP-UK, V10, DOI 10.1038/s41598-020-70029-7
   Fan YJ, 2020, PLOS NEGLECT TROP D, V14, DOI 10.1371/journal.pntd.0008154
   Fan YJ, 2020, PEST MANAG SCI, V76, P2251, DOI 10.1002/ps.5763
   Fisher CR., 2022, J Med Ent, V60, P494
   Freeman JC, 2021, PEST MANAG SCI, V77, P3847, DOI 10.1002/ps.6306
   Granada Y, 2018, INSECTS, V9, DOI 10.3390/insects9010023
   Haddi K, 2017, SCI REP-UK, V7, DOI 10.1038/srep46549
   Hardstone MC, 2009, BMC EVOL BIOL, V9, DOI 10.1186/1471-2148-9-42
   Harris AF, 2010, AM J TROP MED HYG, V83, P277, DOI 10.4269/ajtmh.2010.09-0623
   HOLM S, 1979, SCAND J STAT, V6, P65
   Kawada H, 2014, PLOS NEGLECT TROP D, V8, DOI 10.1371/journal.pntd.0003032
   Kushwah RBS, 2015, PLOS NEGLECT TROP D, V9, DOI 10.1371/journal.pntd.0003332
   Murcia O, 2019, PARASITE VECTOR, V12, DOI 10.1186/s13071-019-3309-y
   R Core Team, 2022, R: A Language and Environment for Statistical Computing. R Foundation for Statistical Computing, Vienna
   Rinkevich FD, 2013, PESTIC BIOCHEM PHYS, V105, P161, DOI 10.1016/j.pestbp.2013.01.006
   Saavedra-Rodriguez K, 2018, SCI REP-UK, V8, DOI 10.1038/s41598-018-25222-0
   Silva JJ, 2021, PLOS NEGLECT TROP D, V15, DOI 10.1371/journal.pntd.0009549
   Smith LB, 2021, PLOS NEGLECT TROP D, V15, DOI 10.1371/journal.pntd.0009271
   Smith LB, 2018, PEST MANAG SCI, V74, P737, DOI 10.1002/ps.4771
   Srisawat R, 2012, SE ASIAN J TROP MED, V43, P1380
   who, WHO Dengue and severe dengue
   Yactayo S, 2016, J INFECT DIS, V214, pS441, DOI 10.1093/infdis/jiw390
NR 27
TC 5
Z9 5
U1 1
U2 9
PU PUBLIC LIBRARY SCIENCE
PI SAN FRANCISCO
PA 1160 BATTERY STREET, STE 100, SAN FRANCISCO, CA 94111 USA
SN 1935-2735
J9 PLOS NEGLECT TROP D
JI Plos Neglect. Trop. Dis.
PD NOV
PY 2023
VL 17
IS 11
AR e0011741
DI 10.1371/journal.pntd.0011741
PG 9
WC Infectious Diseases; Parasitology; Tropical Medicine
WE Science Citation Index Expanded (SCI-EXPANDED)
SC Infectious Diseases; Parasitology; Tropical Medicine
GA X6YD8
UT WOS:001099874400002
PM 37910567
OA Green Published, gold
DA 2025-07-26
ER

PT J
AU Swe, MMM
   Phyo, AP
   Cooper, B
   White, NJ
   Smithuis, F
   Ashley, EA
AF Swe, Myo Maung Maung
   Phyo, Aung Pyae
   Cooper, Ben S.
   White, Nicholas J.
   Smithuis, Frank
   Ashley, Elizabeth A.
TI A systematic review of neglected tropical diseases (NTDs) in Myanmar
SO PLOS NEGLECTED TROPICAL DISEASES
LA English
DT Review
ID SCRUB TYPHUS; RICKETTSIOSES
AB BackgroundNeglected tropical diseases (NTDs) affect most impoverished communities in developing countries, like Myanmar in Southeast Asia. NTDs have been understudied and underreported in Myanmar.MethodsA systematic review of published and grey literature (1900-2023) on neglected tropical diseases (NTDs) in Myanmar was conducted. The literature search included five international databases: PubMed, EMBASE, Ovid Global Health, and Web of Science Core Collection and one national database: the Myanmar Central Biomedical Library (locally published papers and grey literature). The selection criteria included articles with all types of study designs of current or previous infections conducted in humans, that reported NTDs, recognised by WHO, US CDC, and listed in PLoS NTDs. We included melioidosis and rickettsioses which we consider also meet the definition of an NTD.ResultsA total of 5941 records were retrieved and screened, of which, 672 (11%) met the selection criteria and were included in this review. Of the included articles, 449 (65%) were published after 2000 and 369 (55%) were from two regions (Yangon and Mandalay) of Myanmar. Of the included articles, 238 (35%) reported bacterial NTDs, 212 (32%) viral NTDs, 153 (23%) helminth NTDs, 25 (4%) protozoal NTDs and 39 (6%) reported more than one aetiology. Based on reported frequency in descending order, the bacterial NTDs were leprosy, Escherichia coli enteritis, salmonellosis, cholera, shigellosis, melioidosis, leptospirosis and rickettsioses; the viral NTDs were dengue, chikungunya and Japanese encephalitis virus (JEV) infection; the protozoal NTDs were amoebiasis, giardiasis and leishmaniasis, and the helminth NTDs were ascariasis, trichuriasis, hookworm disease, filariasis and strongyloidiasis.ConclusionThis review summarises NTDs reported in Myanmar over the past 100 years. The findings suggest that most NTDs are likely to be under reported, especially from the majority of the country which is far from academic centres. Research capacity building together with strengthening of laboratory systems would lead to better understanding of the true burden of NTDs in Myanmar.Trial registrationPROSPERO registration ID: CRD42018092627.
   Neglected tropical diseases (NTDs) are a group of preventable and treatable diseases common in tropical countries primarily affecting poor rural communities. Myanmar is a tropical country in Southeast Asia in which 70% of the population live in rural areas. It is one of the top ten countries with a high burden of NTDs in term of incidence and prevalence. We conducted a systematic review of all available literature on infectious NTDs in Myanmar to collate all reported NTDs published in international as well as local journals including theses and dissertations. Our review found bacterial and viral NTDs being the most commonly reported NTDs followed by helminthiasis and protozoal NTDs. More than half of the studies were located in two out of fifteen states and regions of Myanmar. This review summarises reported NTDs in Myanmar over 100 years and indicates gaps in knowledge about certain diseases to inform future research directions related to NTDs in Myanmar.
C1 [Swe, Myo Maung Maung; Phyo, Aung Pyae; Smithuis, Frank] Myanmar Oxford Clin Res Unit MOCRU, Yangon, Myanmar.
   [Swe, Myo Maung Maung; Cooper, Ben S.; White, Nicholas J.; Smithuis, Frank; Ashley, Elizabeth A.] Univ Oxford, Ctr Trop Med & Global Hlth, Oxford, England.
   [Phyo, Aung Pyae] Mahidol Univ, Fac Trop Med, Shoklo Malaria Res Unit SMRU, Mahidol Oxford Trop Med Res Unit, Mae Sot, Thailand.
   [Cooper, Ben S.; White, Nicholas J.] Mahidol Univ, Fac Trop Med, Mahidol Oxford Trop Med Res Unit MORU, Bangkok, Thailand.
   [Ashley, Elizabeth A.] Lao Oxford Mahosot Hosp, Mahosot Hosp, Wellcome Trust Res Unit, Microbiol Lab, Viangchan, Laos.
C3 University of Oxford; Mahidol University; Mahidol Oxford Tropical
   Medicine Research Unit (MORU); Mahidol Oxford Tropical Medicine Research
   Unit (MORU); Mahidol University
RP Swe, MMM (corresponding author), Myanmar Oxford Clin Res Unit MOCRU, Yangon, Myanmar.; Swe, MMM (corresponding author), Univ Oxford, Ctr Trop Med & Global Hlth, Oxford, England.
EM myomgswe@gmail.com
RI Phyo, Aung/K-2413-2019; Swe, Myo/AAX-3869-2020; White,
   Nick/AAC-6527-2019
OI Swe, Myo Maung Maung/0000-0002-6044-8718; Pyae Phyo,
   Aung/0000-0002-0383-9624
FU We would like to thank Eli Harriss for helping with literature search,
   Htet Naing Linn for helping with screening of the retrieved articles and
   Myo Chit Min for assisting in preparation of the maps.
FX We would like to thank Eli Harriss for helping with literature search,
   Htet Naing Linn for helping with screening of the retrieved articles and
   Myo Chit Min for assisting in preparation of the maps.
CR Acestor N, 2012, PLOS ONE, V7, DOI 10.1371/journal.pone.0044269
   [Anonymous], 2022, Melioidosis in Thailand
   [Anonymous], 2021, HIV and AIDS Estimates: Myanmar
   AUDY JR, 1947, T ROY SOC TROP MED H, V40, P359
   CHAOWAGUL W, 1989, J INFECT DIS, V159, P890, DOI 10.1093/infdis/159.5.890
   Dance DAB, 2018, TROP MED INFECT DIS, V3, DOI 10.3390/tropicalmed3010021
   DESHMUKH M D, 1945, East Afr Med J, V22, P360
   Dickson BFR, 2021, PARASITE VECTOR, V14, DOI 10.1186/s13071-021-04583-y
   Elders PND, 2021, INT J INFECT DIS, V103, P494, DOI 10.1016/j.ijid.2020.12.013
   Herricks Jennifer R, 2017, PLoS Negl Trop Dis, V11, pe0005424, DOI 10.1371/journal.pntd.0005424
   Hotez PJ, 2007, NEW ENGL J MED, V357, P1018, DOI 10.1056/NEJMra064142
   Ko SH, 2022, J WATER HEALTH, V20, P149, DOI 10.2166/wh.2021.192
   Latt NN, 2016, NAGOYA J MED SCI, V78, P123
   Lindoso JAL, 2018, HIV AIDS-RES PALLIAT, V10, P193, DOI 10.2147/HIV.S143929
   Limmathurotsakul D, 2016, NAT MICROBIOL, V1, DOI [10.1038/NMICROBIOL.2015.8, 10.1038/nmicrobiol.2015.8]
   Macdonald Geraldine, 2012, Cochrane Database Syst Rev, pCD001930, DOI 10.1002/14651858.CD001930.pub3
   McGready R, 2010, PLOS NEGLECT TROP D, V4, DOI 10.1371/journal.pntd.0000888
   Ministry of Labour Immigration and Population (Myanmar), 2020, The 2019 Inter-censal Survey: The Union Report
   Montresor A, 2020, PLOS NEGLECT TROP D, V14, DOI 10.1371/journal.pntd.0008505
   Mu TT, 2017, AM J TROP MED HYG, V97, P989, DOI 10.4269/ajtmh.17-0198
   Myint Su Latt Tun, 2015, WHO South East Asia J Public Health, V4, P62, DOI 10.4103/2224-3151.206623
   Page MJ, 2021, BMJ-BRIT MED J, V372, DOI [10.1136/bmj.n160, 10.1136/bmj.n71]
   Paris DH, 2013, AM J TROP MED HYG, V89, P301, DOI 10.4269/ajtmh.13-0064
   Reed SL, 2018, CLIN INFECT DIS, V67, P323, DOI 10.1093/cid/ciy349
   Rojanapanus S, 2019, INFECT DIS POVERTY, V8, DOI 10.1186/s40249-019-0549-1
   Salje J, 2021, PLOS NEGLECT TROP D, V15, DOI 10.1371/journal.pntd.0009353
   Selth A, 2010, MOD ASIAN STUD, V44, P401, DOI 10.1017/S0026749X08003508
   Shrestha P, 2020, BMC MED, V18, DOI 10.1186/s12916-020-01745-0
   Suputtamongkol Y, 2009, ANN NY ACAD SCI, V1166, P172, DOI 10.1111/j.1749-6632.2009.04514.x
   Swe MMM, 2021, PLOS NEGLECT TROP D, V15, DOI 10.1371/journal.pntd.0009372
   Teo HS., 2018, HNP Discussion Paper
   United Nations, 2021, The least developed countries in the post-COVID world: Learning from 50 years of experience
   Wangdi K, 2019, BMC INFECT DIS, V19, DOI 10.1186/s12879-019-4185-y
   Wangrangsimakul T, 2018, PLOS NEGLECT TROP D, V12, DOI 10.1371/journal.pntd.0006477
   Watt G, 2003, CURR OPIN INFECT DIS, V16, P429, DOI 10.1097/00001432-200310000-00009
   Whiting PF, 2011, ANN INTERN MED, V155, P529, DOI 10.7326/0003-4819-155-8-201110180-00009
   WHO, Global Health Expenditure Database
   Win MM, 2021, EPIDEMIOL INFECT, V149, DOI 10.1017/S095026882100128X
   Win MM, 2018, TROP MED INFECT DIS, V3, DOI 10.3390/tropicalmed3010028
   World Health Organisation, 2020, WHO validates Myanmar for eliminating trachoma as a public health problem
   World Health Organisation, 2022, Neglected tropical diseases
   Zaw MKK, 2020, LEPROSY REV, V91, P25, DOI 10.0305-7518/20/064053+16
NR 42
TC 0
Z9 0
U1 1
U2 5
PU PUBLIC LIBRARY SCIENCE
PI SAN FRANCISCO
PA 1160 BATTERY STREET, STE 100, SAN FRANCISCO, CA 94111 USA
SN 1935-2735
J9 PLOS NEGLECT TROP D
JI Plos Neglect. Trop. Dis.
PD NOV
PY 2023
VL 17
IS 11
AR e0011706
DI 10.1371/journal.pntd.0011706
PG 17
WC Infectious Diseases; Parasitology; Tropical Medicine
WE Science Citation Index Expanded (SCI-EXPANDED)
SC Infectious Diseases; Parasitology; Tropical Medicine
GA X6YD8
UT WOS:001099874400004
PM 37910592
OA gold, Green Published
DA 2025-07-26
ER

PT J
AU Vieux, N
   Perrier, Q
   Bedouch, P
   Epaulard, O
AF Vieux, N.
   Perrier, Q.
   Bedouch, P.
   Epaulard, O.
TI Original Much ado about nothing? Discrepancy between the available data
   on the antiviral effect of hydroxychloroquine in March 2020 and its
   inclusion in COVID-19 clinical trials and outpatient prescriptions
SO PUBLIC HEALTH
LA English
DT Article
DE SARS-CoV-2; COVID-19; Chloroquine; Hydroxychloroquine; Clinical trial;
   Public health; Health expenditure
ID RESPIRATORY SYNDROME CORONAVIRUS; HIV-INFECTED PATIENTS; SMALL-MOLECULE
   INHIBITORS; REPLICATION IN-VITRO; VIRUS-INFECTION; IMMUNE ACTIVATION;
   CHIKUNGUNYA VIRUS; AMMONIUM-CHLORIDE; DRUG CHLOROQUINE; EARLY EVENTS
AB Objectives: Many of the 2020 COVID-19 clinical trials included an (hydroxy)chloroquine ((H)CQ) arm. We aimed to juxtapose the state of science before April 2020 regarding the benefits of (H)CQ for viral infections with the number and size of the clinical trials studying (H)CQ and the volume of (H)CQ dispensed in France.Study design: We identified and analysed published scientific material regarding the antiviral activity of (H)CQ and publicly available data regarding clinical trials and drug dispensation in France. Methods: We conducted a review of scientific publications available before April 2020 and a systematic analysis of COVID-19 clinical trials featuring (H)CQ registered on clinicaltrials.gov.Results: Before April 2020, 894 scientific publications mentioning (H)CQ for viruses other than corona-viruses were available, including 35 in vitro studies (reporting an inconstant inhibition of viral replica-tion), 11 preclinical studies (reporting no or disputable positive effects), and 32 clinical trials (reporting no or disputable positive effects). Moreover, 67 publications on (H)CQ and coronavirus infections were available, including 12 in vitro studies (reporting an inconstant inhibition of viral replication), two pre-clinical studies (reporting contradictory results), and no clinical trials. Meanwhile, 253 therapeutic clinical trials featuring an HCQ arm were registered in 2020, intending to enrol 246,623 patients.Conclusions: The number and size of (H)CQ clinical trials for COVID-19 launched in 2020 were not supported by the literature published before April 2020. (c) 2023 The Royal Society for Public Health. Published by Elsevier Ltd. All rights reserved.
C1 [Vieux, N.] Univ Grenoble Alpes, Ctr Hosp Univ Grenoble Alpes, Pole Pharm, Grenoble, France.
   [Perrier, Q.] Univ Grenoble Alpes, Ctr Hosp Univ Grenoble Alpes, Lab Fundamental & Appl Bioenerget LBFA, Pole Pharm,INSERM U1055, Grenoble, France.
   [Bedouch, P.] Univ Grenoble Alpes, Ctr Hosp Univ Grenoble Alpes, Pole Pharm,CHU Grenoble Alpe,TIMC, CNRS,UMR 5525,VetAgro Sup,Grenoble INP, F-38000 Grenoble, France.
   [Epaulard, O.] Univ Grenoble Alpes, Ctr Hosp Univ Grenoble Alpes, Infect Dis Dept, Grenoble, France.
   [Epaulard, O.] CHUGA, Grp Rech Infectiol Clin, INSERM, UGA,C 1406, Grenoble, France.
   [Epaulard, O.] CHU Grenoble Alpes, CS 10217, F-38043 Grenoble 09, France.
C3 CHU Grenoble Alpes; Communaute Universite Grenoble Alpes; Universite
   Grenoble Alpes (UGA); Communaute Universite Grenoble Alpes; Universite
   Grenoble Alpes (UGA); Institut National de la Sante et de la Recherche
   Medicale (Inserm); CHU Grenoble Alpes; Centre National de la Recherche
   Scientifique (CNRS); CNRS - Institute for Engineering & Systems Sciences
   (INSIS); Communaute Universite Grenoble Alpes; Institut National
   Polytechnique de Grenoble; Universite Grenoble Alpes (UGA); CHU Grenoble
   Alpes; VetAgro Sup; CHU Grenoble Alpes; Communaute Universite Grenoble
   Alpes; Universite Grenoble Alpes (UGA); CHU Grenoble Alpes; Communaute
   Universite Grenoble Alpes; Universite Grenoble Alpes (UGA); Institut
   National de la Sante et de la Recherche Medicale (Inserm); CHU Grenoble
   Alpes
RP Epaulard, O (corresponding author), CHU Grenoble Alpes, CS 10217, F-38043 Grenoble 09, France.
EM oepaulard@chu-grenoble.fr
RI Bedouch, Pierrick/M-6169-2014; Epaulard, Olivier/AHD-4798-2022
CR [Anonymous], 2020, Moscow Times
   [Anonymous], PubPeer - Search publications and join the conversation
   [Anonymous], 2020, Coronavirus: toward an exit of the crisis?
   [Anonymous], 2020, Decret n 2020-293 du 23 mars 2020 prescrivant les mesures generales necessaires pour faire face a l'epidemie de covid-19 dans le cadre de l'etat d'urgence sanitaire 2020, V23
   [Anonymous], LEGIFRANCE
   [Anonymous], 2020, Mohamed bekkat: chloroquine results appear after 10 days
   [Anonymous], ?About us"
   BANFIELD WJ, 1973, P SOC EXP BIOL MED, V142, P1018
   Barnard Dale L., 2006, Antiviral Chemistry & Chemotherapy, V17, P275
   Barraud D, 2023, THERAPIE, V78, P437, DOI 10.1016/j.therap.2023.06.001
   Bishop NE, 1998, INTERVIROLOGY, V41, P261, DOI 10.1159/000024948
   Boelaert JR, 1999, AIDS RES HUM RETROV, V15, P1241, DOI 10.1089/088922299310133
   Bönsch C, 2010, PLOS NEGLECT TROP D, V4, DOI 10.1371/journal.pntd.0000669
   Borges MC, 2013, MEM I OSWALDO CRUZ, V108, P596, DOI 10.1590/S0074-02762013000500010
   Brouwers J, 2008, VIROLOGY, V378, P306, DOI 10.1016/j.virol.2008.06.005
   Cao B, 2017, J EXP MED, V214, P2303, DOI 10.1084/jem.20170957
   Casaroes G, 2021, REV ADM PUBL-RIO JAN, V55, P197
   Chandramohan M., 2006, Indian Journal of Pharmaceutical Sciences, V68, P538
   Chen Jun, 2020, Zhejiang Da Xue Xue Bao Yi Xue Ban, V49, P215, DOI 10.3785/j.issn.1008-9292.2020.03.03
   Chivese T, 2021, TRAVEL MED INFECT DI, V43, DOI 10.1016/j.tmaid.2021.102135
   Chopra A, 2014, ARTHRITIS RHEUMATOL, V66, P319, DOI 10.1002/art.38221
   CIVITICO G, 1990, J MED VIROL, V31, P90, DOI 10.1002/jmv.1890310205
   Colson P, 2020, INT J ANTIMICROB AG, V55, DOI 10.1016/j.ijantimicag.2020.105932
   De Lamballerie X, 2008, VECTOR-BORNE ZOONOT, V8, P837, DOI 10.1089/vbz.2008.0049
   de Wilde AH, 2014, ANTIMICROB AGENTS CH, V58, P4875, DOI 10.1128/AAC.03011-14
   Delvecchio R, 2016, VIRUSES-BASEL, V8, DOI 10.3390/v8120322
   Devaux CA, 2020, INT J ANTIMICROB AG, V55, DOI 10.1016/j.ijantimicag.2020.105938
   Di Trani L, 2007, VIROL J, V4, DOI 10.1186/1743-422X-4-39
   Vieira MVDF, 2020, REV INST MED TROP SP, V62, DOI [10.1590/S1678-9946202062083, 10.1590/s1678-9946202062083]
   Dowall SD, 2015, J GEN VIROL, V96, P3484, DOI 10.1099/jgv.0.000309
   Dyall J, 2014, ANTIMICROB AGENTS CH, V58, P4885, DOI 10.1128/AAC.03036-14
   Engchanil Chulapan, 2006, Journal of the Medical Association of Thailand, V89, P1229
   Falzarano D, 2015, EMERG INFECT DIS, V21, P1065, DOI 10.3201/eid2106.150176
   Ferraris O, 2015, ANTIVIR RES, V118, P75, DOI 10.1016/j.antiviral.2015.03.005
   Fiolet T, 2021, CLIN MICROBIOL INFEC, V27, P19, DOI 10.1016/j.cmi.2020.08.022
   Furlan L, 2021, LANCET REG HEALTH-AM, V4, DOI 10.1016/j.lana.2021.100089
   Gautret P, 2020, INT J ANTIMICROB AG, V56, DOI [10.1016/j.ijantimicag.2020.105949, 10.1016/j.ijantimicag.2020.106063]
   GLUSHAKOVA SE, 1989, ARCH VIROL, V104, P157, DOI 10.1007/BF01313817
   Helal GK, 2016, J MED VIROL, V88, P2170, DOI 10.1002/jmv.24575
   HELENIUS A, 1980, J CELL BIOL, V84, P404, DOI 10.1083/jcb.84.2.404
   Horby P, 2021, NEW ENGL J MED, V384, P693, DOI [10.1056/NEJMoa2021436, 10.1056/NEJMoa2022926]
   Jacobson JM, 2016, AIDS RES HUM RETROV, V32, P636, DOI [10.1089/aid.2015.0336, 10.1089/AID.2015.0336]
   Keyaerts E, 2004, BIOCHEM BIOPH RES CO, V323, P264, DOI 10.1016/j.bbrc.2004.08.085
   Keyaerts E, 2009, ANTIMICROB AGENTS CH, V53, P3416, DOI 10.1128/AAC.01509-08
   Khan M, 2010, J MED VIROL, V82, P817, DOI 10.1002/jmv.21663
   Kono M, 2008, ANTIVIR RES, V77, P150, DOI 10.1016/j.antiviral.2007.10.011
   KOUROUMALIS E A, 1986, Annals Academy of Medicine Singapore, V15, P149
   KOYAMA AH, 1984, VIROLOGY, V138, P332, DOI 10.1016/0042-6822(84)90356-8
   Lasco G, 2019, SOC SCI MED, V221, P1, DOI 10.1016/j.socscimed.2018.12.006
   Li CF, 2017, EBIOMEDICINE, V24, P189, DOI 10.1016/j.ebiom.2017.09.034
   Liu J, 2020, CELL DISCOV, V6, DOI 10.1038/s41421-020-0156-0
   Lutaud R, 2021, The COVID-19 crisis
   Lutaud R, 2021, EUR J PUBLIC HEALTH, V31, P283, DOI 10.1093/eurpub/ckab002
   Madrid PB, 2015, ACS INFECT DIS, V1, P317, DOI 10.1021/acsinfecdis.5b00030
   Maisonnasse P, 2020, NATURE, V585, P584, DOI 10.1038/s41586-020-2558-4
   MATLIN KS, 1981, J CELL BIOL, V91, P601, DOI 10.1083/jcb.91.3.601
   Mauthe M, 2018, AUTOPHAGY, V14, P1435, DOI 10.1080/15548627.2018.1474314
   McDonagh P, 2014, VET MICROBIOL, V174, P438, DOI 10.1016/j.vetmic.2014.10.030
   Media MTC, Statement on IJAA paper j international society of antimicrobial Chemotherapy
   Medications delivered by city pharmacies, 2021, Medical Insurance
   Mizui T, 2010, J GASTROENTEROL, V45, P195, DOI 10.1007/s00535-009-0132-9
   Morita S, 2016, THER DRUG MONIT, V38, P259, DOI 10.1097/FTD.0000000000000261
   multicenter collaboration group of Department of Science and Technology of Guangdong Province and Health Commission of Guangdong Province for chloroquine in the treatment of novel coronavirus pneumonia, 2020, Zhonghua Jie He He Hu Xi Za Zhi, V43, pE019, DOI [10.3760/cma.j.issn.1001-0939.2020.03.009, 10.3760/cma.j.issn.1001-0939.2020.0019]
   Murray SM, 2010, J VIROL, V84, P12082, DOI 10.1128/JVI.01466-10
   Naarding MA, 2007, RETROVIROLOGY, V4, DOI 10.1186/1742-4690-4-6
   NEMEROW GR, 1984, VIROLOGY, V132, P186, DOI 10.1016/0042-6822(84)90102-8
   Ooi EE, 2006, VIROL J, V3, DOI 10.1186/1743-422X-3-39
   Pallister J, 2009, J VIROL, V83, P11979, DOI 10.1128/JVI.01847-09
   Pan H, 2021, NEW ENGL J MED, V384, P497, DOI 10.1056/NEJMoa2023184
   Paton NI, 2005, HIV MED, V6, P13, DOI 10.1111/j.1468-1293.2005.00259.x
   Paton NI, 2012, JAMA-J AM MED ASSOC, V308, P353, DOI 10.1001/jama.2012.6936
   PAYNE HR, 1990, ARCH VIROL, V114, P175, DOI 10.1007/BF01310747
   Peymani P, 2016, CAN J PHYSIOL PHARM, V94, P613, DOI 10.1139/cjpp-2015-0507
   Peymani Payam, 2016, Acta Biomed, V87, P46
   Pohjala L, 2011, PLOS ONE, V6, DOI 10.1371/journal.pone.0028923
   Porotto M, 2009, J VIROL, V83, P5148, DOI 10.1128/JVI.00164-09
   Randhawa P, 2007, ANTIMICROB AGENTS CH, V51, P4492, DOI 10.1128/AAC.00843-07
   Roques P, 2018, VIRUSES-BASEL, V10, DOI 10.3390/v10050268
   Routy JP, 2015, HIV MED, V16, P48, DOI 10.1111/hiv.12171
   Savarino A, 2003, LANCET INFECT DIS, V3, P722, DOI 10.1016/S1473-3099(03)00806-5
   Savarino A, 2001, AIDS, V15, P2221, DOI 10.1097/00002030-200111230-00002
   SHIBATA M, 1983, J GEN VIROL, V64, P1149, DOI 10.1099/0022-1317-64-5-1149
   Shiryaev SA, 2017, SCI REP-UK, V7, DOI 10.1038/s41598-017-15467-6
   Farias KJS, 2015, VIRAL IMMUNOL, V28, P161, DOI 10.1089/vim.2014.0090
   Farias KJS, 2014, MICROBIOL IMMUNOL, V58, P318, DOI 10.1111/1348-0421.12154
   Farias KJS, 2013, SCI WORLD J, DOI 10.1155/2013/282734
   Sinet M, 1996, B SOC PATHOL EXOT, V89, P175
   Solender Andrew, 2020, Forbes
   SPERBER K, 1995, CLIN THER, V17, P622, DOI 10.1016/0149-2918(95)80039-5
   SPERBER K, 1993, AIDS RES HUM RETROV, V9, P91, DOI 10.1089/aid.1993.9.91
   Sperber K, 1997, CLIN THER, V19, P913, DOI 10.1016/S0149-2918(97)80045-8
   Takano T, 2013, ANTIVIR RES, V99, P100, DOI 10.1016/j.antiviral.2013.04.016
   Tang W, 2020, BMJ-BRIT MED J, V369, DOI 10.1136/bmj.m1849
   Tricou Vianney, 2010, PLoS Negl Trop Dis, V4, pe785, DOI 10.1371/journal.pntd.0000785
   TSIANG H, 1984, ARCH VIROL, V81, P377, DOI 10.1007/BF01310010
   VENTURA D., 2021, Bulletin Rights in the Pandemic, Sao Paulo, V10, P1
   Vigerust DJ, 2007, INFLUENZA OTHER RESP, V1, P189, DOI 10.1111/j.1750-2659.2007.00027.x
   Vincent MJ, 2005, VIROL J, V2, DOI 10.1186/1743-422X-2-69
   Wang LF, 2015, J INTERF CYTOK RES, V35, P143, DOI 10.1089/jir.2014.0038
   Wang ML, 2020, CELL RES, V30, P269, DOI 10.1038/s41422-020-0282-0
   Weill DA, Rapport 2 final
   WETSTEYN JCFM, 1995, BRIT J CLIN PHARMACO, V39, P696, DOI 10.1111/j.1365-2125.1995.tb05731.x
   Wu LQ, 2015, J MED VIROL, V87, P1096, DOI 10.1002/jmv.24135
   Yan YW, 2013, CELL RES, V23, P300, DOI 10.1038/cr.2012.165
   Yao XT, 2020, CLIN INFECT DIS, V71, P732, DOI 10.1093/cid/ciaa237
NR 105
TC 0
Z9 0
U1 0
U2 2
PU W B SAUNDERS CO LTD
PI LONDON
PA 32 JAMESTOWN RD, LONDON NW1 7BY, ENGLAND
SN 0033-3506
EI 1476-5616
J9 PUBLIC HEALTH
JI Public Health
PD DEC
PY 2023
VL 225
BP 35
EP 44
DI 10.1016/j.puhe.2023.09.018
EA NOV 2023
PG 10
WC Public, Environmental & Occupational Health
WE Science Citation Index Expanded (SCI-EXPANDED); Social Science Citation Index (SSCI)
SC Public, Environmental & Occupational Health
GA Z0JA1
UT WOS:001109020600001
PM 37918175
OA Bronze
DA 2025-07-26
ER

PT J
AU Weber, WC
   Labriola, CS
   Kreklywich, CN
   Ray, K
   Haese, NN
   Andoh, TF
   Denton, M
   Medica, S
   Streblow, MM
   Smith, PP
   Mizuno, N
   Frias, N
   Fisher, MB
   Barber-Axthelm, AM
   Chun, K
   Uttke, S
   Whitcomb, D
   Defilippis, V
   Rakshe, S
   Fei, SS
   Axthelm, MK
   Smedley, JV
   Streblow, DN
AF Weber, Whitney C.
   Labriola, Caralyn S.
   Kreklywich, Craig N.
   Ray, Karina
   Haese, Nicole N.
   Andoh, Takeshi F.
   Denton, Michael
   Medica, Samuel
   Streblow, Magdalene M.
   Smith, Patricia P.
   Mizuno, Nobuyo
   Frias, Nina
   Fisher, Miranda B.
   Barber-Axthelm, Aaron M.
   Chun, Kimberly
   Uttke, Samantha
   Whitcomb, Danika
   Defilippis, Victor
   Rakshe, Shauna
   Fei, Suzanne S.
   Axthelm, Michael K.
   Smedley, Jeremy V.
   Streblow, Daniel N.
TI Mayaro virus pathogenesis and immunity in rhesus macaques
SO PLOS NEGLECTED TROPICAL DISEASES
LA English
DT Article
ID HUMAN-DISEASE AGENT; CHIKUNGUNYA VIRUSES; NONHUMAN-PRIMATES; MOUSE
   MODEL; INFECTION; ANTIBODIES; OUTBREAK; FEVER; PROTECTION; ARTHRITIS
AB Mayaro virus (MAYV) is a mosquito-transmitted alphavirus that causes debilitating and persistent arthritogenic disease. While MAYV was previously reported to infect non-human primates (NHP), characterization of MAYV pathogenesis is currently lacking. Therefore, in this study we characterized MAYV infection and immunity in rhesus macaques. To inform the selection of a viral strain for NHP experiments, we evaluated five MAYV strains in C57BL/6 mice and showed that MAYV strain BeAr505411 induced robust tissue dissemination and disease. Three male rhesus macaques were subcutaneously challenged with 105 plaque-forming units of this strain into the arms. Peak plasma viremia occurred at 2 days post-infection (dpi). NHPs were taken to necropsy at 10 dpi to assess viral dissemination, which included the muscles and joints, lymphoid tissues, major organs, male reproductive tissues, as well as peripheral and central nervous system tissues. Histological examination demonstrated that MAYV infection was associated with appendicular joint and muscle inflammation as well as presence of perivascular inflammation in a wide variety of tissues. One animal developed a maculopapular rash and two NHP had viral RNA detected in upper torso skin samples, which was associated with the presence of perivascular and perifollicular lymphocytic aggregation. Analysis of longitudinal peripheral blood samples indicated a robust innate and adaptive immune activation, including the presence of anti-MAYV neutralizing antibodies with activity against related Una virus and chikungunya virus. Inflammatory cytokines and monocyte activation also peaked coincident with viremia, which was well supported by our transcriptomic analysis highlighting enrichment of interferon signaling and other antiviral processes at 2 days post MAYV infection. The rhesus macaque model of MAYV infection recapitulates many of the aspects of human infection and is poised to facilitate the evaluation of novel therapies and vaccines targeting this re-emerging virus.
   Mayaro virus (MAYV) is an arbovirus capable of causing debilitating arthritis and myalgia in humans and the virus is currently circulating in Central and South America. With several factors supporting viral emergence, MAYV is a public health risk due to the lack of FDA-approved countermeasures. Although non-human primate (NHP) infection models are well established for chikungunya virus (CHIKV) and the equine encephalitic alphaviruses, there is currently no well-characterized NHP model of MAYV pathogenesis. With evidence of well-established mouse models of MAYV infection and a report from 1967 demonstrating that MAYV infection of NHPs in a laboratory setting was feasible, we aimed to further characterize MAYV infection in three rhesus macaques. Following precursor studies in mice to identify an optimal viral strain for NHP infection, we subcutaneously challenged rhesus macaques and characterized viral pathogenesis and immunity over the course of 10 days. Our study establishes a framework for future evaluation of MAYV-specific treatments in this relevant animal model.
C1 [Weber, Whitney C.; Labriola, Caralyn S.; Kreklywich, Craig N.; Haese, Nicole N.; Andoh, Takeshi F.; Denton, Michael; Medica, Samuel; Streblow, Magdalene M.; Smith, Patricia P.; Mizuno, Nobuyo; Frias, Nina; Defilippis, Victor; Axthelm, Michael K.; Smedley, Jeremy V.; Streblow, Daniel N.] Oregon Hlth & Sci Univ, Vaccine & Gene Therapy Inst, Beaverton, OR 97239 USA.
   [Weber, Whitney C.; Medica, Samuel] Oregon Hlth & Sci Univ, Dept Mol Microbiol & Immunol, Portland, OR USA.
   [Labriola, Caralyn S.; Fisher, Miranda B.; Barber-Axthelm, Aaron M.; Chun, Kimberly; Uttke, Samantha; Whitcomb, Danika; Axthelm, Michael K.; Smedley, Jeremy V.; Streblow, Daniel N.] Oregon Natl Primate Res Ctr, Div Pathobiol & Immunol, Beaverton, OR 97006 USA.
   [Ray, Karina; Rakshe, Shauna; Fei, Suzanne S.] Oregon Hlth & Sci Univ, Oregon Natl Primate Res Ctr, Bioinformat & Biostat Core, Portland, OR USA.
C3 Oregon Health & Science University; Oregon Health & Science University;
   Oregon Health & Science University; Oregon National Primate Research
   Center; Oregon Health & Science University; Oregon National Primate
   Research Center
RP Streblow, DN (corresponding author), Oregon Hlth & Sci Univ, Vaccine & Gene Therapy Inst, Beaverton, OR 97239 USA.; Streblow, DN (corresponding author), Oregon Natl Primate Res Ctr, Div Pathobiol & Immunol, Beaverton, OR 97006 USA.
EM streblow@ohsu.edu
RI ; Weber, Whitney/AAO-5737-2021; Haese, Nicole/AAN-4551-2020
OI Labriola, Caralyn/0000-0002-8271-6242; Medica,
   Samuel/0000-0002-3611-3715; Weber, Whitney/0000-0002-5868-8085; Ray,
   Karina/0000-0001-5077-3747
FU NIH [MAYVBeAr505411, NR-49910, NR-49911, MAYVTRVL4675, NR-49913,
   NR-49914, UNAVMAC150, NR-49912, ONNVUgMP30 (NR-51661), RRVT-48
   (NR-51457), VEEVTC-83 (NR-63)]; NIAID, NIH [OD P51 OD011092]; NIH; ONPRC
   Bioinformatics & Biostatistics Core
FX The following reagents were obtained through BEI Resources, NIAID, NIH,
   as part of the WRCEVA program: MAYVBeAr505411 (NR-49910), MAYVGuyane
   (NR-49911), MAYVTRVL4675 (NR-49913), MAYV Uruma (NR-49914), UNAVMAC150
   (NR-49912), ONNVUgMP30 (NR-51661), RRVT-48 (NR-51457) and VEEVTC-83
   (NR-63). The authors thank Drs. Scott Hansen, David Morrow, Andrew
   Sylwester, and Eric McDonald for assistance with flow cytometry. The
   authors acknowledge the Integrated Pathology Core at the Oregon National
   Primate Research Center (ONPRC), which is supported by NIH Awards P51 OD
   011092 and 1S10OD025002-01, for preparation and scanning of histologic
   slides. For contribution to the transcriptomics and RNAseq analysis, the
   authors acknowledge the support of the OHSU Massively Parallel
   Sequencing Shared Resource (MPSSR) as well as the ONPRC Bioinformatics &
   Biostatistics Core, which is funded in part by NIH grant OD P51
   OD011092.
CR Abbo SR, 2023, J VIROL, V97, DOI 10.1128/jvi.01601-22
   Acosta-Ampudia Y, 2018, EMERG MICROBES INFEC, V7, DOI 10.1038/s41426-018-0163-5
   Akahata W, 2010, NAT MED, V16, P334, DOI 10.1038/nm.2105
   Esposito DLA, 2017, BRAZ J INFECT DIS, V21, P540, DOI 10.1016/j.bjid.2017.06.002
   Amanna IJ, 2006, J IMMUNOL METHODS, V317, P175, DOI 10.1016/j.jim.2006.09.005
   ANDERSON CR, 1957, AM J TROP MED HYG, V6, P1012, DOI 10.4269/ajtmh.1957.6.1012
   Arenívar C, 2019, CURR OPIN RHEUMATOL, V31, P512, DOI 10.1097/BOR.0000000000000635
   Auguste AJ, 2015, EMERG INFECT DIS, V21, P1742, DOI 10.3201/eid2110.141660
   Bakhache W, 2019, ANTIVIR RES, V172, DOI 10.1016/j.antiviral.2019.104642
   Balasuriya UBR, 2017, FENNER'S VETERINARY VIROLOGY, 5TH EDITION, P511, DOI 10.1016/B978-0-12-800946-8.00028-3
   Baldon LVR, 2022, PATHOGENS, V11, DOI 10.3390/pathogens11080879
   Baxter VK, 2020, ADV VIRUS RES, V107, P315, DOI 10.1016/bs.aivir.2020.06.002
   Baxter VK, 2020, VIRUSES-BASEL, V12, DOI 10.3390/v12010113
   Bengue M, 2021, VIRUSES-BASEL, V13, DOI 10.3390/v13030465
   Bengue M, 2019, VIRUSES-BASEL, V11, DOI 10.3390/v11090797
   BENJAMINI Y, 1995, J R STAT SOC B, V57, P289, DOI 10.1111/j.2517-6161.1995.tb02031.x
   BINN LN, 1967, AM J TROP MED HYG, V16, P782, DOI 10.4269/ajtmh.1967.16.782
   Bishop CR, 2022, FRONT IMMUNOL, V13, DOI 10.3389/fimmu.2022.1092370
   Blohm GM, 2019, AM J TROP MED HYG, V101, P1219, DOI 10.4269/ajtmh.19-0357
   Bolger AM, 2014, BIOINFORMATICS, V30, P2114, DOI 10.1093/bioinformatics/btu170
   Broeckel R, 2019, ANTIMICROB AGENTS CH, V63, DOI [10.1128/AAC.02325-18, 10.1128/aac.02325-18]
   Broeckel R, 2017, PLOS NEGLECT TROP D, V11, DOI 10.1371/journal.pntd.0005637
   Broeckel RM, 2019, FRONT IMMUNOL, V10, DOI 10.3389/fimmu.2019.02563
   Broeckel RM., 2019, Frontiers in Immunology, P10
   Brustolin M, 2023, J VIROL, V97, DOI 10.1128/jvi.01778-22
   Caicedo EY, 2021, PLOS NEGLECT TROP D, V15, DOI 10.1371/journal.pntd.0009418
   Campos D, 2020, VIRUSES-BASEL, V12, DOI 10.3390/v12040449
   Carvalho CAM, 2014, VIROLOGY, V452, P297, DOI 10.1016/j.virol.2014.01.022
   CASALS J, 1957, AM J TROP MED HYG, V6, P1004, DOI 10.4269/ajtmh.1957.6.1004
   Celone M, 2022, PLOS NEGLECT TROP D, V16, DOI 10.1371/journal.pntd.0010564
   Cereghino C, 2023, PLOS PATHOG, V19, DOI 10.1371/journal.ppat.1010491
   Chen CI, 2010, AM J TROP MED HYG, V83, P1249, DOI 10.4269/ajtmh.2010.10-0290
   Chen WQ, 2014, P NATL ACAD SCI USA, V111, P6040, DOI 10.1073/pnas.1318859111
   Chen Yunshun, 2016, F1000Res, V5, P1438, DOI 10.12688/f1000research.8987.2
   Chen Z., 2013, JBI Evidence Synthesis, V11
   Choi H, 2019, PLOS NEGLECT TROP D, V13, DOI 10.1371/journal.pntd.0007042
   Chuong C, 2019, VIROLOGY, V535, P227, DOI 10.1016/j.virol.2019.07.013
   Cirimotich CM, 2017, VIROL J, V14, DOI 10.1186/s12985-017-0804-7
   Caetano CCD, 2019, SCI REP-UK, V9, DOI 10.1038/s41598-019-51713-9
   Dagley A, 2014, ANTIVIR RES, V108, P1, DOI 10.1016/j.antiviral.2014.05.004
   de Carvalho AC, 2023, INT J MOL SCI, V24, DOI 10.3390/ijms24054799
   Mota MTD, 2020, SCI REP-UK, V10, DOI 10.1038/s41598-020-62084-x
   de Souza WM, 2023, LANCET MICROBE, V4, pE319, DOI 10.1016/S2666-5247(23)00033-2
   de Thoisy B, 2003, EMERG INFECT DIS, V9, P1326
   DeLuca DS, 2012, BIOINFORMATICS, V28, P1530, DOI 10.1093/bioinformatics/bts196
   Diagne CT, 2020, PATHOGENS, V9, DOI 10.3390/pathogens9090738
   Dieme C, 2020, PARASITE VECTOR, V13, DOI 10.1186/s13071-020-04478-4
   Dobin A, 2013, BIOINFORMATICS, V29, P15, DOI 10.1093/bioinformatics/bts635
   Marinho RDS, 2022, BMC RES NOTES, V15, DOI 10.1186/s13104-022-06153-6
   Earnest JT, 2019, J EXP MED, V216, P2282, DOI 10.1084/jem.20190736
   Engström PG, 2013, NAT METHODS, V10, P1185, DOI [10.1038/NMETH.2722, 10.1038/nmeth.2722]
   Esterly AT, 2022, JID INNOV, V2, DOI 10.1016/j.xjidi.2022.100128
   Estofolete CF, 2016, REV SOC BRAS MED TRO, V49, P648, DOI 10.1590/0037-8682-0093-2016
   Ewels P, 2016, BIOINFORMATICS, V32, P3047, DOI 10.1093/bioinformatics/btw354
   Figueiredo CM, 2019, FRONT MICROBIOL, V10, DOI 10.3389/fmicb.2019.02246
   FIGUEIREDO LTM, 1989, MEM I OSWALDO CRUZ, V84, P303, DOI 10.1590/S0074-02761989000300003
   Fox JM, 2020, PLOS PATHOG, V16, DOI 10.1371/journal.ppat.1008743
   Fox JM, 2015, CELL, V163, P1095, DOI 10.1016/j.cell.2015.10.050
   Fumagalli MJ, 2021, J VIROL, V95, DOI 10.1128/JVI.01122-21
   GEAR JHS, 1979, REV INFECT DIS, V1, P571
   Gérardin P, 2013, ARTHRITIS RES THER, V15, DOI 10.1186/ar4137
   Mourao MPG, 2012, VECTOR-BORNE ZOONOT, V12, P42, DOI 10.1089/vbz.2011.0669
   Haese NN, 2021, TRANSPL INFECT DIS, V23, DOI 10.1111/tid.13514
   Haist KC, 2017, PLOS PATHOG, V13, DOI 10.1371/journal.ppat.1006748
   Hawman DW, 2013, J VIROL, V87, P13878, DOI 10.1128/JVI.02666-13
   Her ZS, 2010, J IMMUNOL, V184, P5903, DOI 10.4049/jimmunol.0904181
   Hoarau JJ, 2010, J IMMUNOL, V184, P5914, DOI 10.4049/jimmunol.0900255
   Huits R, 2018, PLOS ONE, V13, DOI 10.1371/journal.pone.0196630
   Katzelnick LC, 2015, SCIENCE, V349, P1338, DOI 10.1126/science.aac5017
   Kim AS, 2021, CELL, V184, P4414, DOI 10.1016/j.cell.2021.07.006
   Koo BS, 2019, LAB ANIM RES, V35, DOI 10.1186/s42826-019-0006-0
   Kose N, 2019, SCI IMMUNOL, V4, DOI 10.1126/sciimmunol.aaw6647
   Kraemer MUG, 2015, ELIFE, V4, DOI 10.7554/eLife.08347
   Campos RK, 2020, FRONT IMMUNOL, V11, DOI 10.3389/fimmu.2020.591885
   Kucharz EJ, 2012, EUR J INTERN MED, V23, P325, DOI 10.1016/j.ejim.2012.01.009
   Labadie K, 2010, J CLIN INVEST, V120, P894, DOI 10.1172/JCI40104
   Langsjoen RM, 2022, AM J TROP MED HYG, V106, P99, DOI 10.4269/ajtmh.21-0719
   Law CW, 2014, GENOME BIOL, V15, DOI 10.1186/gb-2014-15-2-r29
   Lidbury BA, 2000, J INFECT DIS, V181, P27, DOI 10.1086/315164
   Llamas-González YY, 2019, VIRUSES-BASEL, V11, DOI 10.3390/v11040370
   Long KC, 2011, AM J TROP MED HYG, V85, P750, DOI 10.4269/ajtmh.2011.11-0359
   Marques CDL, 2020, BEST PRACT RES CL RH, V34, DOI 10.1016/j.berh.2020.101502
   Lucas CJ, 2022, ADV VIRUS RES, V113, P25, DOI 10.1016/bs.aivir.2022.07.001
   Lum FM, 2013, J IMMUNOL, V190, P6295, DOI 10.4049/jimmunol.1300304
   Lyski ZL, 2022, J INFECT DIS, V225, P947, DOI 10.1093/infdis/jiab585
   Mackay IM, 2016, MICROBES INFECT, V18, P724, DOI 10.1016/j.micinf.2016.10.007
   Malonis RJ, 2021, P NATL ACAD SCI USA, V118, DOI 10.1073/pnas.2100104118
   Martins KA, 2019, AM J TROP MED HYG, V100, P1541, DOI 10.4269/ajtmh.18-0756
   Martins MM, 2020, J PEDIAT-BRAZIL, V96, P2, DOI 10.1016/j.jped.2019.08.005
   Messaoudi I, 2013, PLOS NEGLECT TROP D, V7, DOI 10.1371/journal.pntd.0002343
   Michlmayr D, 2018, MOL SYST BIOL, V14, DOI 10.15252/msb.20177862
   Moats C, 2022, PLOS ONE, V17, DOI 10.1371/journal.pone.0266616
   Morrison TE, 2011, AM J PATHOL, V178, P32, DOI 10.1016/j.ajpath.2010.11.018
   Neris RLS, 2018, SCI REP-UK, V8, DOI 10.1038/s41598-018-27855-7
   Neumayr A, 2012, EMERG INFECT DIS, V18, P695, DOI 10.3201/eid1804.111717
   Nguyen W, 2020, VACCINES-BASEL, V8, DOI 10.3390/vaccines8020209
   Noval MG, 2023, NAT COMMUN, V14, DOI 10.1038/s41467-023-40047-w
   Ozden S, 2007, PLOS ONE, V2, DOI 10.1371/journal.pone.0000527
   PAHO, 2019, Mayaro virus laboratory diagnosis as Chikungunya differential diagnosis [pdf]
   Pal P, 2014, J VIROL, V88, P8213, DOI 10.1128/JVI.01032-14
   Partidos CD, 2012, VACCINE, V30, P4638, DOI 10.1016/j.vaccine.2012.04.099
   Patel AR, 2023, ACTA TROP, V242, DOI 10.1016/j.actatropica.2023.106894
   Pereira TN, 2020, PLOS NEGLECT TROP D, V14, DOI 10.1371/journal.pntd.0007518
   Pezzi L, 2019, ANTIVIR RES, V172, DOI 10.1016/j.antiviral.2019.104610
   Pialoux G, 2006, MED MALADIES INFECT, V36, P253, DOI 10.1016/j.medmal.2006.04.002
   PINHEIRO FP, 1981, AM J TROP MED HYG, V30, P674, DOI 10.4269/ajtmh.1981.30.674
   Powers AM, 2006, AM J TROP MED HYG, V75, P461, DOI 10.4269/ajtmh.2006.75.461
   Powers JM, 2023, PLOS NEGLECT TROP D, V17, DOI 10.1371/journal.pntd.0011154
   Powers JM, 2021, PLOS NEGLECT TROP D, V15, DOI 10.1371/journal.pntd.0009308
   Ritchie ME, 2015, NUCLEIC ACIDS RES, V43, DOI 10.1093/nar/gkv007
   ROBINSON DM, 1976, MIL MED, V141, P163, DOI 10.1093/milmed/141.3.163
   Robinson MD, 2010, GENOME BIOL, V11, DOI 10.1186/gb-2010-11-3-r25
   Roques P, 2022, JCI INSIGHT, V7, DOI 10.1172/jci.insight.160173
   Roques P, 2017, JCI INSIGHT, V2, DOI 10.1172/jci.insight.83527
   ROSS R. W., 1956, JOUR HYG, V54, P177
   Roy CJ, 2014, J INFECT DIS, V209, P1891, DOI 10.1093/infdis/jiu014
   Rulli NE, 2011, J INFECT DIS, V204, P1026, DOI 10.1093/infdis/jir470
   Santiago FW, 2015, PLOS NEGLECT TROP D, V9, DOI 10.1371/journal.pntd.0004104
   Santos FM, 2019, PLOS NEGLECT TROP D, V13, DOI 10.1371/journal.pntd.0007375
   Segura-Charry JS, 2021, REUMATOL CLIN, V17, P456, DOI [10.1016/j.reumae.2020.04.003, 10.1016/j.reuma.2020.04.002]
   de Lima STS, 2021, CLIN INFECT DIS, V73, pE2436, DOI 10.1093/cid/ciaa1038
   Sissoko D, 2009, PLOS NEGLECT TROP D, V3, DOI 10.1371/journal.pntd.0000389
   Slifka DK, 2022, PLOS PATHOG, V18, DOI 10.1371/journal.ppat.1010695
   Smedley J, 2016, PLOS ONE, V11, DOI 10.1371/journal.pone.0157535
   Smith DJ, 2004, SCIENCE, V305, P371, DOI 10.1126/science.1097211
   Soares-Schanoski A, 2019, PLOS PATHOG, V15, DOI 10.1371/journal.ppat.1007880
   Stirling C, 2010, BMC HEALTH SERV RES, V10, DOI 10.1186/1472-6963-10-122
   Suchowiecki K, 2021, CURR RHEUMATOL REP, V23, DOI 10.1007/s11926-021-00987-y
   Suhrbier A, 2019, NAT REV RHEUMATOL, V15, P597, DOI 10.1038/s41584-019-0276-9
   Teo TH, 2017, SCI TRANSL MED, V9, DOI 10.1126/scitranslmed.aal1333
   Torres JR, 2004, EMERG INFECT DIS, V10, P1304
   Webb EM, 2019, SCI REP-UK, V9, DOI 10.1038/s41598-019-56551-3
   Weise WJ, 2014, PLOS NEGLECT TROP D, V8, DOI 10.1371/journal.pntd.0002969
   Wilson JAC, 2017, PLOS PATHOG, V13, DOI 10.1371/journal.ppat.1006155
   Zevin AS, 2017, JOVE-J VIS EXP, DOI 10.3791/55617
NR 135
TC 7
Z9 8
U1 1
U2 1
PU PUBLIC LIBRARY SCIENCE
PI SAN FRANCISCO
PA 1160 BATTERY STREET, STE 100, SAN FRANCISCO, CA 94111 USA
SN 1935-2735
J9 PLOS NEGLECT TROP D
JI Plos Neglect. Trop. Dis.
PD NOV
PY 2023
VL 17
IS 11
AR e0011742
DI 10.1371/journal.pntd.0011742
PG 40
WC Infectious Diseases; Parasitology; Tropical Medicine
WE Science Citation Index Expanded (SCI-EXPANDED)
SC Infectious Diseases; Parasitology; Tropical Medicine
GA CH2A7
UT WOS:001124285600004
PM 37983245
OA Green Published, gold
DA 2025-07-26
ER

PT J
AU Costa, WK
   da Cruz, RCD
   Carvalho, KD
   de Souza, IA
   Correia, MTD
   de Oliveira, AM
   da Silva, MV
AF Costa, Wendeo Kennedy
   da Cruz, Romulo Carlos Dantas
   Carvalho, Karine da Silva
   de Souza, Ivone Antonia
   Correia, Maria Tereza dos Santos
   de Oliveira, Alisson Macario
   da Silva, Marcia Vanusa
TI Insecticidal activity of essential oil from leaves of Eugenia
   stipitata McVaugh against Aedes aegypti
SO PARASITOLOGY INTERNATIONAL
LA English
DT Article
DE Arbovirus transmission; Larvicidal activity; Mosquito; Myrtaceae; Vector
   control
ID CHEMICAL-COMPOSITION; BETA-CARYOPHYLLENE
AB Aedes aegypti, a mosquito, is responsible for the spread of many diseases, including dengue, zika, and chikungunya. However, due to this mosquito's developed resistance to conventional pesticides, effectively controlling it has proven to be challenging. This study aimed to evaluate the insecticidal potential of the essential oil from the leaves of Eugenia stipitata against Ae. aegypti, offering a natural and sustainable alternative for mosquito control. Tests were conducted using third-stage larvae to evaluate larvicidal activity and pupae collected up to 14 h after transformation to investigate pupicidal activity. Throughout the bioassays, the organisms were exposed to various essential oil concentrations. The findings demonstrated that the essential oil of E. stipitata exhibited larvicidal action, resulting in 100% larval mortality after 24 h and an LC50 value of 0.34 mg/mL. The effectiveness of essential oil as a pupicidal agent was also demonstrated by its LC50 value of 2.33 mg/mL and 100% larval mortality in 24 h. It can be concluded that the essential oil of E. stipitata holds promise as a natural pest control agent. Its use may reduce the reliance on conventional chemical pesticides, providing a more sustainable and effective strategy to combat diseases spread by mosquitoes.
C1 [Costa, Wendeo Kennedy; Correia, Maria Tereza dos Santos; de Oliveira, Alisson Macario; da Silva, Marcia Vanusa] Univ Fed Pernambuco, Dept Bioquim, BR-50670901 Recife, PE, Brazil.
   [da Cruz, Romulo Carlos Dantas; Carvalho, Karine da Silva; de Souza, Ivone Antonia] Univ Fed Pernambuco, Dept Antibiot, BR-50670901 Recife, PE, Brazil.
C3 Universidade Federal de Pernambuco; Universidade Federal de Pernambuco
RP Costa, WK (corresponding author), Univ Fed Pernambuco, Dept Bioquim, BR-50670901 Recife, PE, Brazil.
EM wendeocosta@gmail.com
RI Costa, Wendeo/AEA-3089-2022; Oliveira, Alisson/W-5145-2019; Correia,
   Maria Tereza/S-3992-2016
OI Correia, Maria Tereza/0000-0003-4920-9975
CR Adhikari K, 2022, SCI REP-UK, V12, DOI 10.1038/s41598-022-06302-8
   Ahebwa A, 2023, ONE HEALTH-AMSTERDAM, V16, DOI 10.1016/j.onehlt.2023.100555
   Ali A, 2015, J AGR FOOD CHEM, V63, P447, DOI 10.1021/jf504976f
   Alizadeh S, 2022, APPETITE, V178, DOI 10.1016/j.appet.2022.106160
   Ashokkumar K, 2022, PHYTOTHER RES, V36, P2839, DOI 10.1002/ptr.7491
   Paixao VLB, 2021, COMPLEMENT THER CLIN, V43, DOI 10.1016/j.ctcp.2021.101391
   Brady OJ, 2020, ANNU REV ENTOMOL, V65, P191, DOI 10.1146/annurev-ento-011019-024918
   Budiman, 2021, GAC SANIT, V35, pS459, DOI 10.1016/j.gaceta.2021.10.074
   Costa WK, 2022, S AFR J BOT, V147, P724, DOI 10.1016/j.sajb.2022.03.012
   Costa WK, 2022, NAT PROD RES, V36, P2429, DOI 10.1080/14786419.2020.1837805
   Costa WK, 2020, IND CROP PROD, V144, DOI 10.1016/j.indcrop.2019.112059
   da Silva JKR, 2014, IND CROP PROD, V58, P55, DOI 10.1016/j.indcrop.2014.04.006
   da Cruz RCD, 2020, S AFR J BOT, V132, P188, DOI 10.1016/j.sajb.2020.03.040
   de Araújo FF, 2021, FOOD RES INT, V139, DOI 10.1016/j.foodres.2020.109904
   de Oliveira AC, 2022, ENVIRON SCI POLLUT R, V29, P47242, DOI 10.1007/s11356-022-19196-w
   Carneiro VCD, 2021, REV SOC BRAS MED TRO, V54, DOI 10.1590/0037-8682-0092-2020
   Demirci B, 2017, SAUDI PHARM J, V25, P703, DOI 10.1016/j.jsps.2016.10.009
   Egid BR, 2022, CURR RES PARASITOL V, V2, DOI 10.1016/j.crpvbd.2021.100074
   Fidyt K, 2016, CANCER MED-US, V5, P3007, DOI 10.1002/cam4.816
   Francomano F, 2019, APPL SCI-BASEL, V9, DOI 10.3390/app9245420
   Fernandes MRG, 2021, TRAVEL MED INFECT DI, V44, DOI 10.1016/j.tmaid.2021.102179
   Gómez M, 2022, PARASITE VECTOR, V15, DOI 10.1186/s13071-022-05401-9
   Govindarajan M, 2016, PARASITOL RES, V115, P807, DOI 10.1007/s00436-015-4809-0
   Haro-Gonzalez JN, 2021, MOLECULES, V26, DOI 10.3390/molecules26216387
   Jassal K, 2021, ARCH PHYTOPATH PLANT, V54, P2034, DOI 10.1080/03235408.2021.1968287
   Komalamisra Narumon, 2005, Southeast Asian Journal of Tropical Medicine and Public Health, V36, P1412
   Liu T, 2013, NAT PROD COMMUN, V8, P1353
   Bailao EFLC, 2022, S AFR J BOT, V144, P257, DOI 10.1016/j.sajb.2021.09.013
   Marques DM, 2021, S AFR J BOT, V143, P69, DOI 10.1016/j.sajb.2021.08.004
   Moghrovyan A, 2022, KOREAN J PAIN, V35, P140, DOI 10.3344/kjp.2022.35.2.140
   Moola A.K., 2023, J. Natural Pesticide Res., V3, DOI [10.1016/j.napere.2022.100018, DOI 10.1016/J.NAPERE.2022.100018]
   Nag DK, 2021, VIROLOGY, V561, P58, DOI 10.1016/j.virol.2021.06.002
   Neves ID, 2017, REV VIRTUAL QUIM, V9, P2305, DOI 10.21577/1984-6835.20170138
   Sobrinho ACN, 2021, IND CROP PROD, V162, DOI 10.1016/j.indcrop.2021.113281
   Oliveira G.L.S., 2023, Neurobiology and Physiology of the Endocannabinoid System, P481, DOI DOI 10.1016/B978-0-323-90877-1.00043-7
   Dias IKR, 2022, CIENC SAUDE COLETIVA, V27, P231, DOI 10.1590/1413-81232022271.33312020
   Santos C.R.B., 2022, Nat. Prod. Res., P1
   Santos EL, 2021, S AFR J BOT, V143, P1, DOI 10.1016/j.sajb.2021.07.046
   Sarma R, 2019, TOXICOL REP, V6, P1091, DOI 10.1016/j.toxrep.2019.10.009
   Scandiffio R, 2020, NUTRIENTS, V12, DOI 10.3390/nu12113273
   Silva A.C., Ind. Crop. Prod., V198
   Silva Carvalho K., 2023, J. Asia Pac. Entomol.
   Thanigaivel A, 2019, PESTIC BIOCHEM PHYS, V160, P163, DOI 10.1016/j.pestbp.2019.08.006
   Upadhyay P, 2023, BIOCHEM SYST ECOL, V107, DOI 10.1016/j.bse.2023.104599
   Van YT, 2024, NAT PROD RES, V38, P744, DOI 10.1080/14786419.2023.2196624
   Vivekanandhan P., 2023, Journal of Natural Pesticide Research
   Vivekanandhan P, 2020, NAT PROD RES, V34, P2626, DOI 10.1080/14786419.2018.1547290
   World Health Organization, 2005, WHO multi-country study on women's health and domestic violence against women
   Zulfa R, 2022, TROP MED INFECT DIS, V7, DOI 10.3390/tropicalmed7100306
NR 49
TC 10
Z9 10
U1 0
U2 6
PU ELSEVIER IRELAND LTD
PI CLARE
PA ELSEVIER HOUSE, BROOKVALE PLAZA, EAST PARK SHANNON, CO, CLARE, 00000,
   IRELAND
SN 1383-5769
EI 1873-0329
J9 PARASITOL INT
JI Parasitol. Int.
PD FEB
PY 2024
VL 98
AR 102820
DI 10.1016/j.parint.2023.102820
EA OCT 2023
PG 5
WC Parasitology
WE Science Citation Index Expanded (SCI-EXPANDED)
SC Parasitology
GA Y1IM3
UT WOS:001102873900001
PM 37884077
DA 2025-07-26
ER

PT J
AU Ng, WH
   Liu, X
   Ling, ZL
   Santos, CNO
   Magalhaes, LS
   Kueh, AJ
   Herold, MJ
   Taylor, A
   Freitas, JR
   Koit, S
   Wang, SA
   Lloyd, AR
   Teixeira, MM
   Merits, A
   Almeida, RP
   King, NJC
   Mahalingam, S
AF Ng, Wern Hann
   Liu, Xiang
   Ling, Zheng L.
   Santos, Camilla N. O.
   Magalhaes, Lucas S.
   Kueh, Andrew J.
   Herold, Marco J.
   Taylor, Adam
   Freitas, Joseph R.
   Koit, Sandra
   Wang, Sainan
   Lloyd, Andrew R.
   Teixeira, Mauro M.
   Merits, Andres
   Almeida, Roque P.
   King, Nicholas J. C.
   Mahalingam, Suresh
TI FHL1 promotes chikungunya and o'nyong-nyong virus infection and
   pathogenesis with implications for alphavirus vaccine design
SO NATURE COMMUNICATIONS
LA English
DT Article
ID MOUSE MODEL; HYPERVARIABLE DOMAIN; CLASS-I; DISEASE; ANTIBODIES;
   ARTHRITIS; NSP3; GENE; EXPRESSION; PROTEIN-1
AB Arthritogenic alphaviruses are positive-strand RNA viruses that cause debilitating musculoskeletal diseases affecting millions worldwide. A recent discovery identified the four-and-a-half-LIM domain protein 1 splice variant A (FHL1A) as a crucial host factor interacting with the hypervariable domain (HVD) of chikungunya virus (CHIKV) nonstructural protein 3 (nsP3). Here, we show that acute and chronic chikungunya disease in humans correlates with elevated levels of FHL1. We generated FHL1-/- mice, which when infected with CHIKV or o'nyong-nyong virus (ONNV) displayed reduced arthritis and myositis, fewer immune infiltrates, and reduced proinflammatory cytokine/chemokine outputs, compared to infected wild-type (WT) mice. Interestingly, disease signs were comparable in FHL1-/- and WT mice infected with arthritogenic alphaviruses Ross River virus (RRV) or Mayaro virus (MAYV). This aligns with pull-down assay data, which showed the ability of CHIKV and ONNV nsP3 to interact with FHL1, while RRV and MAYV nsP3s did not. We engineered a CHIKV mutant unable to bind FHL1 (CHIKV-Delta FHL1), which was avirulent in vivo. Following inoculation with CHIKV-Delta FHL1, mice were protected from disease upon challenge with CHIKV and ONNV, and viraemia was significantly reduced in RRV- and MAYV-challenged mice. Targeting FHL1-binding as an approach to vaccine design could lead to breakthroughs in mitigating alphaviral disease.
   FHL1A is a crucial host factor for alphavirus infection but its impact on pathogenesis is unclear. Here, the authors use a FHL1-/- knockout mouse model to show that the FHL1 splice variant impacts arthritis and myositis after chikungunya or o'nyong-nyong infections but not Ross River or mayaro virus infection.
C1 [Ng, Wern Hann; Liu, Xiang; Taylor, Adam; Freitas, Joseph R.; King, Nicholas J. C.; Mahalingam, Suresh] Griffith Univ, Menzies Hlth Inst Queensland, Emerging Viruses Inflammat & Therapeut Grp, Gold Coast, Qld 4222, Australia.
   [Ng, Wern Hann; Liu, Xiang; Taylor, Adam; Freitas, Joseph R.; Mahalingam, Suresh] Griffith Univ, Global Virus Network GVN Ctr Excellence Arboviruse, Gold Coast, Qld, Australia.
   [Ng, Wern Hann; Liu, Xiang; Taylor, Adam; Freitas, Joseph R.; Mahalingam, Suresh] Griffith Univ, Sch Pharm & Med Sci, Gold Coast, Qld, Australia.
   [Ling, Zheng L.; King, Nicholas J. C.] Univ Sydney, Fac Med & Hlth, Charles Perkins Ctr, Sch Med Sci,Viral Immunopathol Lab,Infect Immun &, Sydney, NSW 2006, Australia.
   [Ling, Zheng L.; King, Nicholas J. C.] Univ Sydney, Sydney Inst Infect Dis, Sydney Med Sch, Sydney, NSW 2006, Australia.
   [Santos, Camilla N. O.; Magalhaes, Lucas S.; Almeida, Roque P.] Fed Univ Sergipe UFS, Div Immunol, Aracaju, Brazil.
   [Santos, Camilla N. O.; Magalhaes, Lucas S.; Almeida, Roque P.] Fed Univ Sergipe UFS, Univ Hosp, Mol Biol Lab, EBSERH, Aracaju, Brazil.
   [Kueh, Andrew J.; Herold, Marco J.] Walter & Eliza Hall Inst Med Res, Melbourne, Vic, Australia.
   [Kueh, Andrew J.; Herold, Marco J.] Univ Melbourne, Dept Med Biol, Parkville, Vic 3050, Australia.
   [Koit, Sandra; Wang, Sainan; Merits, Andres] Univ Tartu, Inst Technol, Tartu, Estonia.
   [Lloyd, Andrew R.] Univ New South Wales, Kirby Inst, Viral Immunol Syst Program, Kensington, NSW, Australia.
   [Teixeira, Mauro M.] Univ Fed Minas Gerais, Inst Ciencias Biol, Belo Horizonte, MG, Brazil.
C3 Griffith University; Griffith University - Gold Coast Campus; Menzies
   Health Institute Queensland; Griffith University; Griffith University -
   Gold Coast Campus; Griffith University; Griffith University - Gold Coast
   Campus; University of Sydney; University of Sydney; Walter & Eliza Hall
   Institute; University of Melbourne; University of Tartu; University of
   New South Wales Sydney; Kirby Institute; Universidade Federal de Minas
   Gerais
RP Mahalingam, S (corresponding author), Griffith Univ, Menzies Hlth Inst Queensland, Emerging Viruses Inflammat & Therapeut Grp, Gold Coast, Qld 4222, Australia.; Mahalingam, S (corresponding author), Griffith Univ, Global Virus Network GVN Ctr Excellence Arboviruse, Gold Coast, Qld, Australia.; Mahalingam, S (corresponding author), Griffith Univ, Sch Pharm & Med Sci, Gold Coast, Qld, Australia.
EM s.mahalingam@griffith.edu.au
RI Magalhães, Lucas/HME-2545-2023; Herold, Marco/C-8039-2013; King,
   Nicholas/C-4138-2011; Teixeira, Mauro/A-4587-2008; Merits,
   Andres/H-3125-2015; Wang, Sainan/G-5743-2019; Wang, Sainan/D-5518-2017
OI Herold, Marco/0000-0001-7539-7581; King, Nicholas Jonathan
   Cole/0000-0002-3877-9772; Teixeira, Mauro/0000-0002-6944-3008; Sousa
   Magalhaes, Lucas/0000-0002-2169-7463; Wang, Sainan/0000-0002-7046-4965; 
FU Phenomics Australia; Australian Government through the National
   Collaborative Research Infrastructure Strategy (NCRIS) program;
   Australian National Health and Medical Research Council (NHMRC) Grant
   [APP1106411]; Australian NHMRC [APP1184879]; NHMRC [APP1154347];
   Griffith University Postgraduate Scholarship; FINEP Grant [0116005600];
   Estonian Research Council [PRG1154]
FX The generation of the FHL1<SUP>-/-</SUP> mice used in this study was
   supported by Phenomics Australia, the Australian Government through the
   National Collaborative Research Infrastructure Strategy (NCRIS) program
   and the Australian National Health and Medical Research Council (NHMRC)
   Grant (APP1106411 to S.M). We thank Professor Christina Mitchell (Monash
   University) for kindly providing us with the primary FHL1 antibody used
   in this study. Supplementary Fig. S1a was generated using BioRender.
   This study was supported by a grant from the AustralianNHMRC to S.M.
   (APP1184879). S.M. is the recipient of an NHMRC Senior Research
   (APP1154347). W.H.N. is a recipient of a Griffith University
   Postgraduate Scholarship. R.P.A. is supported by a FINEP Grant
   (0116005600). A.M. is the recipient of program grant (PRG1154) from
   Estonian Research Council.
CR Ashhurst TM, 2019, METHODS MOL BIOL, V1989, P159, DOI 10.1007/978-1-4939-9454-0_12
   Bertrand AT, 2014, NEUROMUSCULAR DISORD, V24, P453, DOI 10.1016/j.nmd.2014.02.002
   Bettadapura J, 2013, INDIAN J MED RES, V138, P762
   Brown S, 1999, J BIOL CHEM, V274, P27083, DOI 10.1074/jbc.274.38.27083
   Burt FJ, 2017, LANCET INFECT DIS, V17, pE107, DOI 10.1016/S1473-3099(16)30385-1
   Burt FJ, 2012, LANCET, V379, P662, DOI 10.1016/S0140-6736(11)60281-X
   Chen WQ, 2015, J VIROL, V89, P581, DOI 10.1128/JVI.02034-14
   Chen WQ, 2014, P NATL ACAD SCI USA, V111, P6040, DOI 10.1073/pnas.1318859111
   Cook LE, 2020, J VIROL, V94, DOI 10.1128/JVI.00841-19
   Cowling BS, 2008, J CELL BIOL, V183, P1033, DOI 10.1083/jcb.200804077
   De Caluwé L, 2021, TRENDS MICROBIOL, V29, P634, DOI 10.1016/j.tim.2020.10.011
   Dejnirattisai W, 2010, SCIENCE, V328, P745, DOI 10.1126/science.1185181
   DeLong JH, 2018, J IMMUNOL, V200, P1761, DOI 10.4049/jimmunol.1701154
   Domenighetti AA, 2014, HUM MOL GENET, V23, P209, DOI 10.1093/hmg/ddt412
   Dominguez F, 2021, J VIROL, V95, DOI 10.1128/JVI.00836-21
   Erasmus JH, 2016, J INFECT DIS, V214, pS488, DOI 10.1093/infdis/jiw271
   Estrada LD, 2019, J IMMUNOL, V202, P392, DOI 10.4049/jimmunol.1801054
   Foo SS, 2015, TRENDS MICROBIOL, V23, P799, DOI 10.1016/j.tim.2015.09.006
   Foo SS, 2015, PLOS PATHOG, V11, DOI 10.1371/journal.ppat.1004649
[truncated: 4,365,899 more chars]
