# Supplementary material for: Resurgent threat in a changing climate: A 20-year bibliometric analysis of global Chikungunya research evolution and pandemic preparedness
Source: PLoS Negl Trop Dis. 2026 Feb 23;20(2):e0013959. doi: 10.1371/journal.pntd.0013959 (PMC12945310; doi:10.1371/journal.pntd.0013959)
Supplement: S1 Appendix — (ZIP) [file pntd.0013959.s001.zip › S1_Zip/S4_Text..txt]

FN Clarivate Analytics Web of Science
VR 1.0
PT J
AU Calvez, E
   Miot, EF
   Keosenhom, S
   Vungkyly, V
   Viengphouthong, S
   Bounmany, P
   Brey, PT
   Marcombe, S
   Grandadam, M
AF Calvez, Elodie
   Miot, Elliott F.
   Keosenhom, Sitsana
   Vungkyly, Vaekey
   Viengphouthong, Souksakhone
   Bounmany, Phaithong
   Brey, Paul T.
   Marcombe, Sebastien
   Grandadam, Marc
TI Low Transmission of Chikungunya Virus by Aedes aegypti from
   Vientiane Capital, Lao PDR
SO PATHOGENS
LA English
DT Article
DE Chikungunya virus; Aedes aegypti; vector competence; Lao PDR
ID VECTOR COMPETENCE; INFECTION; EMERGENCE
AB In 2012-2013, chikungunya virus (CHIKV) was the cause of a major outbreak in the southern part of Lao People's Democratic Republic (Lao PDR). Since then, only a few imported cases, with isolates belonging to different lineages, were recorded between 2014 and 2020 in Vientiane capital and few autochthonous cases of ECSA-IOL lineage were detected in the south of the country in 2020. The CHIKV epidemiological profile contrasts with the continuous and intensive circulation of dengue virus in the country, especially in Vientiane capital. The study's aim was to investigate the ability of the local field-derived Aedes aegypti population from Vientiane capital to transmit the Asian and ECSA-IOL lineages of CHIKV. Our results revealed that, for both CHIKV lineages, infection rates were low and dissemination rates were high. The transmission rates and efficiencies evidenced a low vector competence for the CHIKV tested. Although this population of Ae. aegypti showed a relatively modest vector competence for these two CHIKV lineages, several other factors could influence arbovirus emergence such as the longevity and density of female mosquitoes. Due to the active circulation of CHIKV in Southeast Asia, investigations on these factors should be done to prevent the risk of CHIKV emergence and spread in Lao PDR and neighboring countries.
C1 [Calvez, Elodie; Keosenhom, Sitsana; Viengphouthong, Souksakhone; Bounmany, Phaithong; Grandadam, Marc] Inst Pasteur du Laos, Arbovirus & Emerging Viral Dis Lab, Viangchan 01030, Laos.
   [Calvez, Elodie] Inst Pasteur Guadeloupe, Unit Transmiss Reservoir & Pathogens Divers, Lab Vector Control Res, F-97139 Les Abymes, France.
   [Miot, Elliott F.; Vungkyly, Vaekey; Brey, Paul T.; Marcombe, Sebastien] Inst Pasteur du Laos, Med Entomol & Vector Borne Dis Unit, Viangchan 01030, Laos.
   [Miot, Elliott F.] Univ Hong Kong, Sch Publ Hlth, State Key Lab Emerging Infect Dis, Hong Kong, Peoples R China.
   [Miot, Elliott F.] Ctr Immunol & Infect Ltd, Hong Kong, Peoples R China.
   [Miot, Elliott F.] Univ Hong Kong, HKU Pasteur Res Pole, Hong Kong, Peoples R China.
   [Grandadam, Marc] Inst Rech Biomed Armees, F-91220 Bretigny sur Orge, France.
C3 Universite Paris Cite; University of Hong Kong; University of Hong Kong
RP Calvez, E (corresponding author), Inst Pasteur du Laos, Arbovirus & Emerging Viral Dis Lab, Viangchan 01030, Laos.; Calvez, E (corresponding author), Inst Pasteur Guadeloupe, Unit Transmiss Reservoir & Pathogens Divers, Lab Vector Control Res, F-97139 Les Abymes, France.
EM ecalvez@pasteur-guadeloupe.fr
RI Miot, Elliott/GLS-1744-2022
OI Miot, Elliott/0000-0003-3078-8719
CR Agha SB, 2017, PLOS NEGLECT TROP D, V11, DOI 10.1371/journal.pntd.0005860
   Amraoui F, 2016, CURR OPIN VIROL, V21, P146, DOI 10.1016/j.coviro.2016.09.014
   Arif M, 2020, PLOS NEGLECT TROP D, V14, DOI 10.1371/journal.pntd.0008355
   Le BCT, 2020, AM J TROP MED HYG, V103, P1660, DOI 10.4269/ajtmh.20-0293
   Calvez E, 2022, PLOS ONE, V17, DOI 10.1371/journal.pone.0271439
   Calvez E, 2021, INT J INFECT DIS, V105, P595, DOI 10.1016/j.ijid.2021.03.019
   Calvez E, 2020, PATHOGENS, V9, DOI 10.3390/pathogens9090728
   Castonguay-Vanier J, 2018, PLOS NEGLECT TROP D, V12, DOI 10.1371/journal.pntd.0006203
   Coffey LL, 2011, P NATL ACAD SCI USA, V108, P16038, DOI 10.1073/pnas.1111650108
   Coker RJ, 2011, LANCET, V377, P599, DOI 10.1016/S0140-6736(10)62004-1
   de Lataillade LD, 2020, NAT COMMUN, V11, DOI 10.1038/s41467-020-19625-9
   Díaz-Menéndez M, 2020, EUROSURVEILLANCE, V25, P5, DOI 10.2807/1560-7917.ES.2020.25.1.1900721
   Dubot-Pérès A, 2013, PLOS NEGLECT TROP D, V7, DOI 10.1371/journal.pntd.0002360
   Dupont-Rouzeyrol M, 2012, VECTOR-BORNE ZOONOT, V12, P1036, DOI 10.1089/vbz.2011.0937
   Fox J, 2018, An R companion to applied regression, DOI DOI 10.1016/j.ecoleng.2013.06.038
   Franz AWE, 2015, VIRUSES-BASEL, V7, P3741, DOI 10.3390/v7072795
   GALUN R, 1963, SCIENCE, V142, P1674, DOI 10.1126/science.142.3600.1674
   GARRETTJ.C, 1964, B WORLD HEALTH ORGAN, V31, P71
   Grandadam M, 2011, EMERG INFECT DIS, V17, P910, DOI 10.3201/eid1705.101873
   Gutiérrez-Bugallo G, 2020, PLOS NEGLECT TROP D, V14, DOI 10.1371/journal.pntd.0008941
   Hothorn T, 2008, BIOMETRICAL J, V50, P346, DOI 10.1002/bimj.200810425
   KANAMITSU M, 1979, AM J TROP MED HYG, V28, P351, DOI 10.4269/ajtmh.1979.28.351
   Khongwichit S, 2021, PLOS ONE, V16, DOI 10.1371/journal.pone.0247314
   Ko HY, 2020, FRONT MICROBIOL, V11, DOI 10.3389/fmicb.2020.01371
   Kounnavong S, 2017, INFECT DIS POVERTY, V6, DOI 10.1186/s40249-017-0283-5
   Kraemer MUG, 2015, ELIFE, V4, DOI 10.7554/eLife.08347
   Kramer LD, 2015, CURR OPIN VIROL, V15, P112, DOI 10.1016/j.coviro.2015.10.003
   Kramer LD, 2003, ADV VIRUS RES, V60, P187, DOI 10.1016/S0065-3527(03)60006-0
   Lambrechts L, 2009, BMC EVOL BIOL, V9, DOI 10.1186/1471-2148-9-160
   Lao M, 2014, PLOS ONE, V9, DOI 10.1371/journal.pone.0115569
   Le Coupanec A, 2017, INT J MOL SCI, V18, DOI 10.3390/ijms18081708
   Lequime S, 2016, PLOS PATHOG, V12, DOI 10.1371/journal.ppat.1005548
   LUMSDEN W. H. R., 1955, TANGANYIKA TERRITORY IN 1952 53 II TRANS ROY SOC TROP MED AND HYG, V49, P33, DOI 10.1016/0035-9203(55)90081-X
   Marcombe S, 2019, PLOS NEGLECT TROP D, V13, DOI 10.1371/journal.pntd.0007852
   Mendenhall IH, 2017, PLOS NEGLECT TROP D, V11, DOI 10.1371/journal.pntd.0005667
   Miot EF, 2020, SCI REP-UK, V10, DOI 10.1038/s41598-020-64696-9
   Pastorino B, 2005, J VIROL METHODS, V124, P65, DOI 10.1016/j.jviromet.2004.11.002
   Paupy C, 2009, MICROBES INFECT, V11, P1177, DOI 10.1016/j.micinf.2009.05.005
   Phommanivong Viengvaly, 2016, Trop Med Health, V44, P24, DOI 10.1186/s41182-016-0020-y
   Pongvongsa T, 2019, TROP MED HEALTH, V47, DOI 10.1186/s41182-019-0140-2
   Puntasecca CJ, 2021, PLOS NEGLECT TROP D, V15, DOI 10.1371/journal.pntd.0009055
   R Foundation for Statistical Computing V Austria R Core Team, 2016, R LANG ENV STAT COMP
   Richard V, 2016, PLOS NEGLECT TROP D, V10, DOI 10.1371/journal.pntd.0004694
   ROBINSON M. C., 1955, TANGANYIKA TERRITORY IN 1952 53 I TRANS ROY SOC TROP MED AND HYG, V49, P28, DOI 10.1016/0035-9203(55)90080-8
   Rudolph KE, 2014, AM J TROP MED HYG, V90, P882, DOI 10.4269/ajtmh.13-0403
   Rückert C, 2017, NAT COMMUN, V8, DOI 10.1038/ncomms15412
   Schwartz O, 2010, NAT REV MICROBIOL, V8, P491, DOI 10.1038/nrmicro2368
   Sharif N, 2021, FRONT MICROBIOL, V12, DOI 10.3389/fmicb.2021.689979
   Somlor S, 2017, PLOS ONE, V12, DOI 10.1371/journal.pone.0189879
   Soulaphy C, 2013, WEST PAC SURVEILL RE, V4, P46, DOI [10.5365/WPSAR.2012.3.4.017, 10.5365/wpsar.2012.3.4.017]
   Souza-Neto JA, 2019, INFECT GENET EVOL, V67, P191, DOI 10.1016/j.meegid.2018.11.009
   Staples JE, 2009, CLIN INFECT DIS, V49, P942, DOI 10.1086/605496
   STRAUSS JH, 1994, MICROBIOL REV, V58, P491, DOI 10.1128/MMBR.58.3.491-562.1994
   Tangena JAA, 2018, PLOS ONE, V13, DOI 10.1371/journal.pone.0206387
   Vazeille M, 2007, PLOS ONE, V2, DOI 10.1371/journal.pone.0001168
   Vega-Rúa A, 2020, COMMUN BIOL, V3, DOI 10.1038/s42003-020-1046-6
   Vega-Rúa A, 2015, PLOS NEGLECT TROP D, V9, DOI 10.1371/journal.pntd.0003780
   Vega-Rúa A, 2014, J VIROL, V88, P6294, DOI 10.1128/JVI.00370-14
   Viglietta M, 2021, FRONT MICROBIOL, V12, DOI 10.3389/fmicb.2021.773211
   Vogels CBF, 2019, PLOS BIOL, V17, DOI 10.1371/journal.pbio.3000130
   Volk SM, 2010, J VIROL, V84, P6497, DOI 10.1128/JVI.01603-09
   Weaver SC, 2021, NAT REV MICROBIOL, V19, P184, DOI 10.1038/s41579-020-00482-8
   Weaver SC, 2014, PLOS NEGLECT TROP D, V8, DOI 10.1371/journal.pntd.0002921
   Wickham H., 2016, ggplot2: Elegant Graphics for Data Analysis, DOI [10.1007/978-3-319-24277-4, DOI 10.1007/978-3-319-24277-4]
   Wickham H, 2011, J STAT SOFTW, V40, P1, DOI 10.18637/jss.v040.i01
   Yactayo S, 2016, J INFECT DIS, V214, pS441, DOI 10.1093/infdis/jiw390
   Yapa BMCRW, 2019, EMERG MICROBES INFEC, V8, P70, DOI 10.1080/22221751.2018.1559708
NR 67
TC 2
Z9 2
U1 0
U2 0
PU MDPI
PI BASEL
PA ST ALBAN-ANLAGE 66, CH-4052 BASEL, SWITZERLAND
EI 2076-0817
J9 PATHOGENS
JI Pathogens
PD JAN
PY 2023
VL 12
IS 1
AR 31
DI 10.3390/pathogens12010031
PG 11
WC Microbiology
WE Science Citation Index Expanded (SCI-EXPANDED)
SC Microbiology
GA 8A6EO
UT WOS:000916330700001
PM 36678379
OA Green Published, gold
DA 2025-07-26
ER

PT J
AU Coelho, P
   Batista, JV
   Profeta, Z
AF Coelho, Paloma
   Batista, Julia Vargas
   Profeta, Zelia
TI Relevance of social networks in social mobilization to deal with
   arboviruses in the municipality of Betim, in the State of Minas Gerais,
   Brazil
SO CADERNOS DE SAUDE PUBLICA
LA English
DT Article
DE Social Networks; Social Capital; Community Participation; Social
   Participation; Public Health Surveillance
AB This article consists of an analysis of the social networks of the residents of a community in Be-tim, in the State of Minas Gerais, Brazil, to under-stand how they can be used in social mobilization strategies against dengue, zika, and chikungunya within the territory. The life trajectory method was used to analyze the events and social condi-tioning factors of the formation, maintenance, and rupture of these networks, the quality and inten-sity of the bonds, the characteristics of social capi-tal, and its variation along the trajectory of indi-viduals. The understanding of the structure of the networks highlights some important aspects for the elaboration of new social mobilization strategies within the scope of the health surveillance proposal to be implemented locally. Within the trajectory of the interviewees, the neighborhood was revealed as an important network of reciprocity and pro-vision of resources in daily life, considering the physical proximity and the duration of the rela-tionships. Additionally, religious networks have a significant presence in the daily lives of residents, being strongly anchored in the provision of social "assistance" guided by solidarity values. We believe that the popular committees can stimulate these networks, especially the religious ones, to use their cultural and symbolic repertoire to work on issues of interest to the neighborhoods, such as the pro-motion of health, promotion of healthy and sus-tainable territories, local development and income generation, infrastructure improvement, and envi-ronmental preservation.
C1 [Coelho, Paloma; Profeta, Zelia] Fundacao Oswaldo Cruz, Inst Rene Rachou, Belo Horizonte, MG, Brazil.
   [Batista, Julia Vargas] Univ Estadual Campinas, Inst Filosofia & Ciencias Humanas, Campinas, Brazil.
   [Coelho, Paloma] Fundacao Oswaldo Cruz, Inst Rene Rachou, Ave Augusto Lima 1715, BR-30190009 Belo Horizonte, MG, Brazil.
C3 Fundacao Oswaldo Cruz; Fiocruz - Research Center Rene Rachou;
   Universidade Estadual de Campinas; Fundacao Oswaldo Cruz; Fiocruz -
   Research Center Rene Rachou
RP Coelho, P (corresponding author), Fundacao Oswaldo Cruz, Inst Rene Rachou, Ave Augusto Lima 1715, BR-30190009 Belo Horizonte, MG, Brazil.
EM paloma.silva@fiocruz.br
RI ; da luz, Zelia/ABE-3960-2021
OI Coelho, Paloma/0000-0001-9553-0036; Vargas, Julia/0000-0003-1029-6661
CR Almeida R., 2004, NOVOS ESTUD, V68, P94
   Araujo YMC, ANAIS CIRCUITO DEBAT
   Bourdieu P., 2007, CAPITAL SOCIAL NOTAS
   Canesqui AM, 2012, CIENC SAUDE COLETIVA, V17, P1103, DOI 10.1590/S1413-81232012000500002
   Carpim TP, 2006, THESIS U SAO PAULO
   Cunha RV, 2015, CORREIO ESTADO 1230
   Dubar Claude., 1998, Educacao Sociedade, n, V˚19, P13
   Escritorio Regional para a Africa Organizacao Mundial da Saude, 2014, VIG RESP INT DOENC R
   Fontes BAS-M, 2004, REDES REV HISPANA AN, V7, P1
   Fontes BAS-M., 2004, REDES SOCIAIS SAUDE, P121
   Fontes BAS-M, 2004, REDES SOCIAIS SAUDE
   Goncalves RC., SEMINARIO INT FAZEND
   GRANOVETTER MS, 1973, AM J SOCIOL, V78, P1360, DOI 10.1086/225469
   Instituto Brasileiro de Geografia e Estatistica, CID BET
   Marques E., 2010, Redes sociais, segregacao e pobreza em Sao Paulo
   Martins PH, 2009, AVALIACAO SAUDE PERS, P159
   Muls LM, 2008, EC REV ANPEC, V9, P1
   Observatorio de Analise Politica em Saude, DOC POS TRIPL EP ZIK
   Populacao.net, DUQUE CAXIAS BETIM
   Populacao.net, JARDIM ALTEROSAS SEG
   Populacao.net, CRUZEIRO BETIM
   Prefeitura de Betim, ALTEROSAS
   Silveira DC, 2021, RECIIS, V15, P187
   Spindola Thelma, 2003, Rev. esc. enferm. USP, V37, P119
NR 24
TC 3
Z9 2
U1 0
U2 1
PU CADERNOS SAUDE PUBLICA
PI RIO DE JANIERO
PA RUA LEOPOLDO BUHOES 1480, RIO DE JANIERO, RJ 210410210, BRAZIL
SN 0102-311X
EI 1678-4464
J9 CAD SAUDE PUBLICA
JI Cad. Saude Publica
PY 2023
VL 39
IS 7
AR e00214722
DI 10.1590/0102-311XPT214722
PG 13
WC Public, Environmental & Occupational Health
WE Science Citation Index Expanded (SCI-EXPANDED); Social Science Citation Index (SSCI)
SC Public, Environmental & Occupational Health
GA N5VB6
UT WOS:001037675600001
PM 37466557
OA Green Published, gold
DA 2025-07-26
ER

PT J
AU Colunga-Saucedo, M
   Rubio-Hernandez, EI
   Coronado-Ipina, MA
   Rosales-Mendoza, S
   Castillo, CG
   Comas-Garcia, M
AF Colunga-Saucedo, Mayra
   Rubio-Hernandez, Edson I.
   Coronado-Ipina, Miguel A.
   Rosales-Mendoza, Sergio
   Castillo, Claudia G.
   Comas-Garcia, Mauricio
TI Construction of a Chikungunya Virus, Replicon, and Helper Plasmids for
   Transfection of Mammalian Cells
SO VIRUSES-BASEL
LA English
DT Article
DE Chikungunya virus; alphavirus DNA vectors; replicon plasmid; helper
   plasmid
ID VENEZUELAN EQUINE ENCEPHALITIS; EXPRESSION VECTORS; GENE-THERAPY;
   IN-VITRO; VACCINE; DELIVERY; GENERATION; IMMUNOGENICITY; ALPHAVIRUSES;
   REPLICATION
AB The genome of Alphaviruses can be modified to produce self-replicating RNAs and virus-like particles, which are useful virological tools. In this work, we generated three plasmids for the transfection of mammalian cells: an infectious clone of Chikungunya virus (CHIKV), one that codes for the structural proteins (helper plasmid), and another one that codes nonstructural proteins (replicon plasmid). All of these plasmids contain a reporter gene (mKate2). The reporter gene in the replicon RNA and the infectious clone are synthesized from subgenomic RNA. Co-transfection with the helper and replicon plasmids has biotechnological/biomedical applications because they allow for the delivery of self-replicating RNA for the transient expression of one or more genes to the target cells.
C1 [Colunga-Saucedo, Mayra; Comas-Garcia, Mauricio] Univ Autonoma San Luis Potosi, Ctr Invest Ciencias Salud & Biomed, Secc Genom Med, San Luis Potosi 78210, Mexico.
   [Rubio-Hernandez, Edson I.; Castillo, Claudia G.] Univ Autonoma San Luis Potosi, Fac Med, Lab Celulas Troncales Humanas Coordinac Innovac &, San Luis Potosi 78210, Mexico.
   [Coronado-Ipina, Miguel A.; Comas-Garcia, Mauricio] Univ Autonoma San Luis Potosi, Ctr Invest Ciencias Salud & Biomed, Secc Microscopia Alta Resoluc, San Luis Potosi 78210, Mexico.
   [Rosales-Mendoza, Sergio] Univ Autonoma San Luis Potosi, Ctr Invest Ciencias Salud & Biomed, Secc Biotecnol, San Luis Potosi 78210, Mexico.
   [Rosales-Mendoza, Sergio] Univ Autonoma San Luis Potosi, Fac Ciencias Quim, San Luis Potosi 78210, Mexico.
   [Comas-Garcia, Mauricio] Univ Autonoma San Luis Potosi, Fac Ciencias, San Luis Potosi 78295, Mexico.
C3 Universidad Autonoma de San Luis Potosi; Universidad Autonoma de San
   Luis Potosi; Universidad Autonoma de San Luis Potosi; Universidad
   Autonoma de San Luis Potosi; Universidad Autonoma de San Luis Potosi;
   Universidad Autonoma de San Luis Potosi
RP Comas-Garcia, M (corresponding author), Univ Autonoma San Luis Potosi, Ctr Invest Ciencias Salud & Biomed, Secc Genom Med, San Luis Potosi 78210, Mexico.; Comas-Garcia, M (corresponding author), Univ Autonoma San Luis Potosi, Ctr Invest Ciencias Salud & Biomed, Secc Microscopia Alta Resoluc, San Luis Potosi 78210, Mexico.; Comas-Garcia, M (corresponding author), Univ Autonoma San Luis Potosi, Fac Ciencias, San Luis Potosi 78295, Mexico.
EM mauricio.comas@uaslp.mx
RI Rosales-Mendoza, Sergio/ABA-2752-2021; Colunga-Saucedo,
   Mayra/ISB-3729-2023; COLUNGA, MAYRA/ISB-3729-2023; Castillo,
   Claudia/KPA-7504-2024
OI Rubio, Edson/0000-0002-8653-3320; Colunga-Saucedo,
   Mayra/0000-0001-9219-2617; Comas-Garcia, Mauricio/0000-0002-7733-5138; 
FU CONACYT [66242, 775486, 1232434];  [UASLP-PTC-622]; 
   [UASLP-FAI-2018-14];  [CONACYT-321364]
FX This research was funded by grant number UASLP-PTC-622 (M.C.G.),
   UASLP-FAI-2018-14 (M.C.G.), and CONACYT-321364 (S.R.M.); M.C.S.,
   E.I.R.H., C.G.C.M.C. were supported by the CONACYT scholarships 66242,
   775486 and 1232434, respectively. "The APC was not supported by any
   grant".
CR Atkins Gregory J., 2008, Expert Reviews in Molecular Medicine, V10, P1, DOI 10.1017/S1462399408000859
   Bennett SR, 2022, LANCET INFECT DIS, V22, P1343, DOI 10.1016/S1473-3099(22)00226-2
   Bettis A, 2022, PLOS NEGLECT TROP D, V16, DOI 10.1371/journal.pntd.0010069
   Bloom K, 2021, GENE THER, V28, P117, DOI 10.1038/s41434-020-00204-y
   Boussier J, 2020, PLOS ONE, V15, DOI 10.1371/journal.pone.0241592
   BREDENBEEK PJ, 1993, J VIROL, V67, P6439, DOI 10.1128/JVI.67.11.6439-6446.1993
   Bulcha JT, 2021, SIGNAL TRANSDUCT TAR, V6, DOI 10.1038/s41392-021-00487-6
   Ballesteros-Briones MC, 2020, CURR OPIN VIROL, V44, P145, DOI 10.1016/j.coviro.2020.08.003
   Dudha N, 2015, VIRUS GENES, V50, P200, DOI 10.1007/s11262-014-1161-x
   Erasmus JH, 2020, SCI TRANSL MED, V12, DOI 10.1126/scitranslmed.abc9396
   Follenzi A, 2002, HUM GENE THER, V13, P243, DOI 10.1089/10430340252769770
   Frolov I, 1997, J VIROL, V71, P2819, DOI 10.1128/JVI.71.4.2819-2829.1997
   Frolov I, 1996, P NATL ACAD SCI USA, V93, P11371, DOI 10.1073/pnas.93.21.11371
   Gardlík R, 2005, MED SCI MONITOR, V11, pRA110
   Geiss BJ, 2007, VIROL J, V4, DOI 10.1186/1743-422X-4-112
   Gläsker S, 2013, VIROL J, V10, DOI 10.1186/1743-422X-10-235
   Hidajat R, 2016, VIROLOGY, V490, P83, DOI 10.1016/j.virol.2016.01.009
   Hucke FIL, 2020, FRONT PUBLIC HEALTH, V8, DOI 10.3389/fpubh.2020.618624
   Hyde JL, 2015, VIRUS RES, V206, P99, DOI 10.1016/j.virusres.2015.01.016
   Jin J, 2018, PLOS NEGLECT TROP D, V12, DOI 10.1371/journal.pntd.0006693
   Kamrud KI, 2010, J GEN VIROL, V91, P1723, DOI 10.1099/vir.0.020081-0
   Kaur P, 2016, METHODS MOL BIOL, V1426, P93, DOI 10.1007/978-1-4939-3618-2_9
   Kim DY, 2014, P NATL ACAD SCI USA, V111, P10708, DOI 10.1073/pnas.1408677111
   Kim JH, 2011, PLOS ONE, V6, DOI 10.1371/journal.pone.0018556
   Kümmerer BM, 2012, J GEN VIROL, V93, P1991, DOI 10.1099/vir.0.043752-0
   Kuroda M, 2014, BIOCHEM BIOPH RES CO, V455, P223, DOI 10.1016/j.bbrc.2014.10.144
   Leitner WW, 2003, NAT MED, V9, P33, DOI 10.1038/nm813
   Leung JYS, 2011, ADV VIROL, V2011, DOI 10.1155/2011/249640
   Li ZH, 2021, PLOS NEGLECT TROP D, V15, DOI 10.1371/journal.pntd.0009337
   LILJESTROM P, 1991, BIO-TECHNOL, V9, P1356, DOI 10.1038/nbt1291-1356
   Lin HC, 2021, SCI REP-UK, V11, DOI 10.1038/s41598-021-91830-y
   Ljungberg K, 2007, J VIROL, V81, P13412, DOI 10.1128/JVI.01799-07
   Maniatis T., 1982, MOL CLONING LAB MANU
   Martín CSS, 2009, TRENDS MICROBIOL, V17, P514, DOI 10.1016/j.tim.2009.08.002
   Matusali G, 2019, VIRUSES-BASEL, V11, DOI 10.3390/v11020175
   Mendes A, 2018, VIRUSES-BASEL, V10, DOI 10.3390/v10030138
   Michel T, 2019, JOVE-J VIS EXP, DOI 10.3791/58444
   Mukherjee S, 2013, GENE, V525, P174, DOI 10.1016/j.gene.2013.03.098
   Noranate N, 2014, PLOS ONE, V9, DOI 10.1371/journal.pone.0108169
   Perri S, 2003, J VIROL, V77, P10394, DOI 10.1128/JVI.77.19.10394-10403.2003
   Phelan A, 1998, NAT BIOTECHNOL, V16, P440, DOI 10.1038/nbt0598-440
   Pohjala L, 2011, PLOS ONE, V6, DOI 10.1371/journal.pone.0028923
   Powers AM, 2018, CLIN MICROBIOL REV, V31, DOI 10.1128/CMR.00104-16
   Acosta MP, 2019, FRONT MICROBIOL, V10, DOI 10.3389/fmicb.2019.00810
   Rangel MV, 2021, PATHOGENS, V10, DOI 10.3390/pathogens10080981
   Rayner JO, 2002, REV MED VIROL, V12, P279, DOI 10.1002/rmv.360
   Reis EVS, 2022, J VIROL, V96, DOI 10.1128/JVI.01732-21
   Rubio-Hernandez E.I., 2022, PLOS ONE
   Scholte FEM, 2013, PLOS ONE, V8, DOI 10.1371/journal.pone.0071047
   Schwartz O, 2010, NAT REV MICROBIOL, V8, P491, DOI 10.1038/nrmicro2368
   Shin G, 2012, P NATL ACAD SCI USA, V109, P16534, DOI 10.1073/pnas.1210418109
   Steel JJ, 2011, VIROL J, V8, DOI 10.1186/1743-422X-8-356
   STRAUSS JH, 1994, MICROBIOL REV, V58, P491, DOI 10.1128/MMBR.58.3.491-562.1994
   Suzuki Y, 2021, VIROLOGY, V552, P52, DOI 10.1016/j.virol.2020.09.006
   Szurgot I, 2020, SCI REP-UK, V10, DOI 10.1038/s41598-020-78009-7
   Tobin Gregory J., 1996, Methods (Orlando), V10, P208, DOI 10.1006/meth.1996.0096
   Tretyakova I, 2014, J INFECT DIS, V209, P1882, DOI 10.1093/infdis/jiu114
   Tsetsarkin K, 2006, VECTOR-BORNE ZOONOT, V6, P325, DOI 10.1089/vbz.2006.6.325
   Tsetsarkin KA, 2016, MBIO, V7, DOI 10.1128/mBio.01114-16
   Urakami A, 2017, CLIN VACCINE IMMUNOL, V24, DOI 10.1128/CVI.00090-17
   Utt A, 2016, PLOS ONE, V11, DOI 10.1371/journal.pone.0151616
   van de Wall S, 2018, ONCOIMMUNOLOGY, V7, DOI 10.1080/2162402X.2018.1487913
   van Duijl-Richter MKS, 2015, VIRUSES-BASEL, V7, P3647, DOI 10.3390/v7072792
   Vander Veen Ryan L., 2012, Animal Health Research Reviews, V13, P1, DOI 10.1017/S1466252312000011
   Varnavski AN, 2000, J VIROL, V74, P4394, DOI 10.1128/JVI.74.9.4394-4403.2000
   Vorburger SA, 2002, ONCOLOGIST, V7, P46, DOI 10.1634/theoncologist.7-1-46
   Vrba SM, 2020, VACCINES-BASEL, V8, DOI 10.3390/vaccines8040680
   Wadhwa A, 2020, PHARMACEUTICS, V12, DOI 10.3390/pharmaceutics12020102
   Wahlfors JJ, 2000, GENE THER, V7, P472, DOI 10.1038/sj.gt.3301122
   Wang D, 2019, NAT REV DRUG DISCOV, V18, P358, DOI 10.1038/s41573-019-0012-9
   Wintachai P, 2015, MICROBIOL IMMUNOL, V59, P129, DOI 10.1111/1348-0421.12230
   Zhang R, 2018, NATURE, V557, P570, DOI 10.1038/s41586-018-0121-3
   Zhao ZM, 2021, FRONT IMMUNOL, V12, DOI 10.3389/fimmu.2021.655743
NR 73
TC 4
Z9 5
U1 0
U2 6
PU MDPI
PI BASEL
PA ST ALBAN-ANLAGE 66, CH-4052 BASEL, SWITZERLAND
EI 1999-4915
J9 VIRUSES-BASEL
JI Viruses-Basel
PD JAN
PY 2023
VL 15
IS 1
AR 132
DI 10.3390/v15010132
PG 15
WC Virology
WE Science Citation Index Expanded (SCI-EXPANDED)
SC Virology
GA 8R0VB
UT WOS:000927615700001
PM 36680173
OA Green Published, gold
DA 2025-07-26
ER

PT J
AU Crivei, LA
   Moutailler, S
   Gonzalez, G
   Lowenski, S
   Crivei, IC
   Porea, D
   Anita, DC
   Ratoi, IA
   Zientara, S
   Oslobanu, LE
   Tomazatos, A
   Savuta, G
   Lecollinet, S
AF Crivei, Luciana Alexandra
   Moutailler, Sara
   Gonzalez, Gaelle
   Lowenski, Steeve
   Crivei, Ioana Cristina
   Porea, Daniela
   Anita, Dragos Constantin
   Ratoi, Ioana Alexandra
   Zientara, Stephan
   Oslobanu, Luanda Elena
   Tomazatos, Alexandru
   Savuta, Gheorghe
   Lecollinet, Sylvie
TI Detection of West Nile Virus Lineage 2 in Eastern Romania and First
   Identification of Sindbis Virus RNA in Mosquitoes Analyzed using
   High-Throughput Microfluidic Real-Time PCR
SO VIRUSES-BASEL
LA English
DT Article
DE arbovirus; West Nile virus; Sindbis virus; mosquito-borne; Romania;
   flavivirus; alphavirus; high-throughput microfluidic real-time PCR
ID EMERGENCE; EUROPE; TRANSMISSION; POPULATIONS; CHIKUNGUNYA; EPIDEMIC
AB The impact of mosquito-borne diseases on human and veterinary health is being exacerbated by rapid environmental changes caused mainly by changing climatic patterns and globalization. To gain insight into mosquito-borne virus circulation from two counties in eastern and southeastern Romania, we have used a combination of sampling methods in natural, urban and peri-urban sites. The presence of 37 mosquito-borne viruses in 16,827 pooled mosquitoes was analyzed using a high-throughput microfluidic real-time PCR assay. West Nile virus (WNV) was detected in 10/365 pools of Culex pipiens (n = 8), Culex modestus (n = 1) and Aedes vexans (n = 1) from both studied counties. We also report the first molecular detection of Sindbis virus (SINV) RNA in the country in one pool of Culex modestus. WNV infection was confirmed by real-time RT-PCR (10/10) and virus isolation on Vero or C6/36 cells (four samples). For the SINV-positive pool, no cytopathic effectwas observed after infection of Vero or C6/36 cells, but no amplification was obtained in conventional SINV RT-PCR. Phylogenetic analysis of WNV partial NS5 sequences revealed that WNV lineage 2 of theCentral-Southeast European clade, has a wider circulation in Romania than previously known.
C1 [Crivei, Luciana Alexandra; Crivei, Ioana Cristina; Porea, Daniela; Anita, Dragos Constantin; Ratoi, Ioana Alexandra; Oslobanu, Luanda Elena; Savuta, Gheorghe] Iasi Univ Life Sci, Reg Ctr Adv Res Emerging Dis Zoonoses & Food Safet, Iasi 700490, Romania.
   [Moutailler, Sara] Ecole Natl Vet Alfort, ANSES, INRAE, UMR BIPAR,Lab Sante Anim, F-94700 Maisons Alfort, France.
   [Gonzalez, Gaelle; Lowenski, Steeve; Zientara, Stephan; Lecollinet, Sylvie] Ecole Natl Vet Alfort, ANSES, INRAE, UMR VIROL,Lab Sante Anim, F-94700 Maisons Alfort, France.
   [Tomazatos, Alexandru] Bernhard Nocht Inst Trop Med, Dept Arbovirol, D-20359 Hamburg, Germany.
C3 Ecole Nationale Veterinaire d'Alfort (ENVA); Agence Nationale de
   Securite Sanitaire de l'Alimentation, de l'Environnement du Travail
   (ANSES); Laboratoire de Sante Animale de Maisons-Alfort; INRAE; Ecole
   Nationale Veterinaire d'Alfort (ENVA); INRAE; Agence Nationale de
   Securite Sanitaire de l'Alimentation, de l'Environnement du Travail
   (ANSES); Laboratoire de Sante Animale de Maisons-Alfort; Leibniz
   Association; Bernhard Nocht Institut fur Tropenmedizin
RP Crivei, LA (corresponding author), Iasi Univ Life Sci, Reg Ctr Adv Res Emerging Dis Zoonoses & Food Safet, Iasi 700490, Romania.
EM criveilucianaalexandra@gmail.com
RI ; Porea, Daniela/ADP-4228-2022; Gonzalez, Gaelle/ABG-3985-2020; Rățoi,
   Ioana/KQE-0992-2024; Anita, Dragos Constantin/U-8576-2017; Sara,
   Moutailler/J-9633-2019; OSLOBANU (LUDU), Luanda/AAB-4022-2020; OSLOBANU,
   Elena Luanda/AAB-4022-2020; SAVUTA, Gheorghe/U-8919-2017; Crivei,
   Ioana/AEY-1682-2022; Zientara, Stephan/AAA-7661-2021; Lecollinet,
   Sylvie/AAV-5276-2021; Aniță, Dragoș Constantin/U-8576-2017
OI Tomazatos, Alexandru/0009-0006-8771-5579; Anita, Dragos
   Constantin/0000-0001-5463-6651; Gonzalez, Gaelle/0000-0003-4805-7316;
   Ratoi, Ioana Alexandra/0000-0002-6265-4777; MOUTAILLER,
   Sara/0000-0003-3010-6968; OSLOBANU, Elena Luanda/0000-0003-1611-1381;
   Zientara, Stephan/0000-0002-6733-8503; Crivei,
   Ioana-Cristina/0000-0002-3048-5761; Porea, Daniela/0000-0001-6821-5348;
   Lecollinet, Sylvie/0000-0001-8535-2133; 
CR Aberle SW, 2018, EUROSURVEILLANCE, V23, P7, DOI 10.2807/1560-7917.ES.2018.23.43.1800545
   Adouchief S, 2016, REV MED VIROL, V26, P221, DOI 10.1002/rmv.1876
   Amraoui F, 2016, CURR OPIN VIROL, V21, P146, DOI 10.1016/j.coviro.2016.09.014
   Anderson JF, 2020, J MED ENTOMOL, V57, P1614, DOI 10.1093/jme/tjaa049
   [Anonymous], FACTS SINDBIS FEVER
   Ayhan N, 2022, VIRUSES-BASEL, V14, DOI 10.3390/v14050894
   Becker N., 2010, Mosquitoes and their control, P91, DOI [10.1007/978-3-540-92874-46, DOI 10.1007/978-3-540-92874-46]
   Bondre VP, 2007, J GEN VIROL, V88, P875, DOI 10.1099/vir.0.82403-0
   Cabanová V, 2021, EUROSURVEILLANCE, V26, DOI 10.2807/1560-7917.ES.2021.26.19.2000063
   Camp JV, 2020, EXPERT REV ANTI-INFE, V18, P145, DOI 10.1080/14787210.2020.1713751
   Cernescu C, 2000, J INFECT DIS, V181, P710, DOI 10.1086/315225
   Ciota AT, 2017, CURR OPIN INSECT SCI, V22, P28, DOI 10.1016/j.cois.2017.05.002
   Cochet A, 2022, EUROSURVEILLANCE, V27, P7, DOI 10.2807/1560-7917.ES.2022.27.44.2200818
   Coroian M, 2022, INT J ENV RES PUB HE, V19, DOI 10.3390/ijerph19138182
   Cotar AI, 2018, PARASITE VECTOR, V11, DOI 10.1186/s13071-018-3145-5
   Cotar AI, 2016, ECOHEALTH, V13, P796, DOI 10.1007/s10393-016-1176-y
   Crivei Alexandra Luciana, 2018, Bulletin of University of Agricultural Sciences and Veterinary Medicine Cluj-Napoca Veterinary Medicine, V75, P163, DOI 10.15835/buasvmcn-vm:2017.0060
   Darriba D, 2012, NAT METHODS, V9, P772, DOI 10.1038/nmeth.2109
   Dinu S, 2015, EUROSURVEILLANCE, V20, P43, DOI 10.2807/1560-7917.ES2015.20.20.21130
   DRAGANESCU N, 1975, Revue Roumaine de Medecine Virologie, V26, P99
   Gould E, 2017, ONE HEALTH-AMSTERDAM, V4, P1, DOI 10.1016/j.onehlt.2017.06.001
   Haussig JM, 2018, EUROSURVEILLANCE, V23, P7, DOI 10.2807/1560-7917.ES.2018.23.32.1800428
   Hernández-Triana LM, 2014, FRONT PUBLIC HEALTH, V2, DOI 10.3389/fpubh.2014.00271
   Hesson Jenny C., 2019, Infection Ecology & Epidemiology, V9, P1698903, DOI 10.1080/20008686.2019.1698903
   Hubálek Z, 2008, PARASITOL RES, V103, pS29, DOI 10.1007/s00436-008-1064-7
   Johnson N, 2018, INT J ENV RES PUB HE, V15, DOI 10.3390/ijerph15122775
   Jones KE, 2008, NATURE, V451, P990, DOI 10.1038/nature06536
   Kramer LD, 2007, LANCET NEUROL, V6, P171, DOI 10.1016/S1474-4422(07)70030-3
   Letunic I, 2021, NUCLEIC ACIDS RES, V49, pW293, DOI 10.1093/nar/gkab301
   Linke S, 2007, J VIROL METHODS, V146, P355, DOI 10.1016/j.jviromet.2007.05.021
   Lu L, 2022, bioRxiv, DOI [10.1101/2022.11.10.515886, 10.1101/2022.11.10.515886, DOI 10.1101/2022.11.10.515886]
   Ludu EL, 2014, VECTOR-BORNE ZOONOT, V14, P330, DOI 10.1089/vbz.2013.1405
   Lundstrom JO, 2010, VECTOR-BORNE ZOONOT, V10, P889, DOI 10.1089/vbz.2009.0069
   Montgomery RR, 2015, EXPERT REV ANTI-INFE, V13, P317, DOI 10.1586/14787210.2015.1007043
   Moutailler S, 2019, VIRUSES-BASEL, V11, DOI 10.3390/v11100904
   Nagy A, 2019, EUROSURVEILLANCE, V24, P24, DOI 10.2807/1560-7917.ES.2019.24.28.1900038
   Napp S, 2018, PATHOG GLOB HEALTH, V112, P233, DOI 10.1080/20477724.2018.1483567
   Pachler K, 2014, EMERG INFECT DIS, V20, P2119, DOI 10.3201/eid2012.140921
   Pervanidou D, 2020, EUROSURVEILLANCE, V25, P15, DOI 10.2807/1560-7917.ES.2020.25.32.1900543
   Pisani G, 2016, TRANSFUS MED HEMOTH, V43, P158, DOI 10.1159/000446219
   Popescu CP, 2018, TRAVEL MED INFECT DI, V22, P30, DOI 10.1016/j.tmaid.2018.03.001
   Rizzoli A, 2015, EUROSURVEILLANCE, V20, P28, DOI 10.2807/1560-7917.ES2015.20.20.21135
   Sambri V, 2013, CLIN MICROBIOL INFEC, V19, P699, DOI 10.1111/1469-0691.12211
   Savage HM, 1999, AM J TROP MED HYG, V61, P600, DOI 10.4269/ajtmh.1999.61.600
   Sirbu A, 2011, EUROSURVEILLANCE, V16, P2
   Suvanto MT, 2022, EUROSURVEILLANCE, V27, DOI 10.2807/1560-7917.ES.2022.27.31.2200580
   Tamura K, 2021, MOL BIOL EVOL, V38, P3022, DOI 10.1093/molbev/msab120
   Tomasello D, 2013, TRAVEL MED INFECT DI, V11, P274, DOI 10.1016/j.tmaid.2013.07.006
   Tomazatos A, 2019, VIRUSES-BASEL, V11, DOI 10.3390/v11121159
   Toussaint JF, 2007, J VIROL METHODS, V140, P115, DOI 10.1016/j.jviromet.2006.11.007
   Tsai TF, 1998, LANCET, V352, P767, DOI 10.1016/S0140-6736(98)03538-7
   Vlaskamp DRM, 2020, EUROSURVEILLANCE, V25, DOI 10.2807/1560-7917.ES.2020.25.46.2001904
   Weissenböck H, 2002, EMERG INFECT DIS, V8, P652, DOI 10.3201/eid0807.020094
   Woehnke E, 2020, ZOONOSES PUBLIC HLTH, V67, P416, DOI 10.1111/zph.12700
   World Health Organization & UNICEF/UNDP/World Bank/WHO, SPEC PROGR RES TRAIN
   Young JJ, 2021, EUROSURVEILLANCE, V26, DOI 10.2807/1560-7917.ES.2021.26.19.2001095
   Ziegler U, 2020, VIRUSES-BASEL, V12, DOI 10.3390/v12040448
NR 57
TC 6
Z9 7
U1 3
U2 17
PU MDPI
PI BASEL
PA ST ALBAN-ANLAGE 66, CH-4052 BASEL, SWITZERLAND
EI 1999-4915
J9 VIRUSES-BASEL
JI Viruses-Basel
PD JAN
PY 2023
VL 15
IS 1
AR 186
DI 10.3390/v15010186
PG 14
WC Virology
WE Science Citation Index Expanded (SCI-EXPANDED)
SC Virology
GA 8A6JY
UT WOS:000916344800001
PM 36680227
OA gold, Green Published
DA 2025-07-26
ER

PT J
AU de Brito, MSAG
   de Marchi, MS
   Perin, MY
   Cosso, ID
   Bumlai, RUM
   da Silva, WV Jr
   Prado, AYM
   da Cruz, TCD
   Avila, ETP
   Damazo, AS
   Slhessarenko, RD
AF de Brito, Maira Sant Anna Genaro
   de Marchi, Micheli Said
   Perin, Matheus Yung
   Cosso, Isabelle da Silva
   Bumlai, Renan Urt Mansur
   da Silva Junior, Waldemar Vaz
   Prado, Adriana Yuki Mello
   da Cruz, Thais Campos Dias
   Avila, Eudes Thiago Pereira
   Damazo, Amilcar Sabino
   Slhessarenko, Renata Dezengrini
TI Inflammation, fibrosis and E1 glycoprotein persistence in joint tissue
   of patients with post-Chikungunya chronic articular disease
SO REVISTA DA SOCIEDADE BRASILEIRA DE MEDICINA TROPICAL
LA English
DT Article
DE Chikungunya; Inflammatory; Cytokines
ID VIRUS-INFECTION
AB Introduction: Chikungunya chronic joint disease causes debilitating arthralgia, significantly impacting the quality of life of affected individuals. Methods: In this study, patients underwent clinical follow-ups, joint biopsies, and pre-biopsy and 24 months post-biopsy serum dosage of cytokines. Results: All participants were female and had pain in 12 joints on average, with 41.17% exhibiting moderate disease activity. Histopathological analysis revealed collagen deposition. Indirect immunofluorescence detected the CHIKV glycoprotein E1 antigen, and an increase in cytokines. Conclusions: Persistent inflammation and ineffective antiviral immune responses leading to antigen persistence may contribute to chronic CHIKV arthritis.
C1 [de Brito, Maira Sant Anna Genaro; de Marchi, Micheli Said; Perin, Matheus Yung; Cosso, Isabelle da Silva; Bumlai, Renan Urt Mansur; da Silva Junior, Waldemar Vaz] Univ Cuiaba, Fac Med, Dept Clin Med, Cuiaba, MT, Brazil.
   [de Brito, Maira Sant Anna Genaro; Prado, Adriana Yuki Mello; da Cruz, Thais Campos Dias; Avila, Eudes Thiago Pereira; Damazo, Amilcar Sabino; Slhessarenko, Renata Dezengrini] Univ Fed Mato Grosso, Fac Med, Programa Posgrad Ciencias Saude, Cuiaba, MT, Brazil.
C3 Universidade de Cuiaba; Universidade Federal de Mato Grosso
RP Slhessarenko, RD (corresponding author), Univ Fed Mato Grosso, Fac Med, Programa Posgrad Ciencias Saude, Cuiaba, MT, Brazil.
EM renatadezengrini@yahoo.com.br
RI Yung Perin, Matheus/KMA-5017-2024; Slhessarenko, Renata/R-2390-2019;
   Perin, Matheus/KMA-5017-2024; Damazo, Amilcar Sabino/B-6659-2014;
   Damazo, Amilcar/B-6659-2014
OI Yung Perin, Matheus/0000-0001-6981-9063; Damazo, Amilcar
   Sabino/0000-0003-2323-008X; Silva Cosso, Isabelle/0000-0002-1339-9781;
   Bumlai, Renam/0000-0003-2360-7158; 
CR Anderson J, 2012, ARTHRIT CARE RES, V64, P640, DOI 10.1002/acr.21649
   Bedoui Y, 2021, PLOS NEGLECT TROP D, V15, DOI 10.1371/journal.pntd.0009115
   Bouquillard E, 2018, JOINT BONE SPINE, V85, P207, DOI 10.1016/j.jbspin.2017.01.014
   Burt FJ, 2017, LANCET INFECT DIS, V17, pE107, DOI 10.1016/S1473-3099(16)30385-1
   Caputo LFG, 2010, Fiocruz, V3, P1
   Chirathaworn C, 2020, PATHOGENS, V9, DOI 10.3390/pathogens9060415
   Chow A, 2011, J INFECT DIS, V203, P149, DOI 10.1093/infdis/jiq042
   Damazo AS, 2004, ANNEXINS, V1, P12
   Fox JM, 2016, J IMMUNOL, V197, P4210, DOI 10.4049/jimmunol.1601426
   Hoarau JJ, 2010, J IMMUNOL, V184, P5914, DOI 10.4049/jimmunol.0900255
   Huits R, 2018, PLOS ONE, V13, DOI 10.1371/journal.pone.0196630
   Kelvin AA, 2011, PLOS NEGLECT TROP D, V5, DOI 10.1371/journal.pntd.0001279
   Labadie K, 2010, J CLIN INVEST, V120, P894, DOI 10.1172/JCI40104
   Marques CDL, 2017, REV BRAS REUMATOL, V57, pS421, DOI 10.1016/j.rbre.2017.05.006
   Pathak H, 2019, CLIN MED, V19, P381, DOI 10.7861/clinmed.2019-0035
   Silva JVJ, 2018, ACTA TROP, V188, P213, DOI 10.1016/j.actatropica.2018.09.003
NR 16
TC 2
Z9 2
U1 0
U2 1
PU SOC BRASILEIRA MEDICINA TROPICAL
PI BRASILIA
PA UNIV BRASILIA, NUCLEO MEDICINA TROPICAL E NUTRICAO, CAIXA POSTAL 4356,
   BRASILIA, DF 70919-970, BRAZIL
SN 0037-8682
J9 REV SOC BRAS MED TRO
JI Rev. Soc. Bras. Med. Trop.
PY 2023
VL 56
AR e02782023
DI 10.1590/0037-8682-0278-2023
PG 5
WC Parasitology; Tropical Medicine
WE Science Citation Index Expanded (SCI-EXPANDED)
SC Parasitology; Tropical Medicine
GA U2AT1
UT WOS:001082890900001
PM 37792834
OA Green Published, gold
DA 2025-07-26
ER

PT J
AU Gomes, PATD
   Freitas, LAB
   Siqueira, LRP
   da Conceicao, JM
   dos Santos, IR
   Pinto, AF
   Silva, VGD
   Nunes, JS
   Cardoso, MVD
   Pena, LJ
   Leite, ACL
AF de Moraes Gomes, Paulo Andre Teixeira
   Barros Freitas, Luiz Alberto
   Siqueira, Luciana Rabelo Pessoa
   Maria da Conceicao, Juliana
   dos Santos, Ignes Regina
   Pinto, Aline Ferreira
   de Melo Silva, Vanessa Gouveia
   Nunes, Janine Siqueira
   de Oliveira Cardoso, Marcos Verissimo
   Pena, Lindomar Jose
   Leite, Ana Cristina Lima
TI Identification of Novel Zika Virus Inhibitors: A Screening using
   Thiosemicarbazones and Thiazoles Templates
SO CURRENT TOPICS IN MEDICINAL CHEMISTRY
LA English
DT Article
DE Thiazole; Thiosemicarbazone; Phthalimide; Flavivirus; Antiviral
   activity; Zika virus
ID DRUG; OPTIMIZATION; CHIKUNGUNYA; AMERICA; DESIGN
AB Background: Zika virus (ZIKV) remains an important cause of congenital infection, fetal microcephaly, and Guillain-Barre syndrome in the population. In 2016, WHO declared a cluster of microcephaly cases and other neurological disorders reported as a global public health emergency in Brazil. There is still no specific treatment for Zika virus fever, only palliative care. Therefore, there is a need for new therapies against this disease. According to the literature, thiosemicarbazone, phthalimide and thiazole are privileged structures with several biological activities, including antiviral activity against various viruses.Objective: Based on this, this work presents an antiviral screening using previously synthesized compounds derived from thiosemicarbazone, phthalimide, and thiazole as new hits active against ZIKV.Methods After synthesis and characterization, all compounds were submitted to Cytotoxicity by MTT and Antiviral activity against ZIKV assays.Results: Compounds 63, 64, 65, and 73 exhibited major reductions in the ZIKV title from this evaluation. Compounds 63 (99.74%), 64 (99.77%), 65 (99.92%), and 73 (99.21%) showed a higher inhibition than the standard 6MMPr (98.74%) at the CC20 dose. These results revealed new chemical entities with anti-ZIKV activity.Conclusion: These derivatives are promising candidates for further assays. In addition, the current approach brings a new privileged scaffolding, which may drive future drug discovery for ZIKV.
C1 [de Moraes Gomes, Paulo Andre Teixeira; Pena, Lindomar Jose] Univ Fed Pernambuco, Lab Virol & Expt Therapy, Recife, Brazil.
   [de Moraes Gomes, Paulo Andre Teixeira; Barros Freitas, Luiz Alberto; Siqueira, Luciana Rabelo Pessoa; Maria da Conceicao, Juliana; dos Santos, Ignes Regina; Pinto, Aline Ferreira; de Melo Silva, Vanessa Gouveia; Nunes, Janine Siqueira; Leite, Ana Cristina Lima] Univ Fed Pernambuco, Hlth Sci Ctr, Dept Pharmaceut Sci, Lab Med Chem Planning, Recife, PE, Brazil.
   [de Oliveira Cardoso, Marcos Verissimo] Univ Pernambuco UPE, Lab Prospecting Bioact Mol, Petrolina, PE, Brazil.
C3 Universidade Federal de Pernambuco; Universidade Federal de Pernambuco;
   Universidade de Pernambuco (UPE)
RP Leite, ACL (corresponding author), Univ Fed Pernambuco, Hlth Sci Ctr, Dept Pharmaceut Sci, Lab Med Chem Planning, Recife, PE, Brazil.
EM ana.lleite@ufpe.br
RI ; de Oliveira Cardoso, Marcos/B-6669-2014; Teixeira de Moraes Gomes,
   Paulo André/GQQ-3989-2022; Cardoso, Marcos/B-6669-2014; Lima Leite, Ana
   Cristina/AIC-9405-2022; PINTO, ALINE/AAE-2382-2022; Freitas,
   Luiz/JEZ-6768-2023
OI Barros, Luiz Alexandre Moreira/0000-0003-2202-6765; Maria da Conceicao,
   Juliana/0000-0002-8596-1905; dos Santos, Ignes R./0000-0001-8355-9405;
   Siqueira Nunes, Janine/0000-0003-0759-8335; Teixeira de Moraes Gomes,
   Paulo Andre/0000-0001-7089-5653; Freitas, Luiz Alberto
   Barros/0000-0001-5781-3705; PINTO, ALINE/0000-0003-2123-2284; Lima
   Leite, Ana/0000-0002-9346-2292; Cardoso, Marcos/0000-0001-8676-1115; 
FU CNPq; FACEPE
FX Ana Cristina Lima Leite is receiving a senior fellowship from CNPq.
   Paulo Andre Teixeira de Moraes Gomes received a research fellowship from
   FACEPE. Luiz Alberto Barros Freitas, Luciana Rabelo Pessoa Siqueira,
   Juliana Maria da Conceicao, and Aline Ferreira Pinto received a Ph.D.
   fellowship from FACEPE. The authors thank the Departamento de Quimica
   Fundamental (DQF-UFPE) for recording the <SUP>1</SUP>H NMR and
   <SUP>13</SUP>C NMR spectra of compounds. We also thank the Centro de
   Tecnologias Estrategicas do Nordeste (CETENE) for recording the LCMS
   spectra of all compounds.
CR Freitas LAB, 2021, CHEM-BIOL INTERACT, V345, DOI 10.1016/j.cbi.2021.109561
   Behnam MAM, 2016, J MED CHEM, V59, P5622, DOI 10.1021/acs.jmedchem.5b01653
   Chan JFW, 2016, J INFECTION, V72, P507, DOI 10.1016/j.jinf.2016.02.011
   de Carvalho OV, 2017, INT J ANTIMICROB AG, V50, P718, DOI 10.1016/j.ijantimicag.2017.08.016
   Gomes PATD, 2020, CHEMMEDCHEM, V15, P2164, DOI 10.1002/cmdc.202000331
   Fauci AS, 2016, NEW ENGL J MED, V374, P601, DOI 10.1056/NEJMp1600297
   Faye O, 2014, PLOS NEGLECT TROP D, V8, DOI 10.1371/journal.pntd.0002636
   Fonseca K, 2014, AM J TROP MED HYG, V91, P1035, DOI 10.4269/ajtmh.14-0151
   Hernandes MZ, 2010, BIOORGAN MED CHEM, V18, P7826, DOI 10.1016/j.bmc.2010.09.056
   Jadav SS, 2015, BIOORG MED CHEM LETT, V25, P1747, DOI 10.1016/j.bmcl.2015.02.059
   Jadav SS, 2015, LETT DRUG DES DISCOV, V12, P292
   Kok WM, 2016, EXPERT OPIN DRUG DIS, V11, P433, DOI 10.1517/17460441.2016.1160887
   Lai HG, 2013, ANTIVIR RES, V97, P74, DOI 10.1016/j.antiviral.2012.10.009
   Lipinski Christopher A, 2004, Drug Discov Today Technol, V1, P337, DOI 10.1016/j.ddtec.2004.11.007
   Lipinski CA, 2012, ADV DRUG DELIVER REV, V64, P4, DOI 10.1016/j.addr.2012.09.019
   Liu ZY, 2019, NAT REV MICROBIOL, V17, P131, DOI 10.1038/s41579-018-0134-9
   Carvalho DCM, 2022, SCI REP-UK, V12, DOI 10.1038/s41598-022-14243-5
   Meanwell NA, 2011, CHEM RES TOXICOL, V24, P1420, DOI 10.1021/tx200211v
   Micewicz ED, 2018, BIOORG MED CHEM LETT, V28, P452, DOI 10.1016/j.bmcl.2017.12.019
   Musso D, 2014, EUROSURVEILLANCE, V19, P6, DOI 10.2807/1560-7917.ES2014.19.14.20761
   Pastula DM, 2016, J NEUROVIROL, V22, P257, DOI 10.1007/s13365-016-0428-5
   Pielnaa P, 2020, VIROLOGY, V543, P34, DOI 10.1016/j.virol.2020.01.015
   Espíndola JWP, 2015, EUR J MED CHEM, V101, P818, DOI 10.1016/j.ejmech.2015.06.048
   Schuler-Faccini L, 2016, MMWR-MORBID MORTAL W, V65, P59, DOI 10.15585/mmwr.mm6503e2
   Sharma N, 2020, ANTIVIR RES, V182, DOI 10.1016/j.antiviral.2020.104876
   Veber DF, 2002, J MED CHEM, V45, P2615, DOI 10.1021/jm020017n
   WHO-World Health Organization, 2005, STAT 1 M INT HLTH RE
   Yasri S., 2015, Asian Pacific Journal of Tropical Disease, V5, pS31
NR 28
TC 2
Z9 2
U1 1
U2 4
PU BENTHAM SCIENCE PUBL LTD
PI SHARJAH
PA EXECUTIVE STE Y-2, PO BOX 7917, SAIF ZONE, 1200 BR SHARJAH, U ARAB
   EMIRATES
SN 1568-0266
EI 1873-4294
J9 CURR TOP MED CHEM
JI Curr. Top. Med. Chem.
PY 2023
VL 23
IS 6
BP 426
EP 439
DI 10.2174/1568026623666221222124433
PG 14
WC Chemistry, Medicinal
WE Science Citation Index Expanded (SCI-EXPANDED)
SC Pharmacology & Pharmacy
GA U8BM5
UT WOS:001087001100002
PM 36567284
DA 2025-07-26
ER

PT J
AU de Oliveira, JL
   Nogueira, IA
   Amaral, JK
   Campos, LR
   Mendonça, MMM
   Ricarte, MD
   Cavalcanti, LPD
   Schoen, RT
AF de Oliveira, Jobson Lopes
   Nogueira, Igor Albuquerque
   Amaral, J. Kennedy
   Campos, Luciana Ribeiro
   Mendonca, Mariana Macedo Militao
   Ricarte, Marilia de Brito
   Cavalcanti, Luciano Pamplona de Goes
   Schoen, Robert T.
TI Extra-articular Manifestations of Chikungunya
SO REVISTA DA SOCIEDADE BRASILEIRA DE MEDICINA TROPICAL
LA English
DT Review
DE Chikungunya; Arbovirus infection; Cardiovascular abnormalities; Kidney
   diseases; Neurologic manifestations; Skin manifestations
ID NEUROLOGICAL MANIFESTATIONS; VIRUS-INFECTION; DENGUE; FEVER;
   CARDIOMYOPATHY; COMPLICATIONS; MYOCARDITIS; DEPRESSION; HEART; ZIKA
AB Chikungunya fever (CHIK) is a neglected tropical disease associated with chronic arthritis. CHIK is usually a self-limiting condition; however, extra-articular manifestations present as atypical illness in a minority of patients. These atypical features may mimic other conditions and potentially distract physicians from the true diagnosis. This review analyzes the evidence of many unusual extra-articular manifestations reported in cases of CHIK. Depending on the affected system, these unusual manifestations include encephalitis, myocarditis, acute interstitial nephritis, cutaneous manifestations, acute anterior uveitis, abdominal pain, and depression. In addition, coinfections and comorbidities may cause atypical illness and obscure the diagnosis. Further studies are required to clarify the pathophysiology and natural history of CHIK, as it remains a burdening condition. Exploring its atypical symptoms may be the missing scientific piece of this puzzle.
C1 [de Oliveira, Jobson Lopes; Nogueira, Igor Albuquerque] Univ Fed Ceara, Fac Med, Dept Med Clin, Fortaleza, CE, Brazil.
   [de Oliveira, Jobson Lopes; Campos, Luciana Ribeiro; Cavalcanti, Luciano Pamplona de Goes] Ctr Univ Christus, Fac Med, Fortaleza, CE, Brazil.
   [Amaral, J. Kennedy] Inst Med Diagnost Cariri, Juazeiro Do Norte, CE, Brazil.
   [Mendonca, Mariana Macedo Militao; Ricarte, Marilia de Brito] Univ Fortaleza, Fac Med, Fortaleza, CE, Brazil.
   [Cavalcanti, Luciano Pamplona de Goes] Univ Fed Ceara, Fac Med, Dept Saude Comunitaria, Fortaleza, CE, Brazil.
   [Schoen, Robert T.] Yale Univ, Sch Med, Sect Rheumatol, New Haven, CT USA.
C3 Universidade Federal do Ceara; Universidade Fortaleza; Universidade
   Federal do Ceara; Yale University
RP de Oliveira, JL (corresponding author), Univ Fed Ceara, Fac Med, Dept Med Clin, Fortaleza, CE, Brazil.; de Oliveira, JL (corresponding author), Ctr Univ Christus, Fac Med, Fortaleza, CE, Brazil.
EM jobsonlopesdeoliveira@gmail.com
RI de Góes Cavalcanti, Luciano/N-4391-2015; Lopes de Oliveira,
   Jobson/HTN-3258-2023
OI AMARAL PEREIRA, JOSE KENNEDY/0000-0002-0528-8600; Albuquerque Nogueira,
   Igor/0000-0002-3810-672X
CR Alvarez Maria Fernanda, 2017, F1000Res, V6, P390, DOI 10.12688/f1000research.11078.1
   Anwar S, 2020, PLOS NEGLECT TROP D, V14, DOI 10.1371/journal.pntd.0007466
   Arpino C, 2009, REV MED VIROL, V19, P121, DOI 10.1002/rmv.606
   Aurore AC, 2021, AM J KIDNEY DIS, V78, P902, DOI 10.1053/j.ajkd.2021.04.012
   Bonifay T, 2018, PLOS ONE, V13, DOI 10.1371/journal.pone.0207406
   Borgherini G, 2007, CLIN INFECT DIS, V44, P1401, DOI 10.1086/517537
   Farias LABG, 2019, ARQ BRAS CARDIOL, V113, P783, DOI 10.5935/abc.20190187
   Farias LABG, 2018, REV SOC BRAS MED TRO, V51, P403, DOI 10.1590/0037-8682-0259-2017
   Ferreira MLB, 2020, LANCET NEUROL, V19, P826, DOI 10.1016/S1474-4422(20)30232-5
   Cerny T, 2017, NEUROCRIT CARE, V27, P447, DOI 10.1007/s12028-017-0413-8
   Chiam CW, 2015, J GEN VIROL, V96, P3243, DOI 10.1099/jgv.0.000263
   Beserra FLCN, 2019, REV SOC BRAS MED TRO, V52, DOI 10.1590/0037-8682-0232-2018
   Cotella JI, 2021, CARDIOLOGY, V146, P324, DOI 10.1159/000514206
   da Justa Pires Neto R, 2020, Tropical Nephrology, V1st, P91
   Deeba IM, 2019, AM J TROP MED HYG, V100, P1545, DOI 10.4269/ajtmh.19-0122
   Costa DMD, 2023, REV MED VIROL, V33, DOI 10.1002/rmv.2357
   Costa DMD, 2022, J NEPHROL, V35, P1437, DOI 10.1007/s40620-022-01256-6
   Scatularo CE, 2022, TRENDS CARDIOVAS MED, V32, P52, DOI 10.1016/j.tcm.2020.11.003
   Figueiredo T, 2018, J CLIN PSYCHOPHARM, V38, P395, DOI 10.1097/JCP.0000000000000887
   Godaert L, 2017, J AM GERIATR SOC, V65, P2510, DOI 10.1111/jgs.15004
   Esporcatte LPG, 2021, ARQ BRAS OFTALMOL, V84, P549, DOI 10.5935/0004-2749.20210081
   Gupta A, 2018, INDIAN J CRIT CARE M, V22, P5, DOI 10.4103/ijccm.IJCCM_336_17
   Langsjoen RM, 2022, AM J TROP MED HYG, V106, P99, DOI 10.4269/ajtmh.21-0719
   Lee VJ, 2012, PLOS NEGLECT TROP D, V6, DOI 10.1371/journal.pntd.0001786
   Mahendradas P, 2008, OPHTHALMOLOGY, V115, P287, DOI 10.1016/j.ophtha.2007.03.085
   Mahendradas P, 2013, J OPHTHALMIC INFLAMM, V3, DOI 10.1186/1869-5760-3-35
   Mahesh G, 2009, INDIAN J OPHTHALMOL, V57, P148, DOI 10.4103/0301-4738.45508
   Mehta R, 2018, REV MED VIROL, V28, DOI 10.1002/rmv.1978
   Mercado M, 2018, J CLIN VIROL, V103, P16, DOI 10.1016/j.jcv.2018.03.009
   Mittal A, 2007, ARCH OPHTHALMOL-CHIC, V125, P1381, DOI 10.1001/archopht.125.10.1381
   Monteiro JD, 2020, PLOS ONE, V15, DOI 10.1371/journal.pone.0241799
   Murillo-Zamora E, 2018, INT J ENV RES PUB HE, V15, DOI 10.3390/ijerph15112552
   Ninla-aesong P, 2020, VIRAL IMMUNOL, V33, P86, DOI 10.1089/vim.2019.0168
   OBEYESEKERE I, 1973, AM HEART J, V85, P186, DOI 10.1016/0002-8703(73)90459-6
   Oliver GF, 2019, CLIN EXP OPHTHALMOL, V47, P372, DOI 10.1111/ceo.13450
   Pathak S, 2021, INT J PEDIAT, V2021, DOI 10.1155/2021/6613564
   Paul B.J., 2011, Indian J. Rheumatol, V6, P12, DOI [10.1016/S0973-3698(11)60024-1, DOI 10.1016/S0973-3698(11)60024-1]
   Pierrotti LC, 2017, INT J INFECT DIS, V64, P96, DOI 10.1016/j.ijid.2017.09.009
   Pinheiro TJ, 2016, ARQ NEURO-PSIQUIAT, V74, P937, DOI 10.1590/0004-282X20160138
   Rajapakse S, 2010, T ROY SOC TROP MED H, V104, P89, DOI 10.1016/j.trstmh.2009.07.031
   Ramacciotti E, 2019, CLIN APPL THROMB-HEM, V25, DOI 10.1177/1076029618821184
   Rampal, 2007, J Assoc Physicians India, V55, P765
   Freitas ARR, 2018, EMERG INFECT DIS, V24, P2352, DOI 10.3201/eid2412.170639
   Rodríguez-Morales AJ, 2018, CYTOKINE, V102, P161, DOI 10.1016/j.cyto.2017.08.011
   Rodriguez-Morales AJ, 2017, RHEUMATOL INT, V37, P1149, DOI 10.1007/s00296-017-3747-9
   Shah Ankit B, 2018, Proc (Bayl Univ Med Cent), V31, P487, DOI 10.1080/08998280.2018.1482519
   Sharp TM, 2021, CLIN INFECT DIS, V73, pE345, DOI 10.1093/cid/ciaa837
   Simon F, 2008, AM J TROP MED HYG, V78, P212, DOI 10.4269/ajtmh.2008.78.212
   Singh A, 2017, J GLOB INFECT DIS, V9, P33, DOI 10.4103/0974-777X.194374
   Singh A, 2017, INDIAN PEDIATR, V54, P249, DOI 10.1007/s13312-017-1040-3
   Soares DS, 2020, BRAZ J PSYCHIAT, V42, P687, DOI 10.1590/1516-4446-2020-0892
   Srikirin P, 2022, AM J TROP MED HYG, V107, P1107, DOI 10.4269/ajtmh.22-0339
   Suhrbier A, 2019, NAT REV RHEUMATOL, V15, P597, DOI 10.1038/s41584-019-0276-9
   Tanay A, 2017, CURR OPIN RHEUMATOL, V29, P389, DOI 10.1097/BOR.0000000000000396
   Tandale BV, 2009, J CLIN VIROL, V46, P145, DOI 10.1016/j.jcv.2009.06.027
   Tavares BM, 2019, TRANSPLANTATION, V103, P441, DOI 10.1097/TP.0000000000002363
   Traverse EM, 2022, VIRUSES-BASEL, V14, DOI 10.3390/v14081786
   Traverse EM, 2021, TROP MED INFECT DIS, V6, DOI 10.3390/tropicalmed6030108
   Ward CE, 2018, PEDIATR EMERG CARE, V34, P510, DOI 10.1097/PEC.0000000000001529
   Wiwanitkit V, 2006, INT J CARDIOL, V112, P122, DOI 10.1016/j.ijcard.2005.09.027
NR 60
TC 6
Z9 6
U1 0
U2 0
PU SOC BRASILEIRA MEDICINA TROPICAL
PI BRASILIA
PA UNIV BRASILIA, NUCLEO MEDICINA TROPICAL E NUTRICAO, CAIXA POSTAL 4356,
   BRASILIA, DF 70919-970, BRAZIL
SN 0037-8682
J9 REV SOC BRAS MED TRO
JI Rev. Soc. Bras. Med. Trop.
PY 2023
VL 56
AR e03412023
DI 10.1590/0037-8682-0341-2023
PG 7
WC Parasitology; Tropical Medicine
WE Science Citation Index Expanded (SCI-EXPANDED)
SC Parasitology; Tropical Medicine
GA CJ6M2
UT WOS:001124924300001
PM 38088664
OA gold
DA 2025-07-26
ER

PT J
AU El Hajji, M
AF El Hajji, Miled
TI Periodic solutions for chikungunya virus dynamics in a seasonal
   environment with a general incidence rate
SO AIMS MATHEMATICS
LA English
DT Article
DE CHIKV epidemic model; seasonal environment; periodic solution; Lyapunov
   stability; uniform persistence; extinction; basic reproduction number
ID EPIDEMIC THRESHOLD; MODELS; DISEASES
AB The chikungunya virus (CHIKV) infects macrophages and adherent cells and it can be transmitted via a direct contact with the virus or with an already infected cell. Thus, the CHIKV infection can have two routes. Furthermore, it can exhibit seasonal peak periods. Thus, in this paper, we consider a dynamical system model of the CHIKV dynamics under the conditions of a seasonal environment with a general incidence rate and two routes of infection. In the first step, we studied the autonomous system by investigating the global stability of the steady states with respect to the basic reproduction number. In the second step, we establish the existence, uniqueness, positivity and boundedness of a periodic orbit for the non-autonomous system. We show that the global dynamics are determined by using the basic reproduction number denoted by R-0 and they are calculated using the spectral radius of an integral operator. We show the global stability of the disease-free periodic solution if R-0 < 1 and we also show the persistence of the disease if R-0 > 1 where the trajectories converge to a limit cycle. Finally, we display some numerical investigations supporting the theoretical findings.
C1 [El Hajji, Miled] Univ Jeddah, Fac Sci, Dept Math, Jeddah, Saudi Arabia.
C3 University of Jeddah
RP El Hajji, M (corresponding author), Univ Jeddah, Fac Sci, Dept Math, Jeddah, Saudi Arabia.
EM miled.elhajji@enit.rnu.tn
RI El Hajji, Miled/ABE-8547-2020; EL HAJJI, Miled/ABE-8547-2020
OI EL HAJJI, Miled/0000-0002-4718-4463
FU University of Jeddah, Jeddah, Saudi Arabia; University of Jeddah; 
   [UJ-22-DR-95]
FX <B>Acknowledgements</B> This work was funded by the University of
   Jeddah, Jeddah, Saudi Arabia, under grant No. (UJ-22-DR-95) . The
   author, therefore, acknowledges with thanks the University of Jeddah for
   its technical and financial support. The author is also grateful to the
   unknown referees for many constructive suggestions, which helped to
   improve the presentation of the paper.
CR Al-Raeei M, 2023, ANN MED SURG, V85, P316, DOI 10.1097/MS9.0000000000000229
   Albargi AH, 2023, MATHEMATICS-BASEL, V11, DOI 10.3390/math11163530
   Albargi AH, 2023, MATH BIOSCI ENG, V20, P6591, DOI 10.3934/mbe.2023283
   Alsahafi S, 2021, MATHEMATICS-BASEL, V9, DOI 10.3390/math9182186
   Alshehri A, 2022, AIMS MATH, V7, P7117, DOI 10.3934/math.2022397
   Alsolami AA, 2023, MATHEMATICS-BASEL, V11, DOI 10.3390/math11040883
   Bacaër N, 2006, J MATH BIOL, V53, P421, DOI 10.1007/s00285-006-0015-0
   Bacaër N, 2009, B MATH BIOL, V71, P1954, DOI 10.1007/s11538-009-9433-7
   Diekmann O, 2010, J R SOC INTERFACE, V7, P873, DOI 10.1098/rsif.2009.0386
   DIEKMANN O, 1990, J MATH BIOL, V28, P365
   El Hajji M, 2023, MATHEMATICS-BASEL, V11, DOI 10.3390/math11102350
   El Hajji M, 2022, MATH BIOSCI ENG, V19, P2853, DOI 10.3934/mbe.2022131
   El Hajji M, 2022, INT J BIOMATH, V15, DOI 10.1142/S1793524521500881
   El Hajji M, 2021, J KOREAN MATH SOC, V58, P45, DOI 10.4134/JKMS.j190788
   El Hajji M, 2021, THEOR BIOSCI, V140, P27, DOI 10.1007/s12064-020-00324-4
   Elaiw A M., 2020, J. Comput. Anal. Appl, V28, P481
   Elaiw AM, 2018, INT J BIOMATH, V11, DOI 10.1142/S1793524518500626
   Guerrero-Flores S, 2019, ELECTRON J DIFFER EQ
   Hethcote HW., 1989, Applied Mathematical Ecology, P119, DOI [10.1007/978-3-642-61317-35, DOI 10.1007/978-3-642-61317-35]
   La Salle Joseph P, 1976, The stability of dynamical systems, DOI DOI 10.1137/1.9781611970432
   Ma JL, 2006, MATH BIOSCI ENG, V3, P161
   Mahmoud V, 2023, ANN MED SURG, V85, P3386, DOI 10.1097/MS9.0000000000000946
   Nakata Y, 2010, J MATH ANAL APPL, V363, P230, DOI 10.1016/j.jmaa.2009.08.027
   Pinto P, 2023, VIRUSES-BASEL, V15, DOI 10.3390/v15051074
   Roberts F. S., 1978, Graph theory and its applications to problems of society, DOI [10.1137/1.9781611970401, DOI 10.1137/1.9781611970401]
   Sisk A, 2022, METHODS ECOL EVOL, V13, P2503, DOI 10.1111/2041-210X.13978
   van den Driessche P, 2002, MATH BIOSCI, V180, P29, DOI 10.1016/S0025-5564(02)00108-6
   Wang WD, 2008, J DYN DIFFER EQU, V20, P699, DOI 10.1007/s10884-008-9111-8
   Zhang F, 2007, J MATH ANAL APPL, V325, P496, DOI 10.1016/j.jmaa.2006.01.085
   Zhang T, 2007, B MATH BIOL, V69, P2537, DOI 10.1007/s11538-007-9231-z
   Zhao XQ, 2017, CMS Books in Mathematics/Ouvrages de Mathematiques de la SMC, DOI [10.1007/978-3-319-56433-3, DOI 10.1007/978-3-319-56433-3]
NR 31
TC 13
Z9 13
U1 0
U2 9
PU AMER INST MATHEMATICAL SCIENCES-AIMS
PI SPRINGFIELD
PA PO BOX 2604, SPRINGFIELD, MO 65801-2604, UNITED STATES
EI 2473-6988
J9 AIMS MATH
JI AIMS Math.
PY 2023
VL 8
IS 10
BP 24888
EP 24913
DI 10.3934/math.20231269
PG 26
WC Mathematics, Applied; Mathematics
WE Science Citation Index Expanded (SCI-EXPANDED)
SC Mathematics
GA Q7LW2
UT WOS:001059312200001
OA gold
DA 2025-07-26
ER

PT J
AU El-Bably, MK
   Abu-Gdairi, R
   El-Gayar, MA
AF El-Bably, Mostafa K.
   Abu-Gdairi, Radwan
   El-Gayar, Mostafa A.
TI Medical diagnosis for the problem of Chikungunya disease using soft
   rough sets
SO AIMS MATHEMATICS
LA English
DT Article
DE soft sets; soft rough sets; soft delta-rough sets; Chikungunya virus;
   decision-making
ID DECISION-MAKING; FUZZY-SETS
AB One of the most difficulties that doctors face when diagnosing a disease is making an accurate decision to correctly determine the nature of the injury. This is attributable to the similarity of symptoms for different diseases. The current work is devoted to proposing new mathematical methodologies to help in precise decision-making in the medical diagnosis of the problem of Chikungunya virus disease through the use of soft rough sets. In fact, we introduce some improvements for soft rough sets (given by Feng et al.). We suggest a new approach to studying roughness through the use of soft sets to find approximations of any set, i.e., so-called soft delta-rough sets. To illustrate this approach, we compare it with the previous studies and prove that the proposed approach is more accurate than the previous works. The proposed approach is more accurate than Feng et al. approach and extends the scope of applications because the problem of soft upper approximation is solved. The main characterizations of the presented technique are elucidated. Some important relations related to soft delta-rough approximations (such as soft delta-memberships, soft delta-equality and soft delta-inclusion) are provided and their properties are examined. In addition, an important medical application in the diagnosis of the problem of Chikungunya virus using soft delta-rough sets is provided with two algorithms. These algorithms were tested on fictitious data in order to compare them to existing methods which represent simple techniques to use in MATLAB. Additionally, we examine the benefits and weaknesses of the proposed approach and present a plan for some upcoming work.
C1 [El-Bably, Mostafa K.] Tanta Univ, Fac Sci, Math Dept, POB 31527, Tanta, Egypt.
   [Abu-Gdairi, Radwan] Zarqa Univ, Fac Sci, Math Dept, POB 13110, Zarqa, Jordan.
   [El-Gayar, Mostafa A.] Helwan Univ, Fac Sci, Math Dept, POB 11795, Helwan, Egypt.
C3 Egyptian Knowledge Bank (EKB); Tanta University; Zarqa University;
   Egyptian Knowledge Bank (EKB); Helwan University
RP El-Bably, MK (corresponding author), Tanta Univ, Fac Sci, Math Dept, POB 31527, Tanta, Egypt.
EM mostafa.106163@azhar.moe.edu.eg
RI ; El-Bably, Dr. Mostafa K./HDM-9195-2022
OI El-Gayar, Dr. Mostafa Atia/0000-0003-4446-5101; El-Bably, Dr. Mostafa
   K./0000-0002-7779-2443
CR Abd El-Monsef ME, 2017, INT J MACH LEARN CYB, V8, P343, DOI 10.1007/s13042-015-0327-8
   Abo-Tabl EA, 2011, INFORM SCIENCES, V181, P2587, DOI 10.1016/j.ins.2011.01.007
   Abo-Tabl ESA, 2022, AIMS MATH, V7, P9911, DOI 10.3934/math.2022553
   Abu-Gdairi R, 2022, SYMMETRY-BASEL, V14, DOI 10.3390/sym14010095
   Abu-Gdairi R, 2021, MATHEMATICS-BASEL, V9, DOI 10.3390/math9182275
   Acharjya DP, 2022, MULTIMED TOOLS APPL, V81, P13489, DOI 10.1007/s11042-021-11495-7
   Acharjya DP, 2020, ENG APPL ARTIF INTEL, V96, DOI 10.1016/j.engappai.2020.103924
   Acharjya D. P., 2021, ARTIF INTELL, P275, DOI [10.1201/9781003006602, DOI 10.1201/9781003006602]
   Ahmed PK, 2021, INT J HEALTHC INF SY, V16, P49, DOI 10.4018/IJHISI.20210401.oa3
   Ahmed PK, 2019, J MED SYST, V44, DOI 10.1007/s10916-019-1497-9
   Akram M, 2022, J AMB INTEL HUM COMP, DOI 10.1007/s12652-021-03629-4
   Alcantud JCR, 2022, INFORM SCIENCES, V611, P81, DOI 10.1016/j.ins.2022.08.013
   Alcantud JCR, 2022, INFORM SCIENCES, V606, P837, DOI 10.1016/j.ins.2022.05.084
   Alcantud JCR, 2022, EXPERT SYST APPL, V203, DOI 10.1016/j.eswa.2022.117430
   Alcantud JCR, 2022, INT J FUZZY SYST, V24, P1653, DOI 10.1007/s40815-021-01225-4
   Alcantud JCR, 2020, SOFT COMPUT, V24, P9391, DOI 10.1007/s00500-020-04987-5
   Alcantud JCR, 2020, IEEE T FUZZY SYST, V28, P2996, DOI 10.1109/TFUZZ.2019.2946526
   Alcantud JCR, 2016, INT J APPROX REASON, V68, P45, DOI 10.1016/j.ijar.2015.10.004
   Ali MI, 2011, APPL SOFT COMPUT, V11, P3329, DOI 10.1016/j.asoc.2011.01.003
   Allam AA, 2005, LECT NOTES ARTIF INT, V3641, P64, DOI 10.1007/11548669_7
   Chikungunya, About us
   Dalkiliç O, 2023, SOFT COMPUT, V27, P3203, DOI 10.1007/s00500-022-07519-5
   Dalkiliç O, 2022, COMPUT APPL MATH, V41, DOI 10.1007/s40314-022-01922-2
   Das T. K., 2014, International Journal of Intelligent Systems Technologies and Applications, V13, P170, DOI 10.1504/IJISTA.2014.065172
   Dou HL, 2016, KNOWL-BASED SYST, V91, P71, DOI 10.1016/j.knosys.2015.09.011
   El Sayed M, 2021, AIMS MATH, V6, P7872, DOI 10.3934/math.2021457
   El Sayed M, 2020, MATH BIOSCI ENG, V17, P6045, DOI 10.3934/mbe.2020321
   El-Bably MK, 2021, J INTELL FUZZY SYST, V41, P3045, DOI 10.3233/JIFS-210167
   El-Bably MK, 2022, SOFT COMPUT, V26, P4685, DOI 10.1007/s00500-022-06816-3
   El-Bably MK, 2021, J MATH-UK, V2021, DOI 10.1155/2021/2559495
   El-Bably MK, 2021, INT J BIOMATH, V14, DOI 10.1142/S1793524521500868
   El-Bably MK, 2021, TURK J MATH, V45, P1133, DOI 10.3906/mat-2008-93
   El-Gayar M. A., 2022, COMPLEXITY, V2022, P10, DOI [10.1155/2021/2989236, DOI 10.1155/2021/2989236]
   El-Sharkasy MM, 2018, INT J BIOMATH, V11, DOI 10.1142/S1793524518500973
   Feng F, 2011, INFORM SCIENCES, V181, P1125, DOI 10.1016/j.ins.2010.11.004
   Gulzar M., 2021, Int. J. Comput. Intell. Syst, V14, P582, DOI [10.2991/ijcis.d.210106.001, DOI 10.2991/IJCIS.D.210106.001]
   Gulzar M, 2020, IEEE ACCESS, V8, P196075, DOI 10.1109/ACCESS.2020.3034626
   Hameed M. S., 2021, Int. J. Electr. Comput. Eng, V21, P1030, DOI [10.11591/ijeecs.v21.i2.pp1030-1038, DOI 10.11591/IJEECS.V21.I2.PP1030-1038]
   Kumari N, 2023, MULTIMED TOOLS APPL, V82, P13479, DOI 10.1007/s11042-022-13776-1
   Kumari N, 2022, CONCURR COMP-PRACT E, V34, DOI 10.1002/cpe.7107
   Li ZW, 2012, COMPUT MATH APPL, V63, P1066, DOI 10.1016/j.camwa.2011.12.011
   Liu JB, 2022, COMB CHEM HIGH T SCR, V25, P536, DOI 10.2174/1386207323666201230092354
   Liu ZC, 2020, IEEE ACCESS, V8, P41615, DOI 10.1109/ACCESS.2020.2976731
   Lu HC, 2021, J INTELL FUZZY SYST, V40, P12459, DOI 10.3233/JIFS-201706
   Maji PK, 2002, COMPUT MATH APPL, V44, P1077, DOI 10.1016/S0898-1221(02)00216-X
   Marei E. A., 2007, Master's Thesis
   Marei E. A., 2015, EUR J SCI RES, V133, P49
   Molodtsov D, 1999, COMPUT MATH APPL, V37, P19, DOI 10.1016/S0898-1221(99)00056-5
   Monsef M. A. E., 2014, Int. J. Granul. Comput. Rough Sets Intell. Syst., V3, P257, DOI [10.1504/ijgcrsis.2014.068022, DOI 10.1504/IJGCRSIS.2014.068022]
   Nawar AS, 2022, AIMS MATH, V7, P2479, DOI 10.3934/math.2022139
   PAWLAK Z, 1982, INT J COMPUT INF SCI, V11, P341, DOI 10.1007/BF01001956
   Roy AR, 2007, J COMPUT APPL MATH, V203, P412, DOI 10.1016/j.cam.2006.04.008
   Shabir M, 2013, KNOWL-BASED SYST, V40, P72, DOI 10.1016/j.knosys.2012.11.012
   Suo ML, 2020, INFORM SCIENCES, V539, P49, DOI 10.1016/j.ins.2020.05.124
   Tchier F, 2021, ENTROPY-SWITZ, V23, DOI 10.3390/e23091176
   Thivagar M.L., 2013, Int J Math Stat Inven, V1, P31
   Thivagar M. L., 2012, International Journal of Information Science, V2, P33, DOI [DOI 10.5923/J.IJIS.20120204.01, 10.25291/VR/36-VR-33]
   Yang JL, 2020, KNOWL-BASED SYST, V194, DOI 10.1016/j.knosys.2020.105538
   Yang XB, 2007, ADV SOFT COMP, V40, P345, DOI 10.1007/978-3-540-71441-5_39
   Yao Y.Y., 1998, Rough Sets in Knowledge Discovery, V1, P286
   Yao YY, 2022, INT J APPROX REASON, V142, P231, DOI 10.1016/j.ijar.2021.11.012
   Yao YY, 2020, INT J APPROX REASON, V116, P106, DOI 10.1016/j.ijar.2019.11.002
   Yao YY, 2010, INFORM SCIENCES, V180, P341, DOI 10.1016/j.ins.2009.09.021
   ZADEH LA, 1965, INFORM CONTROL, V8, P338, DOI 10.1016/S0019-9958(65)90241-X
   Zhang PF, 2022, INT J APPROX REASON, V140, P7, DOI 10.1016/j.ijar.2021.09.017
NR 65
TC 29
Z9 29
U1 1
U2 10
PU AMER INST MATHEMATICAL SCIENCES-AIMS
PI SPRINGFIELD
PA PO BOX 2604, SPRINGFIELD, MO 65801-2604, UNITED STATES
EI 2473-6988
J9 AIMS MATH
JI AIMS Math.
PY 2023
VL 8
IS 4
BP 9082
EP 9105
DI 10.3934/math.2023455
PG 24
WC Mathematics, Applied; Mathematics
WE Science Citation Index Expanded (SCI-EXPANDED)
SC Mathematics
GA 9E9WJ
UT WOS:000937128300007
OA gold
DA 2025-07-26
ER

PT J
AU Fei, XW
   Xiao, S
   Huang, XD
   Li, ZJ
   Li, XH
   He, CH
   Li, YJ
   Zhang, XX
   Deng, XD
AF Fei, Xiaowen
   Xiao, Sha
   Huang, Xiaodan
   Li, Zhijie
   Li, Xinghan
   He, Changhao
   Li, Yajun
   Zhang, Xiuxia
   Deng, Xiaodong
TI Control of Aedes mosquito populations using recombinant
   microalgae expressing short hairpin RNAs and their effect on plankton
SO PLOS NEGLECTED TROPICAL DISEASES
LA English
DT Article
ID CHITIN SYNTHASE GENES; METEOROLOGICAL FACTORS; DENGUE; IDENTIFICATION;
   INTERFERENCE; ISRAELENSIS; CHIKUNGUNYA; PERSISTENCE; METABOLISM;
   SEQUENCE
AB Author summaryA new low-cost strategy was developed to control vector mosquitoes safely. Chlorella was genetically modified to produce siRNA targeting the mosquito chsa gene, inhibiting gene expression after the larval stage. The inhibition prevented metamorphosis with high larval mortality in both Aedes aegypti and Aedes albopictus. The recombinant Chlorella performed well in the simulated field trials but impacted plankton populations in the released water, which indicates that the technology requires further optimization for field use. This approach is promising for biorational mosquito control to prevent mosquito-borne diseases.
   New biocontrol strategies are urgently needed to combat vector-borne infectious diseases. This study presents a low-cost method to produce a potential mosquito insecticide that utilizes the microalgae released into suburban water sources to control mosquito populations. Chlorella microalgae are ubiquitous in local waters, which were chosen as the host for genetic transfection. This species facilitated the recombinant algae to adapt to the prevailing environmental conditions with rapid growth and high relative abundance. The procedure involved microalgae RNAi-based insecticides developed using short hairpin RNAs targeting the Aedes aegypti chitin synthase A (chsa) gene in Chlorella. These insecticides effectively silenced the chsa gene, inhibiting Aedes metamorphosis in the laboratory and simulated-field trials. This study explored the impact of recombinant microalgae on the phytoplankton and zooplankton in suburban waters. High-throughput sequencing revealed that rapid reproduction of recombinant Chlorella indirectly caused the disappearance of some phytoplankton and reduced the protozoan species. This study demonstrated that a recombinant microalgae-based insecticide could effectively reduce the population of Aedes mosquitoes in the laboratory and simulated field trials. However, the impact of this technology on the environment and ecology requires further investigation.
C1 [Fei, Xiaowen; Xiao, Sha; Huang, Xiaodan; Li, Zhijie; He, Changhao] Hainan Med Coll, Dept Biochem & Mol Biol, Haikou, Peoples R China.
   [Li, Xinghan; Li, Yajun; Zhang, Xiuxia; Deng, Xiaodong] Chinese Acad Trop Agr Sci, Inst Trop Biosci & Biotechnol, Haikou, Peoples R China.
   [Li, Xinghan; Li, Yajun; Zhang, Xiuxia; Deng, Xiaodong] Hainan Inst Trop Agr Resources, Key Lab Biol & Genet Resources Trop Crops Hainan P, Haikou, Peoples R China.
   [Li, Yajun; Zhang, Xiuxia; Deng, Xiaodong] Hainan Prov Key Lab Funct Components Res & Utiliza, Haikou, Peoples R China.
   [Deng, Xiaodong] Zhanjiang Expt Stn, CATAS, Zhanjiang, Peoples R China.
C3 Hainan Medical University; Chinese Academy of Tropical Agricultural
   Sciences; Chinese Academy of Tropical Agricultural Sciences
RP Deng, XD (corresponding author), Chinese Acad Trop Agr Sci, Inst Trop Biosci & Biotechnol, Haikou, Peoples R China.; Deng, XD (corresponding author), Hainan Inst Trop Agr Resources, Key Lab Biol & Genet Resources Trop Crops Hainan P, Haikou, Peoples R China.; Deng, XD (corresponding author), Hainan Prov Key Lab Funct Components Res & Utiliza, Haikou, Peoples R China.; Deng, XD (corresponding author), Zhanjiang Expt Stn, CATAS, Zhanjiang, Peoples R China.
EM dengxiaodong@itbb.org.cn
RI Deng, Xiao-dong/B-5099-2019; fei, xiaowen/GRJ-8141-2022; Li,
   Zhijie/AGW-3897-2022
FU National Natural Science Foundation of China [82260669, 31870344]; Key
   Projects of Hainan Province [ZDYF2022SHFZ314]; Financial Fund of the
   Ministry of Agriculture and Rural Affairs, P.R.China [NFZX2021,
   NHYYSWZZZYKZX2020]; special fund for Basic Scientific Research Business
   of the Chinese Academy of Tropical Agricultural Sciences [1630052019012]
FX X.D.D acknowledges the support of the National Natural Science
   Foundation of China (31870344). X.W.F acknowledges the financial support
   of the National Natural Science Foundation of China (82260669). X.D.D
   acknowledges the the support of Key Projects of Hainan Province
   (ZDYF2022SHFZ314), and Financial Fund of the Ministry of Agriculture and
   Rural Affairs, P.R.China (Projects NFZX2021 and NHYYSWZZZYKZX2020), and
   a special fund for Basic Scientific Research Business of the Chinese
   Academy of Tropical Agricultural Sciences(1630052019012). The funders
   had no role in study design, data collection and analysis, decision to
   publish, or preparation of the manuscript.
CR Airs PM, 2017, INSECTS, V8, DOI 10.3390/insects8010004
   Arakane Y, 2004, INSECT BIOCHEM MOLEC, V34, P291, DOI 10.1016/j.ibmb.2003.11.004
   Benelli G, 2016, INSECTS, V7, DOI 10.3390/insects7040052
   Bhatt S, 2013, NATURE, V496, P504, DOI 10.1038/nature12060
   Burt FJ, 2012, LANCET, V379, P662, DOI 10.1016/S0140-6736(11)60281-X
   Cao-Lormeau VM, 2016, LANCET, V387, P1531, DOI 10.1016/S0140-6736(16)00562-6
   Cheung MK, 2010, ISME J, V4, P1053, DOI 10.1038/ismej.2010.26
   Dalla Bona AC, 2016, PARASITE VECTOR, V9, DOI 10.1186/s13071-016-1634-y
   Deng XD, 2013, BMC BIOCHEM, V14, DOI 10.1186/1471-2091-14-38
   Després L, 2014, BIOL LETTERS, V10, DOI 10.1098/rsbl.2014.0716
   Dhandapani RK, 2019, SCI REP-UK, V9, DOI 10.1038/s41598-019-45019-z
   Doucet D, 2012, ADV INSECT PHYSIOL, V43, P437, DOI 10.1016/B978-0-12-391500-9.00006-1
   Drake LL, 2015, SCI REP-UK, V5, DOI 10.1038/srep07795
   Dzaki N, 2017, SCI REP-UK, V7, DOI 10.1038/srep43618
   Edgar RC, 2013, NAT METHODS, V10, P996, DOI [10.1038/NMETH.2604, 10.1038/nmeth.2604]
   Fan J, 2014, EPIDEMIOL INFECT, V142, P634, DOI 10.1017/S0950268813001519
   Fei XW, 2021, PARASITE VECTOR, V14, DOI 10.1186/s13071-021-04885-1
   Fei XW, 2020, PLOS ONE, V15, DOI 10.1371/journal.pone.0240223
   Flynn JM, 2015, ECOL EVOL, V5, P2252, DOI 10.1002/ece3.1497
   Fu M., 2000, MAR SCI-CHINA, V24, P8
   GAMBLE HR, 1992, J HELMINTHOL SOC W, V59, P234
   Guan WB, 2022, HARMFUL ALGAE, V111, DOI 10.1016/j.hal.2021.102164
   Hogenkamp DG, 2005, INSECT BIOCHEM MOLEC, V35, P529, DOI 10.1016/j.ibmb.2005.01.016
   John U, 2014, PROTIST, V165, P779, DOI 10.1016/j.protis.2014.10.001
   Kim CE, 2020, INT J MOL SCI, V21, DOI 10.3390/ijms21082944
   Lamacchia Marina, 2013, Methods Mol Biol, V923, P161
   Lanuza MD, 1996, INT J PARASITOL, V26, P527, DOI 10.1016/0020-7519(96)00010-0
   Liu J., 2019, J. Beijing Univ. Agric., V34, P9
   Liu Qi-Yong, 2020, Zhongguo Meijie Shengwuxue ji Kongzhi Zazhi = Chinese Journal of Vector Biology and Control, V31, P1, DOI 10.11853/j.issn.1003.8280.2020.01.001
   Liu QiYong Liu QiYong, 2019, Zhongguo Meijie Shengwuxue ji Kongzhi Zazhi = Chinese Journal of Vector Biology and Control, V30, P361
   Livak KJ, 2001, METHODS, V25, P402, DOI 10.1006/meth.2001.1262
   MANSFIELD LS, 1992, COMP BIOCHEM PHYS B, V103, P681, DOI 10.1016/0305-0491(92)90390-D
   Moreira MF, 2007, INSECT BIOCHEM MOLEC, V37, P1249, DOI 10.1016/j.ibmb.2007.07.017
   Moyes CL, 2017, PLOS NEGLECT TROP D, V11, DOI 10.1371/journal.pntd.0005625
   Mysore K, 2019, PARASITE VECTOR, V12, DOI 10.1186/s13071-019-3504-x
   Mysore K, 2019, PLOS NEGLECT TROP D, V13, DOI 10.1371/journal.pntd.0007422
   Paris M, 2011, PEST MANAG SCI, V67, P122, DOI 10.1002/ps.2046
   Patterson J, 2016, WEST J EMERG MED, V17, P671, DOI 10.5811/westjem.2016.9.30904
   Petersen LR, 2016, NEW ENGL J MED, V374, P1552, DOI [10.1056/NEJMra1602113, 10.1056/NEJMc1606769]
   Pillai AB, 2017, INSECT MOL BIOL, V26, P127, DOI 10.1111/imb.12282
   Qin Xiao-ning, 2022, Zhongguo Meijieshengwuxue Ji Kongzhi Zazhi, V33, P201, DOI 10.11853/j.issn.1003.8280.2022.02.006
   Quast Christian, 2013, Nucleic Acids Res, V41, pD590, DOI 10.1093/nar/gks1219
   Rasmussen SA, 2016, NEW ENGL J MED, V374, P1981, DOI 10.1056/NEJMsr1604338
   Rohr J, 2004, PLANT J, V40, P611, DOI 10.1111/j.1365-313X.2004.02227.x
   Salles TS, 2018, PARASITE VECTOR, V11, DOI 10.1186/s13071-018-2830-8
   Shen JC, 2015, BIOMED ENVIRON SCI, V28, P321, DOI 10.3967/bes2015.046
   Singh AD, 2013, J INSECT SCI, V13, DOI 10.1673/031.013.6901
   Slatko BE, 2014, MOL BIOCHEM PARASIT, V195, P88, DOI 10.1016/j.molbiopara.2014.07.004
   Souza-Ferreira PS, 2014, INSECT BIOCHEM MOLEC, V51, P101, DOI 10.1016/j.ibmb.2013.12.004
   SPINDLER KD, 1990, PARASITOL RES, V76, P283, DOI 10.1007/BF00928180
   Tellam RL, 2000, EUR J BIOCHEM, V267, P6025, DOI 10.1046/j.1432-1327.2000.01679.x
   Tetreau G, 2012, APPL ENVIRON MICROB, V78, P8362, DOI 10.1128/AEM.02088-12
   Wang CH, 2003, BIOMED ENVIRON SCI, V16, P340
   Wang YaLi Wang YaLi, 2016, Acta Hydrobiologica Sinica, V40, P370
   WHITTAKER R H, 1972, Taxon, V21, P213, DOI 10.2307/1218190
   WINNEPENNINCKX B, 1993, TRENDS GENET, V9, P407
   Wu Q, 2020, ACTA TROP, V204, DOI 10.1016/j.actatropica.2020.105343
   Zhang H, 2015, ENTOMOL EXP APPL, V155, P218, DOI 10.1111/eea.12300
   Zhang X, 2015, JOVE-J VIS EXP, DOI 10.3791/52523
   Zhu YC, 2002, INSECT BIOCHEM MOLEC, V32, P1497, DOI 10.1016/S0965-1748(02)00070-X
   Zimmermann J, 2011, ORG DIVERS EVOL, V11, P173, DOI 10.1007/s13127-011-0050-6
   Zimoch L, 2002, CELL TISSUE RES, V308, P287, DOI 10.1007/s00441-002-0546-7
NR 62
TC 5
Z9 5
U1 4
U2 16
PU PUBLIC LIBRARY SCIENCE
PI SAN FRANCISCO
PA 1160 BATTERY STREET, STE 100, SAN FRANCISCO, CA 94111 USA
SN 1935-2735
J9 PLOS NEGLECT TROP D
JI Plos Neglect. Trop. Dis.
PD JAN
PY 2023
VL 17
IS 1
AR e0011109
DI 10.1371/journal.pntd.0011109
PG 21
WC Infectious Diseases; Parasitology; Tropical Medicine
WE Science Citation Index Expanded (SCI-EXPANDED)
SC Infectious Diseases; Parasitology; Tropical Medicine
GA A5FK8
UT WOS:000955377100001
PM 36701378
OA gold, Green Published
DA 2025-07-26
ER

PT J
AU Ferreira, MAD
   Aguirre-Obando, OA
   Twerdochlib, AL
   Palacio-Cortés, AM
   Navarro-Silva, MA
AF Ferreira, Monique Ane da Luz
   Aguirre-Obando, Oscar Alexander
   Twerdochlib, Adriana Lacerda
   Palacio-Cortes, Angela Maria
   Navarro-Silva, Mario Antonio
TI Genetic diversity and Kdr mutations of natural Aedes
   (Stegomyia) aegypti (Diptera: Culicidae) populations of
   Brazil
SO REVISTA BRASILEIRA DE ENTOMOLOGIA
LA English
DT Article
DE Pyrethroid resistance; Vector control; Kdr mutations; Genetic diversity
ID SODIUM-CHANNEL GENE; PYRETHROID RESISTANCE; AEGYPTI DIPTERA; DNA
   POLYMORPHISM; SOFTWARE; DDT; VARIABILITY; ALBOPICTUS; VECTOR; DENGUE
AB Aedes (Stegomyia) aegypti is an important vector of dengue, yellow fever, chikungunya and Zika virus. It is well known that resistance monitoring and genetic diversity data help designing the vector control programs. This study aimed to evaluate resistance to pyrethroids (PYs) through the frequency of kdrmutations Val1016IIe and F1534C, and the genetic variation of the mitochondrial gene ND4 in six natural populations of A. aegypti from Parana - Brazil. Adults were obtained from eggs collected from Alvorada do Sul, Marilena, Maringa, Nova Londrina, Paranavai and Sao Carlos do Ivai. From these adults, 345 were used to identify the 1016 and 1534 sites, and 120 were used to perform the ND4 gene analysis. The studied populations from Parana showed PYs resistance, low gene flow and genetic diversity. Additionally, a relationship was observed among the haplotypes of populations from the Amazon and Southeastern Brazil, Peru, Mexico, and North America.
C1 [Ferreira, Monique Ane da Luz; Palacio-Cortes, Angela Maria; Navarro-Silva, Mario Antonio] Univ Fed Parana, Dept Zool, Lab Morfol & Fisiol Culicidae & Chironomidae, Curitiba, PR, Brazil.
   [Aguirre-Obando, Oscar Alexander] Univ Quindio, Escuela Invest Biomatemat, Armenia, Quindio, Colombia.
   [Twerdochlib, Adriana Lacerda] Fac Pequeno Principe, Curitiba, PR, Brazil.
C3 Universidade Federal do Parana; Universidad del Quindio; Hospital
   Pequeno Principe
RP Palacio-Cortés, AM (corresponding author), Univ Fed Parana, Dept Zool, Lab Morfol & Fisiol Culicidae & Chironomidae, Curitiba, PR, Brazil.
EM anpalacioc@gmail.com
RI ; Aguirre-Obando, Oscar/LVS-1090-2024; Aguirre Obando, Oscar
   Alexander/LVS-1090-2024; da Silva, Mario/C-5287-2013
OI Navarro da Silva, Mario Antonio/0000-0002-9762-632X; Aguirre Obando,
   Oscar Alexander/0000-0003-2480-7004; Palacio Cortes, Angela
   Maria/0000-0001-7437-8880; 
FU National Council for Scientific and Technological Development - CNPq
   [312287/2020-8]
FX National Council for Scientific and Technological Development - CNPq
   (process 312287/2020-8).
CR Achee Nicole L, 2015, PLoS Negl Trop Dis, V9, pe0003655, DOI 10.1371/journal.pntd.0003655
   Aguirre-Obando OA, 2015, ZOOLOGIA-CURITIBA, V32, P14
   Al Ali KH, 2016, IRAN J BIOTECHNOL, V14, P58, DOI 10.15171/ijb.1329
   Alexander B, 2009, TROP MED INT HEALTH, V14, P1272, DOI 10.1111/j.1365-3156.2009.02371.x
   Alvarez LC, 2015, PEST MANAG SCI, V71, P863, DOI 10.1002/ps.3846
   Núñez CA, 2016, REV BRAS ENTOMOL, V60, P186, DOI 10.1016/j.rbe.2016.03.001
   [Anonymous], 2005, Safety of pyrethroids for public health use
   Bariami V, 2012, PLOS NEGLECT TROP D, V6, DOI 10.1371/journal.pntd.0001692
   Barrera-Illanes AN, 2023, PARASITE VECTOR, V16, DOI 10.1186/s13071-023-05840-y
   Bellinato DF, 2016, BIOMED RES INT, V2016, DOI 10.1155/2016/8603263
   Linss JGB, 2014, PARASITE VECTOR, V7, DOI 10.1186/1756-3305-7-25
   Black WC, 2009, INSECT MOL BIOL, V18, P705, DOI 10.1111/j.1365-2583.2009.00925.x
   Bloomquist JR, 1996, ANNU REV ENTOMOL, V41, P163, DOI 10.1146/annurev.en.41.010196.001115
   Bosio CF, 2005, AM J TROP MED HYG, V72, P434, DOI 10.4269/ajtmh.2005.72.434
   Bracco J. E., 2007, Genetic Variability of Aedes aegypti in the Americas Using a Mitochondrial Gene: Evidence of Multiple Introductions
   Braga IA, 2007, EPIDEMIOL SERV SAUDE, V16, P279
   Brengues C, 2003, MED VET ENTOMOL, V17, P87, DOI 10.1046/j.1365-2915.2003.00412.x
   Castro LA, 2021, PLOS NEGLECT TROP D, V15, DOI 10.1371/journal.pntd.0009392
   Catterall WA, 2014, EXP PHYSIOL, V99, P35, DOI 10.1113/expphysiol.2013.071969
   Chang C, 2009, INSECT BIOCHEM MOLEC, V39, P272, DOI 10.1016/j.ibmb.2009.01.001
   Chen ML, 2020, ARCH INSECT BIOCHEM, V104, DOI 10.1002/arch.21686
   Christopher SR., 1960, Aedes aegypti (L.), the Yellow Fever Mosquito: Its Life History, Bionomics and Structure
   Clement M, 2000, MOL ECOL, V9, P1657, DOI 10.1046/j.1365-294x.2000.01020.x
   Cossio-Bayugar R., 2018, BioMed Res. Int., V2018, P1
   Costa-da-Silva AL, 2005, MEM I OSWALDO CRUZ, V100, P639, DOI 10.1590/S0074-02762005000600007
   da Silva AG, 2012, EVOL APPL, V5, P664, DOI 10.1111/j.1752-4571.2012.00244.x
   da-Cunha MP, 2005, MEM I OSWALDO CRUZ, V100, P441, DOI 10.1590/S0074-02762005000400017
   Dalla Bona AC, 2012, ZOOLOGIA-CURITIBA, V29, P540, DOI 10.1590/S1984-46702012000600005
   Darriba D, 2012, NAT METHODS, V9, P772, DOI 10.1038/nmeth.2109
   Davies TGE, 2007, IUBMB LIFE, V59, P151, DOI 10.1080/15216540701352042
   Tanabe ELD, 2018, REV INST MED TROP SP, V60, DOI [10.1590/S1678-9946201860019, 10.1590/s1678-9946201860019]
   Dulbecco A., 2022, Front. Trop. Dis, V3, DOI DOI 10.3389/FITD.2022.823093
   Escobar D, 2022, PATHOGENS, V11, DOI 10.3390/pathogens11060620
   Excoffier L, 2010, MOL ECOL RESOUR, V10, P564, DOI 10.1111/j.1755-0998.2010.02847.x
   FAY R. W., 1966, MOSQUITO NEWS, V26, P531
   Forattini OP., 2002, CULICIDOLOGIA MED, V2
   Francis S, 2017, PLOS ONE, V12, DOI 10.1371/journal.pone.0179673
   Chapadense FGG, 2015, REV SOC BRAS MED TRO, V48, P607, DOI 10.1590/0037-8682-0046-2015
   Garcia GD, 2018, PLOS NEGLECT TROP D, V12, DOI 10.1371/journal.pntd.0006227
   Girard M, 2020, VACCINE, V38, P3989, DOI 10.1016/j.vaccine.2020.04.011
   Goodstadt L, 2001, BIOINFORMATICS, V17, P845, DOI 10.1093/bioinformatics/17.9.845
   Gorrochotegui-Escalante N, 2002, AM J TROP MED HYG, V66, P213, DOI 10.4269/ajtmh.2002.66.213
   Haddi K, 2017, SCI REP-UK, V7, DOI 10.1038/srep46549
   Harris AF, 2010, AM J TROP MED HYG, V83, P277, DOI 10.4269/ajtmh.2010.09-0623
   Hernandez JR, 2021, PLOS NEGLECT TROP D, V15, DOI 10.1371/journal.pntd.0009833
   Herrera F, 2006, MEM I OSWALDO CRUZ, V101, P625, DOI 10.1590/S0074-02762006000600008
   Hlaing T, 2009, BMC GENET, V10, DOI 10.1186/1471-2156-10-11
   Hotez PJ, 2017, PLOS NEGLECT TROP D, V11, DOI 10.1371/journal.pntd.0005462
   Itokawa K, 2021, PEST MANAG SCI, V77, P2887, DOI 10.1002/ps.6324
   Kawada H, 2009, PLOS NEGLECT TROP D, V3, DOI 10.1371/journal.pntd.0000527
   Kearse M, 2012, BIOINFORMATICS, V28, P1647, DOI 10.1093/bioinformatics/bts199
   Khater EIM, 2021, J MED ENTOMOL, V58, P2161, DOI 10.1093/jme/tjab112
   Koou SY, 2014, J MED ENTOMOL, V51, P170, DOI 10.1603/ME13113
   Kraemer MUG, 2019, NAT MICROBIOL, V4, P854, DOI 10.1038/s41564-019-0376-y
   Kraemer MUG, 2015, ELIFE, V4, DOI 10.7554/eLife.08347
   Kumar R, 2020, TICKS TICK-BORNE DIS, V11, DOI 10.1016/j.ttbdis.2020.101404
   Kushwah RBS, 2015, J VECTOR DIS, V52, P95
   Larkin K, 2020, PARASITE VECTOR, V13, DOI 10.1186/s13071-020-04183-2
   Librado P, 2009, BIOINFORMATICS, V25, P1451, DOI 10.1093/bioinformatics/btp187
   Lima RS, 2009, GENET MOL BIOL, V32, P414, DOI 10.1590/S1415-47572009005000036
   Lopez-Monroy B., 2018, Pest management science
   Lowe R, 2018, INT J ENV RES PUB HE, V15, DOI 10.3390/ijerph15010096
   Macoris MD, 2018, PLOS NEGLECT TROP D, V12, DOI 10.1371/journal.pntd.0006390
   Martins AJ, 2009, TROP MED INT HEALTH, V14, P1351, DOI 10.1111/j.1365-3156.2009.02378.x
   McAllister JC, 2012, J VECTOR ECOL, V37, P325, DOI 10.1111/j.1948-7134.2012.00234.x
   Caldera SM, 2013, BIOMEDICA, V33, P89, DOI 10.7705/biomedica.v33i0.1573
   Mills RM, 2020, AM J MED, V133, P1262, DOI 10.1016/j.amjmed.2020.05.022
   Monteiro FA, 2014, PLOS NEGLECT TROP D, V8, DOI 10.1371/journal.pntd.0003167
   Silva NIO, 2020, VIROL J, V17, DOI 10.1186/s12985-019-1277-7
   Paduan KD, 2008, J MED ENTOMOL, V45, P59, DOI 10.1603/0022-2585(2008)45[59:MDPAHI]2.0.CO;2
   Paupy C, 2012, INFECT GENET EVOL, V12, P1260, DOI 10.1016/j.meegid.2012.04.012
   Peakall R, 2012, BIOINFORMATICS, V28, P2537, DOI 10.1093/bioinformatics/bts460
   García GP, 2009, PLOS NEGLECT TROP D, V3, DOI 10.1371/journal.pntd.0000531
   Ponce-García G, 2016, J MED ENTOMOL, V53, P1410, DOI 10.1093/jme/tjw115
   Ranson H, 2010, TropIKAnet, V1
   RICE WR, 1989, EVOLUTION, V43, P223, DOI 10.1111/j.1558-5646.1989.tb04220.x
   Saavedra-Rodriguez K, 2007, INSECT MOL BIOL, V16, P785, DOI 10.1111/j.1365-2583.2007.00774.x
   Saavedra-Rodriguez K, 2021, PLOS GENET, V17, DOI 10.1371/journal.pgen.1009606
   Saavedra-Rodriguez K, 2018, SCI REP-UK, V8, DOI 10.1038/s41598-018-25222-0
   Saha P, 2019, PLOS ONE, V14, DOI 10.1371/journal.pone.0215541
   Seixas G, 2013, MEM I OSWALDO CRUZ, V108, P3, DOI 10.1590/0074-0276130386
   Gaspe MS, 2021, PARASITE VECTOR, V14, DOI 10.1186/s13071-021-04942-9
   Srisawat R, 2010, APPL ENTOMOL ZOOL, V45, P275, DOI 10.1303/aez.2010.275
   Tamura K, 2007, MOL BIOL EVOL, V24, P1596, DOI 10.1093/molbev/msm092
   THOMPSON JD, 1994, NUCLEIC ACIDS RES, V22, P4673, DOI 10.1093/nar/22.22.4673
   Twerdochlib AL, 2012, REV BRAS ENTOMOL, V56, P249, DOI 10.1590/S0085-56262012005000030
   Urdaneta-Marquez L, 2008, AM J TROP MED HYG, V78, P479, DOI 10.4269/ajtmh.2008.78.479
   Valle Denise, 2019, Mem. Inst. Oswaldo Cruz, V114, pe180544, DOI 10.1590/0074-02760180544
   Vera-Maloof FZ, 2020, PLOS NEGLECT TROP D, V14, DOI 10.1371/journal.pntd.0007753
   Yáñez Pamela, 2013, Rev. perú. med. exp. salud publica, V30, P246
   Yanola J, 2011, TROP MED INT HEALTH, V16, P501, DOI 10.1111/j.1365-3156.2011.02725.x
NR 91
TC 0
Z9 0
U1 0
U2 3
PU SOC BRASILEIRA ENTOMOLOGIA
PI CURITIBA
PA CAIXA POSTAL 19030, CURITIBA, PR 81531-980, BRAZIL
SN 0085-5626
EI 1806-9665
J9 REV BRAS ENTOMOL
JI Rev. Bras. Entomol.
PY 2023
VL 67
IS 3
AR e20230047
DI 10.1590/1806-9665-RBENT-2023-0047
PG 10
WC Entomology
WE Science Citation Index Expanded (SCI-EXPANDED)
SC Entomology
GA X8UP3
UT WOS:001101138800001
OA gold
DA 2025-07-26
ER

PT J
AU Gajda, E
   Krzowski, L
   Kowalczuk, K
   Pabin, A
   Maculewicz, E
AF Gajda, Ewa
   Krzowski, Lukasz
   Kowalczuk, Krzysztof
   Pabin, Agata
   Maculewicz, Ewelina
TI Influence of mosquito-borne biological agents on health risks among
   soldiers and military personnel
SO ANNALS OF AGRICULTURAL AND ENVIRONMENTAL MEDICINE
LA English
DT Review
DE soldiers; pathogens; military; mosquitoes; vector -borne diseases
ID INFECTIOUS-DISEASES; VECTOR; MALARIA; CHIKUNGUNYA
AB Introduction. Mosquitoes are the most important vector group for humans, and three genera - Aedes, Anopheles and Culex, are of greatest significance in the transmission of pathogens to humans and animals. The geographical expansion of vectors can lead to the spread diseases into new regions. Soldiers exercise in the field, participate in missions, or are stationed in Military Contingents located in different climatic conditions, which is directly related to exposure to mosquito -borne diseases.Objective. The aim is to describe the role of mosquitoes in the transmission of selected pathogens of medical and epidemiological importance, which pose a new threat in Europe, pointing to soldiers and other military personnel as particularly vulnerable occupational groups.Review Methods. PubMed and other online resources and publications were searched to evaluate scientific relevance.Brief description of the state of knowledge. In recent years in Europe, attention has been drawn to emerging infectious diseases transmitted by mosquitoes, including malaria, Dengue fever, West Nile fever and Chikungunya fever. West Nile virus infections were recorded in many European countries, including Greece, Italy, Germany and Austria. Soldiers, due to their tasks, are particularly vulnerable to vector-borne diseases. In order to reduce the exposure of soldiers to mosquito-borne diseases various protection measures are used.Summary. Some of vector-borne diseases belong to emerging infectious diseases and may pose a threat to public health. The burden on soldiers with these diseases can be significant, which is the reason why methods of surveillance and the control of vectors are being developed.
C1 [Gajda, Ewa] Epidemiol Response Ctr Polish Armed Forces, Prevent Med Div, Warsaw, Poland.
   [Krzowski, Lukasz] Mil Univ Technol, Inst Optoelect, Biomed Engn Ctr, Biodef Lab, Warsaw, Poland.
   [Kowalczuk, Krzysztof; Pabin, Agata; Maculewicz, Ewelina] Mil Inst Aviat Med, Warsaw, Poland.
   [Maculewicz, Ewelina] Jozef Pilsudski Univ Phys Educ, Fac Phys Educ, Warsaw, Poland.
C3 Military University of Technology in Warsaw; Military Institute of
   Aviation Medicine; Jozef Pilsudski University Physical Education in
   Warsaw
RP Gajda, E (corresponding author), Epidemiol Response Ctr Polish Armed Forces, Prevent Med Div, Warsaw, Poland.
EM ew.gajda@ron.mil.pl
RI Kowalczuk, Krzysztof/K-7061-2018; KOWALCZUK, Krzysztof/K-7061-2018;
   Maculewicz, Ewelina/G-6593-2019
OI Krzowski, Lukasz/0000-0001-8966-7730; Maculewicz,
   Ewelina/0000-0002-3122-3085; KOWALCZUK, Krzysztof/0000-0001-8347-0232; 
FU Ministry of Health [364/2021/DA]
FX This research was funded by Ministry of Health in 2021-2025 as part of
   the National Health Program (agreement No. 364/2021/DA of 29 November
   2021).
CR Abdullahi AM, 2020, CUREUS J MED SCIENCE, V12, DOI 10.7759/cureus.9674
   Agumadu VC, 2018, CUREUS J MED SCIENCE, V10, DOI 10.7759/cureus.3025
   [Anonymous], 2018, STANDARDS RELATED DO
   [Anonymous], 2017, ALLIED MED PUBLICATI
   [Anonymous], 2019, NATO ALLIED JOINT PU
   Britch SC, 2008, MIL MED, V173, P677, DOI 10.7205/MILMED.173.7.677
   Caldwell M, 2022, THER ADV INFECT DIS, V9, DOI 10.1177/20499361221102664
   Capelli G, 2018, PARASITE VECTOR, V11, DOI 10.1186/s13071-018-3205-x
   Chala B, 2021, FRONT PUBLIC HEALTH, V9, DOI 10.3389/fpubh.2021.715759
   Chippaux JP, 2018, J VENOM ANIM TOXINS, V24, DOI 10.1186/s40409-018-0162-y
   Cholewinski M, 2017, HYGEIA PUBLIC HLTH, V52, P96
   Cielecka D, 2012, ANN AGR ENV MED, V19, P445
   Coleman RE, 2009, MIL MED, V174, P904, DOI 10.7205/MILMED-D-00-2509
   Moizeis RNC, 2018, PATHOG GLOB HEALTH, V112, P182, DOI 10.1080/20477724.2018.1478777
   de Castro-Jorge LA, 2019, REV SOC BRAS MED TRO, V52, DOI 10.1590/0037-8682-0089-2018
   El-Sayed A, 2020, ENVIRON SCI POLLUT R, V27, P22336, DOI 10.1007/s11356-020-08896-w
   European Centre for Disease Prevention and Control, 2021, COMM DIS THREATS REP
   Faburay Bonto, 2015, Infection Ecology & Epidemiology, V5, P28132, DOI 10.3402/iee.v5.28132
   Faulde MK, 2006, MIL MED, V171, P472, DOI 10.7205/MILMED.171.6.472
   Fuehrer HP, 2021, PATHOGENS, V10, DOI 10.3390/pathogens10101268
   Ganczak Maria, 2016, Przegl Epidemiol, V70, P1
   Gayer M, 2007, EMERG INFECT DIS, V13, P1625, DOI 10.3201/eid1311.061093
   Girod R, 2006, J MED ENTOMOL, V43, P1082, DOI 10.1603/0022-2585(2006)43[1082:MTAIRO]2.0.CO;2
   Glinski Z., 2016, Zycie Weterynaryjne, V91, P228
   Hanafi HA, 2007, ACTA TROP, V101, P106, DOI 10.1016/j.actatropica.2006.12.005
   Harapan H, 2020, VIRUSES-BASEL, V12, DOI 10.3390/v12080829
   Henszel Lukasz, 2015, Przegl Epidemiol, V69, P679
   HOEFFLER DF, 1981, MIL MED, V146, P776
   Huntington MK, 2016, AM FAM PHYSICIAN, V94, P551
   Kazmi SS, 2020, J BIOL RES-THESSALON, V27, DOI 10.1186/s40709-020-00115-4
   Kitchen LW, 2009, J VECTOR ECOL, V34, P50, DOI [10.1111/j.1948-7134.2009.00007.x, 10.3376/038.034.0107]
   Korzeniewski K, 2012, J TAIBAH UNIV MED SC, V6, P205
   Kowalska-Ulczynska Beata, 2003, Wiadomosci Entomologiczne, V22, P91
   Krason K, 2018, POSTEP MIKROBIOL, V57, P385
   Kubica-Biernat Beata, 2009, Wiadomosci Parazytologiczne, V55, P259
   Kulawiak N, 2022, INT MARIT HEALTH, V73, P46, DOI 10.5603/IMH.2022.0006
   Kuna A, 2019, ANN AGR ENV MED, V26, P385, DOI 10.26444/aaem/102471
   LANG JT, 1988, MIL MED, V153, P137
   Lwande OW, 2020, VECTOR-BORNE ZOONOT, V20, P71, DOI 10.1089/vbz.2019.2486
   Machault V, 2008, J TRAVEL MED, V15, P216, DOI 10.1111/j.1708-8305.2008.00202.x
   Malchrzak Wojciech, 2018, Przegl Epidemiol, V72, P363, DOI 10.32394/pe.72.3.12
   Mansfield KL, 2017, FRONT CELL INFECT MI, V7, DOI 10.3389/fcimb.2017.00298
   Masmejan S, 2020, PATHOGENS, V9, DOI 10.3390/pathogens9110898
   Masny A, 2016, PARASITOL RES, V115, P511, DOI 10.1007/s00436-015-4767-6
   Mc Coy OR, 1946, MOSQ NEWS, V6, P214
   McArthur DB, 2019, NURS CLIN N AM, V54, P297, DOI 10.1016/j.cnur.2019.02.006
   Medlock JM, 2015, B ENTOMOL RES, V105, P637, DOI 10.1017/S0007485315000103
   Meyding-Lamadé U, 2019, NEUROL RES PRACT, V1, DOI 10.1186/s42466-019-0020-6
   Ministry of National Defence, About us
   Moniuszko-Malinowska A, 2016, Przeglad Epidemiologiczny, V70, P99
   MORSE SS, 1995, EMERG INFECT DIS, V1, P7, DOI 10.3201/eid0101.950102
   Mulvey P, 2021, PATHOGENS, V10, DOI 10.3390/pathogens10121534
   Niczyporuk SJ, 2017, J TRANSFUS MED, V10, P54
   Pages F, 2009, Med Trop (Mars), V69, P165
   Pagès F, 2008, MALARIA J, V7, DOI 10.1186/1475-2875-7-178
   Paixao ES, 2018, BMJ GLOB HEALTH, V3, DOI 10.1136/bmjgh-2017-000530
   Pancer Katarzyna, 2014, Przegl Epidemiol, V68, P651
   Paternoster G, 2017, FRONT PUBLIC HEALTH, V5, DOI 10.3389/fpubh.2017.00236
   Pathak VK, 2019, J FAM MED PRIM CARE, V8, P3125, DOI 10.4103/jfmpc.jfmpc_716_19
   Pearce JC, 2018, J TRAVEL MED, V25, DOI 10.1093/jtm/tay009
   Pierson TC, 2020, NAT MICROBIOL, V5, P796, DOI 10.1038/s41564-020-0714-0
   Prinzing Friedrich., 1916, EPIDEMICS RESULTING
   Reinhold JM, 2018, INSECTS, V9, DOI 10.3390/insects9040158
   Roy SK, 2021, CAN J MICROBIOL, V67, P687, DOI 10.1139/cjm-2020-0572
   Rydzanicz K, 2019, PARASITOL RES, V118, P127, DOI 10.1007/s00436-018-6134-x
   Sacchetto L, 2020, EMERG TOP LIFE SCI, V4, P411, DOI 10.1042/ETLS20200187
   Sadkowska-Todys Mlgorzata, 2018, Przegl Epidemiol, V72, P129
   Semenza J.C., 2017, FEMS Microbiol Lett, V365, DOI [DOI 10.1093/FEMSLE/FNX244, 10.1093/femsle/fnx244]
   Sharma V, 2020, CAN J MICROBIOL, V66, P87, DOI 10.1139/cjm-2019-0331
   Sigfrid L, 2018, CLIN MICROBIOL INFEC, V24, P229, DOI 10.1016/j.cmi.2017.05.029
   Silva JVJ, 2018, ACTA TROP, V188, P213, DOI 10.1016/j.actatropica.2018.09.003
   Silva LA, 2017, J CLIN INVEST, V127, P737, DOI 10.1172/JCI84417
   Sinclair JR, 2019, REV SCI TECH OIE, V38, P145, DOI 10.20506/rst.38.1.2949
   Smallman-Raynor MR, 2004, INFECT DIS CLIN N AM, V18, P341, DOI 10.1016/j.idc.2004.01.009
   Socha W, 2022, J CLIN MED, V11, DOI 10.3390/jcm11113026
   Stepien Malgorzata, 2019, Przegl Epidemiol, V73, P201
   Tjaden NB, 2021, VIRUSES-BASEL, V13, DOI 10.3390/v13061024
   van den Hurk AF, 2019, TROP MED INFECT DIS, V4, DOI 10.3390/tropicalmed4010038
   Vilibic-Cavlek T, 2021, TROP MED INFECT DIS, V6, DOI 10.3390/tropicalmed6030140
   Vonesch N, 2019, PATHOG DIS, V77, DOI 10.1093/femspd/ftz018
   Walczak A, 2014, PROBL HIG EPIDEMIOL, V95, P1
   Walczak A, 2015, PROBL HIG EPIDEMIOL, V96, P329
   Weaver SC, 2018, ANNU REV MED, V69, P395, DOI 10.1146/annurev-med-050715-105122
   World Health Organization, FACT SHEET CHIK WHO
   World Health Organization Vector-borne diseases, US
   Zannoli S, 2019, MICROORGANISMS, V7, DOI 10.3390/microorganisms7070184
   Zapor MJ, 2005, CURR OPIN INFECT DIS, V18, P395, DOI 10.1097/01.qco.0000182102.50430.2c
   Zarnowska-Prymek Hanna, 2008, Przegl Epidemiol, V62, P547
NR 88
TC 4
Z9 4
U1 0
U2 3
PU Inst Rural Health Lublin, Poland
PI LUBLIN
PA JACZEWSKIEGO 2, PO BOX 185, 20-950 LUBLIN, POLAND
SN 1232-1966
EI 1898-2263
J9 ANN AGR ENV MED
JI Ann. Agr. Env. Med.
PY 2023
VL 30
IS 1
BP 2
EP 8
DI 10.26444/aaem/155003
PG 7
WC Environmental Sciences; Public, Environmental & Occupational Health
WE Science Citation Index Expanded (SCI-EXPANDED)
SC Environmental Sciences & Ecology; Public, Environmental & Occupational
   Health
GA E2VR4
UT WOS:000974179800002
PM 36999849
OA gold
DA 2025-07-26
ER

PT J
AU García, CMC
   Sánchez, CMH
   Abril, JSA
   Fajardo, YSB
AF Garcia, Claudia Margarita Cortes
   Sanchez, Claudia Milena Hormiga
   Abril, Johan Sebastian Ariza
   Fajardo, Yaneth Stefania Becerra
TI Social construction of risk and prevention practices related to Aedes
   mosquito-borne disease in an endemic municipality in Colombia
SO RURAL AND REMOTE HEALTH
LA English
DT Article
DE Aedes; Colombia; disease prevention; medical anthropology; personal
   narratives
ID DENGUE; PERCEPTION; KNOWLEDGE
AB Introduction: This article analyzes risk discourses around dengue, zika and chikungunya constructed by lay people, community leaders and disease control experts from the fields of medical anthropology, medical sociology, and public health.Methods: A qualitative ethnographic study was conducted in a municipality in Colombia (December 2016 and January 2018) with semistructured and open-ended interviews, informal dialogues, and fieldwork journal observations.Results: This study found a mismatch in risk discourse about vector-borne diseases among health officials, lay people, and community leaders. These discourses are linked to the sociocultural contexts in which people live, and offer particular ways of giving meaning and acting in the face of disease prevention.Conclusion: The findings show a multisituated risk that refers to the inside and outside of homes; and the prevention practices mentioned by different actors, in which a continuity of tensions between lay people, leaders and government officials can beobserved.
C1 [Garcia, Claudia Margarita Cortes; Abril, Johan Sebastian Ariza; Fajardo, Yaneth Stefania Becerra] Univ Rosario, Escuela Ciencias Humanas, Programa Antropol, Bogota, DC, Colombia.
   [Sanchez, Claudia Milena Hormiga] Univ Autonoma Bucaramanga, Fac Ciencias Salud, Programa Med, Bucaramanga, Colombia.
C3 Universidad del Rosario; Universidad Autonoma de Bucaramanga
RP García, CMC (corresponding author), Univ Rosario, Escuela Ciencias Humanas, Programa Antropol, Bogota, DC, Colombia.
EM claudiam.cortes@urosario.edu.co
OI Becerra Fajardo, Yaneth Stefania/0000-0002-1617-5871
FU Universidad Autnoma de Bucaramanga; Universidad del Rosario
FX <B>Funding</B> This study receive funding from the Universidad Autonoma
   de Bucaramanga and the Universidad del Rosario.
CR Allen T, 2021, HEALTH PROMOT INT, V36, P505, DOI 10.1093/heapro/daaa049
   Arias-Valencia SA, 2017, HIST SOC-BOGOTA, V32, P83, DOI 10.15446/hys.n32.59163
   Villar LA, 2015, PLOS NEGLECT TROP D, V9, DOI 10.1371/journal.pntd.0003499
   Arias Valencia SA, 2017, Revista Facultad Nacional de Salud Publica, V35, P186
   Benítez-Díaz L, 2020, CIENC SAUDE COLETIVA, V25, P1137, DOI 10.1590/1413-81232020253.08592018
   Cardona A, 2013, Public health, State and society. Itinerary of a critical reflection
   Castrillón JC, 2015, REV CHIL INFECTOL, V32, P142, DOI 10.4067/S0716-10182015000300002
   Castro M, 2013, PLOS ONE, V8, DOI 10.1371/journal.pone.0081875
   Cortés García Claudia Margarita, 2010, rev.fac.med., V58, P259
   Elsinga J, 2017, PARASITE VECTOR, V10, DOI 10.1186/s13071-017-2371-6
   García-Betancourt T, 2015, PLOS ONE, V10, DOI 10.1371/journal.pone.0129054
   Georgakopoulos G, 2005, ACCOUNT FORUM, V29, P49, DOI 10.1016/j.accfor.2004.12.002
   Gutierrez-Barbosa H, 2020, TROP MED INFECT DIS, V5, DOI 10.3390/tropicalmed5040156
   Hahn RobertA., 2009, Anthropology and Public Health: Bridging Differences in Culture and Society
   Sánchez CH, 2020, SAUDE SOC, V29, DOI [10.1590/s0104-12902020190093, 10.1590/S0104-12902020190093]
   Hoyos RC, 2006, REV SAUDE PUBL, V40, P126, DOI 10.1590/S0034-89102006000100020
   Instituto Nacional de Salud, 2022, Dengue. Event report. Epidemiological period XIII
   Instituto Nacional de Salud, Dengue Public Health Surveillance Protocol
   Katzelnick Leah C, 2017, Lancet Infect Dis, V17, pe88, DOI 10.1016/S1473-3099(16)30473-X
   Kelly MP, 2016, PUBLIC HEALTH, V136, P109, DOI 10.1016/j.puhe.2016.03.030
   KossChioino JD, 1997, TROP MED INT HEALTH, V2, pA11
   Krieger N., 2014, Epidemiology and the People's Health: Theory and Context, V1st
   Leontsini E, 2020, BMC PUBLIC HEALTH, V20, DOI 10.1186/s12889-020-09370-5
   Lupton D., 2013, RISK
   Lupton DA, 2005, SOCIOL HEALTH ILL, V27, P448, DOI 10.1111/j.1467-9566.2005.00451.x
   Lupton Deborah., 1999, RISK SOCIOCULTURAL T, DOI [10.1017/CBO9780511520778, DOI 10.1017/CBO9780511520778]
   Pacheco A, 2013, Health, normalization and capitalism in Colombia, P51
   Padilla Julio César, 2017, Biomed., V37, P27, DOI [10.7705/biomedica.v34i2.3769, 10.7705/biomedica.v37i0.3769]
   Pang Tikki, 2017, Lancet Infect Dis, V17, pe79, DOI 10.1016/S1473-3099(16)30471-6
   Paz-Soldán VA, 2015, AM J TROP MED HYG, V93, P1330, DOI 10.4269/ajtmh.15-0096
   Petersen AR, 1997, The new public health and self in the age of risk
   Reyes-Baque JM, 2020, Polo del Conocimiento: Revista Cientifico - Profesional, V5, P453
   Rúa-Uribe GL, 2020, REV COLOMB ENTOMOL, V46, DOI 10.25100/socolen.v46i1.6973
   Saldana J., 2016, The coding manual for qualitative researchers, V3rd, DOI DOI 10.1017/CBO9781107415324.004
   Siddiqui TR, 2016, PLOS NEGLECT TROP D, V10, DOI 10.1371/journal.pntd.0005129
   Singer M, 2015, ANTHROPOLOGY OF INFECTIOUS DISEASE, P11
   Suarez MR, 2005, SOC SCI MED, V61, P495, DOI 10.1016/j.socscimed.2004.11.069
   Suarez R, 2008, Rickettsiae as etiological agents of undiagnosed febrile entities in Colombia
   Suarez R, 2017, Antipoda. Revista de Antropologia y Arqueologia, V3, P123
   SUÁREZ ROBERTO, 2004, Rev. colomb. antropol., V40, P185
   Sulistyawati Sulistyawati, 2020, Journal of UOEH, V42, P231, DOI 10.7888/juoeh.42.231
   López TMT, 2012, REV PANAM SALUD PUBL, V31, P197
   Romero AV, 2012, PERFILES LATINOAM, V20, P151
   Vallejos-Romero A, 2015, Risks, governance and socio-environmental conflicts
   Vallejos-Romero A, 2015, Revista Juridicas, V12, P58
   Vigarello G, 2006, Healthy and unhealthy: a history of health practices from the Middle Ages to our days
   Vigarello G, 1997, Concepts of cleanliness: changing attitudes in France since the Middle Ages
   Zahir Abdul, 2016, Int J MCH AIDS, V5, P39
   Zamzuri MAIA, 2022, INT J ENV RES PUB HE, V19, DOI 10.3390/ijerph192013252
NR 49
TC 0
Z9 0
U1 1
U2 4
PU COLL MEDICINE & DENTISTRY, JAMES COOK UNIV TOWNSVILLE
PI DOUGLAS
PA 1 JAMES COOK DR, DOUGLAS, QUEENSLAND, AUSTRALIA
SN 1445-6354
J9 RURAL REMOTE HEALTH
JI Rural Remote Health
PY 2023
VL 23
IS 3
AR 7695
DI 10.22605/RRH7695
PG 9
WC Public, Environmental & Occupational Health
WE Science Citation Index Expanded (SCI-EXPANDED); Social Science Citation Index (SSCI)
SC Public, Environmental & Occupational Health
GA U9QA6
UT WOS:001088068100001
PM 37666503
OA gold
DA 2025-07-26
ER

PT J
AU Garcia, GA
   Lord, AR
   Santos, LMB
   Kariyawasam, TN
   David, MR
   Couto-Lima, D
   Tátila-Ferreira, A
   Pavan, MG
   Sikulu-Lord, MT
   Maciel-de-Freitas, R
AF Garcia, Gabriela A.
   Lord, Anton R.
   Santos, Lilha M. B.
   Kariyawasam, Tharanga N.
   David, Mariana R.
   Couto-Lima, Dinair
   Tatila-Ferreira, Aline
   Pavan, Marcio G.
   Sikulu-Lord, Maggy T.
   Maciel-de-Freitas, Rafael
TI Rapid and Non-Invasive Detection of Aedes aegypti Co-Infected
   with Zika and Dengue Viruses Using Near Infrared Spectroscopy
SO VIRUSES-BASEL
LA English
DT Article
DE Aedes aegypti; Near Infrared Spectroscopy (NIRS); dengue; Zika;
   chikungunya; early-warning system; surveillance; diagnostic
ID RIO-DE-JANEIRO; CULICIDAE; DIPTERA; AGE; BRAZIL; FEVER
AB The transmission of dengue (DENV) and Zika (ZIKV) has been continuously increasing worldwide. An efficient arbovirus surveillance system is critical to designing early-warning systems to increase preparedness of future outbreaks in endemic countries. The Near Infrared Spectroscopy (NIRS) is a promising high throughput technique to detect arbovirus infection in Ae. aegypti with remarkable advantages such as cost and time effectiveness, reagent-free, and non-invasive nature over existing molecular tools for similar purposes, enabling timely decision making through rapid detection of potential disease. Our aim was to determine whether NIRS can differentiate Ae. aegypti females infected with either ZIKV or DENV single infection, and those coinfected with ZIKV/DENV from uninfected ones. Using 200 Ae. aegypti females reared and infected in laboratory conditions, the training model differentiated mosquitoes into the four treatments with 100% accuracy. DENV-, ZIKV-, and ZIKV/DENV-coinfected mosquitoes that were used to validate the model could be correctly classified into their actual infection group with a predictive accuracy of 100%, 84%, and 80%, respectively. When compared with mosquitoes from the uninfected group, the three infected groups were predicted as belonging to the infected group with 100%, 97%, and 100% accuracy for DENV-infected, ZIKV-infected, and the co-infected group, respectively. Preliminary lab-based results are encouraging and indicate that NIRS should be tested in field settings to evaluate its potential role to monitor natural infection in field-caught mosquitoes.
C1 [Garcia, Gabriela A.; Santos, Lilha M. B.; David, Mariana R.; Couto-Lima, Dinair; Tatila-Ferreira, Aline; Pavan, Marcio G.; Maciel-de-Freitas, Rafael] Fundacao Oswaldo Cruz, Oswaldo Cruz Inst, Lab Mosquitos Transmissores Hematozoarios, BR-21040360 Rio De Janeiro, RJ, Brazil.
   [Lord, Anton R.; Kariyawasam, Tharanga N.; Sikulu-Lord, Maggy T.] Univ Queensland, Sch Biol Sci, Brisbane, Qld 4072, Australia.
   [Lord, Anton R.] Spect & Data Consultants Pty Ltd, Brisbane, Qld 4035, Australia.
   [Maciel-de-Freitas, Rafael] Bernhard Nocht Inst Trop Med, Dept Arbovirol, D-20359 Hamburg, Germany.
C3 Fundacao Oswaldo Cruz; University of Queensland; Leibniz Association;
   Bernhard Nocht Institut fur Tropenmedizin
RP Maciel-de-Freitas, R (corresponding author), Fundacao Oswaldo Cruz, Oswaldo Cruz Inst, Lab Mosquitos Transmissores Hematozoarios, BR-21040360 Rio De Janeiro, RJ, Brazil.; Sikulu-Lord, MT (corresponding author), Univ Queensland, Sch Biol Sci, Brisbane, Qld 4072, Australia.; Maciel-de-Freitas, R (corresponding author), Bernhard Nocht Inst Trop Med, Dept Arbovirol, D-20359 Hamburg, Germany.
EM maggy.lord@uq.edu.au; freitas@ioc.fiocruz.br
RI Pavan, Marcio/F-3270-2015; Lord, Maggy/L-8158-2017; Garcia,
   Gabriela/A-3447-2017; Ferreira, Aline Tatila/HMV-1282-2023;
   Maciel-de-Freitas, Rafael/J-1997-2012
OI Pavan, Marcio/0000-0002-5699-242X; Rocha David,
   Mariana/0000-0003-1241-3585; de Azambuja Garcia,
   Gabriela/0000-0002-7400-0367; Maciel-de-Freitas,
   Rafael/0000-0002-2198-6492
CR Abílio AP, 2018, PLOS NEGLECT TROP D, V12, DOI 10.1371/journal.pntd.0006692
   Angleró-Rodríguez YI, 2017, FRONT MICROBIOL, V8, DOI 10.3389/fmicb.2017.02050
   Aw WC, 2012, G3-GENES GENOM GENET, V2, P1057, DOI 10.1534/g3.112.003103
   Ayllón T, 2017, EMERG INFECT DIS, V23, P1411, DOI 10.3201/eid2308.162007
   Bhatt S, 2013, NATURE, V496, P504, DOI 10.1038/nature12060
   Bonaldo MC, 2016, PLOS NEGLECT TROP D, V10, DOI 10.1371/journal.pntd.0004816
   Brady OJ, 2020, ANNU REV ENTOMOL, V65, P191, DOI 10.1146/annurev-ento-011019-024918
   Caragata EP, 2019, PLOS NEGLECT TROP D, V13, DOI 10.1371/journal.pntd.0007443
   Caron M, 2012, CLIN INFECT DIS, V55, pE45, DOI 10.1093/cid/cis530
   Chala B, 2021, FRONT PUBLIC HEALTH, V9, DOI 10.3389/fpubh.2021.715759
   Chang HH, 2017, B WORLD HEALTH ORGAN, V95, P517, DOI 10.2471/BLT.16.182105
   Chouin-Carneiro T, 2016, PLOS NEGLECT TROP D, V10, DOI 10.1371/journal.pntd.0004543
   Ciota AT, 2019, VIRUS RES, V265, P88, DOI 10.1016/j.virusres.2019.03.010
   Da DF, 2021, SCI REP-UK, V11, DOI 10.1038/s41598-021-89715-1
   da Silveira ID, 2018, FRONT MICROBIOL, V9, DOI 10.3389/fmicb.2018.03011
   David MR, 2021, FRONT ECOL EVOL, V9, DOI 10.3389/fevo.2021.626757
   de Oliveira RL, 2003, AM J TROP MED HYG, V69, P105, DOI 10.4269/ajtmh.2003.69.105
   dos Reis IC, 2019, ACTA TROP, V197, DOI 10.1016/j.actatropica.2019.105061
   dos Santos TP, 2018, EMERG MICROBES INFEC, V7, DOI 10.1038/s41426-018-0194-y
   Dowell FE, 2011, AM J TROP MED HYG, V85, P1093, DOI 10.4269/ajtmh.2011.11-0438
   Edman John D., 1992, Journal of Medical Entomology, V29, P1035, DOI 10.1093/jmedent/29.6.1035
   Esperaça PM, 2018, PARASITE VECTOR, V11, DOI 10.1186/s13071-018-2960-z
   Etebari K, 2017, MSPHERE, V2, DOI 10.1128/mSphere.00456-17
   Fernandes JN, 2018, SCI ADV, V4, DOI 10.1126/sciadv.aat0496
   Ferreira-de-Brito A, 2016, MEM I OSWALDO CRUZ, V111, P655, DOI 10.1590/0074-02760160332
   Garcia-Rejon J, 2008, AM J TROP MED HYG, V79, P940, DOI 10.4269/ajtmh.2008.79.940
   Göertz GP, 2017, PLOS NEGLECT TROP D, V11, DOI 10.1371/journal.pntd.0005654
   Goh B, 2021, PLOS NEGLECT TROP D, V15, DOI 10.1371/journal.pntd.0009218
   González MA, 2019, PARASITE VECTOR, V12, DOI 10.1186/s13071-019-3359-1
   Gu WD, 2004, AM J TROP MED HYG, V71, P636, DOI 10.4269/ajtmh.2004.71.636
   Nunes PCG, 2019, BMC PUBLIC HEALTH, V19, DOI 10.1186/s12889-019-6641-4
   Javed N, 2021, PATHOGENS, V10, DOI 10.3390/pathogens10111376
   Juliano SA, 2014, MEM I OSWALDO CRUZ, V109, P1070, DOI 10.1590/0074-02760140455
   Kantor AM, 2019, J MED ENTOMOL, V56, P832, DOI 10.1093/jme/tjy241
   Kazazian L, 2020, PLOS NEGLECT TROP D, V14, DOI 10.1371/journal.pntd.0008760
   Le Coupanec A, 2017, INT J MOL SCI, V18, DOI 10.3390/ijms18081708
   Leandro AD, 2022, FRONT PUBLIC HEALTH, V10, DOI 10.3389/fpubh.2022.1024187
   Leandro AD, 2021, PLOS NEGLECT TROP D, V15, DOI 10.1371/journal.pntd.0009109
   Leandro AS, 2022, EMERG INFECT DIS, V28, P707, DOI 10.3201/eid2804.211547
   Lowe R, 2018, INT J ENV RES PUB HE, V15, DOI 10.3390/ijerph15010096
   Maciel-de-Freitas R, 2011, T ROY SOC TROP MED H, V105, P452, DOI 10.1016/j.trstmh.2011.05.006
   Maciel-De-Freitas R, 2007, MEM I OSWALDO CRUZ, V102, P489, DOI 10.1590/S0074-02762007005000056
   Maciel-de-Freitas R, 2014, PLOS ONE, V9, DOI 10.1371/journal.pone.0092424
   Maciel-de-Freitas R, 2013, PLOS ONE, V8, DOI 10.1371/journal.pone.0065252
   Maia MF, 2019, MALARIA J, V18, DOI 10.1186/s12936-019-2719-9
   Martins M, 2021, FRONT PHYSIOL, V12, DOI 10.3389/fphys.2021.642237
   Mayagaya VS, 2009, AM J TROP MED HYG, V81, P622, DOI 10.4269/ajtmh.2009.09-0192
   Mayagaya VS, 2015, PARASITE VECTOR, V8, DOI 10.1186/s13071-015-0661-4
   Milali MP, 2019, PLOS ONE, V14, DOI 10.1371/journal.pone.0209451
   Milali MP, 2018, PLOS ONE, V13, DOI 10.1371/journal.pone.0198245
   Murrieta RA, 2021, PLOS PATHOG, V17, DOI 10.1371/journal.ppat.1009433
   Ntamatungiro AJ, 2013, PARASITE VECTOR, V6, DOI 10.1186/1756-3305-6-298
   Olliaro P, 2018, PLOS NEGLECT TROP D, V12, DOI 10.1371/journal.pntd.0005967
   Petersen MT, 2018, PLOS ONE, V13, DOI 10.1371/journal.pone.0200766
   Ramirez AL, 2018, PARASITE VECTOR, V11, DOI 10.1186/s13071-018-2901-x
   Ramos LFC, 2022, FRONT CELL INFECT MI, V12, DOI 10.3389/fcimb.2022.900608
   Roiz D, 2018, PLOS NEGLECT TROP D, V12, DOI 10.1371/journal.pntd.0006845
   Rückert C, 2017, NAT COMMUN, V8, DOI 10.1038/ncomms15412
   Santos LMB, 2021, COMMUN BIOL, V4, DOI 10.1038/s42003-020-01601-0
   Santos MCD, 2022, ACTA TROP, V235, DOI 10.1016/j.actatropica.2022.106633
   Sikulu M, 2011, MALARIA J, V10, DOI 10.1186/1475-2875-10-186
   Sikulu M, 2010, PARASITE VECTOR, V3, DOI 10.1186/1756-3305-3-49
   Sikulu MT, 2014, PLOS ONE, V9, DOI 10.1371/journal.pone.0090657
   Sikulu-Lord MT, 2016, PLOS NEGLECT TROP D, V10, DOI 10.1371/journal.pntd.0005040
   Sikulu-Lord MT, 2016, PLOS NEGLECT TROP D, V10, DOI 10.1371/journal.pntd.0004759
   Singh J, 2000, EPIDEMIOL INFECT, V125, P195, DOI 10.1017/S0950268899003866
   Sukhralia S, 2019, EUR J CLIN MICROBIOL, V38, P3, DOI 10.1007/s10096-018-3375-7
   Team R.C, 2020, RA language and environment for statistical computing, DOI DOI 10.1128/EC.4.8.1455-1464.2005
   Nunes MRT, 2015, BMC MED, V13, DOI 10.1186/s12916-015-0348-x
   WATTS DM, 1987, AM J TROP MED HYG, V36, P143, DOI 10.4269/ajtmh.1987.36.143
   Zanluca C, 2015, MEM I OSWALDO CRUZ, V110, P569, DOI 10.1590/0074-02760150192
   Zouache K, 2014, P ROY SOC B-BIOL SCI, V281, DOI 10.1098/rspb.2014.1078
NR 72
TC 3
Z9 3
U1 1
U2 5
PU MDPI
PI BASEL
PA MDPI AG, Grosspeteranlage 5, CH-4052 BASEL, SWITZERLAND
EI 1999-4915
J9 VIRUSES-BASEL
JI Viruses-Basel
PD JAN
PY 2023
VL 15
IS 1
AR 11
DI 10.3390/v15010011
PG 13
WC Virology
WE Science Citation Index Expanded (SCI-EXPANDED)
SC Virology
GA 8A6XE
UT WOS:000916379200001
PM 36680052
OA gold, Green Published
DA 2025-07-26
ER

PT J
AU Gardner, CL
   Sun, CQ
   Dunn, MD
   Gilliland, TC
   Trobaugh, DW
   Terada, Y
   Reed, DS
   Hartman, AL
   Klimstra, WB
AF Gardner, Christina L.
   Sun, Chengqun
   Dunn, Matthew D.
   Gilliland Jr, Theron C.
   Trobaugh, Derek W.
   Terada, Yutaka
   Reed, Douglas S.
   Hartman, Amy L.
   Klimstra, William B.
TI In Vitro and In Vivo Phenotypes of Venezuelan, Eastern and Western
   Equine Encephalitis Viruses Derived from cDNA Clones of Human Isolates
SO VIRUSES-BASEL
LA English
DT Article
DE cDNA clone; equine; encephalitis; alphavirus; wild type; human isolate;
   FDA
ID HEPARAN-SULFATE BINDING; SINDBIS VIRUS; ENCEPHALOMYELITIS VIRUS;
   CHIKUNGUNYA VIRUS; E2 GLYCOPROTEIN; CELL-CULTURE; DISEASE; ADAPTATION;
   MUTATIONS; VIRULENCE
AB The Department of Defense recently began an effort to improve and standardize virus challenge materials and efficacy determination strategies for testing therapeutics and vaccines. This includes stabilization of virus genome sequences in cDNA form where appropriate, use of human-derived virus isolates, and noninvasive strategies for determination of challenge virus replication. Eventually, it is desired that these approaches will satisfy the FDA "Animal Rule" for licensure, which substitutes animal efficacy data when human data are unlikely to be available. To this end, we created and examined the virulence phenotype of cDNA clones of prototypic human infection-derived strains of the alphaviruses, Venezuelan (VEEV INH9813), eastern (EEEV V105) and western (WEEV Fleming) equine encephalitis viruses, and created fluorescent and luminescent reporter expression vectors for evaluation of replication characteristics in vitro and in vivo. Sequences of minimally passaged isolates of each virus were used to synthesize full-length cDNA clones along with a T7 transcription promoter-based bacterial propagation vector. Viruses generated from the cDNA clones were compared with other "wild type" strains derived from cDNA clones and GenBank sequences to identify and eliminate putative tissue culture artifacts accumulated in the cell passaged biological stocks. This was followed by examination of aerosol and subcutaneous infection and disease in mouse models. A mutation that increased heparan sulfate binding was identified in the VEEV INH9813 biological isolate sequence and eliminated from the cDNA clone. Viruses derived from the new human isolate cDNA clones showed similar mouse virulence to existing clone-derived viruses after aerosol or subcutaneous inoculation.
C1 [Gardner, Christina L.] US Army Med Res Inst Infect Dis, Virol Div, Ft Detrick, MD 21702 USA.
   [Sun, Chengqun; Dunn, Matthew D.; Gilliland Jr, Theron C.; Terada, Yutaka; Reed, Douglas S.; Klimstra, William B.] Univ Pittsburgh, Ctr Vaccine Res, Pittsburgh, PA 15261 USA.
   [Sun, Chengqun; Dunn, Matthew D.; Gilliland Jr, Theron C.; Terada, Yutaka; Reed, Douglas S.; Hartman, Amy L.; Klimstra, William B.] Univ Pittsburgh, Dept Immunol, Pittsburgh, PA 15261 USA.
   [Trobaugh, Derek W.] Elanco Anim Hlth, Greenfield, IN 46140 USA.
   [Hartman, Amy L.] Univ Pittsburgh, Grad Sch Publ Hlth, Dept Infect Dis & Microbiol, Pittsburgh, PA 15261 USA.
C3 United States Department of Defense; United States Army; United States
   Army Medical Research Institute of Infectious Diseases; Pennsylvania
   Commonwealth System of Higher Education (PCSHE); University of
   Pittsburgh; Pennsylvania Commonwealth System of Higher Education
   (PCSHE); University of Pittsburgh; Pennsylvania Commonwealth System of
   Higher Education (PCSHE); University of Pittsburgh
RP Klimstra, WB (corresponding author), Univ Pittsburgh, Ctr Vaccine Res, Pittsburgh, PA 15261 USA.; Klimstra, WB (corresponding author), Univ Pittsburgh, Dept Immunol, Pittsburgh, PA 15261 USA.
EM klimstra@pitt.edu
RI Reed, Douglas/AAA-2587-2020; Hartman, Amy/MSW-9892-2025; Trobaugh,
   Derek/H-8044-2019
OI /0000-0003-4506-7842; Reed, Douglas/0000-0003-0076-9023; Hartman,
   Amy/0000-0002-0857-2973; 
FU Defense Threat Reduction Agency (DTRA) [W911QY-15-1-0019]; NIH/NIAID
   [R01AI22186]
FX This research was funded by the Defense Threat Reduction Agency (DTRA),
   grant numbers W911QY-15-1-0019 (A.L.H., W.B.K.) and NIH/NIAID R01AI22186
   (W.B.K.). Any opinions, findings and conclusions or recommendations
   expressed in this material are those of the authors and do not
   necessarily reflect the position or the policy of the government, and no
   official endorsement should be inferred.
CR Aguilar PV, 2005, J VIROL, V79, P11300, DOI 10.1128/JVI.79.17.11300-11310.2005
   Albe JR, 2021, PLOS PATHOG, V17, DOI 10.1371/journal.ppat.1009308
   Alcorn Maria D H, 2022, J Gen Virol, V103, DOI 10.1099/jgv.0.001726
   BERGE TO, 1961, J IMMUNOL, V87, P509
   Bernard KA, 2000, VIROLOGY, V276, P93, DOI 10.1006/viro.2000.0546
   BOWEN G S, 1976, Bulletin of the Pan American Health Organization, V10, P46
   Brault AC, 2002, J VIROL, V76, P1718, DOI 10.1128/JVI.76.4.1718-1730.2002
   BROWN A, 1975, ARCH VIROL, V47, P123, DOI 10.1007/BF01320552
   Brynes AP, 1998, J VIROL, V72, P7349, DOI 10.1128/JVI.72.9.7349-7356.1998
   Burke CW, 2020, MICROBIOL RESOUR ANN, V9, DOI 10.1128/MRA.01223-19
   CALISHER CH, 1988, AM J TROP MED HYG, V38, P447, DOI 10.4269/ajtmh.1988.38.447
   Charles PC, 2001, VIROLOGY, V284, P190, DOI 10.1006/viro.2001.0878
   Chen W, 1997, Zhonghua Shi Yan He Lin Chuang Bing Du Xue Za Zhi, V11, P144
   DAVIS NL, 1991, VIROLOGY, V183, P20, DOI 10.1016/0042-6822(91)90114-Q
   Domingo E, 1997, Prog Drug Res, V48, P99
   Domingo E, 2012, MICROBIOL MOL BIOL R, V76, P159, DOI 10.1128/MMBR.05023-11
   DUARTE EA, 1994, INFECT AGENT DIS, V3, P201
   Forrester NL, 2008, VIROLOGY, V380, P170, DOI 10.1016/j.virol.2008.08.012
   Gardner CL, 2017, J VIROL, V91, DOI 10.1128/JVI.00226-17
   Gardner CL, 2014, PLOS NEGLECT TROP D, V8, DOI 10.1371/journal.pntd.0002719
   Gardner CL, 2013, J VIROL, V87, P8582, DOI 10.1128/JVI.00937-13
   Gardner CL, 2012, VIROLOGY, V425, P103, DOI 10.1016/j.virol.2011.12.020
   Gardner CL, 2011, P NATL ACAD SCI USA, V108, P16026, DOI 10.1073/pnas.1110617108
   Gardner CL, 2009, VIROLOGY, V390, P338, DOI 10.1016/j.virol.2009.05.030
   Griffin D., 2013, Fields virology, V6th
   HANSON RP, 1967, SCIENCE, V158, P1283, DOI 10.1126/science.158.3806.1283
   HARDY JL, 1987, AM J TROP MED HYG, V37, pS18, DOI 10.4269/ajtmh.1987.37.18S
   Hardy JL, 1997, AM J TROP MED HYG, V57, P240, DOI 10.4269/ajtmh.1997.57.240
   Honnold SP, 2015, VIROL J, V12, DOI 10.1186/s12985-015-0386-1
   JACKSON AC, 1991, VET PATHOL, V28, P410, DOI 10.1177/030098589102800509
   Klimstra WB, 1998, J VIROL, V72, P7357, DOI 10.1128/JVI.72.9.7357-7366.1998
   Logue CH, 2009, J GEN VIROL, V90, P1848, DOI 10.1099/vir.0.008656-0
   Ludwig George V., 2001, American Journal of Tropical Medicine and Hygiene, V64, P49
   Ma H, 2022, PLOS PATHOG, V18, DOI 10.1371/journal.ppat.1009946
   Ma H, 2020, PLOS ONE, V15, DOI 10.1371/journal.pone.0232381
   Ma H, 2019, PATHOGENS, V8, DOI 10.3390/pathogens8040240
   McKnight KL, 1996, J VIROL, V70, P1981, DOI 10.1128/JVI.70.3.1981-1989.1996
   Mossel EC, 2013, PLOS ONE, V8, DOI 10.1371/journal.pone.0060427
   Neff S, 1998, J VIROL, V72, P3587, DOI 10.1128/JVI.72.5.3587-3594.1998
   Reed DS, 2014, J VIROL, V88, P12077, DOI 10.1128/JVI.01406-14
   Rusnak JM, 2019, VIRUSES-BASEL, V11, DOI 10.3390/v11090807
   Ryman KD, 2007, J VIROL, V81, P3563, DOI 10.1128/JVI.02494-06
   Smit JM, 2002, J VIROL, V76, P10128, DOI 10.1128/JVI.76.20.10128-10137.2002
   Smith DR, 2006, EMERG INFECT DIS, V12, P1190, DOI 10.3201/eid1708.050841
   Steele KE, 2010, VET PATHOL, V47, P790, DOI 10.1177/0300985810372508
   Sun CQ, 2014, J VIROL, V88, P2035, DOI 10.1128/JVI.02990-13
   Tesfay MZ, 2008, J VIROL, V82, P2620, DOI 10.1128/JVI.01784-07
   Trobaugh DW, 2019, PLOS PATHOG, V15, DOI 10.1371/journal.ppat.1007867
   Trobaugh DW, 2014, NATURE, V506, P245, DOI 10.1038/nature12869
   Vittor AY, 2016, PLOS NEGLECT TROP D, V10, DOI 10.1371/journal.pntd.0004554
   Weaver SC, 2004, ANNU REV ENTOMOL, V49, P141, DOI 10.1146/annurev.ento.49.061802.123422
   Weaver SC, 1996, LANCET, V348, P436, DOI 10.1016/S0140-6736(96)02275-1
   Young DS, 2008, EMERG INFECT DIS, V14, P454, DOI 10.3201/eid1403.070816
   Yu GY, 2015, GENOME ANNOUNCEMENTS, V3, DOI 10.1128/genomeA.00243-15
   Zacks MA, 2010, VET MICROBIOL, V140, P281, DOI 10.1016/j.vetmic.2009.08.023
NR 55
TC 12
Z9 12
U1 0
U2 3
PU MDPI
PI BASEL
PA ST ALBAN-ANLAGE 66, CH-4052 BASEL, SWITZERLAND
EI 1999-4915
J9 VIRUSES-BASEL
JI Viruses-Basel
PD JAN
PY 2023
VL 15
IS 1
AR 5
DI 10.3390/v15010005
PG 19
WC Virology
WE Science Citation Index Expanded (SCI-EXPANDED)
SC Virology
GA 8A6NX
UT WOS:000916355100001
PM 36680046
OA Green Published, gold
DA 2025-07-26
ER

PT J
AU Gotay, WJP
   Rodrigues, RO
   Yaochite, JNU
AF Gotay, W. J. P.
   Rodrigues, R. O.
   Yaochite, J. N. U.
TI Influence of host genetic polymorphisms involved in immune response and
   their role in the development of Chikungunya disease: a review
SO BRAZILIAN JOURNAL OF MEDICAL AND BIOLOGICAL RESEARCH
LA English
DT Review
DE Single nucleotide polymorphisms (SNPs); Chikungunya virus (CHIKV);
   Chikungunya disease; Immune response
ID TUMOR-NECROSIS-FACTOR; TOLL-LIKE RECEPTOR-3; CLASS-II ALLELE;
   VIRUS-INFECTION; DC-SIGN; CD209 GENE; ASSOCIATION; PROTEIN;
   INTERLEUKIN-6; EXPRESSION
AB Chikungunya virus (CHIKV) is transmitted by the bite of infected mosquitoes and can cause significant pathogenicity in humans. Moreover, its importance has increased in the Americas since 2013. The primary vectors for viral delivery are the mosquito species Aedes aegypti and Aedes albopictus. Several factors, including host genetic variations and immune response against CHIKV, influence the outcomes of Chikungunya disease. This work aimed to gather information about different single nucleotide polymorphisms (SNPs) in genes that influence the host immune response during an infection by CHIKV. The viral characteristics, disease epidemiology, clinical manifestations, and immune response against CHIKV are also addressed. The main immune molecules related to this arboviral disease elucidated in this review are TLR3/7/8, DC-SIGN, HLA-DRB1/HLA-DQB1, TNF, IL1RN, OAS2/3, and CRP. Advances in knowledge about the genetic basis of the immune response during CHIKV infection are essential for expanding the understanding of disease pathophysiology, providing new genetic markers for prognosis, and identifying molecular targets for the development of new drug treatments.
C1 [Gotay, W. J. P.; Rodrigues, R. O.; Yaochite, J. N. U.] Univ Fed Ceara, Fac Farm Odontol & Enfermagem, Dept Anal Clin & Toxicol, Fortaleza, CE, Brazil.
C3 Universidade Federal do Ceara
RP Yaochite, JNU (corresponding author), Univ Fed Ceara, Fac Farm Odontol & Enfermagem, Dept Anal Clin & Toxicol, Fortaleza, CE, Brazil.
EM ueda.juliana@gmail.com
OI GOTAY, WILKER/0000-0002-0223-3145
FU CAPES (Coordenacao de Aperfeicoamento de Pessoal de Nivel Superior)
   [001]; FUNCAP (Fundacao Cearense de Apoio ao Desenvolvimento Cientifico
   e Tecnologico) [SUS/PPSUS-CE FUNCAP-PP3-0118-00049.01.00/17]
FX This work was financially supported by CAPES (Coordenacao de
   Aperfeicoamento de Pessoal de Nivel Superior; Finance Code 001) and
   FUNCAP (Fundacao Cearense de Apoio ao Desenvolvimento Cientifico e
   Tecnologico-SUS/PPSUS-CE FUNCAP-PP3-0118-00049.01.00/17) .
CR Agarwal A, 2014, PLOS NEGLECT TROP D, V8, DOI 10.1371/journal.pntd.0002990
   Akhrymuk I, 2012, J VIROL, V86, P7180, DOI 10.1128/JVI.00541-12
   Alagarasu K, 2013, INFECT GENET EVOL, V17, P239, DOI 10.1016/j.meegid.2013.04.024
   Amdekar S, 2017, VIRAL IMMUNOL, V30, P691, DOI 10.1089/vim.2017.0052
   [Anonymous], 2021, Bol Epidemiologico Arboviroses, V52, P1
   Blasius AL, 2010, IMMUNITY, V32, P305, DOI 10.1016/j.immuni.2010.03.012
   Bouquillard É, 2009, JOINT BONE SPINE, V76, P654, DOI 10.1016/j.jbspin.2009.08.005
   Bréhin AC, 2009, VIROLOGY, V384, P216, DOI 10.1016/j.virol.2008.10.021
   Brencicova E, 2013, FRONT CELL INFECT MI, V3, DOI 10.3389/fcimb.2013.00037
   Bucardo F, 2021, J INFECT DIS, V223, P278, DOI 10.1093/infdis/jiaa364
   Burt F, 2014, LANCET INFECT DIS, V14, P789, DOI 10.1016/S1473-3099(14)70869-2
   Burt FJ, 2017, LANCET INFECT DIS, V17, pE107, DOI 10.1016/S1473-3099(16)30385-1
   Carissimo G, 2019, LIFE SCI ALLIANCE, V2, DOI 10.26508/lsa.201900298
   Carvalho CAM, 2017, PEERJ, V5, DOI 10.7717/peerj.3245
   Chaaithanya IK, 2016, DNA CELL BIOL, V35, P44, DOI 10.1089/dna.2015.2819
   Chaaithanya IK, 2013, IMMUNOLOGY, V140, P202, DOI 10.1111/imm.12128
   Chow A, 2011, J INFECT DIS, V203, P149, DOI 10.1093/infdis/jiq042
   Chua CL, 2017, PLOS ONE, V12, DOI 10.1371/journal.pone.0171989
   Contopoulos-Ioannidis D, 2018, PLOS NEGLECT TROP D, V12, DOI 10.1371/journal.pntd.0006510
   Couderc T, 2008, PLOS PATHOG, V4, DOI 10.1371/journal.ppat.0040029
   Dhanwani R, 2011, PROTEOMICS, V11, P1936, DOI 10.1002/pmic.201000500
   Dunlevy F., 2010, OPEN INFECT DIS J, V4, P1, DOI DOI 10.2174/1874279301004010001
   Dupuis-Maguiraga L, 2012, PLOS NEGLECT TROP D, V6, DOI 10.1371/journal.pntd.0001446
   Dutta SK, 2017, VIROLOGY, V511, P207, DOI 10.1016/j.virol.2017.08.009
   ECDC (European Centre for Disease Prevention and Control), Chikungunya worldwide overview
   Fabri AA, 2020, PATHOGENS, V9, DOI 10.3390/pathogens9120984
   Fang X, 2012, FEMS IMMUNOL MED MIC, V66, P134, DOI 10.1111/j.1574-695X.2012.00995.x
   Ferreira JM, 2021, IMMUNOL INVEST, V50, P58, DOI 10.1080/08820139.2020.1733011
   Fros JJ, 2010, J VIROL, V84, P10877, DOI 10.1128/JVI.00949-10
   Gantier MP, 2010, HUM MUTAT, V31, P1069, DOI 10.1002/humu.21321
   Gasque P, 2016, J INFECT DIS, V214, pS446, DOI 10.1093/infdis/jiw362
   Giménez-Richarte A, 2022, BLOOD TRANSFUS-ITALY, V20, P267, DOI 10.2450/2021.0106-21
   Gratz NG, 2004, MED VET ENTOMOL, V18, P215, DOI 10.1111/j.0269-283X.2004.00513.x
   Hawman DW, 2013, J VIROL, V87, P13878, DOI 10.1128/JVI.02666-13
   He XB, 2013, ACTA BIOCH BIOPH SIN, V45, P241, DOI 10.1093/abbs/gms122
   Hennessy EJ, 2010, NAT REV DRUG DISCOV, V9, P293, DOI 10.1038/nrd3203
   Hovanessian AG, 2007, BIOCHIMIE, V89, P779, DOI 10.1016/j.biochi.2007.02.003
   Javelle E, 2015, PLOS NEGLECT TROP D, V9, DOI 10.1371/journal.pntd.0003603
   Jose J, 2009, FUTURE MICROBIOL, V4, P837, DOI [10.2217/fmb.09.59, 10.2217/FMB.09.59]
   Kam YW, 2012, J INFECT DIS, V205, P1147, DOI 10.1093/infdis/jis033
   Amaral JK, 2019, VIRUSES-BASEL, V11, DOI 10.3390/v11030289
   Khan AH, 2002, J GEN VIROL, V83, P3075, DOI 10.1099/0022-1317-83-12-3075
   Khanmohammadi S, 2021, J MED VIROL, V93, P2735, DOI 10.1002/jmv.26826
   Khongwichit S, 2021, J BIOMED SCI, V28, DOI 10.1186/s12929-021-00778-8
   Kristiansen H, 2011, J INTERF CYTOK RES, V31, P41, DOI 10.1089/jir.2010.0107
   Kumar CVMN, 2010, INDIAN J VIROL, V21, P8, DOI 10.1007/s13337-010-0012-1
   Labadie K, 2010, J CLIN INVEST, V120, P894, DOI 10.1172/JCI40104
   Lee WWL, 2015, J VIROL, V89, P7893, DOI 10.1128/JVI.00998-15
   Leparc-Goffart I, 2014, LANCET, V383, P514, DOI 10.1016/S0140-6736(14)60185-9
   Long KM, 2016, J VIROL, V90, P433, DOI 10.1128/JVI.02159-15
   Lucas-Hourani M, 2013, J BIOMOL SCREEN, V18, P172, DOI 10.1177/1087057112460091
   Madariaga M, 2016, BRAZ J INFECT DIS, V20, P91
   Meshram CD, 2019, VIROLOGY, V534, P14, DOI 10.1016/j.virol.2019.05.016
   Metz SW, 2011, VIROL J, V8, DOI 10.1186/1743-422X-8-353
   Mickiene A, 2014, PLOS ONE, V9, DOI 10.1371/journal.pone.0106798
   Narendra SC, 2014, J LEUKOCYTE BIOL, V95, P661, DOI 10.1189/jlb.0613320
   NICKLIN MJH, 1994, GENOMICS, V19, P382, DOI 10.1006/geno.1994.1076
   Noret M, 2012, J INFECT DIS, V206, P455, DOI 10.1093/infdis/jis368
   Ojeda N, 2020, DEV COMP IMMUNOL, V113, DOI 10.1016/j.dci.2020.103806
   Pabalan N, 2018, ACTA TROP, V177, P186, DOI 10.1016/j.actatropica.2017.10.017
   Paixao ES, 2018, T ROY SOC TROP MED H, V112, P301, DOI 10.1093/trstmh/try063
   Poh CM, 2020, FRONT IMMUNOL, V11, DOI 10.3389/fimmu.2020.00287
   Poo YS, 2014, J VIROL, V88, P6862, DOI 10.1128/JVI.03364-13
   Qidwai T, 2011, SCAND J IMMUNOL, V74, P522, DOI 10.1111/j.1365-3083.2011.02602.x
   Ramsey J, 2017, VIRUSES-BASEL, V9, DOI 10.3390/v9080228
   Ranjith-Kumar CT, 2007, J BIOL CHEM, V282, P17696, DOI 10.1074/jbc.M700209200
   Rauseo DM, 2019, ASIAN PAC J TROP MED, V12, P137, DOI 10.4103/1995-7645.254940
   Sadler AJ, 2008, NAT REV IMMUNOL, V8, P559, DOI 10.1038/nri2314
   Schilte C, 2010, J EXP MED, V207, P429, DOI 10.1084/jem.20090851
   Sengupta S, 2023, VIRUS RES, V323, DOI 10.1016/j.virusres.2022.198998
   Sengupta S, 2022, ANTIVIR RES, V197, DOI 10.1016/j.antiviral.2021.105225
   Sengupta S, 2021, EUR J CLIN MICROBIOL, V40, P1369, DOI 10.1007/s10096-020-04125-x
   Teng TS, 2015, J INFECT DIS, V211, P1925, DOI 10.1093/infdis/jiv049
   Teo TH, 2015, J VIROL, V89, P7955, DOI 10.1128/JVI.00909-15
   Thanapati S, 2014, T ROY SOC TROP MED H, V108, P277, DOI 10.1093/trstmh/tru030
   Thiberville SD, 2013, ANTIVIR RES, V99, P345, DOI 10.1016/j.antiviral.2013.06.009
   Thompson CD, 2018, FRONT IMMUNOL, V9, DOI 10.3389/fimmu.2018.02622
   Tomar S, 2006, J VIROL, V80, P9962, DOI 10.1128/JVI.01067-06
   Torres JR, 2016, INT J INFECT DIS, V51, P85, DOI 10.1016/j.ijid.2016.09.009
   Tripathy AS, 2019, J MED VIROL, V91, P1901, DOI 10.1002/jmv.25546
   Tsetsarkin KA, 2016, CURR OPIN VIROL, V16, P143, DOI 10.1016/j.coviro.2016.02.007
   Verma S, 2002, CIRCULATION, V105, P1890, DOI 10.1161/01.CIR.0000015126.83143.B4
   Volanakis JE, 2001, MOL IMMUNOL, V38, P189, DOI 10.1016/S0161-5890(01)00042-6
   Voss JE, 2010, NATURE, V468, P709, DOI 10.1038/nature09555
   Wauquier N, 2011, J INFECT DIS, V204, P115, DOI 10.1093/infdis/jiq006
   Weaver SC, 2015, NEW ENGL J MED, V372, P1231, DOI 10.1056/NEJMra1406035
   Weaver SC, 2012, EXPERT REV VACCINES, V11, P1087, DOI [10.1586/erv.12.84, 10.1586/ERV.12.84]
   Weber C, 2015, PLOS NEGLECT TROP D, V9, DOI 10.1371/journal.pntd.0003684
   Xiao WJ, 2015, TISSUE ANTIGENS, V85, P29, DOI 10.1111/tan.12479
NR 89
TC 3
Z9 4
U1 0
U2 2
PU ASSOC BRAS DIVULG CIENTIFICA
PI RIBEIRAO PRETO
PA FACULDADE MEDICINA, CASA 10, 14049 RIBEIRAO PRETO, RIBEIRAO PRETO, SP
   14049, BRAZIL
SN 0100-879X
EI 1414-431X
J9 BRAZ J MED BIOL RES
JI Brazilian J. Med. Biol. Res.
PY 2023
VL 56
AR e12557
DI 10.1590/1414-431X2023e12557
PG 11
WC Biology; Medicine, Research & Experimental
WE Science Citation Index Expanded (SCI-EXPANDED)
SC Life Sciences & Biomedicine - Other Topics; Research & Experimental
   Medicine
GA S4WM9
UT WOS:001071187400001
PM 37703107
OA gold, Green Published
DA 2025-07-26
ER

PT J
AU Gregianini, TS
   Salvato, RS
   Barcellos, RB
   Godinho, FM
   Ruivo, AP
   de Melo, VH
   Schroder, JA
   Martiny, FL
   Mollmann, EB
   Favreto, C
   Baethgen, LF
   Ferreira, VP
   de Lima, LE
   Piazza, CF
   Machado, TRM
   Becker, IM
   Ramos, RR
   Froelich, GC
   Rossetti, AF
   Almeida, LD
   Rodrigues, TMA
   Braganca, IT
   Campos, AAS
   Manzoni, VB
   Machado, LC
   Silva, LMID
   de Oliveira, ALS
   Paiva, MHS
   Nunes, ZMA
   de Almeida, PR
   Demoliner, M
   Gularte, JS
   da Silva, MS
   Filippi, M
   Pereira, VMDG
   Spilki, FR
   da Veiga, ABG
   Wallau, GL
AF Gregianini, Tatiana Schaffer
   Salvato, Richard Steiner
   Barcellos, Regina Bones
   Godinho, Fernanda Marques
   Ruivo, Amanda Pellenz
   de Melo, Viviane Horn
   Schroder, Julio Augusto
   Martiny, Fernanda Leticia
   Mollmann, Erica Bortoli
   Favreto, Catia
   Baethgen, Ludmila Fiorenzano
   Ferreira, Vithoria Pompermaier
   de Lima, Livia Eidt
   Piazza, Claudia Fasolo
   Machado, Tais Raquel Marcon
   Becker, Irina Marieta
   Ramos, Raquel Rocha
   Froelich, Guilherme Carey
   Rossetti, Alana Fraga
   Almeida, Lucas da Cunha
   Rodrigues, Tahiana Machado Antunes
   Braganca, Isabella Tabelli
   Campos, Aline Alves Scarpellini
   Manzoni, Veronica Bau
   Machado, Lais Ceschini
   Silva, Luisa Maria Inacio da
   de Oliveira, Andre Luiz Sa
   Paiva, Marcelo Henrique Santos
   Nunes, Zenaida Marion Alves
   de Almeida, Paula Rodrigues
   Demoliner, Meriane
   Gularte, Juliana Schons
   da Silva, Mariana Soares
   Filippi, Micheli
   Pereira, Vyctoria Malayhka de Abreu Goes
   Spilki, Fernando Rosado
   da Veiga, Ana Beatriz Gorini
   Wallau, Gabriel Luz
TI Chikungunya virus infection in the southernmost state of Brazil was
   characterised by self-limited transmission (2017-2019) and a larger 2021
   outbreak
SO MEMORIAS DO INSTITUTO OSWALDO CRUZ
LA English
DT Article
DE Key words; arbovirus; epidemiological surveillance; disease burden;
   alphavirus; outbreak; genomics; climate change
ID MULTIPLE SEQUENCE ALIGNMENT; GLOBAL EXPANSION; MAFFT
AB BACKGROUND Chikungunya is a mosquito-borne virus that has been causing large outbreaks in the Americas since 2014. In Brazil, Asian-Caribbean (AC) and East-Central-South-African (ECSA) genotypes have been detected and lead to large outbreaks in several Brazilian states. In Rio Grande do Sul (RS), the southernmost state of Brazil, the first cases were reported in 2016. OBJECTIVES AND METHODS We employed genome sequencing and epidemiological investigation to characterise the Chikungunya fever (CHIKF) burden in RS between 2017-2021. FINDINGS We detected an increasing CHIKF burden linked to travel associated introductions and communitary transmission of distinct lineages of the ECSA genotype during this period. MAIN CONCLUSIONS Until 2020, CHIKV introductions were most travel associated and transmission was limited. Then, in 2021, the largest outbreak occurred in the state associated with the introduction of a new ECSA lineage. CHIKV outbreaks are likely to occur in the near future due to abundant competent vectors and a susceptible population, exposing more than 11 million inhabitants to an increasing infection risk.
C1 [Gregianini, Tatiana Schaffer; Salvato, Richard Steiner; Mollmann, Erica Bortoli; Baethgen, Ludmila Fiorenzano; Ferreira, Vithoria Pompermaier; de Lima, Livia Eidt; Piazza, Claudia Fasolo; Machado, Tais Raquel Marcon; Becker, Irina Marieta; Ramos, Raquel Rocha; Froelich, Guilherme Carey; Rossetti, Alana Fraga; Almeida, Lucas da Cunha; Rodrigues, Tahiana Machado Antunes; Braganca, Isabella Tabelli; Nunes, Zenaida Marion Alves] Secretaria Estadual Saude Rio Grande Sul, Ctr Estadual Vigilancia Saude, Lab Cent Saude Publ, Porto Alegre, RS, Brazil.
   [Salvato, Richard Steiner; Barcellos, Regina Bones; Godinho, Fernanda Marques; Ruivo, Amanda Pellenz; de Melo, Viviane Horn; Schroder, Julio Augusto] Secretaria Estadual Saude Rio Grande Sul, Ctr Estadual Vigilancia Saude, Ctr Desenvolvimento Cientif & Tecnol, Porto Alegre, RS, Brazil.
   [Favreto, Catia] Secretaria Estadual Saude Rio Grande Sul, Ctr Estadual Vigilancia Saude, Div Vigilancia Epidemiol, Porto Alegre, RS, Brazil.
   [Campos, Aline Alves Scarpellini] Secretaria Estadual Saude Rio Grande Sul, Ctr Estadual Vigilancia Saude, Div Vigilancia Ambiental, Porto Alegre, RS, Brazil.
   [Manzoni, Veronica Bau] Secretaria Municipal Saude, Prefeitura Sao Nicolau, Sao Nicolau, RS, Brazil.
   [Machado, Lais Ceschini; Silva, Luisa Maria Inacio da; Paiva, Marcelo Henrique Santos; Wallau, Gabriel Luz] Fundacao Oswaldo Cruz Fiocruz, Dept Entomol & Nucleo Bioinformat, Inst Aggeu Magalhaes, Recife, PE, Brazil.
   [de Oliveira, Andre Luiz Sa] Fundacao Oswaldo Cruz Fiocruz, Inst Aggeu Magalhaes Nucleo Estat & Geoproc, Recife, PE, Brazil.
   [de Almeida, Paula Rodrigues; Demoliner, Meriane; Gularte, Juliana Schons; da Silva, Mariana Soares; Filippi, Micheli; Pereira, Vyctoria Malayhka de Abreu Goes; Spilki, Fernando Rosado] Univ Feevale, Lab Microbiol Mol, Novo Hamburgo, RS, Brazil.
   [da Veiga, Ana Beatriz Gorini] Univ Fed Ciencias Saude Porto Alegre, Porto Alegre, RS, Brazil.
   [Wallau, Gabriel Luz] WHO Collaborating Ctr Arbovirus & Haemorrhag Fever, Bernhard Nocht Inst Trop Med, Natl Reference Ctr Trop Infect Dis, Dept Arbovirol, Hamburg, Germany.
C3 Fundacao Oswaldo Cruz; Fundacao Oswaldo Cruz; Universidade Feevale;
   Universidade Federal de Ciencias da Saude de Porto Alegre; Leibniz
   Association; Bernhard Nocht Institut fur Tropenmedizin
RP Wallau, GL (corresponding author), Fundacao Oswaldo Cruz Fiocruz, Dept Entomol & Nucleo Bioinformat, Inst Aggeu Magalhaes, Recife, PE, Brazil.; Wallau, GL (corresponding author), WHO Collaborating Ctr Arbovirus & Haemorrhag Fever, Bernhard Nocht Inst Trop Med, Natl Reference Ctr Trop Infect Dis, Dept Arbovirol, Hamburg, Germany.
EM gabriel.wallau@fiocruz.br
RI Rodrigues de Almeida, Paula/GPC-8506-2022; Salvato,
   Richard/HPG-2866-2023; DE ALMEIDA, PAULA RODRIGUES/GPC-8506-2022;
   Oliveira, André/AAB-4506-2019; Campos, Aline/ABE-5233-2021; Demoliner,
   Meriane/AAO-7527-2021; Veiga, Ana Beatriz/NFS-1289-2025; Pereira,
   Vyctoria/LKK-0623-2024; Paiva, Marcelo/ABG-2848-2021; Spilki,
   Fernando/E-3736-2010; Wallau, Gabriel/B-5911-2008
OI Rodrigues de Almeida, Paula/0000-0002-4108-8796; Salvato,
   Richard/0000-0002-5701-9437; Marques de Souza Godinho,
   Fernanda/0000-0002-2211-192X; Carey Frohlich,
   Guilherme/0000-0001-8444-5063; Inacio da Silva, Luisa
   M./0000-0001-7208-8177; Pellenz Ruivo, Amanda/0009-0006-2955-7701;
   Spilki, Fernando/0000-0001-5804-7045; 
FU Health Department of Rio Grande do Sul and Brazilian Ministry of Health;
   CNPq [306369/2019-2, 303902/2019172-1, 304586/2022-6]
FX & nbsp;This work was supported by the Health Department of Rio Grande do
   Sul and Brazilian Ministry of Health. ABGV, GLW and FRS hold fellowships
   from CNPq (Grant processes 306369/2019-2, 303902/2019172-1, and
   304586/2022-6, respectively).
CR Andrade MD, 2021, VIRUSES-BASEL, V13, DOI 10.3390/v13101976
   Bettis A, 2022, PLOS NEGLECT TROP D, V16, DOI 10.1371/journal.pntd.0010069
   de Albuquerque IGC, 2012, REV SOC BRAS MED TRO, V45, P128, DOI 10.1590/S0037-86822012000100026
   Chen RB, 2016, J VIROL, V90, P10600, DOI 10.1128/JVI.01166-16
   Churakov M, 2019, PLOS NEGLECT TROP D, V13, DOI 10.1371/journal.pntd.0007012
   Colón-González FJ, 2021, LANCET PLANET HEALTH, V5, pE404, DOI 10.1016/S2542-5196(21)00132-7
   Cunha MS, 2017, EMERG INFECT DIS, V23, P1737, DOI 10.3201/eid2310.161855
   Cunha MD, 2017, J CLIN VIROL, V97, P44, DOI 10.1016/j.jcv.2017.10.015
   da Costa AC, 2017, EMERG INFECT DIS, V23, P1742, DOI 10.3201/eid2310.170307
   de Jesus JG, 2020, PLOS ONE, V15, DOI 10.1371/journal.pone.0226098
   de Souza WM, 2023, LANCET MICROBE, V4, pE319, DOI 10.1016/S2666-5247(23)00033-2
   Dezordi FZ, 2022, VIRUSES-BASEL, V14, DOI 10.3390/v14020217
   Fabri AA, 2020, PATHOGENS, V9, DOI 10.3390/pathogens9120984
   Faria NR, 2011, CURR OPIN VIROL, V1, P423, DOI 10.1016/j.coviro.2011.10.003
   Fritsch H, 2022, MICROBIOL SPECTR, V10, DOI 10.1128/spectrum.01285-22
   Gregianini TS, 2017, REV MED VIROL, V27, DOI 10.1002/rmv.1943
   Gutierrez-Saravia E, 2015, J PEDIAT INF DIS SOC, V4, P1, DOI 10.1093/jpids/piv002
   iede, STOR MAP SER
   Jin J, 2018, CELL HOST MICROBE, V24, P417, DOI 10.1016/j.chom.2018.07.018
   Katoh K, 2002, NUCLEIC ACIDS RES, V30, P3059, DOI 10.1093/nar/gkf436
   Katoh K, 2019, BRIEF BIOINFORM, V20, P1160, DOI 10.1093/bib/bbx108
   Khouni I, 2021, ENVIRON TECHNOL INNO, V24, DOI 10.1016/j.eti.2021.101892
   Kraemer MUG, 2015, ELIFE, V4, DOI 10.7554/eLife.08347
   Nguyen LT, 2015, MOL BIOL EVOL, V32, P268, DOI 10.1093/molbev/msu300
   Lanciotti RS, 2014, EMERG INFECT DIS, V20, P1400, DOI 10.3201/eid2008.140268
   Larsson A, 2014, BIOINFORMATICS, V30, P3276, DOI 10.1093/bioinformatics/btu531
   Leparc-Goffart I, 2014, LANCET, V383, P514, DOI 10.1016/S0140-6736(14)60185-9
   Machado LC, 2019, PLOS NEGLECT TROP D, V13, DOI 10.1371/journal.pntd.0007332
   McDermott A, 2022, P NATL ACAD SCI USA, V119, DOI 10.1073/pnas.2200481119
   Mehta R, 2018, REV MED VIROL, V28, DOI 10.1002/rmv.1978
   Morrison TE, 2014, J VIROL, V88, P11644, DOI 10.1128/JVI.01432-14
   MS/SVS/DVDT - Ministerio da Saude/Secretaria de Vigilancia em Saude/Departamento de Vigilancia das Doencas Transmissiveis, 2015, FEBR CHIK MAN CLIN
   Naveca FG, 2019, PLOS NEGLECT TROP D, V13, DOI 10.1371/journal.pntd.0007065
   Nsoesie EO, 2016, EUROSURVEILLANCE, V21, P7, DOI 10.2807/1560-7917.ES.2016.21.20.30234
   Phadungsombat J, 2020, INFECT GENET EVOL, V78, DOI 10.1016/j.meegid.2019.104129
   Pickett BE, 2012, NUCLEIC ACIDS RES, V40, pD593, DOI 10.1093/nar/gkr859
   Rambaut A, 2018, SYST BIOL, V67, P901, DOI 10.1093/sysbio/syy032
   Rambaut A, 2016, VIRUS EVOL, V2, DOI 10.1093/ve/vew007
   Ribeiro GD, 2022, VIRUSES-BASEL, V14, DOI 10.3390/v14071445
   ROBINSON M C, 1955, Trans R Soc Trop Med Hyg, V49, P28, DOI [10.1016/0035-9203(55)90080-8, 10.1016/0035-9203(57)90022-6]
   Ryan SJ, 2019, PLOS NEGLECT TROP D, V13, DOI 10.1371/journal.pntd.0007213
   Sahadeo NSD, 2017, VIRUS EVOL, V3, DOI 10.1093/ve/vex010
   Schuffenecker I, 2006, PLOS MED, V3, P1058, DOI 10.1371/journal.pmed.0030263
   Souza WMD, 2022, medRxiv, DOI [10.1101/2022.08.03.22278339, 10.1101/2022.08.03.22278339v1, DOI 10.1101/2022.08.03.22278339V1]
   Suchard MA, 2018, VIRUS EVOL, V4, DOI 10.1093/ve/vey016
   Nunes MRT, 2015, BMC MED, V13, DOI 10.1186/s12916-015-0348-x
   Tjaden NB, 2017, SCI REP-UK, V7, DOI 10.1038/s41598-017-03566-3
   Tsuboi M, 2016, EMERG INFECT DIS, V22, P1683, DOI 10.3201/eid2209.160603
   Wahid B, 2017, INT J INFECT DIS, V58, P69, DOI 10.1016/j.ijid.2017.03.006
   Weaver SC, 2020, ANNU REV ENTOMOL, V65, P313, DOI 10.1146/annurev-ento-011019-025207
   Weaver SC, 2014, PLOS NEGLECT TROP D, V8, DOI 10.1371/journal.pntd.0002921
   Xavier J, 2019, PLOS ONE, V14, DOI 10.1371/journal.pone.0217871
NR 52
TC 1
Z9 1
U1 0
U2 2
PU FUNDACO OSWALDO CRUZ
PI RIO DE JANEIRO, RJ
PA AV BRASIL 4365, 21045-900 RIO DE JANEIRO, RJ, BRAZIL
SN 0074-0276
EI 1678-8060
J9 MEM I OSWALDO CRUZ
JI Mem. Inst. Oswaldo Cruz
PY 2023
VL 118
AR e220259
DI 10.1590/0074-02760220259
PG 10
WC Parasitology; Tropical Medicine
WE Science Citation Index Expanded (SCI-EXPANDED)
SC Parasitology; Tropical Medicine
GA O8MW8
UT WOS:001046308300001
PM 37531506
OA Green Published, gold
DA 2025-07-26
ER

PT J
AU Hakim, MS
   Aman, A
AF Hakim, Mohamad S. S.
   Aman, Abu T. T.
TI Understanding the Biology and Immune Pathogenesis of Chikungunya Virus
   Infection for Diagnostic and Vaccine Development
SO VIRUSES-BASEL
LA English
DT Review
DE chikungunya; diagnostic; immune responses; pathogenesis; vaccines
ID REGULATORY T-CELLS; PARTICLE VACCINE; NEUTRALIZING ANTIBODIES;
   ALPHAVIRUS INFECTION; PROTECTS MICE; DOUBLE-BLIND; RISK-FACTORS;
   ACUTE-PHASE; ZIKA VIRUS; DC-SIGN
AB Chikungunya virus, the causative agent of chikungunya fever, is generally characterized by the sudden onset of symptoms, including fever, rash, myalgia, and headache. In some patients, acute chikungunya virus infection progresses to severe and chronic arthralgia that persists for years. Chikungunya infection is more commonly identified in tropical and subtropical regions. However, recent expansions and epidemics in the temperate regions have raised concerns about the future public health impact of chikungunya diseases. Several underlying factors have likely contributed to the recent re-emergence of chikungunya infection, including urbanization, human travel, viral adaptation to mosquito vectors, lack of effective control measures, and the spread of mosquito vectors to new regions. However, the true burden of chikungunya disease is most likely to be underestimated, particularly in developing countries, due to the lack of standard diagnostic assays and clinical manifestations overlapping with those of other endemic viral infections in the regions. Additionally, there have been no chikungunya vaccines available to prevent the infection. Thus, it is important to update our understanding of the immunopathogenesis of chikungunya infection, its clinical manifestations, the diagnosis, and the development of chikungunya vaccines.
C1 [Hakim, Mohamad S. S.; Aman, Abu T. T.] Univ Gadjah Mada, Fac Med Publ Hlth & Nursing, Dept Microbiol, Yogyakarta 55281, Indonesia.
C3 Gadjah Mada University
RP Hakim, MS (corresponding author), Univ Gadjah Mada, Fac Med Publ Hlth & Nursing, Dept Microbiol, Yogyakarta 55281, Indonesia.
EM m.s.hakim@ugm.ac.id
RI ; Hakim, Mohamad S./AAB-4765-2019
OI Hakim, Mohamad Saifudin/0000-0001-8341-461X; 
CR Abeyratne E, 2020, FRONT IMMUNOL, V11, DOI 10.3389/fimmu.2020.00304
   Abeyratne E, 2019, VACCINES-BASEL, V7, DOI 10.3390/vaccines7010002
   Acharya D, 2015, PLOS NEGLECT TROP D, V9, DOI 10.1371/journal.pntd.0004139
   Akahata W, 2010, NAT MED, V16, P334, DOI 10.1038/nm.2105
   Albulescu IC, 2014, J GEN VIROL, V95, P2683, DOI 10.1099/vir.0.069690-0
   Amaral Marcelo Pires, 2021, Curr Res Immunol, V2, P23, DOI 10.1016/j.crimmu.2021.03.001
   Andrew AS, 2022, PLOS NEGLECT TROP D, V16, DOI 10.1371/journal.pntd.0010152
   Anfasa F, 2019, J CLIN VIROL, V117, P68, DOI 10.1016/j.jcv.2019.06.001
   Appassakij H, 2013, TRANSFUSION, V53, P2567, DOI 10.1111/j.1537-2995.2012.03960.x
   Arif M, 2020, PLOS NEGLECT TROP D, V14, DOI 10.1371/journal.pntd.0008355
   Ashbrook AW, 2014, J VIROL, V88, P12180, DOI 10.1128/JVI.01672-14
   Bae S, 2020, J MICROBIOL BIOTECHN, V30, P1801, DOI 10.4014/jmb.2012.12005
   Bae S, 2019, J MICROBIOL BIOTECHN, V29, P1852, DOI 10.4014/jmb.1910.10014
   Bagno FF, 2020, VIRUSES-BASEL, V12, DOI 10.3390/v12090939
   Basore K, 2019, CELL, V177, P1725, DOI 10.1016/j.cell.2019.04.006
   Bennett SR, 2022, LANCET INFECT DIS, V22, P1343, DOI 10.1016/S1473-3099(22)00226-2
   Bernard E, 2010, PLOS ONE, V5, DOI 10.1371/journal.pone.0011479
   Bertolotti A, 2020, PLOS NEGLECT TROP D, V14, DOI 10.1371/journal.pntd.0007327
   Blettery M, 2016, ARTHRITIS RHEUMATOL, V68, P2817, DOI 10.1002/art.39775
   Borgherini G, 2007, CLIN INFECT DIS, V44, P1401, DOI 10.1086/517537
   Brandler S, 2013, VACCINE, V31, P3718, DOI 10.1016/j.vaccine.2013.05.086
   Broeckel R, 2017, PLOS NEGLECT TROP D, V11, DOI 10.1371/journal.pntd.0005637
   Broeders S, 2020, INT J INFECT DIS, V92, P160, DOI 10.1016/j.ijid.2019.12.028
   Brown RS, 2020, NAT COMMUN, V11, DOI 10.1038/s41467-020-18447-z
   Brown RS, 2018, VIRUSES-BASEL, V10, DOI 10.3390/v10020089
   Bucardo F, 2021, J INFECT DIS, V223, P278, DOI 10.1093/infdis/jiaa364
   Burt FJ, 2017, LANCET INFECT DIS, V17, pE107, DOI 10.1016/S1473-3099(16)30385-1
   Centers for Disease Control and Prevention, CHIK VIR CLIN EV DIS
   Chaaithanya IK, 2016, DNA CELL BIOL, V35, P44, DOI 10.1089/dna.2015.2819
   Chan YH, 2019, EMBO MOL MED, V11, DOI 10.15252/emmm.201810092
   Chang LJ, 2014, LANCET, V384, P2046, DOI 10.1016/S0140-6736(14)61185-5
   Chelluboina Shweta, 2019, VirusDisease, V30, P469, DOI 10.1007/s13337-019-00534-5
   Chen GL, 2020, JAMA-J AM MED ASSOC, V323, P1369, DOI 10.1001/jama.2020.2477
   Chen HX, 2020, PLOS NEGLECT TROP D, V14, DOI 10.1371/journal.pntd.0008910
   Chiam CW, 2015, J GEN VIROL, V96, P3243, DOI 10.1099/jgv.0.000263
   Chiam CW, 2013, DIAGN MICR INFEC DIS, V77, P133, DOI 10.1016/j.diagmicrobio.2013.06.018
   Chmielewski D, 2022, NAT MICROBIOL, V7, P1270, DOI 10.1038/s41564-022-01164-2
   Chow A, 2011, J INFECT DIS, V203, P149, DOI 10.1093/infdis/jiq042
   Chua CL, 2017, PLOS ONE, V12, DOI 10.1371/journal.pone.0171989
   Clements TL, 2019, OPEN FORUM INFECT DI, V6, DOI 10.1093/ofid/ofz001
   Colavita F, 2018, OPEN FORUM INFECT DI, V5, DOI 10.1093/ofid/ofy276
   Constant LEC, 2021, FRONT MICROBIOL, V12, DOI 10.3389/fmicb.2021.744164
   Cook LE, 2020, J VIROL, V94, DOI 10.1128/JVI.00841-19
   Couderc T, 2008, PLOS PATHOG, V4, DOI 10.1371/journal.ppat.0040029
   da Cunha RV, 2017, MEM I OSWALDO CRUZ, V112, P523
   Davenport BJ, 2020, J VIROL, V94, DOI 10.1128/JVI.02036-19
   De Caluwé L, 2021, FRONT MICROBIOL, V12, DOI 10.3389/fmicb.2021.615165
   de Carvalho JF, 2021, RHEUMATOL THER, V8, P631, DOI 10.1007/s40744-021-00281-4
   Dias CND, 2018, IMMUNOLOGY, V155, P499, DOI 10.1111/imm.12992
   Dora EG, 2019, VACCINE, V37, P3146, DOI 10.1016/j.vaccine.2019.04.069
   Dupuis-Maguiraga L, 2012, PLOS NEGLECT TROP D, V6, DOI 10.1371/journal.pntd.0001446
   Dutta SK, 2017, VIROLOGY, V511, P207, DOI 10.1016/j.virol.2017.08.009
   Economopoulou A, 2009, EPIDEMIOL INFECT, V137, P534, DOI 10.1017/S0950268808001167
   Edelman R, 2000, AM J TROP MED HYG, V62, P681, DOI 10.4269/ajtmh.2000.62.681
   Edwards T, 2017, DIAGN MICR INFEC DIS, V89, P35, DOI 10.1016/j.diagmicrobio.2017.06.001
   Valdés-López JF, 2021, CELL IMMUNOL, V367, DOI 10.1016/j.cellimm.2021.104411
   Ferreira JM, 2021, IMMUNOL INVEST, V50, P58, DOI 10.1080/08820139.2020.1733011
   Fischer C, 2020, MSPHERE, V5, DOI 10.1128/mSphere.00915-19
   Franco EJ, 2021, MICROORGANISMS, V9, DOI 10.3390/microorganisms9020307
   Franz S, 2021, LIFE SCI ALLIANCE, V4, DOI 10.26508/lsa.202000909
   Freire MCLC, 2022, SCI REP-UK, V12, DOI 10.1038/s41598-022-14790-x
   Fritzell C, 2018, PLOS NEGLECT TROP D, V12, DOI 10.1371/journal.pntd.0006533
   Fros JJ, 2013, J VIROL, V87, P10394, DOI 10.1128/JVI.00884-13
   Fros JJ, 2010, J VIROL, V84, P10877, DOI 10.1128/JVI.00949-10
   Gallegos KM, 2016, J INFECT DIS, V214, P1192, DOI 10.1093/infdis/jiw358
   Gao S, 2019, FRONT MICROBIOL, V10, DOI 10.3389/fmicb.2019.02881
   Gay N, 2016, AM J TROP MED HYG, V94, P393, DOI 10.4269/ajtmh.15-0308
   Giry C, 2017, BMC MICROBIOL, V17, DOI 10.1186/s12866-017-1080-9
   Godaert L, 2017, J AM GERIATR SOC, V65, P2510, DOI 10.1111/jgs.15004
   Göertz GP, 2018, J VIROL, V92, DOI 10.1128/JVI.01008-18
   Gois BM, 2022, MICROBES INFECT, V24, DOI 10.1016/j.micinf.2021.104927
   Goo L, 2016, J INFECT DIS, V214, P1487, DOI 10.1093/infdis/jiw431
   Hakim MS, 2018, REV MED VIROL, V28, DOI 10.1002/rmv.1964
   Hall RA, 2012, J BIOMED BIOTECHNOL, DOI 10.1155/2012/512969
   Hallengärd D, 2014, J VIROL, V88, P2858, DOI 10.1128/JVI.03453-13
   Hayashida K, 2019, PLOS NEGLECT TROP D, V13, DOI 10.1371/journal.pntd.0007480
   Henss L, 2020, J INFECT DIS, V221, P1713, DOI 10.1093/infdis/jiz658
   Her ZS, 2015, EMBO MOL MED, V7, P24, DOI 10.15252/emmm.201404459
   Hibl BM, 2021, PLOS NEGLECT TROP D, V15, DOI 10.1371/journal.pntd.0009427
   Hoarau JJ, 2013, PLOS ONE, V8, DOI 10.1371/journal.pone.0084695
   Hoarau JJ, 2010, J IMMUNOL, V184, P5914, DOI 10.4049/jimmunol.0900255
   Hong JP, 2019, J VIROL, V93, DOI 10.1128/JVI.01231-19
   Hoornweg TE, 2016, J VIROL, V90, P4745, DOI 10.1128/JVI.03184-15
   Hossain MS, 2018, PLOS NEGLECT TROP D, V12, DOI 10.1371/journal.pntd.0006561
   Huits R, 2018, CLIN MICROBIOL INFEC, V24, P78, DOI 10.1016/j.cmi.2017.06.004
   Nguyen HC, 2019, INTERVIROLOGY, V62, P145, DOI 10.1159/000502823
   Imad HA, 2021, TROP MED INFECT DIS, V6, DOI 10.3390/tropicalmed6010012
   Imad HA, 2021, AM J TROP MED HYG, V105, P946, DOI 10.4269/ajtmh.21-0189
   Izumida M, 2020, VIRUSES-BASEL, V12, DOI 10.3390/v12070722
   Jain J, 2018, VIROL J, V15, DOI 10.1186/s12985-018-1000-0
   Javelle E, 2014, J CLIN VIROL, V59, P270, DOI 10.1016/j.jcv.2014.01.011
   Johnson BW, 2016, J INFECT DIS, V214, pS471, DOI 10.1093/infdis/jiw274
   Kam YW, 2012, EMBO MOL MED, V4, P330, DOI 10.1002/emmm.201200213
   Kam YW, 2012, J INFECT DIS, V205, P1147, DOI 10.1093/infdis/jis033
   Khan AH, 2002, J GEN VIROL, V83, P3075, DOI 10.1099/0022-1317-83-12-3075
   Khan M, 2014, J MED VIROL, V86, P1169, DOI 10.1002/jmv.23752
   Khan M, 2012, VIRUS RES, V167, P236, DOI 10.1016/j.virusres.2012.05.004
   Kim AS, 2020, CELL HOST MICROBE, V27, P428, DOI 10.1016/j.chom.2020.01.008
   Kim YC, 2019, VIRUSES-BASEL, V11, DOI 10.3390/v11050407
   Kirui J, 2021, CELLS-BASEL, V10, DOI 10.3390/cells10071828
   Kose N, 2019, SCI IMMUNOL, V4, DOI 10.1126/sciimmunol.aaw6647
   Krammer F, 2020, NATURE, V586, P516, DOI 10.1038/s41586-020-2798-3
   Kulkarni SP, 2017, EUR J CLIN MICROBIOL, V36, P2475, DOI 10.1007/s10096-017-3087-4
   Kumar A, 2020, RES PHARM SCI, V15, P300, DOI 10.4103/1735-5362.288437
   Kumar M, 2012, VACCINE, V30, P6142, DOI 10.1016/j.vaccine.2012.07.072
   Kuno G, 2015, PLOS NEGLECT TROP D, V9, DOI 10.1371/journal.pntd.0004101
   Labadie K, 2010, J CLIN INVEST, V120, P894, DOI 10.1172/JCI40104
   Lancaster C, 2016, J CHROMATOGR B, V1032, P218, DOI 10.1016/j.jchromb.2016.04.025
   Langsjoen RM, 2018, MBIO, V9, DOI 10.1128/mBio.02449-17
   Lee CHR, 2019, PLOS NEGLECT TROP D, V13, DOI 10.1371/journal.pntd.0007610
   Lee WWL, 2015, J VIROL, V89, P7893, DOI 10.1128/JVI.00998-15
   Lentscher AJ, 2022, J INFECT DIS, DOI 10.1093/infdis/jiac066
   Locke MC, 2022, J VIROL, V96, DOI 10.1128/JVI.01143-21
   López-Camacho C, 2019, VIRUSES-BASEL, V11, DOI 10.3390/v11040322
   Lopez-Jimena B, 2018, PLOS NEGLECT TROP D, V12, DOI 10.1371/journal.pntd.0006448
   Lum FM, 2018, SCI REP-UK, V8, DOI 10.1038/s41598-018-20305-4
   Lum FM, 2013, J IMMUNOL, V190, P6295, DOI 10.4049/jimmunol.1300304
   Lundstrom K, 2021, VIRUSES-BASEL, V13, DOI 10.3390/v13020317
   Manzoor KN, 2022, REV MED VIROL, V32, DOI 10.1002/rmv.2287
   Martins EC, 2022, PLOS NEGLECT TROP D, V16, DOI 10.1371/journal.pntd.0010242
   McAllister N, 2020, J VIROL, V94, DOI 10.1128/JVI.01500-20
   Mehta R, 2018, REV MED VIROL, V28, DOI 10.1002/rmv.1978
   Messaoudi I, 2013, PLOS NEGLECT TROP D, V7, DOI 10.1371/journal.pntd.0002343
   Mohan Alladi, 2010, Indian J Dermatol, V55, P54, DOI 10.4103/0019-5154.60355
   Monteiro JD, 2020, PLOS ONE, V15, DOI 10.1371/journal.pone.0241799
   Nair S, 2017, J VIROL, V91, DOI 10.1128/JVI.01419-17
   Nair SR, 2017, J NEUROVIROL, V23, P886, DOI 10.1007/s13365-017-0583-3
   Noret M, 2012, J INFECT DIS, V206, P455, DOI 10.1093/infdis/jis368
   Nyamwaya DK, 2021, BMC INFECT DIS, V21, DOI 10.1186/s12879-021-05875-5
   Olagnier D, 2014, J VIROL, V88, P4180, DOI 10.1128/JVI.03114-13
   Pathak H, 2019, CLIN MED, V19, P381, DOI 10.7861/clinmed.2019-0035
   Patramool S, 2013, J VIROL METHODS, V193, P55, DOI 10.1016/j.jviromet.2013.04.016
   Petersen Lyle R, 2016, F1000Res, V5, DOI 10.12688/f1000research.7171.1
   Pinzón-Redondo H, 2016, PEDIATR INFECT DIS J, V35, P702, DOI 10.1097/INF.0000000000001135
   Plotnikova M, 2021, VIRUSES-BASEL, V13, DOI 10.3390/v13081602
   Poddar S, 2016, J VIROL, V90, P8780, DOI 10.1128/JVI.00655-16
   Porter Kevin R., 2004, Southeast Asian Journal of Tropical Medicine and Public Health, V35, P408
   Pott F, 2021, EMERG MICROBES INFEC, V10, P2151, DOI 10.1080/22221751.2021.2000891
   Powell LA, 2020, CELL HOST MICROBE, V28, P699, DOI 10.1016/j.chom.2020.07.008
   Powers AM, 2000, J GEN VIROL, V81, P471, DOI 10.1099/0022-1317-81-2-471
   Prince HE, 2015, CLIN VACCINE IMMUNOL, V22, P291, DOI 10.1128/CVI.00720-14
   Pyndiah M N, 2012, Med Trop (Mars), V72 Spec No, P63
   Lima MDQ, 2021, DIAGNOSTICS, V11, DOI 10.3390/diagnostics11050819
   Quiroz JA, 2019, PLOS PATHOG, V15, DOI 10.1371/journal.ppat.1008061
   Raghavendhar BS, 2019, PLOS ONE, V14, DOI 10.1371/journal.pone.0211036
   Ramos R, 2018, PEDIATR INFECT DIS J, V37, P94, DOI 10.1097/INF.0000000000001690
   Ramsauer K, 2015, LANCET INFECT DIS, V15, P519, DOI 10.1016/S1473-3099(15)70043-5
   Rangel MV, 2022, J VIROL, V96, DOI [10.1128/jvi.01586-21, 10.1128/JVI.01586-21]
   Rausalu K, 2016, SCI REP-UK, V6, DOI 10.1038/srep37124
   Rayner JO, 2021, VACCINES-BASEL, V9, DOI 10.3390/vaccines9040345
   Reddy A, 2020, VIRUSES-BASEL, V12, DOI 10.3390/v12090971
   Reddy V, 2017, PLOS NEGLECT TROP D, V11, DOI 10.1371/journal.pntd.0005238
   Reddy V, 2014, J MED VIROL, V86, P1393, DOI 10.1002/jmv.23875
   Reisinger EC, 2018, LANCET, V392, P2718, DOI 10.1016/S0140-6736(18)32488-7
   Riswari SF, 2016, J CLIN VIROL, V74, P61, DOI 10.1016/j.jcv.2015.11.017
   Roques P, 2022, JCI INSIGHT, V7, DOI 10.1172/jci.insight.160173
   Roques P, 2017, JCI INSIGHT, V2, DOI 10.1172/jci.insight.83527
   ROSS R. W., 1956, JOUR HYG, V54, P177
   Rossi SL, 2019, J INFECT DIS, V220, P735, DOI 10.1093/infdis/jiz202
   Rudd PA, 2012, J VIROL, V86, P9888, DOI 10.1128/JVI.00956-12
   Rudolph KE, 2014, AM J TROP MED HYG, V90, P882, DOI 10.4269/ajtmh.13-0403
   Sahadeo NSD, 2017, VIRUS EVOL, V3, DOI 10.1093/ve/vex010
   Schilte C, 2010, J EXP MED, V207, P429, DOI 10.1084/jem.20090851
   Sengupta S, 2021, EUR J CLIN MICROBIOL, V40, P1369, DOI 10.1007/s10096-020-04125-x
   Sharma R, 2018, VIROLOGY, V515, P223, DOI 10.1016/j.virol.2017.12.020
   Silva LA, 2017, J CLIN INVEST, V127, P737, DOI 10.1172/JCI84417
   Silva LA, 2014, J VIROL, V88, P2385, DOI 10.1128/JVI.03116-13
   Simon F, 2015, MED MALADIES INFECT, V45, P243, DOI 10.1016/j.medmal.2015.05.007
   Simon F, 2007, MEDICINE, V86, P123, DOI 10.1097/MD/0b013e31806010a5
   Simon Fabrice, 2011, Curr Infect Dis Rep, V13, P218, DOI 10.1007/s11908-011-0180-1
   Sissoko D, 2010, TROP MED INT HEALTH, V15, P600, DOI 10.1111/j.1365-3156.2010.02485.x
   Song H, 2019, CELL, V177, P1714, DOI 10.1016/j.cell.2019.04.008
   Sourisseau M, 2007, PLOS PATHOG, V3, P804, DOI 10.1371/journal.ppat.0030089
   Staikowsky F, 2009, PLOS ONE, V4, DOI 10.1371/journal.pone.0007603
   Sudeep AB, 2019, INDIAN J MED RES, V149, P771, DOI 10.4103/ijmr.IJMR_453_17
   Sun Q, 2019, TRENDS MICROBIOL, V27, P656, DOI 10.1016/j.tim.2019.05.011
   Suzuki K, 2020, VIROL J, V17, DOI 10.1186/s12985-020-01364-4
   Tanabe ISB, 2019, T ROY SOC TROP MED H, V113, P730, DOI 10.1093/trstmh/trz065
   Tanaka A, 2017, J VIROL, V91, DOI [10.1128/JVI.00432-17, 10.1128/jvi.00432-17]
   Tandale BV, 2009, J CLIN VIROL, V46, P145, DOI 10.1016/j.jcv.2009.06.027
   Taschuk F, 2020, MBIO, V11, DOI 10.1128/mBio.02623-20
   Taylor A, 2017, MBIO, V8, DOI 10.1128/mBio.01970-16
   Teo TH, 2015, J VIROL, V89, P7955, DOI 10.1128/JVI.00909-15
   Teo TH, 2013, J IMMUNOL, V190, P259, DOI 10.4049/jimmunol.1202177
   Thirion L, 2019, VIRUSES-BASEL, V11, DOI 10.3390/v11080755
   Thomas S, 2010, VIROL J, V7, DOI 10.1186/1743-422X-7-327
   Torres JR, 2015, IDCases, V2, P6, DOI 10.1016/j.idcr.2014.12.002
   Tuekprakhon A, 2018, SCI REP-UK, V8, DOI 10.1038/s41598-018-19174-8
   Tumkosit U, 2020, J VIROL, V94, DOI 10.1128/JVI.00252-20
   Valneva, SUCC COMPL PIV PHAS
   Venugopalan A, 2014, PLOS ONE, V9, DOI 10.1371/journal.pone.0111305
   Verma J, 2023, J BIOMOL STRUCT DYN, V41, P3349, DOI 10.1080/07391102.2022.2048080
   Villamil-Gómez W, 2015, J TROP PEDIATRICS, V61, P386, DOI 10.1093/tropej/fmv051
   Voigt EA, 2021, MOL THER, V29, P2782, DOI 10.1016/j.ymthe.2021.05.018
   Volk SM, 2010, J VIROL, V84, P6497, DOI 10.1128/JVI.01603-09
   Waggoner JJ, 2016, CLIN INFECT DIS, V63, P1584, DOI 10.1093/cid/ciw589
   Wauquier N, 2011, J INFECT DIS, V204, P115, DOI 10.1093/infdis/jiq006
   Weber C, 2017, PLOS NEGLECT TROP D, V11, DOI 10.1371/journal.pntd.0005318
   Webster B, 2018, ELIFE, V7, DOI [10.7554/eLife.34273, 10.7554/elife.34273]
   Weiss CM, 2020, NPJ VACCINES, V5, DOI 10.1038/s41541-020-00241-z
   Weiss CM, 2018, MSPHERE, V3, DOI 10.1128/mSphere.00209-18
   Wichit S, 2019, EXCLI J, V18, P467, DOI 10.17179/excli2019-1271
   Wichit S, 2019, INT J MOL SCI, V20, DOI 10.3390/ijms20071695
   Wichit S, 2017, INFECT GENET EVOL, V55, P68, DOI 10.1016/j.meegid.2017.08.032
   Wikan N, 2012, PLOS ONE, V7, DOI 10.1371/journal.pone.0031102
   Winkler ES, 2020, CELL, V182, P901, DOI 10.1016/j.cell.2020.06.029
   Wintachai P, 2015, MICROBIOL IMMUNOL, V59, P129, DOI 10.1111/1348-0421.12230
   Wintachai P, 2012, J MED VIROL, V84, P1757, DOI 10.1002/jmv.23403
   World Health Organization Regional Office for South-East Asia, 2009, Guidelines for prevention and control of chikungunya fever
   Wressnigg N, 2020, LANCET INFECT DIS, V20, P1193, DOI 10.1016/S1473-3099(20)30238-3
   Yap ML, 2017, P NATL ACAD SCI USA, V114, P13703, DOI 10.1073/pnas.1713166114
   Yin PQ, 2021, VIRUSES-BASEL, V13, DOI 10.3390/v13060949
   Zaid A, 2021, LANCET INFECT DIS, V21, pE123, DOI 10.1016/S1473-3099(20)30491-6
   Zaid A, 2018, ARTHRITIS RHEUMATOL, V70, P484, DOI 10.1002/art.40403
   Zeller H, 2016, J INFECT DIS, V214, pS436, DOI 10.1093/infdis/jiw391
   Zhang R, 2019, CELL REP, V28, P2647, DOI 10.1016/j.celrep.2019.07.105
   Zhang R, 2018, NATURE, V557, P570, DOI 10.1038/s41586-018-0121-3
   Zhang Y, 2022, PLOS NEGLECT TROP D, V16, DOI 10.1371/journal.pntd.0010149
NR 218
TC 8
Z9 8
U1 1
U2 17
PU MDPI
PI BASEL
PA ST ALBAN-ANLAGE 66, CH-4052 BASEL, SWITZERLAND
EI 1999-4915
J9 VIRUSES-BASEL
JI Viruses-Basel
PD JAN
PY 2023
VL 15
IS 1
AR 48
DI 10.3390/v15010048
PG 29
WC Virology
WE Science Citation Index Expanded (SCI-EXPANDED)
SC Virology
GA 8E5BT
UT WOS:000918989300001
PM 36680088
OA gold, Green Published
DA 2025-07-26
ER

PT J
AU Hendy, A
   Fé, NF
   Valério, D
   Hernandez-Acosta, E
   Chaves, BA
   da Silva, LFA
   Santana, RAG
   Paz, AD
   Soares, MMM
   Assunçao, FP
   Andes, JT 
   Andolina, C
   Scarpassa, VM
   de Lacerda, MVG
   Hanley, KA
   Vasilakis, N
AF Hendy, Adam
   Fe, Nelson Ferreira
   Valerio, Danielle
   Hernandez-Acosta, Eduardo
   Chaves, Barbara A.
   da Silva, Luis Felipe Alho
   Santana, Rosa Amelia Goncalves
   da Costa Paz, Andreia
   Soares, Matheus Mickael Mota
   Assuncao, Flamarion Prado
   Andes, Jose Tenacol, Jr.
   Andolina, Chiara
   Scarpassa, Vera Margarete
   de Lacerda, Marcus Vinicius Guimaraes
   Hanley, Kathryn A.
   Vasilakis, Nikos
TI Towards the Laboratory Maintenance of Haemagogus janthinomys
   (Dyar, 1921), the Major Neotropical Vector of Sylvatic Yellow Fever
SO VIRUSES-BASEL
LA English
DT Article
DE Haemagogus janthinomys; sylvatic; arbovirus; yellow fever; Flaviviridae;
   Flavivirus; blood feeding; forced mating
ID AEDES-AEGYPTI; VIRUS; DIPTERA; BRAZIL; INSEMINATION; COPULATION;
   MOSQUITOS; CULICIDAE; PRIMATES; CYCLES
AB Haemagogus (Haemagogus) janthinomys (Dyar, 1921), the major neotropical vector of sylvatic yellow fever virus, is notoriously difficult to maintain in captivity. It has never been reared beyond an F-1 generation, and almost no experimental transmission studies have been performed with this species since the 1940s. Herein we describe installment hatching, artificial blood feeding, and forced-mating techniques that enabled us to produce small numbers of F-3 generation Hg. janthinomys eggs for the first time. A total of 62.8% (1562/2486) F-1 generation eggs hatched during <= 10 four-day cycles of immersion in a bamboo leaf infusion followed by partial drying. Hatching decreased to 20.1% (190/944) in the F-2 generation for eggs laid by mosquitoes copulated by forced mating. More than 85% (79/92) female F-2 mosquitoes fed on an artificial blood feeding system. While we were unable to maintain a laboratory colony of Hg. janthinomys past the F-3 generation, our methods provide a foundation for experimental transmission studies with this species in a laboratory setting, a critical capacity in a region with hyper-endemic transmission of dengue, Zika, and chikungunya viruses, all posing a risk of spillback into a sylvatic cycle.
C1 [Hendy, Adam; Vasilakis, Nikos] Univ Texas Med Branch, Dept Pathol, 301 Univ Blvd, Galveston, TX 77555 USA.
   [Fe, Nelson Ferreira] Fundacao Med Trop Doutor Heitor Vieira Dourado FM, Ctr Entomol, BR-69040000 Manaus, Amazonas, Brazil.
   [Valerio, Danielle; Chaves, Barbara A.; da Silva, Luis Felipe Alho; Santana, Rosa Amelia Goncalves; da Costa Paz, Andreia; Assuncao, Flamarion Prado; Andes, Jose Tenacol, Jr.; de Lacerda, Marcus Vinicius Guimaraes] Fundacao Med Trop Doutor Heitor Vieira Dourado FM, Inst Pesquisa Clin Carlos Borborema IPCCB, BR-69040000 Manaus, Amazonas, Brazil.
   [Hernandez-Acosta, Eduardo; Hanley, Kathryn A.] New Mexico State Univ, Dept Biol, Las Cruces, NM 88003 USA.
   [Soares, Matheus Mickael Mota] Inst Nacl de Pesquisas da Amazonia, Grad Program Entomol, BR-69067375 Manaus, Amazonas, Brazil.
   [Andolina, Chiara] Radboud Univ Nijmegen, Dept Med Microbiol, Med Ctr, NL-6525 GA Nijmegen, Netherlands.
   [Scarpassa, Vera Margarete] Inst Nacl de Pesquisas da Amazonia, Coordenacao Biodiversidade, BR-69067375 Manaus, Amazonas, Brazil.
   [de Lacerda, Marcus Vinicius Guimaraes] Fiocruz Amazonas, Inst Leonidas & Maria Deane, BR-69057070 Manaus, Amazonas, Brazil.
   [Vasilakis, Nikos] Univ Texas Med Branch, Ctr Biodef & Emerging Infect Dis, 301 Univ Blvd, Galveston, TX 77555 USA.
   [Vasilakis, Nikos] Univ Texas Med Branch, Inst Human Infect & Immun, 301 Univ Blvd, Galveston, TX 77555 USA.
   [Vasilakis, Nikos] Univ Texas Med Branch, Ctr Trop Dis, 301 Univ Blvd, Galveston, TX 77555 USA.
   [Vasilakis, Nikos] Univ Texas Med Branch, Ctr Vector Borne & Zoonot Dis, 301 Univ Blvd, Galveston, TX 77555 USA.
C3 University of Texas System; University of Texas Medical Branch
   Galveston; New Mexico State University; Institute Nacional de Pesquisas
   da Amazonia; Radboud University Nijmegen; Institute Nacional de
   Pesquisas da Amazonia; Fundacao Oswaldo Cruz; University of Texas
   System; University of Texas Medical Branch Galveston; University of
   Texas System; University of Texas Medical Branch Galveston; University
   of Texas System; University of Texas Medical Branch Galveston;
   University of Texas System; University of Texas Medical Branch Galveston
RP Hendy, A; Vasilakis, N (corresponding author), Univ Texas Med Branch, Dept Pathol, 301 Univ Blvd, Galveston, TX 77555 USA.; Vasilakis, N (corresponding author), Univ Texas Med Branch, Ctr Biodef & Emerging Infect Dis, 301 Univ Blvd, Galveston, TX 77555 USA.; Vasilakis, N (corresponding author), Univ Texas Med Branch, Inst Human Infect & Immun, 301 Univ Blvd, Galveston, TX 77555 USA.; Vasilakis, N (corresponding author), Univ Texas Med Branch, Ctr Trop Dis, 301 Univ Blvd, Galveston, TX 77555 USA.; Vasilakis, N (corresponding author), Univ Texas Med Branch, Ctr Vector Borne & Zoonot Dis, 301 Univ Blvd, Galveston, TX 77555 USA.
EM adhendy@utmb.edu; nivasila@utmb.edu
RI ; Guimaraes de Lacerda, Marcus Vinicius/D-3144-2013; Soares,
   Matheus/JSK-2415-2023; Scarpassa, Vera/H-4125-2013; Vasilakis,
   Nikos/ABE-7318-2020; Silva, Luís/ABD-1700-2021
OI Hendy, Adam/0000-0001-8082-6352; Vasilakis, Nikos/0000-0002-0708-3289;
   Guimaraes de Lacerda, Marcus Vinicius/0000-0003-3374-9985; Soares,
   Matheus/0000-0002-2355-1441; Valerio, Danielle/0000-0003-1588-4980;
   Chaves, Barbara/0000-0003-2079-6096; 
CR AKEY DH, 1968, BIOL BULL, V135, P445, DOI 10.2307/1539707
   Alencar J, 2021, PLOS ONE, V16, DOI 10.1371/journal.pone.0261283
   Alencar J, 2014, MEM I OSWALDO CRUZ, V109, P114, DOI 10.1590/0074-0276130168
   Alencar J, 2010, ENTOMOL NEWS, V121, P393, DOI 10.3157/021.121.0414
   Alencar J, 2008, ENTOMOL NEWS, V119, P239, DOI 10.3157/0013-872X(2008)119[239:EOMIOE]2.0.CO;2
   Althouse BM, 2016, PLOS NEGLECT TROP D, V10, DOI 10.1371/journal.pntd.0005055
   Alto BW, 2008, AM J TROP MED HYG, V79, P688, DOI 10.4269/ajtmh.2008.79.688
   Alto BW, 2003, J AM MOSQUITO CONTR, V19, P347
   Antunes P. C. A., 1937, American Journal of Tropical Medicine, V17, P825
   ARNELL J H, 1973, Contributions of the American Entomological Institute, V10, P1
   BATES M, 1945, AM J TROP MED, V25, P385
   BATES M, 1946, AM J TROP MED, V26, P585, DOI 10.4269/ajtmh.1946.s1-26.585
   BATES M, 1946, AM J TROP MED, V26, P437
   BATES M, 1945, AM J TROP MED, V25, P203, DOI 10.4269/ajtmh.1945.s1-25.203
   Bates Marston, 1944, AMER JOUR TROP MED, V24, P83
   Bates Marston, 1947, ANN ENT SOC AMERICA, V40, P1, DOI 10.1093/aesa/40.1.1
   BRYAN JH, 1978, MOSQ NEWS, V38, P338
   Carrasquilla MC, 2015, J INSECT PHYSIOL, V75, P1, DOI 10.1016/j.jinsphys.2015.01.015
   Consoli RA., 1994, PRINCIPAIS MOSQUITOS, P228, DOI [10.7476/9788575412909, DOI 10.7476/9788575412909]
   Degallier N, 2006, STUD NEOTROP FAUNA E, V41, P117, DOI 10.1080/01650520500398662
   Dutary B.E., 1981, THESIS U TEXAS HLTH
   Forattini OP., 2002, Culicidologia Mdica: Identificao., V2, P864
   Silva SOF, 2021, SCI REP-UK, V11, DOI 10.1038/s41598-021-85752-y
   Silva SOF, 2018, J MED ENTOMOL, V55, P1093, DOI 10.1093/jme/tjy080
   GALINDO P, 1956, AM J TROP MED HYG, V5, P1022, DOI 10.4269/ajtmh.1956.5.1022
   GALINDO P, 1958, AM J TROP MED HYG, V7, P429, DOI 10.4269/ajtmh.1958.7.429
   GALINDO P, 1951, AM J TROP MED, V31, P98
   GWADZ RW, 1968, MOSQ NEWS, V28, P586
   Hendy A, 2021, SCI REP-UK, V11, DOI 10.1038/s41598-021-00514-0
   Hendy A, 2020, SCI REP-UK, V10, DOI 10.1038/s41598-020-75178-3
   Heymann EW, 2002, INT J PRIMATOL, V23, P191, DOI 10.1023/A:1013262210863
   HOCH AL, 1981, AM J TROP MED HYG, V30, P689, DOI 10.4269/ajtmh.1981.30.689
   HOVANITZ W, 1946, PHYSIOL ZOOL, V19, P35, DOI 10.1086/physzool.19.1.30151878
   Hunt CM, 2020, PARASITE VECTOR, V13, DOI 10.1186/s13071-020-04315-8
   JONES JC, 1965, BIOL BULL-US, V129, P134, DOI 10.2307/1539773
   Karna AK, 2018, VIRUSES-BASEL, V10, DOI 10.3390/v10080434
   Kumm H. W., 1932, American Journal of Tropical Medicine, V12, P349
   Lane J., 1953, Neotropical Culioidae. Volumes I & II.
   Lourenço-de-Oliveira R, 2017, PLOS NEGLECT TROP D, V11, DOI 10.1371/journal.pntd.0005698
   Lowe R, 2020, BMJ-BRIT MED J, V371, DOI 10.1136/bmj.m4385
   LYIMO EO, 1993, MED VET ENTOMOL, V7, P328, DOI 10.1111/j.1365-2915.1993.tb00700.x
   MCDANIEL IN, 1957, SCIENCE, V125, P745, DOI 10.1126/science.125.3251.745
   Mondet B, 1997, Rev Soc Bras Med Trop, V30, P11, DOI 10.1590/S0037-86821997000100003
   Osorno Mesa E., 1944, CALDASIA, V3, P39
   Pezzi L, 2020, ANTIVIR RES, V174, DOI 10.1016/j.antiviral.2019.104670
   Pinheiro GG, 2019, INSECTS, V10, DOI 10.3390/insects10050136
   de Abreu FVS, 2019, EMERG MICROBES INFEC, V8, P218, DOI 10.1080/22221751.2019.1568180
   SAS Institute Inc, 2018, JMP V14
   Shannon RC, 1938, SCIENCE, V88, P110, DOI 10.1126/science.88.2274.110
   SPIELMAN A, 1969, J INSECT PHYSIOL, V15, P1471, DOI 10.1016/0022-1910(69)90168-1
   Tallon AK, 2019, SCI REP-UK, V9, DOI 10.1038/s41598-018-36550-6
   Vasconcelos PFC, 1997, AM J TROP MED HYG, V57, P132, DOI 10.4269/ajtmh.1997.57.132
   Villarreal SM, 2018, J INSECT PHYSIOL, V108, P1, DOI 10.1016/j.jinsphys.2018.05.001
   Villarreal-Treviño C, 2015, MALARIA J, V14, DOI 10.1186/s12936-015-0733-0
   WADDELL MB, 1948, AM J TROP MED, V28, P247
   WADDELL MB, 1949, AM J TROP MED, V29, P567
   WHEELER RONALD E., 1962, MOSQUITO NEWS, V22, P402
   WHO, 1975, MAN PRACT ENT MAL 2, P55
   Yan JY, 2021, FRONT ZOOL, V18, DOI 10.1186/s12983-021-00395-z
   Yanoviak SP, 2006, ANN ENTOMOL SOC AM, V99, P1172, DOI 10.1603/0013-8746(2006)99[1172:LUAMCC]2.0.CO;2
   Zhu G, 2014, PARASITE VECTOR, V7, DOI 10.1186/s13071-014-0582-7
NR 61
TC 5
Z9 5
U1 2
U2 4
PU MDPI
PI BASEL
PA ST ALBAN-ANLAGE 66, CH-4052 BASEL, SWITZERLAND
EI 1999-4915
J9 VIRUSES-BASEL
JI Viruses-Basel
PD JAN
PY 2023
VL 15
IS 1
AR 45
DI 10.3390/v15010045
PG 14
WC Virology
WE Science Citation Index Expanded (SCI-EXPANDED)
SC Virology
GA 8A5RJ
UT WOS:000916295800001
PM 36680085
OA gold, Green Published
DA 2025-07-26
ER

PT J
AU Higuchi, CT
   Andreo, N
   Lopes, PS
   Grice, JE
   Leite-Silva, VR
AF Higuchi, Celio Takashi
   Andreo Filho, Newton
   Lopes, Patricia Santos
   Grice, Jeffrey Ernest
   Leite-Silva, Vania Rodrigues
TI Topical Mosquito Repellent Formulations for Enhanced Repellency Time and
   Reduced Toxicity
SO CURRENT DRUG DELIVERY
LA English
DT Review
DE Citronella oil; repellent; extended-release system; safety and efficacy;
   mosquito; dengue
ID HERBAL ESSENTIAL OILS; CITRONELLA OIL; AEDES-AEGYPTI;
   CULEX-QUINQUEFASCIATUS; INSECT REPELLENTS; CYMBOPOGON-MARTINII;
   CONTROLLED-RELEASE; MICROENCAPSULATION; PLANTS; RESISTANCE
AB Mosquito-borne diseases such as dengue, malaria, yellow fever, chikungunya and Zika virus affect millions of people worldwide each year. Vector control and personal protection are very important to minimize the spread of diseases, and the use of repellent is an economic practice to prevent them. The application of repellent, which acts on the skin to form a vapor layer with a repellent odor to mosquitos, is recommended as an economic prevention and practice. The natural botanical product Citronella is an effective mosquito repellent due to the high concentrations of active chemical constituents present, notably terpenic alcohols. However, citronella tends to evaporate quickly from the skin surface, resulting in a rapid loss of activity. Strategies to increase repellency time, while at the same time minimizing toxicity, are major focuses of research and development in natural repellent products. Here we highlight the role of extended-release systems (ERS) of citronella oil in this approach.
C1 [Higuchi, Celio Takashi; Andreo Filho, Newton; Lopes, Patricia Santos; Leite-Silva, Vania Rodrigues] Univ Fed Sao Paulo, Inst Ciencias Ambientais Quim & Farmaceut, Unifesp, Diadema, SP, Brazil.
   [Grice, Jeffrey Ernest; Leite-Silva, Vania Rodrigues] Univ Queensland, Translat Res Inst, Therapeut Res Ctr, Diamantina Inst, Brisbane, Australia.
C3 Universidade Federal de Sao Paulo (UNIFESP); University of Queensland
RP Leite-Silva, VR (corresponding author), Univ Fed Sao Paulo, Inst Ciencias Ambientais Quim & Farmaceut, Unifesp, Diadema, SP, Brazil.
EM vania.leite@unifesp.br
RI Higuchi, Celio Takashi/HJP-5877-2023; Filho, Newton/G-3304-2012; Lopes,
   Patricia/D-5029-2012; Leite e Silva, Vânia/I-2109-2012
OI Andreo Filho, Newton/0000-0002-9431-3088; Lopes,
   Patricia/0000-0003-1353-9825; Higuchi, Celio
   Takashi/0000-0003-4444-1142; 
FU Fundacao de Amparo a Pesquisa do Estado de Sao Paulo (FAPESP)
   [2016/25009-9]
FX The author acknowledge Fundacao de Amparo a Pesquisa do Estado de Sao
   Paulo (FAPESP) for the Research Grant (Process No. 2016/25009-9).
CR Abdayem R, 2015, EXP DERMATOL, V24, P972, DOI 10.1111/exd.12825
   Agrawal N, 2017, ULTRASON SONOCHEM, V36, P367, DOI 10.1016/j.ultsonch.2016.11.037
   Akhtar Y, 2012, PHYSIOL ENTOMOL, V37, P81, DOI 10.1111/j.1365-3032.2011.00824.x
   Aqil M, 2007, DRUG DISCOV TODAY, V12, P1061, DOI 10.1016/j.drudis.2007.09.001
   Ashitani T, 2015, EXP APPL ACAROL, V67, P595, DOI 10.1007/s10493-015-9965-5
   Avato P, 2005, PLANT SCI, V169, P29, DOI 10.1016/j.plantsci.2005.02.004
   Avoseh O, 2015, MOLECULES, V20, P7438, DOI 10.3390/molecules20057438
   Azad S, 2021, BIOSCI BIOTECH RES C, V14, P905, DOI 10.21786/bbrc/14.2.70
   Bakkali F, 2008, FOOD CHEM TOXICOL, V46, P446, DOI 10.1016/j.fct.2007.09.106
   Bayala B, 2018, BIOCHIMIE, V153, P162, DOI 10.1016/j.biochi.2018.02.013
   Benelli G, 2018, IND CROP PROD, V112, P668, DOI 10.1016/j.indcrop.2017.12.062
   Benelli G, 2017, CHEM BIODIVERS, V14, DOI 10.1002/cbdv.201700376
   Briassoulis G, 2001, HUM EXP TOXICOL, V20, P8, DOI 10.1191/096032701676731093
   Brown M, 1997, J AM ACAD DERMATOL, V36, P243, DOI 10.1016/S0190-9622(97)70289-5
   Cal K, 2008, EUR J PHARM BIOPHARM, V68, P467, DOI 10.1016/j.ejpb.2007.08.002
   Carey AF, 2010, NATURE, V464, P66, DOI 10.1038/nature08834
   Chambers JE, 1995, TOXICOLOGY, V105, P291, DOI 10.1016/0300-483X(95)03225-5
   Chemicalbook, 2021, US
   Chiasson H, 2004, J ECON ENTOMOL, V97, P1378, DOI 10.1603/0022-0493-97.4.1378
   Choi SW, 2001, BRIT J DERMATOL, V145, P535, DOI 10.1046/j.1365-2133.2001.04410.x
   Covell G., 1940, ANTIMOSQUITO MEASURE
   Da Costa G.F.F., 2015, THESIS U COIMBRA COI, P318
   Das N. G., 2003, Journal of Vector Borne Diseases, V40, P49
   Date C. K., 2012, P WATER ENV FEDERATI, V2005, P726, DOI DOI 10.2175/193864705783867675
   DAVIS EE, 1994, J AM MOSQUITO CONTR, V10, P316
   de Compos VEB, 2012, J NANOSCI NANOTECHNO, V12, P2881, DOI 10.1166/jnn.2012.5690
   De Silva G.B.V.U., 2021, WORLD J AGR RES, V9, P1
   Dorman HJD, 2000, J APPL MICROBIOL, V88, P308, DOI 10.1046/j.1365-2672.2000.00969.x
   Eckerle M.W., 2009, U.S. Patent, Patent No. [US 2009/0220638A1, 20090220638]
   ELDEFRAWI AT, 1982, PHARMACOL THERAPEUT, V16, P45, DOI 10.1016/0163-7258(82)90031-6
   Environmental Protection Agency (EPA), 2010, 8103700 EPA OPPTS
   Francisco V, 2011, J ETHNOPHARMACOL, V133, P818, DOI 10.1016/j.jep.2010.11.018
   Frum Y, 2007, INT J PHARM, V336, P140, DOI 10.1016/j.ijpharm.2006.11.049
   Gallardo A, 2015, PARASITOL RES, V114, P1229, DOI 10.1007/s00436-015-4315-4
   Gatehouse JA, 2002, NEW PHYTOL, V156, P145, DOI 10.1046/j.1469-8137.2002.00519.x
   Gershenzon J, 2007, NAT CHEM BIOL, V3, P408, DOI 10.1038/nchembio.2007.5
   Gillij YG, 2008, BIORESOURCE TECHNOL, V99, P2507, DOI 10.1016/j.biortech.2007.04.066
   Goodyer LI, 2010, J TRAVEL MED, V17, P182, DOI 10.1111/j.1708-8305.2010.00402.x
   Govindarajan M., 2012, Asian Pacific Journal of Tropical Biomedicine, V2, P602, DOI 10.1016/S2221-1691(12)60105-1
   Harrewijn Paul, 1995, Chemoecology, V5-6, P55, DOI 10.1007/BF01259434
   Hsieh WC, 2006, COLLOID SURFACE B, V53, P209, DOI 10.1016/j.colsurfb.2006.09.008
   Hsu WS, 2013, J ENVIRON SCI HEAL B, V48, P1014, DOI 10.1080/03601234.2013.816613
   Ichiura H, 2014, CHEM ENG J, V245, P17, DOI 10.1016/j.cej.2014.02.019
   Iliou K, 2019, PEST MANAG SCI, V75, P2142, DOI 10.1002/ps.5334
   Islam J, 2017, ACTA TROP, V174, P56, DOI 10.1016/j.actatropica.2017.06.024
   Jummes B, 2020, BIOCATAL AGR BIOTECH, V23, DOI 10.1016/j.bcab.2020.101499
   Junior L.J.Q., 2015, RECENT PROG MED PLAN, V36, P361
   Kasting GB, 2008, TOXICOL IN VITRO, V22, P548, DOI 10.1016/j.tiv.2007.11.003
   Katritzky AR, 2008, P NATL ACAD SCI USA, V105, P7359, DOI 10.1073/pnas.0800571105
   Katz TM, 2008, J AM ACAD DERMATOL, V58, P865, DOI 10.1016/j.jaad.2007.10.005
   Khanuja SPS, 2005, BIOCHEM SYST ECOL, V33, P171, DOI 10.1016/j.bse.2004.06.011
   Li Y, 2014, J APPL POLYM SCI, V131, DOI 10.1002/app.40053
   Lima JBP, 2003, AM J TROP MED HYG, V68, P329, DOI 10.4269/ajtmh.2003.68.329
   Lis-Balchin M., 2006, Aromatherapy Science: A Guide for Healthcare Professionals
   Logan JG, 2010, MALARIA J, V9, DOI 10.1186/1475-2875-9-239
   Macoris MD, 2003, MEM I OSWALDO CRUZ, V98, P703, DOI 10.1590/S0074-02762003000500020
   Mahboubi M, 2012, INDIAN J PHARM SCI, V74, P356, DOI 10.4103/0250-474X.107071
   Mahmoud B.M., 2016, AM J MICROBIOL RES, V4, P16, DOI [10.12691/ajmr-4-1-2, DOI 10.12691/AJMR-4-1-2]
   Maia MF, 2011, MALARIA J, V10, DOI 10.1186/1475-2875-10-S1-S11
   Maji TK, 2007, BIORESOURCE TECHNOL, V98, P840, DOI 10.1016/j.biortech.2006.03.005
   Makhaik M, 2005, J SCI IND RES INDIA, V64, P129
   da Silva MRM, 2020, ACTA TROP, V212, DOI 10.1016/j.actatropica.2020.105419
   Melo MS, 2011, BIOL RES, V44, P363, DOI /S0716-97602011000400008
   Mohammad Azmin S. N. H., 2021, IOP Conference Series: Earth and Environmental Science, V765, DOI 10.1088/1755-1315/765/1/012040
   N'Guessan R, 2008, T ROY SOC TROP MED H, V102, P259, DOI 10.1016/j.trstmh.2007.10.012
   Nuchuchua O, 2009, AAPS PHARMSCITECH, V10, P1234, DOI 10.1208/s12249-009-9323-1
   Ong A.S.H., 2009, J. Sci. Technol. Trop., V5, P3
   Padalia RC, 2011, REC NAT PROD, V5, P290
   Park BS, 2005, J AM MOSQUITO CONTR, V21, P80, DOI 10.2987/8756-971X(2005)21[80:MFTTVA]2.0.CO;2
   Perry T, 2011, INSECT BIOCHEM MOLEC, V41, P411, DOI 10.1016/j.ibmb.2011.03.003
   Pichersky E, 2002, CURR OPIN PLANT BIOL, V5, P237, DOI 10.1016/S1369-5266(02)00251-0
   Pinto IC, 2017, DRUG DEV IND PHARM, V43, P67, DOI 10.1080/03639045.2016.1220564
   Pinto ZT, 2015, REV BRAS PARASITOL V, V24, P36, DOI 10.1590/S1984-29612015006
   Raina VK, 2003, FLAVOUR FRAG J, V18, P312, DOI 10.1002/ffj.1222
   Rehman JU, 2014, FITOTERAPIA, V95, P65, DOI 10.1016/j.fitote.2014.03.002
   Ribeiro AD, 2016, APPL MATER TODAY, V5, P90, DOI 10.1016/j.apmt.2016.09.003
   Rodríguez J, 2016, FOOD RES INT, V83, P41, DOI 10.1016/j.foodres.2016.01.032
   Paumgartten FJR, 2016, VIGIL SANIT DEBATE, V4, P97, DOI 10.3395/2317-269x.00736
   Rubiolo P, 2010, FLAVOUR FRAG J, V25, P282, DOI 10.1002/ffj.1984
   da Silva RCS, 2015, PLOS ONE, V10, DOI 10.1371/journal.pone.0144586
   Scalia S, 2006, INT J PHARMACEUT, V308, P155, DOI 10.1016/j.ijpharm.2005.11.007
   Seldner A., 1982, U.S. Patent, Patent No. 4324703
   Sessou P., 2012, INT RES J MICROBIOL, V3, P406
   Setiawati W., 2011, INDONES J AGRIC SCI, V12
   Sinthusiri J, 2013, SE ASIAN J TROP MED, V44, P188
   SKINNER WA, 1970, EXPERIENTIA, V26, P728, DOI 10.1007/BF02232510
   Solomon B, 2012, EUR J PHARM BIOPHARM, V80, P61, DOI 10.1016/j.ejpb.2011.08.003
   Songkro S., 2018, SONGKLA J SCI TECHNO, V40, P767, DOI 10.14456/sjst-psu.2018.109
   Songkro S, 2012, J MED ENTOMOL, V49, P672, DOI 10.1603/ME11141
   Songkro S, 2012, J INCL PHENOM MACRO, V72, P339, DOI 10.1007/s10847-011-9985-7
   Sritabutra D., 2013, Asian Pacific Journal of Tropical Disease, V3, P271
   Sritabutra Duangkamon, 2011, Asian Pacific Journal of Tropical Biomedicine, V1, pS124, DOI 10.1016/S2221-1691(11)60138-X
   Nerio LS, 2010, BIORESOURCE TECHNOL, V101, P372, DOI 10.1016/j.biortech.2009.07.048
   Tavares M, 2018, INT J PHARMACEUT, V539, P190, DOI 10.1016/j.ijpharm.2018.01.046
   Tawatsin A, 2001, J VECTOR ECOL, V26, P76
   TAYLOR WG, 1985, J PHARM SCI, V74, P1344, DOI 10.1016/S0022-3549(15)50922-2
   Thakker K.D., 2003, Dissolution Technol, V10, P10, DOI DOI 10.14227/DT100203P10
   Tisserand R., 1995, Essential Oil Safety
   Tongnuanchan P, 2014, J FOOD SCI, V79, pR1231, DOI 10.1111/1750-3841.12492
   Trongtokit Y, 2005, PHYTOTHER RES, V19, P303, DOI 10.1002/ptr.1637
   Tyagi BK, 1998, PHYTOMEDICINE, V5, P324, DOI 10.1016/S0944-7113(98)80073-1
   Wannaruemon S, 2013, TROP J PHARM RES, V12, P45, DOI 10.4314/tjpr.v12i1.8
   Wany A., 2013, Int J Adv Res, V1, P504
   Wany A, 2014, PLANT GROWTH REGUL, V73, P133, DOI 10.1007/s10725-013-9875-7
   World Health Organization, 2009, Guidelines for Efficacy Testing of Mosquito Repellents for Human Skin, V1, P6
   Xiao ZB, 2014, FLAVOUR FRAG J, V29, P22, DOI 10.1002/ffj.3174
   Yadav NP, 2014, BIOMED RES INT, V2014, DOI 10.1155/2014/786084
   Yang Y, 2015, J CONTROL RELEASE, V210, P58, DOI 10.1016/j.jconrel.2015.05.263
NR 108
TC 4
Z9 4
U1 6
U2 20
PU BENTHAM SCIENCE PUBL LTD
PI SHARJAH
PA EXECUTIVE STE Y-2, PO BOX 7917, SAIF ZONE, 1200 BR SHARJAH, U ARAB
   EMIRATES
SN 1567-2018
EI 1875-5704
J9 CURR DRUG DELIV
JI Curr. Drug Deliv.
PY 2023
VL 20
IS 9
BP 1275
EP 1287
DI 10.2174/1567201819666220818162455
PG 13
WC Pharmacology & Pharmacy
WE Science Citation Index Expanded (SCI-EXPANDED)
SC Pharmacology & Pharmacy
GA J8AL3
UT WOS:001011794000005
PM 35984015
DA 2025-07-26
ER

PT J
AU Khor, CS
   Teoh, BT
   Khoo, HY
   Azizan, NS
   CheMatSeri, A
   Chin, KL
   Hamim, Z
   Mohamed-Romai-Noor, NA
   Yaacob, CN
   Abd-Jamil, J
   Lee, HY
   Soh, YH
   AbuBakar, S
AF Khor, Chee-Sieng
   Teoh, Boon-Teong
   Khoo, Hooi-Yuen
   Azizan, Noor-Syahida
   CheMatSeri, AsmaAnati
   Chin, Kim -Ling
   Hamim, Zur-Raiha
   Mohamed-Romai-Noor, Noor-Adila
   Yaacob, Che- Norainon
   Abd-Jamil, Juraina
   Lee, Hai -Yen
   Soh, Yih-Harng
   AbuBakar, Sazaly
TI Epidemiological serosurvey of chikungunya fever post outbreak at Tanjung
   Sepat, Malaysia
SO JOURNAL OF INFECTION IN DEVELOPING COUNTRIES
LA English
DT Article
DE chikungunya; infectious diseases; vector-borne; seroprevalence;
   asymptomatic; Malaysia
ID AEDES-AEGYPTI; VIRUS; SEROPREVALENCE; INFECTION; CULICIDAE; DIPTERA
AB Introduction: Chikungunya fever is a mosquito-borne viral disease that usually presents with prominent arthralgia. An outbreak of chikungunya fever was reported in Tanjung Sepat, Malaysia in 2019. The outbreak was limited in size with a low number of cases being reported. The present study sought to determine the possible variables that could have affected the transmission of the infection.Methodology: A cross-sectional study involving 149 healthy adult volunteers from Tanjung Sepat was performed soon after the outbreak had subsided. All the participants donated blood samples and completed the questionnaires. Laboratory detection of anti-CHIKV IgM and IgG antibodies was performed using enzyme-linked immunoassays (ELISA). Risk factors associated with chikungunya seropositivity were determined using logistic regression.Results: The majority (72.5%, n = 108) of the study participants tested positive for CHIKV antibodies. Only 8.3% (n = 9) of the participants out of all the seropositive volunteers had an asymptomatic infection. Participants who resided with a febrile (p < 0.05, Exp(B) = 2.2, confidence interval [CI] 1.3-3.6) or a CHIKV-diagnosed person (p < 0.05, Exp(B) = 2.1, CI 1.2-3.6) in the same household were found likely to be tested positive for CHIKV antibodies.Conclusions: Findings from the study support that asymptomatic CHIKV infections and indoor transmission occurred during the outbreak. Hence, widespread community testing and indoor use of mosquito repellent are among the possible measures that can be implemented to reduce CHIKV transmission during an outbreak.
C1 [Khor, Chee-Sieng; Teoh, Boon-Teong; Khoo, Hooi-Yuen; Azizan, Noor-Syahida; CheMatSeri, AsmaAnati; Chin, Kim -Ling; Hamim, Zur-Raiha; Mohamed-Romai-Noor, Noor-Adila; Yaacob, Che- Norainon; Abd-Jamil, Juraina; Lee, Hai -Yen; Soh, Yih-Harng; AbuBakar, Sazaly] Univ Malaya, Trop Infect Dis Res & Educ Ctr TIDREC, Kuala Lumpur, Malaysia.
   [Soh, Yih-Harng] Univ Malaya, Fac Med, Dept Social & Prevent Med, Kuala Lumpur, Malaysia.
   [AbuBakar, Sazaly] Univ Malaya, Trop Infect Dis Res & Educ Ctr TIDREC, Level 2 High Impact Res Bldg, Kuala Lumpur 50603, Malaysia.
C3 Universiti Malaya; Universiti Malaya; Universiti Malaya
RP AbuBakar, S (corresponding author), Univ Malaya, Trop Infect Dis Res & Educ Ctr TIDREC, Level 2 High Impact Res Bldg, Kuala Lumpur 50603, Malaysia.
EM sazaly@um.edu.my
RI ; Teoh, Boon-Teong/ABH-2475-2021; Soh, Yih Harng/JRW-0501-2023; chin,
   kim ling/JFJ-2440-2023; abubakar, sazaly/B-3957-2010; Lee, Hai
   Yen/A-7668-2015; Khor, Chee Sieng/HHR-8492-2022
OI Sam, Sing-Sin/0000-0003-2527-5310; Lee, Hai Yen/0000-0001-6322-6718;
   Khor, Chee Sieng/0000-0003-2883-3031; SOH, Yih
   Harng/0000-0003-1239-5903; Chin, Kim Ling/0000-0002-2154-6059
FU Higher Institution Centre of Excellence (HICoE) program [MO002-2019];
   Ministry of Education Malaysia [FP014- 2019A]
FX This study is funded in parts by the Higher Institution Centre of
   Excellence (HICoE) program: MO002-2019 and Fundamental Research Grant
   Scheme (FRGS) : FP014- 2019A from Ministry of Education Malaysia.
CR Abdullah NH, 2019, CURRENT SITUATION CH
   AbuBakar S, 2007, EMERG INFECT DIS, V13, P147, DOI 10.3201/eid1301.060617
   Andy J, 1967, ECOLOGY DENGUE OTHER
   [Anonymous], 2019, OUTBREAK NEWS TODAY
   Appassakij H, 2013, TRANSFUSION, V53, P2567, DOI 10.1111/j.1537-2995.2012.03960.x
   Ayu SM, 2010, AM J TROP MED HYG, V83, P1245, DOI 10.4269/ajtmh.2010.10-0279
   Barrera R, 2012, J MED ENTOMOL, V49, P917, DOI 10.1603/ME12046
   Bernama, 2019, KED ACTS FOLL CHIK O
   Bi QF, 2020, LANCET INFECT DIS, V20, P911, DOI 10.1016/S1473-3099(20)30287-5
   Borgherini G, 2008, CLIN INFECT DIS, V47, P469, DOI 10.1086/590003
   Chen Chee Dhang, 2005, Trop Biomed, V22, P39
   Chung YK, 2001, MED VET ENTOMOL, V15, P321, DOI 10.1046/j.0269-283x.2001.00311.x
   Debboun M, 2013, MED VET ENTOMOL, V27, P1, DOI 10.1111/j.1365-2915.2012.01020.x
   Department of Statistics Malaysia, 2021, Population distribution and basic demographic characteristics
   Dinkar A, 2018, J INFECT PUBLIC HEAL, V11, P586, DOI 10.1016/j.jiph.2017.09.008
   Haji-Ibrahim HK, 2019, STATEMENT EARLY INCI
   Harrington LC, 2014, PLOS NEGLECT TROP D, V8, DOI 10.1371/journal.pntd.0003048
   Honório NA, 2003, MEM I OSWALDO CRUZ, V98, P191, DOI 10.1590/S0074-02762003000200005
   Intayot P, 2019, PATHOGENS, V8, DOI 10.3390/pathogens8030121
   Johnson BW, 2016, AM J TROP MED HYG, V95, P182, DOI 10.4269/ajtmh.16-0013
   Kamal M, 2018, PLOS ONE, V13, DOI 10.1371/journal.pone.0210122
   Kumarasamy V, 2006, Med J Malaysia, V61, P221
   Lam S K, 2001, Southeast Asian J Trop Med Public Health, V32, P447
   Londono-Renteria B, 2015, AM J TROP MED HYG, V93, P869, DOI 10.4269/ajtmh.15-0130
   Manica M, 2017, PEST MANAG SCI, V73, P138, DOI 10.1002/ps.4315
   Moro ML, 2010, AM J TROP MED HYG, V82, P508, DOI 10.4269/ajtmh.2010.09-0322
   Ndeffo-Mbah ML, 2016, SCI REP-UK, V6, DOI 10.1038/srep23997
   Noridah O, 2007, Med J Malaysia, V62, P323
   Pacheco Oscar, 2017, Biomedica, V37, P507, DOI 10.7705/biomedica.v37i4.3370
   Scott TW, 2000, J MED ENTOMOL, V37, P89, DOI 10.1603/0022-2585-37.1.89
   Sergon K, 2007, AM J TROP MED HYG, V76, P1189, DOI 10.4269/ajtmh.2007.76.1189
   Sharp TM, 2014, MMWR-MORBID MORTAL W, V63, P1121
   Sissoko D, 2010, TROP MED INT HEALTH, V15, P600, DOI 10.1111/j.1365-3156.2010.02485.x
   Sissoko D, 2008, PLOS ONE, V3, DOI 10.1371/journal.pone.0003066
   Tuite AR, 2019, INFECT DIS MODEL, V4, P251, DOI 10.1016/j.idm.2019.09.001
   Tun MMN, 2016, EPIDEMIOL INFECT, V144, P2268, DOI 10.1017/S095026881600056X
   Van Roey K, 2014, PLOS NEGLECT TROP D, V8, DOI 10.1371/journal.pntd.0003326
   Vazeille M, 2010, PLOS NEGLECT TROP D, V4, DOI 10.1371/journal.pntd.0000706
   Velasco JM, 2015, AM J TROP MED HYG, V93, P1318, DOI 10.4269/ajtmh.15-0332
   Vongpunsawad S, 2017, PLOS ONE, V12, DOI 10.1371/journal.pone.0180560
   Weaver SC, 2015, ANTIVIR RES, V120, P32, DOI 10.1016/j.antiviral.2015.04.016
NR 41
TC 1
Z9 1
U1 1
U2 6
PU J INFECTION DEVELOPING COUNTRIES
PI TRAMANIGLIO
PA JIDC CENT OFF PORTO CONTE RICERCHE RES CTR, S P 55, PORTO CONTE CAPO
   CACCIA KM 8.400 LOC, TRAMANIGLIO, 07041, ITALY
SN 1972-2680
J9 J INFECT DEV COUNTR
JI J. Infect. Dev. Ctries.
PD JAN
PY 2023
VL 17
IS 1
BP 118
EP 124
DI 10.3855/jidc.16613
PG 7
WC Infectious Diseases
WE Science Citation Index Expanded (SCI-EXPANDED)
SC Infectious Diseases
GA 9F0AV
UT WOS:000937140200016
PM 36795935
OA gold
DA 2025-07-26
ER

PT J
AU Lamarao, LM
   Correa, ASM
   de Castro, RBH
   Amaral, CED
   Monteiro, PDJ
   Palmeira, MK
   Lopes, LN
   Oliveira, AN
   de Lima, MSM
   Moreira-Nunes, CA
   Burbano, RR
AF Lamarao, Leticia Martins
   Correa, Angelita Silva Miranda
   de Castro, Renata Bezerra Hermes
   Amaral, Carlos Eduardo de Melo
   Monteiro, Patricia Danin Jordao
   Palmeira, Mauricio Koury
   Lopes, Luane Nascimento
   Oliveira, Angela Neves
   de Lima, Maria Salete Maciel
   Moreira-Nunes, Caroline Aquino
   Burbano, Rommel Rodriguez
TI Prevalence of Dengue, Chikungunya and Zika Viruses in Blood Donors in
   the State of Para, Northern Brazil: 2018-2020
SO MEDICINA-LITHUANIA
LA English
DT Article
DE Chikungunya virus; dengue virus; Zika virus; blood donors; transfusion
ID PUERTO-RICO; TRANSFUSION; TRANSMISSION; DONATIONS; VIREMIA; RISK;
   INFECTIONS; FREQUENCY; EPIDEMIC; PROVINCE
AB Arboviruses have been reported over the years as constant threats to blood transfusion recipients, given the high occurrence of asymptomatic cases and the fact that the presence of viremia precedes the onset of symptoms, making it possible that infected blood from donors act as a source of dissemination. This work aims to identify the prevalence of dengue virus (DENV), Zika virus (ZIKV) and Chikungunya virus (CHIKV) infection in blood donors during epidemic and non-epidemic periods; classify the donor as symptomatic or asymptomatic; and verify the need to include DENV, CHIKV and ZIKV in the nucleic acid test (NAT) platform in northern Brazil. We investigated 36,133 thousand donations in two years of collection in Northern Brazil. One donor was positive for DENV and one for CHIKV (0.002% prevalence). As the prevalence for arboviruses was low in this study, it would not justify the individual screening of samples from donors in a blood bank. Thus, DENV- and CHIKV-positive samples were simulated in different amounts of sample pools, and both were safely detected by molecular biology even in a pool of 14 samples, which would meet the need to include these three viruses in the routine of blood centers in endemic countries such as Brazil.
C1 [Lamarao, Leticia Martins; Correa, Angelita Silva Miranda; de Castro, Renata Bezerra Hermes; Amaral, Carlos Eduardo de Melo; Monteiro, Patricia Danin Jordao; Palmeira, Mauricio Koury; Lopes, Luane Nascimento; Oliveira, Angela Neves; de Lima, Maria Salete Maciel] Nucl Acid Test NAT Dept, Fdn Ctr Hemotherapy & Hematol, BR-66033000 Belem, PA, Brazil.
   [Moreira-Nunes, Caroline Aquino] Univ Fed Ceara, Drug Res & Dev Ctr, Dept Med, Pharmacogenet Lab, BR-60430275 Fortaleza, CE, Brazil.
   [Moreira-Nunes, Caroline Aquino] Fed Univ, Oncol Res Ctr, Dept Biol Sci, BR-66073005 Belem, PA, Brazil.
   [Burbano, Rommel Rodriguez] Ophir Loyola Hosp, Mol Biol Lab, BR-66063240 Belem, PA, Brazil.
   [Burbano, Rommel Rodriguez] Fed Univ, Biol Sci Inst, Human Cytogenet Lab, BR-66075110 Belem, PA, Brazil.
C3 Universidade Federal do Ceara
RP Moreira-Nunes, CA (corresponding author), Univ Fed Ceara, Drug Res & Dev Ctr, Dept Med, Pharmacogenet Lab, BR-60430275 Fortaleza, CE, Brazil.; Moreira-Nunes, CA (corresponding author), Fed Univ, Oncol Res Ctr, Dept Biol Sci, BR-66073005 Belem, PA, Brazil.; Burbano, RR (corresponding author), Ophir Loyola Hosp, Mol Biol Lab, BR-66063240 Belem, PA, Brazil.; Burbano, RR (corresponding author), Fed Univ, Biol Sci Inst, Human Cytogenet Lab, BR-66075110 Belem, PA, Brazil.
EM carolfam@gmail.com; rommel@ufpa.br
RI Monteiro, Patricia/KPB-4838-2024; Burbano, Rommel/C-4149-2012;
   Moreira-Nunes, Caroline de Fatima Aquino/S-6409-2019; Aquino
   Moreira-Nunes, Caroline/S-6409-2019
OI Burbano, Rommel/0000-0002-4872-234X; Moreira-Nunes, Caroline de Fatima
   Aquino/0000-0001-5845-3481; 
FU Brazilian funding agency National Counsel of Technological and
   Scientific Development (CNPq) [426916/2016-6, 301350/2019-1]; Fundacao
   Amazpnia Paraense de Amparo a Pesquisa (FAPESPA); Pro-Reitoria de
   Pesquisa e Pos-Graduacao (PROPESP) of Universidade Federal do Para
   (UFPA)
FX This study was supported by Brazilian funding agencies National Counsel
   of Technological and Scientific Development (CNPq; process 426916/2016-6
   to L.M.L and process 301350/2019-1 to R.M.R.B.). Fundacao Amazpnia
   Paraense de Amparo a Pesquisa (FAPESPA; to L.N.L) as well as
   Pro-Reitoria de Pesquisa e Pos-Graduacao (PROPESP) of Universidade
   Federal do Para (UFPA) for payment of the publication fees.
CR Aghaie A, 2014, TRANSFUS APHER SCI, V50, P59, DOI 10.1016/j.transci.2013.07.034
   Appassakij H, 2014, TRANSFUSION, V54, P1945, DOI 10.1111/trf.12575
   Barjas-Castro ML, 2016, TRANSFUSION, V56, P1684, DOI 10.1111/trf.13681
   Bayona-Pacheco B, 2019, AN ACAD BRAS CIENC, V91, DOI 10.1590/0001-3765201920180860
   Benites BD, 2019, AM J TROP MED HYG, V100, P174, DOI 10.4269/ajtmh.17-0843
   Dias LL, 2012, TRANSFUSION, V52, P1667, DOI 10.1111/j.1537-2995.2012.03729.x
   Faria NR, 2017, SCI REP-UK, V7, DOI 10.1038/s41598-017-15152-8
   Giménez-Richarte A, 2022, BLOOD TRANSFUS-ITALY, V20, P267, DOI 10.2450/2021.0106-21
   Grard G, 2014, PLOS NEGLECT TROP D, V8, DOI 10.1371/journal.pntd.0002681
   Haddow AD, 2012, PLOS NEGLECT TROP D, V6, DOI 10.1371/journal.pntd.0001477
   Imperato PJ, 2016, J COMMUN HEALTH, V41, P674, DOI 10.1007/s10900-016-0177-7
   Joob B, 2019, HEMATOL TRANSF CELL, V41, P278, DOI 10.1016/j.htct.2018.11.001
   Levi JE, 2015, TRANSFUSION, V55, P961, DOI 10.1111/trf.12944
   Linnen JM, 2008, TRANSFUSION, V48, P1355, DOI 10.1111/j.1537-2995.2008.01772.x
   Liu RF, 2019, BMC INFECT DIS, V19, DOI 10.1186/s12879-019-4226-6
   Magnus MM, 2018, HEMATOL TRANSF CELL, V40, P250
   Martin LA, 2012, TRANSFUSION, V52, P2201, DOI 10.1111/j.1537-2995.2011.03553.x
   Mohammed H, 2008, TRANSFUSION, V48, P1348, DOI 10.1111/j.1537-2995.2008.01771.x
   Vieira PCM, 2018, TRANSFUS APHER SCI, V57, P670, DOI 10.1016/j.transci.2018.08.001
   Vieira PCM, 2017, TRANSFUSION, V57, P1968, DOI 10.1111/trf.14146
   Musso D, 2014, EUROSURVEILLANCE, V19, P6, DOI 10.2807/1560-7917.ES2014.19.14.20761
   Napoli C, 2012, J TRAVEL MED, V19, P294, DOI 10.1111/j.1708-8305.2012.00640.x
   Petersen LR, 2012, TRANSFUSION, V52, P1647, DOI 10.1111/j.1537-2995.2011.03529.x
   Rodenhuis-Zybert IA, 2010, CELL MOL LIFE SCI, V67, P2773, DOI 10.1007/s00018-010-0357-z
   Shauri HS, 2021, BMC INFECT DIS, V21, DOI 10.1186/s12879-021-06549-y
   Monteiro VVS, 2019, FRONT MICROBIOL, V10, DOI 10.3389/fmicb.2019.00492
   Simmons G, 2016, EMERG INFECT DIS, V22, P1221, DOI 10.3201/eid2207.160116
   Stanley J, 2021, TRANSFUSION, V61, P134, DOI 10.1111/trf.16110
   Stramer SL, 2019, TRANSFUSION, V59, P1283, DOI 10.1111/trf.15128
   Stramer SL, 2012, TRANSFUSION, V52, P1657, DOI 10.1111/j.1537-2995.2012.03566.x
   Stramer SL, 2009, TRANSFUSION, V49, p1S, DOI 10.1111/j.1537-2995.2009.02279.x
   Vermeulen M, 2012, TRANSFUSION, V52, P880, DOI 10.1111/j.1537-2995.2011.03355.x
   Viana Dione Viero, 2013, Rev. bras. epidemiol., V16, P240, DOI 10.1590/S1415-790X2013000200002
   Wilder-Smith A, 2009, EMERG INFECT DIS, V15, P8, DOI 10.3201/eid1501.071097
   Xavier LL, 2021, PLOS ONE, V16, DOI 10.1371/journal.pone.0251403
NR 35
TC 3
Z9 3
U1 0
U2 2
PU MDPI
PI BASEL
PA ST ALBAN-ANLAGE 66, CH-4052 BASEL, SWITZERLAND
SN 1010-660X
EI 1648-9144
J9 MEDICINA-LITHUANIA
JI Med. Lith.
PD JAN
PY 2023
VL 59
IS 1
AR 79
DI 10.3390/medicina59010079
PG 7
WC Medicine, General & Internal
WE Science Citation Index Expanded (SCI-EXPANDED)
SC General & Internal Medicine
GA 8R2JY
UT WOS:000927724000001
PM 36676703
OA Green Published, gold
DA 2025-07-26
ER

PT J
AU Lau, JZH
   Chua, CL
   Chan, YF
   Nadarajan, VS
   Lee, CLL
   Sam, IC
AF Lau, Joanne Zhi Han
   Chua, Chong Long
   Chan, Yoke Fun
   Nadarajan, Veera Sekaran
   Lee, Christina Lai Ling
   Sam, I. Ching
TI Replication and innate immune responses of two chikungunya virus
   genotypes in human monocyte- derived macrophages
SO JOURNAL OF GENERAL VIROLOGY
LA English
DT Article
DE chikungunya virus; monocyte; derived macrophages; cytokines; virus
   replication; immunity; Malaysia
ID INFECTION; INTERLEUKIN-6; PATHOGENESIS; INHIBITION; EXPRESSION;
   ARTHRITIS; EPIDEMIC; DISEASE; BINDING; DENGUE
AB Chikungunya virus (CHIKV) is a re-emerging mosquito -borne virus, which causes epidemics of fever, joint pain and rash. There are three genotypes: West African, East/Central/South/Africa (ECSA) and Asian, with the latter two predominant globally. Genotype -specific differences in clinical presentations, virulence and immunopathology have been described. Macrophages are key cells in immune responses against CHIKV. Circulating blood monocytes enter tissue to differentiate into monocyte-derived macrophages (MDMs) in response to CHIKV infection at key replication sites such as lymphoid organs and joints. This study analyses differences in replication and induced immune mediators following infection of MDMs with Asian and ECSA CHIKV genotypes. Primary human MDMs were derived from residual blood donations. Replication of Asian (MY/06/37348) or ECSA (MY/08/065) genotype strains of CHIKV in MDMs was measured by plaque assay. Nineteen immune mediators were measured in infected cell supernatants using multiplexed immunoassay or ELISA. MY/08/065 showed significantly higher viral replication at 24 h post-infection (h p.i.) but induced significantly lower expression of proinflammatory cytokines (CCL- 2, CCL- 3, CCL- 4, RANTES and CXCL- 10) and the anti-inflammatory IL- 1Ra compared to MY/06/37348. No differences were seen at later time points up to 72 h p.i. During early infec-tion, MY/08/065 induced lower proinflammatory immune responses in MDMs. In vivo, this may lead to poorer initial control of viral infection, facilitating CHIKV replication and dissemination to other sites such as joints. This may explain the consistent past findings that the ECSA genotype is associated with greater viremia and severity of symptoms than the Asian genotype. Knowledge of CHIKV genotype-specific immunopathogenic mechanisms in human MDMs is important in understanding of clinical epidemiology, bio-markers and therapeutics in areas with co-circulation of different genotypes.
C1 [Lau, Joanne Zhi Han; Chua, Chong Long; Chan, Yoke Fun; Sam, I. Ching] Univ Malaya, Fac Med, Dept Med Microbiol, Kuala Lumpur 50603, Malaysia.
   [Nadarajan, Veera Sekaran] Univ Tunku Abdul Rahman, Fac Med & Hlth Sci, Dept Preclin Sci, Kampar, Malaysia.
   [Lee, Christina Lai Ling] Univ Malaya Med Ctr, Dept Transfus Med, Malaya, Malaysia.
C3 Universiti Malaya; Universiti Tunku Abdul Rahman (UTAR)
RP Sam, IC (corresponding author), Univ Malaya, Fac Med, Dept Med Microbiol, Kuala Lumpur 50603, Malaysia.
EM jicsam@um.edu.my
RI ; CHAN, YOKE FUN/B-5351-2010; Chua, Chong/J-3028-2016; Sam,
   Jamal/B-8688-2010; CHAN, Yoke Fun/B-5351-2010; Sam, I-Ching/B-8688-2010;
   LEE, CHRISTINA/IXN-2787-2023
OI Lee Lai Ling, Christina/0000-0003-3073-5502; Chua, Chong
   Long/0000-0002-8854-4955; CHAN, YOKE FUN/0000-0001-7089-0510; Sam,
   I-Ching/0000-0002-1296-7898; 
FU Ministry of Higher Education Malaysia (Fundamental Research Grant
   Scheme) [FRGS/1/2018/SKK11/UM/01/3]
FX This study was funded by a grant awarded to C.L.C., I- C.S. and Y.F.C.
   by the Ministry of Higher Education Malaysia (Fundamental Research Grant
   Scheme number FRGS/1/2018/SKK11/UM/01/3). The funder did not play any
   roles in the study, the preparation of the article, or decision to
   publish.
CR Amati AL, 2017, MEDIAT INFLAMM, V2017, DOI 10.1155/2017/1434872
   Ordaz-Arias MA, 2022, FRONT MOL BIOSCI, V9, DOI 10.3389/fmolb.2022.807228
   Borgherini G, 2007, CLIN INFECT DIS, V44, P1401, DOI 10.1086/517537
   Carrillo FB, 2019, J VIROL, V93, DOI 10.1128/JVI.01622-18
   Chaaitanya IK, 2011, VIRAL IMMUNOL, V24, P265, DOI 10.1089/vim.2010.0123
   Chen CI, 2010, AM J TROP MED HYG, V83, P1249, DOI 10.4269/ajtmh.2010.10-0290
   Chen WQ, 2015, J VIROL, V89, P581, DOI 10.1128/JVI.02034-14
   Chow A, 2011, J INFECT DIS, V203, P149, DOI 10.1093/infdis/jiq042
   Cook LE, 2020, J VIROL, V94, DOI 10.1128/JVI.00841-19
   de Oliveira EC, 2021, PLOS NEGLECT TROP D, V15, DOI 10.1371/journal.pntd.0009290
   Epelman S, 2014, IMMUNITY, V41, P21, DOI 10.1016/j.immuni.2014.06.013
   Fear WR, 1998, J VIROL, V72, P1334, DOI 10.1128/JVI.72.2.1334-1344.1998
   Valdés-López JF, 2021, CELL IMMUNOL, V367, DOI 10.1016/j.cellimm.2021.104411
   Ferdowsi S, 2021, HEMATOL TRANSF CELL, V43, P494, DOI 10.1016/j.htct.2020.10.963
   Ferreira JM, 2021, IMMUNOL INVEST, V50, P58, DOI 10.1080/08820139.2020.1733011
   Fox JM, 2019, SCI IMMUNOL, V4, P32
   Gardner J, 2010, J VIROL, V84, P8021, DOI 10.1128/JVI.02603-09
   Geng TT, 2021, J INFECT DIS, V223, P2186, DOI 10.1093/infdis/jiaa694
   Guerrero-Arguero I, 2020, PLOS ONE, V15, DOI 10.1371/journal.pone.0230328
   Gundra UM, 2014, BLOOD, V123, pE110, DOI 10.1182/blood-2013-08-520619
   Hannemann N, 2021, TRENDS IMMUNOL, V42, P368, DOI 10.1016/j.it.2021.03.002
   Her ZS, 2010, J IMMUNOL, V184, P5903, DOI 10.4049/jimmunol.0904181
   Herrero LJ, 2011, P NATL ACAD SCI USA, V108, P12048, DOI 10.1073/pnas.1101089108
   Hoarau JJ, 2010, J IMMUNOL, V184, P5914, DOI 10.4049/jimmunol.0900255
   Jain J, 2019, VIRUSES-BASEL, V11, DOI 10.3390/v11060578
   Felipe VLJ, 2020, ACTA TROP, V211, DOI 10.1016/j.actatropica.2020.105619
   Julander JG, 2020, ANTIVIR RES, V182, DOI 10.1016/j.antiviral.2020.104904
   Kelvin AA, 2011, PLOS NEGLECT TROP D, V5, DOI 10.1371/journal.pntd.0001279
   Kumar S, 2012, VIROL J, V9, DOI 10.1186/1743-422X-9-313
   Labadie K, 2010, J CLIN INVEST, V120, P894, DOI 10.1172/JCI40104
   Lanciotti RS, 2014, EMERG INFECT DIS, V20, P1400, DOI 10.3201/eid2008.140268
   Langsjoen RM, 2018, MBIO, V9, DOI 10.1128/mBio.02449-17
   Lee DH, 2017, J VIROL, V91, P15
   Lentscher AJ, 2020, J CLIN INVEST, V130, P1466, DOI [10.1172/JCI129893, 10.1172/JCI129893.]
   Lin T, 2020, VIRUSES-BASEL, V12, DOI 10.3390/v12111252
   MCINTYRE KW, 1991, J EXP MED, V173, P931, DOI 10.1084/jem.173.4.931
   Murray PJ, 2011, NAT REV IMMUNOL, V11, P723, DOI 10.1038/nri3073
   Ng LFP, 2009, PLOS ONE, V4, DOI 10.1371/journal.pone.0004261
   Noret M, 2012, J INFECT DIS, V206, P455, DOI 10.1093/infdis/jis368
   Olagnier D, 2014, J VIROL, V88, P4180, DOI 10.1128/JVI.03114-13
   Petitdemange C, 2011, PLOS PATHOG, V7, DOI 10.1371/journal.ppat.1002268
   Prasad A, 2020, FRONT PHYSIOL, V11, DOI 10.3389/fphys.2020.552569
   ROBINSON M C, 1955, Trans R Soc Trop Med Hyg, V49, P28, DOI [10.1016/0035-9203(55)90080-8, 10.1016/0035-9203(57)90022-6]
   Sam IC, 2012, PLOS ONE, V7, DOI 10.1371/journal.pone.0050476
   Sam IC, 2009, J CLIN VIROL, V46, P180, DOI 10.1016/j.jcv.2009.07.016
   Schilte C, 2010, J EXP MED, V207, P429, DOI 10.1084/jem.20090851
   Sourisseau M, 2007, PLOS PATHOG, V3, P804, DOI 10.1371/journal.ppat.0030089
   Szklarczyk D, 2021, NUCLEIC ACIDS RES, V49, pD605, DOI 10.1093/nar/gkaa1074
   Teng TS, 2015, J INFECT DIS, V211, P1925, DOI 10.1093/infdis/jiv049
   Teo TH, 2015, J VIROL, V89, P7955, DOI 10.1128/JVI.00909-15
   Teo TH, 2013, J IMMUNOL, V190, P259, DOI 10.4049/jimmunol.1202177
   van Duijl-Richter MKS, 2015, VIRUSES-BASEL, V7, P3647, DOI 10.3390/v7072792
   Weaver SC, 2015, ANTIVIR RES, V120, P32, DOI 10.1016/j.antiviral.2015.04.016
   Zim MAM, 2013, J CLIN VIROL, V56, P141, DOI 10.1016/j.jcv.2012.10.019
NR 54
TC 2
Z9 2
U1 0
U2 3
PU MICROBIOLOGY SOC
PI LONDON
PA 14-16 MEREDITH ST, LONDON, ENGLAND
SN 0022-1317
EI 1465-2099
J9 J GEN VIROL
JI J. Gen. Virol.
PY 2023
VL 104
IS 4
AR 001842
DI 10.1099/jgv.0.001842
PG 12
WC Biotechnology & Applied Microbiology; Virology
WE Science Citation Index Expanded (SCI-EXPANDED)
SC Biotechnology & Applied Microbiology; Virology
GA K3BL4
UT WOS:001015223700001
PM 37043371
DA 2025-07-26
ER

PT J
AU Lázari, CD
   Ramundo, MS
   ten-Caten, F
   Bressan, CS
   de Filippis, AMB
   Manuli, ER
   de Moraes, I
   Pereira, GM
   Côrtes, MF
   Candido, DD
   Gerber, AL
   Guimaraes, AP
   Faria, NR
   Nakaya, HI
   Vasconcelos, ATR
   Brasil, P
   Paranhos-Baccalà, G
   Sabino, EC
AF Lazari, Carolina dos Santos
   Ramundo, Mariana Severo
   ten-Caten, Felipe
   Bressan, Clarisse S.
   de Filippis, Ana Maria Bispo
   Manuli, Erika Regina
   de Moraes, Isabella
   Pereira, Geovana Maria
   Cortes, Marina Farrel
   Candido, Darlan da Silva
   Gerber, Alexandra L.
   Guimaraes, Ana Paula
   Faria, Nuno Rodrigues
   Nakaya, Helder I.
   Vasconcelos, Ana Tereza R.
   Brasil, Patricia
   Paranhos-Baccala, Glaucia
   Sabino, Ester Cerdeira
TI Clinical markers of post-Chikungunya chronic inflammatory joint disease:
   A Brazilian cohort
SO PLOS NEGLECTED TROPICAL DISEASES
LA English
DT Article
ID VIRUS-INFECTION; ARTHRALGIA; ARTHRITIS
AB BackgroundChikungunya-fever (CHIKF) remains a public health major issue. It is clinically divided into three phases: acute, post-acute and chronic. Chronic cases correspond to 25-40% individuals and, though most of them are characterized by long-lasting arthralgia alone, many of them exhibit persistent or recurrent inflammatory signs that define post-Chikungunya chronic inflammatory joint disease (pCHIKV-CIJD). We aimed to identify early clinical markers of evolution to pCHIKV-CIJD during acute and post-acute phases. Methodology/Principal findingsWe studied a prospective cohort of CHIKF-confirmed volunteers with longitudinal clinical data collection from symptoms onset up to 90 days, including a 21-day visit (D21). Of 169 patients with CHIKF, 86 (50.9%) completed the follow-up, from whom 39 met clinical criteria for pCHIKV-CIJD (45.3%). The relative risk of chronification was higher in women compared to men (RR = 1.52; 95% CI = 1.15-1.99; FDR = 0.03). None of the symptoms or signs presented at D0 behaved as an early predictor of pCHIKV-CIJD, while being symptomatic at D21 was a risk factor for chronification (RR = 1.31; 95% CI = 1.09-1.55; FDR = 0.03). Significance was also observed for joint pain (RR = 1.35; 95% CI = 1.12-1.61; FDR = 0.02), reported edema (RR = 3.61; 95% CI = 1.44-9.06; FDR = 0.03), reported hand and/or feet small joints edema (RR = 4.22; 95% CI = 1.51-11.78; FDR = 0.02), and peri-articular edema observed during physical examination (RR = 2.89; 95% CI = 1.58-5.28; FDR = 0.002). Furthermore, patients with no findings in physical examination at D21 were at lower risk of chronic evolution (RR = 0.41, 95% CI = 0.24-0.70, FDR = 0.01). Twenty-nine pCHIKV-CIJD patients had abnormal articular ultrasonography (90.6% of the examined). The most common indings were synovitis (65.5%) and joint effusion (58.6%). ConclusionThis cohort has provided important insights into the prognostic evaluation of CHIKF. Symptomatic sub-acute disease is a relevant predictor of evolution to chronic arthritis with synovitis, drawing attention to joint pain, edema, multiple articular involvement including small hand and feet joints as risk factors for chronification beyond three months, especially in women. Future studies are needed to accomplish the identification of accurate and early biomarkers of poor clinical prognosis, which would allow better understanding of the disease's evolution and improve patients' management, modifying CHIKF burden on global public health.
   Author summaryChikungunya fever (CHIKF) is a vector-borne viral disease first described in 1952 in Africa, which recently reached the Americas, where it then originated epidemics of unprecedented magnitude. Its acute phase is characterized by fever associated with joint pain and edema, which resolve in about seven days for most patients. However, 25-40% of these patients develop chronic musculoskeletal and arthritic symptoms, which may be incapacitating and lead to permanent joint damage. We have conducted a prospective longintudinal cohort of CHIKF confirmed individuals, in Brazil, which aimed to identify clinical early markers of evolution to post-Chikungunya chronic inflammatory joint disease (pCHIKV-CIJD) after 90 days, using objective physical examination to define pCHIKV-CIJD. We have also performed joint ultrasonography to improve evaluation of chronic arthritis. We found that 45.3% of patients who completed the follow-up met criteria for pCHIKV-CIJD. Women were at higher risk of chronification, as well as individuals who remain symptomatic 21 days after the onset of symptoms. Abnormal ultrasonography results were seen in 90.6% of examined pCHIKV-CIJD patients, in whom synovitis and joint effusion were the most commom songraphic signs, affecting mostly ankles and knees. The adoption of objective criteria to define pCHIKV-CIJD is crucial to estimate accurately the proportion of patients who evolve to chronic rheumatism, and to indentify early risk factors to this outcome, which may add important information to tailor therapeutic strategies for this particular population. It may also help to understand the burden of CHIKF in developing countries, measuring either its impact in individual's quality of life, or its communitary repercussion after widespread outbreaks.
C1 [Lazari, Carolina dos Santos] Univ Sao Paulo, Hosp Clin, Fac Med, Sao Paulo, Brazil.
   [Lazari, Carolina dos Santos] Fleury Med & Saude, Sao Paulo, Brazil.
   [Ramundo, Mariana Severo; ten-Caten, Felipe; Manuli, Erika Regina; Pereira, Geovana Maria; Cortes, Marina Farrel; Sabino, Ester Cerdeira] Univ Sao Paulo, Dept Molestias Infecciosas & Parasitarias, Fac Med, Sao Paulo, Brazil.
   [Ramundo, Mariana Severo; ten-Caten, Felipe; Manuli, Erika Regina; Pereira, Geovana Maria; Cortes, Marina Farrel; Sabino, Ester Cerdeira] Univ Sao Paulo, Inst Med Trop, Fac Med, Sao Paulo, Brazil.
   [Bressan, Clarisse S.; de Filippis, Ana Maria Bispo; de Moraes, Isabella; Brasil, Patricia] Fundacao Oswaldo Cruz Fiocruz, Inst Nacl Infectol Evandro Chagas, Rio De Janeiro, Brazil.
   [Cortes, Marina Farrel; Paranhos-Baccala, Glaucia] BioMerieux SA, Open Innovat & Partnerships, Lyon, France.
   [Candido, Darlan da Silva; Faria, Nuno Rodrigues] Univ Oxford, Dept Zool, Oxford, England.
   [Gerber, Alexandra L.; Guimaraes, Ana Paula; Vasconcelos, Ana Tereza R.] Lab Nacl Computacao Cient, LABINFO, Petropolis, RJ, Brazil.
   [Faria, Nuno Rodrigues] Imperial Coll London, Jameel Inst Dis & Emergency Analyt, MRC Ctr Global Infect Dis Anal, London, England.
   [Nakaya, Helder I.] Univ Sao Paulo, Sci Platform Pasteur, Sao Paulo, Brazil.
   [Nakaya, Helder I.] Hosp Israelita Albert Einstein, Sao Paulo, Brazil.
   [Nakaya, Helder I.] Inst Todos Saude, Sao Paulo, Brazil.
C3 Universidade de Sao Paulo; Universidade de Sao Paulo; Universidade de
   Sao Paulo; Fundacao Oswaldo Cruz; bioMerieux; University of Oxford;
   Laboratorio Nacional de Computacao Cientifica (LNCC); Imperial College
   London; Universidade de Sao Paulo; Hospital Israelita Albert Einstein
RP Ramundo, MS (corresponding author), Univ Sao Paulo, Dept Molestias Infecciosas & Parasitarias, Fac Med, Sao Paulo, Brazil.; Ramundo, MS (corresponding author), Univ Sao Paulo, Inst Med Trop, Fac Med, Sao Paulo, Brazil.
EM marianasevero@gmail.com
RI Manuli, Erika/AAE-9209-2022; de Vasconcelos, Ana Tereza/I-1011-2012;
   Brasil, Pedro Emmanuel/B-4357-2008; ten-Caten, Felipe/O-8235-2018;
   Côrtes, Marina/H-5255-2018; Faria, Nuno/I-2975-2012; Candido,
   Darlan/F-7209-2017; Nakaya, Helder/A-1397-2010; ten Caten,
   Felipe/O-8235-2018; Ramundo, Mariana/ABD-4674-2020; Gerber,
   Alexandra/P-9412-2019; Sabino, Ester/F-7750-2010; Faria, Nuno
   Rodrigues/JMC-7811-2023
OI Brasil, Patricia/0000-0001-9555-7976; Pereira,
   Geovana/0000-0003-0635-0653; Farrel Cortes, Marina/0000-0003-1925-4855;
   ten Caten, Felipe/0000-0001-7771-1490; Ramundo, Mariana
   Severo/0000-0002-0650-4985; Faria, Nuno Rodrigues/0000-0001-8839-2798
FU Fundacao de Amparo a Pesquisa do Estado de Sao Paulo-Universidade de Sao
   Paulo-bioMerieux S.A. - PITE2 ARBOBIOS [2016/20597-0]; Fundacao Carlos
   Chagas Filho de Amparo a Pesquisa do Estado do Rio de Janeiro
   [E-26/202.930/2016, E26/202.826/2018, E-210.012/2020]; Conselho Nacional
   de Desenvolvimento Cientifico e Tecnologico [303170/2017-4]; Fundacao
   Faculdade de Medicina da Universidade de Sao Paulo [206.706, 205.383,
   205.855]; Fundacao de Amparo a Pesquisa do Estado de Sao Paulo
   [2018/09971-2]; Wellcome Trust; Royal Society Sir Henry Dale Fellowship
   [204311/Z/16/Z]; Medical Research Council-Fundacao de Amparo a Pesquisa
   do Estado de Sao Paulo -CADDE partnership award [MR/S0195/1, FAPESP
   18/14389-0]; MRC [MR/S019510/1] Funding Source: UKRI; Medical Research
   Council [MR/R015600/1] Funding Source: researchfish
FX This work was supported by Fundacao de Amparo a Pesquisa do Estado de
   Sao Paulo-Universidade de Sao Paulo-bioMerieux S.A. - PITE2 ARBOBIOS
   [2016/20597-0 to E.C.S and G.P.B]; Fundacao Carlos Chagas Filho de
   Amparo a Pesquisa do Estado do Rio de Janeiro [E-26/202.930/2016 to
   A.M.B.F; E26/202.826/2018 and E-210.012/2020 to A.T.R.V] and Conselho
   Nacional de Desenvolvimento Cientifico e Tecnologico [303170/2017-4 to
   A.T.R.V]; Fundacao Faculdade de Medicina da Universidade de Sao Paulo
   [206.706 to M.S.R; 205.383 to E.RM.; 205.855 to G.M.P]; Fundacao de
   Amparo a Pesquisa do Estado de Sao Paulo [2018/09971-2 to M.F.C];
   Wellcome Trust and Royal Society Sir Henry Dale Fellowship
   [204311/Z/16/Z to N.R.F], Medical Research Council-Fundacao de Amparo a
   Pesquisa do Estado de Sao Paulo -CADDE partnership award [MR/S0195/1 and
   FAPESP 18/14389-0 to N.R.F];. M.F.C. and G.P.B received salaries from
   bioMerieux S.A. during this study. The funders had no role in study
   design, data collection and analysis, decision to publish, or
   preparation of the manuscript.
CR Bertolotti A, 2020, PLOS NEGLECT TROP D, V14, DOI 10.1371/journal.pntd.0007327
   Bettis A, 2022, PLOS NEGLECT TROP D, V16, DOI 10.1371/journal.pntd.0010069
   Brasil M da S., 2022, BRAZILIAN HLTH PORTA
   Brasil M da S., 2020, BRAZILIAN HLTH PORTA
   Brasil. M da Saude, 2017, CHIKUNGUNYA MANEJO 1
   Breitwieser FP, 2020, BIOINFORMATICS, V36, P1303, DOI 10.1093/bioinformatics/btz715
   Caglioti C, 2013, NEW MICROBIOL, V36, P211
   Cepeda V., 2017, BIORXIV, DOI DOI 10.1101/212506
   Chang AY, 2018, ARTHRITIS RHEUMATOL, V70, P578, DOI 10.1002/art.40384
   Chow A, 2011, J INFECT DIS, V203, P149, DOI 10.1093/infdis/jiq042
   de Moraes L, 2020, PLOS NEGLECT TROP D, V14, DOI 10.1371/journal.pntd.0008467
   de Oliveira EC, 2021, PLOS NEGLECT TROP D, V15, DOI 10.1371/journal.pntd.0009290
   Edington F, 2018, JOINT BONE SPINE, V85, P669, DOI 10.1016/j.jbspin.2018.03.019
   Hajian-Tilaki K, 2011, CASP J INTERN MED, V2, P289
   Hayd RLN, 2020, CLIN RHEUMATOL, V39, P2781, DOI 10.1007/s10067-020-05011-9
   Heath CJ, 2018, OPEN FORUM INFECT DI, V5, DOI 10.1093/ofid/ofx234
   Hoarau JJ, 2010, J IMMUNOL, V184, P5914, DOI 10.4049/jimmunol.0900255
   Huits Ralph, 2018, PLoS One, V13, pe0196630, DOI 10.1371/journal.pone.0196630
   Kalyaanamoorthy S, 2017, NAT METHODS, V14, P587, DOI [10.1038/NMETH.4285, 10.1038/nmeth.4285]
   Larsson A, 2014, BIOINFORMATICS, V30, P3276, DOI 10.1093/bioinformatics/btu531
   Leidersnaider CL, 2022, J ULTRAS MED, V41, P865, DOI 10.1002/jum.15766
   Lo Presti A, 2016, INFECT GENET EVOL, V41, P270, DOI 10.1016/j.meegid.2016.04.006
   Marques CDL, 2017, REV BRAS REUMATOL, V57, pS421, DOI 10.1016/j.rbre.2017.05.006
   Martin DP, 2015, VIRUS EVOL, V1, DOI 10.1093/ve/vev003
   Minh BQ, 2020, MOL BIOL EVOL, V37, P1530, DOI 10.1093/molbev/msaa015
   Mogami R, 2018, J ULTRAS MED, V37, P511, DOI 10.1002/jum.14344
   Morrison CR, 2016, MICROBIOL SPECTR, V4, DOI 10.1128/microbiolspec.EI10-0017-2016
   Paixao ES, 2018, T ROY SOC TROP MED H, V112, P301, DOI 10.1093/trstmh/try063
   Pan-American Health Organization, 2022, PLISA HLTH INF PLATF
   Prat CM, 2014, EMERG INFECT DIS, V20, P2129, DOI 10.3201/eid2012.141269
   Rambaut A, 2016, VIRUS EVOL, V2, DOI 10.1093/ve/vew007
   Ribeiro MO, 2021, BRAZ J INFECT DIS, V25, DOI 10.1016/j.bjid.2021.101542
   Rodrigues AM, 2020, REV SOC BRAS MED TRO, V53, DOI 10.1590/0037-8682-0583-2019
   Rodriguez-Morales Alfonso J, 2016, F1000Res, V5, P360, DOI 10.12688/f1000research.8235.2
   Rodríguez-Morales AJ, 2016, ARTHRIT CARE RES, V68, P1849, DOI 10.1002/acr.22900
   Schilte C, 2013, PLOS NEGLECT TROP D, V7, DOI 10.1371/journal.pntd.0002137
   Sepúlveda-Delgado J, 2017, CLIN RHEUMATOL, V36, P695, DOI 10.1007/s10067-016-3419-2
   de Lima STS, 2021, CLIN INFECT DIS, V73, pE2436, DOI 10.1093/cid/ciaa1038
   Silva MMO, 2021, INT J INFECT DIS, V105, P608, DOI 10.1016/j.ijid.2021.03.003
   Simon F, 2015, MED MALADIES INFECT, V45, P243, DOI 10.1016/j.medmal.2015.05.007
   Nunes MRT, 2015, BMC MED, V13, DOI 10.1186/s12916-015-0348-x
   Teng TS, 2015, J INFECT DIS, V211, P1925, DOI 10.1093/infdis/jiv049
   van Aalst M, 2017, TRAVEL MED INFECT DI, V15, P8, DOI 10.1016/j.tmaid.2017.01.004
   Cavalcanti TYVD, 2022, VIRUSES-BASEL, V14, DOI 10.3390/v14050969
   Weaver SC, 2014, PLOS NEGLECT TROP D, V8, DOI 10.1371/journal.pntd.0002921
   Wood DE, 2019, GENOME BIOL, V20, DOI 10.1186/s13059-019-1891-0
   Xavier J, 2021, INT J INFECT DIS, V105, DOI 10.1016/j.ijid.2021.01.026
NR 47
TC 7
Z9 7
U1 0
U2 5
PU PUBLIC LIBRARY SCIENCE
PI SAN FRANCISCO
PA 1160 BATTERY STREET, STE 100, SAN FRANCISCO, CA 94111 USA
SN 1935-2735
J9 PLOS NEGLECT TROP D
JI Plos Neglect. Trop. Dis.
PD JAN
PY 2023
VL 17
IS 1
AR e0011037
DI 10.1371/journal.pntd.0011037
PG 17
WC Infectious Diseases; Parasitology; Tropical Medicine
WE Science Citation Index Expanded (SCI-EXPANDED)
SC Infectious Diseases; Parasitology; Tropical Medicine
GA 9B5MC
UT WOS:000934780100001
PM 36608155
OA gold, Green Published
DA 2025-07-26
ER

PT J
AU Leandro, AD
   Ayala, MJC
   Lopes, RD
   Martins, CA
   Maciel-de-Freitas, R
   Villela, DAM
AF Leandro, Andre de Souza
   Ayala, Mario J. C.
   Lopes, Renata Defante
   Martins, Caroline Amaral
   Maciel-de-Freitas, Rafael
   Villela, Daniel A. M.
TI Entomo-Virological Aedes aegypti Surveillance Applied for
   Prediction of Dengue Transmission: A Spatio-Temporal Modeling Study
SO PATHOGENS
LA English
DT Article
DE dengue; Zika; chikungunya; entomological surveillance; vector control;
   vectorial capacity; disease transmission; epidemiology; arbovirus
ID RIO-DE-JANEIRO; SPATIAL-PATTERN; VIRUS DETECTION; VECTOR CONTROL; 1ST
   DETECTION; ZIKA VIRUS; DIPTERA; CULICIDAE; MOSQUITOS; POPULATION
AB Currently, DENV transmitted primarily by Aedes aegypti affects approximately one in three people annually. The spatio-temporal heterogeneity of vector infestation and the intensity of arbovirus transmission require surveillance capable of predicting an outbreak. In this work, we used data from 4 years of reported dengue cases and entomological indicators of adult Aedes collected from approximately 3500 traps installed in the city of Foz do Iguacu, Brazil, to evaluate the spatial and temporal association between vector infestation and the occurrence of dengue cases. Entomological (TPI, ADI and MII) and entomo-virological (EVI) indexes were generated with the goal to provide local health managers with a transmission risk stratification that allows targeting areas for vector control activities. We observed a dynamic pattern in the evaluation; however, it was a low spatio-temporal correlation of Ae. aegypti and incidence of dengue. Independent temporal and spatial effects capture a significant portion of the signal given by human arbovirus cases. The entomo-virological index (EVI) significantly signaled risk in a few areas, whereas entomological indexes were not effective in providing dengue risk alert. Investigating the variation of biotic and abiotic factors between areas with and without correlation should provide more information about the local epidemiology of dengue.
C1 [Leandro, Andre de Souza; Lopes, Renata Defante; Martins, Caroline Amaral] Secretaria Municipal Saude, Ctr Controle Zoonoses, BR-85869657 Foz Do Iguacu, PR, Brazil.
   [Leandro, Andre de Souza; Maciel-de-Freitas, Rafael] Fiocruz MS, Inst Oswaldo Cruz, Lab Mosquitos Transmissores Hematozoarios, BR-21040360 Rio De Janeiro, RJ, Brazil.
   [Ayala, Mario J. C.; Villela, Daniel A. M.] Fundacao Oswaldo Cruz, Programa Computacao Cient, BR-21040900 Rio De Janeiro, RJ, Brazil.
   [Ayala, Mario J. C.] Politecn Grancolombiano, Escuela Optimizac Infraestruct & Automatizac, Bogota 110231, Colombia.
   [Lopes, Renata Defante] Univ Integracao Latino Amer UNILA, Programa Posgrad Polit Publ & Desenvolvimento, BR-85866000 Foz Do Iguacu, PR, Brazil.
   [Maciel-de-Freitas, Rafael] Bernhard Nocht Inst Trop Med, Dept Arbovirol, D-20359 Hamburg, Germany.
C3 Fundacao Oswaldo Cruz; Fundacao Oswaldo Cruz; Universidade Federal da
   Integracao Latino-Americana; Leibniz Association; Bernhard Nocht
   Institut fur Tropenmedizin
RP Villela, DAM (corresponding author), Fundacao Oswaldo Cruz, Programa Computacao Cient, BR-21040900 Rio De Janeiro, RJ, Brazil.
EM daniel.villela@fiocruz.br
RI ; Maciel-de-Freitas, Rafael/J-1997-2012; Villela, Daniel/AAG-6445-2019
OI Leandro, Andre/0000-0001-9983-9559; Defante Lopes,
   Renata/0000-0002-2427-2743; Villela, Daniel/0000-0001-8371-2959;
   Maciel-de-Freitas, Rafael/0000-0002-2198-6492; 
FU CNPq/Brazil [309569/2019-2]; Capes [001]
FX This research was funded by CNPq/Brazil (Ref. 309569/2019-2) [DAMV] and
   Capes (Finance Code 001) [DAMV, ASL, MJCA].
CR Ayllón T, 2017, EMERG INFECT DIS, V23, P1411, DOI 10.3201/eid2308.162007
   BANG YH, 1981, B WORLD HEALTH ORGAN, V59, P107
   Bhatt S, 2013, NATURE, V496, P504, DOI 10.1038/nature12060
   Brady OJ, 2020, ANNU REV ENTOMOL, V65, P191, DOI 10.1146/annurev-ento-011019-024918
   Cevallos V, 2018, ACTA TROP, V177, P74, DOI 10.1016/j.actatropica.2017.09.029
   Codeço CT, 2015, PLOS NEGLECT TROP D, V9, DOI 10.1371/journal.pntd.0003475
   da Costa CF, 2018, PLOS NEGLECT TROP D, V12, DOI 10.1371/journal.pntd.0006594
   David MR, 2021, FRONT ECOL EVOL, V9, DOI 10.3389/fevo.2021.626757
   dos Reis IC, 2019, ACTA TROP, V197, DOI 10.1016/j.actatropica.2019.105061
   Edman John D., 1992, Journal of Medical Entomology, V29, P1035, DOI 10.1093/jmedent/29.6.1035
   Farraudière L, 2017, REV PANAM SALUD PUBL, V41
   Ferreira-de-Brito A, 2016, MEM I OSWALDO CRUZ, V111, P655, DOI 10.1590/0074-02760160332
   Focks DA, 1997, AM J TROP MED HYG, V56, P159, DOI 10.4269/ajtmh.1997.56.159
   Focks DA, 2000, AM J TROP MED HYG, V62, P11, DOI 10.4269/ajtmh.2000.62.11
   Focks DA., 2003, GENEVA WHO
   Garcia GD, 2018, PLOS NEGLECT TROP D, V12, DOI 10.1371/journal.pntd.0006227
   Getis A, 2003, AM J TROP MED HYG, V69, P494, DOI 10.4269/ajtmh.2003.69.494
   Huang YJS, 2019, CURR OPIN VIROL, V34, P104, DOI 10.1016/j.coviro.2019.01.001
   Jemal Y, 2018, SAUDI J BIOL SCI, V25, P1593, DOI 10.1016/j.sjbs.2016.04.001
   Juliano SA, 2014, MEM I OSWALDO CRUZ, V109, P1070, DOI 10.1590/0074-02760140455
   Koenraadt CJM, 2008, AM J TROP MED HYG, V79, P230, DOI 10.4269/ajtmh.2008.79.230
   Kraemer MUG, 2015, ELIFE, V4, DOI 10.7554/eLife.08347
   Lau SM, 2015, TROP MED INT HEALTH, V20, P1271, DOI 10.1111/tmi.12555
   Leandro AD, 2021, PLOS NEGLECT TROP D, V15, DOI 10.1371/journal.pntd.0009109
   Leandro AS, 2022, EMERG INFECT DIS, V28, P707, DOI 10.3201/eid2804.211547
   Liang GD, 2015, EMERG MICROBES INFEC, V4, DOI 10.1038/emi.2015.18
   Lorenz C, 2020, SCI REP-UK, V10, DOI 10.1038/s41598-020-78755-8
   Maciel-de-Freitas R, 2008, MEM I OSWALDO CRUZ, V103, P602, DOI 10.1590/S0074-02762008000600016
   Maciel-De-Freitas R, 2007, MEM I OSWALDO CRUZ, V102, P489, DOI 10.1590/S0074-02762007005000056
   Maciel-de-Freitas R, 2014, B WORLD HEALTH ORGAN, V92, P685, DOI 10.2471/BLT.13.119081
   Maciel-de-Freitas R, 2014, PLOS ONE, V9, DOI 10.1371/journal.pone.0092424
   Maciel-de-Freitas Rafael, 2010, Oecologia Australis, V14, P726
   Maciel-de-Freitas R, 2011, TROP MED INT HEALTH, V16, P965, DOI 10.1111/j.1365-3156.2011.02797.x
   Masrani AS, 2022, J PREV MED PUBLIC HL, V55, P80, DOI 10.3961/jpmph.21.461
   Medeiros AS, 2018, PLOS ONE, V13, DOI 10.1371/journal.pone.0194108
   Mohd-Zaki AH, 2014, PLOS NEGLECT TROP D, V8, DOI 10.1371/journal.pntd.0003159
   Morrison AC, 2008, PLOS MED, V5, P362, DOI 10.1371/journal.pmed.0050068
   Moyes CL, 2017, PLOS NEGLECT TROP D, V11, DOI 10.1371/journal.pntd.0005625
   Roiz D, 2018, PLOS NEGLECT TROP D, V12, DOI 10.1371/journal.pntd.0006845
   SCOTT TW, 1993, J MED ENTOMOL, V30, P922, DOI 10.1093/jmedent/30.5.922
   Service MW., 1993, Mosquito ecology
   Sivagnaname N, 2012, INDIAN J MED RES, V136, P739
   Thavara U, 2009, SE ASIAN J TROP MED, V40, P951
   Tun-Lin W, 2009, TROP MED INT HEALTH, V14, P1143, DOI 10.1111/j.1365-3156.2009.02341.x
   Weaver SC, 2010, ANTIVIR RES, V85, P328, DOI 10.1016/j.antiviral.2009.10.008
NR 45
TC 12
Z9 12
U1 0
U2 3
PU MDPI
PI BASEL
PA MDPI AG, Grosspeteranlage 5, CH-4052 BASEL, SWITZERLAND
EI 2076-0817
J9 PATHOGENS
JI Pathogens
PD JAN
PY 2023
VL 12
IS 1
AR 4
DI 10.3390/pathogens12010004
PG 12
WC Microbiology
WE Science Citation Index Expanded (SCI-EXPANDED)
SC Microbiology
GA 8R2FH
UT WOS:000927711900001
PM 36678352
OA Green Published, gold
DA 2025-07-26
ER

PT J
AU Lello, LS
   Miilimäe, A
   Cherkashchenko, L
   Omler, A
   Skilton, R
   Ireland, R
   Ulaeto, D
   Merits, A
AF Lello, Laura Sandra
   Miilimaee, Agneta
   Cherkashchenko, Liubov
   Omler, Ailar
   Skilton, Rachel
   Ireland, Rachel
   Ulaeto, David
   Merits, Andres
TI Activity, Template Preference, and Compatibility of Components of RNA
   Replicase of Eastern Equine Encephalitis Virus
SO JOURNAL OF VIROLOGY
LA English
DT Article
DE EEEV; RNA replicase; RNA replication; alpavirus; template RNA
ID SEMLIKI-FOREST-VIRUS; PROTEIN NSP1; CDNA-CLONES; ALPHAVIRUS; COMPLEX;
   ABILITY; ARBOVIRUS; CROSS
AB Eastern equine encephalitis virus (EEEV) usually cycles between Culiseta melanura mosquitoes and birds; however, it can also infect humans. EEEV has a positive-sense RNA genome that, in infected cells, serves as an mRNA for the P1234 polyprotein. P1234 undergoes a series of precise cleavage events producing four nonstructural proteins (nsP1-4) representing subunits of the RNA replicase. Here, we report the construction and properties of a trans-replicase for EEEV. The template RNA of EEEV was shown to be replicated by replicases of diverse alphaviruses. The EEEV replicase, on the other hand, demonstrated limited ability in replicating template RNAs originating from alphaviruses of the Semliki Forest virus complex. The replicase of EEEV was also successfully reconstructed from P123 and nsP4 components. The ability of EEEV P123 to form functional RNA replicases with heterologous nsP4s was more efficient using EEEV template RNA than heterologous alphavirus template RNA. This finding indicates that unlike with previously studied Semliki Forest complex alphaviruses, P123 and/or its processing products have a leading role in EEEV template RNA recognition. Infection of HEK293T cells harboring the EEEV template RNA with EEEV or Western equine encephalitis virus prominently activated expression of a reporter encoded in the template RNA; the effect was much smaller for infection with other alphaviruses and not detectable upon flavivirus infection. At the same time, EEEV infection resulted only in a limited activation of the template RNA of chikungunya virus. Thus, cells harboring reporter-carrying template RNAs can be used as sensitive and selective biosensors for different alphaviruses.
   IMPORTANCE Infection of EEEV in humans can cause serious neurologic disease with an approximately 30% fatality rate. Although human infections are rare, a record-breaking number was documented in 2019. The replication of EEEV has a unique requirement for host factors but is poorly studied, partly because the virus requires biosafety level 3 facilities which can limit the scope of experiments; at the same time, these studies are crucial for developing antiviral approaches. The EEEV trans-replicase developed here contributes significantly to research on EEEV, providing a safe and versatile tool for studying the virus RNA replication. Using this system, the compatibility of EEEV replicase components with counterparts from other alphaviruses was analyzed. The obtained data can be used to develop unique biosensors that provide alternative methods for detection, identification, quantitation, and neutralization of viable alphaviruses that are compatible with high throughput, semiautomated approaches.
C1 [Lello, Laura Sandra; Miilimaee, Agneta; Cherkashchenko, Liubov; Omler, Ailar; Merits, Andres] Univ Tartu, Inst Technol, Tartu, Estonia.
   [Skilton, Rachel; Ireland, Rachel; Ulaeto, David] Dstl Porton Down, CBR Div, Salisbury, Wilts, England.
C3 University of Tartu; Defence Science & Technology Laboratory
RP Merits, A (corresponding author), Univ Tartu, Inst Technol, Tartu, Estonia.
EM andres.merits@ut.ee
RI ; Merits, Andres/H-3125-2015
OI Ulaeto, david/0000-0002-7493-3159; 
FU European Regional Development Fund through the Centre of Excellence in
   Molecular Cell Engineering, Estonia [2014-2020.4.01.15-013]; Estonian
   Research Council [PRG1154]; Wellcome Trust [200171/Z/15/Z]; Defense
   Threat Reduction Agency [HDTRA120C0004]; MRC [MC_PC_16028] Funding
   Source: UKRI; Wellcome Trust [200171/Z/15/Z] Funding Source: Wellcome
   Trust
FX This work was supported by European Regional Development Fund through
   the Centre of Excellence in Molecular Cell Engineering, Estonia
   [2014-2020.4.01.15-013 to A.M.], a project grant from Estonian Research
   Council [PRG1154 to A.M.], Wellcome Trust [200171/Z/15/Z to A.M.], and
   Defense Threat Reduction Agency [HDTRA120C0004]. The funders had no role
   in study design, data collection, and interpretation, or the decision to
   submit the work for publication.
CR Abraham R, 2018, P NATL ACAD SCI USA, V115, pE10457, DOI 10.1073/pnas.1812130115
   Aguilar PV, 2008, J VIROL, V82, P4920, DOI 10.1128/JVI.02514-07
   AHOLA T, 1995, P NATL ACAD SCI USA, V92, P507, DOI 10.1073/pnas.92.2.507
   Armstrong PM, 2013, NEW ENGL J MED, V368, P1670, DOI 10.1056/NEJMp1213696
   CDC, 2021, Eastern equine encephalitis
   Chen RB, 2018, J GEN VIROL, V99, P761, DOI 10.1099/jgv.0.001072
   Cherkashchenko L, 2022, VIRUSES-BASEL, V14, DOI 10.3390/v14061327
   Das PK, 2014, J BIOL CHEM, V289, P5635, DOI 10.1074/jbc.M113.503433
   Ferguson MC, 2015, J VIROL, V89, P7536, DOI 10.1128/JVI.03645-14
   Frolov I, 2017, J VIROL, V91, DOI 10.1128/JVI.00371-17
   Gardner CL, 2008, J VIROL, V82, P10634, DOI 10.1128/JVI.01323-08
   Götte B, 2020, J VIROL, V94, DOI 10.1128/JVI.01681-19
   Hellström K, 2017, J VIROL, V91, DOI 10.1128/JVI.00787-17
   Hellström K, 2016, J GEN VIROL, V97, P1395, DOI 10.1099/jgv.0.000448
   Hyde JL, 2015, VIRUS RES, V206, P99, DOI 10.1016/j.virusres.2015.01.016
   Kääriäinen L, 2002, PROG NUCLEIC ACID RE, V71, P187, DOI 10.1016/S0079-6603(02)71044-1
   Kallio K, 2013, J VIROL, V87, P9125, DOI 10.1128/JVI.00660-13
   KAMER G, 1984, NUCLEIC ACIDS RES, V12, P7269, DOI 10.1093/nar/12.18.7269
   Kedersha N, 2016, J CELL BIOL, V212, P845, DOI 10.1083/jcb.201508028
   Kim DY, 2016, PLOS PATHOG, V12, DOI 10.1371/journal.ppat.1005810
   Law YS, 2019, P NATL ACAD SCI USA, V116, P9558, DOI 10.1073/pnas.1900656116
   Lello LS, 2021, J VIROL, V95, DOI [10.1128/jvi.00355-21, 10.1128/JVI.00355-21]
   Lello LS, 2020, PLOS PATHOG, V16, DOI 10.1371/journal.ppat.1008825
   LEMM JA, 1994, EMBO J, V13, P2925, DOI 10.1002/j.1460-2075.1994.tb06587.x
   Liu WJ, 2003, J VIROL, V77, P7804, DOI 10.1128/JVI.77.14.7804-7813.2003
   Meshram CD, 2018, J VIROL, V92, DOI [10.1128/JVI.00838-18, 10.1128/jvi.00838-18]
   Morens DM, 2019, NEW ENGL J MED, V381, P1989, DOI 10.1056/NEJMp1914328
   Nasar F, 2012, P NATL ACAD SCI USA, V109, P14622, DOI 10.1073/pnas.1204787109
   Phelps AL, 2019, VIROL J, V16, DOI 10.1186/s12985-018-1103-7
   Phelps AL, 2017, VIRUSES-BASEL, V9, DOI 10.3390/v9070163
   Phillpotts RJ, 2005, VACCINE, V23, P1615, DOI 10.1016/j.vaccine.2004.06.056
   Pohjala L, 2011, PLOS ONE, V6, DOI 10.1371/journal.pone.0028923
   RICE CM, 1987, J VIROL, V61, P3809, DOI 10.1128/JVI.61.12.3809-3819.1987
   Rupp JC, 2015, J GEN VIROL, V96, P2483, DOI 10.1099/jgv.0.000249
   Salonen A, 2003, J VIROL, V77, P1691, DOI 10.1128/JVI.77.3.1691-1702.2003
   Spuul P, 2007, J VIROL, V81, P872, DOI 10.1128/JVI.01785-06
   Spuul P, 2011, J VIROL, V85, P4739, DOI 10.1128/JVI.00085-11
   Steel JJ, 2013, PLOS ONE, V8, DOI 10.1371/journal.pone.0084930
   STRAUSS JH, 1994, MICROBIOL REV, V58, P491, DOI 10.1128/MMBR.58.3.491-562.1994
   Tan YB., 2021, Molecular Biology
   Tan YB., 2022, Microbiology
   Utt A, 2019, J VIROL, V93, DOI 10.1128/JVI.00794-19
   Utt A, 2016, PLOS ONE, V11, DOI 10.1371/journal.pone.0151616
NR 43
TC 2
Z9 2
U1 0
U2 3
PU AMER SOC MICROBIOLOGY
PI WASHINGTON
PA 1752 N ST NW, WASHINGTON, DC 20036-2904 USA
SN 0022-538X
EI 1098-5514
J9 J VIROL
JI J. Virol.
PD JAN
PY 2023
VL 97
IS 1
AR e01368-22
DI 10.1128/jvi.01368-22
PG 22
WC Virology
WE Science Citation Index Expanded (SCI-EXPANDED)
SC Virology
GA CP7Z6
UT WOS:001126527600004
PM 36533950
OA hybrid, Green Published
DA 2025-07-26
ER

PT J
AU Li, RY
   Sun, KW
   Tuplin, A
   Harris, M
AF Li, Raymond
   Sun, Kaiwen
   Tuplin, Andrew
   Harris, Mark
TI A structural and functional analysis of opal stop codon translational
   readthrough during Chikungunya virus replication
SO JOURNAL OF GENERAL VIROLOGY
LA English
DT Article
DE Chikungunya virus; genome replication; translational readthrough; stop
   codon; nsP3
ID SUNSHINE VIRUS
AB Chikungunya virus (CHIKV) is an alphavirus, transmitted by Aedes species mosquitoes. The CHIKV single- stranded positivesense RNA genome contains two open reading frames, coding for the non- structural (nsP) and structural proteins of the virus. The non- structural polyprotein precursor is proteolytically cleaved to generate nsP1- 4. Intriguingly, most isolates of CHIKV (and other alphaviruses) possess an opal stop codon close to the 3 ' end of the nsP3 coding sequence and translational readthrough is necessary to produce full- length nsP3 and the nsP4 RNA polymerase. Here we investigate the role of this stop codon by replacing the arginine codon with each of the three stop codons in the context of both a subgenomic replicon and infectious CHIKV. Both opal and amber stop codons were tolerated in mammalian cells, but the ochre was not. In mosquito cells all three stop codons were tolerated. Using SHAPE analysis we interrogated the structure of a putative stem loop 3 ' of the stop codon and used mutagenesis to probe the importance of a short base- paired region at the base of this structure. Our data reveal that this stem is not required for stop codon translational readthrough, and we conclude that other factors must facilitate this process to permit productive CHIKV replication.
C1 [Tuplin, Andrew; Harris, Mark] Univ Leeds, Fac Biol Sci, Sch Mol & Cellular Biol, Leeds LS2 9JT, W Yorkshire, England.
   Univ Leeds, Astbury Ctr Struct Mol Biol, Leeds LS2 9JT, W Yorkshire, England.
   [Sun, Kaiwen] Dana Farber Canc Inst, Dept Med Oncol, Boston, MA 02215 USA.
C3 University of Leeds; University of Leeds; Harvard University; Harvard
   University Medical Affiliates; Dana-Farber Cancer Institute
RP Tuplin, A; Harris, M (corresponding author), Univ Leeds, Fac Biol Sci, Sch Mol & Cellular Biol, Leeds LS2 9JT, W Yorkshire, England.
EM a.k.tuplin@leeds.ac.uk; m.harris@leeds.ac.uk
RI Li, Raymond/ADD-4734-2022
OI Tuplin, Andrew/0000-0003-2524-707X; Li, Raymond/0000-0002-8733-1624;
   Harris, Mark/0000-0002-9821-1003
FU University of Leeds Research Scholarship; Wellcome Investigator award
   [096670]; MRC project grant [MR/N01054X/1]
FX R.L. was funded by a University of Leeds Research Scholarship. This work
   was supported by a Wellcome Investigator award (to M.H.: grant number
   096670) and an MRC project grant (to A.T.: MR/N01054X/1) . The funders
   had no role in study design, data collection and analysis, decision to
   publish, or preparation of the manuscript. We are grateful to Andres
   Merits (University of Tartu, Estonia) for the kind gift of CHIKV SGR,
   infectious clones and antisera to nsP1 and nsP3.
CR Hyndman TH, 2012, PhD Thesi
   Hyndman TH, 2015, VET MICROBIOL, V175, P179, DOI 10.1016/j.vetmic.2014.11.008
   Hyndman TH, 2012, VET MICROBIOL, V161, P77, DOI 10.1016/j.vetmic.2012.07.030
   Hyndman TH, 2012, INFECT GENET EVOL, V12, P1436, DOI 10.1016/j.meegid.2012.04.022
   Price MN, 2010, PLOS ONE, V5, DOI 10.1371/journal.pone.0009490
NR 5
TC 3
Z9 3
U1 0
U2 2
PU MICROBIOLOGY SOC
PI LONDON
PA 14-16 MEREDITH ST, LONDON, ENGLAND
SN 0022-1317
EI 1465-2099
J9 J GEN VIROL
JI J. Gen. Virol.
PY 2023
VL 104
IS 10
AR 001909
DI 10.1099/jgv.0.001909
PG 12
WC Biotechnology & Applied Microbiology; Virology
WE Science Citation Index Expanded (SCI-EXPANDED)
SC Biotechnology & Applied Microbiology; Virology
GA X8DC4
UT WOS:001100679400004
PM 37862073
OA Green Published, Green Accepted, Green Submitted
DA 2025-07-26
ER

PT J
AU Machado, MC
   de Moraes, LA
   Maia, TR
   Ferreira, JDM
   Cavalcanti, LPD
   Rodriguez, PJY
AF Machado, Milenna Chaves
   de Moraes, Lorena Andrade
   Maia, Thais Ribeiro
   Martins Ferreira, Juliana de Lucena
   de Goes Cavalcanti, Luciano Pamplona
   Yugar Rodriguez, Pedro Javier
TI Profile of Chikungunya Patients with Ophthalmological Manifestations in
   a Reference Center in Brazil
SO JAPANESE JOURNAL OF INFECTIOUS DISEASES
LA English
DT Article
ID VIRUS; OUTBREAK
AB To evaluate the profile of ophthalmological manifestations of patients with chikungunya accompanied by the ophthalmology service at a reference center in the northeast region of Brazil. This retrospective study included the medical records of patients of the Leiria de Andrade Foundation (FLA) who presented ocular manifestations and had a history of prior Chikungunya virus (CHIKV) involvement. The data were collected between August 2018 and March 2019. A total of 230 patients participated in this study, 71.7% were female, and 46.1% were between 61 and 80 years old. Regarding previous pathological history, 71 patients (30%) had comorbidities, and 86 (37%) reported previous ophthalmologic pathology. The most common eye complaint was low visual acuity (LVA). Of the participants, 137 (59.6%) presented ophthalmologic manifestations after CHIKV infection, with cataracts being the most evident. Regarding medication, 85 participants used corticosteroids. The participants were predominantly female, aged between 61 and 80 years, and had previous comorbidities. LVA was the most reported complaint by patients, and cataracts were the main ophthalmological pathology presented.
C1 [Machado, Milenna Chaves; de Moraes, Lorena Andrade; Maia, Thais Ribeiro; Martins Ferreira, Juliana de Lucena; de Goes Cavalcanti, Luciano Pamplona] Christus Univ Ctr, Dept Med, BR-60190180 Fortaleza, Ceara, Brazil.
   [Martins Ferreira, Juliana de Lucena; Yugar Rodriguez, Pedro Javier] Leiria Andrade Fdn, Dept Ophtalmol, Fortaleza, Ceara, Brazil.
   [de Goes Cavalcanti, Luciano Pamplona] Univ Fed Ceara, Dept Med, Fortaleza, Ceara, Brazil.
C3 Universidade Federal do Ceara
RP Machado, MC (corresponding author), Christus Univ Ctr, Dept Med, BR-60190180 Fortaleza, Ceara, Brazil.
EM milennacmachado@gmail.com
RI de Góes Cavalcanti, Luciano/N-4391-2015
CR [Anonymous], 2010, Guidelines for the Prevention and Clinical Management of Snakebite in Africa
   Babu K, 2013, J OPHTHALMIC INFLAMM, V3, DOI 10.1186/1869-5760-3-14
   Couderc T, 2012, J INFECT DIS, V206, P851, DOI 10.1093/infdis/jis296
   Azevedo RDD, 2015, REV SAUDE PUBL, V49, DOI 10.1590/S0034-8910.2015049006219
   Domingues VO, 2016, REV MED SANDE BRASIL, V5, P135
   Empresa Brasil de Comunicacao, BRAZ HAS 1 CAS CHIK
   Esporcatte Louise Pellegrino Gomes, 2019, Rev. bras.oftalmol., V78, P338, DOI 10.5935/0034-7280.20190157
   Fonteles M, IRRATIONAL USE OPHTH
   Giacomin Natalia Torres, 2018, Rev. bras.oftalmol., V77, P222, DOI 10.5935/0034-7280.20180049
   Godoy Glaucio de, 2004, Arq. Bras. Oftalmol., V67, P953
   Hayek S, 2015, JAMA OPHTHALMOL, V133, P849, DOI 10.1001/jamaophthalmol.2015.0698
   Heath CJ, 2018, OPEN FORUM INFECT DI, V5, DOI 10.1093/ofid/ofx234
   Khairallah M, 2013, CURR OPIN OPHTHALMOL, V24, P574, DOI 10.1097/ICU.0b013e3283654e09
   Khairallah Moncef, 2010, International Ophthalmology, V30, P465, DOI 10.1007/s10792-009-9319-6
   Lalitha P, 2007, AM J OPHTHALMOL, V144, P552, DOI 10.1016/j.ajo.2007.06.002
   Marques CDL, 2017, REV BRAS REUMATOL, V57, pS421, DOI 10.1016/j.rbre.2017.05.006
   Mahendradas P, 2013, J OPHTHALMIC INFLAMM, V3, DOI 10.1186/1869-5760-3-35
   Ministerio da Saade, 2017, CHIK FEV CLIN MAN
   Pialoux G, 2007, LANCET INFECT DIS, V7, P319, DOI 10.1016/S1473-3099(07)70107-X
   Rajapakse S, 2010, T ROY SOC TROP MED H, V104, P89, DOI 10.1016/j.trstmh.2009.07.031
   Ranjan R, 2014, ASIA-PAC J OPHTHALMO, V3, P299, DOI 10.1097/APO.0000000000000021
   Robillard PY, 2006, PRESSE MED, V35, P785, DOI 10.1016/S0755-4982(06)74690-5
   Rose N, 2011, INT J INFECT DIS, V15, pE147, DOI 10.1016/j.ijid.2010.10.004
   Samuel PP, 2009, INDIAN J MED RES, V129, P442
   Sandrin Leda das Neves Almeida, 2015, Rev. bras.oftalmol., V74, P319, DOI 10.5935/0034-7280.20150067
   Secretaria da Sailde do Estado do Ceara, MON CAS DENG CHIK AC
   Simon F, 2008, MED CLIN N AM, V92, P1323, DOI 10.1016/j.mcna.2008.07.008
NR 27
TC 2
Z9 2
U1 0
U2 1
PU NATL INST INFECTIOUS DISEASES
PI TOKYO
PA JPN J INFECT DIS ED OFF NATL INST INFECTIOUS DISEASES TOYAMA 1-23-1,
   SHINJUKU-KU, TOKYO, 162-8640, JAPAN
SN 1344-6304
EI 1884-2836
J9 JPN J INFECT DIS
JI Jpn. J. Infect. Dis.
PD JAN
PY 2023
VL 76
IS 1
BP 64
EP 68
DI 10.7883/yoken.JJID.2022.028
PG 5
WC Infectious Diseases
WE Science Citation Index Expanded (SCI-EXPANDED)
SC Infectious Diseases
GA 8P0PC
UT WOS:000926232200010
PM 36184394
OA gold
DA 2025-07-26
ER

PT J
AU Maestre-Serrano, R
   Flórez-Rivadeneira, Z
   Castro-Camacho, JM
   Soto-Arenilla, E
   Gómez-Camargo, D
   Pareja-Loaiza, P
   Ponce-Garcia, G
   Juache-Villagrana, AE
   Flores, AE
AF Maestre-Serrano, Ronald
   Florez-Rivadeneira, Zulibeth
   Castro-Camacho, Juan M.
   Soto-Arenilla, Eva
   Gomez-Camargo, Doris
   Pareja-Loaiza, Paula
   Ponce-Garcia, Gustavo
   Juache-Villagrana, Alan E.
   Flores, Adriana E.
TI Spatial Distribution of Pyrethroid Resistance and kdr Mutations in
   Aedes aegypti from La Guajira, Colombia
SO INSECTS
LA English
DT Article
DE Aedes aegypti; pyrethroids; kdr mutations
ID SODIUM-CHANNEL GENE; INSECTICIDE RESISTANCE; DIPTERA-CULICIDAE;
   NATURAL-POPULATIONS; CROSS-RESISTANCE; F1534C MUTATION; SUSCEPTIBILITY;
   FREQUENCY; DDT
AB Simple Summary Current strategies to suppress arbovirus outbreaks include insecticide use against larvae and adult mosquitoes. The control of Aedes aegypti by insecticides is challenging due to a rapid increase in resistance. In Colombia, pyrethroids have been one of the most widely used insecticides to control adult forms of Ae. aegypti because of its low impact on the environment, low toxicity to mammals, and greater effectiveness. We detected the frequency and intensity of resistance to permethrin, deltamethrin, lambda-cyhalothrin, and associated kdr mutations in Ae. aegypti from La Guajira, Colombia. Modeling the spatial distribution of pyrethroid resistance and the mechanisms (e.g., kdr mutations) provoking it could enhance current national and departmental vector control programs by classifying areas according to the insecticide resistance status of Ae. aegypti populations and orient strategies such as rotations in endangered areas. Thus, benefits such as susceptibility recovery might be obtained. Dengue, chikungunya, and Zika are of great concern to the public health of Colombia. One of the main control strategies for these diseases is the application of insecticides directed at the Aedes aegypti vector. However, insecticide resistance has been increasingly recorded in the country, making control measures difficult. Here, we evaluated the resistance profiles for pyrethroids in populations of Ae. aegypti from La Guajira, Colombia. The frequency (diagnostic dose, DD) and intensity (2x, 5x, and 10x DD) of resistance to permethrin, deltamethrin, and lambda-cyhalothrin were determined in 15 populations of Ae. aegypti from La Guajira, Colombia, using the bottle bioassay. The kdr mutations V1016I, F1534C, and V410L, were identified, and their allele and genotype frequencies were calculated. Finally, the mortality values for the analyzed pyrethroids were interpolated following the IDW method for predicting pyrethroid resistance. The populations of Ae. aegypti showed a high frequency of resistance to permethrin with a low to moderate intensity, which was associated with the triple-resistant haplotype LL410/II1016/CC1534. They remain susceptible to deltamethrin and, in some populations, expressed the risk of developing resistance to lambda-cyhalothrin.
C1 [Maestre-Serrano, Ronald; Florez-Rivadeneira, Zulibeth; Castro-Camacho, Juan M.; Soto-Arenilla, Eva] Univ Libre Secc Barranquilla, Fac Ciencias Salud, Km 7 Antigua Via Puerto Colombia, Barranquilla 080001, Colombia.
   [Florez-Rivadeneira, Zulibeth] Gobernac Guajira, Secretaria Salud Dept, Calle 12 8-19, Riohacha 440001, Colombia.
   [Gomez-Camargo, Doris] Univ Cartagena, Fac Med Sede Zaragocilla, Calle 30 48-152, Cartagena De Indias 130001, Colombia.
   [Pareja-Loaiza, Paula] Univ Simon Bolivar, Fac Ciencias Salud, Carrera 59 59-92, Barranquilla 080002, Colombia.
   [Ponce-Garcia, Gustavo; Juache-Villagrana, Alan E.; Flores, Adriana E.] Univ Autonoma Nuevo Leon, Fac Ciencias Biol, Ave Univ S-N Cd Univ, San Nicolas De Los Garza 66455, Nuevo Leon, Mexico.
C3 Universidad de Cartagena; Universidad Autonoma de Nuevo Leon
RP Flores, AE (corresponding author), Univ Autonoma Nuevo Leon, Fac Ciencias Biol, Ave Univ S-N Cd Univ, San Nicolas De Los Garza 66455, Nuevo Leon, Mexico.
EM adriana.floressr@uanl.edu.mx
RI Flores, Adriana/J-1820-2012; Flores, Adriana E./J-1820-2012; Maestre
   Serrano, Ronald/P-9179-2016
OI Flores, Adriana E./0000-0001-8554-8865; Maestre Serrano,
   Ronald/0000-0002-5858-9829
FU Universidad Libre seccional Barranquilla, Colombia
FX This research was partially funded by Universidad Libre seccional
   Barranquilla, Colombia, through internal funding.
CR Abbott WS, 1925, J ECON ENTOMOL, V18, P265, DOI 10.1093/jee/18.2.265a
   Agresti A, 1998, AM STAT, V52, P119, DOI 10.2307/2685469
   Aguirre-Obando OA, 2015, ZOOLOGIA-CURITIBA, V32, P14
   Aguirre-Obando OA, 2016, REV BRAS ENTOMOL, V60, P94, DOI 10.1016/j.rbe.2015.11.009
   Alvarez LC, 2015, PEST MANAG SCI, V71, P863, DOI 10.1002/ps.3846
   [Anonymous], 2006, WORLD HEAL ORGAN, V1, P114
   Aponte A, 2019, ACTA TROP, V191, P146, DOI 10.1016/j.actatropica.2018.12.021
   Ardila-Roldán S, 2013, BIOMEDICA, V33, P446, DOI 10.7705/biomedica.v33i3.1534
   Arredondo-García JL, 2016, ACTA PEDIATR MEX, V37, P111, DOI 10.18233/APM37No2pp111-131
   Brengues C, 2003, MED VET ENTOMOL, V17, P87, DOI 10.1046/j.1365-2915.2003.00412.x
   Brogdon WG, 1998, J AM MOSQUITO CONTR, V14, P159
   Brogdon WG., 2010, Guideline for Evaluating Insecticide Resistance in Vectors Using the CDC Bottle Bioassay
   Catterall WA, 2012, J PHYSIOL-LONDON, V590, P2577, DOI 10.1113/jphysiol.2011.224204
   Chang C, 2009, INSECT BIOCHEM MOLEC, V39, P272, DOI 10.1016/j.ibmb.2009.01.001
   Atencia MC, 2016, BIOMEDICA, V36, P432, DOI 10.7705/biomedica.v36i3.2834
   Collet M L, 2016, Genet Mol Res, V15, DOI 10.4238/gmr15048940
   Costa MM, 2020, SCI REP-UK, V10, DOI 10.1038/s41598-020-70029-7
   Du YZ, 2013, P NATL ACAD SCI USA, V110, P11785, DOI 10.1073/pnas.1305118110
   Fonseca-González I, 2011, PEST MANAG SCI, V67, P430, DOI 10.1002/ps.2081
   Granada Y, 2018, INSECTS, V9, DOI 10.3390/insects9010023
   guajira360.org, INF EC REACT SECT AG
   Haddi K, 2017, SCI REP-UK, V7, DOI 10.1038/srep46549
   Informe Quincenal Epidemiologico Nacional (IQEN), 2014, CHIK COL IN TRANSM A, V19, P261
   Instituto Nacional de Salud Informe de Evento, 2019, ENF VIR ZIK CHIK
   Instituto Nacional de Salud (INS), 2018, INF EV DENG COL
   Instituto Nacional de Salud (INS), 2017, INF EV DENG COL
   Instituto Nacional de Salud (INS), 2019, INF EV DENG COL
   Instituto Nacional de Salud (INS), 2016, INF EV DENG COL HAST
   Instituto Nacional de Salud (INS), 2015, INF EV DENG COL HAST
   Instituto Nacional de Salud (INS), 2010, GEST VIG ENT CONTR T
   Kushwah RBS, 2015, PLOS NEGLECT TROP D, V9, DOI 10.1371/journal.pntd.0003332
   Lu GY, 2008, COMPUT GEOSCI-UK, V34, P1044, DOI 10.1016/j.cageo.2007.07.010
   Maestre R, 2010, REV COLOMB ENTOMOL, V36, P242
   Serrano RM, 2012, INSECTICIDES - PEST ENGINEERING, P163
   Maestre-Serrano R., 2013, Rev Cienc Biomed, V4, P302, DOI [10.32997/rcb-2013-2826, DOI 10.32997/RCB-2013-2826]
   Maestre-Serrano R, 2019, PEST MANAG SCI, V75, P1681, DOI 10.1002/ps.5287
   Maestre-Serrano R, 2014, PESTIC BIOCHEM PHYS, V116, P63, DOI 10.1016/j.pestbp.2014.09.014
   Ocampo CB, 2011, ACTA TROP, V118, P37, DOI 10.1016/j.actatropica.2011.01.007
   Organizacion Panamericana de la Salud (OPS), 2021, ACT EP
   Organizacion Panamericana de la Salud (OPS), 2022, ACT EP AN DENG CHIK
   Organizacion Panamericana de la Salud (OPS), 2020, ACT EP DENG OTR ARB
   Padilla Julio César, 2017, Biomed., V37, P27, DOI [10.7705/biomedica.v34i2.3769, 10.7705/biomedica.v37i0.3769]
   Pareja-Loaiza PX, 2020, PLOS ONE, V15, DOI 10.1371/journal.pone.0228695
   Pinto J, 2019, PARASITE VECTOR, V12, DOI 10.1186/s13071-019-3739-6
   Ponce-García G, 2016, J MED ENTOMOL, V53, P1410, DOI 10.1093/jme/tjw115
   Saavedra-Rodriguez K, 2007, INSECT MOL BIOL, V16, P785, DOI 10.1111/j.1365-2583.2007.00774.x
   Varón LS, 2010, REV PANAM SALUD PUBL, V27, P66, DOI 10.1590/S1020-49892010000100010
   Secretaria de Salud de la Guajira A., 2020, INC DENG DEP G UNPUB
   Secretaria de Salud de la Guajira B. (Secretaria de Salud de la Guajira Riohacha La Guajira Colombia, 2022, INS US DEP GUA UNPUB
   Siller Q, 2011, J AM MOSQUITO CONTR, V27, P357, DOI 10.2987/11-6149.1
   Srisawat R, 2012, SE ASIAN J TROP MED, V43, P1380
   Vera-Maloof FZ, 2015, PLOS NEGLECT TROP D, V9, DOI 10.1371/journal.pntd.0004263
   Villanueva-Segura OK, 2020, J MED ENTOMOL, V57, P218, DOI 10.1093/jme/tjz148
   Wagner Medina M., 2011, THESIS U LOS ANDES C
   World Health Organization - WHO, 2016, TEST PROC INREMO, V2nd
   Wright S, 1921, GENETICS, V6, P124
   Wu Y., 2016, Appl Spat Stat, P17, DOI 10.5772/65996
   Yanola J, 2011, TROP MED INT HEALTH, V16, P501, DOI 10.1111/j.1365-3156.2011.02725.x
   Zardkoohi A, 2020, J MED ENTOMOL, V57, P830, DOI 10.1093/jme/tjz241
NR 59
TC 5
Z9 5
U1 0
U2 12
PU MDPI
PI BASEL
PA ST ALBAN-ANLAGE 66, CH-4052 BASEL, SWITZERLAND
EI 2075-4450
J9 INSECTS
JI Insects
PD JAN
PY 2023
VL 14
IS 1
AR 31
DI 10.3390/insects14010031
PG 15
WC Entomology
WE Science Citation Index Expanded (SCI-EXPANDED)
SC Entomology
GA 8C6ZA
UT WOS:000917752900001
PM 36661959
OA Green Published, gold
DA 2025-07-26
ER

PT J
AU Menegatto, MBD
   Ferraz, AC
   Lima, RLS
   Almeida, LT
   Brito, RCFD
   Reis, AB
   Carneiro, CM
   de Lima, WG
   Silva, BD
   de Magalhaes, JC
   Magalhaes, CLD
AF Menegatto, Marilia Bueno da Silva
   Ferraz, Ariane Coelho
   Lima, Rafaela Lameira Souza
   Almeida, Leticia Trindade
   Brito, Rory Cristiane Fortes de
   Reis, Alexandre Barbosa
   Carneiro, Claudia Martins
   de Lima, Wanderson Geraldo
   Silva, Breno de Mello
   de Magalhaes, Jose Carlos
   Magalhaes, Cintia Lopes de Brito
TI Oropouche virus infection induces ROS production and oxidative stress in
   liver and spleen of mice
SO JOURNAL OF GENERAL VIROLOGY
LA English
DT Article
DE antioxidant; oropouche virus; oxidative stress; phatogenesis; reactive
   oxygen species
ID ANTIOXIDANT; TRANSCRIPTION; CHIKUNGUNYA; DISEASE; MAYARO
AB Oropouche virus (OROV) is the aetiological agent of Oropouche fever, the symptoms of which are common to most arboviruses, such as fever, headache, malaise, nausea and vomiting. More than half a million people have been infected with OROV since its isolation in 1955. Although Oropouche fever is classified as a neglected and emerging disease, to date, there are no antiviral drugs or vaccines available against the infection and little is known about its pathogenicity. Therefore, it is essential to elucidate the possible mechanisms involved in its pathogenesis. Since oxidative stress plays a pivotal role in the progression of various viral diseases, in this study, redox homeostasis in the target organs of OROV infection was evaluated using an animal model. Infected BALB/c mice exhibited reduced weight gain, splenomegaly, leukopenia, thrombocytopenia, anaemia, development of anti- OROV neutralizing antibodies, increased liver transaminases, and serum levels of pro-inflammatory cytokines tumour necrosis factor (TNF-& alpha;) and interferon-& gamma; (IFN-& gamma;). The OROV genome and infectious particles were detected in the liver and spleen of infected animals, with liver inflammation and an increase in the number and total area of lymphoid nodules in the spleen. In relation to redox homeostasis in the liver and spleen, infection led to an increase in reactive oxygen species (ROS) levels, increased oxidative stress biomarkers malondialdehyde (MDA) and carbonyl protein, and decreased activity of the anti-oxidant enzymes superoxide dismutase (SOD) and catalase (CAT). Taken together, these results help elucidate some important aspects of OROV infection that may contribute to the pathogenesis of Oropouche.
C1 [Menegatto, Marilia Bueno da Silva; Ferraz, Ariane Coelho; Lima, Rafaela Lameira Souza; Almeida, Leticia Trindade; Reis, Alexandre Barbosa; Carneiro, Claudia Martins; de Lima, Wanderson Geraldo; Silva, Breno de Mello; Magalhaes, Cintia Lopes de Brito] Univ Fed Ouro Preto, Programa Pos Graduacao Ciencias Biol, Nucleo Pesquisa Ciencias Biol, NUPEB, Ouro Preto, MG, Brazil.
   [Almeida, Leticia Trindade] Fundacao Oswaldo Cruz, Inst Pesquisa Rene Rachou, Belo Horizonte, MG, Brazil.
   [Reis, Alexandre Barbosa; Carneiro, Claudia Martins] Univ Fed Ouro Preto, Dept Anal Clin, Escola Farm, Ouro Preto, MG, Brazil.
   [Carneiro, Claudia Martins; Silva, Breno de Mello; de Magalhaes, Jose Carlos; Magalhaes, Cintia Lopes de Brito] Univ Fed Ouro Preto, Programa Pos Brazil, Ouro Preto, MG, Brazil.
   [de Lima, Wanderson Geraldo; Silva, Breno de Mello; Magalhaes, Cintia Lopes de Brito] Univ Fed Ouro Preto, Dept Ciencias Biol, Ouro Preto, MG, Brazil.
   [de Magalhaes, Jose Carlos] Univ Fed Ouro Preto, Dept Quim & Biotecnol, Ouro Preto, MG, Brazil.
C3 Universidade Federal de Ouro Preto; Fundacao Oswaldo Cruz; Universidade
   Federal de Ouro Preto; Universidade Federal de Ouro Preto; Universidade
   Federal de Ouro Preto; Universidade Federal de Ouro Preto
RP Magalhaes, CLD (corresponding author), Univ Fed Ouro Preto, Programa Pos Graduacao Ciencias Biol, Nucleo Pesquisa Ciencias Biol, NUPEB, Ouro Preto, MG, Brazil.; Magalhaes, CLD (corresponding author), Univ Fed Ouro Preto, Programa Pos Brazil, Ouro Preto, MG, Brazil.; Magalhaes, CLD (corresponding author), Univ Fed Ouro Preto, Dept Ciencias Biol, Ouro Preto, MG, Brazil.
EM cintia.magalhaes@ufop.edu.br
RI De Magalhães, José/ADS-9830-2022; de mello silva, breno/W-5122-2018; De
   Brito, Rory Cristiane Fortes/N-3147-2018; De Brito, Rory Cristiane
   Fortes/AAD-9950-2019; Silva, Breno/W-5122-2018; carneiro,
   claudia/B-6205-2013; Reis, Alexandre/I-9945-2014
OI CARLOS DE MAGALHAES, JOSE/0000-0002-7691-3186; de mello silva,
   breno/0000-0003-2472-8111; De Brito, Rory Cristiane
   Fortes/0000-0002-7591-5331; 
FU Coordenacao de Aperfeicoamento de Pessoal de Nivel Superior - Brazil
   (CAPES) [001]; Financiadora de Estudos e Projetos - Brazil (FINEP);
   Fundacao de Amparo a Pesquisa do Estado de Minas Gerais - Brazil;
   Universidade Federal de Ouro Preto - Brazil (UFOP) [3109.000928/2020-33,
   03/2023]; CAPES [APQ-02511-22]; UFOP;  [3109.004080/2019-88]
FX & nbsp;We thank Universidade Federal de Ouro Preto (UFOP) and the
   Nucleus of Research in Biological Sciences (NUPEB/UFOP) , Brazil. The
   authors are grateful to colleagues from the Laboratory of Biology and
   Technology of Microorganisms for their scientific support and helpful
   advice, and the Animal Science Center (CCA/UFOP) for providing and
   maintaining the animals. This study was financed in part by Coordenacao
   de Aperfeicoamento de Pessoal de Nivel Superior - Brazil (CAPES) -
   Finance Code 001, Financiadora de Estudos e Projetos - Brazil (FINEP) ,
   Fundacao de Amparo a Pesquisa do Estado de Minas Gerais - Brazil
   (FAPEMIG - APQ- 02511-22) , and Universidade Federal de Ouro Preto -
   Brazil (UFOP) - grant numbers 3109.004080/2019-88 and
   3109.000928/2020-33. The authors are grateful for the support of UFOP
   and CAPES, through public notice PROPPI/UFOP no. 03/2023.
CR AEBI H, 1984, METHOD ENZYMOL, V105, P121
   Almeida LT, 2020, VIRUS RES, V286, DOI 10.1016/j.virusres.2020.198084
   Barbosa NS, 2023, J VIROL, V97, DOI 10.1128/jvi.01331-22
   Birben E, 2012, WORLD ALLERGY ORGAN, V5, P9, DOI 10.1097/WOX.0b013e3182439613
   BRADFORD MM, 1976, ANAL BIOCHEM, V72, P248, DOI 10.1016/0003-2697(76)90527-3
   Buege J A, 1978, Methods Enzymol, V52, P302
   Camini FC, 2017, ARCH VIROL, V162, P907, DOI 10.1007/s00705-016-3187-y
   Camini FC, 2014, ARCH VIROL, V159, P2621, DOI 10.1007/s00705-014-2123-2
   Cesta MF, 2006, TOXICOL PATHOL, V34, P455, DOI 10.1080/01926230600867743
   Chatterjee S, 2016, OXIDATIVE STRESS AND BIOMATERIALS, P35, DOI 10.1016/B978-0-12-803269-5.00002-4
   Caetano CCD, 2019, SCI REP-UK, V9, DOI 10.1038/s41598-019-51713-9
   Dalle-Donne I, 2003, CLIN CHIM ACTA, V329, P23, DOI 10.1016/S0009-8981(03)00003-2
   Dhanwani R, 2012, VIRUS RES, V163, P563, DOI 10.1016/j.virusres.2011.12.009
   DULBECCO R, 1952, P NATL ACAD SCI USA, V38, P747, DOI 10.1073/pnas.38.8.747
   Ferraz AC, 2021, ANTIVIR RES, V194, DOI 10.1016/j.antiviral.2021.105168
   Files MA, 2022, NPJ VACCINES, V7, DOI 10.1038/s41541-022-00456-2
   Geessien Kroon Erna, 2016, Curr Protoc Microbiol, V42, DOI 10.1002/cpmc.13
   Gil L, 2004, AM J TROP MED HYG, V71, P652, DOI 10.4269/ajtmh.2004.71.652
   HALLIWELL B, 1994, ENVIRON HEALTH PERSP, V102, P5, DOI 10.2307/3432205
   HALLIWELL B, 1992, J NEUROCHEM, V59, P1609, DOI 10.1111/j.1471-4159.1992.tb10990.x
   Hotez PJ, 2017, PLOS NEGLECT TROP D, V11, DOI 10.1371/journal.pntd.0005462
   Jacobson MD, 1996, TRENDS BIOCHEM SCI, V21, P83, DOI 10.1016/S0968-0004(96)20008-8
   Jones DP, 2006, ANTIOXID REDOX SIGN, V8, P1865, DOI 10.1089/ars.2006.8.1865
   LEVINE RL, 1994, METHOD ENZYMOL, V233, P346
   Lima-Camara TN, 2016, REV SAUDE PUBL, V50, DOI [10.1590/s1518-8787.2016050006791, 10.1590/S1518-8787.2016050006791]
   Liu MM, 2017, MICROBES INFECT, V19, P580, DOI 10.1016/j.micinf.2017.08.008
   MAEHLY AC, 1954, METHOD BIOCHEM ANAL, V1, P357
   MARKLUND S, 1974, EUR J BIOCHEM, V47, P469
   Mukherjee P, 2013, IMMUNITY, V38, P705, DOI 10.1016/j.immuni.2013.02.013
   Naveca FG, 2017, MEM I OSWALDO CRUZ, V112, P510, DOI 10.1590/0074-02760160062
   Pereira TN, 2021, Front Trop Dis, V2
   Pillai AB, 2019, ARCH VIROL, V164, P2895, DOI 10.1007/s00705-019-04406-7
   Pinheiro F, 1962, Rev. Serv. Espec. Saude Publica, V12, P13
   Pisoschi AM, 2015, EUR J MED CHEM, V97, P55, DOI 10.1016/j.ejmech.2015.04.040
   Pohanka M, 2013, FOLIA MICROBIOL, V58, P503, DOI 10.1007/s12223-013-0239-5
   Preiser JC, 2012, JPEN-PARENTER ENTER, V36, P147, DOI 10.1177/0148607111434963
   Rehman ZU, 2018, OXID MED CELL LONGEV, V2018, DOI 10.1155/2018/5123147
   Reshi Mohammad Latif, 2014, Int J Cell Biol, V2014, P467452, DOI 10.1155/2014/467452
   Rodrigues AH, 2011, VIRUS RES, V155, P35, DOI 10.1016/j.virusres.2010.08.009
   Romero-Alvarez D, 2018, MICROBES INFECT, V20, P135, DOI 10.1016/j.micinf.2017.11.013
   Rueden CT, 2017, BMC BIOINFORMATICS, V18, DOI 10.1186/s12859-017-1934-z
   Sakkas H, 2018, VIRUSES-BASEL, V10, DOI 10.3390/v10040175
   Santos RI, 2014, VIRUSES-BASEL, V6, P3827, DOI 10.3390/v6103827
   Santos RI, 2012, VIRUS RES, V170, P25, DOI 10.1016/j.virusres.2012.07.006
   Schwarz KB, 1996, FREE RADICAL BIO MED, V21, P641, DOI 10.1016/0891-5849(96)00131-1
   Schwarz MM, 2022, P NATL ACAD SCI USA, V119, DOI 10.1073/pnas.2204706119
   Sciancalepore S, 2022, TROP MED INFECT DIS, V7, DOI 10.3390/tropicalmed7060111
   Sies H, 2017, ANNU REV BIOCHEM, V86, P715, DOI 10.1146/annurev-biochem-061516-045037
   Stubbs SH, 2021, MBIO, V12, DOI 10.1128/mBio.00463-21
   da Rosa JFT, 2017, AM J TROP MED HYG, V96, P1019, DOI 10.4269/ajtmh.16-0672
   Vernal S, 2019, EMERG INFECT DIS, V25, P380, DOI 10.3201/eid2502.181189
   Wang Y, 2018, J CELL BIOL, V217, P1915, DOI 10.1083/jcb.201708007
   Weaver SC, 2018, ANNU REV MED, V69, P395, DOI 10.1146/annurev-med-050715-105122
   Xiong QA, 2010, J BIOCHEM MOL TOXIC, V24, P361, DOI 10.1002/jbt.20347
   Yang D, 2007, EXP EYE RES, V85, P462, DOI 10.1016/j.exer.2007.06.013
NR 55
TC 9
Z9 9
U1 0
U2 5
PU MICROBIOLOGY SOC
PI LONDON
PA 14-16 MEREDITH ST, LONDON, ENGLAND
SN 0022-1317
EI 1465-2099
J9 J GEN VIROL
JI J. Gen. Virol.
PY 2023
VL 104
IS 5
AR 001857
DI 10.1099/jgv.0.001857
PG 14
WC Biotechnology & Applied Microbiology; Virology
WE Science Citation Index Expanded (SCI-EXPANDED)
SC Biotechnology & Applied Microbiology; Virology
GA K3FI8
UT WOS:001015325700002
PM 37192107
DA 2025-07-26
ER

PT J
AU Muñoz, AL
   Cuéllar, AF
   Arévalo, G
   Santamaría, BD
   Rodríguez, AK
   Buendia-Atencio, C
   Chaparro, AR
   Barajas, AYT
   Segura, NA
   Bello, F
   Suárez, AI
   Rangel, HR
   Losada-Barragán, M
AF Munoz, Ana Luisa
   Cuellar, Andres Felipe
   Arevalo, Gabriela
   Santamaria, Brian David
   Rodriguez, Anny K.
   Buendia-Atencio, Cristian
   Chaparro, Andres Reyes
   Barajas, Aldo Yair Tenorio
   Segura, Nidya Alexandra
   Bello, Felio
   Suarez, Alirica I.
   Rangel, Hector R.
   Losada-Barragan, Monica
TI ANTIVIRAL ACTIVITY OF MYRICETIN GLYCOSYLATED COMPOUNDS ISOLATED FROM
   MARCETIA TAXIFOLIA AGAINST CHIKUNGUNYA VIRUS
SO EXCLI JOURNAL
LA English
DT Article
DE Chikungunya; Marcetia taxifolia; cytotoxicity; antiviral activity;
   myricetin; molecular modeling
ID HEPATITIS-B-VIRUS; FORCE-FIELD; DENGUE; ZIKA; GUI; MELASTOMATACEAE;
   FLAVONOIDS
AB The chikungunya virus (CHIKV) has produced epidemic outbreaks of significant public health impact. The clinical symptoms of this disease are fever, polyarthralgia, and skin rash, generally self-limiting, although patients may develop a chronic disabling condition or suffer lethal complications. Unfortunately, there is no specific treatment or vaccine available. Thus, the search for effective therapies to control CHIKV infection is an urgent need. This study evaluated the antiviral activity of flavonoids isolated from Marcetia taxifolia by in vitro and in silico analysis. Cytotoxicity of compounds was determined by MTT assay and viral load was assessed in cell substrates supernatants by plaque-forming and RT-qPCR assays. Selected molecules were analyzed by molecular docking assays. Myricetin 3-rhamnoside (MR) and myricetin 3-(6-rhamnosylgalactoside) (MRG) were tested for antiviral assays and analyzed by the TCID50 method and RT-qPCR. MR exhibited dose-dependent antiviral activity, reducing viral titer at concentrations of 150-18.8 & mu;g/mL by at least 1-log. Similarly, MRG showed a significant decrease in viral titer at concentrations of 37.5, 9.4, and 2.3 & mu;g/mL. RT-qPCR analysis also displayed a substantial reduction of CHIKV RNA for both flavonoids. Furthermore, molecular docking of the selected flavonoids proposed the nsP3 macrodomain as a possible target of action. Our study reveals that MR and MRG could be considered promising anti-CHIKV therapeutic agents. Molecular modeling studies showed MR and MRG ligands with a high affinity for the N-terminal region of the nsP3 macrodomain, postulating them as a potential target of action for the CHIKV control.
C1 [Munoz, Ana Luisa; Cuellar, Andres Felipe; Arevalo, Gabriela; Santamaria, Brian David; Rodriguez, Anny K.; Buendia-Atencio, Cristian; Losada-Barragan, Monica] Univ Antonio Narino UAN, Fac Sci, Bogota 110231, Colombia.
   [Chaparro, Andres Reyes] Inst Politecn Nacl IPN, Escuela Nacl Ciencias Biol ENCB, Dept Morfol, Mexico City, Mexico.
   [Barajas, Aldo Yair Tenorio] Benemerita Univ Autonoma Puebla CU Puebla, Fac Ciencias Fisicomatemat, Puebla, Mexico.
   [Segura, Nidya Alexandra] Univ Pedag & Tecnol Colombia, Fac Sci, Tunja 150003, Colombia.
   [Bello, Felio] Univ La Salle, Fac Agr & Livestock Sci, Program Vet Med, Bogota 110141, Colombia.
   [Suarez, Alirica I.] Univ Cent Venezuela, Fac Pharm, Nat Prod Lab, Caracas, Venezuela.
   [Rangel, Hector R.] Inst Venezolano Invest Cient, Mol Virol Lab, Caracas, Venezuela.
   [Losada-Barragan, Monica] Univ Antonio Narino Sede Circunvalar, Cra 3 Este 47A-15, Bogota, Colombia.
C3 Universidad Pedagogica y Tecnologica de Colombia (UPTC); Universidad de
   La Salle; University of Central Venezuela; Venezuelan Institute Science
   Research; Universidad Antonio Narino
RP Losada-Barragán, M (corresponding author), Univ Antonio Narino Sede Circunvalar, Cra 3 Este 47A-15, Bogota, Colombia.
RI Tenorio Barajas, Aldo/AAE-5402-2022; Arevalo-Pinzon,
   Gabriela/L-8581-2016; Suarez, Alirica/JAX-9732-2023; Muñoz,
   Ana/JCN-6031-2023; Rangel, Hector/E-5575-2010; Buendia-Atencio,
   Cristian/N-5826-2019; Reyes-Chaparro, Andres/AAG-1536-2021
OI Reyes Chaparro, Andres/0000-0002-6677-0740; Losada Barragan,
   Monica/0000-0003-1141-1828; Buendia-Atencio,
   Cristian/0000-0001-6375-3382; Cuellar Quimbaya, Andres
   Felipe/0000-0002-1389-5101; 
FU Minciencias [124380864546, FP 80740- 152-2019]; Universidad Antonio
   Narino (UAN) [2022206]
FX This work was supported by Minciencias under research grant No.
   124380864546-contract CT. FP 80740- 152-2019; Universidad Antonio Narino
   (UAN) under grant No. 2022206 and its Young Researcher Program. All
   authors acknowledge to the editorial fund and the Vicerrectoria de
   investigacion (VCTI) from the UAN. We are grateful to Professor Jaime
   Castellanos from Universidad El Bosque for providing the virus strain.
CR 3DS Dassault Systemes, 2020, BIOV DISC STUD V21 1
   Abd El-Haleem MR, 2016, HISTOL HISTOPATHOL, V31, P441, DOI 10.14670/HH-11-689
   Abdullah N, 2021, VIRUSES-BASEL, V13, DOI 10.3390/v13061021
   Abraham Mark James, 2015, SoftwareX, V1-2, P19, DOI 10.1016/j.softx.2015.06.001
   Ahmed S, 2019, FOOD CHEM TOXICOL, V132, DOI 10.1016/j.fct.2019.110646
   Alvarez M., 2005, Dengue Bulletin, V29, P49
   de Brito CAA, 2016, REV SOC BRAS MED TRO, V49, P668, DOI 10.1590/0037-8682-0279-2016
   Badshah SL, 2021, BIOMED PHARMACOTHER, V140, DOI 10.1016/j.biopha.2021.111596
   Baptista J, 2016, CONSTITUYENTES QUIMI, V24, P81
   Behl T, 2021, PHARMACEUTICALS-BASE, V14, DOI 10.3390/ph14040381
   Bertin R, 2016, BIOMED PHARMACOTHER, V82, P472, DOI 10.1016/j.biopha.2016.05.019
   Bonilauri P, 2008, EMERG INFECT DIS, V14, P852, DOI 10.3201/eid1405.071144
   Buendia-Atencio C, 2021, ACS OMEGA, V6, P6134, DOI 10.1021/acsomega.0c04719
   Leite TCC, 2012, PHARMACOGN MAG, V8, P209, DOI 10.4103/0973-1296.99286
   Deeba F, 2016, PATHOG DIS, V74, DOI 10.1093/femspd/ftv119
   DeFilippis VR, 2022, CURR TOP MICROBIOL, V435, P81, DOI 10.1007/82_2019_175
   Flipse J, 2015, PLOS NEGLECT TROP D, V9, DOI 10.1371/journal.pntd.0003749
   Ghassemi-Rad J, 2018, CELL BIOL INT, V42, P1069, DOI 10.1002/cbin.10977
   Godinho PIC, 2021, PHARMACEUTICALS-BASE, V14, DOI 10.3390/ph14060546
   Gould E, 2017, ONE HEALTH-AMSTERDAM, V4, P1, DOI 10.1016/j.onehlt.2017.06.001
   Hou W, 2018, FUTURE MED CHEM, V10, P2253, DOI 10.4155/fmc-2018-0172
   Hucke FIL, 2021, VIRUS GENES, V57, P133, DOI 10.1007/s11262-020-01820-x
   Jo S, 2008, J COMPUT CHEM, V29, P1859, DOI 10.1002/jcc.20945
   Jo SW, 2014, ADV PROTEIN CHEM STR, V96, P235, DOI 10.1016/bs.apcsb.2014.06.002
   Jonckheere H, 2000, MED RES REV, V20, P129, DOI 10.1002/(SICI)1098-1128(200003)20:2<129::AID-MED2>3.0.CO;2-A
   Kantor IN, 2018, MEDICINA-BUENOS AIRE, V78, P23
   Kaur P, 2013, DRUG DISCOV TODAY, V18, P969, DOI 10.1016/j.drudis.2013.05.002
   Kim S, 2017, J COMPUT CHEM, V38, P1879, DOI 10.1002/jcc.24829
   Kumar S, 2013, SCI WORLD J, DOI 10.1155/2013/162750
   Leparc-Goffart I, 2014, LANCET, V383, P514, DOI 10.1016/S0140-6736(14)60185-9
   Lindahl, 2021, Zenodo, DOI [10.5281/zenodo.4457591, DOI 10.5281/ZENODO.4457591]
   Liogier A., 2000, Flora de La Espanola., VIX
   Mansouri M, 2023, MOLECULES, V28, DOI 10.3390/molecules28073103
   Meyer E, 2017, BEHAV BRAIN RES, V316, P59, DOI 10.1016/j.bbr.2016.08.048
   Morris GM, 2009, J COMPUT CHEM, V30, P2785, DOI 10.1002/jcc.21256
   Motlhatlego KE, 2021, BMC COMPLEMENT MED, V21, DOI 10.1186/s12906-021-03250-0
   Ninfali P, 2020, NUTRIENTS, V12, DOI 10.3390/nu12092534
   O'Boyle NM, 2011, J CHEMINFORMATICS, V3, DOI 10.1186/1758-2946-3-33
   Ortega JT, 2017, AIDS RES THER, V14, DOI 10.1186/s12981-017-0183-6
   Parvez MK, 2020, SAUDI PHARM J, V28, P550, DOI 10.1016/j.jsps.2020.03.006
   Plaza M, 2014, J AGR FOOD CHEM, V62, P3321, DOI 10.1021/jf405570u
   REED L. J., 1938, AMER JOUR HYG, V27, P493
   Restrepo BN, 2022, AM J CLIN EXP IMMUNO, V11, P51
   Rocha MJR, 2016, BOT J LINN SOC, V181, P585, DOI 10.1111/boj.12429
   Song XMT, 2021, BIOMED PHARMACOTHER, V134, DOI 10.1016/j.biopha.2020.111017
   Suwanmanee S, 2017, J MICROBIOL, V55, P81, DOI 10.1007/s12275-017-6494-4
   Tapiero H, 2002, BIOMED PHARMACOTHER, V56, P200, DOI 10.1016/S0753-3322(02)00178-6
   Ortega JT, 2019, EXCLI J, V18, P1037, DOI 10.17179/excli2019-1837
   Vanommeslaeghe K, 2010, J COMPUT CHEM, V31, P671, DOI 10.1002/jcc.21367
   Wang L, 2019, J NUTR SCI VITAMINOL, V65, P470, DOI 10.3177/jnsv.65.470
   World Health Organization (WHO), 2022, Chikungunya
   Xiao JB, 2017, CRIT REV FOOD SCI, V57, P1874, DOI 10.1080/10408398.2015.1032400
   Zeslawska E, 2018, ANTICANCER RES, V38, P4577, DOI 10.21873/anticanres.12762
   Zhang SX, 2021, PLOS ONE, V16, DOI 10.1371/journal.pone.0245013
NR 54
TC 2
Z9 2
U1 1
U2 2
PU EXCLI JOURNAL MANAGING OFFICE
PI DORTMUND
PA LEIBNIZ RESEARCH CENTRE WORKING ENVIRONMENT & HUMAN FACTORS EXCLI
   JOURNAL, ARDEYSTR 67, DORTMUND, D-44139, GERMANY
SN 1611-2156
J9 EXCLI J
JI EXCLI J.
PY 2023
VL 22
BP 716
EP 731
DI 10.17179/excli2023-6242
PG 16
WC Biology
WE Science Citation Index Expanded (SCI-EXPANDED)
SC Life Sciences & Biomedicine - Other Topics
GA O2TP7
UT WOS:001042399000001
PM 37662709
DA 2025-07-26
ER

PT J
AU Öztürk, M
   Akiner, MM
AF Ozturk, Murat
   Akiner, Muhammet Mustafa
TI Molecular phylogenetics of Aedes aegypti (L., 1762) (Diptera: Culicidae)
   in Eastern Black Sea area of Turkey and possible relations with the
   Caucasian invasion
SO TURKISH JOURNAL OF ZOOLOGY
LA English
DT Article
DE Aedes aegypti; mitochondrial and genomic marker; molecular
   phylogenetics; Black Sea region
ID MITOCHONDRIAL GENE; DNA POLYMORPHISM; ALBOPICTUS SKUSE; MATO-GROSSO;
   POPULATIONS; MOSQUITO; DENGUE; VIRUS; PHYLOGEOGRAPHY; SEQUENCES
AB Aedes aegypti (L., 1762) (Diptera: Culicidae) is an important pest for human health. It vectors many diseases, including yellow fever (YF), dengue (DENV), and chikungunya (CHIKV). This species has invaded numerous countries including Balkan and Caucasian countries few past decades. The established populations of species were found in Turkey in 2015. We investigated the genetic variation, molecular phylogenetics, and differences between samples from Turkey and Georgia using four mitochondrial and one genomic DNA markers. The possible origin of the species was determined separately for each gene region using maximum likelihood trees. The ML analysis showed a close relation with the Caucasian samples, and some haplotypes are specific to this region. Our results suggest that Turkish Ae. aegypti strains might have been a mix of Asian and American strains. The differences between Turkish and Georgian samples were statistically insignificant and values of difference were very low according to AMOVA. Pairwise difference values between the two countries indicated that populations may have the same origin and variation value between two countries is very low. As a conclusion, our results revealed that our region (Turkey and Georgia) samples were most probably a new invasion rather than an ancient one.
C1 [Ozturk, Murat; Akiner, Muhammet Mustafa] Recep Tayyip Erdogan Univ, Fac Arts & Sci, Dept Biol, Rize, Turkiye.
C3 Recep Tayyip Erdogan University
RP Öztürk, M (corresponding author), Recep Tayyip Erdogan Univ, Fac Arts & Sci, Dept Biol, Rize, Turkiye.
EM akiner.m@gmail.com
RI ÖZTÜRK, Murat/AGG-8757-2022; ozturk, murat/AGG-8757-2022; AKINER,
   Muhammet/GRX-7658-2022
OI ozturk, murat/0000-0001-7022-5158; 
FU Scientific and Technological Research Council of Turkiye [117Z116]
FX Acknowledgment This article is a part of the Ph.D. thesis of the first
   author and is funded by The Scientific and Technological Research
   Council of Turkiye (TUBITAK, grant number: 117Z116) .
CR Akiner MM, 2016, PLOS NEGLECT TROP D, V10, DOI 10.1371/journal.pntd.0004664
   ALMEIDA A.P.G., 2007, Euro Surveill, V12, P3311, DOI [10.2807/esw.12.46.03311-en, DOI 10.2807/ESW.12.46.03311-EN]
   Bandelt HJ, 1999, MOL BIOL EVOL, V16, P37, DOI 10.1093/oxfordjournals.molbev.a026036
   Bhatt S, 2013, NATURE, V496, P504, DOI 10.1038/nature12060
   Birungi J, 2002, ANN ENTOMOL SOC AM, V95, P125, DOI 10.1603/0013-8746(2002)095[0125:GSOAAD]2.0.CO;2
   Bosio CF, 2005, AM J TROP MED HYG, V72, P434, DOI 10.4269/ajtmh.2005.72.434
   Bracco JE, 2007, MEM I OSWALDO CRUZ, V102, P573, DOI 10.1590/S0074-02762007005000062
   CURTIN TJ, 1967, J MED ENTOMOL, V4, P48, DOI 10.1093/jmedent/4.1.48
   Damal K, 2013, AM J TROP MED HYG, V89, P482, DOI 10.4269/ajtmh.13-0102
   Davies N, 1999, TRENDS ECOL EVOL, V14, P17, DOI 10.1016/S0169-5347(98)01530-4
   da Cruz LCDA, 2015, REV SOC BRAS MED TRO, V48, P18, DOI 10.1590/0037-8682-0264-2014
   Demirci B, 2021, TURK ENTOMOL DERG-TU, V45, P279, DOI 10.16970/entoted.879297
   Elnour MAB, 2020, J APPL ENTOMOL, V144, P817, DOI 10.1111/jen.12816
   EXCOFFIER L, 1992, GENETICS, V131, P479
   Excoffier L, 2010, MOL ECOL RESOUR, V10, P564, DOI 10.1111/j.1755-0998.2010.02847.x
   Farris JS, 1995, SYST BIOL, V44, P570, DOI 10.1093/sysbio/44.4.570
   Folmer O., 1994, Molecular Marine Biology and Biotechnology, V3, P294
   Ganushkina L. A., 2012, Meditsinskaya Parazitologiya i Parazitarnye Bolezni, P3
   Ganushkina LA, 2016, VECTOR-BORNE ZOONOT, V16, P58, DOI 10.1089/vbz.2014.1761
   Gao J, 2021, PARASITE VECTOR, V14, DOI 10.1186/s13071-020-04521-4
   Higa Y, 2010, JPN J INFECT DIS, V63, P312
   Jácome R, 2019, INT J INFECT DIS, V87, P143, DOI 10.1016/j.ijid.2019.07.033
   Khater EIM, 2021, J MED ENTOMOL, V58, P2161, DOI 10.1093/jme/tjab112
   Kotsakiozi P, 2018, PARASITE VECTOR, V11, DOI 10.1186/s13071-018-2933-2
   Kraemer MUG, 2015, ELIFE, V4, DOI 10.7554/eLife.08347
   Kumar S, 2016, MOL BIOL EVOL, V33, P1870, DOI [10.1093/molbev/msw054, 10.1093/molbev/msv279]
   Kuno G, 2010, J MED ENTOMOL, V47, P957, DOI 10.1603/ME10152
   Librado P, 2009, BIOINFORMATICS, V25, P1451, DOI 10.1093/bioinformatics/btp187
   Manzoor KN, 2022, REV MED VIROL, V32, DOI 10.1002/rmv.2287
   Masmejan S, 2020, PATHOGENS, V9, DOI 10.3390/pathogens9110898
   Morrison AC, 2008, PLOS MED, V5, P362, DOI 10.1371/journal.pmed.0050068
   Mousson L, 2005, GENET RES, V86, P1, DOI 10.1017/S0016672305007627
   Naim DM, 2020, SAUDI J BIOL SCI, V27, P953, DOI 10.1016/j.sjbs.2020.01.021
   Paduan KD, 2008, J MED ENTOMOL, V45, P59, DOI 10.1603/0022-2585(2008)45[59:MDPAHI]2.0.CO;2
   PORTER CH, 1991, AM J TROP MED HYG, V45, P271, DOI 10.4269/ajtmh.1991.45.271
   Posada D, 1998, BIOINFORMATICS, V14, P817, DOI 10.1093/bioinformatics/14.9.817
   Schaffner F., 2001, MOUSTIQUES EUROPE LO
   Schaffner F, 2014, LANCET INFECT DIS, V14, P1271, DOI 10.1016/S1473-3099(14)70834-5
   Serra OP, 2016, MEM I OSWALDO CRUZ, V111, P20, DOI 10.1590/0074-02760150270
   Shaikevich EV, 2018, VAVILOVSKII ZH GENET, V22, P574, DOI 10.18699/VJ18.397
   SIMON C, 1994, ANN ENTOMOL SOC AM, V87, P651, DOI 10.1093/aesa/87.6.651
   Swofford DL, 1998, PAUP VERSION 4 0 PHY
   Toma L, 2011, VET ITAL, V23, P18
   Vaidya G, 2011, CLADISTICS, V27, P171, DOI 10.1111/j.1096-0031.2010.00329.x
   Yohan B, 2018, SE ASIAN J TROP MED, V49, P217
   Yunicheva Yu. V., 2008, Meditsinskaya Parazitologiya i Parazitarnye Bolezni, P40
   Zé-Zé L, 2020, PLOS NEGLECT TROP D, V14, DOI 10.1371/journal.pntd.0008657
NR 47
TC 3
Z9 5
U1 1
U2 11
PU Tubitak Scientific & Technological Research Council Turkey
PI ANKARA
PA ATATURK BULVARI NO 221, KAVAKLIDERE, TR-06100 ANKARA, TURKIYE
SN 1300-0179
EI 1303-6114
J9 TURK J ZOOL
JI Turk. J. Zool.
PY 2023
VL 47
IS 3
BP 155
EP 169
DI 10.55730/1300-0179.3127
PG 16
WC Zoology
WE Science Citation Index Expanded (SCI-EXPANDED)
SC Zoology
GA H2RQ9
UT WOS:000994495200003
OA Bronze
DA 2025-07-26
ER

PT J
AU de Mendonça, MFS
   Silva, APDC
   Lacerda, HR
AF Salvador de Mendonca, Marcela Franklin
   de Santana Cabral Silva, Amanda Priscila
   Lacerda, Heloisa Ramos
TI Factors associated with death from dengue and chikungunya virus
   infection during an epidemic period in Northeast Brazil: A cohort
SO REVISTA DA SOCIEDADE BRASILEIRA DE MEDICINA TROPICAL
LA English
DT Article
DE Dengue; Chikungunya fever; Death; Epidemiology; Survival
AB Background: We investigated the time to death and factors associated with deaths from dengue and chikungunya during the first epidemic after the introduction of the chikungunya virus in Northeastern Brazil. Methods: This retrospective cohort study was conducted in Pernambuco between 2015 and 2018. Logistic regression was used to identify independent risk factors. The probability of survival among individuals with different arbovirus infections was estimated and the survival curves were compared using log-rank tests. Results: The lethality coefficients for dengue and chikungunya viruses were 0.08% and 0.35%, respectively. The chance of death due to chikungunya infection increased progressively from the age of 40 years. At 40-49 years, the odds ratio was 13.83 (95%CI, 1.80-106.41). At 50-59 years and 60 years or older, the odds ratio was 27.63 (95%CI, 3.70-206.48); and 78.72 (95%CI, 10.93-566.90), respectively. The probability of death associated with dengue virus infection increased from the age of 50 years. Among patients aged 50-59 years and 60 years or older, the odds ratio was 4.30 (95%CI, 1.80-10.30) and 8.97 (95%CI, 4.00-20.0), respectively. Independent factors associated death were headache and age of 50 years or older for dengue; and headache, nausea, back pain, intense arthralgia, age 0-9 years or 40 years and older, and male sex for chikungunya. The ratio between mortality rates revealed that the time to death from dengue was 2.1 times faster than that from chikungunya (95%CI, 1.57-2.72). Conclusions: The time to death was shorter in patients with dengue than in those with chikungunya disease. This study reinforces the need for faster and more effective decision-making in public health services to enhance patient outcomes and minimize mortality.
C1 [Salvador de Mendonca, Marcela Franklin; Lacerda, Heloisa Ramos] Univ Fed Pernambuco, Programa Posgrad Med Trop, Recife, PE, Brazil.
   [de Santana Cabral Silva, Amanda Priscila] Univ Fed Pernambuco, Ctr Academ Vitoria, Ctr Saude Colet, Vitoria De Santo Antao, PE, Brazil.
C3 Universidade Federal de Pernambuco; Universidade Federal de Pernambuco
RP de Mendonça, MFS (corresponding author), Univ Fed Pernambuco, Programa Posgrad Med Trop, Recife, PE, Brazil.
EM marcelafs.mendonca@gmail.com
RI Mendonça, Marcela/AAA-1742-2021; Franklin, Marcela/AAA-1742-2021
OI Franklin, Marcela/0000-0003-0154-5478
CR Altman DG, 1998, BMJ-BRIT MED J, V317, P468
   de Brito CAA, 2017, REV SOC BRAS MED TRO, V50, P585, DOI 10.1590/0037-8682-0479-2016
   Arboviroses Boletim, 2020, PER REF SE 17
   Baitha U, 2020, DRUG DISCOV THER, V14, P313, DOI 10.5582/ddt.2020.03089
   Bustamante-Teixeira Maria Teresa, 2002, Cad. Saúde Pública, V18, P579, DOI 10.1590/S0102-311X2002000300008
   Cavalcanti GLP, 2017, MEM I OSWALDO CRUZ, P583
   Cerbino-Neto J, 2020, REV SOC BRAS MED TRO, V53, DOI 10.1590/0037-8682-0431-2019
   da Silva GB Jr, 2019, T ROY SOC TROP MED H, V113, P221, DOI 10.1093/trstmh/try127
   Cavalcanti LPD, 2018, REV SOC BRAS MED TRO, V51, P63, DOI 10.1590/0037-8682-0440-2017
   Donalisio MR, 2017, REV SAUDE PUBL, V51, DOI [10.1590/S1518-8787.2017051006889, 10.1590/s1518-8787.2017051006889]
   Ferreira JC, 2016, J BRAS PNEUMOL, V42, P77, DOI 10.1590/S1806-37562016000000013
   Freitas Andre Ricardo Ribas, 2017, PLoS Curr, V9, DOI 10.1371/currents.outbreaks.14608e586cd321d8d5088652d7a0d884
   Getahun SA, 2019, WEST PAC SURVEILL RE, V10, DOI 10.5365/wpsar.2018.9.3.001
   Guzman MG, 2016, NAT REV DIS PRIMERS, V2, DOI 10.1038/nrdp.2016.55
   Huang CC, 2017, J INFECTION, V75, P532, DOI 10.1016/j.jinf.2017.09.014
   Instituto Brasileiro de Geografia e Estatistica (IBGE), 2021, PERN
   Lima ECB, 2020, REV INST MED TROP SP, V62, P69
   Md-Sani SS, 2018, BMC INFECT DIS, V18, DOI 10.1186/s12879-018-3141-6
   Ministerio da Saade (MS), 2015, ZIKA AT SEMANA EPIDE, V46
   Ministerio da Saade (MS), 2018, ZIKA AT SEMANA EPIDE, V49
   Ministerio da Saade (MS), 2017, GUIA VIG SAUD, V2
   Ministerio da Saade (MS), 2016, PROT INV OB ARB URB
   Ministerio da Saude (MS), DENG DESCR DOENC
   Miot Hélio Amante, 2017, J. vasc. bras., V16, P88
   Patel DM, 2019, CURR RHEUMATOL REV, V15, P229, DOI 10.2174/1573397114666180816112948
   Pinton R, 2016, PLANT SIGNAL BEHAV, V11, DOI 10.1080/15592324.2015.1076603
   Rodríguez-Morales AJ, 2016, ARTHRIT CARE RES, V68, P1849, DOI 10.1002/acr.22900
   Secretaria Estadual de Saade, 2016, PERF SOC DEM EP PERM, V1
   STREINER DL, 1995, CAN J PSYCHIAT, V40, P439, DOI 10.1177/070674379504000804
NR 29
TC 6
Z9 6
U1 1
U2 3
PU SOC BRASILEIRA MEDICINA TROPICAL
PI BRASILIA
PA UNIV BRASILIA, NUCLEO MEDICINA TROPICAL E NUTRICAO, CAIXA POSTAL 4356,
   BRASILIA, DF 70919-970, BRAZIL
SN 0037-8682
J9 REV SOC BRAS MED TRO
JI Rev. Soc. Bras. Med. Trop.
PY 2023
VL 56
AR e0030
DI 10.1590/0037-8682-0030-2023
PG 8
WC Parasitology; Tropical Medicine
WE Science Citation Index Expanded (SCI-EXPANDED)
SC Parasitology; Tropical Medicine
GA J4PK5
UT WOS:001009446600001
PM 37283343
OA gold, Green Published
DA 2025-07-26
ER

PT J
AU Sirijatuphat, R
   Sirianan, K
   Horthongkham, N
   Komoltri, C
   Angkasekwinai, N
AF Sirijatuphat, Rujipas
   Sirianan, Kulprasut
   Horthongkham, Navin
   Komoltri, Chulaluk
   Angkasekwinai, Nasikarn
TI Distinguishing SARS-CoV-2 Infection and Non-SARS-CoV-2 Viral Infections
   in Adult Patients through Clinical Score Tools
SO TROPICAL MEDICINE AND INFECTIOUS DISEASE
LA English
DT Article
DE COVID-19; SARS-CoV-2; influenza; respiratory syncytial virus; dengue;
   chikungunya; zika; predictor; score
ID VIRUS-INFECTION; ZIKA VIRUS; COINFECTION; COVID-19; OUTCOMES
AB This study aimed to determine distinguishing predictors and develop a clinical score to differentiate COVID-19 and common viral infections (influenza, respiratory syncytial virus (RSV), dengue, chikungunya (CKV), and zika (ZKV)). This retrospective study enrolled 549 adults (100 COVID-19, 100 dengue, 100 influenza, 100 RSV, 100 CKV, and 49 ZKV) during the period 2017-2020. CKV and ZKV infections had specific clinical features (i.e., arthralgia and rash); therefore, these diseases were excluded. Multiple binary logistic regression models were fitted to identify significant predictors, and two scores were developed differentiating influenza/RSV from COVID-19 (Flu-RSV/COVID) and dengue from COVID-19 (Dengue/COVID). The five independent predictors of influenza/RSV were age > 50 years, the presence of underlying disease, rhinorrhea, productive sputum, and lymphocyte count < 1000 cell/mm(3). Likewise, the five independent predictors of dengue were headache, myalgia, no cough, platelet count < 150,000/mm(3), and lymphocyte count < 1000 cell/mm(3). The Flu-RSV/COVID score (cut-off value of 4) demonstrated 88% sensitivity and specificity for predicting influenza/RSV (AUROC = 0.94). The Dengue/COVID score (cut-off value of 4) achieved 91% sensitivity and 94% specificity for differentiating dengue and COVID-19 (AUROC = 0.98). The Flu-RSV/COVID and Dengue/COVID scores had a high discriminative ability for differentiating influenza/RSV or dengue infection and COVID-19. The further validation of these scores is needed to ensure their utility in clinical practice.
C1 [Sirijatuphat, Rujipas; Sirianan, Kulprasut; Angkasekwinai, Nasikarn] Mahidol Univ, Fac Med, Dept Med, Siriraj Hosp, Bangkok 10700, Thailand.
   [Horthongkham, Navin] Mahidol Univ, Fac Med, Dept Microbiol, Siriraj Hosp, Bangkok 10700, Thailand.
   [Komoltri, Chulaluk] Mahidol Univ, Fac Med, Siriraj Med Res Ctr, Dept Clin Epidemiol,Siriraj Hosp, Bangkok 10700, Thailand.
C3 Mahidol University; Mahidol University; Mahidol University
RP Angkasekwinai, N (corresponding author), Mahidol Univ, Fac Med, Dept Med, Siriraj Hosp, Bangkok 10700, Thailand.
EM nasikarn.ang@mahidol.ac.th
RI Angkasekwinai, Nasikarn/HRD-9305-2023; Horthongkham, Navin/AAZ-7963-2021
OI SIRIJATUPHAT, RUJIPAS/0000-0003-1486-5550; Angkasekwinai,
   Nasikarn/0000-0001-5723-4877
CR Alhumaid S, 2022, TROP MED INFECT DIS, V7, DOI 10.3390/tropicalmed7110380
   Anderson KB, 2018, PLOS ONE, V13, DOI 10.1371/journal.pone.0193050
   [Anonymous], Covid-19 treatment guidelines panel. coronavirus disease 2019 (Covid-19) treatment guidelines
   Azeredo Elzinandes Leal, 2018, PLoS Curr, V10, DOI 10.1371/currents.outbreaks.0bf6aeb4d30824de63c4d5d745b217f5
   Brodin P, 2021, NAT MED, V27, P28, DOI 10.1038/s41591-020-01202-8
   Bruminhent J, 2020, PLOS ONE, V15, DOI 10.1371/journal.pone.0239250
   Bujang MA, 2018, MALAYS J MED SCI, V25, P122, DOI 10.21315/mjms2018.25.4.12
   Bureau of Information Ministry of Public Health, THAILAND COVID 19 NE
   Campbell KM, 2013, AM J TROP MED HYG, V89, P1066, DOI 10.4269/ajtmh.13-0321
   Cao B, 2009, NEW ENGL J MED, V361, P2507, DOI 10.1056/NEJMoa0906612
   Chittaganpitch M, 2018, INFLUENZA OTHER RESP, V12, P482, DOI 10.1111/irv.12554
   Choreño-Parra JA, 2021, FRONT IMMUNOL, V12, DOI 10.3389/fimmu.2021.593595
   Chuaychoo B, 2019, J CLIN VIROL, V117, P103, DOI 10.1016/j.jcv.2019.07.001
   Costa J, 2021, MICROORGANISMS, V9, DOI 10.3390/microorganisms9040708
   Department of Disease Control Ministry of Public Health, THAIL SIT VECT BORN
   Garg I, 2022, VACCINES-BASEL, V10, DOI 10.3390/vaccines10122159
   Han HM, 2022, PATHOGENS, V11, DOI 10.3390/pathogens11111292
   Hedberg P, 2022, THORAX, V77, P154, DOI 10.1136/thoraxjnl-2021-216949
   Khongwichit S, 2021, J BIOMED SCI, V28, DOI 10.1186/s12929-021-00778-8
   Luvira V, 2022, TROP MED INFECT DIS, V7, DOI 10.3390/tropicalmed7070132
   Muller DA, 2017, J INFECT DIS, V215, pS89, DOI 10.1093/infdis/jiw649
   Nath H, 2021, J MED MICROBIOL, V70, DOI 10.1099/jmm.0.001369
   Noorbakhsh F, 2019, IRAN J PUBLIC HEALTH, V48, P20
   Rahman MM, 2019, AM J TROP MED HYG, V100, P405, DOI 10.4269/ajtmh.18-0636
   Rosso F, 2021, AM J TROP MED HYG, V105, P745, DOI 10.4269/ajtmh.20-0912
   Sirijatuphat R, 2021, BMC INFECT DIS, V21, DOI 10.1186/s12879-021-06081-z
   Thein TL, 2021, SCI REP-UK, V11, DOI 10.1038/s41598-021-99027-z
   Waggoner JJ, 2016, CLIN INFECT DIS, V63, P1584, DOI 10.1093/cid/ciw589
   World Health Organization (WHO), COR DIS 2019 COVID 1
   Wu D, 2020, INFECT CONT HOSP EP, V41, P1482, DOI 10.1017/ice.2020.187
   Yan G, 2020, LANCET INFECT DIS, V20, P536, DOI 10.1016/S1473-3099(20)30158-4
   Zepeda-Carrillo EA, 2022, PATHOGENS, V11, DOI 10.3390/pathogens11111360
NR 32
TC 0
Z9 0
U1 0
U2 1
PU MDPI
PI BASEL
PA ST ALBAN-ANLAGE 66, CH-4052 BASEL, SWITZERLAND
EI 2414-6366
J9 TROP MED INFECT DIS
JI Trop. Med. Infect. Dis.
PD JAN
PY 2023
VL 8
IS 1
AR 61
DI 10.3390/tropicalmed8010061
PG 13
WC Infectious Diseases; Parasitology; Tropical Medicine
WE Science Citation Index Expanded (SCI-EXPANDED)
SC Infectious Diseases; Parasitology; Tropical Medicine
GA 8A3LY
UT WOS:000916144400001
PM 36668968
OA Green Published, gold
DA 2025-07-26
ER

PT J
AU Souza-Santos, R
   Sobral, A
   Périssé, ARS
AF Souza-Santos, Reinaldo
   Sobral, Andrea
   Perisse, Andre Reynaldo Santos
TI High-risk spatial clusters for Zika, dengue, and chikungunya in Rio de
   Janeiro, Brazil
SO REVISTA DE SAUDE PUBLICA
LA English
DT Article
DE Zika; Dengue; Chikungunya; Epidemiology; Spatial Analysis; Cluster
   Detection; Ecological Studies
ID DISEASE
AB OBJECTIVE: To analyze the spatial distribution and identify high-risk spatial clusters of Zika, dengue, and chikungunya (ZDC), in the city of Rio de Janeiro, Brazil, and their socioeconomic status.METHODS: An ecological study based on data from a seroprevalence survey. Using a rapid diagnostic test to detect the arboviruses, 2,114 individuals were tested in 2018. The spatial distribution was analyzed using kernel estimation. To detect high-risk spatial clusters of arboviruses, we used multivariate scan statistics. The Social Development Index (SDI) was considered in the analysis of socioeconomic status.RESULTS: Among the 2,114 individuals, 1,714 (81.1%) were positive for at least one arbovirus investigated. The kernel estimation showed positive individuals for at least one arbovirus in all regions of the city, with hot spots in the North, coincident with regions with very low or low SDI. The scan statistic detected three significant (p<0.05) high-risk spatial clusters for Zika, dengue, and chikungunya viruses. These clusters correspond to 35.7% (n=613) of all positive individuals of the sample. The most likely cluster was in the North (cluster 1) and overlapped regions with very low and low SDI. Clusters 2 and 3 were in the West and overlapping regions with low and very low SDI, respectively. The highest values of relative risks were in cluster 1 for CHIKV (1.97), in cluster 2 for ZIKV (1.58), and in cluster 3 for CHIKV (1.44). Regarding outcomes in the clusters, the Flavivirus had the highest frequency in clusters 1, 2, and 3 (42.83%, 54.46%, and 52.08%, respectively).CONCLUSION: We found an over-risk for arboviruses in areas with the worst socioeconomic conditions in Rio de Janeiro. Moreover, the highest concentration of people negative for arboviruses occurred in areas considered to have better living conditions.
C1 [Souza-Santos, Reinaldo; Sobral, Andrea; Perisse, Andre Reynaldo Santos] Fundacao Oswaldo Cruz, Dept Endemias Samuel Pessoa, Escola Nacl Saude Publ Sergio Arouca, Rio De Janeiro, RJ, Brazil.
   [Souza-Santos, Reinaldo] Rua Leopoldo Bulhoes 1480 S-614, BR-21041210 Rio De Janeiro, RJ, Brazil.
C3 Fundacao Oswaldo Cruz
RP Souza-Santos, R (corresponding author), Rua Leopoldo Bulhoes 1480 S-614, BR-21041210 Rio De Janeiro, RJ, Brazil.
EM reinaldo.santos@fiocruz.br
RI ; Sobral, Andrea/K-2319-2016
OI Souza dos Santos, Reinaldo/0000-0003-2387-6999; 
FU Science and Technology Department of the Brazilian Ministry of Health
   (DECIT/Ministerio da Saude, Brasil) [33/2016]; Foundation for Baltic and
   East European Studies [33/2016] Funding Source: Foundation for Baltic
   and East European Studies
FX Science and Technology Department of the Brazilian Ministry of Health
   (DECIT/Ministerio da Saude, Brasil-Grant number 33/2016 awarded to ARSP)
   .
CR Ali S, 2017, PLOS NEGLECT TROP D, V11, DOI 10.1371/journal.pntd.0005135
   Ashmore P, 2020, TROP MED INFECT DIS, V5, DOI 10.3390/tropicalmed5020081
   Aubry M, 2018, EMERG INFECT DIS, V24, P558, DOI 10.3201/eid2403.171149
   Azeredo Elzinandes Leal, 2018, PLoS Curr, V10, DOI 10.1371/currents.outbreaks.0bf6aeb4d30824de63c4d5d745b217f5
   Costa SDB, 2018, REV INST MED TROP SP, V60, DOI [10.1590/s1678-9946201860062, 10.1590/S1678-9946201860062]
   dos Santos JPC, 2019, CAD SAUDE PUBLICA, V35, DOI [10.1590/0102-311X00248118, 10.1590/0102-311x00248118]
   Carvalho S, 2017, REV SAUDE PUBL, V51, DOI [10.11606/S1518-8787.2017051006239, 10.11606/s1518-8787.2017051006239]
   Chiaravalloti-Neto F, 2019, BMC INFECT DIS, V19, DOI 10.1186/s12879-019-4074-4
   Dalvi APR, 2019, EPIDEMIOL INFECT, V147, DOI [10.1017/S0950268819001250, 10.1017/s0950268819001250]
   de Almeida AS, 2009, REV SAUDE PUBL, V43, P666, DOI 10.1590/S0034-89102009000400013
   Donnelly MAP, 2020, PLOS NEGLECT TROP D, V14, DOI 10.1371/journal.pntd.0008408
   Farinelli EC, 2018, ACTA TROP, V180, P47, DOI 10.1016/j.actatropica.2018.01.005
   Favier C, 2005, P ROY SOC B-BIOL SCI, V272, P1171, DOI 10.1098/rspb.2004.3020
   Freitas LP, 2019, P ROY SOC B-BIOL SCI, V286, DOI 10.1098/rspb.2019.1867
   Fritzell Camille, 2018, PLoS Negl Trop Dis, V12, pe0006533, DOI 10.1371/journal.pntd.0006533
   Instituto Pereira Passos. Data Rio, 2010, IND DES SOC IDS AR P
   Kazazian L, 2020, PLOS NEGLECT TROP D, V14, DOI 10.1371/journal.pntd.0008760
   Kulldorff M, 2007, STAT MED, V26, P1824, DOI 10.1002/sim.2818
   Netto EM, 2017, MBIO, V8, DOI [10.1128/mbio.01390-17, 10.1128/mBio.01390-17]
   Périssé ARS, 2020, PLOS ONE, V15, DOI 10.1371/journal.pone.0243239
   Power GM, 2022, BMJ GLOB HEALTH, V7, DOI 10.1136/bmjgh-2021-007735
   Rico-Mendoza A, 2019, REV PANAM SALUD PUBL, V43, DOI 10.26633/RPSP.2019.49
   Vargas WP, 2015, BMC PUBLIC HEALTH, V15, DOI 10.1186/s12889-015-2097-3
   Carrillo-Hernández MY, 2018, BMC INFECT DIS, V18, DOI 10.1186/s12879-018-2976-1
NR 24
TC 6
Z9 6
U1 1
U2 2
PU REVISTA DE SAUDE PUBLICA
PI SAO PAULO
PA FACULDADE SAUDE PUBL DA USP, AV DR ARNALDO 715, 01246-904SP SAO PAULO,
   BRAZIL
SN 0034-8910
EI 1518-8787
J9 REV SAUDE PUBL
JI Rev. Saude Publica
PY 2023
VL 57
AR 32
DI 10.11606/s1518-8787.2023057004932
PG 10
WC Public, Environmental & Occupational Health
WE Science Citation Index Expanded (SCI-EXPANDED); Social Science Citation Index (SSCI)
SC Public, Environmental & Occupational Health
GA J9EX9
UT WOS:001012595600001
PM 37283400
OA gold, Green Published
DA 2025-07-26
ER

PT J
AU Subudhi, BB
   Swain, RP
AF Subudhi, Bharat Bhusan
   Swain, Ranjit Prasad
TI Quercetin against Emerging RNA Viral Diseases: Potential and Challenges
   for Translation
SO CURRENT MOLECULAR MEDICINE
LA English
DT Review
DE Quercetin; inflammation; antiviral; RNA virus; viral disease; infection
ID RESPIRATORY SYNDROME CORONAVIRUS; ZIKA VIRUS; KAPPA-B; GENE-EXPRESSION;
   ASCORBIC-ACID; INFLAMMATORY RESPONSE; OXIDATIVE STRESS; MAST-CELLS;
   VITAMIN-C; INHIBITION
AB Due to higher adaptability and mutability, there is always a possibility for RNA viral disease outbreaks. There are no approved antivirals for the majority of RNA viruses, including SARS-CoV-2, CHIKV, DENV, JEV, ZIKV, and EBOV. To treat these infections and prepare for future epidemics, it is necessary to identify effective therapeutic strategies with broad-spectrum actions against RNA viruses. Unregulated inflammation is the major cause of the severity associated with these viral diseases. Quercetin is a privileged molecule that is known to interfere at different levels of inflammatory response. Besides, it modulates pathways responsible for viral translation as well as the immune response of the host. It has also been found to inhibit replication by targeting critical targets of some of these viruses. Due to its abilities to inhibit viral targets, modulate host factors or a combination of both, quercetin has been demons-trated to help recover from some of these viral diseases in preclinical /clinical studies. Thus, it can be a drug candidate for application against a broad range of viral diseases. However, its translational value is limited by the lack of large-scale clinical studies. A major hurdle for oral application is poor solubility. Thus, developing a suitable form of quercetin can enable adequate bioavailability, leading to its translational application.
C1 [Subudhi, Bharat Bhusan; Swain, Ranjit Prasad] Siksha O Anusandhan Deemed Univ, Sch Pharmaceut Sci, Drug Dev & Anal Lab, Bhubaneswar, Odisha, India.
   [Subudhi, Bharat Bhusan] Siksha O Anusandhan Deemed Univ, Sch Pharmaceut Sci, Drug Dev & Anal Lab, Bhubaneswar 751003, India.
C3 Siksha 'O' Anusandhan University; Siksha 'O' Anusandhan University
RP Subudhi, BB (corresponding author), Siksha O Anusandhan Deemed Univ, Sch Pharmaceut Sci, Drug Dev & Anal Lab, Bhubaneswar 751003, India.
EM bharatbhusans@gmail.com
RI SUBUDHI, BHARAT/AAA-1559-2021; Swain, Ranjit/AAM-5928-2020
OI , Ranjit/0000-0002-0035-2554; 
FU The authors are thankful to Siksha O Anusandhan Deemed to be University
   for providing the necessary facilities for this work.
FX The authors are thankful to Siksha O Anusandhan Deemed to be University
   for providing the necessary facilities for this work.
CR Askari G, 2012, J RES MED SCI, V17, P637
   Bahun M, 2022, FOOD CHEM, V373, DOI 10.1016/j.foodchem.2021.131594
   Banu S, 2016, NEGLECT TROP DIS, P237, DOI 10.1007/978-3-319-43148-2_9
   Bastaminejad S, 2021, CURR MOL MED, V21, P385, DOI 10.2174/1566524020999200918150630
   Granado-Serrano AB, 2010, NUTR CANCER, V62, P390, DOI 10.1080/01635580903441196
   Bhaskar S, 2016, MOL CELL BIOCHEM, V423, P53, DOI 10.1007/s11010-016-2824-9
   Bhaskar S, 2011, IMMUNOBIOLOGY, V216, P367, DOI 10.1016/j.imbio.2010.07.011
   Boesch-Saadatmandi C, 2009, INT J MOL SCI, V10, P4168, DOI 10.3390/ijms10094168
   Boots AW, 2008, EUR J PHARMACOL, V585, P325, DOI 10.1016/j.ejphar.2008.03.008
   Boots AW, 2007, TOXICOL APPL PHARM, V222, P89, DOI 10.1016/j.taap.2007.04.004
   Bowman LJ, 2018, TRANSPLANTATION, V102, pS50, DOI [10.1097/TP.0000000000001777, 10.1097/tp.0000000000001777]
   Brito JCM, 2021, PHYTOTHER RES, V35, P4930, DOI 10.1002/ptr.7122
   Bureau G, 2008, J NEUROSCI RES, V86, P403, DOI 10.1002/jnr.21503
   Byun EB, 2013, BIOCHEM BIOPH RES CO, V431, P698, DOI 10.1016/j.bbrc.2013.01.056
   Carr AC, 2017, NUTRIENTS, V9, DOI 10.3390/nu9111211
   Chai GR, 2021, NEURAL REGEN RES, V16, P1344, DOI 10.4103/1673-5374.301027
   Chaubey R., 2020, Nanosci. Nanotechnol. Asia, V10, P330, DOI [10.2174/2210681209666190919095128, DOI 10.2174/2210681209666190919095128]
   Chen JC, 2005, EUR J PHARMACOL, V521, P9, DOI 10.1016/j.ejphar.2005.08.005
   Chen JY, 2009, CLIN J PAIN, V25, P562, DOI 10.1097/AJP.0b013e318193cf32
   Chen KC, 2018, J FOOD DRUG ANAL, V26, P1180, DOI 10.1016/j.jfda.2018.01.012
   Chen TJ, 2006, TOXICOLOGY, V223, P113, DOI 10.1016/j.tox.2006.03.007
   Chen X, 2018, FOOD RES INT, V114, P30, DOI 10.1016/j.foodres.2018.07.062
   Chiow KH, 2016, ASIAN PAC J TROP MED, V9, P1, DOI 10.1016/j.apjtm.2015.12.002
   Chuang CC, 2010, AM J CLIN NUTR, V92, P1511, DOI 10.3945/ajcn.2010.29807
   Cilloniz C, 2011, J VIROL, V85, P9060, DOI 10.1128/JVI.00659-11
   Biancatelli RMLC, 2020, FRONT IMMUNOL, V11, DOI 10.3389/fimmu.2020.01451
   Costa LG, 2014, NEUROTOXICOLOGY, V43, P3, DOI 10.1016/j.neuro.2013.08.011
   da Cunha RV, 2017, MEM I OSWALDO CRUZ, V112, P523
   Dabbagh-Bazarbachi H, 2014, J AGR FOOD CHEM, V62, P8085, DOI 10.1021/jf5014633
   Das I, 2014, PLOS ONE, V9, DOI 10.1371/journal.pone.0100531
   Davis JM, 2008, AM J PHYSIOL-REG I, V295, pR505, DOI 10.1152/ajpregu.90319.2008
   de Pascual-Teresa S, 2004, J NUTR, V134, P552, DOI 10.1093/jn/134.3.552
   Derosa G, 2021, PHYTOTHER RES, V35, P1230, DOI 10.1002/ptr.6887
   Dewi BE, 2020, IOP C SER EARTH ENV, V462, DOI 10.1088/1755-1315/462/1/012033
   Dey S, 2018, MICROB PATHOGENESIS, V115, P239, DOI 10.1016/j.micpath.2017.12.048
   Di Petrillo A, 2022, PHYTOTHER RES, V36, P266, DOI 10.1002/ptr.7309
   Di Pierro F, 2021, INT J GEN MED, V14, P2807, DOI 10.2147/IJGM.S318949
   Di Pierro F, 2021, MINERVA GASTROENTERO, V67, P190, DOI [10.23736/S2724-5985.20.02771-3, 10.23736/S2724-5985.20.02771]
   Dian LH, 2014, NANOSCALE RES LETT, V9, DOI 10.1186/1556-276X-9-684
   Dong QH, 2014, BRIT J PHARMACOL, V171, P4440, DOI 10.1111/bph.12795
   Dwivedi VD, 2021, J BIOMOL STRUCT DYN, V39, P1417, DOI 10.1080/07391102.2020.1734485
   Endale M, 2013, IMMUNOBIOLOGY, V218, P1452, DOI 10.1016/j.imbio.2013.04.019
   Estofolete CF, 2019, J INFECT PUBLIC HEAL, V12, P178, DOI 10.1016/j.jiph.2018.09.007
   Fanunza E, 2020, ANTIMICROB AGENTS CH, V64, DOI 10.1128/AAC.00530-20
   Febriyenti, 2020, J PHARM PHARMACOGN R, V8, P127
   Feldmann H, 2011, LANCET, V377, P849, DOI 10.1016/S0140-6736(10)60667-8
   Ferraz CR, 2020, MOLECULES, V25, DOI 10.3390/molecules25030762
   de Sousa LRF, 2015, BIOORGAN MED CHEM, V23, P466, DOI 10.1016/j.bmc.2014.12.015
   Furuya A, 2008, INT J MOL MED, V22, P541, DOI 10.3892/ijmm_00000053
   Ganesh K, 2012, J IMMUNOL, V189, P2563, DOI 10.4049/jimmunol.1102762
   Gaudry A, 2018, INT J MOL SCI, V19, DOI 10.3390/ijms19041093
   Geraets L, 2007, J NUTR, V137, P2190, DOI 10.1093/jn/137.10.2190
   Ghosh D, 2009, PLOS NEGLECT TROP D, V3, DOI 10.1371/journal.pntd.0000437
   Guabiraba R, 2014, IMMUNOLOGY, V141, P143, DOI 10.1111/imm.12188
   Han JW, 2021, DRUG DEV IND PHARM, V47, P153, DOI 10.1080/03639045.2020.1862173
   Hawley C, 2020, FASEB J, V34, DOI 10.1096/fasebj.2020.34.s1.04930
   Heil F, 2004, SCIENCE, V303, P1526, DOI 10.1126/science.1093620
   Hendricks K, 2020, FRONT PHARMACOL, V10, DOI 10.3389/fphar.2019.01691
   Hensley LE, 2002, IMMUNOL LETT, V80, P169, DOI 10.1016/S0165-2478(01)00327-3
   Hosseinzade A, 2019, FRONT IMMUNOL, V10, DOI 10.3389/fimmu.2019.00051
   Trujillo-Correa AI, 2019, BMC COMPLEM ALTERN M, V19, DOI 10.1186/s12906-019-2695-1
   Jasso-Miranda C, 2019, INFECT DRUG RESIST, V12, P1833, DOI 10.2147/IDR.S210890
   Javadi F, 2017, J AM COLL NUTR, V36, P9, DOI 10.1080/07315724.2016.1140093
   Ji JJ, 2013, AFR J TRADIT COMPLEM, V10, P418, DOI 10.4314/ajtcam.v10i3.5
   Johari J, 2012, INT J MOL SCI, V13, P16785, DOI 10.3390/ijms131216785
   Kakran M, 2011, COLLOID SURFACE B, V88, P121, DOI 10.1016/j.colsurfb.2011.06.020
   Kamisetti R.R., 2021, Int. J. Pharm. Sci. Res, V12, P1123
   Kandere-Grzybowska K, 2006, BRIT J PHARMACOL, V148, P208, DOI 10.1038/sj.bjp.0706695
   Karam BS, 2021, J MED VIROL, V93, P1843, DOI 10.1002/jmv.26728
   Kaushik N, 2017, J VIROL, V91, DOI 10.1128/JVI.00754-17
   Khan H, 2020, BIOMOLECULES, V10, DOI 10.3390/biom10010059
   Kim H, 2005, J AGR FOOD CHEM, V53, P8537, DOI 10.1021/jf051985c
   Kim HP, 1998, PROSTAG LEUKOTR ESS, V58, P17, DOI 10.1016/S0952-3278(98)90125-9
   Kimbarowski J A, 1967, Dtsch Gesundheitsw, V22, P2413
   Kindrachuk J, 2015, ANTIMICROB AGENTS CH, V59, P1088, DOI 10.1128/AAC.03659-14
   Klappan AK, 2012, HISTOCHEM CELL BIOL, V137, P25, DOI 10.1007/s00418-011-0869-0
   Kopitar-Jerala N, 2017, FRONT IMMUNOL, V8, DOI 10.3389/fimmu.2017.00873
   Kuzmich NN, 2017, VACCINES-BASEL, V5, DOI 10.3390/vaccines5040034
   Lani R, 2015, SCI REP-UK, V5, DOI 10.1038/srep11421
   Lannes N, 2017, J NEUROINFLAMM, V14, DOI 10.1186/s12974-017-0931-5
   Le Sage V, 2016, VIRUSES-BASEL, V8, DOI 10.3390/v8060152
   Lee KM, 2010, J AGR FOOD CHEM, V58, P5815, DOI 10.1021/jf903698s
   LEIBOVITZ B, 1982, ADV EXP MED BIOL, V135, P1
   Li HT, 2013, PLOS ONE, V8, DOI 10.1371/journal.pone.0076452
   Li T, 2019, PHYTOTHER RES, V33, P756, DOI 10.1002/ptr.6268
   Li Y, 2016, NUTRIENTS, V8, DOI 10.3390/nu8030167
   Lin CK, 2017, SCI REP-UK, V7, DOI 10.1038/srep44701
   LiverTox, 2012, CLIN RES INF DRUG IN
   Mangiavacchi F, 2021, INT J MOL SCI, V22, DOI 10.3390/ijms22137048
   Manjeet R, 1999, INT J IMMUNOPHARMACO, V21, P435, DOI 10.1016/S0192-0561(99)00024-7
   Mannila A, 2005, EUR J PHARM SCI, V24, P101, DOI 10.1016/j.ejps.2004.10.004
   McKay TB, 2017, EXP BIOL MED, V242, P565, DOI 10.1177/1535370216685187
   Meertens L, 2017, CELL REP, V18, P324, DOI 10.1016/j.celrep.2016.12.045
   Miner JJ, 2016, CELL REP, V16, P3208, DOI 10.1016/j.celrep.2016.08.079
   Moradian N, 2020, EUR CYTOKINE NETW, V31, P81, DOI 10.1684/ecn.2020.0451
   Moraes GH, 2013, AM J TROP MED HYG, V88, P670, DOI 10.4269/ajtmh.11-0774
   Mustafa M S, 2015, Med J Armed Forces India, V71, P67, DOI 10.1016/j.mjafi.2014.09.011
   Muthian G, 2004, J CLIN IMMUNOL, V24, P542, DOI 10.1023/B:JOCI.0000040925.55682.a5
   Nair MPN, 2002, BBA-MOL CELL RES, V1593, P29, DOI 10.1016/S0167-4889(02)00328-2
   Nayak TK, 2019, FRONT IMMUNOL, V10, DOI 10.3389/fimmu.2019.00786
   Okamoto T, 2005, INT J MOL MED, V16, P275
   Olejnik J, 2018, PLOS PATHOG, V14, DOI 10.1371/journal.ppat.1007390
   Oloyede O, 2011, J MICROB BIOTEC FOOD, V1, P409
   Pan T, 2018, J VIROL, V92, DOI [10.1128/JVI.01018-18, 10.1128/jvi.01018-18]
   Parepally JMR, 2006, PHARM RES-DORDR, V23, P873, DOI 10.1007/s11095-006-9905-5
   Park KH, 2017, B KOREAN CHEM SOC, V38, P880, DOI 10.1002/bkcs.11192
   Pawar AY, 2020, INT J ANTIMICROB AG, V56, DOI 10.1016/j.ijantimicag.2020.105984
   Penissi AB, 2003, BIOCELL, V27, P163
   Phromnoi K, 2009, ACTA PHARMACOL SIN, V30, P1169, DOI 10.1038/aps.2009.107
   Qiu XG, 2016, ANTIMICROB AGENTS CH, V60, P5182, DOI 10.1128/AAC.00307-16
   Rosenberg R, 2015, CELL MOL LIFE SCI, V72, P1115, DOI 10.1007/s00018-014-1785-y
   Roy A, 2017, PLOS ONE, V12, DOI 10.1371/journal.pone.0180632
   Saakre M, 2021, BENI-SUEF U J BASIC, V10, DOI 10.1186/s43088-021-00107-w
   Sanchez-Gonzalez PD, 2011, NEPHROL DIAL TRANSPL, V26, P3484, DOI 10.1093/ndt/gfr195
   Sarala N, 2014, ANN MED HEALTH SCI R, V4, P320, DOI 10.4103/2141-9248.133452
   Savidis G, 2016, CELL REP, V16, P232, DOI 10.1016/j.celrep.2016.06.028
   Setyawan D.A., 2017, Thaiphesatchasan, V41, P112
   Setyawan D, 2018, INDONES J CHEM, V18, P531, DOI 10.22146/ijc.28511
   Sharma V, 2007, BRAIN RES BULL, V73, P55, DOI 10.1016/j.brainresbull.2007.01.016
   Shirey KA, 2016, MUCOSAL IMMUNOL, V9, P1173, DOI 10.1038/mi.2015.141
   Singh RK, 2016, VET QUART, V36, P150, DOI 10.1080/01652176.2016.1188333
   Solomon T, 2000, J NEUROL NEUROSUR PS, V68, P405, DOI 10.1136/jnnp.68.4.405
   Sternberg Z, 2008, J NEUROIMMUNOL, V205, P142, DOI 10.1016/j.jneuroim.2008.09.008
   Subudhi BB, 2022, FUTURE VIROL, V17, P201, DOI 10.2217/fvl-2021-0218
   Subudhi BB, 2018, VIRUSES-BASEL, V10, DOI 10.3390/v10050235
   Suematsu N, 2011, NEUROSCI LETT, V504, P223, DOI 10.1016/j.neulet.2011.09.028
   Suzuki Y, 1998, JPN J PHARMACOL, V78, P435, DOI 10.1254/jjp.78.435
   Tanaka Yoshihito, 2020, Medicines (Basel), V7, DOI 10.3390/medicines7080046
   Taslidere E, 2016, BIOTECH HISTOCHEM, V91, P116, DOI 10.3109/10520295.2015.1085093
   Tayone Wilanfranco C., 2020, Philippine Journal of Science, V149, P603
   Tran TH, 2014, J PHARM SCI-US, V103, P840, DOI 10.1002/jps.23858
   Thi THN, 2012, BIOTECHNOL LETT, V34, P831, DOI 10.1007/s10529-011-0845-8
   Uehata T, 2020, CELLS-BASEL, V9, DOI 10.3390/cells9071701
   Ullah A, 2020, MOLECULES, V25, DOI 10.3390/molecules25225243
   Valero N, 2015, BRAIN RES, V1622, P368, DOI 10.1016/j.brainres.2015.06.034
   Velthuis AJWT, 2010, PLOS PATHOG, V6, DOI 10.1371/journal.ppat.1001176
   Wang DM, 2014, NEUROCHEM RES, V39, P1533, DOI 10.1007/s11064-014-1343-x
   Wang R, 2017, INT IMMUNOPHARMACOL, V47, P126, DOI 10.1016/j.intimp.2017.03.029
   Whitehorn J, 2010, BRIT MED BULL, V95, P161, DOI 10.1093/bmb/ldq019
   Wijewickrama A., 2017, J Ceylon College Phys, V48, P66, DOI [10.4038/jccp.v48i2.7824, DOI 10.4038/JCCP.V48I2.7824]
   Wintergerst ES, 2006, ANN NUTR METAB, V50, P85, DOI 10.1159/000090495
   Wong G, 2017, VIROL SIN, V32, P545, DOI 10.1007/s12250-017-4057-9
   World Health Organization (WHO), 2021, Fact Sheet, Japanese encephalitis
   World Health Organization (WHO), 2021, Fact Sheet, Ebola virus
   World Health Organization (WHO), 2021, Fact Sheet, Zika virus
   Xiao XS, 2011, PLOS ONE, V6, DOI 10.1371/journal.pone.0022934
   Xiong G, 2019, BIOMED RES INT, V2019, DOI 10.1155/2019/6282635
   Yang Y, 2016, CELL DEATH DIS, V7, DOI 10.1038/cddis.2016.140
   Yi L, 2004, J VIROL, V78, P11334, DOI 10.1128/JVI.78.20.11334-11339.2004
   Yuan K, 2020, J NUTR BIOCHEM, V84, DOI 10.1016/j.jnutbio.2020.108454
   Zandi K, 2011, VIROL J, V8, DOI 10.1186/1743-422X-8-560
   Zhang ZK, 2018, CELL REP, V25, P3371, DOI 10.1016/j.celrep.2018.11.081
NR 152
TC 2
Z9 2
U1 1
U2 1
PU BENTHAM SCIENCE PUBL LTD
PI SHARJAH
PA EXECUTIVE STE Y-2, PO BOX 7917, SAIF ZONE, 1200 BR SHARJAH, U ARAB
   EMIRATES
SN 1566-5240
EI 1875-5666
J9 CURR MOL MED
JI Curr. Mol. Med.
PY 2023
VL 23
IS 9
BP 849
EP 862
DI 10.2174/1566524023666220822102805
PG 14
WC Medicine, Research & Experimental
WE Science Citation Index Expanded (SCI-EXPANDED)
SC Research & Experimental Medicine
GA T8CH1
UT WOS:001080201200002
PM 35996254
DA 2025-07-26
ER

PT J
AU Suryavanshi, KT
   Chakraborty, A
AF Suryavanshi, Kalpana Tikaram
   Chakraborty, Ankana
TI Investigation of Chikungunya virus genotype at tertiary care center in
   Western Maharashtra, India
SO JOURNAL OF VECTOR BORNE DISEASES
LA English
DT Article
DE CHIKV; Virus culture; partial sequencing; genotype; ELISA; Lateral flow
   chromatography
ID TRANSMISSION
AB Background & objectives: Chikungunya is a reemerging arbovirus infection. Laboratory diagnosis can be done by Classical test involving Rapid Immunochromatography, Enzyme-Linked Immunosorbent assay and Molecular methods. The present study was undertaken to know the genotype of the Chikungunya virus (CHICKV) among patients suspected of CHICKV and investigated by virus culture, partial sequencing, Rapid Immunochromatography, and Enzyme-linked Immunosorbent assay (ELISA). To understand different techniques used in Chikungunya diagnosis viz., virus culture, partial sequencing along with Immunochromatography and ELISA.Methods: This is a prospective, laboratory-based study at a tertiary care center. Lateral flow chromatography and ELISA was carried out on serum samples. All 50 samples were cultured and indirect Immunofluorescence was performed on positive samples at Interactive Research School for Health Affairs (IRSHA), Bharati Vidyapeeth Medical College Pune, Maharashtra, India. Virus isolates were subjected to partial sequencing for identification of genotype after confirmation by PCR. Statistical Package of Social Science (SPSS) version 22.0 software was used to calculate the Receiver operating curve (ROC) for different tests.Results: Out of 50 samples, 20 were positive by Immunochromatography, 23 by ELISA, and 3 by culture, PCR confirmed CHIKV isolates and sequencing identified genotypes as East Central South African type.Interpretation & conclusion: CHIKV culture isolates of East Central South African type lineage were predominantly found in the present study. These are also common genotypes present in Asia including India.
C1 [Suryavanshi, Kalpana Tikaram; Chakraborty, Ankana] Bharati Vidyapeeth & Med Coll, Dept Microbiol, Pune, India.
C3 Bharati Vidyapeeth Deemed University
RP Suryavanshi, KT (corresponding author), Bharati Vidyapeeth & Med Coll, Dept Microbiol, Pune, India.
EM drkalpanasuryavanshi@gmail.com
CR Abubakr M, 2022, BIOLOGY-BASEL, V11, DOI 10.3390/biology11030409
   AIKAT BK, 1964, INDIAN J MED RES, V52, P660
   Alvarez-Arguelles Marta, CURRENT TOPICS NEGLE
   Burt FJ, 2017, LANCET INFECT DIS, V17, pE107, DOI 10.1016/S1473-3099(16)30385-1
   Carrillo FB, 2019, J VIROL, V93, DOI 10.1128/JVI.01622-18
   Centers for Disease Control and Prevention (CDC), 2021, CHIKUNGUNYA VIRUS
   da Cunha RV, 2017, MEM I OSWALDO CRUZ, V112, P523
   Deshpande GR, 2018, INDIAN J MED RES, V148, P756, DOI 10.4103/ijmr.IJMR_558_17
   Fumagalli MJ, 2018, VIROL J, V15, DOI 10.1186/s12985-018-1028-1
   Jupp P. G., 1988, CHIKUNGUNYA VIRUS DI, P21
   Kit insert, ADV CHIK IGM CARD
   Kit insert, DROPPED
   Kumarasamy V, 2006, Med J Malaysia, V61, P221
   Michaelis Martin, 2021, FRONT MICROBIOL, V12
   Muyembe-Tamfum J J, 2003, Med Trop (Mars), V63, P637
   Natarajan MS, 2019, J CLIN MICROBIOL, P57
   ROSS R. W., 1956, JOUR HYG, V54, P177
   Tsetsarkin KA, 2016, CURR OPIN VIROL, V16, P143, DOI 10.1016/j.coviro.2016.02.007
   Volk SM, 2010, J VIROL, V84, P6497, DOI 10.1128/JVI.01603-09
   Yadav P, 2003, ACTA VIROL, V47, P45
NR 20
TC 0
Z9 0
U1 0
U2 0
PU WOLTERS KLUWER MEDKNOW PUBLICATIONS
PI MUMBAI
PA WOLTERS KLUWER INDIA PVT LTD , A-202, 2ND FLR, QUBE, C T S  NO 1498A-2
   VILLAGE MAROL, ANDHERI EAST, MUMBAI, Maharashtra, INDIA
SN 0972-9062
J9 J VECTOR DIS
JI J. Vector Borne Dis.
PD JAN-MAR
PY 2023
VL 60
IS 1
BP 106
EP 110
DI 10.4103/0972-9062.353231
PG 5
WC Infectious Diseases; Parasitology; Tropical Medicine
WE Science Citation Index Expanded (SCI-EXPANDED)
SC Infectious Diseases; Parasitology; Tropical Medicine
GA F4LW2
UT WOS:000982088400014
PM 37026227
OA gold
DA 2025-07-26
ER

PT J
AU Vázquez-Peña, MG
   Vargas-De-León, C
   Camacho-Pérez, JF
   Velázquez-Castro, J
AF Vazquez-Pena, Maria Guadalupe
   Vargas-De-Leon, Cruz
   Camacho-Perez, Jorge Fernando
   Velazquez-Castro, Jorge
TI Analysis and Bayesian estimation of a model for Chikungunya dynamics
   with relapse: An outbreak in Acapulco, Mexico
SO MATHEMATICAL BIOSCIENCES AND ENGINEERING
LA English
DT Article
DE Chikungunya virus outbreaks; bifurcation analysis; direct Lyapunov
   method; Bayesian estimation; local sensitivity analysis
ID GLOBAL PROPERTIES; VIRUS; DISEASE; INFECTION
AB Chikungunya is a vector-borne viral disease transmitted by Aedes aegypti and Aedes albopictus mosquitoes. It does not have any specific treatment, and there is no vaccine. Recent epidemiological data have indicated that a relapse of the infection can occur within three months of the initial infection; however, until now, mathematical models for the spread of the disease have not considered this factor. We propose a mathematical model for the transmission of the Chikungunya virus that considers relapse. We calculated the basic reproductive number (R0) of the disease by using the next-generation operator method. We proved the existence of a forward bifurcation. We determined the existence and the global stability of the equilibrium points by using the Lyapunov function method. We fitted the model to data from an outbreak in 2015 in Acapulco, Mexico to estimate the model parameters and R0 with the Bayesian approach via a Hamiltonian Monte Carlo method. In the local sensitivity analysis, we found that the fraction of infected individuals who become asymptomatic has a strong impact on the basic reproductive number and makes some control measures insufficient. The impact of the fraction of infected individuals who become asymptomatic should be considered in Chikungunya control strategies.
C1 [Vazquez-Pena, Maria Guadalupe; Velazquez-Castro, Jorge] Benemerita Univ Autonoma Puebla, Fac Ciencias Fis Matemat, Puebla, Mexico.
   [Vargas-De-Leon, Cruz] Hosp Juarez Mex, Div Invest, Mexico City 07760, Mexico.
   [Vargas-De-Leon, Cruz] Inst Politecn Nacl, Escuela Super Med, Secc Estudios Posgrad Invest, Mexico City 11340, Mexico.
   [Camacho-Perez, Jorge Fernando] Univ Autonoma Ciudad Mexico, Maestria Ciencias Complej, Mexico City 03100, Mexico.
C3 Benemerita Universidad Autonoma de Puebla; Instituto Politecnico
   Nacional - Mexico
RP Vargas-De-León, C (corresponding author), Hosp Juarez Mex, Div Invest, Mexico City 07760, Mexico.; Vargas-De-León, C (corresponding author), Inst Politecn Nacl, Escuela Super Med, Secc Estudios Posgrad Invest, Mexico City 11340, Mexico.
RI Velázquez-Castro, Jorge/A-9348-2016; Vargas-De-León, Cruz/F-8982-2012;
   Vargas-De-Leon, Cruz/F-8982-2012
OI Vazquez Pena, Maria Guadalupe/0009-0006-9778-8835; Vargas-De-Leon,
   Cruz/0000-0001-9428-3619
FU CONAHCYT-Ciencia de Frontera project [684340]; CONAHCYT [684340]
FX This work was partially supported by the CONAHCYT-Ciencia de Frontera
   project "Ecuaciones de evolucion, sus estados estacionarios y su
   comportamiento asintotico con aplicaciones en Fisica y Biologia"
   (project no. 684340). Vazquez-Pena is indebted to CONAHCYT for the
   scholarship (project no. 684340) that allowed him to carry out his
   thesis to obtain a Bachelor's degree in Applied Mathematics at the Benem
   ' erita Universidad Aut ' onoma de Puebla.
CR Abboubakar H, 2021, CHAOS SOLITON FRACT, V150, DOI 10.1016/j.chaos.2021.111197
   Bezanson J, 2017, SIAM REV, V59, P65, DOI 10.1137/141000671
   Borgherini G, 2008, CLIN INFECT DIS, V47, P469, DOI 10.1086/590003
   Rivera-Avila RC, 2014, SALUD PUBLICA MEXICO, V56, P402
   Castillo-Chavez C, 2004, MATH BIOSCI ENG, V1, P361, DOI 10.3934/mbe.2004.1.361
   Cole D.J., 2020, PARAMETER REDUNDANCY
   Consejo Nacional de Poblacion, 2022, Indicadores Demograficos de Mexico de 1950 a 2050
   Couturier E, 2012, RHEUMATOLOGY, V51, P1315, DOI 10.1093/rheumatology/kes015
   de Leon C.V., 2008, Foro-Red-Mat: Revista electronica de contenido matematico, V25, P1
   Dumont Y, 2008, MATH BIOSCI, V213, P80, DOI 10.1016/j.mbs.2008.02.008
   Dumont Y, 2010, MATH BIOSCI ENG, V7, P313, DOI 10.3934/mbe.2010.7.313
   Ge H, 2018, PR MACH LEARN RES, V84
   Gelman A., 1992, STAT SCI, V7, P457, DOI [10.1214/ss/1177011136, DOI 10.1214/SS/1177011136]
   González-Parra GC, 2019, MATH COMPUT APPL, V24, DOI 10.3390/mca24010006
   Haider N, 2020, EMERG INFECT DIS, V26, P2429, DOI 10.3201/eid2610.190957
   Hoffman MD, 2014, J MACH LEARN RES, V15, P1593
   Korobeinikov A, 2004, B MATH BIOL, V66, P879, DOI 10.1016/j.bulm.2004.02.001
   Korobeinikov A, 2004, MATH MED BIOL, V21, P75
   La Salle J., 2012, STABILITY LIAPUNOVS
   Li-Martin A, 2023, MATH BIOSCI ENG, V20, P955, DOI 10.3934/mbe.2023044
   Lloyd A., 2009, Mathematical and statistical estimation approaches in epidemiology, P123, DOI DOI 10.1007/978-90-481-2313-1_6
   Rackauckas C., 2017, J. Open Res. Softw., V5, DOI DOI 10.5334/JORS.151
   Ruiz-Moreno D, 2012, PLOS NEGLECT TROP D, V6, DOI 10.1371/journal.pntd.0001918
   Simon F, 2007, MEDICINE, V86, P123, DOI 10.1097/MD/0b013e31806010a5
   Staikowsky F, 2008, EPIDEMIOL INFECT, V136, P196, DOI 10.1017/S0950268807008424
   van den Driessche P, 2002, MATH BIOSCI, V180, P29, DOI 10.1016/S0025-5564(02)00108-6
   Vargas-De-León C, 2012, MATH BIOSCI ENG, V9, P165, DOI 10.3934/mbe.2012.9.165
   de la Cruz-Castro IX, 2020, VECTOR-BORNE ZOONOT, V20, P782, DOI 10.1089/vbz.2020.2615
   Yactayo S, 2016, J INFECT DIS, V214, pS441, DOI 10.1093/infdis/jiw390
   Yangla J, 2023, SCI AFR, V21, DOI 10.1016/j.sciaf.2023.e01812
NR 30
TC 1
Z9 2
U1 1
U2 4
PU AMER INST MATHEMATICAL SCIENCES-AIMS
PI SPRINGFIELD
PA PO BOX 2604, SPRINGFIELD, MO 65801-2604, UNITED STATES
SN 1547-1063
EI 1551-0018
J9 MATH BIOSCI ENG
JI Math. Biosci. Eng.
PY 2023
VL 20
IS 10
BP 18123
EP 18145
DI 10.3934/mbe.2023805
PG 23
WC Mathematical & Computational Biology
WE Science Citation Index Expanded (SCI-EXPANDED)
SC Mathematical & Computational Biology
GA U4PT0
UT WOS:001084642200012
PM 38052551
OA gold
DA 2025-07-26
ER

PT J
AU Vicencio, D
   Vasilieva, O
   Gajardo, P
AF Vicencio, Diego
   Vasilieva, Olga
   Gajardo, Pedro
TI Monotonicity properties arising in a simple model of Wolbachia
   invasion for wild mosquito populations
SO MATHEMATICAL BIOSCIENCES AND ENGINEERING
LA English
DT Article
DE Wolbachia symbiont; monotone dynamics; competitive model; minimum viable
   population size
ID TIME-OPTIMAL TRAJECTORIES; SINGLE-INPUT SYSTEMS; AEDES-AEGYPTI;
   SHORTENING WOLBACHIA; STABLE INTRODUCTION; DENGUE; INFECTION;
   STRATEGIES; ALBOPICTUS; CHIKUNGUNYA
AB In this paper, we propose a simplified bidimensional Wolbachia infestation model in a population of Aedes aegypti mosquitoes, preserving the main features associated with the biology of this species that can be found in higher-dimensional models. Namely, our model represents the maternal transmission of the Wolbachia symbiont, expresses the reproductive phenotype of cytoplasmic incompatibility, accounts for different fecundities and mortalities of infected and wild insects, and exhibits the bistable nature leading to the so-called principle of competitive exclusion. Using tools borrowed from monotone dynamical system theory, in the proposed model, we prove the existence of an invariant threshold manifold that allows us to provide practical recommendations for performing single and periodic releases of Wolbachia-carrying mosquitoes, seeking the eventual elimination of wild insects that are capable of transmitting infections to humans. We illustrate these findings with numerical simulations using parameter values corresponding to the wMelPop strain of Wolbachia that is considered the best virus blocker but induces fitness loss in its carriers. In these tests, we considered multiple scenarios contrasting a periodic release strategy against a strategy with a single inundative release, comparing their effectiveness. Our study is presented as an expository and mathematically accessible tool to study the use of Wolbachia-based biocontrol versus more complex models.
C1 [Vicencio, Diego; Gajardo, Pedro] Univ Tecn Federico Santa Maria, Departmento Matemat, Ave Espana 1680, Valparaiso 2390123, Chile.
   [Vasilieva, Olga] Univ Valle, Departmento Matemat, Cl 13,100-00, Cali 760032, Valle Del Cauca, Colombia.
C3 Universidad Tecnica Federico Santa Maria; Universidad del Valle
RP Vicencio, D (corresponding author), Univ Tecn Federico Santa Maria, Departmento Matemat, Ave Espana 1680, Valparaiso 2390123, Chile.
EM diego.vicencio@alumnos.usm.cl
RI Vasilieva, Olga/G-7708-2016
OI Vasilieva, Olga/0000-0002-1886-2528
FU program CONICYT PFCHA/Doctorado Becas Chile [2017-21171813]; FONDECYT
   ANID-Chile program [1200355]; ANID/BASAL [FB210005]; National Fund for
   Science, Technology, and Innovation (Autonomous Heritage Fund Francisco
   Jose de Caldas) [1106-852-69523, CT FP 80740-439-2020, CI -71241]; STIC
   AmSud Program [20-STIC-05]
FX Diego Vicencio was supported by the program CONICYT PFCHA/Doctorado
   Becas Chile/2017-21171813 and FONDECYT grant N 1200355 ANID-Chile
   program. Pedro Gajardo was partially supported by FONDECYT grant N
   1200355 ANID-Chile program, and ANID/BASAL FB210005. Olga Vasilieva
   acknowledges financial support from the National Fund for Science,
   Technology, and Innovation (Autonomous Heritage Fund Francisco Jose de
   Caldas) by way of the Research Program No. 1106-852-69523 (Principal
   Investigator: Hector J. Martinez) , Contract: CT FP 80740-439-2020
   (Colombian Ministry of Science, Technology, and Innovation -
   Minciencias) , Grant ID: CI-71241 (Universidad del Valle, Colombia) .
   Olga Vasilieva also appreciates the endorsement obtained from the STIC
   AmSud Program for regional cooperation (20-STIC-05 NEMBICA project,
   international coordinator: Pierre-Alexandre Bliman, INRIA - France) .
CR Adekunle AI, 2019, INFECT DIS MODEL, V4, P265, DOI 10.1016/j.idm.2019.10.001
   Aida H. Nur, 2011, Asian Pacific Journal of Tropical Biomedicine, V1, P472, DOI 10.1016/S2221-1691(11)60103-2
   Almeida Luis, 2020, ESAIM: Proceedings and Surveys, V67, P16, DOI 10.1051/proc/202067002
   Almeida L, 2019, MATH BIOSCI ENG, V16, P6274, DOI 10.3934/mbe.2019313
   Almeida L, 2019, SIAM J MATH ANAL, V51, P3170, DOI 10.1137/18M1189841
   Angeli D, 2003, IEEE T AUTOMAT CONTR, V48, P1684, DOI 10.1109/TAC.2003.817920
   Bliman PA, 2021, EUR J CONTROL, V59, P188, DOI 10.1016/j.ejcon.2020.09.006
   Bliman PA, 2019, MATH BIOSCI, V314, P43, DOI 10.1016/j.mbs.2019.06.002
   Bliman PA, 2018, J MATH BIOL, V76, P1269, DOI 10.1007/s00285-017-1174-x
   Boscain U., 2004, MATHEMATIQUES APPL, VVolume 43
   Campo-Duarte D., 2017, APPL MATH INFORM SCI, V11, P1011, DOI 10.18576/amis/110408
   Campo-Duarte D.E., 2017, Int. J. Pure Appl. Math., V112, P219
   Campo-Duarte DE, 2018, J MATH BIOL, V76, P1907, DOI 10.1007/s00285-018-1213-2
   Dutra HLC, 2016, CELL HOST MICROBE, V19, P771, DOI 10.1016/j.chom.2016.04.021
   Chan MHT, 2013, B MATH BIOL, V75, P1501, DOI 10.1007/s11538-013-9857-y
   Cianci D, 2013, J MED ENTOMOL, V50, P533, DOI 10.1603/ME12126
   Contreras-Julio D, 2020, SIAM J APPL DYN SYST, V19, P1392, DOI 10.1137/20M131299X
   Crain PR, 2011, BMC EVOL BIOL, V11, DOI 10.1186/1471-2148-11-290
   de Oliveira S, 2017, PLOS NEGLECT TROP D, V11, DOI 10.1371/journal.pntd.0005947
   Delatte H, 2009, J MED ENTOMOL, V46, P33, DOI 10.1603/033.046.0105
   Dorigatti I, 2018, TRENDS PARASITOL, V34, P102, DOI 10.1016/j.pt.2017.11.002
   Escobar-Lasso OE, 2021, STUD APPL MATH, V146, P565, DOI 10.1111/sapm.12356
   Farkas JZ, 2017, J MATH BIOL, V75, P621, DOI 10.1007/s00285-017-1096-7
   Farkas JZ, 2010, B MATH BIOL, V72, P2067, DOI 10.1007/s11538-010-9528-1
   Fenton A, 2011, AM NAT, V178, P333, DOI 10.1086/661247
   Ferguson NM, 2015, SCI TRANSL MED, V7, DOI 10.1126/scitranslmed.3010370
   Ferreira CP, 2020, THEOR ECOL-NETH, V13, P137, DOI 10.1007/s12080-019-00435-9
   Gong JT, 2020, CURR BIOL, V30, P4837, DOI 10.1016/j.cub.2020.09.033
   Gouagna LC, 2015, ACTA TROP, V143, P89, DOI 10.1016/j.actatropica.2014.12.011
   Arias-Castro JH, 2020, GAMES-BASEL, V11, DOI 10.3390/g11040062
   Hoffmann AA, 2011, NATURE, V476, P454, DOI 10.1038/nature10356
   Hsu SB, 1996, T AM MATH SOC, V348, P4083, DOI 10.1090/S0002-9947-96-01724-2
   Jiang JF, 2004, J DIFFER EQUATIONS, V203, P313, DOI 10.1016/j.jde.2004.05.002
   McMeniman CJ, 2010, PLOS NEGLECT TROP D, V4, DOI 10.1371/journal.pntd.0000748
   McMeniman CJ, 2009, SCIENCE, V323, P141, DOI 10.1126/science.1165326
   Moreira LA, 2009, CELL, V139, P1268, DOI 10.1016/j.cell.2009.11.042
   Perko L., 2013, DIFFERENTIAL EQUATIO
   Pimentel AC, 2021, FRONT IMMUNOL, V11, DOI 10.3389/fimmu.2020.626329
   Pliego-Pliego E, 2020, APPL MATH MODEL, V81, P296, DOI 10.1016/j.apm.2019.12.025
   Ritchie SA, 2015, PLOS NEGLECT TROP D, V9, DOI 10.1371/journal.pntd.0003930
   Ruang-areerate T, 2006, P NATL ACAD SCI USA, V103, P12534, DOI 10.1073/pnas.0508879103
   Schraiber JG, 2012, J THEOR BIOL, V297, P26, DOI 10.1016/j.jtbi.2011.12.006
   Smith H. L, 2008, MONOTONE DYNAMICAL S
   Smith HL, 2017, DISCRETE CONT DYN-A, V37, P485, DOI 10.3934/dcds.2017020
   Styer LM, 2007, VECTOR-BORNE ZOONOT, V7, P86, DOI 10.1089/vbz.2007.0216
   Suh E, 2013, J INVERTEBR PATHOL, V114, P173, DOI 10.1016/j.jip.2013.08.001
   SUSSMANN HJ, 1987, SIAM J CONTROL OPTIM, V25, P433, DOI 10.1137/0325025
   SUSSMANN HJ, 1987, SIAM J CONTROL OPTIM, V25, P868, DOI 10.1137/0325048
   SUSSMANN HJ, 1987, SIAM J CONTROL OPTIM, V25, P1145, DOI 10.1137/0325062
   Turelli M, 2010, EVOLUTION, V64, P232, DOI 10.1111/j.1558-5646.2009.00822.x
   Walker T, 2011, NATURE, V476, P450, DOI 10.1038/nature10355
   Woolfit M, 2013, GENOME BIOL EVOL, V5, P2189, DOI 10.1093/gbe/evt169
   Xue L, 2017, J BIOL DYNAM, V11, P216, DOI 10.1080/17513758.2016.1229051
   Yeap HL, 2011, GENETICS, V187, P583, DOI 10.1534/genetics.110.122390
   Zheng B, 2014, SIAM J APPL MATH, V74, P743, DOI 10.1137/13093354X
NR 55
TC 3
Z9 3
U1 0
U2 11
PU AMER INST MATHEMATICAL SCIENCES-AIMS
PI SPRINGFIELD
PA PO BOX 2604, SPRINGFIELD, MO 65801-2604, UNITED STATES
SN 1547-1063
EI 1551-0018
J9 MATH BIOSCI ENG
JI Math. Biosci. Eng.
PY 2023
VL 20
IS 1
BP 1148
EP 1175
DI 10.3934/mbe.2023053
PG 28
WC Mathematical & Computational Biology
WE Science Citation Index Expanded (SCI-EXPANDED)
SC Mathematical & Computational Biology
GA 7J6VX
UT WOS:000904720600004
PM 36650806
OA gold
DA 2025-07-26
ER

PT J
AU Wan-Norafikah, O
   Hasani, NAH
   Nabila, A
   Najibah, I
   Nurjuani, AHH
   Masliana, M
   Aliah-Diyanah, S
   Alia-Yasmin, Z
   Yasmin-Zafirah, I
   Farah-Farhani, A
   Azahari, AH
   Faiqah-Nadhirah, M
   Nurul-Azira, MS
AF Wan-Norafikah, Othman
   Hasani, Narimah Abdul Hamid
   Nabila, Abu Bakar
   Najibah, Ibrahim
   Nurjuani, Abdul Hadi Hazirah
   Masliana, Muhamad
   Aliah-Diyanah, Sharifah
   Alia-Yasmin, Zakaria
   Yasmin-Zafirah, Ibrahim
   Farah-Farhani, Azhar
   Azahari, Abdul Hadi
   Faiqah-Nadhirah, Mazkamal
   Nurul-Azira, Mohd Shah
TI Insecticide Susceptibility Tests of Aedes albopictus Skuse
   in Geothermal Hot Springs, Malaysia
SO CHIANG MAI JOURNAL OF SCIENCE
LA English
DT Article
DE insecticide susceptibility; organophosphates; carbamates; Aedes
   albopictus; hot springs; Malaysia
ID ORGANOPHOSPHATE PESTICIDES; MECHANISMS; DIVERSITY; CARBAMATE; CULICIDAE;
   SELANGOR; AEGYPTI; SITE
AB Dengue fever is a major public health concern, including more than 20,000 reported dengue cases annually in Malaysia. Aedes albopictus is the primary vector of chikungunya and secondary vector of dengue and Zika viruses. The susceptibility to dichlorodiphenyltrichloroethane (DDT), dieldrin, fenitrothion, pirimiphos-methyl, propoxur and bendiocarb of Ae. albopictus from four hot springs in Selangor, Malaysia was ascertained in accordance with World Health Organization guidelines. Threeto five -day old female mosquitoes which were reared from eggs collected by ovitraps were exposed to discriminating dosages of insecticides for 1 hr recommended exposure period, and the 24 h mortality was recorded. The Kerling Hot spring (KERL) population was susceptible to six insecticides. All four field populations were susceptible to pirimiphos-methyl 0.25% indicating it could be considered as a replacement insecticide for future vector control operations. Propoxur is the second in line as an alternative insecticide based on mortality > 80.0%. Nevertheless, it is necessary to confirm their crossresistance to pyrethroids and other organophosphates before using them in rotation in the management of insecticide resistance.
C1 [Wan-Norafikah, Othman; Hasani, Narimah Abdul Hamid; Nabila, Abu Bakar; Najibah, Ibrahim; Nurjuani, Abdul Hadi Hazirah; Masliana, Muhamad; Aliah-Diyanah, Sharifah; Alia-Yasmin, Zakaria; Yasmin-Zafirah, Ibrahim; Farah-Farhani, Azhar; Faiqah-Nadhirah, Mazkamal; Nurul-Azira, Mohd Shah] Univ Teknol MARA UiTM, Selangor Branch, Fac Med, Sungai Buloh Campus,Jalan Hosp, Sungai Buloh 47000, Selangor, Malaysia.
   [Wan-Norafikah, Othman; Hasani, Narimah Abdul Hamid; Nurul-Azira, Mohd Shah] Univ Teknol MARA UiTM, HW ReNeU, Shah Alam 40450, Selangor, Malaysia.
   [Wan-Norafikah, Othman] Univ Teknol MARA UiTM, Inst Med Mol Biotechnol IMMB, Fac Med, Selangor Branch, Sungai Buloh Campus,Jalan Hosp, Sungai Buloh 47000, Selangor, Malaysia.
   [Nabila, Abu Bakar] Univ Malaya, Inst Biol Sci, Fac Sci, Kuala Lumpur 50603, Malaysia.
   [Najibah, Ibrahim; Nurjuani, Abdul Hadi Hazirah] Univ Malaysia Sabah, Fac Sci & Nat Resources, Jalan UMS, Kota Kinabalu 88400, Sabah, Malaysia.
   [Aliah-Diyanah, Sharifah; Farah-Farhani, Azhar] Univ Teknol MARA UiTM, Fac Appl Sci, Negeri Sembilan Branch, Kuala Pilah Campus, Kuala Pilah 72000, Negeri Sembilan, Malaysia.
   [Alia-Yasmin, Zakaria; Yasmin-Zafirah, Ibrahim] Univ Kebangsaan Malaysia, Fac Hlth Sci, Kuala Lumpur Campus,Jalan Raja Muda Abdul Aziz, Kuala Lumpur 50300, Malaysia.
   [Farah-Farhani, Azhar] Univ Teknol MARA UiTM, Fac Appl Sci, Pahang Branch, Jengka Campus, Bandar Tun Abdul Razak Je 26400, Pahang, Malaysia.
   [Azahari, Abdul Hadi] Minist Hlth Malaysia, Inst Med Res IMR, Natl Inst Hlth, WHO Collaborating Ctr Vectors,Med Entomol Unit, Block C,Jalan Setia Murni U13-52,Seksyen U13, Shah Alam 40170, Selangor, Malaysia.
   [Faiqah-Nadhirah, Mazkamal] Univ Teknol Malaysia, Fac Sci, Dept Biosci, Skudai 81310, Johor, Malaysia.
C3 Universiti Teknologi MARA; Universiti Malaya; Universiti Malaysia Sabah;
   Universiti Kebangsaan Malaysia; Universiti Kebangsaan Malaysia;
   Kementerian Kesihatan Malaysia; Universiti Teknologi Malaysia
RP Wan-Norafikah, O (corresponding author), Univ Teknol MARA UiTM, Selangor Branch, Fac Med, Sungai Buloh Campus,Jalan Hosp, Sungai Buloh 47000, Selangor, Malaysia.; Wan-Norafikah, O (corresponding author), Univ Teknol MARA UiTM, HW ReNeU, Shah Alam 40450, Selangor, Malaysia.; Wan-Norafikah, O (corresponding author), Univ Teknol MARA UiTM, Inst Med Mol Biotechnol IMMB, Fac Med, Selangor Branch, Sungai Buloh Campus,Jalan Hosp, Sungai Buloh 47000, Selangor, Malaysia.
EM norafikah@uitm.edu.my
RI Wan-Norafikah, Othman/HRB-4264-2023
FU Dana UiTM Cawangan Selangor Research Grant from UiTM Selangor Branch; 
   [600-UiTMSEL (PI. 5/4) (021/2020]
FX The authors are thankful to the Medical Entomology Unit, Institute for
   Medical Research (IMR) , Ministry of Health (MOH) Malaysia for supplying
   the reference strain of mosquitoes. The technical assistance of all
   staff of the Laboratory Animal Care Unit (LACU) , Faculty of Medicine,
   UiTM Sungai Buloh Campus throughout this work are also duly appreciated.
   This work was funded under the Dana UiTM Cawangan Selangor Research
   Grant (DUCS 2.0) [600-UiTMSEL (PI. 5/4) (021/2020) ] from the UiTM
   Selangor Branch.
CR Abbott WS, 1925, J ECON ENTOMOL, V18, P265, DOI 10.1093/jee/18.2.265a
   [Anonymous], 1992, WHO TECH REP SER, P1
   [Anonymous], 2009, Global Insecticide Use for Vector-Borne Disease Control, V4th
   [Anonymous], 1997, Guidelines on the use of ovitrap for Aedes surveillance
   [Anonymous], 2016, Monitoring and managing insecticide resistance in Aedes mosquito populations Interim guidance for entomologists
   Bhatt S, 2013, NATURE, V496, P504, DOI 10.1038/nature12060
   Canli AG, 2019, MOLECULES, V24, DOI 10.3390/molecules24244621
   Chen Z, 2019, SCI REP-UK, V9, DOI 10.1038/s41598-019-49753-2
   Dow RA, 2015, ZOOTAXA, V4033, P301, DOI 10.11646/zootaxa.4033.3.1
   Ecobichon D.J., 1994, Pesticides and Neurological Diseases, P251
   Fujii S, 2021, J INSECT PHYSIOL, V133, DOI 10.1016/j.jinsphys.2021.104288
   Hamzah Z., 2013, Malays J Anal Sci, V17, P436
   Hemasundaram A, 2004, ANAL SCI, V20, P1707, DOI 10.2116/analsci.20.1707
   Huang CC, 2018, INT J ENV RES PUB HE, V15, DOI 10.3390/ijerph15091869
   James SL, 2018, LANCET, V392, P1789, DOI [10.1016/s0140-6736(18)32335-3, 10.1016/S0140-6736(18)32335-3]
   Jeffery J., 2012, Illustrated keys: some mosquitoes of Peninsula Malaysia
   Jiang Y, 2013, PESTIC BIOCHEM PHYS, V106, P156, DOI 10.1016/j.pestbp.2013.03.006
   Kambura AK, 2016, BMC MICROBIOL, V16, DOI 10.1186/s12866-016-0748-x
   Keswani C, 2022, ENVIRON GEOCHEM HLTH, V44, P149, DOI 10.1007/s10653-021-00946-7
   Ketua Pengarah Kesihatan, 2022, Kenyataan Media Kementerian Kesihatan Malaysia: Situasi semasa demam denggi di Malaysia tahun 2022, Media Statement
   Lee H. L., 1992, Mosquito Borne Diseases Bulletin, V9, P9
   Leong KH, 2007, CHEMOSPHERE, V66, P1153, DOI 10.1016/j.chemosphere.2006.06.009
   Lopez-Apodaca LI, 2022, FRONT VET SCI, V9, DOI 10.3389/fvets.2022.1057686
   Lounibos LP, 2016, J INFECT DIS, V214, pS453, DOI 10.1093/infdis/jiw285
   Low VL, 2013, PLOS ONE, V8, DOI 10.1371/journal.pone.0079928
   Mdeni NL, 2022, MOLECULES, V27, DOI 10.3390/molecules27030618
   Muhammed M, 2022, MALARIA J, V21, DOI 10.1186/s12936-022-04320-5
   Munhenga G, 2014, MALARIA J, V13, DOI 10.1186/1475-2875-13-27
   Nerudová J, 2015, ZOOTAXA, V3955, P123, DOI 10.11646/zootaxa.3955.1.7
   Nikookar SH, 2019, J ARTHROPOD-BORNE DI, V13, P378
   Ong SQ, 2016, SAINS MALAYS, V45, P777
   Rong LS, 2012, SE ASIAN J TROP MED, V43, P34
   Santos AA, 2022, BIOLOGY-BASEL, V11, DOI 10.3390/biology11020273
   Siam HA, 2022, PARASITOL INT, V90, DOI 10.1016/j.parint.2022.102613
   Soares APM, 2020, J VECTOR ECOL, V45, P312, DOI 10.1111/jvec.12402
   Sompong Udomluk, 2006, Chiang Mai Journal of Science, V33, P363
   Sum C.W., 2010, P WORLD GEOTHERMAL C, P1
   Vos T, 2017, LANCET, V390, P1211, DOI 10.1016/S0140-6736(17)32154-2
   Wagner K., 2016, Hot Springs in West Malaysia: A Guide to their Wonderful Charms, V1st
   Wan-Norafikah O, 2019, SE ASIAN J TROP MED, V50, P469
   WHO, 1998, TEST PROC INS RES MO
   Winterbourn M. J., 1969, New Zealand Journal of Marine and Freshwater Research, V3, P459
   Zhang XL, 2019, INSECTS, V10, DOI 10.3390/insects10090288
NR 43
TC 0
Z9 0
U1 1
U2 3
PU CHIANG MAI UNIV, FAC SCIENCE
PI CHIANG MAI
PA 239 HUAY KAEW RD, T SUTHEP, CHIANG MAI, 50200, THAILAND
SN 0125-2526
J9 CHIANG MAI J SCI
JI Chiang Mai J. Sci.
PD JAN
PY 2023
VL 51
IS 1
AR e2024011
DI 10.12982/CMJS.2024.011
PG 13
WC Multidisciplinary Sciences
WE Science Citation Index Expanded (SCI-EXPANDED)
SC Science & Technology - Other Topics
GA OK2G8
UT WOS:001207093600002
OA Bronze
DA 2025-07-26
ER

PT J
AU Westcott, CE
   Isom, CM
   Karki, D
   Sokoloski, KJ
AF Westcott, Claire E.
   Isom, Cierra M.
   Karki, Deepa
   Sokoloski, Kevin J.
TI Dancing with the Devil: A Review of the Importance of Host RNA-Binding
   Proteins to Alphaviral RNAs during Infection
SO VIRUSES-BASEL
LA English
DT Review
DE alphavirus; RNA-binding protein; host; pathogen interactions
ID SEMLIKI-FOREST-VIRUS; SITE-DIRECTED MUTATIONS; SINDBIS-VIRUS;
   MESSENGER-RNA; MINUS-STRAND; REPLICATION COMPLEXES; CHIKUNGUNYA VIRUS;
   GENE-EXPRESSION; HUR PROTEIN; VIRAL-RNA
AB Alphaviruses are arthropod-borne, single-stranded positive sense RNA viruses that rely on the engagement of host RNA-binding proteins to efficiently complete the viral lifecycle. Because of this reliance on host proteins, the identification of host/pathogen interactions and the subsequent characterization of their importance to viral infection has been an intensive area of study for several decades. Many of these host protein interaction studies have evaluated the Protein:Protein interactions of viral proteins during infection and a significant number of host proteins identified by these discovery efforts have been RNA Binding Proteins (RBPs). Considering this recognition, the field has shifted towards discovery efforts involving the direct identification of host factors that engage viral RNAs during infection using innovative discovery approaches. Collectively, these efforts have led to significant advancements in the understanding of alphaviral molecular biology; however, the precise extent and means by which many RBPs influence viral infection is unclear as their specific contributions to infection, as per any RNA:Protein interaction, have often been overlooked. The purpose of this review is to summarize the discovery of host/pathogen interactions during alphaviral infection with a specific emphasis on RBPs, to use new ontological analyses to reveal potential functional commonalities across alphaviral RBP interactants, and to identify host RBPs that have, and have yet to be, evaluated in their native context as RNA:Protein interactors.
C1 [Westcott, Claire E.; Isom, Cierra M.; Karki, Deepa; Sokoloski, Kevin J.] Univ Louisville, Sch Med, Dept Microbiol & Immunol, Louisville, KY 40202 USA.
   [Sokoloski, Kevin J.] Univ Louisville, Ctr Predict Med Biodef & Emerging Infect Dis CPM, Louisville, KY 40202 USA.
C3 University of Louisville; University of Louisville
RP Sokoloski, KJ (corresponding author), Univ Louisville, Sch Med, Dept Microbiol & Immunol, Louisville, KY 40202 USA.; Sokoloski, KJ (corresponding author), Univ Louisville, Ctr Predict Med Biodef & Emerging Infect Dis CPM, Louisville, KY 40202 USA.
EM kevin.sokoloski@louisville.edu
OI Karki, Deepa/0000-0002-4948-1744; Isom, Cierra/0000-0002-8808-4688
FU National Institute of Allergy and Infectious Diseases (NIH-NIAID) [R01
   AI153275]; COBRE program grant from the National Institute of General
   Medical Sciences (NIGMS) [P20 GM125504]; Integrated Programs in
   Biomedical Sciences (IPIBS); University of Louisville
FX This work was funded by grants from the National Institute of Allergy
   and Infectious Diseases (NIH-NIAID), specifically, R01 AI153275 to
   K.J.S.; and by a COBRE program grant from the National Institute of
   General Medical Sciences (NIGMS), P20 GM125504 to K.J.S. and R. Lamont.
   Additional support was received from the Integrated Programs in
   Biomedical Sciences (IPIBS) to C.E.W., and a generous startup package
   was provided by the University of Louisville to K.J.S.
CR Adouchief S, 2016, REV MED VIROL, V26, P221, DOI 10.1002/rmv.1876
   Amaya M, 2016, ANTIVIR RES, V131, P49, DOI 10.1016/j.antiviral.2016.04.008
   Atasheva S, 2007, J VIROL, V81, P5046, DOI 10.1128/JVI.02746-06
   Barnhart MD, 2013, CELL REP, V5, P909, DOI 10.1016/j.celrep.2013.10.012
   Battle DJ, 2006, MOL CELL, V23, P273, DOI 10.1016/j.molcel.2006.05.036
   BERBENBLOEMHEUVEL G, 1992, EUR J BIOCHEM, V208, P581, DOI 10.1111/j.1432-1033.1992.tb17222.x
   Bouraï M, 2012, J VIROL, V86, P3121, DOI 10.1128/JVI.06390-11
   Bradrick SS, 2009, PLOS ONE, V4, DOI 10.1371/journal.pone.0007030
   Brown RS, 2018, VIRUSES-BASEL, V10, DOI 10.3390/v10020089
   Burnham AJ, 2007, VIROLOGY, V367, P212, DOI 10.1016/j.virol.2007.05.008
   Button JM, 2020, CURR OPIN VIROL, V45, P25, DOI 10.1016/j.coviro.2020.06.005
   Campbell LP, 2015, PHILOS T R SOC B, V370, DOI 10.1098/rstb.2014.0135
   Cao LL, 2019, CELL HOST MICROBE, V26, P369, DOI 10.1016/j.chom.2019.08.010
   Cao P, 2019, PLOS PATHOG, V15, DOI 10.1371/journal.ppat.1007983
   Carrasco L, 2018, VIRUSES-BASEL, V10, DOI 10.3390/v10020070
   Collier B, 1998, J BIOL CHEM, V273, P22648, DOI 10.1074/jbc.273.35.22648
   Cousineau SE, 2022, VIRUSES-BASEL, V14, DOI 10.3390/v14020291
   Cristea IM, 2006, J BIOL CHEM, V281, P30269, DOI 10.1074/jbc.M603980200
   Cristea IM, 2010, J VIROL, V84, P6720, DOI 10.1128/JVI.01983-09
   Estañ MC, 2019, NAT COMMUN, V10, DOI 10.1038/s41467-019-08548-9
   Dai SR, 2022, J CELL PHYSIOL, V237, P2357, DOI 10.1002/jcp.30716
   De Tulleo L, 1998, EMBO J, V17, P4585, DOI 10.1093/emboj/17.16.4585
   Dechtawewat T, 2015, VIROL J, V12, DOI 10.1186/s12985-014-0219-7
   Dember LM, 1996, J BIOL CHEM, V271, P2783, DOI 10.1074/jbc.271.5.2783
   Dickson AM, 2012, J BIOL CHEM, V287, P36229, DOI 10.1074/jbc.M112.371203
   Doller A, 2008, MOL CELL BIOL, V28, P2608, DOI 10.1128/MCB.01530-07
   DUBUISSON J, 1993, J VIROL, V67, P3363, DOI 10.1128/JVI.67.6.3363-3374.1993
   Ertel KJ, 2010, J VIROL, V84, P4229, DOI 10.1128/JVI.02198-09
   FAN DP, 1978, CELL, V15, P985, DOI 10.1016/0092-8674(78)90282-9
   Fayzulin R, 2004, J VIROL, V78, P4953, DOI 10.1128/JVI.78.10.4953-4964.2004
   Firth AE, 2008, VIROL J, V5, DOI 10.1186/1743-422X-5-108
   Fleurdépine S, 2007, NUCLEIC ACIDS RES, V35, P3306, DOI 10.1093/nar/gkm200
   Florez PM, 2005, J VIROL, V79, P6172, DOI 10.1128/JVI.79.10.6172-6179.2005
   Förch P, 2000, MOL CELL, V6, P1089, DOI 10.1016/S1097-2765(00)00107-6
   Foy NJ, 2013, J VIROL, V87, P1997, DOI 10.1128/JVI.02853-12
   Francisco-Velilla R, 2016, NUCLEIC ACIDS RES, V44, P8335, DOI 10.1093/nar/gkw702
   Frolov I, 2001, RNA, V7, P1638, DOI 10.1017/S135583820101010X
   Frolova E, 2006, J VIROL, V80, P4122, DOI 10.1128/JVI.80.8.4122-4134.2006
   Fros JJ, 2015, PARASITE VECTOR, V8, DOI 10.1186/s13071-015-1070-4
   FROSHAUER S, 1988, J CELL BIOL, V107, P2075, DOI 10.1083/jcb.107.6.2075
   Gamarnik AV, 1997, RNA, V3, P882
   Garcia-Moreno M, 2019, MOL CELL, V74, P196, DOI 10.1016/j.molcel.2019.01.017
   Garneau NL, 2008, J VIROL, V82, P880, DOI 10.1128/JVI.01205-07
   GAROFF H, 1990, J CELL BIOL, V111, P867, DOI 10.1083/jcb.111.3.867
   Gebhart NN, 2020, PLOS ONE, V15, DOI 10.1371/journal.pone.0238254
   Geuens T, 2016, HUM GENET, V135, P851, DOI 10.1007/s00439-016-1683-5
   Gorchakov R, 2004, J VIROL, V78, P61, DOI 10.1128/JVI.78.1.61-75.2004
   Gorchakov R, 2008, J VIROL, V82, P6218, DOI 10.1128/JVI.02624-07
   Götte B, 2020, J VIROL, V94, DOI 10.1128/JVI.01681-19
   Gui HX, 2010, J BIOMED SCI, V17, DOI 10.1186/1423-0127-17-59
   Hardy RW, 2006, VIROLOGY, V345, P520, DOI 10.1016/j.virol.2005.10.018
   HARDY WR, 1990, VIROLOGY, V177, P199
   HELENIUS A, 1984, BIOL CELL, V51, P181, DOI 10.1111/j.1768-322X.1984.tb00297.x
   HELENIUS A, 1980, J CELL BIOL, V84, P404, DOI 10.1083/jcb.84.2.404
   Herrmann C, 2020, NAT MICROBIOL, V5, P1217, DOI 10.1038/s41564-020-0750-9
   Hinton SD, 2010, BIOCHEM J, V427, P349, DOI 10.1042/BJ20091383
   Hyde JL, 2015, VIRUS RES, V206, P99, DOI 10.1016/j.virusres.2015.01.016
   Iselin L, 2022, TRENDS BIOCHEM SCI, V47, P23, DOI 10.1016/j.tibs.2021.08.002
   IVANOVA L, 1993, J VIROL, V67, P2546, DOI 10.1128/JVI.67.5.2546-2551.1993
   Jarmoskaite I, 2014, ANNU REV BIOCHEM, V83, P697, DOI 10.1146/annurev-biochem-060713-035546
   Johansson MA, 2014, PLOS ONE, V9, DOI 10.1371/journal.pone.0104915
   Kedersha NL, 1999, J CELL BIOL, V147, P1431, DOI 10.1083/jcb.147.7.1431
   Kendrick K, 2014, MMWR-MORBID MORTAL W, V63, P1137
   Kim CS, 2007, J VIROL, V81, P3852, DOI 10.1128/JVI.01311-06
   Kim DY, 2016, PLOS PATHOG, V12, DOI 10.1371/journal.ppat.1005810
   Klimstra WB, 1999, J VIROL, V73, P6299, DOI 10.1128/JVI.73.8.6299-6306.1999
   Kneller ELP, 2009, J VIROL, V83, P770, DOI 10.1128/JVI.01279-08
   Knipe DM, 2013, Fields Virology
   Kujala P, 2001, J VIROL, V75, P3873, DOI 10.1128/JVI.75.8.3873-3884.2001
   Kulasegaran-Shylini R, 2009, J VIROL, V83, P8327, DOI 10.1128/JVI.00586-09
   Kurkela S, 2005, J INFECT DIS, V191, P1820, DOI 10.1086/430007
   Kurkela S, 2008, SCAND J INFECT DIS, V40, P167, DOI 10.1080/00365540701586996
   LaPointe AT, 2018, J VIROL, V92, DOI 10.1128/JVI.02171-17
   Lawrence P, 2014, VIROLOGY, V452, P1, DOI 10.1016/j.virol.2013.12.040
   Lee S, 1996, STRUCTURE, V4, P531, DOI 10.1016/S0969-2126(96)00059-7
   LEMM JA, 1993, J VIROL, V67, P1905, DOI 10.1128/JVI.67.4.1905-1915.1993
   LEMM JA, 1994, EMBO J, V13, P2925, DOI 10.1002/j.1460-2075.1994.tb06587.x
   Levi LI, 2019, MICROORGANISMS, V7, DOI 10.3390/microorganisms7050133
   LI GP, 1989, J VIROL, V63, P1326, DOI 10.1128/JVI.63.3.1326-1337.1989
   LI GP, 1993, J VIROL, V67, P5062, DOI 10.1128/JVI.67.8.5062-5067.1993
   Li Y, 2014, J VIROL, V88, P7199, DOI 10.1128/JVI.00225-14
   LILJESTROM P, 1991, J VIROL, V65, P147
   Lin JY, 2009, J VIROL, V83, P6106, DOI 10.1128/JVI.02476-08
   Lin L, 2012, J VIROL, V86, P1942, DOI 10.1128/JVI.06362-11
   Liu N, 2015, NATURE, V518, P560, DOI 10.1038/nature14234
   Ma WJ, 1996, J BIOL CHEM, V271, P8144, DOI 10.1074/jbc.271.14.8144
   Marimoutou C, 2012, MEDICINE, V91, P212, DOI 10.1097/MD.0b013e318260b604
   Markovtsov V, 2000, MOL CELL BIOL, V20, P7463, DOI 10.1128/MCB.20.20.7463-7479.2000
   Matkovic R, 2019, J VIROL, V93, DOI 10.1128/JVI.01764-18
   Matsuki H, 2013, GENES CELLS, V18, P135, DOI 10.1111/gtc.12023
   McInerney GM, 2005, MOL BIOL CELL, V16, P3753, DOI 10.1091/mbc.E05-02-0124
   Meisner NC, 2007, NAT CHEM BIOL, V3, P508, DOI 10.1038/nchembio.2007.14
   Mendes A, 2018, VIRUSES-BASEL, V10, DOI 10.3390/v10030138
   Meshram CD, 2020, J VIROL, V94, DOI 10.1128/JVI.00617-20
   Meshram CD, 2020, J VIROL, V94, DOI 10.1128/JVI.01841-19
   Moumen A, 2005, CELL, V123, P1065, DOI 10.1016/j.cell.2005.09.032
   NIESTERS HGM, 1990, J VIROL, V64, P4162, DOI 10.1128/JVI.64.9.4162-4168.1990
   Oberstrass FC, 2005, SCIENCE, V309, P2054, DOI 10.1126/science.1114066
   OU JH, 1982, J MOL BIOL, V156, P719, DOI 10.1016/0022-2836(82)90138-3
   Panas MD, 2014, J VIROL, V88, P5888, DOI 10.1128/JVI.00439-14
   Paranjape SM, 2007, J BIOL CHEM, V282, P30497, DOI 10.1074/jbc.M705755200
   PARDIGON N, 1993, J VIROL, V67, P5003, DOI 10.1128/JVI.67.8.5003-5011.1993
   PARDIGON N, 1992, J VIROL, V66, P1007, DOI 10.1128/JVI.66.2.1007-1015.1992
   Pardigon N, 1996, J VIROL, V70, P1173, DOI 10.1128/JVI.70.2.1173-1181.1996
   Patel RK, 2013, VIROLOGY, V441, P171, DOI 10.1016/j.virol.2013.03.022
   Pfeffer M, 1998, VIROLOGY, V240, P100, DOI 10.1006/viro.1997.8907
   Ramsey J, 2017, J VIROL, V91, DOI 10.1128/JVI.02000-16
   Rocak S, 2004, NAT REV MOL CELL BIO, V5, P232, DOI 10.1038/nrm1335
   Ryan C, 1998, VIROLOGY, V249, P62, DOI 10.1006/viro.1998.9281
   SCHMID S, 1989, J CELL BIOL, V108, P1291, DOI 10.1083/jcb.108.4.1291
   SCHMIDT M, 1988, J BIOL CHEM, V263, P18635
   Schnierle BS, 2019, VIRUSES-BASEL, V11, DOI 10.3390/v11111078
   Scholte FEM, 2015, J VIROL, V89, P4457, DOI 10.1128/JVI.03612-14
   Schwer B, 2001, NAT STRUCT BIOL, V8, P113, DOI 10.1038/84091
   Sheng C, 2013, VIRUS RES, V171, P257, DOI 10.1016/j.virusres.2012.11.014
   Shereen MA, 2021, PLOS NEGLECT TROP D, V15, DOI 10.1371/journal.pntd.0009362
   Shi ST, 2000, EMBO J, V19, P4701, DOI 10.1093/emboj/19.17.4701
   SHIRAKO Y, 1990, VIROLOGY, V177, P54, DOI 10.1016/0042-6822(90)90459-5
   SINGH R, 1995, SCIENCE, V268, P1173, DOI 10.1126/science.7761834
   Sissoko D, 2009, PLOS NEGLECT TROP D, V3, DOI 10.1371/journal.pntd.0000389
   Skoging U, 1996, STRUCTURE, V4, P519, DOI 10.1016/S0969-2126(96)00058-5
   Snyder JE, 2013, J VIROL, V87, P8511, DOI 10.1128/JVI.00449-13
   Sokoloski KJ, 2017, PLOS PATHOG, V13, DOI 10.1371/journal.ppat.1006473
   Sokoloski KJ, 2010, CELL HOST MICROBE, V8, P196, DOI 10.1016/j.chom.2010.07.003
   Sola I, 2011, J VIROL, V85, P5136, DOI 10.1128/JVI.00195-11
   STRAUSS JH, 1994, MICROBIOL REV, V58, P491, DOI 10.1128/MMBR.58.3.491-562.1994
   Tourrière H, 2003, J CELL BIOL, V160, P823, DOI 10.1083/jcb.200212128
   Tran H, 2003, MOL CELL BIOL, V23, P7177, DOI 10.1128/MCB.23.20.7177-7188.2003
   Tuittila MT, 2000, J VIROL, V74, P4579, DOI 10.1128/JVI.74.10.4579-4589.2000
   Varjak M, 2013, J VIROL, V87, P10295, DOI 10.1128/JVI.01105-13
   Vavougios GD, 2020, MED HYPOTHESES, V144, DOI 10.1016/j.mehy.2020.110212
   Vognsen T, 2013, PLOS ONE, V8, DOI 10.1371/journal.pone.0080947
   Walter BL, 2002, J VIROL, V76, P12008, DOI 10.1128/JVI.76.23.12008-12022.2002
   Wang H, 2013, ACTA CRYSTALLOGR D, V69, P373, DOI 10.1107/S0907444912047828
   Weaver SC, 2014, PLOS NEGLECT TROP D, V8, DOI 10.1371/journal.pntd.0002921
   Weaver SC, 2012, ANTIVIR RES, V94, P242, DOI 10.1016/j.antiviral.2012.04.002
   Wengler G, 2003, J GEN VIROL, V84, P173, DOI 10.1099/vir.0.18696-0
   Wengler G, 1996, VIROLOGY, V222, P123, DOI 10.1006/viro.1996.0403
   West KO, 2019, CELL REP, V29, P1594, DOI 10.1016/j.celrep.2019.09.078
   Westcott CE, 2022, VIRUSES-BASEL, V14, DOI 10.3390/v14071423
   Wilkinson TA, 2005, BIOCHEMISTRY-US, V44, P2800, DOI 10.1021/bi0479961
   Xu YJ, 2019, OPEN BIOL, V9, DOI 10.1098/rsob.180239
   Zacks MA, 2010, VET MICROBIOL, V140, P281, DOI 10.1016/j.vetmic.2009.08.023
   Zang WQ, 2001, J VIROL, V75, P10779, DOI 10.1128/JVI.75.22.10779-10786.2001
   Zhang K, 2018, P NATL ACAD SCI USA, V115, pE12218, DOI 10.1073/pnas.1818012115
   Zhang XY, 2003, J VIROL, V77, P2981, DOI 10.1128/JVI.77.5.2981-2989.2003
   Zhao XM, 2004, J VIROL, V78, P10888, DOI 10.1128/JVI.78.20.10888-10905.2004
NR 147
TC 5
Z9 5
U1 0
U2 4
PU MDPI
PI BASEL
PA ST ALBAN-ANLAGE 66, CH-4052 BASEL, SWITZERLAND
EI 1999-4915
J9 VIRUSES-BASEL
JI Viruses-Basel
PD JAN
PY 2023
VL 15
IS 1
AR 164
DI 10.3390/v15010164
PG 23
WC Virology
WE Science Citation Index Expanded (SCI-EXPANDED)
SC Virology
GA 8R2TV
UT WOS:000927749700001
PM 36680204
OA gold, Green Published
DA 2025-07-26
ER

PT J
AU Yarovaya, OI
   Laev, SS
   Salakhutdinov, NF
AF Yarovaya, Olga, I
   Laev, Sergey S.
   Salakhutdinov, Nariman F.
TI Antiviral properties of diterpenes and their derivatives
SO RUSSIAN CHEMICAL REVIEWS
LA English
DT Review
ID HEPATITIS B VIRUS; STRUCTURALLY DIVERSE DITERPENOIDS; CHIKUNGUNYA VIRUS;
   LATENT HIV-1; CASSANE FURANODITERPENES; ISOPIMARANE DITERPENOIDS;
   DOLABELLANE DITERPENES; CAESALPINIA-DECAPETALA; ABIETANE DITERPENOIDS;
   DAPHNANE DITERPENOIDS
AB The review focuses on low-molecular-weight natural metabolites of the diterpene series and their semi-synthetic analogues, which exhibit antiviral activity. Data on the antiviral activity of both plant extracts and their components are provided. The structures of biologically active natural diterpenoids and their derivatives with a pronounced antiviral effect are presented. Mechanisms of therapeutic action of diterpenoids and their derivatives with a pronounced antiviral effect are considered for different viruses. The review summarizes the data over the last 12 years (2011 - 2022). The bibliography includes 183 references.
C1 [Yarovaya, Olga, I; Laev, Sergey S.; Salakhutdinov, Nariman F.] Russian Acad Sci, Siberian Branch, NN Vorozhtsov Novosibirsk Inst Organ Chem, Prosp Acad Lavrentieva 9, Novosibirsk 630090, Russia.
C3 Russian Academy of Sciences; Siberian Branch of the Russian Academy of
   Sciences; Vorozhtsov Novosibirsk Institute of Organic Chemistry
RP Yarovaya, OI (corresponding author), Russian Acad Sci, Siberian Branch, NN Vorozhtsov Novosibirsk Inst Organ Chem, Prosp Acad Lavrentieva 9, Novosibirsk 630090, Russia.
EM ooo@nioch.nsc.ru; sergey@nioch.nsc.ru; anvar@nioch.nsc.ru
RI Salakhutdinov, Nariman/R-9173-2016; Yarovaya, Olga/N-4583-2017
OI Yarovaya, Olga/0000-0002-2333-4893
CR Abreu CM, 2014, PLOS ONE, V9, DOI 10.1371/journal.pone.0097257
   Abreu L.S., J NAT PROD, V82
   Allard PM, 2012, PHYTOCHEMISTRY, V84, P160, DOI 10.1016/j.phytochem.2012.07.023
   Allard PM, 2012, ORG LETT, V14, P342, DOI 10.1021/ol2030907
   Amaya-Garcia F, 2017, REV COLOMB QUIM, V46, P5, DOI [10.15446/rev.colomb.quim.v46n1.62830, 10.15446/rev.colomb.quim.v1n1.62830]
   [Anonymous], EV BASICSEARCH PROC
   Asada Y, 2013, J NAT PROD, V76, P852, DOI 10.1021/np300815t
   Asada Y, 2011, ORG LETT, V13, P2904, DOI 10.1021/ol200889s
   Bahri S, 2016, BIOMED PHARMACOTHER, V84, P569, DOI 10.1016/j.biopha.2016.09.067
   Bajpai VK, 2016, PAK J PHARM SCI, V29, P1077
   Barros CD, 2017, J APPL PHYCOL, V29, P769, DOI 10.1007/s10811-016-0865-9
   Barros CD, 2016, J APPL PHYCOL, V28, P2523, DOI 10.1007/s10811-015-0776-1
   Beans EJ, 2013, P NATL ACAD SCI USA, V110, P11698, DOI 10.1073/pnas.1302634110
   Bedoya LM, 2009, BIOCHEM PHARMACOL, V77, P965, DOI 10.1016/j.bcp.2008.11.025
   Bhakat S, 2015, J NAT MED-TOKYO, V69, P451, DOI 10.1007/s11418-015-0910-z
   Birtic S, 2015, PHYTOCHEMISTRY, V115, P9, DOI 10.1016/j.phytochem.2014.12.026
   Bourjot M, 2014, MOLECULES, V19, P3617, DOI 10.3390/molecules19033617
   Bourjot M, 2012, J NAT PROD, V75, P2183, DOI 10.1021/np300637t
   Brogdon J, 2016, SCI REP-UK, V6, DOI 10.1038/srep39032
   Bueno C, 2015, MED MICROBIOL IMMUN, V204, P575, DOI 10.1007/s00430-014-0383-9
   Cai WT, 2020, ANTIVIR RES, V181, DOI 10.1016/j.antiviral.2020.104885
   Cai WT, 2016, ANTIVIR RES, V133, P95, DOI 10.1016/j.antiviral.2016.07.020
   Cary DC, 2016, PLOS ONE, V11, DOI 10.1371/journal.pone.0168027
   Chao CH, 2014, J NAT PROD, V77, P22, DOI 10.1021/np400528h
   Chen H, 2014, BIOORG MED CHEM LETT, V24, P2353, DOI 10.1016/j.bmcl.2014.03.060
   Chen H, 2017, MOLECULES, V22, DOI 10.3390/molecules22091498
   Cheng SY, 2014, MAR DRUGS, V12, P6028, DOI 10.3390/md12126028
   Cheng YY, 2013, PHYTOCHEMISTRY, V96, P360, DOI 10.1016/j.phytochem.2013.10.005
   Cirne-Santos CC, 2020, SCI REP-UK, V10, DOI 10.1038/s41598-020-65357-7
   Cox PA, 2001, PHARM BIOL, V39, P33, DOI [10.1076/phbi.39.7.33.5875, 10.1076/phbi.39.s1.33.0001]
   Dai K, 2021, BIOCHEM PHARMACOL, V194, DOI 10.1016/j.bcp.2021.114820
   Dang Z, 2015, ACS MED CHEM LETT, V6, P355, DOI 10.1021/ml500533x
   De la Torre-Tarazona HE, 2020, BIOCHEM PHARMACOL, V177, DOI 10.1016/j.bcp.2020.113937
   Devappa RK, 2013, NAT PROD RES, V27, P1459, DOI 10.1080/14786419.2012.716057
   Devappa RK, 2011, J AM OIL CHEM SOC, V88, P301, DOI 10.1007/s11746-010-1720-9
   Dong M, 2018, CHEM BIODIVERS, V15, DOI 10.1002/cbdv.201700560
   dos R., 2019, ARCH BIOMED ENG BIOT, V3
   El-Desoky AHH, 2022, J MED CHEM, V65, P3460, DOI 10.1021/acs.jmedchem.1c01973
   Elebeedy D, 2021, RSC ADV, V11, P29267, DOI 10.1039/d1ra05268c
   Esposito M., 2017, J NAT PROD, V80
   Esposito M, 2016, J NAT PROD, V79, P2873, DOI 10.1021/acs.jnatprod.6b00644
   Fang Z.-y., 2020, CANCER CHEMOTH PHARM, V11, P1
   Fattahian M, 2020, PHYTOCHEM REV, V19, P265, DOI 10.1007/s11101-020-09667-8
   Fois B, 2021, J ENZYM INHIB MED CH, V36, P749, DOI 10.1080/14756366.2021.1887170
   Fonseca T, 2004, BIOORGAN MED CHEM, V12, P103, DOI 10.1016/j.bmc.2003.10.013
   García FA, 2021, J NAT PROD, V84, P1373, DOI 10.1021/acs.jnatprod.1c00199
   Garrido V, 2011, REV BRAS FARMACOGN, V21, P209, DOI 10.1590/S0102-695X2011005000053
   GonzaA lez M.A., 2014, J NAT PROD, V77, P2114
   González MA, 2014, EUR J MED CHEM, V87, P834, DOI 10.1016/j.ejmech.2014.10.023
   Gowda R, 2014, MOL CANCER THER, V13, P1679, DOI 10.1158/1535-7163.MCT-13-0867
   Gu HS, 2014, TETRAHEDRON, V70, P7476, DOI 10.1016/j.tet.2014.08.021
   Gupta S, 2017, ARCH VIROL, V162, P611, DOI 10.1007/s00705-016-3166-3
   He WN, 2017, APPL MICROBIOL BIOT, V101, P6365, DOI 10.1007/s00253-017-8351-0
   Huang CS, 2014, NAT PRODUCT BIOPROSP, V4, P91, DOI 10.1007/s13659-014-0009-3
   Huang L, 2018, ACS MED CHEM LETT, V9, P268, DOI 10.1021/acsmedchemlett.8b00012
   Huang L, 2011, PLOS ONE, V6, DOI 10.1371/journal.pone.0026677
   Huang S.-Z., J GEN APPL MICROBIOL, V95, P34
   Huang SZ, 2012, PHYTOCHEMISTRY, V75, P99, DOI 10.1016/j.phytochem.2011.11.013
   Huang SZ, 2013, FITOTERAPIA, V91, P224, DOI 10.1016/j.fitote.2013.09.007
   Huang SZ, 2013, J ASIAN NAT PROD RES, V15, P750, DOI 10.1080/10286020.2013.800862
   Huang TJ, 2015, BIOORGAN MED CHEM, V23, P720, DOI 10.1016/j.bmc.2014.12.064
   Huang YS, 2019, J NAT PROD, V82, P1587, DOI 10.1021/acs.jnatprod.9b00088
   Isharwal S, 2017, PROSTATE, V77, P584, DOI 10.1002/pros.23298
   Islam MT, 2020, FRONT IMMUNOL, V11, DOI 10.3389/fimmu.2020.572136
   Islam MT, 2020, PHYTOTHER RES, V34, P674, DOI 10.1002/ptr.6562
   Jiang GC, 2015, PLOS PATHOG, V11, DOI 10.1371/journal.ppat.1005066
   Jiang GC, 2014, AIDS, V28, P1555, DOI 10.1097/QAD.0000000000000289
   Jiang RW, 2001, J NAT PROD, V64, P1266, DOI 10.1021/np010174+
   Jiang ZY, 2015, PLANTA MED, V81, P241, DOI 10.1055/s-0034-1396151
   Jing WH, 2019, FITOTERAPIA, V134, P226, DOI 10.1016/j.fitote.2019.02.023
   José DP, 2014, VIROLOGY, V462, P328, DOI 10.1016/j.virol.2014.05.033
   K il icE T., 2020, I ASLAN REC NAT PROD, V14, P256
   Kamikawa S, 2016, PHYTOCHEMISTRY, V121, P50, DOI 10.1016/j.phytochem.2015.10.001
   Kovaleva K.S., MED CHEM, V6, P642
   Kovaleva KS, 2017, CHEM HETEROCYCL COM+, V53, P364, DOI 10.1007/s10593-017-2058-0
   Lai WH, 2015, J MED CHEM, V58, P8638, DOI 10.1021/acs.jmedchem.5b01233
   Lee JC, 2014, BRIT J PHARMACOL, V171, P237, DOI 10.1111/bph.12440
   Lhullier C, 2019, MAR DRUGS, V17, DOI 10.3390/md17010057
   Li F, 2020, EUR J MED CHEM, V187, DOI 10.1016/j.ejmech.2019.111925
   Li JC, 2019, CHEM BIODIVERS, V16, DOI 10.1002/cbdv.201900495
   Li L, 2021, J AGR FOOD CHEM, V69, P13637, DOI 10.1021/acs.jafc.1c03884
   Li LL, 2020, PHYTOCHEMISTRY, V174, DOI 10.1016/j.phytochem.2020.112343
   Li RT, 2016, NAT PROD REP, V33, P1166, DOI 10.1039/c5np00137d
   Li SF, 2021, J NAT PROD, V84, P1022, DOI 10.1021/acs.jnatprod.0c01039
   Li SF, 2013, PHYTOCHEMISTRY, V93, P216, DOI 10.1016/j.phytochem.2013.03.003
   Li WF, 2015, INT J MOL SCI, V16, P27978, DOI 10.3390/ijms161126071
   Li XJY, 2014, J ETHNOPHARMACOL, V155, P67, DOI 10.1016/j.jep.2014.06.006
   Lin SJ, 2016, J NAT PROD, V79, P3057, DOI 10.1021/acs.jnatprod.6b00671
   Liou JT, 2008, EUR J PHARMACOL, V589, P288, DOI 10.1016/j.ejphar.2008.04.056
   Littler DR, 2021, J BIOL CHEM, V297, DOI 10.1016/j.jbc.2021.101362
   Liu HC, 2017, FITOTERAPIA, V118, P94, DOI 10.1016/j.fitote.2017.03.006
   Liu QB, 2019, J MED CHEM, V62, P6958, DOI 10.1021/acs.jmedchem.9b00339
   Liu QB, 2018, EUR J MED CHEM, V156, P618, DOI 10.1016/j.ejmech.2018.07.020
   Liu SN, 2017, RSC ADV, V7, P46938, DOI 10.1039/c7ra08877a
   Liu YY, 2020, BIOORG CHEM, V105, DOI 10.1016/j.bioorg.2020.104388
   Lu Y, 2020, PHYTOCHEMISTRY, V174, DOI 10.1016/j.phytochem.2020.112360
   Ma Y, 2016, FITOTERAPIA, V109, P8, DOI 10.1016/j.fitote.2015.11.019
   MaA rquez N., 2008, BIOCH PHARM, V75, P1370
   Mai ZP, 2018, J ORG CHEM, V83, P167, DOI 10.1021/acs.joc.7b02558
   Miana GA, 2015, MINI-REV MED CHEM, V15, P1122, DOI 10.2174/1389557515666150511154108
   Miceli LA, 2013, MAR DRUGS, V11, P4127, DOI 10.3390/md11114127
   Morita T, 2021, VIRUSES-BASEL, V13, DOI 10.3390/v13081669
   Ni L, 2015, TETRAHEDRON LETT, V56, P1239, DOI 10.1016/j.tetlet.2015.01.085
   Nothias L.-F., J NAT PROD, V80
   Nothias-Scaglia LF, 2015, J CHROMATOGR A, V1422, P128, DOI 10.1016/j.chroma.2015.09.092
   Nothias-Scaglia LF, 2015, FITOTERAPIA, V105, P202, DOI 10.1016/j.fitote.2015.06.021
   Nothias-Scaglia LF, 2015, J NAT PROD, V78, P1277, DOI 10.1021/acs.jnatprod.5b00073
   Nothias-Scaglia LF, 2014, J NAT PROD, V77, P1505, DOI 10.1021/np500271u
   Ogawa K, 2018, J NAT MED-TOKYO, V72, P439, DOI 10.1007/s11418-017-1166-6
   Ogbourne SM, 2014, FITOTERAPIA, V98, P36, DOI 10.1016/j.fitote.2014.07.002
   Okoye AA, 2022, PLOS PATHOG, V18, DOI 10.1371/journal.ppat.1010245
   Olivon F, 2019, J NAT PROD, V82, P330, DOI 10.1021/acs.jnatprod.8b00800
   Olivon F, 2017, ACS CHEM BIOL, V12, P2644, DOI 10.1021/acschembio.7b00413
   Olivon F, 2015, J NAT PROD, V78, P1119, DOI 10.1021/acs.jnatprod.5b00116
   Otsuki K, 2020, ORG LETT, V22, P11, DOI 10.1021/acs.orglett.9b03539
   Pan LL, 2011, J NAT PROD, V74, P1508, DOI 10.1021/np200058c
   Panraksa P, 2017, ANTIVIR RES, V139, P69, DOI 10.1016/j.antiviral.2016.12.014
   Pardo-Vargas A., 2014, Mar. Drugs, V12, P4247
   Pardo-Vargas A., 2014, BIOORG MED CHEM LETT, V24, P4381
   PARIS A, 1993, J NAT PROD, V56, P1426, DOI 10.1021/np50098a031
   Remy S, 2018, J NAT PROD, V81, P901, DOI 10.1021/acs.jnatprod.7b01025
   Reshi L, 2020, CHIN J NAT MEDICINES, V18, P760, DOI 10.1016/S1875-5364(20)60016-4
   Roa-Linares VC, 2016, EUR J MED CHEM, V108, P79, DOI 10.1016/j.ejmech.2015.11.009
   Saha P, 2022, FRONT PHARMACOL, V12, DOI 10.3389/fphar.2021.820312
   Salakhutdinov NF, 2017, PURE APPL CHEM, V89, P1105, DOI 10.1515/pac-2017-0109
   Salminen A, 2010, BIOCHEM BIOPH RES CO, V394, P439, DOI 10.1016/j.bbrc.2010.03.050
   Seubsasana S, 2011, MED CHEM, V7, P237, DOI 1573-4064/11 $58.00+.00
   Shang HT, 2015, ACTA PHARMACOL SIN, V36, P908, DOI 10.1038/aps.2015.22
   Shi TH, 2020, BIOCHEM BIOPH RES CO, V533, P467, DOI 10.1016/j.bbrc.2020.08.086
   Shin H.-B., 2013, LASER PHYS LETT, V10, P303
   Stephens PRS, 2017, J APPL PHYCOL, V29, P775, DOI 10.1007/s10811-016-0925-1
   Sousa F.T.G., 2020, REV INST MED TROP SP, V62, P2
   Spivak AM, 2016, RETROVIROLOGY, V13, DOI 10.1186/s12977-016-0319-0
   Tan YP, 2019, J NAT PROD, V82, P2828, DOI 10.1021/acs.jnatprod.9b00522
   Tan YP, 2019, CHEM-EUR J, V25, P5664, DOI 10.1002/chem.201900591
   Techer S, 2015, PHYTOCHEM LETT, V12, P313, DOI 10.1016/j.phytol.2015.04.023
   Tian Y, 2011, J NAT PROD, V74, P1221, DOI 10.1021/np2001489
   Tolstikov G.A., 2011, Resin Acids of Russian Conifers. Chemistry, Pharmacology
   Tong GH, 2018, CHEM-US, V4, P2944, DOI 10.1016/j.chempr.2018.10.002
   Tostes JBF, 2021, J NAT PROD, V84, P1666, DOI 10.1021/acs.jnatprod.0c01092
   Tran QTN, 2017, PHARMACOL RES, V124, P43, DOI 10.1016/j.phrs.2017.07.019
   Tran QTN, 2022, EUR J MED CHEM, V230, DOI 10.1016/j.ejmech.2022.114110
   Tretyakova EV, 2015, BIOORGAN MED CHEM, V23, P6543, DOI 10.1016/j.bmc.2015.09.006
   Uttekar MM, 2012, EUR J MED CHEM, V56, P368, DOI 10.1016/j.ejmech.2012.07.030
   Vasas A, 2014, CHEM REV, V114, P8579, DOI 10.1021/cr400541j
   Vidal V, 2012, J NAT PROD, V75, P414, DOI 10.1021/np200855d
   Volobueva AS, 2021, MOLECULES, V26, DOI 10.3390/molecules26226794
   Wan ZT, 2014, RETROVIROLOGY, V11, DOI 10.1186/s12977-014-0088-6
   Wang B, 2018, BIOORG CHEM, V81, P234, DOI 10.1016/j.bioorg.2018.08.029
   Wang PF, 2017, SCI REP-UK, V7, DOI 10.1038/s41598-017-07157-0
   Wang SP, 2012, J ETHNOPHARMACOL, V140, P33, DOI 10.1016/j.jep.2011.12.041
   Wang Y.-D., 1976, J NAT PROD, V76
   Wardana AP, 2021, HELIYON, V7, DOI 10.1016/j.heliyon.2021.e07777
   Win NN, 2021, FITOTERAPIA, V151, DOI 10.1016/j.fitote.2021.104870
   Win NN, 2017, J NAT MED-TOKYO, V71, P579, DOI 10.1007/s11418-017-1104-7
   Win NN, 2016, BIOORG MED CHEM LETT, V26, P1789, DOI 10.1016/j.bmcl.2016.02.036
   Wintachai P, 2015, SCI REP-UK, V5, DOI 10.1038/srep14179
   Wu JM, 2014, FITOTERAPIA, V92, P168, DOI 10.1016/j.fitote.2013.11.002
   Wu JR, 2020, BIOORG CHEM, V105, DOI 10.1016/j.bioorg.2020.104423
   Wu TZ, 2015, J NAT PROD, V78, P500, DOI 10.1021/np500988m
   Wu YH, 2020, FITOTERAPIA, V145, DOI 10.1016/j.fitote.2020.104633
   Xi C, 2017, BIOMED PHARMACOTHER, V90, P531, DOI 10.1016/j.biopha.2017.04.003
   Xiao SL, 2018, MED RES REV, V38, P951, DOI 10.1002/med.21484
   Xu G, 2011, NAT PRODUCT BIOPROSP, V1, P81, DOI 10.1007/s13659-011-0016-6
   Xu J, 2016, FITOTERAPIA, V113, P144, DOI 10.1016/j.fitote.2016.07.017
   Yamamoto T, 2012, TETRAHEDRON, V68, P9267, DOI 10.1016/j.tet.2012.08.066
   Yan M, 2015, J NAT PROD, V78, P2712, DOI 10.1021/acs.jnatprod.5b00660
   Yang L, 2017, PLANTA MED, V83, P111, DOI 10.1055/s-0042-107252
   Yang LB, 2011, CHEM PHARM BULL, V59, P1102, DOI 10.1248/cpb.59.1102
   Yarovaya OI, 2022, MENDELEEV COMMUN, V32, P609, DOI 10.1016/j.mencom.2022.09.013
   Yarovaya OI, 2021, RUSS CHEM REV+, V90, P488
   Ye DKJ, 2014, TETRAHEDRON LETT, V55, P2183, DOI 10.1016/j.tetlet.2014.02.045
   Yin ZK, 2020, J ASIAN NAT PROD RES, V22, P24, DOI 10.1080/10286020.2019.1645132
   Yu B, 2014, CHIN J INTEGR MED, V20, P540, DOI 10.1007/s11655-014-1860-0
   Yu ZX, 2019, J NAT PROD, V82, P27, DOI 10.1021/acs.jnatprod.8b00243
   Yuan L, 2016, BIOORG MED CHEM LETT, V26, P769, DOI 10.1016/j.bmcl.2015.12.100
   Zeng B, 2022, PHYTOTHER RES, V36, P336, DOI 10.1002/ptr.7324
   Zhang DW, 2021, FRONT MICROBIOL, V12, DOI 10.3389/fmicb.2021.662321
   Zhang DW, 2017, J NAT PROD, V80, P3242, DOI 10.1021/acs.jnatprod.7b00659
   Zhang G.-J., 2014, J CHEM PHYS, V70, P4494
   Zhang GJ, 2013, TETRAHEDRON, V69, P1017, DOI 10.1016/j.tet.2012.11.089
   Zhao JX, 2014, J NAT PROD, V77, P2224, DOI 10.1021/np5004752
   Zhao L, 2020, BIOORG CHEM, V96, DOI 10.1016/j.bioorg.2020.103651
NR 183
TC 7
Z9 7
U1 3
U2 15
PU ND Zelinsky Inst Organic Chemistry, RAS - ZIOC RAS
PI Moscow
PA 47 Leninsky Pr, Moscow, RUSSIA
SN 0036-021X
EI 1468-4837
J9 RUSS CHEM REV+
JI Russ. Chem. Rev.
PY 2023
VL 92
IS 1
AR RCR5056
DI 10.57634/RCR5056
PG 26
WC Chemistry, Multidisciplinary
WE Science Citation Index Expanded (SCI-EXPANDED)
SC Chemistry
GA 9R5YT
UT WOS:000945729000001
DA 2025-07-26
ER

PT J
AU Chistov, AA
   Chumakov, SP
   Mikhnovets, IE
   Nikitin, TD
   Slesarchuk, NA
   Uvarova, VI
   Rubekina, AA
   Nikolaeva, YV
   Radchenko, EV
   Khvatov, EV
   Orlov, AA
   Frolenko, VS
   Sukhorukov, M
   Kolpakova, ES
   Shustova, EY
   Galochkina, A
   Streshnev, PP
   Osipov, EM
   Sapozhnikova, KA
   Moiseenko, AV
   Brylev, VA
   Proskurin, GV
   Dokukin, YS
   Kutyakov, SV
   Aralov, AV
   Korshun, VA
   Strelkov, SV
   Palyulin, VA
   Ishmukhametov, AA
   Shirshin, EA
   Osolodkin, DI
   Shtro, AA
   Kozlovskaya, LI
   Alferova, VA
   Ustinov, AV
AF Chistov, Alexey A.
   Chumakov, Stepan P.
   Mikhnovets, Igor E.
   Nikitin, Timofei D.
   Slesarchuk, Nikita A.
   Uvarova, Victoria I.
   Rubekina, Anna A.
   Nikolaeva, Yulia V.
   Radchenko, Eugene V.
   Khvatov, Evgeny V.
   Orlov, Alexey A.
   Frolenko, Vasilisa S.
   Sukhorukov, Maksim
   Kolpakova, Ekaterina S.
   Shustova, Elena Y.
   Galochkina, Anastasiya, V
   Streshnev, Philipp P.
   Osipov, Eugene M.
   Sapozhnikova, Ksenia A.
   Moiseenko, Andrey V.
   Brylev, Vladimir A.
   Proskurin, Gleb V.
   Dokukin, Yuri S.
   Kutyakov, Sergey V.
   Aralov, Andrey V.
   Korshun, Vladimir A.
   Strelkov, Sergei V.
   Palyulin, Vladimir A.
   Ishmukhametov, Aydar A.
   Shirshin, Evgeny A.
   Osolodkin, Dmitry I.
   Shtro, Anna A.
   Kozlovskaya, Liubov I.
   Alferova, Vera A.
   Ustinov, Alexey V.
TI 5-(Perylen-3-ylethynyl)uracil as an antiviral scaffold: Potent
   suppression of enveloped virus reproduction by 3-methyl derivatives in
   vitro
SO ANTIVIRAL RESEARCH
LA English
DT Article
DE Broad spectrum antivirals; Enveloped viruses; Respiratory viruses;
   Fusion inhibitors; Perylenylethynyluracil; Photosensitization
ID AMPHIPATHIC FUSION INHIBITORS; BROAD-SPECTRUM ANTIVIRALS; TOOLBOX
AB Amphipathic nucleoside and non-nucleoside derivatives of pentacyclic aromatic hydrocarbon perylene are known as potent non-cytotoxic broad-spectrum antivirals. Here we report 3-methyl-5-(perylen-3-ylethynyl)-uracil-1-acetic acid and its amides, a new series of compounds based on a 5-(perylen-3-ylethynyl)-uracil scaffold. The compounds demonstrate pronounced in vitro activity against arthropod-borne viruses, namely tick-borne encephalitis virus (TBEV) and yellow fever virus (YFV), in plaque reduction assays with EC50 values below 1.9 and 1.3 nM, respectively, and Chikungunya virus (CHIKV) in cytopathic effect inhibition test with EC50 values below 3.2 mu M. The compounds are active against respiratory viruses as well: severe acute respiratory syndrome-related coronavirus 2 (SARS-CoV-2) in cytopathic effect inhibition test and influenza A virus (IAV) in virus titer reduction experiments are inhibited - EC50 values below 51 nM and 2.2 mu M, respectively. The activity stems from the presence of a hydrophobic perylene core, and all of the synthesized compounds exhibit comparable 1O2 generation rates. Nonetheless, activity can vary by orders of magnitude depending on the hydrophilic part of the molecule, suggesting a complex mode of action. A time-of-addition experiment and fluorescent imaging indicate that the compounds inhibit viral fusion in a dose-dependent manner. The localization of the compound in the lipid bilayers and visible damage to the viral envelope suggest the membrane as the primary target. Dramatic reduction of antiviral activity with limited irradiation or under treatment with antioxidants further cements the idea of photoinduced ROS-mediated viral envelope damage being the mode of antiviral action.
C1 [Chistov, Alexey A.; Chumakov, Stepan P.; Mikhnovets, Igor E.; Nikitin, Timofei D.; Slesarchuk, Nikita A.; Streshnev, Philipp P.; Sapozhnikova, Ksenia A.; Brylev, Vladimir A.; Proskurin, Gleb V.; Dokukin, Yuri S.; Kutyakov, Sergey V.; Aralov, Andrey V.; Korshun, Vladimir A.; Alferova, Vera A.; Ustinov, Alexey V.] Shemyakin Ovchinnikov Inst Bioorgan Chem, Moscow 117997, Russia.
   [Mikhnovets, Igor E.; Nikitin, Timofei D.; Radchenko, Eugene V.; Orlov, Alexey A.; Sukhorukov, Maksim; Palyulin, Vladimir A.] Lomonosov Moscow State Univ, Dept Chem, Moscow 119991, Russia.
   [Uvarova, Victoria I.; Khvatov, Evgeny V.; Frolenko, Vasilisa S.; Sukhorukov, Maksim; Kolpakova, Ekaterina S.; Shustova, Elena Y.; Ishmukhametov, Aydar A.; Osolodkin, Dmitry I.; Kozlovskaya, Liubov I.] FSASI Chumakov FSC R&D IBP RAS, Inst Poliomyelitis, Moscow 108819, Russia.
   [Rubekina, Anna A.; Shirshin, Evgeny A.] Lomonosov Moscow State Univ, Dept Phys, Moscow 119991, Russia.
   [Nikolaeva, Yulia V.; Galochkina, Anastasiya, V; Shtro, Anna A.] Smorodintsev Res Inst Influenza, St Petersburg 197376, Russia.
   [Galochkina, Anastasiya, V] Skolkovo Inst Sci & Technol, Moscow 143026, Russia.
   [Frolenko, Vasilisa S.; Ishmukhametov, Aydar A.; Osolodkin, Dmitry I.; Kozlovskaya, Liubov I.] Sechenov Moscow State Med Univ, Inst Translat Med & Biotechnol, Moscow 119991, Russia.
   [Osipov, Eugene M.; Strelkov, Sergei V.] Katholieke Univ Leuven, Dept Pharmaceut & Pharmacol Sci, Lab Biocrystallog, B-3000 Leuven, Belgium.
   [Moiseenko, Andrey V.] Moscow MV Lomonosov State Univ, Dept Biol, Moscow 119991, Russia.
   [Brylev, Vladimir A.; Ustinov, Alexey V.] Lumiprobe RUS Ltd, Moscow 121351, Russia.
C3 Russian Academy of Sciences; Pushchino Scientific Center for Biological
   Research (PSCBI) of the Russian Academy of Sciences; Institute of
   Bioorganic Chemistry of the Russian Academy of Sciences; Lomonosov
   Moscow State University; Lomonosov Moscow State University; Skolkovo
   Institute of Science & Technology; KU Leuven; Lomonosov Moscow State
   University
RP Alferova, VA; Ustinov, AV (corresponding author), Shemyakin Ovchinnikov Inst Bioorgan Chem, Moscow 117997, Russia.; Kozlovskaya, LI (corresponding author), FSASI Chumakov FSC R&D IBP RAS, Inst Poliomyelitis, Moscow 108819, Russia.
EM lubov_i_k@mail.ru; alferovava@gmail.com; austinov@yandex.ru
RI Brylev, Vladimir/S-2274-2016; Kozlovskaya, Liubov/E-2368-2014;
   Kolpakova, Ekaterina/JXL-4281-2024; Ishmukhametov, Aydar/L-4482-2018;
   Mikhnavets, Ihar/IUO-9137-2023; Palyulin, Vladimir/G-7546-2014;
   shustova, elena/KAM-4032-2024; Khvatov, Evgeny/ABD-7334-2021; Chistov,
   Alexey/L-1462-2017; Osolodkin, Dmitry/D-6732-2011; Shtro,
   Anna/H-7328-2016; Sapozhnikova, Ksenia/AAP-5203-2021; Orlov,
   Alexey/AAT-4363-2020; Chumakov, Stepan/AAO-4932-2020; Ustinov,
   Alexey/E-8166-2014; Radchenko, Eugene/A-6303-2012; Uvarova,
   Victoria/ITT-1276-2023; Aralov, Andrey/O-1630-2016; Shirshin,
   Evgeny/AAY-6194-2021; Slesarchuk, Nikita/F-6138-2018; Moiseenko,
   Andrei/AAQ-6988-2021; Korshun, Vladimir/E-7912-2014; Alferova,
   Vera/T-9235-2017
OI Kozlovskaya, Liubov/0000-0002-3029-1035; Chumakov,
   Stepan/0000-0003-2866-5277; Palyulin, Vladimir/0000-0001-8792-8386;
   Mikhnavets, Ihar/0000-0002-6881-9632; Kolpakova,
   Ekaterina/0000-0003-4634-7539; Radchenko, Eugene/0000-0002-2091-7022;
   Slesarchuk, Nikita/0000-0001-5987-3381; Uvarova,
   Viktoria/0000-0003-0331-9933; NIKITIN, TIMOFEI/0000-0002-7043-6681;
   Moiseenko, Andrey/0000-0003-1112-2356; Sapozhnikova,
   Ksenia/0000-0001-5847-7766
FU RFBR [20-04-60499]; Ministry of Higher Education and Science of the
   Russian Federation [A20-120081790043-5 - SARS-CoV-2, FNZG-2022- 0002 -
   TBEV]; Russian Federation President's Scholarship [SP -4083.2018.4]
FX The research was supported by the RFBR (project No. 20-04-60499,
   synthesis of the compounds and IAV studies) and the Ministry of Higher
   Education and Science of the Russian Federation (project No. AAAA-
   A20-120081790043-5 - SARS-CoV-2 studies; project No. FNZG-2022- 0002 -
   TBEV, YFV, and cytotoxicity studies. A.A.C. was supported by a Russian
   Federation President's Scholarship (project SP -4083.2018.4) .
   Inactivated TBEV virions were kindly provided by Dr. Mikhail F. Vor-
   ovitch. NHC was kindly provided by Dr. Mikhail S. Drenichev. We are
   grateful to anonymous referees for their valuable suggestions.
CR Andronova VL, 2003, RUSS J BIOORG CHEM+, V29, P262, DOI 10.1023/A:1023936516589
   Aralov AV, 2017, EUR J MED CHEM, V138, P293, DOI 10.1016/j.ejmech.2017.06.014
   Bekerman E, 2015, SCIENCE, V348, P282, DOI 10.1126/science.aaa3778
   Cagno V, 2018, PLOS ONE, V13, DOI 10.1371/journal.pone.0208333
   Chistov AA, 2019, EUR J MED CHEM, V171, P93, DOI 10.1016/j.ejmech.2019.03.029
   Chou YY, 2016, J VIROL, V90, P4494, DOI 10.1128/JVI.00103-16
   Coller KE, 2009, PLOS PATHOG, V5, DOI 10.1371/journal.ppat.1000702
   Colpitts CC, 2013, J VIROL, V87, P3640, DOI 10.1128/JVI.02882-12
   Debing Y, 2015, CURR OPIN INFECT DIS, V28, P596, DOI 10.1097/QCO.0000000000000212
   Gubareva LV, 2017, ANTIVIR RES, V146, P12, DOI 10.1016/j.antiviral.2017.08.004
   Hakobyan A, 2018, J GEN VIROL, V99, P148, DOI 10.1099/jgv.0.000991
   Ianevski A, 2019, DRUG DISCOV TODAY, V24, P1224, DOI 10.1016/j.drudis.2019.04.006
   Lakadamyali M, 2003, P NATL ACAD SCI USA, V100, P9280, DOI 10.1073/pnas.0832269100
   Mazzon M, 2019, VIRUSES-BASEL, V11, DOI 10.3390/v11020176
   Mercorelli B, 2018, TRENDS MICROBIOL, V26, P865, DOI 10.1016/j.tim.2018.04.004
   Moiseenko AV, 2022, BIOMEDICINES, V10, DOI 10.3390/biomedicines10102478
   Nikolayeva YV, 2020, RUSS J BIOORG CHEM+, V46, P315, DOI 10.1134/S1068162020030139
   Orlov AA, 2017, BIOORG MED CHEM LETT, V27, P1267, DOI 10.1016/j.bmcl.2017.01.040
   Orlov AA, 2016, MEDCHEMCOMM, V7, P495, DOI 10.1039/c5md00538h
   Osolodkin DI, 2013, ACS MED CHEM LETT, V4, P869, DOI 10.1021/ml400226s
   Park JG, 2020, J VIROL, V94, DOI 10.1128/JVI.02149-19
   Potokar M, 2014, PLOS ONE, V9, DOI 10.1371/journal.pone.0086219
   Proskurin GV, 2018, EUR J MED CHEM, V155, P77, DOI 10.1016/j.ejmech.2018.05.040
   Sapozhnikova KA, 2019, RSC ADV, V9, P26014, DOI 10.1039/c9ra06313g
   Shaw ML, 2017, ACS INFECT DIS, V3, P691, DOI 10.1021/acsinfecdis.7b00142
   Slesarchuk NA, 2020, BIOORG MED CHEM LETT, V30, DOI 10.1016/j.bmcl.2020.127100
   Speerstra S, 2018, ANTIVIR RES, V149, P164, DOI 10.1016/j.antiviral.2017.11.018
   St Vincent MR, 2010, P NATL ACAD SCI USA, V107, P17339, DOI 10.1073/pnas.1010026107
   van der Schaar HM, 2008, PLOS PATHOG, V4, DOI 10.1371/journal.ppat.1000244
   van Dongen MJP, 2019, SCIENCE, V363, P1056, DOI 10.1126/science.aar6221
   Vigant F, 2015, NAT REV MICROBIOL, V13, P426, DOI 10.1038/nrmicro3475
   Vigant F, 2014, J VIROL, V88, P1849, DOI 10.1128/JVI.02907-13
   Vincetti P, 2019, ACS MED CHEM LETT, V10, P558, DOI 10.1021/acsmedchemlett.8b00583
   Yang YQ, 2019, J MED CHEM, V62, P4056, DOI 10.1021/acs.jmedchem.9b00091
   Zeng L, 2020, REDOX BIOL, V36, DOI 10.1016/j.redox.2020.101601
   Zhou YD, 2020, CELL DISCOV, V6, DOI 10.1038/s41421-020-0153-3
   Zhu JD, 2015, FRONT MICROBIOL, V6, DOI 10.3389/fmicb.2015.00517
NR 37
TC 14
Z9 14
U1 4
U2 12
PU ELSEVIER
PI AMSTERDAM
PA RADARWEG 29, 1043 NX AMSTERDAM, NETHERLANDS
SN 0166-3542
EI 1872-9096
J9 ANTIVIR RES
JI Antiviral Res.
PD JAN
PY 2023
VL 209
AR 105508
DI 10.1016/j.antiviral.2022.105508
EA DEC 2022
PG 11
WC Pharmacology & Pharmacy; Virology
WE Science Citation Index Expanded (SCI-EXPANDED)
SC Pharmacology & Pharmacy; Virology
GA 8L0PQ
UT WOS:000923493000001
PM 36581049
DA 2025-07-26
ER

PT J
AU Khongwichit, S
   Chuchaona, W
   Vongpunsawad, S
   Poovorawan, Y
AF Khongwichit, Sarawut
   Chuchaona, Watchaporn
   Vongpunsawad, Sompong
   Poovorawan, Yong
TI Molecular surveillance of arboviruses circulation and co-infection
   during a large chikungunya virus outbreak in Thailand, October 2018 to
   February 2020
SO SCIENTIFIC REPORTS
LA English
DT Article
ID FULL-GENOME AMPLIFICATION; DENGUE VIRUS; ZIKA VIRUS; CLINICAL-FEATURES;
   DUAL INFECTION; TRANSMISSION; EVOLUTIONARY; SEROTYPE-1; DIVERSITY;
   LINEAGES
AB A large national outbreak of chikungunya virus (CHIKV) was recently reported in Thailand. While dengue virus (DENV) infection tends to occur year-round with an upsurge in the rainy season, Zika virus (ZIKV) also circulates in the country. The overlap in the distribution of these viruses increased the probability of co-infections during the heightened CHIKV activity. By examining 1806 patient serum samples submitted for CHIKV diagnostics from October 2018-February 2020 (511 CHIKV-negatives and 1295 CHIKV-positives), we used real-time reverse transcription-polymerase chain reaction to identify DENV and ZIKV individually. A total of 29 ZIKV and 36 DENV single-infections were identified. Interestingly, 13 co-infection cases were observed, of which 8 were CHIKV/DENV, 3 were CHIKV/ZIKV, and 2 were DENV/ZIKV. There were six DENV genotypes (13 DENV-1 genotype I, 10 DENV-2 Asian I, 10 DENV-2 Cosmopolitan, 6 DENV-3 genotype I, 2 DENV-3 genotype III, and 5 DENV-4 genotype I). Additionally, ZIKV strains identified in this study either clustered with strains previously circulating in Thailand and Singapore, or with strains previously reported in China, French Polynesia, and the Americas. Our findings reveal the co-infection and genetic diversity patterns of mosquito-borne viruses circulating in Thailand.
C1 [Khongwichit, Sarawut; Chuchaona, Watchaporn; Vongpunsawad, Sompong; Poovorawan, Yong] Chulalongkorn Univ, Fac Med, Ctr Excellence Clin Virol, 1873 Rama 4 Rd, Bangkok 10330, Thailand.
C3 Chulalongkorn University
RP Poovorawan, Y (corresponding author), Chulalongkorn Univ, Fac Med, Ctr Excellence Clin Virol, 1873 Rama 4 Rd, Bangkok 10330, Thailand.
EM yong.p@chula.ac.th
RI ภู่วรวรรณ, ศนพ.ยง/GZK-8615-2022
FU National Science and Technology Development Agency [P-15-50004]; Center
   of Excellence in Clinical Virology of Chulalongkorn University; Second
   Century Fund (C2F), Chulalongkorn University
FX We thank all staff members of the Center of Excellence in Clinical
   Virology for their technical and administrative assistance. This work
   was supported by a Research Chair Grant from the National Science and
   Technology Development Agency (P-15-50004), the Center of Excellence in
   Clinical Virology of Chulalongkorn University and Hospital. SK and WC
   are supported by the Second Century Fund (C2F), Chulalongkorn
   University. The funding agencies had no role in the study design, data
   collection and analysis, decision to publish, or preparation of the
   manuscript.
CR Agarwal A, 2016, VIROLOGY, V497, P59, DOI 10.1016/j.virol.2016.06.025
   Belaunzarán-Zamudio PF, 2021, PLOS NEGLECT TROP D, V15, DOI 10.1371/journal.pntd.0009133
   Bureau of Epidemiology DoDC M. Thailand, ANN INC REP DENG VIR
   Campbell KM, 2013, AM J TROP MED HYG, V89, P1066, DOI 10.4269/ajtmh.13-0321
   Chang C, 2016, J AUTOIMMUN, V68, P1, DOI 10.1016/j.jaut.2016.02.006
   Chang SF, 2016, AM J TROP MED HYG, V94, P804, DOI 10.4269/ajtmh.15-0534
   Chia PY, 2017, J INFECTION, V74, P611, DOI 10.1016/j.jinf.2017.03.007
   Cruz CD, 2016, J VIROL METHODS, V235, P158, DOI 10.1016/j.jviromet.2016.06.001
   Díaz-Badillo A, 2014, SENSORS-BASEL, V14, P7580, DOI 10.3390/s140507580
   Goncalvez AP, 2002, VIROLOGY, V303, P110, DOI 10.1006/viro.2002.1686
   Green S, 2006, CURR OPIN INFECT DIS, V19, P429, DOI 10.1097/01.qco.0000244047.31135.fa
   Guzmán MG, 2004, INT J INFECT DIS, V8, P69, DOI 10.1016/j.ijid.2003.03.003
   Hamel R, 2019, PLOS ONE, V14, DOI 10.1371/journal.pone.0221179
   Holmes EC, 2000, TRENDS MICROBIOL, V8, P74, DOI 10.1016/S0966-842X(99)01669-8
   Huang JH, 2012, AM J TROP MED HYG, V87, P349, DOI 10.4269/ajtmh.2012.11-0666
   Khongwichit S, 2021, J BIOMED SCI, V28, DOI 10.1186/s12929-021-00778-8
   Khongwichit S, 2021, PLOS ONE, V16, DOI 10.1371/journal.pone.0247314
   Khongwichit S, 2018, MICROBES INFECT, V20, P670, DOI 10.1016/j.micinf.2018.01.007
   Koo C, 2018, ISCIENCE, V6, P38, DOI 10.1016/j.isci.2018.07.008
   Lanciotti RS, 2008, EMERG INFECT DIS, V14, P1232, DOI 10.3201/eid1408.080287
   Leguia M, 2017, J VIROL METHODS, V248, P77, DOI 10.1016/j.jviromet.2017.06.005
   Liu Y, 2017, NATURE, V545, P482, DOI 10.1038/nature22365
   Liu ZY, 2019, NAT REV MICROBIOL, V17, P131, DOI 10.1038/s41579-018-0134-9
   Lobkowicz L, 2020, BMJ GLOB HEALTH, V5, DOI 10.1136/bmjgh-2020-002350
   Luvira V, 2019, AM J TROP MED HYG, V100, P622, DOI 10.4269/ajtmh.18-0407
   Mercado-Reyes M, 2019, EPIDEMIOL INFECT, V147, DOI [10.1017/S095026881800359X, 10.1017/s095026881800359x]
   Mir D, 2014, PLOS ONE, V9, DOI 10.1371/journal.pone.0098519
   Nakkhara P, 2013, T ROY SOC TROP MED H, V107, P789, DOI 10.1093/trstmh/trt083
   NIMMANNITYA S, 1969, AM J TROP MED HYG, V18, P954, DOI 10.4269/ajtmh.1969.18.954
   Paixao ES, 2018, BMJ GLOB HEALTH, V3, DOI 10.1136/bmjgh-2017-000530
   Peng NYG, 2022, PLOS NEGLECT TROP D, V16, DOI 10.1371/journal.pntd.0010426
   Pettersson JHO, 2016, MBIO, V7, DOI [10.1128/mBio.01239-16, 10.1128/mbio.01239-16]
   Phadungsombat J, 2018, PLOS ONE, V13, DOI 10.1371/journal.pone.0207220
   Phumee A, 2019, PATHOGENS, V8, DOI 10.3390/pathogens8010030
   Pongsiri P, 2012, ASIAN PAC J TROP MED, V5, P342, DOI 10.1016/S1995-7645(12)60055-8
   Prata-Barbosa A, 2018, INT J INFECT DIS, V72, P25, DOI 10.1016/j.ijid.2018.04.4320
   Rabaa MA, 2013, PLOS NEGLECT TROP D, V7, DOI 10.1371/journal.pntd.0001990
   RicoHesse R, 1997, VIROLOGY, V230, P244, DOI 10.1006/viro.1997.8504
   Rodrigues LC, 2016, LANCET, V387, P2070, DOI 10.1016/S0140-6736(16)00742-X
   Ruchusatsawat K, 2019, LANCET INFECT DIS, V19, P439, DOI 10.1016/S1473-3099(18)30718-7
   Shi YX, 2016, SPRINGERPLUS, V5, DOI 10.1186/s40064-016-3257-3
   Silva MMO, 2019, CLIN INFECT DIS, V69, P1353, DOI 10.1093/cid/ciy1083
   Singh RK, 2018, FRONT MICROBIOL, V8, DOI 10.3389/fmicb.2017.02677
   Soe AM, 2021, VIRUSES-BASEL, V13, DOI 10.3390/v13061152
   Suwanmanee S, 2018, ACTA TROP, V188, P244, DOI 10.1016/j.actatropica.2018.09.012
   Taraphdar D, 2012, AM J TROP MED HYG, V86, P720, DOI 10.4269/ajtmh.2012.11-0704
   ten Bosch QA, 2018, PLOS PATHOG, V14, DOI 10.1371/journal.ppat.1006965
   Viedma MDM, 2019, VIRUS RES, V263, P173, DOI 10.1016/j.virusres.2019.01.013
   Vu TTH, 2010, PLOS NEGLECT TROP D, V4, DOI 10.1371/journal.pntd.0000757
   Waman VP, 2017, INFECT GENET EVOL, V49, P234, DOI 10.1016/j.meegid.2017.01.022
   Wang CL, 2016, J INFECT DIS, V213, P975, DOI 10.1093/infdis/jiv536
   Wang L, 2016, CELL HOST MICROBE, V19, P561, DOI 10.1016/j.chom.2016.04.006
   Watzinger F, 2004, J CLIN MICROBIOL, V42, P5189, DOI 10.1128/JCM.42.11.5189-5198.2004
   Wittke V, 2002, VIROLOGY, V301, P148, DOI 10.1006/viro.2002.1549
   Xia HJ, 2018, NAT COMMUN, V9, DOI 10.1038/s41467-017-02816-2
   Xu GZ, 2007, AM J TROP MED HYG, V76, P1182, DOI 10.4269/ajtmh.2007.76.1182
   Yamashita A, 2013, FUTURE VIROL, V8, P1061, DOI 10.2217/fvl.13.99
   Yenamandra SP, 2021, SCI REP-UK, V11, DOI 10.1038/s41598-021-92783-y
   Yuan L, 2017, SCIENCE, V358, P933, DOI 10.1126/science.aam7120
   Zambrano H, 2016, AM J TROP MED HYG, V95, P894, DOI 10.4269/ajtmh.16-0323
   Zhang CL, 2005, J VIROL, V79, P15123, DOI 10.1128/JVI.79.24.15123-15130.2005
   Zhao FF, 2018, SCI REP-UK, V8, DOI 10.1038/s41598-018-28890-0
NR 62
TC 14
Z9 14
U1 1
U2 1
PU NATURE PORTFOLIO
PI BERLIN
PA HEIDELBERGER PLATZ 3, BERLIN, 14197, GERMANY
SN 2045-2322
J9 SCI REP-UK
JI Sci Rep
PD DEC 24
PY 2022
VL 12
IS 1
AR 22323
DI 10.1038/s41598-022-27028-7
PG 14
WC Multidisciplinary Sciences
WE Science Citation Index Expanded (SCI-EXPANDED)
SC Science & Technology - Other Topics
GA 8H1OU
UT WOS:000920807400029
PM 36566236
OA gold, Green Published
DA 2025-07-26
ER

PT J
AU Amaral, JK
   Bingham, CO
   Taylor, PC
   Vilá, LM
   Weinblatt, ME
   Schoen, RT
AF Amaral, J. Kennedy
   Bingham, Clifton O.
   Taylor, Peter C.
   Vila, Luis M.
   Weinblatt, Michael E.
   Schoen, Robert T.
TI Pathogenesis of chronic chikungunya arthritis: Resemblances and links
   with rheumatoid arthritis
SO TRAVEL MEDICINE AND INFECTIOUS DISEASE
LA English
DT Article
DE Chikungunya virus; Chronic chikungunya arthritis; Mesenchymal stem
   cells; Pathogenesis
ID FIBROBLAST-LIKE SYNOVIOCYTES; PORPHYROMONAS-GINGIVALIS; CHRONIC
   ARTHRALGIA; VIRUS-INFECTION; DISEASE; CELLS; EPIDEMIOLOGY; AUTOIMMUNITY;
   PREVALENCE; MEMBRANE
AB Chikungunya virus (CHIKV) infection results from transmission by the mosquito vector. Following an incubation period of 5-7 days, patients develop an acute febrile illness, chikungunya fever (CHIKF), characterized by high fevers, maculopapular rash, headaches, polyarthritis/arthralgias, myalgias, nausea, vomiting, and diarrhea. Joint pain is often severe, and most often involves the hands, the wrists, the ankles, and the metatarsal-phalangeal joints of the feet. Many patients recover within several weeks, but up to 50% develop chronic joint pain and swelling for more than 12 weeks, then we refer to these symptoms as chronic chikungunya arthritis (CCA). The pathogenesis of CCA is not well understood. In this article, we suggest that mesenchymal stem cells (MSCs) may play an important role in this pathogenesis. This heterogeneous group of multipotent cells, morphologically similar to fibroblasts, may undergo epigenetic changes capable of generating aberrant progenies. However, we believe that there is no need for a latent infection. In our pathogenic hypothesis, CHIKV infection of MSCs would cause epigenetic changes both in MSCs themselves and in their progenies, without the need for reactivation of dormant viruses.
C1 [Amaral, J. Kennedy] Inst Diagnost Med Cariri, Juazeiro Do Norte, Ceara, Brazil.
   [Bingham, Clifton O.] Johns Hopkins Univ, Johns Hopkins Arthrit Ctr, Sch Med, Baltimore, MD USA.
   [Taylor, Peter C.] Univ Oxford, Nuffield Dept Orthopaed Rheumatol & Musculoskelet, Windmill Rd, Oxford, England.
   [Vila, Luis M.] Div Rheumatol Allergy & Immunol, San Juan, PR USA.
   [Weinblatt, Michael E.] Harvard Med Sch, John R & Eileen K Riedman Prof Med, Boston, MA USA.
   [Schoen, Robert T.] Yale Univ, Sect Rheumatol, Sch Med, New Haven, CT USA.
C3 Johns Hopkins University; Johns Hopkins Medicine; University of Oxford;
   Harvard University; Harvard Medical School; Yale University
RP Amaral, JK (corresponding author), Inst Diagnost Med Cariri, Juazeiro Do Norte, Ceara, Brazil.
EM kennedyamaral@ufmg.br
OI AMARAL PEREIRA, JOSE KENNEDY/0000-0002-0528-8600; Taylor,
   Peter/0000-0001-7766-6167
CR Abdelnabi R, 2016, METHODS MOL BIOL, V1426, P243, DOI 10.1007/978-1-4939-3618-2_22
   Agrawal M, 2020, J MED VIROL, V92, P139, DOI 10.1002/jmv.25588
   Amaral JK, 2020, AM J MED, V133, pE91, DOI 10.1016/j.amjmed.2019.10.005
   Amaral JK, 2019, CLIN RHEUMATOL, V38, P2011, DOI 10.1007/s10067-019-04529-x
   Amaral JK, 2020, JCR-J CLIN RHEUMATOL, V26, P119, DOI 10.1097/RHU.0000000000000943
   Arleevskaya MI, 2016, FRONT MICROBIOL, V7, DOI 10.3389/fmicb.2016.01296
   Bach JF, 2005, J AUTOIMMUN, V25, P74, DOI 10.1016/j.jaut.2005.09.024
   Bartok B, 2010, IMMUNOL REV, V233, P233, DOI 10.1111/j.0105-2896.2009.00859.x
   Bernard E, 2010, PLOS ONE, V5, DOI 10.1371/journal.pone.0011479
   Berthelot JM, 2016, CLIN EXP RHEUMATOL, V34, P329
   Berthelot JM, 2019, ARTHRITIS RES THER, V21, DOI 10.1186/s13075-019-2014-8
   Bottini N, 2013, NAT REV RHEUMATOL, V9, P24, DOI 10.1038/nrrheum.2012.190
   Bouquillard É, 2009, JOINT BONE SPINE, V76, P654, DOI 10.1016/j.jbspin.2009.08.005
   Chen DP, 2011, CELL MOL IMMUNOL, V8, P469, DOI 10.1038/cmi.2011.35
   de Aguiar GPCG, 2019, FRONT IMMUNOL, V10, DOI 10.3389/fimmu.2019.01207
   Doody KM, 2017, EPIGENOMICS-UK, V9, P479, DOI 10.2217/epi-2016-0151
   EINSELE H, 1992, J RHEUMATOL, V19, P677
   El-Jawhari JJ, 2014, QJM-INT J MED, V107, P505, DOI 10.1093/qjmed/hcu033
   Essackjee K, 2013, POSTGRAD MED J, V89, P440, DOI 10.1136/postgradmedj-2012-131477
   Ferreira-Sarmiento Susana, 2015, Salud, Barranquilla, V31, P631, DOI 10.14482/sun.31.3.7352
   Firestein GS, 2017, IMMUNITY, V46, P183, DOI 10.1016/j.immuni.2017.02.006
   FLEMING A, 1976, ANN RHEUM DIS, V35, P361, DOI 10.1136/ard.35.4.361
   Fox JM, 2016, J IMMUNOL, V197, P4210, DOI 10.4049/jimmunol.1601426
   Glant TT, 2014, BMC MED, V12, DOI 10.1186/1741-7015-12-35
   Han DF, 2020, J CELL MOL MED, V24, P9518, DOI 10.1111/jcmm.15669
   Hoarau JJ, 2010, J IMMUNOL, V184, P5914, DOI 10.4049/jimmunol.0900255
   Huang J, 2010, STEM CELLS, V28, P357, DOI 10.1002/stem.288
   Iorio MV, 2010, BBA-GENE REGUL MECH, V1799, P694, DOI 10.1016/j.bbagrm.2010.05.005
   Javelle E, 2015, PLOS NEGLECT TROP D, V9, DOI 10.1371/journal.pntd.0003603
   Javierre BM, 2011, DISCOV MED, V12, P535
   Karami J, 2020, IMMUNOL CELL BIOL, V98, P171, DOI 10.1111/imcb.12311
   Kawashima KD, 2014, GENOME ANNOUNCEMENTS, V2, DOI 10.1128/genomeA.00336-14
   Amaral JK, 2019, VIRUSES-BASEL, V11, DOI 10.3390/v11030289
   Lee CHR, 2019, PLOS NEGLECT TROP D, V13, DOI 10.1371/journal.pntd.0007610
   Li M, 2013, STEM CELLS INT, V2013, DOI 10.1155/2013/132642
   Manimunda SP, 2010, T ROY SOC TROP MED H, V104, P392, DOI 10.1016/j.trstmh.2010.01.011
   Marimoutou C, 2015, CLIN MICROBIOL INFEC, V21, P688, DOI 10.1016/j.cmi.2015.02.024
   Matusali G, 2019, VIRUSES-BASEL, V11, DOI 10.3390/v11020175
   Mikuls TR, 2012, ARTHRITIS RHEUM-US, V64, P3522, DOI 10.1002/art.34595
   Milavetz BI, 2015, METHODS MOL BIOL, V1238, P569, DOI 10.1007/978-1-4939-1804-1_30
   Miner JJ, 2015, ARTHRITIS RHEUMATOL, V67, P1214, DOI 10.1002/art.39027
   Nemtsova MV, 2019, FRONT GENET, V10, DOI 10.3389/fgene.2019.00570
   Ng LFP, 2009, PLOS ONE, V4, DOI 10.1371/journal.pone.0004261
   Niller HH, 2008, AUTOIMMUNITY, V41, P298, DOI 10.1080/08916930802024772
   Ozden S, 2007, PLOS ONE, V2, DOI 10.1371/journal.pone.0000527
   Papadaki HA, 2002, BLOOD, V99, P1610, DOI 10.1182/blood.V99.5.1610
   Petitdemange C, 2015, J ALLERGY CLIN IMMUN, V135, P846, DOI 10.1016/j.jaci.2015.01.039
   Phinney DG, 2007, STEM CELLS, V25, P2896, DOI 10.1634/stemcells.2007-0637
   Pinheiro TJ, 2016, ARQ NEURO-PSIQUIAT, V74, P937, DOI 10.1590/0004-282X20160138
   ROBINSON M C, 1955, Trans R Soc Trop Med Hyg, V49, P28, DOI [10.1016/0035-9203(55)90080-8, 10.1016/0035-9203(57)90022-6]
   Rodriguez-Morales AJ, 2016, POSTCHIKUNGUNYA CHRO, V5, P360
   Rodríguez-Morales AJ, 2016, ARTHRIT CARE RES, V68, P1849, DOI 10.1002/acr.22900
   Rodriguez-Morales AJ, 2016, CLIN RHEUMATOL, V35, P831, DOI 10.1007/s10067-015-3041-8
   Roy E, 2020, VIRUSES-BASEL, V12, DOI 10.3390/v12111207
   Roy E, 2020, MSPHERE, V5, DOI 10.1128/mSphere.00347-20
   Schilte C, 2013, PLOS NEGLECT TROP D, V7, DOI 10.1371/journal.pntd.0002137
   Selvamani SP, 2014, PLOS ONE, V9, DOI 10.1371/journal.pone.0103624
   Silva LA, 2017, J CLIN INVEST, V127, P737, DOI 10.1172/JCI84417
   Simon Fabrice, 2011, Curr Infect Dis Rep, V13, P218, DOI 10.1007/s11908-011-0180-1
   Solignat M, 2009, VIROLOGY, V393, P183, DOI 10.1016/j.virol.2009.07.024
   Soumahoro MK, 2009, PLOS ONE, V4, pA221, DOI 10.1371/journal.pone.0007800
   Sutaria RB, 2018, CURR OPIN RHEUMATOL, V30, P256, DOI 10.1097/BOR.0000000000000486
   Tanabe ISB, 2018, FRONT CELL INFECT MI, V8, DOI 10.3389/fcimb.2018.00345
   Tang BL, 2012, CELL MICROBIOL, V14, P1354, DOI 10.1111/j.1462-5822.2012.01825.x
   Thiberville SD, 2013, ANTIVIR RES, V99, P345, DOI 10.1016/j.antiviral.2013.06.009
   van Duijl-Richter MKS, 2015, VIRUSES-BASEL, V7, P3647, DOI 10.3390/v7072792
   Vassilopoulos D, 2008, ARTHRITIS RES THER, V10, DOI 10.1186/ar2480
   Vizoso FJ, 2019, INT J MOL SCI, V20, DOI 10.3390/ijms20153738
   Wahid B, 2017, INT J INFECT DIS, V58, P69, DOI 10.1016/j.ijid.2017.03.006
   Wauquier N, 2011, J INFECT DIS, V204, P115, DOI 10.1093/infdis/jiq006
   Wegner N, 2010, ARTHRITIS RHEUM-US, V62, P2662, DOI 10.1002/art.27552
   Zaid A, 2018, ARTHRITIS RHEUMATOL, V70, P484, DOI 10.1002/art.40403
NR 72
TC 17
Z9 18
U1 3
U2 10
PU ELSEVIER SCI LTD
PI London
PA 125 London Wall, London, ENGLAND
SN 1477-8939
EI 1873-0442
J9 TRAVEL MED INFECT DI
JI Travel Med. Infect. Dis.
PD MAR-APR
PY 2023
VL 52
AR 102534
DI 10.1016/j.tmaid.2022.102534
EA DEC 2022
PG 8
WC Public, Environmental & Occupational Health; Infectious Diseases
WE Science Citation Index Expanded (SCI-EXPANDED)
SC Public, Environmental & Occupational Health; Infectious Diseases
GA 7U7NS
UT WOS:000912316600001
PM 36549417
OA Green Published, hybrid
DA 2025-07-26
ER

PT J
AU Gutiérrez, EHJ
   Riehle, MA
   Walker, KR
   Ernst, KC
   Davidowitz, G
AF Gutierrez, Eileen H. Jeffrey
   Riehle, M. A.
   Walker, K. R.
   Ernst, K. C.
   Davidowitz, G.
TI Using body size as an indicator for age structure in field populations
   of Aedesaegypti (Diptera: Culicidae)
SO PARASITES & VECTORS
LA English
DT Article
DE Aedesaegypti; Dengue; Survival; Age; Surveillance; Vectors; Body size
ID AEDES-AEGYPTI DIPTERA; BG-SENTINEL TRAP; PUERTO-RICO; DESICCATION
   RESISTANCE; LIFE-SPAN; DENGUE; TEMPERATURE; LONGEVITY; FECUNDITY;
   MOSQUITOS
AB Background: The Aedesaegypti mosquito is a vector of several viruses including dengue, chikungunya, zika, and yellow fever. Vector surveillance and control are the primary methods used for the control and prevention of disease transmission; however, public health institutions largely rely on measures of population abundance as a trigger for initiating control activities. Previous research found evidence that at the northern edge of Ae.aegypti's geographic range, survival, rather than abundance, is likely to be the factor limiting disease transmission. In this study, we sought to test the utility of using body size as an entomological index to surveil changes in the age structure of field-collected female Aedesaegypti. Methods: We collected female Ae.aegypti mosquitoes using BG sentinel traps in three cities at the northern edge of their geographic range. Collections took place during their active season over the course of 3 years. Female wing size was measured as an estimate of body size, and reproductive status was characterized by examining ovary tracheation. Chronological age was determined by measuring transcript abundance of an age-dependent gene. These data were then tested with female abundance at each site and weather data from the estimated larval development period and adulthood (1 week prior to capture). Two sources of weather data were tested to determine which was more appropriate for evaluating impacts on mosquito physiology. All variables were then used to parameterize structural equation models to predict age. Results: In comparing city-specific NOAA weather data and site-specific data from HOBO remote temperature and humidity loggers, we found that HOBO data were more tightly associated with body size. This information is useful for justifying the cost of more precise weather monitoring when studying intra-population heterogeneity of eco-physiological factors. We found that body size itself was not significantly associated with age. Of all the variables measured, we found that best fitting model for age included temperature during development, body size, female abundance, and relative humidity in the 1 week prior to capture . The strength of models improved drastically when testing one city at a time, with Hermosillo (the only study city with seasonal dengue transmission) having the best fitting model for age. Despite our finding that there was a bias in the body size of mosquitoes collected alive from the BG sentinel traps that favored large females, there was still sufficient variation in the size of females collected alive to show that inclusion of this entomological indicator improved the predictive capacity of our models. Conclusions: Inclusion of body size data increased the strength of weather-based models for age. Importantly, we found that variation in age was greater within cities than between cities, suggesting that modeling of age must be made on a city-by-city basis. These results contribute to efforts to use weather forecasts to predict changes in the probability of disease transmission by mosquito vectors.
C1 [Gutierrez, Eileen H. Jeffrey; Riehle, M. A.; Walker, K. R.; Davidowitz, G.] Univ Arizona, Grad Interdisciplinary Program Entomol & Insect S, 1140 E South Campus Dr,Forbes 410, Tucson, AZ 85721 USA.
   [Ernst, K. C.] Univ Arizona, Dept Epidemiol & Biostat, Coll Publ Hlth, 1295 N Martin Ave,POB 245210, Tucson, AZ 85724 USA.
   [Gutierrez, Eileen H. Jeffrey] Univ Calif Berkeley, Dept Epidemiol & Biostat, Sch Publ Hlth, 2121 Berkeley Way, Berkeley, CA 94720 USA.
C3 University of Arizona; University of Arizona; University of California
   System; University of California Berkeley
RP Gutiérrez, EHJ (corresponding author), Univ Arizona, Grad Interdisciplinary Program Entomol & Insect S, 1140 E South Campus Dr,Forbes 410, Tucson, AZ 85721 USA.; Gutiérrez, EHJ (corresponding author), Univ Calif Berkeley, Dept Epidemiol & Biostat, Sch Publ Hlth, 2121 Berkeley Way, Berkeley, CA 94720 USA.
EM ejg@berkeley.edu
RI ; Ernst, Kacey/M-5943-2013; Riehle, Michael/O-2852-2017
OI Jeffrey Gutierrez, Eileen/0000-0002-4027-1388; Ernst,
   Kacey/0000-0002-3346-7788; 
FU More Graduate Education at Mountain States Alliance (NSF); University of
   Arizona Graduate Interdisciplinary Program in Entomology and Insect
   Sciences; National Institutes of Health-National Institute of Allergy
   and Infectious Disease (NIH-NIAID) [R01A1091843]; DRIIHM, French program
   "Investissements d'Avenir" [ANR-11-LABX-0010]; NSF [IOS-1053318]
FX Financial support for the initial study design came, in part, from More
   Graduate Education at Mountain States Alliance (supporting underserved
   minority students from funds provided by NSF) and the University of
   Arizona Graduate Interdisciplinary Program in Entomology and Insect
   Sciences. The field work and processing of samples was supported by the
   National Institutes of Health-National Institute of Allergy and
   Infectious Disease (NIH-NIAID) Grant R01A1091843 to KCE. Analysis and
   manuscript preparation was supported by the DRIIHM, French program
   "Investissements d'Avenir" Grant ANR-11-LABX-0010 which is managed by
[truncated: 4,229,479 more chars]
