# Supplementary material for: Resurgent threat in a changing climate: A 20-year bibliometric analysis of global Chikungunya research evolution and pandemic preparedness
Source: PLoS Negl Trop Dis. 2026 Feb 23;20(2):e0013959. doi: 10.1371/journal.pntd.0013959 (PMC12945310; doi:10.1371/journal.pntd.0013959)
Supplement: S1 Appendix — (ZIP) [file pntd.0013959.s001.zip › S1_Zip/S5_Text..txt]

FN Clarivate Analytics Web of Science
VR 1.0
PT J
AU Ong, SQ
   Pauzi, MBM
   Gan, KH
AF Ong, Song-Quan
   Pauzi, Maisarah Binti Mohamed
   Gan, Keng Hoon
TI Text mining in mosquito-borne disease: A systematic review
SO ACTA TROPICA
LA English
DT Review
DE Mosquito-borne; Vector-borne; Text analysis; Dengue; Malaria; Zika
ID SURVEILLANCE; CLASSIFICATION
AB Mosquito-borne diseases are emerging and re-emerging across the globe, especially after the COVID19 pandemic. The recent advances in text mining in infectious diseases hold the potential of providing timely access to explicit and implicit associations among information in the text. In the past few years, the availability of online text data in the form of unstructured or semi-structured text with rich content of information from this domain enables many studies to provide solutions in this area, e.g., disease-related knowledge discovery, disease surveillance, early detection system, etc. However, a recent review of text mining in the domain of mosquito-borne disease was not available to the best of our knowledge. In this review, we survey the recent works in the text mining techniques used in combating mosquito-borne diseases. We highlight the corpus sources, technologies, applications, and the challenges faced by the studies, followed by the possible future directions that can be taken further in this domain. We present a bibliometric analysis of the 294 scientific articles that have been published in Scopus and PubMed in the domain of text mining in mosquito-borne diseases, from the year 2016 to 2021. The papers were further filtered and reviewed based on the techniques used to analyze the text related to mosquito borne diseases. Based on the corpus of 158 selected articles, we found 27 of the articles were relevant and used text mining in mosquito-borne diseases. These articles covered the majority of Zika (38.70%), Dengue (32.26%), and Malaria (29.03%), with extremely low numbers or none of the other crucial mosquito-borne diseases like chikungunya, yellow fever, West Nile fever. Twitter was the dominant corpus resource to perform text mining in mosquito-borne diseases, followed by PubMed and LexisNexis databases. Sentiment analysis was the most popular technique of text mining to understand the discourse of the disease and followed by information extraction, which dependency relation and co-occurrence-based approach to extract relations and events. Surveillance was the main usage of most of the reviewed studies and followed by treatment, which focused on the drug-disease or symptom-disease association. The advance in text mining could improve the management of mosquito-borne diseases. However, the technique and application posed many limitations and challenges, including biases like user authentication and language, real-world implementation, etc. We discussed the future direction which can be useful to expand this area and domain. This review paper contributes mainly as a library for text mining in mosquito-borne diseases and could further explore the system for other neglected diseases.
C1 [Ong, Song-Quan] Univ Malaysia Sabah, Inst Trop Biol & Conservat, Jalan UMS, Kota Kinabalu 88400, Sabah, Malaysia.
   [Pauzi, Maisarah Binti Mohamed; Gan, Keng Hoon] Univ Sains Malaysia, Sch Comp Sci, George Town 11800, Malaysia.
C3 Universiti Malaysia Sabah; Universiti Sains Malaysia
RP Ong, SQ (corresponding author), Univ Malaysia Sabah, Inst Trop Biol & Conservat, Jalan UMS, Kota Kinabalu 88400, Sabah, Malaysia.
EM songquan.ong@ums.edu.my
RI Ong, Song-Quan/N-8418-2018; ONG, Song-Quan/N-8418-2018; Gan,
   Keng/D-1734-2016
OI Ong, Song-Quan/0000-0003-2869-4000; 
CR Abulaish M, 2019, J BIOMED INFORM, V100, DOI 10.1016/j.jbi.2019.103324
   Aggarwal U., 2017, INT J COMPUT SCI ENG, V5
   Boit J., 2020, FAC RES PUBL
   Carlos MA, 2017, INT CONF SYST INFORM, P1592, DOI 10.1109/ICSAI.2017.8248538
   Saire JEC, 2019, 2019 IEEE COLOMBIAN CONFERENCE ON APPLICATIONS IN COMPUTATIONAL INTELLIGENCE (COLCACI), DOI 10.1109/colcaci.2019.8781976
   Cohen KB, 2008, PLOS COMPUT BIOL, V4, DOI 10.1371/journal.pcbi.0040020
   Collier N, 2008, BIOINFORMATICS, V24, P2940, DOI 10.1093/bioinformatics/btn534
   Cowell LG, 2010, INFECTIOUS DISEASE INFORMATICS, P373, DOI 10.1007/978-1-4419-1327-2_19
   Ellis JT, 2020, PARASITOLOGY, V147, P1643, DOI 10.1017/S0031182020001596
   García-Díaz JA, 2020, FUTURE GENER COMP SY, V112, P641, DOI 10.1016/j.future.2020.06.019
   Ghani NBA, 2022, COMPUT SYST SCI ENG, V40, P913, DOI 10.32604/csse.2022.018467
   Huang M, 2018, J MED INTERNET RES, V20, DOI 10.2196/10047
   Jordan SE, 2018, DATA, V4, DOI 10.3390/data4010006
   Kao A., 2007, NATURAL LANGUAGE PRO
   Khattab A., 2016, 2016 IEEE Sensors Applications Symposium (SAS), P1, DOI 10.1109/SAS.2016.7479827
   Lee K, 2013, 19TH ACM SIGKDD INTERNATIONAL CONFERENCE ON KNOWLEDGE DISCOVERY AND DATA MINING (KDD'13), P1474
   Li Jiapei, 2017, Journal of Information and Communication Convergence Engineering, V15, P170
   Liang H, 2015, PLOS ONE, V10, DOI 10.1371/journal.pone.0134270
   Lu XT, 2021, PLOS NEGLECT TROP D, V15, DOI 10.1371/journal.pntd.0009778
   Meng-Hao Li, 2020, Sustainable Digital Communities. 15th International Conference, iConference 2020. Proceedings. Lecture Notes in Computer Science (LNCS 12051), P782, DOI 10.1007/978-3-030-43687-2_65
   Muchene L, 2021, PLOS ONE, V16, DOI 10.1371/journal.pone.0243208
   Neill DB, 2012, IEEE INTELL SYST, V27, P56, DOI 10.1109/MIS.2012.18
   Newkirk RW, 2012, FOODBORNE PATHOG DIS, V9, P120, DOI 10.1089/fpd.2011.0990
   Nsoesie E.O., 2016, PLOS CURR-TREE LIFE, DOI [10.1371/currents.outbreaks.cc09a42586-16dc7dd62813b7ee5d6b6, DOI 10.1371/CURRENTS.OUTBREAKS.CC09A42586-16DC7DD62813B7EE5D6B6]
   Oyelade J., MACHINE LEARNING SEN
   Oza KS, 2016, RES J PHARM BIOL CHE, V7, P1942
   Parwez Md Aslam, 2018, Procedia Computer Science, V132, P1002, DOI 10.1016/j.procs.2018.05.016
   Petrock V., 2021, US Generation Z Technology and Media Use: What Usage Looks Like for the First Generation with 24/7 Access to Connected Devices
   Quwaider M, 2016, 2016 IEEE 4TH INTERNATIONAL CONFERENCE ON FUTURE INTERNET OF THINGS AND CLOUD WORKSHOPS (FICLOUDW), P234, DOI 10.1109/W-FiCloud.2016.56
   Rajapakse M, 2008, J BIOMED INFORM, V41, P806, DOI 10.1016/j.jbi.2008.04.004
   Safarnejad L., 2019, PREPRINT, DOI [10.2196/17175, DOI 10.2196/17175]
   Safdari R, 2021, HEALTH TECHNOL-GER, V11, P759, DOI 10.1007/s12553-021-00553-7
   Saire J.E.C., COMMUN COMPUT INF SC, V1096, P69
   Selvaraj B, 2016, RES J PHARM BIOL CHE, V7, P1493
   Simpson MS, 2012, Mining Text Data. Ed. by, P465, DOI DOI 10.1007/978-1-4614-3223-4_14
   Tran Hieu., 2019, Survey of Machine Learning and Data Mining Techniques used in Multimedia System, DOI 10
   Tripathy BK, 2017, ADV INTELL SYST, V556, P643, DOI 10.1007/978-981-10-3874-7_61
   Villanes A, 2018, AM J TROP MED HYG, V98, P181, DOI 10.4269/ajtmh.17-0253
   WHO, 2019, Dengue and severe dengue
   World Health Organization, 2020, WHO VECT BORN DIS
   You J., 2020, SEMANT SCH, DOI [10.1101/2020.01.10.20017145, DOI 10.1101/2020.01.10.20017145]
   Yusof NN, 2015, COMM COM INF SC, V545, P43, DOI 10.1007/978-981-287-936-3_5
   Zhang YD, 2020, J BIOMED INFORM, V102, DOI 10.1016/j.jbi.2020.103374
   Zhang YD, 2019, TROP MED HEALTH, V47, DOI 10.1186/s41182-019-0189-y
   Zhao Yu-Ping, 2016, Zhongguo Zhong Yao Za Zhi, V41, P3072, DOI 10.4268/cjcmm20161622
   Zweigenbaum P, 2007, BRIEF BIOINFORM, V8, P358, DOI 10.1093/bib/bbm045
NR 46
TC 11
Z9 12
U1 1
U2 19
PU ELSEVIER
PI AMSTERDAM
PA RADARWEG 29, 1043 NX AMSTERDAM, NETHERLANDS
SN 0001-706X
EI 1873-6254
J9 ACTA TROP
JI Acta Trop.
PD JUL
PY 2022
VL 231
AR 106447
DI 10.1016/j.actatropica.2022.106447
EA APR 2022
PG 7
WC Parasitology; Tropical Medicine
WE Science Citation Index Expanded (SCI-EXPANDED)
SC Parasitology; Tropical Medicine
GA 1E1SZ
UT WOS:000794277000011
PM 35430265
OA Green Published
DA 2025-07-26
ER

PT J
AU de Oliveira, PMCD
   Sousa, JPB
   Albernaz, LC
   Coelho-Ferreira, M
   Espindola, LS
AF de Oliveira, Paula Maria Correa de
   Sousa, Joao Paulo Barreto
   Albernaz, Lorena C.
   Coelho-Ferreira, Marlia
   Espindola, Laila Salmen
TI Bioprospection for new larvicides against Aedes aegypti based on
   ethnoknowledge from the Amazonian Sao Sebastiao de Marinau riverside
   community
SO JOURNAL OF ETHNOPHARMACOLOGY
LA English
DT Article
DE Amazonian riverside community; Ethnoknowledge; Amazonian plants; Insect
   control; Aedes aegypti; bioguided Fractionation
ID CARAPA-GUIANENSIS; MEDICINAL-PLANTS; ANTIMALARIAL PLANTS; INDIGENOUS
   PEOPLE; COPAIFERA SP; TRITERPENOIDS; TOXICITY; REMEDY; NEGRO; OIL
AB Ethnopharmacological relevance: Vector-borne diseases represent a huge global burden impacting health systems. Aedes aegypti is the main vector of arboviral diseases including dengue, Zika, chikungunya and urban yellow fever in both tropical and subtropical areas. Ethnopharmacological investigations provide potential avenues for developing new vector control strategies.
   Aim of the study: The objective of this study is to document the Sa tilde o Sebastia tilde o de Marinau riverside community's ethnoknowledge of local plants used to control mosquitoes and perform bioguided fractionation to isolate the compounds active against the arboviral disease vector Ae. aegypti.Materials and methods: Semi-structured interviews were conducted with residents of the Marinau community located in the Caxiuana tilde National Forest, in the Amazon biome, Par acute accent a, Brazil. The plants used to control mosquitoes were subjected to phytochemical studies guided by Ae. aegypti assays. Extracts were obtained from seven species using distinct organic solvents. Active extracts and fractions were separated by chromatographic techniques. Isolated compounds were characterized by NMR, LC/MS and GC/MS. Sample activity against Ae. aegypti larvae and pupae was evaluated after 24, 48 and 72 h exposure. The extracts were also investigated against adult female mosquitoes. The LC50 values were determined by diluting each sample to obtain different concentrations in the respective activity range.
   Results: The Marinau community uses more than ten plants as a repellent, most of which are trees native to the region. The primary applications of these plants to protect against insect bites were: burning plants (fumigation), application of body oils and bathing in macerated plants. Carapa guianensis is the predominant species used as a repellent. Extracts from Diospyros guianensis fruits, Carapa guianensis seed shells and Aspidosperma nitidum wood demonstratedAe. aegypti larvicidal activity. The C. guianensis seed shell extract demonstrated a residual larvicidal effect. Plumbagin, stigmasterol, beta-sitosterol, betulinic, ursolic and oleanolic acids, and betulin were identified in the D. guianensis extract. The plumbagin, ursolic and oleanolic acids displayed larvicidal activity. Oleanolic, ursolic and betulinic acids, and betulin were considered pupicidal. Aricine, the major alkaloid isolated from A. nitidum wood, also presented larvicidal activity.
   Conclusions: Ten plant species traditionally used by the Marinau community to afford protection against mosquitoes were reported. C. guianensis, D. guianensis and A. nitidum extracts were considered larvicidal against Ae. aegypti. Four triterpenes stood out as very active compounds against pupae. Aricine, an indole alkaloid, displayed larvicidal activity. Therefore, traditional knowledge of Amazonian plants combined with bioguided fractionation constitutes a strategy for the development of eco-friendly insecticides to control Ae. aegypti, an arbovirus vector.
C1 [de Oliveira, Paula Maria Correa de; Coelho-Ferreira, Marlia] Univ Fed Para, Programa Posgrad Biodiversidade & Biotecnol, R Augusto Correa,01 Guama, BR-66075110 Belem, PA, Brazil.
   [de Oliveira, Paula Maria Correa de; Sousa, Joao Paulo Barreto; Albernaz, Lorena C.; Espindola, Laila Salmen] Univ Brasilia, Lab Farmacognosia, Campus Univ Darcy Ribeiro, BR-70910900 Brasilia, DF, Brazil.
   [Coelho-Ferreira, Marlia] Inst Nacl Mata Atlantica, Ctr, Ave Jose Ruschi, BR-29650000 St Teresa, ES, Brazil.
C3 Universidade Federal do Para; Universidade de Brasilia
RP Espindola, LS (corresponding author), Univ Brasilia, Lab Farmacognosia, Campus Univ Darcy Ribeiro, BR-70910900 Brasilia, DF, Brazil.
EM paulacorrea92@hotmail.com; jpsousa595@gmail.com; lalbernaz@unb.br;
   marliacf@hotmail.com; darvenne@unb.br
RI Sousa, João Paulo/AID-2157-2022; Espindola, Laila/U-3378-2019; Oliveira,
   Paula/KLZ-3671-2024
OI Coelho-Ferreira, Marlia Regina/0000-0001-7861-3120; Salmen Espindola,
   Laila/0000-0002-1886-868X; Albernaz, Lorena/0000-0002-9397-5258
FU Brazilian Ministry of Health [TED 74/2016, TED 42/2017]
FX The authors wish to thank the ArboControl Brasil Project funded by the
   Brazilian Ministry of Health, under process TED 74/2016 and TED 42/2017
   for financial support and fellowships. Authors also are grateful to Luiz
   E. C. Benedito (IQ-UnB) for laboratory assistance.
CR Alvares CA, 2013, METEOROL Z, V22, P711, DOI 10.1127/0941-2948/2013/0507
   Alvis-Zakzuk Nelson J, 2018, Value Health Reg Issues, V17, P32, DOI 10.1016/j.vhri.2018.01.004
   Anoopkumar A.N., 2017, Symbiosis Microbiol Infect Dis, V5, P1, DOI DOI 10.15226/SOJMID/5/4/0018
   Baek MY, 2010, J KOREAN SOC APPL BI, V53, P310, DOI 10.3839/jksabc.2010.048
   Banumathi B, 2017, PARASITOL RES, V116, P1637, DOI 10.1007/s00436-017-5438-6
   Cantrell CL, 2016, J AGR FOOD CHEM, V64, P8352, DOI 10.1021/acs.jafc.6b01668
   Chan E.Y.Y., 2020, INT J ENV RES PUBL H
   Chaturvedula VenkataSai Prakash., 2012, INT CURRENT PHARM J, V1, P239, DOI [10.3329/icpj.v1i9.11613, DOI 10.3329/ICPJ.V1I9.11613]
   Confalonieri Ulisses E C, 2012, Interdiscip Perspect Infect Dis, V2012, P741273
   Costa MD, 2016, PLOS ONE, V11, DOI 10.1371/journal.pone.0160928
   Dawit Kidane Dawit Kidane, 2013, Scientific Research and Essays, V8, P1139
   de Medeiros PM, 2015, J ETHNOPHARMACOL, V159, P43, DOI 10.1016/j.jep.2014.11.001
   Falkowski M, 2020, ACTA TROP, V201, DOI 10.1016/j.actatropica.2019.105179
   Fern Ken., Tropical Plants Database
   Ferreira Leandro V., 2013, Pesquisas Botanica, P175
   Pineda G Francy, 2005, Rev. salud pública, V7, P339
   Frausin G, 2015, J ETHNOPHARMACOL, V174, P238, DOI 10.1016/j.jep.2015.07.033
   Gou Y, 2020, J ETHNOPHARMACOL, V262, DOI 10.1016/j.jep.2020.113124
   Higuera A, 2019, ACTA TROP, V190, P99, DOI 10.1016/j.actatropica.2018.11.010
   IBGE, 2019, AM LEG
   ICMBio, 2019, US SUST CONS BIOD
   Flores-Sanchez IJ, 2016, METABOLOMICS, V12, DOI 10.1007/s11306-016-0999-4
   Kffuri CW, 2016, J ETHNOPHARMACOL, V178, P188, DOI 10.1016/j.jep.2015.11.048
   Lebov JF, 2018, PEDIATR NEUROL, V85, P16, DOI 10.1016/j.pediatrneurol.2018.03.001
   Lisboa P.L.B., 2013, Caxiuan: conservao, riscos E possibilidades, P29
   Lisboa P.L.B., 2011, DIAGNOSTICO SOCIOECO
   Luna JD, 2005, J ETHNOPHARMACOL, V97, P199, DOI 10.1016/j.jep.2004.10.004
   MAHATO SB, 1994, PHYTOCHEMISTRY, V37, P1517, DOI 10.1016/S0031-9422(00)89569-2
   Maia MF, 2011, MALARIA J, V10, DOI 10.1186/1475-2875-10-S1-S11
   Melo SJ, 2021, PEST MANAG SCI, V77, P1444, DOI 10.1002/ps.6163
   Mendonça Andreza P., 2007, Acta Amaz., V37, P353, DOI 10.1590/S0044-59672007000300006
   Mercado-Reyes M, 2019, EPIDEMIOL INFECT, V147, DOI [10.1017/S095026881800359X, 10.1017/s095026881800359x]
   MMA/IBAMA, 2012, PLANO MANEJO FLOREST
   Fernandes AMM, 2020, CERNE, V26, P403, DOI 10.1590/01047760202026042730
   Nardi M, 2016, EVID-BASED COMPL ALT, V2016, DOI 10.1155/2016/5828021
   Nascimento GO, 2019, IND CROP PROD, V129, P67, DOI 10.1016/j.indcrop.2018.11.069
   Odonne G, 2011, J ETHNOPHARMACOL, V137, P875, DOI 10.1016/j.jep.2011.07.008
   Oliveira Leidiane Leão de, 2008, Acta Amaz., V38, P723
   Orozco OL, 2005, ECON BOT, V59, P166, DOI 10.1663/0013-0001(2005)059[0166:PPATUA]2.0.CO;2
   PAHO (Pan American Health Organization)/WHO, 2019, EP UPD YELL FEV
   PLISA, 2021, HLTH INF PLATF AM CA
   Prophiro JS, 2012, PARASITOL RES, V110, P713, DOI 10.1007/s00436-011-2547-5
   Prophiro JS, 2012, PARASITOL RES, V110, P699, DOI 10.1007/s00436-011-2545-7
   Rauf A, 2017, BIOMED PHARMACOTHER, V91, P714, DOI 10.1016/j.biopha.2017.05.012
   Ribeiro RV, 2017, J ETHNOPHARMACOL, V205, P69, DOI 10.1016/j.jep.2017.04.023
   Rocha S.F.R., 2013, Caxiuan paraso ainda preservado, P257
   Milhomem-Paixao SSR, 2016, GENET MOL BIOL, V39, P248, DOI [10.1590/1678-4685-GMB-2015-0098, 10.1590/1678-4685-gmb-2015-0098]
   Sanhueza V, 2019, CHEM NAT COMPD+, V55, P322, DOI 10.1007/s10600-019-02678-8
   Santos dos, 2012, EVIDENCE-BASED COMPLEMENTARY AND ALTERNATIVE MEDICINE, V2012, DOI [10.1155/2012/846583, DOI 10.1155/2012/846583]
   Schulte HL, 2021, BMC INFECT DIS, V21, DOI 10.1186/s12879-021-06456-2
   Silva RL, 2020, MOLECULES, V25, DOI 10.3390/molecules25173978
   Silva S.G., 2012, LIMONOIDES ISOLADOS, V35, P1936, DOI [10.1590/S0100-40422012001000009, DOI 10.1590/S0100-40422012001000009]
   Torres JR, 2016, INT J INFECT DIS, V51, P85, DOI 10.1016/j.ijid.2016.09.009
   Veiga J.B., 2011, THESIS NATL I RES AM
   VERPOORTE R, 1983, PLANTA MED, V48, P283, DOI 10.1055/s-2007-969935
   World Health Organization, 2005, WHO multi-country study on women's health and domestic violence against women
NR 56
TC 6
Z9 6
U1 1
U2 22
PU ELSEVIER IRELAND LTD
PI CLARE
PA ELSEVIER HOUSE, BROOKVALE PLAZA, EAST PARK SHANNON, CO, CLARE, 00000,
   IRELAND
SN 0378-8741
EI 1872-7573
J9 J ETHNOPHARMACOL
JI J. Ethnopharmacol.
PD JUL 15
PY 2022
VL 293
AR 115284
DI 10.1016/j.jep.2022.115284
EA APR 2022
PG 11
WC Plant Sciences; Chemistry, Medicinal; Integrative & Complementary
   Medicine; Pharmacology & Pharmacy
WE Science Citation Index Expanded (SCI-EXPANDED)
SC Plant Sciences; Pharmacology & Pharmacy; Integrative & Complementary
   Medicine
GA 1F1OM
UT WOS:000794944100002
PM 35447199
DA 2025-07-26
ER

PT J
AU Paulson, W
   Kodali, NK
   Balasubramani, K
   Dixit, R
   Chellappan, S
   Behera, SK
   Nina, PB
AF Paulson, Winnie
   Kodali, Naveen Kumar
   Balasubramani, Karuppusamy
   Dixit, Rashi
   Chellappan, Savitha
   Behera, Sujit Kumar
   Nina, Praveen Balabaskaran
TI Social and housing indicators of dengue and chikungunya in Indian adults
   aged 45 and above: Analysis of a nationally representative survey
   (2017-18)
SO ARCHIVES OF PUBLIC HEALTH
LA English
DT Article
DE LASI; Social determinants of dengue; Social determinants of chikungunya;
   Risk factors of dengue and chikungunya
ID HEMORRHAGIC-FEVER; VIRUS; DETERMINANTS
AB Background Dengue and chikungunya (CHIKV) are the two major vector-borne diseases of serious public health concern in India. Studies on socioeconomic and housing determinants of dengue and CHIKV at a pan-India level are lacking. Here, we took advantage of the recently carried out Longitudinal Ageing Study in India (LASI) carried out across all the states and Union Territories of India to study the social indicators of dengue and CHIKV in India. Methods LASI-1 (2017-2018) data on the self-reported period prevalence of dengue and CHIKV from 70,932 respondents aged >= 45 years were used for this analysis. The state-wise distribution of dengue and CHIKV was mapped. Prevalence was estimated for each study variable, and the difference was compared using the chi 2 test. The adjusted odds ratios (AOR) of the socioeconomic and housing variables for dengue and CHIKV were estimated using the multiple logistic regression model. Results Urban residence is the major socio-economic indicator of dengue and CHIKV (dengue AOR: 1.57, 95% CI: 1.18-2.11; CHIKV AOR: 1.84, 95% CI: 1.36-2.49). The other notable indicator is wealth; rich respondents have higher odds of dengue and CHIKV. Adults older than 54 years and those with high school education and above are associated with a lower likelihood of dengue and CHIKV. In addition, CHIKV is associated with scheduled and forward castes, households with improper toilet facilities, open defecation, and kutcha house type. Conclusions Despite the limitation that the data is only from adults >= 45, this analysis provides important insights into the socioeconomic and housing variables associated with higher odds of dengue and CHIKV in India. Understanding these determinants may assist in the national planning of prevention and control strategies for dengue and CHIKV.
C1 [Paulson, Winnie; Kodali, Naveen Kumar; Dixit, Rashi; Behera, Sujit Kumar; Nina, Praveen Balabaskaran] Cent Univ Tamil Nadu, Sch Life Sci, Dept Epidemiol & Publ Hlth, Tiruvarur, India.
   [Balasubramani, Karuppusamy] Cent Univ Tamil Nadu, Sch Earth Sci, Dept Geog, Tiruvarur, India.
   [Chellappan, Savitha] Indian Council Med Res, Natl Inst Tradit Med, Belagavi, India.
C3 Central University of Tamil Nadu; Central University of Tamil Nadu;
   Indian Council of Medical Research (ICMR); ICMR - National Institute of
   Traditional Medicine (NITM)
RP Nina, PB (corresponding author), Cent Univ Tamil Nadu, Sch Life Sci, Dept Epidemiol & Publ Hlth, Tiruvarur, India.
EM praveen@cutn.ac.in
RI ; DIXIT, RASHI/JAX-3869-2023; Kodali, Naveen/JFK-5251-2023; K,
   Balasubramani/H-5238-2018; Behera, Sujit Kumar/GRR-1775-2022
OI Paulson, Winnie/0000-0002-2634-8625; Balabaskaran Nina,
   Praveen/0000-0003-4096-0738; Dixit, Rashi/0000-0002-0135-7146
CR Arankalle VA, 2007, J GEN VIROL, V88, P1967, DOI 10.1099/vir.0.82714-0
   Bhatt S, 2013, NATURE, V496, P504, DOI 10.1038/nature12060
   Brady OJ, 2012, PLOS NEGLECT TROP D, V6, DOI 10.1371/journal.pntd.0001760
   Braga C, 2010, ACTA TROP, V113, P234, DOI 10.1016/j.actatropica.2009.10.021
   Costa SDB, 2018, REV INST MED TROP SP, V60, DOI [10.1590/s1678-9946201860062, 10.1590/S1678-9946201860062]
   Bursac Z, 2008, SOURCE CODE BIOL MED, V3, DOI 10.1186/1751-0473-3-17
   Chakravarti A, 2012, T ROY SOC TROP MED H, V106, P273, DOI 10.1016/j.trstmh.2011.12.007
   Costa JV, 2013, CAD SAUDE PUBLICA, V29, P1522, DOI 10.1590/S0102-311X2013001200005
   de Almeida AS, 2009, REV SAUDE PUBL, V43, P666, DOI 10.1590/S0034-89102009000400013
   Almeida MCD, 2007, J URBAN HEALTH, V84, P334, DOI 10.1007/s11524-006-9154-2
   Diaz-Quijano FA, 2018, BMC PUBLIC HEALTH, V18, DOI 10.1186/s12889-018-5055-z
   do Carmo RF, 2020, INFECT DIS POVERTY, V9, DOI 10.1186/s40249-020-00772-6
   Ganeshkumar P, 2018, PLOS NEGLECT TROP D, V12, DOI 10.1371/journal.pntd.0006618
   Gubler Duane J, 2011, Trop Med Health, V39, P3, DOI 10.2149/tmh.2011-S05
   Halstead SB, 2007, LANCET, V370, P1644, DOI 10.1016/S0140-6736(07)61687-0
   Hsu JC, 2017, INT J INFECT DIS, V54, P43, DOI 10.1016/j.ijid.2016.11.008
   Kakkar M, 2012, BRIT MED J, V345, DOI 10.1136/bmj.e8574
   Karuppusamy B, 2021, J CLIM CHANGE HEALTH, V2, DOI 10.1016/j.joclim.2021.100015
   Kaur N., 2017, New Microbes and New Infections, V20, P39, DOI 10.1016/j.nmni.2017.07.007
   Kikuti M, 2015, PLOS NEGLECT TROP D, V9, DOI 10.1371/journal.pntd.0003937
   Kumar C Jairaj, 2007, Open Med, V1, pe150
   Kumar MS, 2021, LANCET MICROBE, V2, pE41, DOI 10.1016/S2666-5247(20)30175-0
   Lahariya Chandrakant, 2006, Journal of Vector Borne Diseases, V43, P151
   Mohan I, 2021, MALARIA J, V20, DOI 10.1186/s12936-021-03840-w
   Murhekar MV, 2019, LANCET GLOB HEALTH, V7, pE1065, DOI 10.1016/S2214-109X(19)30250-5
   Mutheneni SR, 2017, EMERG MICROBES INFEC, V6, DOI 10.1038/emi.2017.57
   Nsoesie EO, 2015, PLOS NEGLECT TROP D, V9, DOI 10.1371/journal.pntd.0003977
   Ozair A, 2020, INDIAN J MED RES, V152, P527, DOI 10.4103/ijmr.IJMR_2303_18
   Rajarethinam J, 2018, AM J TROP MED HYG, V99, P204, DOI 10.4269/ajtmh.17-0819
   Ray P, 2012, PLOS ONE, V7, DOI 10.1371/journal.pone.0030025
   Sarma DK, 2019, MICROORGANISMS, V7, DOI 10.3390/microorganisms7120673
   Schmidt WP, 2011, PLOS MED, V8, DOI 10.1371/journal.pmed.1001082
   Shastri Jayanthi, 2017, J Lab Physicians, V9, P296, DOI 10.4103/JLP.JLP_169_16
   Singhi S, 2007, J PEDIAT-BRAZIL, V83, pS22, DOI 10.1590/S0021-75572007000300004
   Sissoko D, 2008, PLOS ONE, V3, DOI 10.1371/journal.pone.0003066
   Spiegel JM, 2007, TROP MED INT HEALTH, V12, P503, DOI 10.1111/j.1365-3156.2007.01818.x
   Swain S, 2020, J INFECT PUBLIC HEAL, V13, P625, DOI 10.1016/j.jiph.2019.08.015
   Teixeira MG, 2008, EMERG INFECT DIS, V14, P1663, DOI 10.3201/eid1410.071164
   Teixeira MG, 2021, PLOS NEGLECT TROP D, V15, DOI 10.1371/journal.pntd.0009289
   Telle O, 2016, PLOS ONE, V11, DOI 10.1371/journal.pone.0146539
   Telle O, 2021, PLOS NEGLECT TROP D, V15, DOI 10.1371/journal.pntd.0009024
   Tissera HA, 2020, EMERG INFECT DIS, V26, P682, DOI 10.3201/eid2604.190435
   Waggoner JJ, 2016, CLIN INFECT DIS, V63, P1584, DOI 10.1093/cid/ciw589
   Weaver SC, 2015, NEW ENGL J MED, V372, P1231, DOI 10.1056/NEJMra1406035
   Yergolkar PN, 2006, EMERG INFECT DIS, V12, P1580, DOI 10.3201/eid1210.060529
   Zellweger RELM, 2017, PLOS NEGLECT TROP D, V11, DOI 10.1371/journal.pntd.0005471
   Zomuanpuii R, 2020, MALARIA J, V19, DOI 10.1186/s12936-020-03170-3
NR 47
TC 6
Z9 7
U1 1
U2 4
PU BMC
PI LONDON
PA CAMPUS, 4 CRINAN ST, LONDON N1 9XW, ENGLAND
SN 0778-7367
EI 2049-3258
J9 ARCH PUBLIC HEALTH
JI Arch. PUblic Health
PD APR 20
PY 2022
VL 80
IS 1
AR 125
DI 10.1186/s13690-022-00868-5
PG 12
WC Public, Environmental & Occupational Health
WE Science Citation Index Expanded (SCI-EXPANDED); Social Science Citation Index (SSCI)
SC Public, Environmental & Occupational Health
GA 0Q5OA
UT WOS:000784966600001
PM 35443704
OA Green Published, gold
DA 2025-07-26
ER

PT J
AU Lage, MD
   Barbosa, G
   Andrade, V
   Gomes, H
   Chiaravalloti, F
   Quintanilha, JA
AF Lage, Mariana de Oliveira
   Barbosa, Gerson
   Andrade, Valmir
   Gomes, Henrique
   Chiaravalloti, Francisco
   Quintanilha, Jose Alberto
TI Ovipositional Reproduction of the Dengue Vector for Identifying
   High-Risk Urban Areas
SO ECOHEALTH
LA English
DT Article
DE Aedes aegypti; Traps; Ordinary Kriging; Remote Sensing
ID SAO-PAULO; INFESTATION; WASHINGTON; BALTIMORE; CULICIDAE; DIPTERA; STATE
AB Identification and classification of high-risk areas for the presence of Aedes aegypti is not an easy task. To develop suitable methods to identify this areas is an essential task that will increase the efficiency and effectiveness of control measures and to optimize the use of resources. The objectives of this study were to identify high- risk areas for the presence of Ae. aegypti using mosquito traps and household visits to identify breeding sites; to identify and validate aspects of the remote sensing images that could characterize these areas; to evaluate the relationship between this spatial risk classification and the occurrence of Ae. aegypti; and provide a methodology to the health and control vector services and prioritize these areas for development of control measure. Information about the geographical coordinates of these traps will enable us to apply the kriging spatial analysis tool to generate maps with the predicted numbers of Ae. aegypti. Satellite images were used to identify the characteristic features the four areas, so that other areas could also be classified using only the sensing remote images. The developed methodology enables the identification of high-risk areas for Ae. aegypti and for the occurrence of Dengue, as well as Zika fever and Chikungunya fever using only sensing remote images. These results allow health and vector control services to prioritize these areas for developing surveillance and control measures. The use of the available resources can be optimized and potentially promote a decrease in the expected incidences of these diseases, particularly Dengue.
C1 [Lage, Mariana de Oliveira] Univ Sao Paulo, PROCAM USP Programa Posgrad Ciencias Ambientais, Av Prof Luciano Gualberto 1289, BR-05508090 Sao Paulo, SP, Brazil.
   [Barbosa, Gerson; Andrade, Valmir; Gomes, Henrique] Superintendencia Controle Endemias SUCEN, R Paula Sousa 166, BR-01027000 Sao Paulo, SP, Brazil.
   [Chiaravalloti, Francisco] Univ Sao Paulo, FSP USP Programa Posgrad Saude Publ, Av Dr Arnaldo 715, BR-03178200 Sao Paulo, SP, Brazil.
   [Quintanilha, Jose Alberto] Univ Sao Paulo, Inst Energy & Environm IEEUSP, Av Prof Luciano Gualberto 1289, BR-05508090 Sao Paulo, SP, Brazil.
C3 Universidade de Sao Paulo; Universidade de Sao Paulo; Universidade de
   Sao Paulo
RP Lage, MD (corresponding author), Univ Sao Paulo, PROCAM USP Programa Posgrad Ciencias Ambientais, Av Prof Luciano Gualberto 1289, BR-05508090 Sao Paulo, SP, Brazil.
EM mariana_lage@usp.br
RI Lage, Mariana/G-7756-2017; Barbosa, Gerson/N-9403-2013; Neto,
   Francisco/F-8006-2012
OI Barbosa, Gerson/0000-0002-5624-2354; 
FU FAPESP [2020/01596-8, 2015/06687-3]; SUCEN; EPUSP/LabGeo; USP LASP/FSP
   laboratory; CNPq
FX The authors would like to thank EPUSP/LabGeo, the USP LASP/FSP
   laboratory, CNPq, FAPESP (no 2015/06687-3), SUCEN, and FAPESP (no
   2020/01596-8).
CR Achee Nicole L, 2015, PLoS Negl Trop Dis, V9, pe0003655, DOI 10.1371/journal.pntd.0003655
   Barbosa GL, 2012, EPIDEMIOL SERV SAUDE, V21, P195, DOI 10.5123/S1679-49742012000200002
   Barbosa GL., 2019, REV SA DE P BLICA, DOI 10.11606/s1518-8787.2019053000702
   BRASIL, 2016, B EPIDEMIOL, V47, P1
   Carvalho Marilia Sá, 2005, Cad. Saúde Pública, V21, P361, DOI 10.1590/S0102-311X2005000200003
   Chadee DD, 2004, B ENTOMOL RES, V94, P201, DOI 10.1079/BER2004297
   Consoli A.G.B.R ORL, 1995, PRINCIPAIS MOSQUITOS
   Costa FS, 2008, REV SOC BRAS MED TRO, V41, P309, DOI 10.1590/S0037-86822008000300018
   Digital Globe, 2009, WORLDVIEW 2 DIGIT GL
   Dlamini SN, 2019, REMOTE SENS APPL, V14, P108, DOI 10.1016/j.rsase.2019.02.005
   Dowling Z, 2013, ECOHEALTH, V10, P36, DOI 10.1007/s10393-013-0818-6
   Dronova I, 2015, REMOTE SENS-BASEL, V7, P6380, DOI 10.3390/rs70506380
   Favaro EA, 2013, REV SAUDE PUBL, V47, P588, DOI 10.1590/S0034-8910.2013047004506
   FAY R. W., 1966, MOSQUITO NEWS, V26, P531
   Foody GM, 2002, REMOTE SENS ENVIRON, V80, P185, DOI 10.1016/S0034-4257(01)00295-4
   Forattini OP., 2002, CULICIDOLOGIA MED, V2
   Hanjagi A, 2007, LEC NOT GEO CARTO, P243, DOI 10.1007/978-3-540-71318-0_18
   IBGE, 2013, CENS DEM 2010
   Khatami R, 2016, REMOTE SENS ENVIRON, V177, P89, DOI 10.1016/j.rse.2016.02.028
   LaDeau SL, 2013, INT J ENV RES PUB HE, V10, P1505, DOI 10.3390/ijerph10041505
   Liang J, 2017, IEEE T GEOSCI REMOTE, V55, P862, DOI 10.1109/TGRS.2016.2616489
   Little E, 2017, J MED ENTOMOL, V54, P1183, DOI 10.1093/jme/tjx103
   Lorenz C, 2020, ACTA TROP, V205, DOI 10.1016/j.actatropica.2020.105398
   Lu D, 2007, INT J REMOTE SENS, V28, P823, DOI 10.1080/01431160600746456
   Ma L, 2017, ISPRS INT J GEO-INF, V6, DOI 10.3390/ijgi6020051
   Martínez Torres Eric, 2008, Estud. av., V22, P33
   Nakhapakorn K., 2005, INT J HEALTH GEOGR, DOI 10.1186/1476-072X-4-13
   OPAS/ WHO, 2020, REP CASES DENGUE FAV
   Parselia E, 2019, REMOTE SENS-BASEL, V11, DOI 10.3390/rs11161862
   PRUDENTE V, 2017, AGR ENG
   Scarpassa VM, 2008, AM J TROP MED HYG, V78, P895, DOI 10.4269/ajtmh.2008.78.895
   Singhi S, 2007, J PEDIAT-BRAZIL, V83, pS22, DOI 10.1590/S0021-75572007000300004
   Stehman SV, 1998, REMOTE SENS ENVIRON, V64, P331, DOI 10.1016/S0034-4257(98)00010-8
   Tauil P L, 2001, Cad Saude Publica, V17 Suppl, P99, DOI 10.1590/S0102-311X2001000700018
   Toledo Ana Lucia Araujo de, 2006, Cad. Saúde Pública, V22, P933, DOI 10.1590/S0102-311X2006000500006
   Troyo A, 2009, SINGAPORE J TROP GEO, V30, P265, DOI 10.1111/j.1467-9493.2009.00367.x
   Vanlerberghe V, 2017, [No title captured], Patent No. [V41a162017. 1-6, 4116201716]
   VIEIRA S, 2010, BRAGANTIA
   Werneck GL, 2008, CIENC SAUDE COLETIVA, V13, P1753, DOI 10.1590/S1413-81232008000600010
   WHO WHO, 2014, WORLD HEAL ORGAN, V8
   Yu L, 2014, INT J REMOTE SENS, V35, P4573, DOI 10.1080/01431161.2014.930206
NR 41
TC 0
Z9 0
U1 0
U2 3
PU SPRINGER
PI NEW YORK
PA ONE NEW YORK PLAZA, SUITE 4600, NEW YORK, NY, UNITED STATES
SN 1612-9202
EI 1612-9210
J9 ECOHEALTH
JI EcoHealth
PD MAR
PY 2022
VL 19
IS 1
BP 85
EP 98
DI 10.1007/s10393-022-01581-z
EA APR 2022
PG 14
WC Biodiversity Conservation; Ecology; Environmental Sciences
WE Science Citation Index Expanded (SCI-EXPANDED)
SC Biodiversity & Conservation; Environmental Sciences & Ecology
GA 1C5ZE
UT WOS:000784824400001
PM 35441255
DA 2025-07-26
ER

PT J
AU Dubey, SK
   Mehta, D
   Chaudhary, S
   Hasan, A
   Sunil, S
AF Dubey, Sunil Kumar
   Mehta, Divya
   Chaudhary, Sakshi
   Hasan, Abdul
   Sunil, Sujatha
TI An E3 Ubiquitin Ligase Scaffolding Protein Is Proviral during
   Chikungunya Virus Infection in Aedes aegypti
SO MICROBIOLOGY SPECTRUM
LA English
DT Article
DE Chikungunya virus; Aedes aegypti; vector-virus interactions; ubiquitin
   proteasomal pathway
ID PROTEASOME SYSTEM; DEGRADATION; MOSQUITO; IDENTIFICATION; FEVER;
   TRANSCRIPTOME; DROSOPHILA; STAT2
AB Arboviruses cause several diseases in humans and livestock. Vector control is the main strategy for controlling diseases transmitted by mosquitoes.
   Chikungunya virus (CHIKV) is a reemerging alphavirus causing chikungunya disease (CHIKD) and is transmitted to humans by Aedes mosquitoes. The virus establishes an intricate balance of cellular interactions that ultimately helps in its replication and dodges cellular immune response. In an attempt to identify cellular host factors required during CHIKV replication in Aag2 cells, we performed global transcriptomics of CHIKV-infected Aag2 cells, and further, we compared this library with the Drosophila RNAi Screening Center (DRSC) database and identified transcripts that were regulated in Aedes aegypti during CHIKV infection. These analyses revealed specific pathways, such as ubiquitin-related pathways, proteolysis pathways, protein catabolic processes, protein modification, and cellular protein metabolic processes, involved during replication of the virus. Loss-of-function assays of selected candidates revealed their proviral or antiviral characteristics upon CHIKV infection in A. aegypti-derived Aag2 cells. Further validations identified that the ubiquitin proteasomal pathway is required for CHIKV infection in A. aegypti and that an important member of this family of proteins, namely, AeCullin-3 (Aedes ortholog of human cullin-3), is a proviral host factor of CHIKV replication in Aag2 cells. IMPORTANCE Arboviruses cause several diseases in humans and livestock. Vector control is the main strategy for controlling diseases transmitted by mosquitoes. In this context, it becomes paramount to understand how the viruses replicate in the vector for designing better transmission blocking strategies. We obtained the global transcriptome signature of A. aegypti cells during CHIKV infection, and in order to obtain the maximum information from these data sets, we further utilized the well-characterized Drosophila system and arrived upon a set of transcripts and their pathways that affect A. aegypti cells during CHIKV infection. These analyses and further validations reveal that important pathways related to protein degradation are actively involved during CHIKV infection in A. aegypti and are mainly proviral. Targeting these molecules may provide novel approaches for blocking CHIKV replication in A. aegypti.
C1 [Dubey, Sunil Kumar; Mehta, Divya; Chaudhary, Sakshi; Hasan, Abdul; Sunil, Sujatha] Int Ctr Genet Engn & Biotechnol ICGEB, Vector Borne Dis Grp, New Delhi, India.
   [Dubey, Sunil Kumar] Columbia Univ, Med Ctr, New York, NY USA.
C3 Department of Biotechnology (DBT) India; International Center for
   Genetic Engineering & Biotechnology (ICGEB); International Center for
   Genetic Engineering & Biotechnology (ICGEB), New Delhi; Columbia
   University
RP Sunil, S (corresponding author), Int Ctr Genet Engn & Biotechnol ICGEB, Vector Borne Dis Grp, New Delhi, India.
EM sujathasunil13@gmail.com
RI Mehta, Divya/LBH-6992-2024; Dubey, Sunil Kumar/HTO-7046-2023; Hasan,
   Abdul/GZM-3818-2022
OI Hasan, PhD, Abdul/0000-0002-0716-7052; DUBEY, SUNIL
   KUMAR/0000-0001-7107-9148; Mehta, Divya/0000-0002-2380-2044
FU Department of Science and Technology, Government of India
   [SB/SO/BB-23/2011]; Council for Scientific and Industrial Research
   (CSIR); Department of Biotechnology (DBT)
FX The study has been funded by Department of Science and Technology,
   Government of India grant SB/SO/BB-23/2011 granted to S.S. D.M. and A.H.
   are supported by PhD fellowships from Council for Scientific and
   Industrial Research (CSIR) and Department of Biotechnology (DBT).
CR Apweiler R, 2004, NUCLEIC ACIDS RES, V32, pD115, DOI [10.1093/nar/gkw1099, 10.1093/nar/gkh131]
   Arrese EL, 2006, J LIPID RES, V47, P2656, DOI 10.1194/jlr.M600161-JLR200
   Barry Michele, 2006, Sci STKE, V2006, ppe21
   Benelli G, 2016, INSECTS, V7, DOI 10.3390/insects7040052
   Bonizzoni M, 2012, G3-GENES GENOM GENET, V2, P103, DOI 10.1534/g3.111.001107
   Borgherini G, 2008, CLIN INFECT DIS, V47, P469, DOI 10.1086/590003
   Bouraï M, 2012, J VIROL, V86, P3121, DOI 10.1128/JVI.06390-11
   Burt FJ, 2012, LANCET, V379, P662, DOI 10.1016/S0140-6736(11)60281-X
   Choi AG, 2013, REV MED VIROL, V23, P85, DOI 10.1002/rmv.1725
   Chretien JP, 2007, LANCET, V370, P1805, DOI 10.1016/S0140-6736(07)61752-8
   Christeller JT, 2010, INSECT MOL BIOL, V19, P9, DOI 10.1111/j.1365-2583.2009.00924.x
   Ciechanover A, 1998, P NATL ACAD SCI USA, V95, P2727, DOI 10.1073/pnas.95.6.2727
   CIECHANOVER A, 1994, CELL, V79, P13, DOI 10.1016/0092-8674(94)90396-4
   Cime-Castillo J, 2015, BIOMED RES INT, V2015, DOI 10.1155/2015/504187
   Davis Martin N, 2019, Matrix Biol Plus, V4, P100015, DOI 10.1016/j.mbplus.2019.100015
   Dobin A, 2013, BIOINFORMATICS, V29, P15, DOI 10.1093/bioinformatics/bts635
   Dong SZ, 2017, BMC GENOMICS, V18, DOI 10.1186/s12864-017-3775-6
   Dubey SK, 2019, PLOS NEGLECT TROP D, V13, DOI 10.1371/journal.pntd.0007429
   Dubey SK, 2017, SCI REP-UK, V7, DOI 10.1038/s41598-017-18043-0
   Elliott J, 2007, J VIROL, V81, P3428, DOI 10.1128/JVI.02303-06
   Flores HA, 2018, NAT REV MICROBIOL, V16, P508, DOI 10.1038/s41579-018-0025-0
   Gao C, 2019, J BIOL CHEM, V294, P6416, DOI 10.1074/jbc.RA118.006561
   Ge SX, 2020, BIOINFORMATICS, V36, P2628, DOI 10.1093/bioinformatics/btz931
   Giraldo-Calderón GI, 2015, NUCLEIC ACIDS RES, V43, pD707, DOI 10.1093/nar/gku1117
   Hartmann T, 2014, P NATL ACAD SCI USA, V111, P3371, DOI 10.1073/pnas.1401556111
   Hu YH, 2017, NUCLEIC ACIDS RES, V45, pD672, DOI 10.1093/nar/gkw977
   Hunt SR, 2011, J VIROL, V85, P1257, DOI 10.1128/JVI.01864-10
   Ishak IH, 2017, PLOS NEGLECT TROP D, V11, DOI 10.1371/journal.pntd.0005302
   Joubert PE, 2012, AUTOPHAGY, V8, P1261, DOI 10.4161/auto.20751
   Kantor AM, 2017, INSECT MOL BIOL, V26, P113, DOI 10.1111/imb.12275
   Karpe YA, 2016, VIRUS GENES, V52, P716, DOI 10.1007/s11262-016-1355-5
   Kaur P, 2020, PLOS NEGLECT TROP D, V14, DOI 10.1371/journal.pntd.0008336
   Kistler KE, 2015, CELL REP, V11, P51, DOI 10.1016/j.celrep.2015.03.009
   Lee RCH, 2015, PLOS NEGLECT TROP D, V9, DOI 10.1371/journal.pntd.0003544
   Li M, 2021, NAT COMMUN, V12, DOI 10.1038/s41467-021-25421-w
   Liao Y, 2014, BIOINFORMATICS, V30, P923, DOI 10.1093/bioinformatics/btt656
   Liao YX, 2019, NUCLEIC ACIDS RES, V47, pW199, DOI 10.1093/nar/gkz401
   Llamas-González YY, 2019, VIRUSES-BASEL, V11, DOI 10.3390/v11040370
   Love M. I., 2014, GENOME BIOL, V15, P550, DOI [DOI 10.1186/S13059-014-0550-8, 10.1186/s13059-014-0550-8]
   Luo HL, 2016, CURR OPIN VIROL, V17, P1, DOI 10.1016/j.coviro.2015.09.005
   Mahon C, 2014, BIOMOLECULES, V4, P897, DOI 10.3390/biom4040897
   Markow TA, 2015, ELIFE, V4, DOI 10.7554/eLife.06793
   Martin M., 2011, EMBNET J, V17, P10, DOI [10.14806/ej.17.1.200, DOI 10.14806/EJ.17.1.200]
   Martins M, 2021, FRONT PHYSIOL, V12, DOI 10.3389/fphys.2021.642237
   Mateo L, 2014, GENOME BIOL EVOL, V6, P2008, DOI 10.1093/gbe/evu153
   Mayoral JG, 2013, ARCH INSECT BIOCHEM, V82, P96, DOI 10.1002/arch.21078
   McFarlane M, 2020, MSPHERE, V5, DOI 10.1128/mSphere.00081-20
   McFarlane M, 2014, PLOS NEGLECT TROP D, V8, DOI 10.1371/journal.pntd.0002994
   Meertens L, 2019, NATURE, V574, P259, DOI 10.1038/s41586-019-1578-4
   Meshram CD, 2018, J VIROL, V92, DOI [10.1128/JVI.00838-18, 10.1128/jvi.00838-18]
   Minor MM, 2020, CELLS-BASEL, V9, DOI 10.3390/cells9040834
   Mohr S, 2010, ANNU REV BIOCHEM, V79, P37, DOI 10.1146/annurev-biochem-060408-092949
   Nishio M, 2005, J VIROL, V79, P8591, DOI 10.1128/JVI.79.13.8591-8601.2005
   Paradkar PN, 2015, PLOS PATHOG, V11, DOI 10.1371/journal.ppat.1005143
   Petroski MD, 2005, NAT REV MOL CELL BIO, V6, P9, DOI 10.1038/nrm1547
   Pott F, 2021, EMERG MICROBES INFEC, V10, P2151, DOI 10.1080/22221751.2021.2000891
   Povelones M, 2009, SCIENCE, V324, P258, DOI 10.1126/science.1171400
   Powers AM, 2018, CLIN MICROBIOL REV, V31, DOI 10.1128/CMR.00104-16
   Precious B, 2005, J GEN VIROL, V86, P151, DOI 10.1099/vir.0.80263-0
   Ramasamy R, 2021, PARASITE VECTOR, V14, DOI 10.1186/s13071-021-04801-7
   Raudvere U, 2019, NUCLEIC ACIDS RES, V47, pW191, DOI 10.1093/nar/gkz369
   Rio DC., 2010, COLD SPRING HARB PRO, DOI DOI 10.1101/PDB.PROT5439
   Schauer S, 2012, INSECT MOL BIOL, V21, P383, DOI 10.1111/j.1365-2583.2012.01144.x
   Schmittgen TD, 2008, NAT PROTOC, V3, P1101, DOI 10.1038/nprot.2008.73
   Schneider D, 2000, NAT REV GENET, V1, P218, DOI 10.1038/35042080
   Scholte FEM, 2015, J VIROL, V89, P4457, DOI 10.1128/JVI.03612-14
   Shrinet J, 2017, BIOCHEM BIOPH RES CO, V492, P617, DOI 10.1016/j.bbrc.2017.01.162
   Shrinet J, 2012, VIROL J, V9, DOI 10.1186/1743-422X-9-100
   Monteiro VVS, 2019, FRONT MICROBIOL, V10, DOI 10.3389/fmicb.2019.00492
   Sirisena PDNN, 2018, J MED ENTOMOL, V55, P1580, DOI 10.1093/jme/tjy097
   Staples JE, 2009, CLIN INFECT DIS, V49, P942, DOI 10.1086/605496
   Sukkaew A, 2020, MICROBIOL IMMUNOL, V64, P445, DOI 10.1111/1348-0421.12793
   Tanaka A, 2017, J VIROL, V91, DOI [10.1128/JVI.00432-17, 10.1128/jvi.00432-17]
   Tchankouo-Nguetcheu S, 2012, PARASITE VECTOR, V5, DOI 10.1186/1756-3305-5-264
   Thio CLP, 2013, PLOS ONE, V8, DOI 10.1371/journal.pone.0061444
   Trees MO, 2019, SCI REP-UK, V9, DOI 10.1038/s41598-019-42803-9
   Troupin A, 2016, BBA-GEN SUBJECTS, V1860, P1898, DOI 10.1016/j.bbagen.2016.05.033
   Ulane CM, 2002, VIROLOGY, V304, P160, DOI 10.1006/viro.2002.1773
   Vedururu RK, 2019, VIRUSES-BASEL, V11, DOI 10.3390/v11060513
   Wilton BA, 2008, VIROLOGY, V374, P82, DOI 10.1016/j.virol.2007.11.036
   Yasunaga A, 2014, PLOS PATHOG, V10, DOI 10.1371/journal.ppat.1003914
   Yu XH, 2003, SCIENCE, V302, P1056, DOI 10.1126/science.1089591
   Zhao LM, 2019, INT J MOL SCI, V20, DOI 10.3390/ijms20133133
NR 83
TC 8
Z9 8
U1 0
U2 1
PU AMER SOC MICROBIOLOGY
PI WASHINGTON
PA 1752 N ST NW, WASHINGTON, DC 20036-2904 USA
EI 2165-0497
J9 MICROBIOL SPECTR
JI Microbiol. Spectr.
PD JUN
PY 2022
VL 10
IS 3
DI 10.1128/spectrum.00595-22
EA APR 2022
PG 13
WC Microbiology
WE Science Citation Index Expanded (SCI-EXPANDED)
SC Microbiology
GA 3T6CM
UT WOS:000783867200006
PM 35435754
OA Green Published
DA 2025-07-26
ER

PT J
AU Aguilar, EG
   Paniccia, G
   Adura, C
   Singer, ZS
   Ashbrook, AW
   Razooky, BS
   Rice, CM
   MacDonald, MR
AF Aguilar, Eduardo G.
   Paniccia, Gabrielle
   Adura, Carolina
   Singer, Zakary S.
   Ashbrook, Alison W.
   Razooky, Brandon S.
   Rice, Charles M.
   MacDonald, Margaret R.
TI Sindbis Macrodomain Poly-ADP-Ribose Hydrolase Activity Is Important for
   Viral RNA Synthesis
SO JOURNAL OF VIROLOGY
LA English
DT Article
DE Sindbis virus; alphavirus; ADP-ribosylation; PARP; ARTD; virus
   replication; RNA synthesis
ID NONSTRUCTURAL PROTEIN-3; EXPRESSION VECTORS; VIRUS-REPLICATION;
   TEMPERATURE; ALPHAVIRUSES; TRANSLATION; CHIKUNGUNYA; MUTANTS; REVEALS;
   BINDING
AB Viral macrodomains have drawn attention in recent years due to their high degree of conservation in several virus families (e.g., coronaviruses and alphaviruses) and their potential druggability. These domains erase mono- or poly-ADP-ribose, posttranslational modifications written by host poly-ADP-ribose polymerase (PARP) proteins, from undetermined host or viral proteins to enhance replication.
   ADP-ribosylation is a highly dynamic posttranslational modification frequently studied in stress response pathways with recent attention given to its role in response to viral infection. Notably, the alphaviruses encode catalytically active macrodomains capable of ADP-ribosylhydrolase (ARH) activities, implying a role in remodeling the cellular ADP-ribosylome. This report decouples mono- and poly-ARH contributions to macrodomain function using a newly engineered Sindbis virus (SINV) mutant with attenuated poly-ARH activity. Our findings indicate that viral poly-ARH activity is uniquely required for high titer replication in mammalian systems. Despite translating incoming genomic RNA as efficiently as WT virus, mutant viruses have a reduced capacity to establish productive infection, offering a more complete understanding of the kinetics and role of the alphavirus macrodomain with important implications for broader ADP-ribosyltransferase biology. IMPORTANCE Viral macrodomains have drawn attention in recent years due to their high degree of conservation in several virus families (e.g., coronaviruses and alphaviruses) and their potential druggability. These domains erase mono- or poly-ADP-ribose, posttranslational modifications written by host poly-ADP-ribose polymerase (PARP) proteins, from undetermined host or viral proteins to enhance replication. Prior work determined that efficient alphavirus replication requires catalytically active macrodomains; however, which form of the modification requires removal and from which protein(s) had not been determined. Here, we present evidence for the specific requirement of poly-ARH activity to ensure efficient productive infection and virus replication.
C1 [Aguilar, Eduardo G.; Paniccia, Gabrielle; Singer, Zakary S.; Ashbrook, Alison W.; Razooky, Brandon S.; Rice, Charles M.; MacDonald, Margaret R.] Rockefeller Univ, Lab Virol & Infect Dis, 1230 York Ave, New York, NY 10021 USA.
   [Adura, Carolina] Rockefeller Univ, High Throughput & Spect Resource Ctr, New York, NY 10021 USA.
   [Singer, Zakary S.] Columbia Univ, Dept Biomed Engn, New York, NY USA.
   [Adura, Carolina] St Jude Childrens Res Hosp, Chem Biol & Therapeut Dept, Memphis, TN 38105 USA.
C3 Rockefeller University; Rockefeller University; Columbia University; St
   Jude Children's Research Hospital
RP MacDonald, MR (corresponding author), Rockefeller Univ, Lab Virol & Infect Dis, 1230 York Ave, New York, NY 10021 USA.
EM macdonm@rockefeller.edu
OI , Gabrielle Paniccia/0009-0007-0487-0301
FU National Institutes of Health [AI114873, F31 AI138409, T32AI070084,
   UL1TR001866]; National Center for Advancing Translational Sciences
   (NCATS); National Institutes of Health (NIH), Clinical and Translational
   Science Award (CTSA) program; Rockefeller University High Throughput and
   Spectroscopy Resource Center; Rockefeller University Proteomics Resource
   Center
FX This project was funded by the National Institutes of Health grants
   AI114873 to M.R.M., F31 AI138409 to E.G.A., T32AI070084 to E.G.A. and
   UL1TR001866 from the National Center for Advancing Translational
   Sciences (NCATS), National Institutes of Health (NIH), Clinical and
   Translational Science Award (CTSA) program. The work was also supported
   by the Rockefeller University High Throughput and Spectroscopy Resource
   Center. We thank A. Fehr for providing coronavirus macrodomain bacterial
   expression vectors. We are thankful for editing contributions,
   discussions, and otherwise not stated input from various members of the
   Laboratory of Virology and Infectious Diseases (past and present) as
   well as SOren Heissel and Henrik Molina of the Rockefeller University
   Proteomics Resource Center. We are thankful to T. Danino for providing
   access to his automated microscope. We are thankful to A. Vicente and
   the Rockefeller Outreach Department (RockEdu) for their contributions to
   the work presented. We thank A. Acevedo for specific project
   discussions. Finally, We thank M.M.H. Li for contributing to mentorship
   of E.G.A. and providing feedback in the early stages of the project.
   E.G.A., C.M.R., and M.R.M. designed the study. M.R.M. and C.M.R.
   directed the study. E.G.A., G.P., and C.A. performed experiments.
   E.G.A., Z.S., and C.A. analyzed data. A.W.A. and B.R. generated cell
   lines. E.G.A. and M.R.M. wrote the manuscript. All authors contributed
   to manuscript editing. We have no conflicts of interest to declare.
CR Abraham R, 2020, MBIO, V11, DOI 10.1128/mBio.03253-19
   Abraham R, 2018, P NATL ACAD SCI USA, V115, pE10457, DOI 10.1073/pnas.1812130115
   Alhammad YMO, 2021, J VIROL, V95, DOI 10.1128/JVI.01969-20
   Altmeyer M, 2015, NAT COMMUN, V6, DOI 10.1038/ncomms9088
   Atasheva S, 2014, J VIROL, V88, P2116, DOI 10.1128/JVI.03443-13
   Barkauskaite E, 2013, NAT COMMUN, V4, DOI 10.1038/ncomms3164
   Bick MJ, 2003, J VIROL, V77, P11555, DOI 10.1128/JVI.77.21.11555-11562.2003
   BREDENBEEK PJ, 1993, J VIROL, V67, P6439, DOI 10.1128/JVI.67.11.6439-6446.1993
   Caprara G, 2018, J IMMUNOL, V200, P2439, DOI 10.4049/jimmunol.1701117
   CHESTER N, 1993, ANAL BIOCHEM, V209, P284, DOI 10.1006/abio.1993.1121
   Daugherty MD, 2014, PLOS GENET, V10, DOI 10.1371/journal.pgen.1004403
   Dupuis S, 2003, NAT GENET, V33, P388, DOI 10.1038/ng1097
   Eckei L, 2017, SCI REP-UK, V7, DOI 10.1038/srep41746
   Egloff MP, 2006, J VIROL, V80, P8493, DOI 10.1128/JVI.00713-06
   Fehr AR, 2018, TRENDS MICROBIOL, V26, P598, DOI 10.1016/j.tim.2017.11.011
   Fehr AR, 2016, MBIO, V7, DOI 10.1128/mBio.01721-16
   Fehr AR, 2015, J VIROL, V89, P1523, DOI 10.1128/JVI.02596-14
   Frey B., 1995, BIOCHEMICA, V2, P8
   Frolov I, 1996, P NATL ACAD SCI USA, V93, P11371, DOI 10.1073/pnas.93.21.11371
   Götte B, 2018, VIRUSES-BASEL, V10, DOI 10.3390/v10030105
   Grunewald ME, 2019, PLOS PATHOG, V15, DOI 10.1371/journal.ppat.1007756
   Gu MG, 2016, J BIOL CHEM, V291, P14499, DOI 10.1074/jbc.M115.704379
   HAHN YS, 1989, J VIROL, V63, P1194, DOI 10.1128/JVI.63.3.1194-1202.1989
   Her ZS, 2010, J IMMUNOL, V184, P5903, DOI 10.4049/jimmunol.0904181
   Jayabalan AK, 2021, P NATL ACAD SCI USA, V118, DOI 10.1073/pnas.2021719118
   Laine M, 2004, J INTERN MED, V256, P457, DOI 10.1111/j.1365-2796.2004.01413.x
   Leung AKL, 2011, MOL CELL, V42, P489, DOI 10.1016/j.molcel.2011.04.015
   Li CQ, 2016, J VIROL, V90, P8478, DOI 10.1128/JVI.00705-16
   Li MMH, 2019, J VIROL, V93, DOI 10.1128/JVI.00715-19
   Lin MH, 2020, ACS INFECT DIS, V6, P2970, DOI 10.1021/acsinfecdis.0c00441
   Lund ME, 2016, J IMMUNOL METHODS, V430, P64, DOI 10.1016/j.jim.2016.01.012
   Malet H, 2009, J VIROL, V83, P6534, DOI 10.1128/JVI.00189-09
   McPherson RL, 2017, P NATL ACAD SCI USA, V114, P1666, DOI 10.1073/pnas.1621485114
   Munnur D, 2019, NUCLEIC ACIDS RES, V47, P5658, DOI 10.1093/nar/gkz305
   Neuvonen M, 2009, J MOL BIOL, V385, P212, DOI 10.1016/j.jmb.2008.10.045
   Park E, 2009, VIROLOGY, V388, P305, DOI 10.1016/j.virol.2009.03.031
   Parkt E, 2009, J GEN VIROL, V90, P2073, DOI 10.1099/vir.0.012682-0
   Puranik NV, 2019, ACS OMEGA, V4, P20335, DOI 10.1021/acsomega.9b02900
   Rack JGM, 2020, GENE DEV, V34, P263, DOI 10.1101/gad.334631.119
   RICE CM, 1987, J VIROL, V61, P3809, DOI 10.1128/JVI.61.12.3809-3819.1987
   Roberts A, 2007, PLOS PATHOG, V3, P23, DOI 10.1371/journal.ppat.0030005
   Salomon D, 2013, CELL HOST MICROBE, V14, P269, DOI 10.1016/j.chom.2013.07.008
   SAWICKI DL, 1990, VIROLOGY, V174, P43, DOI 10.1016/0042-6822(90)90052-S
   SAWICKI DL, 1981, J VIROL, V39, P348, DOI 10.1128/JVI.39.2.348-358.1981
   Schoggins JW, 2014, NATURE, V505, P691, DOI 10.1038/nature12862
   Sharifi R, 2013, EMBO J, V32, P1225, DOI 10.1038/emboj.2013.51
   Shin YS, 2020, EUR J MED CHEM, V187, DOI 10.1016/j.ejmech.2019.111956
   Singer ZS, 2021, CELL SYST, V12, P210, DOI 10.1016/j.cels.2020.12.005
   Slade D, 2011, NATURE, V477, P616, DOI 10.1038/nature10404
   STRAUSS EG, 1976, VIROLOGY, V74, P154, DOI 10.1016/0042-6822(76)90137-9
   Suhrbier A, 2012, NAT REV RHEUMATOL, V8, P420, DOI 10.1038/nrrheum.2012.64
   TAYLOR RM, 1955, AM J TROP MED HYG, V4, P844, DOI 10.4269/ajtmh.1955.4.844
   Wei HT, 2016, GENOM PROTEOM BIOINF, V14, P131, DOI 10.1016/j.gpb.2016.05.001
   Welsby I, 2014, J BIOL CHEM, V289, P26642, DOI 10.1074/jbc.M114.589515
NR 54
TC 6
Z9 6
U1 0
U2 7
PU AMER SOC MICROBIOLOGY
PI WASHINGTON
PA 1752 N ST NW, WASHINGTON, DC 20036-2904 USA
SN 0022-538X
EI 1098-5514
J9 J VIROL
JI J. Virol.
PD APR 13
PY 2022
VL 96
IS 7
AR e01516-21
DI 10.1128/jvi.01516-21
PG 15
WC Virology
WE Science Citation Index Expanded (SCI-EXPANDED)
SC Virology
GA 0N9AZ
UT WOS:000783123600012
PM 35297669
OA Green Published
DA 2025-07-26
ER

PT J
AU Lucas, CJ
   Davenport, BJ
   Carpentier, KS
   Tinega, AN
   Morrison, TE
AF Lucas, Cormac J.
   Davenport, Bennett J.
   Carpentier, Kathryn S.
   Tinega, Alex N.
   Morrison, Thomas E.
TI Two Conserved Phenylalanine Residues in the E1 Fusion Loop of
   Alphaviruses Are Essential for Viral Infectivity
SO JOURNAL OF VIROLOGY
LA English
DT Article
DE alphavirus; vaccines; virus entry
ID SEMLIKI-FOREST-VIRUS; ATTENUATED CHIKUNGUNYA VACCINE; PH-DEPENDENT
   FUSION; SINDBIS-VIRUS; CHOLESTEROL DEPENDENCE; MONOCLONAL-ANTIBODIES; E2
   GLYCOPROTEIN; MOUSE MODEL; MEMBRANE; ENTRY
AB Alphaviruses are human pathogens that cause both debilitating acute and chronic musculoskeletal disease and potentially fatal encephalitis. In this study, we determined that two highly conserved phenylalanine residues in the alphavirus E1 glycoprotein are required for fusion of viral and host cell membranes and viral entry into target cells.
   Alphaviruses infect cells by a low pH-dependent fusion reaction between viral and host cell membranes that is mediated by the viral E1 glycoprotein. Most reported alphavirus E1 sequences include two phenylalanines (F87 and F95) in the fusion loop, yet the role of these residues in viral infectivity remains to be defined. Following introduction of wild type (WT), E1-F87A, and E1-F95A chikungunya virus (CHIKV) RNA genomes into cells, viral particle production was similar in magnitude. However, CHIKV E1-F87A and E1-F95A virions displayed impaired infectivity compared with WT CHIKV particles. Although WT, E1-F87A, and E1-F95A particles bound cells with similar efficiencies, E1-F87A and E1-F95A particles were unable to undergo fusion and entry into cells. Introduction of an F95A mutation in the E1 fusion loop of Mayaro virus or Venezuelan equine encephalitis virus also resulted in poorly infectious virions. We further tested whether an E1-F87A or E1-F95A mutation could be incorporated into a live-attenuated vaccine strain, CHIKV 181/25, to enhance vaccine safety. Infection of immunocompromised Ifnar1(-/-) and Irf3(-/-)Irf5(-/-)Irf7(-/-) mice with 181/25(E1-F87A) or 181/25(E1-F95A) resulted in 0% mortality, compared with 100% mortality following 181/25 infection. Despite this enhanced attenuation, surviving Ifnar1(-/-) and Irf3(-/-)Irf5(-/-)Irf7(-/-) mice were protected against virulent virus re-challenge. Moreover, single-dose immunization of WT mice with either 181/25, 181/25(E1-F87A), or 181/25(E1-F95A) elicited CHIKV-specific antibody responses and protected against pathogenic CHIKV challenge. These studies define a critical function for residues E1-F87 and E1-F95 in alphavirus fusion and entry into target cells and suggest that incorporation of these mutations could enhance the safety of live-attenuated alphavirus vaccine candidates. IMPORTANCE Alphaviruses are human pathogens that cause both debilitating acute and chronic musculoskeletal disease and potentially fatal encephalitis. In this study, we determined that two highly conserved phenylalanine residues in the alphavirus E1 glycoprotein are required for fusion of viral and host cell membranes and viral entry into target cells. We further demonstrated that mutation of these phenylalanines results in a substantial loss of viral virulence but not immunogenicity. These data enhance an understanding of the viral determinants of alphavirus entry into host cells and could contribute to the development of new antivirals targeting these conserved phenylalanines or new live-attenuated alphavirus vaccines.
C1 [Lucas, Cormac J.; Davenport, Bennett J.; Carpentier, Kathryn S.; Tinega, Alex N.; Morrison, Thomas E.] Univ Colorado, Sch Med, Dept Immunol & Microbiol, Aurora, CO 80045 USA.
   [Lucas, Cormac J.] Univ Colorado, RNA Biosci Initiat, Sch Med, Aurora, CO USA.
C3 University of Colorado System; University of Colorado Anschutz Medical
   Campus; University of Colorado System; University of Colorado Anschutz
   Medical Campus
RP Morrison, TE (corresponding author), Univ Colorado, Sch Med, Dept Immunol & Microbiol, Aurora, CO 80045 USA.
EM thomas.morrison@cuanschutz.edu
FU National Institute of Allergy and Infectious Diseases [T32 AI007405, F32
   AI140567, R01 AI141436]; RNA Biosciences Initiative Research Scholar
   Award; National Institute of Allergy and Infectious Diseases
   [T32AI052066] Funding Source: NIH RePORTER
FX This research was supported by Public Health Service grants R01 AI141436
   from the National Institute of Allergy and Infectious Diseases to T.E.M.
   C.J.L. was supported by an RNA Biosciences Initiative Research Scholar
   Award. K.S.C. was supported by Public Health Service grants T32 AI007405
   and F32 AI140567 from the National Institute of Allergy and Infectious
   Diseases. The funders had no role in study design, data collection and
   interpretation, or the decision to submit the work for publication. We
   thank Margaret Kielian, Albert Einstein College of Medicine, for
   experimental advice and for critical editing of the manuscript.
CR Ashbrook AW, 2014, J VIROL, V88, P12180, DOI 10.1128/JVI.01672-14
   Azar SR, 2020, MICROORGANISMS, V8, DOI 10.3390/microorganisms8081167
   BOERE WAM, 1983, J GEN VIROL, V64, P1405, DOI 10.1099/0022-1317-64-6-1405
   Button JM, 2020, CURR OPIN VIROL, V45, P25, DOI 10.1016/j.coviro.2020.06.005
   Carpentier KS, 2019, ELIFE, V8, DOI 10.7554/eLife.49163
   Chatterjee PK, 2000, J VIROL, V74, P1623, DOI 10.1128/JVI.74.4.1623-1631.2000
   Chatterjee PK, 2002, J VIROL, V76, P12712, DOI 10.1128/JVI.76.24.12712-12722.2002
   Clark LE, 2022, NATURE, V602, P475, DOI 10.1038/s41586-021-04326-0
   Colpitts TM, 2007, VIROLOGY, V369, P78, DOI 10.1016/j.virol.2007.07.012
   DUFFUS WA, 1995, J VIROL, V69, P2471, DOI 10.1128/JVI.69.4.2471-2479.1995
   Earnest JT, 2021, CELL REP, V35, DOI 10.1016/j.celrep.2021.108962
   Edelman R, 2000, AM J TROP MED HYG, V62, P681, DOI 10.4269/ajtmh.2000.62.681
   Fields W, 2013, J VIROL, V87, P3774, DOI 10.1128/JVI.03310-12
   Fox JM, 2019, SCI IMMUNOL, V4, DOI 10.1126/sciimmunol.aav5062
   Gao S, 2019, FRONT MICROBIOL, V10, DOI 10.3389/fmicb.2019.02881
   GAROFF H, 1980, NATURE, V288, P236, DOI 10.1038/288236a0
   Gay B, 2012, INFECT GENET EVOL, V12, P1275, DOI 10.1016/j.meegid.2012.02.003
   Gibbons DL, 2004, NATURE, V427, P320, DOI 10.1038/nature02239
   Gitlin AD, 2014, NATURE, V509, P637, DOI 10.1038/nature13300
   Hallengärd D, 2014, J VIROL, V88, P2858, DOI 10.1128/JVI.03453-13
   Hawman DW, 2017, J VIROL, V91, DOI 10.1128/JVI.00816-17
   Hawman DW, 2016, CELL REP, V16, P1326, DOI 10.1016/j.celrep.2016.06.076
   Hawman DW, 2013, J VIROL, V87, P13878, DOI 10.1128/JVI.02666-13
   HELENIUS A, 1982, J GEN VIROL, V58, P47, DOI 10.1099/0022-1317-58-1-47
   HELENIUS A, 1980, J CELL BIOL, V84, P404, DOI 10.1083/jcb.84.2.404
   Holmes AC, 2020, PLOS PATHOG, V16, DOI 10.1371/journal.ppat.1008876
   Hoornweg TE, 2016, J VIROL, V90, P4745, DOI 10.1128/JVI.03184-15
   Jose J, 2009, FUTURE MICROBIOL, V4, P837, DOI [10.2217/fmb.09.59, 10.2217/FMB.09.59]
   Jupille HJ, 2013, J VIROL, V87, P5970, DOI 10.1128/JVI.03326-12
   Kam YW, 2014, PLOS ONE, V9, DOI 10.1371/journal.pone.0095647
   Kam YW, 2012, EMBO MOL MED, V4, P330, DOI 10.1002/emmm.201200213
   Kielian M, 2006, VIROLOGY, V344, P38, DOI 10.1016/j.virol.2005.09.036
   Kielian M, 1996, J CELL BIOL, V134, P863, DOI 10.1083/jcb.134.4.863
   Kielian M, 2010, VIRUSES-BASEL, V2, P796, DOI 10.3390/v2040796
   KIELIAN MC, 1984, J CELL BIOL, V98, P139, DOI 10.1083/jcb.98.1.139
   KIELIAN MC, 1984, J VIROL, V52, P281, DOI 10.1128/JVI.52.1.281-283.1984
   Kim AS, 2021, CELL, V184, P4414, DOI 10.1016/j.cell.2021.07.006
   Klimstra WB, 2003, J VIROL, V77, P12022, DOI 10.1128/JVI.77.22.12022-12032.2003
   Klimstra WB, 1998, J VIROL, V72, P7357, DOI 10.1128/JVI.72.9.7357-7366.1998
   Kolokoltsov AA, 2006, VIROLOGY, V347, P333, DOI 10.1016/j.virol.2005.11.051
   KONDORKOCH C, 1983, J CELL BIOL, V97, P644, DOI 10.1083/jcb.97.3.644
   Kuo SC, 2012, J BIOMED SCI, V19, DOI 10.1186/1423-0127-19-44
   Lazear HM, 2013, PLOS PATHOG, V9, DOI 10.1371/journal.ppat.1003118
   Lescar J, 2001, CELL, V105, P137, DOI 10.1016/S0092-8674(01)00303-8
   LEVITT NH, 1986, VACCINE, V4, P157, DOI 10.1016/0264-410X(86)90003-4
   LEVYMINTZ P, 1991, J VIROL, V65, P4292, DOI 10.1128/JVI.65.8.4292-4300.1991
   Lu YPE, 1999, J VIROL, V73, P4272, DOI 10.1128/JVI.73.5.4272-4278.1999
   Ma HM, 2020, NATURE, V588, P308, DOI 10.1038/s41586-020-2915-3
   MARSH M, 1983, J CELL BIOL, V96, P455, DOI 10.1083/jcb.96.2.455
   MARSH M, 1983, CELL, V32, P931, DOI 10.1016/0092-8674(83)90078-8
   MATHEWS JH, 1982, J IMMUNOL, V129, P2763
   McCarthy MK, 2020, PLOS PATHOG, V16, DOI 10.1371/journal.ppat.1008292
   McCarthy MK, 2022, CURR TOP MICROBIOL, V435, P55, DOI 10.1007/82_2018_147
   McCarthy MK, 2018, JCI INSIGHT, V3, DOI 10.1172/jci.insight.121100
   McKee AS, 2017, CURR OPIN IMMUNOL, V47, P44, DOI 10.1016/j.coi.2017.06.005
   Morrison TE, 2006, J VIROL, V80, P737, DOI 10.1128/JVI.80.2.737-749.2006
   Morrison TE, 2014, J VIROL, V88, P11644, DOI 10.1128/JVI.01432-14
   Morrison TE, 2011, AM J PATHOL, V178, P32, DOI 10.1016/j.ajpath.2010.11.018
   OMAR A, 1988, VIROLOGY, V166, P17, DOI 10.1016/0042-6822(88)90141-9
   Pal P, 2013, PLOS PATHOG, V9, DOI 10.1371/journal.ppat.1003312
   PHALEN T, 1991, J CELL BIOL, V112, P615, DOI 10.1083/jcb.112.4.615
   Powers AM, 2001, J VIROL, V75, P10118, DOI 10.1128/JVI.75.21.10118-10131.2001
   Qin ZL, 2009, J VIROL, V83, P4670, DOI 10.1128/JVI.02646-08
   Rose PP, 2011, CELL HOST MICROBE, V10, P97, DOI 10.1016/j.chom.2011.06.009
   SCHMALJOHN AL, 1982, NATURE, V297, P70, DOI 10.1038/297070a0
   Shome SG, 2001, VIROLOGY, V279, P146, DOI 10.1006/viro.2000.0688
   Smit JM, 1999, J VIROL, V73, P8476, DOI 10.1128/JVI.73.10.8476-8484.1999
   Smit JM, 2001, J VIROL, V75, P11196, DOI 10.1128/JVI.75.22.11196-11204.2001
   Smith SA, 2015, CELL HOST MICROBE, V18, P86, DOI 10.1016/j.chom.2015.06.009
   STRAUSS EG, 1991, J VIROL, V65, P4654, DOI 10.1128/JVI.65.9.4654-4664.1991
   Suhrbier A, 2012, NAT REV RHEUMATOL, V8, P420, DOI 10.1038/nrrheum.2012.64
   Sun CQ, 2014, J VIROL, V88, P2035, DOI 10.1128/JVI.02990-13
   Szurgot I, 2020, SCI REP-UK, V10, DOI 10.1038/s41598-020-78009-7
   Tsetsarkin KA, 2007, PLOS PATHOG, V3, P1895, DOI 10.1371/journal.ppat.0030201
   van Duijl-Richter MKS, 2015, J GEN VIROL, V96, P2122, DOI 10.1099/vir.0.000144
   Vancini R, 2015, PROG MOL BIOL TRANSL, V129, P33, DOI 10.1016/bs.pmbts.2014.10.002
   Vashishtha M, 1998, J CELL BIOL, V140, P91, DOI 10.1083/jcb.140.1.91
   Voss JE, 2010, NATURE, V468, P709, DOI 10.1038/nature09555
   VRATI S, 1988, VIROLOGY, V162, P346, DOI 10.1016/0042-6822(88)90474-6
   Waggoner JJ, 2018, J CLIN VIROL, V98, P1, DOI 10.1016/j.jcv.2017.11.006
   Weger-Lucarelli J, 2015, PLOS NEGLECT TROP D, V9, DOI 10.1371/journal.pntd.0004163
   Weise WJ, 2014, PLOS NEGLECT TROP D, V8, DOI 10.1371/journal.pntd.0002969
   WHITE J, 1980, J CELL BIOL, V87, P264, DOI 10.1083/jcb.87.1.264
   WHITE J, 1980, P NATL ACAD SCI-BIOL, V77, P3273, DOI 10.1073/pnas.77.6.3273
   Wressnigg N, 2020, LANCET INFECT DIS, V20, P1193, DOI 10.1016/S1473-3099(20)30238-3
   Zacks MA, 2010, VET MICROBIOL, V140, P281, DOI 10.1016/j.vetmic.2009.08.023
   Zhang R, 2018, NATURE, V557, P570, DOI 10.1038/s41586-018-0121-3
   Zhang XY, 2003, J VIROL, V77, P2981, DOI 10.1128/JVI.77.5.2981-2989.2003
NR 88
TC 5
Z9 5
U1 0
U2 2
PU AMER SOC MICROBIOLOGY
PI WASHINGTON
PA 1752 N ST NW, WASHINGTON, DC 20036-2904 USA
SN 0022-538X
EI 1098-5514
J9 J VIROL
JI J. Virol.
PD MAY 11
PY 2022
VL 96
IS 9
DI 10.1128/jvi.00064-22
EA APR 2022
PG 17
WC Virology
WE Science Citation Index Expanded (SCI-EXPANDED)
SC Virology
GA 1G2QX
UT WOS:000783238900001
PM 35416719
OA Green Published
DA 2025-07-26
ER

PT J
AU Gurav, YK
   Alagarasu, K
   Yadav, PD
   Sapkal, G
   Gokhale, M
   Parashar, D
   Jadhav, U
   Bote, M
   Kakade, M
   Nyayanit, D
   Kumar, A
   Deshpande, GR
   Cherian, S
   Awate, PS
   Abraham, P
AF Gurav, Yogesh K.
   Alagarasu, Kalichamy
   Yadav, Pragya D.
   Sapkal, Gajanan
   Gokhale, Mangesh
   Parashar, Deepti
   Jadhav, Ujwala
   Bote, Minal
   Kakade, Mahadeo
   Nyayanit, Dimpal
   Kumar, Abhinendra
   Deshpande, Gururaj Rao
   Cherian, Sarah
   Awate, Pradip S.
   Abraham, Priya
TI First case of Zika virus infection during an outbreak of chikungunya in
   a rural region of Maharashtra state, India
SO TRANSACTIONS OF THE ROYAL SOCIETY OF TROPICAL MEDICINE AND HYGIENE
LA English
DT Article
DE chikungunya virus; dengue virus; India; outbreaks; rural population;
   Zika virus
AB Background In July 2021, an outbreak of chikungunya virus (CHIKV) was reported in a rural region of Maharashtra state, India. Methods Serum samples of symptomatic cases (n=33) were screened for dengue virus (DENV), CHIKV and Zika virus (ZIKV) by molecular and serological assays. Results The first case of ZIKV infection from Maharashtra was detected and confirmed by molecular and serological assays. Complete genome sequencing revealed that the ZIKV sequence belongs to the Asian genotype and had a closer homology with pre-epidemic strains present before 2007. Conclusions ZIKV surveillance needs to be strengthened in the regions experiencing dengue and chikungunya outbreaks.
C1 [Gurav, Yogesh K.; Alagarasu, Kalichamy; Yadav, Pragya D.; Sapkal, Gajanan; Gokhale, Mangesh; Parashar, Deepti; Bote, Minal; Kakade, Mahadeo; Nyayanit, Dimpal; Kumar, Abhinendra; Deshpande, Gururaj Rao; Cherian, Sarah; Abraham, Priya] ICMR Natl Inst Virol, Pune, Maharashtra, India.
   [Awate, Pradip S.] Integrated Dis Surveillance Programme, Pune, Maharashtra, India.
C3 Indian Council of Medical Research (ICMR); ICMR - National Institute of
   Virology (NIV)
RP Gurav, YK (corresponding author), ICMR Natl Inst Virol, Pune, Maharashtra, India.
EM gurav.yk@gmail.com
RI ; Sapkal, Gajanan/ABA-5968-2021; KUMAR, ABHINENDRA/IXN-7840-2023;
   Parashar, Dr. Deepti/K-3441-2019; Yadav, Pragya/AAR-2431-2021;
   Alagarasu, Kalichamy/C-4879-2017; Cherian, Sarah/ABA-6207-2021;
   Deshpande, Rao/J-7380-2018
OI Kumar, Abhinendra/0000-0003-2921-1066; 
CR Belaunzarán-Zamudio PF, 2021, PLOS NEGLECT TROP D, V15, DOI 10.1371/journal.pntd.0009133
   Nguyen CT, 2020, BMC INFECT DIS, V20, DOI 10.1186/s12879-020-05042-2
   Gupta N, 2020, J INFECT PUBLIC HEAL, V13, P949, DOI 10.1016/j.jiph.2020.03.016
   Integrated Disease Surveillance Program, WEEKL OUTBR REP
   Liu ZY, 2019, NAT REV MICROBIOL, V17, P131, DOI 10.1038/s41579-018-0134-9
   Oliveira JF, 2020, PLOS ONE, V15, DOI 10.1371/journal.pone.0228347
   Santiago GA, 2018, NAT COMMUN, V9, DOI 10.1038/s41467-018-03772-1
   Yadav PD, 2019, TICKS TICK-BORNE DIS, V10, P23, DOI 10.1016/j.ttbdis.2018.08.012
   Yadav PD, 2019, INFECT GENET EVOL, V69, P199, DOI 10.1016/j.meegid.2019.01.026
NR 9
TC 4
Z9 4
U1 0
U2 3
PU OXFORD UNIV PRESS
PI OXFORD
PA GREAT CLARENDON ST, OXFORD OX2 6DP, ENGLAND
SN 0035-9203
EI 1878-3503
J9 T ROY SOC TROP MED H
JI Trans. Roy. Soc. Trop. Med. Hyg.
PD OCT 2
PY 2022
VL 116
IS 10
BP 974
EP 977
DI 10.1093/trstmh/trac022
EA APR 2022
PG 4
WC Public, Environmental & Occupational Health; Tropical Medicine
WE Science Citation Index Expanded (SCI-EXPANDED)
SC Public, Environmental & Occupational Health; Tropical Medicine
GA 5A0OS
UT WOS:000785709400001
PM 35415761
DA 2025-07-26
ER

PT J
AU Mejia, AJ
   Dutra, HLC
   Jones, MJ
   Perera, R
   McGraw, EA
AF Mejia, Austin J.
   Dutra, H. L. C.
   Jones, M. J.
   Perera, R.
   McGraw, E. A.
TI Cross-tissue and generation predictability of relative Wolbachia
   densities in the mosquito Aedes aegypti
SO PARASITES & VECTORS
LA English
DT Article
DE Wolbachia; Density; Aedes aegypti; Mosquito; Symbiont
ID CYTOPLASMIC INCOMPATIBILITY; INFECTION; ALBOPICTUS; PIPIENTIS; DENGUE;
   ESTABLISHMENT; CHIKUNGUNYA; SYMBIONT; TROPISM; FITNESS
AB Background: The insect endosymbiotic bacterium Wolbachia is being deployed in field populations of the mosquito Aedes aegypti for biological control. This microbe prevents the replication of human disease-causing viruses inside the vector, including dengue, Zika and chikungunya. Relative Wolbachia densities may in part predict the strength of this 'viral blocking' effect. Additionally, Wolbachia densities may affect the strength of the reproductive manipulations it induces, including cytoplasmic incompatibility (CI), maternal inheritance rates or induced fitness effects in the insect host. High rates of CI and maternal inheritance and low rates of fitness effects are also key to the successful spreading of Wolbachia through vector populations and its successful use in biocontrol. The factors that control Wolbachia densities are not completely understood.
   Methods: We used quantitative PCR-based methods to estimate relative density of the Wolbachia wAlbB strain in both the somatic and reproductive tissues of adult male and female mosquitoes, as well as in eggs. Using correlation analyses, we assessed whether densities in one tissue predict those in others within the same individual, but also across generations.
   Results: We found little relationship among the relative Wolbachia densities of different tissues in the same host. The results also show that there was very little relationship between Wolbachia densities in parents and those in offspring, both in the same and different tissues. The one exception was with ovary-egg relationships, where there was a strong positive association. Relative Wolbachia densities in reproductive tissues were always greater than those in the somatic tissues. Additionally, the densities were consistent in females over their lifetime regardless of tissue, whereas they were generally higher and more variable in males, particularly in the testes.
   Conclusions: Our results indicate that either stochastic processes or local tissue-based physiologies are more likely factors dictating Wolbachia densities in Ae. aegypti individuals, rather than shared embryonic environments or heritable genetic effects of the mosquito genome. These findings have implications for understanding how relative Wolbachia densities may evolve and/or be maintained over the long term in Ae. aegypti.
C1 [Mejia, Austin J.; McGraw, E. A.] Penn State Univ, Dept Entomol, University Pk, PA 16802 USA.
   [Mejia, Austin J.; Dutra, H. L. C.; Jones, M. J.; McGraw, E. A.] Penn State Univ, Ctr Infect Dis Dynam, Huck Inst Life Sci, University Pk, PA 16802 USA.
   [Dutra, H. L. C.; Jones, M. J.; McGraw, E. A.] Penn State Univ, Dept Biol, University Pk, PA 16802 USA.
   [Perera, R.] Colorado State Univ, Ctr Vector Borne Infect Dis, Ft Collins, CO 80523 USA.
C3 Pennsylvania Commonwealth System of Higher Education (PCSHE);
   Pennsylvania State University; Pennsylvania State University -
   University Park; Pennsylvania Commonwealth System of Higher Education
   (PCSHE); Pennsylvania State University; Pennsylvania State University -
   University Park; Pennsylvania Commonwealth System of Higher Education
   (PCSHE); Pennsylvania State University; Pennsylvania State University -
   University Park; Colorado State University System; Colorado State
   University Fort Collins
RP McGraw, EA (corresponding author), Penn State Univ, Dept Entomol, University Pk, PA 16802 USA.
EM eam7@psu.edu
RI McGraw, Elizabeth/GRF-0434-2022; McGraw, Elizabeth/A-6658-2012; Dutra,
   Heverton/V-7517-2019
OI McGraw, Elizabeth/0000-0001-7973-088X; Carneiro Dutra, Heverton
   Leandro/0000-0002-0917-4512; Mejia, Austin/0000-0001-6801-3391
FU National Institutes of Allergy and Infectious Diseases (NIAD) [R01
   151166]
FX This work was supported by the National Institutes of Allergy and
   Infectious Diseases (NIAD) grant RP and EAM (R01 151166).
CR Ahantarig A, 2008, J VECTOR ECOL, V33, P173, DOI 10.3376/1081-1710(2008)33[173:RWDOFA]2.0.CO;2
   Amuzu HE, 2016, PLOS NEGLECT TROP D, V10, DOI 10.1371/journal.pntd.0005145
   Ant TH, 2018, PARASITE VECTOR, V11, DOI 10.1186/s13071-018-2870-0
   Ant TH, 2018, PLOS PATHOG, V14, DOI 10.1371/journal.ppat.1006815
   Axford JK, 2016, AM J TROP MED HYG, V94, P507, DOI 10.4269/ajtmh.15-0608
   Bénard A, 2021, PEER COMMUNITY J, V1, DOI 10.24072/pcjournal.50
   Bian GW, 2010, PLOS PATHOG, V6, DOI 10.1371/journal.ppat.1000833
   Bonizzoni M, 2012, PLOS ONE, V7, DOI 10.1371/journal.pone.0050512
   Calvitti M, 2015, PLOS ONE, V10, DOI 10.1371/journal.pone.0121813
   Caputo B, 2020, PEST MANAG SCI, V76, P1324, DOI 10.1002/ps.5643
   Dutra HLC, 2016, CELL HOST MICROBE, V19, P771, DOI 10.1016/j.chom.2016.04.021
   Christensen S, 2016, APPL ENVIRON MICROB, V82, P5354, DOI 10.1128/AEM.01255-16
   Chrostek E, 2018, PLOS ONE, V13, DOI 10.1371/journal.pone.0191530
   Chrostek E, 2013, PLOS GENET, V9, DOI 10.1371/journal.pgen.1003896
   Clancy DJ, 1998, ENTOMOL EXP APPL, V86, P13, DOI 10.1023/A:1003043814761
   Clemons Anthony, 2010, Cold Spring Harb Protoc, V2010, DOI [10.1101/pdb.emo141, 10.1101/pdb.prot5507]
   Deehan M, 2021, MBIO, V12, DOI 10.1128/mBio.02205-20
   Duron O, 2007, HEREDITY, V98, P368, DOI 10.1038/sj.hdy.6800948
   Dutton TJ, 2004, INSECT MOL BIOL, V13, P317, DOI 10.1111/j.0962-1075.2004.00490.x
   Emerson KJ, 2017, G3-GENES GENOM GENET, V7, P2627, DOI 10.1534/g3.117.043422
   Fast EM, 2011, SCIENCE, V334, P990, DOI 10.1126/science.1209609
   Foo IJH, 2019, TROP MED INFECT DIS, V4, DOI 10.3390/tropicalmed4010013
   Ford SA, 2019, NAT MICROBIOL, V4, P1832, DOI 10.1038/s41564-019-0533-3
   Hilgenboecker K, 2008, FEMS MICROBIOL LETT, V281, P215, DOI 10.1111/j.1574-6968.2008.01110.x
   Hoffmann AA, 2011, NATURE, V476, P454, DOI 10.1038/nature10356
   Horne-Badovinac S, 2014, INTEGR COMP BIOL, V54, P667, DOI 10.1093/icb/icu067
   Jervis M.A., 2005, P73, DOI 10.1007/1-4020-2625-0_2
   Joubert DA, 2016, PLOS PATHOG, V12, DOI 10.1371/journal.ppat.1005434
   Joubert DA, 2017, PLOS NEGLECT TROP D, V11, DOI 10.1371/journal.pntd.0005275
   Kaur R, 2020, MOL ECOL, V29, P2063, DOI 10.1111/mec.15462
   KOSE H, 1995, MECH DEVELOP, V51, P275, DOI 10.1016/0925-4773(95)00372-X
   Kraemer MUG, 2019, NAT MICROBIOL, V4, P854, DOI 10.1038/s41564-019-0376-y
   Layton EM, 2019, MBIO, V10, DOI 10.1128/mBio.01879-19
   Li HJ, 2021, WIRES DEV BIOL, V10, DOI 10.1002/wdev.396
   Livak KJ, 2001, METHODS, V25, P402, DOI 10.1006/meth.2001.1262
   Lopez-Madrigal S., 2020, FEMS Microbiology Letters, V366, P1
   Madhav M, 2020, PARASITE VECTOR, V13, DOI 10.1186/s13071-020-04161-8
   Martinez J, 2015, PLOS PATHOG, V11, DOI 10.1371/journal.ppat.1005021
   Martinez J, 2014, PLOS PATHOG, V10, DOI 10.1371/journal.ppat.1004369
   McMeniman CJ, 2009, SCIENCE, V323, P141, DOI 10.1126/science.1165326
   Merle H, 2018, J FR OPHTALMOL, V41, pE235, DOI 10.1016/j.jfo.2018.05.002
   Moreira LA, 2009, CELL, V139, P1268, DOI 10.1016/j.cell.2009.11.042
   Mouton L, 2003, MOL ECOL, V12, P3459, DOI 10.1046/j.1365-294X.2003.02015.x
   Mouton L, 2007, BIOL LETT-UK, V3, P210, DOI 10.1098/rsbl.2006.0590
   Nazni WA, 2019, CURR BIOL, V29, P4241, DOI 10.1016/j.cub.2019.11.007
   Noda H, 2001, INSECT BIOCHEM MOLEC, V31, P727, DOI 10.1016/S0965-1748(00)00180-6
   Osborne SE, 2012, APPL ENVIRON MICROB, V78, P6922, DOI 10.1128/AEM.01727-12
   Pietri JE, 2016, MICROBIOLOGYOPEN, V5, P923, DOI 10.1002/mbo3.390
   Ritchie SA, 2015, PLOS NEGLECT TROP D, V9, DOI 10.1371/journal.pntd.0003930
   Ross PA, 2017, PLOS PATHOG, V13, DOI 10.1371/journal.ppat.1006006
   Serbus LR, 2007, PLOS PATHOG, V3, P1930, DOI 10.1371/journal.ppat.0030190
   Serbus LR, 2015, PLOS PATHOG, V11, DOI 10.1371/journal.ppat.1004777
   Shropshire JD, 2020, ELIFE, V9, DOI 10.7554/eLife.61989
   Sigle LT, 2019, INSECT BIOCHEM MOLEC, V109, P72, DOI 10.1016/j.ibmb.2019.04.004
   Sim S, 2012, PLOS PATHOG, V8, DOI 10.1371/journal.ppat.1002631
   Souza-Neto JA, 2019, INFECT GENET EVOL, V67, P191, DOI 10.1016/j.meegid.2018.11.009
   Tantowijoyo W, 2020, PLOS NEGLECT TROP D, V14, DOI 10.1371/journal.pntd.0008157
   Terradas G, 2017, PARASITE VECTOR, V10, DOI 10.1186/s13071-017-2589-3
   Toomey ME, 2013, P NATL ACAD SCI USA, V110, P10788, DOI 10.1073/pnas.1301524110
   Tortosa P, 2008, INSECT MOL BIOL, V17, P677, DOI 10.1111/j.1365-2583.2008.00842.x
   Veneti Z, 2004, APPL ENVIRON MICROB, V70, P5366, DOI 10.1128/AEM.70.9.5366-5372.2004
   Veneti Z, 2003, GENETICS, V164, P545
   Walker T, 2011, NATURE, V476, P450, DOI 10.1038/nature10355
   Walker T, 2021, CURR BIOL, V31, P2310, DOI 10.1016/j.cub.2021.03.056
   Ware-Gilmore F, 2021, PLOS NEGLECT TROP D, V15, DOI 10.1371/journal.pntd.0009548
   Werren JH, 2008, NAT REV MICROBIOL, V6, P741, DOI 10.1038/nrmicro1969
   Wu M, 2004, PLOS BIOL, V2, P327, DOI 10.1371/journal.pbio.0020069
   Xi ZY, 2005, INSECT BIOCHEM MOLEC, V35, P903, DOI 10.1016/j.ibmb.2005.03.015
   Xi ZY, 2005, SCIENCE, V310, P326, DOI 10.1126/science.1117607
   Xu J, 2013, P NATL ACAD SCI USA, V110, P15025, DOI 10.1073/pnas.1303193110
   Ye YXH, 2013, PLOS NEGLECT TROP D, V7, DOI 10.1371/journal.pntd.0002362
   Zouache K, 2009, PLOS ONE, V4, DOI 10.1371/journal.pone.0006388
NR 72
TC 8
Z9 9
U1 1
U2 10
PU BMC
PI LONDON
PA CAMPUS, 4 CRINAN ST, LONDON N1 9XW, ENGLAND
SN 1756-3305
J9 PARASITE VECTOR
JI Parasites Vectors
PD APR 12
PY 2022
VL 15
IS 1
AR 128
DI 10.1186/s13071-022-05231-9
PG 10
WC Parasitology; Tropical Medicine
WE Science Citation Index Expanded (SCI-EXPANDED)
SC Parasitology; Tropical Medicine
GA 0M1TX
UT WOS:000781945600001
PM 35413938
OA Green Published, gold
DA 2025-07-26
ER

PT J
AU Reis, ACC
   Valente, GM
   Silva, BD
   Magalhaes, CLD
   Kohlhoff, M
   Brandao, GC
AF Cardoso Reis, Adriana Cotta
   Valente, Gabriel Mendonca
   Silva, Breno de Mello
   de Brito Magalhaes, Cintia Lopes
   Kohlhoff, Markus
   Brandao, Geraldo Celio
TI Anti-arboviral activity and chemical characterization of hispidulin and
   ethanolic extracts from Millingtonia hortensis L.f. and
   Oroxylum indicum (L.) Kurz (Bignoniaceae)
SO NATURAL PRODUCT RESEARCH
LA English
DT Article
DE 6-methyl-scutellarein; Chikungunya virus; Mayaro virus; antiviral;
   Millingtonia hortensis L; f; Oroxylum indicum (L; ) Kurz; Bignoniaceae
ID CHIKUNGUNYA; FLAVONOIDS; ZIKA
AB Millingtonia hortensis L.f. and Oroxylum indicum (L.) Kurz (Bignoniaceae) are native species from the Asian continent. They are popularly used in traditional medicine and their extracts are rich in flavonoids. In this work, ethanolic extracts of stems and leaves of these species were evaluated against the Chikungunya, Zika and Mayaro virus. The extracts were subjected to analysis by ultra-efficient liquid chromatography coupled to mass spectrometry. Additionally, M. hortensis leaves extract was fractionated, leading to the isolation of hispidulin. Anti-arboviral activity against the three viruses was detected for M. hortensis leaves extract with EC50 ranging from 37.8 to 134.1 mu g/mL and for O. indicum stems extract with EC50 ranging from 18.6 to 55.9 mu g/mL. Hispidulin inhibited viral cytopathic effect of MAYV (EC50 value 32.2 mu M) and CHIKV (EC50 value 78.8 mu M). In LC-DAD-ESI-MS/MS analysis we characterized 25 flavonoids confirming once again the presence of these substances in extracts of these species.
C1 [Cardoso Reis, Adriana Cotta; Valente, Gabriel Mendonca; Brandao, Geraldo Celio] Univ Fed Ouro Preto, Escola Farm, Dept Farm, Ouro Preto, Brazil.
   [Silva, Breno de Mello; de Brito Magalhaes, Cintia Lopes] Univ Fed Ouro Preto, Dept Ciencias Biol, ICEB, Ouro Preto, Brazil.
   [Kohlhoff, Markus] Fundacao Oswaldo Cruz, Inst Rene Rachou, Lab Quim Prod Nat Bioativos, Belo Horizonte, MG, Brazil.
C3 Universidade Federal de Ouro Preto; Universidade Federal de Ouro Preto;
   Fundacao Oswaldo Cruz; Fiocruz - Research Center Rene Rachou
RP Brandao, GC (corresponding author), Univ Fed Ouro Preto, Escola Farm, Dept Farm, Ouro Preto, Brazil.
EM celiobrandao@ufop.edu.br
RI Kohlhoff, Markus/ITT-1920-2023; de mello silva, breno/W-5122-2018;
   Silva, Breno/W-5122-2018; Brandão, Geraldo/AAQ-2928-2021
OI de mello silva, breno/0000-0003-2472-8111; Kohlhoff,
   Markus/0000-0001-5982-6083; 
FU FAPEMIG (Fundacao de Amparo ~a Pesquisa do Estado de Minas Gerais,
   Brazil) [CDS -APQ-01529-15, CDS -APQ-0097021]; PROPP-UFOP
   [23109.000928/2020-33]; CAPES (Coordenac<comma>~ao de
   Aperfeic<comma>oamento de Pessoal de Ensino Superior, Brazil); CNPq
   (Conselho Nacional de Desenvolvimento Cient~ifico e Tecnol~ogico,
   Brazil)
FX This work was supported by the FAPEMIG (Fundacao de Amparo a Pesquisa do
   Estado de Minas Gerais, Brazil) financial support (Process numbers: CDS
   -APQ-01529-15 and CDS -APQ-0097021); PROPP-UFOP (Pro-Reitoria de
   Pesquisa e Pos-Graduacao da UFOP), process number N.:
   23109.000928/2020-33; CAPES (Coordenacao de Aperfeicoamento de Pessoal
   de Ensino Superior, Brazil) and CNPq (Conselho Nacional de
   Desenvolvimento Cientifico e Tecnologico, Brazil).
CR [Anonymous], 2012, J. Pharm. Res
   [Anonymous], 2009, J. Sci. Technol. Ghana, DOI DOI 10.4314/JUST.V29I2.46218
   ANULAKANAPAKORN K, 1987, J SCI SOC THAILAND, V13, P71
   Bang S, 2016, J ETHNOPHARMACOL, V192, P398, DOI 10.1016/j.jep.2016.09.030
   CHULASIRI M, 1992, ENVIRON MOL MUTAGEN, V20, P307, DOI 10.1002/em.2850200409
   Dinda B, 2015, J ETHNOPHARMACOL, V161, P255, DOI 10.1016/j.jep.2014.12.027
   HASE T, 1995, PHYTOCHEMISTRY, V40, P287, DOI 10.1016/0031-9422(95)00206-M
   Mayer SV, 2017, ACTA TROP, V166, P155, DOI 10.1016/j.actatropica.2016.11.020
   Morán-Santibañez K, 2018, VIRUSES-BASEL, V10, DOI 10.3390/v10090465
   Weaver SC, 2018, ANNU REV MED, V69, P395, DOI 10.1146/annurev-med-050715-105122
   Zakaryan H, 2017, ARCH VIROL, V162, P2539, DOI 10.1007/s00705-017-3417-y
NR 11
TC 7
Z9 7
U1 1
U2 8
PU TAYLOR & FRANCIS LTD
PI ABINGDON
PA 2-4 PARK SQUARE, MILTON PARK, ABINGDON OR14 4RN, OXON, ENGLAND
SN 1478-6419
EI 1478-6427
J9 NAT PROD RES
JI Nat. Prod. Res.
PD FEB 16
PY 2023
VL 37
IS 4
BP 613
EP 617
DI 10.1080/14786419.2022.2065485
EA APR 2022
PG 5
WC Chemistry, Applied; Chemistry, Medicinal
WE Science Citation Index Expanded (SCI-EXPANDED)
SC Chemistry; Pharmacology & Pharmacy
GA 8Q1XH
UT WOS:000782853300001
PM 35428404
DA 2025-07-26
ER

PT J
AU Raulino, R
   Thaurignac, G
   Keita, AK
   Esteban, A
   Goumou, S
   Diallo, R
   Ndimbo-Kumugo, SP
   Bass, IN
   Kingebeni, PM
   Toure, A
   Delaporte, E
   Ahuka-Mundeke, S
   Tamfum, JJM
   Mpoudi-Ngole, E
   Peeters, M
   Ayouba, A
AF Raulino, Raisa
   Thaurignac, Guillaume
   Keita, Alpha K.
   Esteban, Amandine
   Goumou, Souana
   Diallo, Ramadan
   Ndimbo-Kumugo, Simon-Pierre
   Bass, Innocent Ndong
   Kingebeni, Placide Mbala
   Toure, Abdoulaye
   Delaporte, Eric
   Ahuka-Mundeke, Steve
   Tamfum, Jean-Jacques Muyembe
   Mpoudi-Ngole, Eitel
   Peeters, Martine
   Ayouba, Ahidjo
TI Seroprevalence of IgG Antibodies Against Multiple Arboviruses in Bats
   from Cameroon, Guinea, and the Democratic Republic of Congo
SO VECTOR-BORNE AND ZOONOTIC DISEASES
LA English
DT Article
DE arboviruses; bats; Africa; antibodies; Luminex
ID CHIKUNGUNYA VIRUS; INFECTION; RESERVOIR; AFRICA; CUTOFF
AB Background: Emergence of mosquito-borne arboviruses has caused significant public health burden. The life cycle of arboviruses comprises sylvatic and urban cycles, including a wildlife reservoir, a human host, and an arthropod vector. However, many questions remain on the sylvatic cycles of arboviruses. In this study, we investigate the prevalence of IgG antibodies to arboviruses of public health importance in African bats.Material and Methods: We collected dried blood spots from bats in Cameroon, Guinea, and the Democratic Republic of the Congo (DRC). To detect IgG antibodies to 10 antigens of 6 arboviruses (Dengue, Zika, West Nile, Usutu, Chikungunya, and O'nyong nyong viruses), we adapted a previously validated multiplex detection assay based on the Luminex technology.Results: We tested samples from 2579 bats, representing 1917 frugivorous and 641 insectivorous bats distributed in 7 families and 21 species. Overall, 218/2579 (8.45%) bat samples reacted with at least 1 of the 10 antigens tested. The highest prevalence was observed against Usutu virus with 2.3% (59/2579), followed by 1.9% (49/2579) and 1.35% (35/2579) for the Dengue virus serotypes 4 and 3, respectively. The global seroprevalence varied by country and collection site: 11% (151/1376) in Cameroon, 3.5% (20/565) in DRC, and 7.3% (47/638) in Guinea. The highest rates were observed in Hypsignathus monstrosus (17.9%), Rousettus aegyptiacus (16.4%), and Eidolon helvum (10.7%), and in species from the insectivorous Molossidae family (7.8-8.9%). Finally, we observed changes in seroprevalence over the year in E. helvum and H. monstrosus colonies, which could be related to population structure.Conclusion: On more than 2500 bat samples tested, we showed variable IgG seroprevalences against multiple arboviruses. Overall, the prevalence of IgG antibodies of 8.45% against arboviruses found in bats suggest that they could play a role in arboviruses cycles in the wild, in addition to other animal species.
C1 [Raulino, Raisa; Thaurignac, Guillaume; Keita, Alpha K.; Esteban, Amandine; Delaporte, Eric; Peeters, Martine; Ayouba, Ahidjo] Univ Montpellier, Inst Rech Dev, INSERM, TransVIHMI, Montpellier, France.
   [Keita, Alpha K.; Goumou, Souana; Toure, Abdoulaye] Ctr Rech & Format Infectiol Guinee CERFIG, Conakry, Guinea.
   [Diallo, Ramadan] Minist Elevage & Prod Anim, Lab Virol, Conakry, Guinea.
   [Ndimbo-Kumugo, Simon-Pierre; Kingebeni, Placide Mbala; Ahuka-Mundeke, Steve; Tamfum, Jean-Jacques Muyembe] Natl Inst Biomed Res INRB, Kinshasa, DEM REP CONGO.
   [Ndimbo-Kumugo, Simon-Pierre; Kingebeni, Placide Mbala; Ahuka-Mundeke, Steve; Tamfum, Jean-Jacques Muyembe] Clin Univ Kinshasa, Serv Microbiol, Kinshasa, DEM REP CONGO.
   [Bass, Innocent Ndong; Mpoudi-Ngole, Eitel] Inst Rech Med & Etud Plantes Medicinales IMPM, Lab Virol, Cameroon IRD, Yaounde, Cameroon.
   [Toure, Abdoulaye] Univ Conakry, Conakry, Guinea.
   [Toure, Abdoulaye] Inst Natl Sante Publ INSP, Conakry, Guinea.
C3 Institut National de la Sante et de la Recherche Medicale (Inserm);
   Universite de Montpellier; Institut de Recherche pour le Developpement
   (IRD); Institute Nacional de Recherche Biomedical; Universite de
   Kinshasa
RP Ayouba, A (corresponding author), IRD TransVIHMI, 911 Ave Agropolis, F-34394 Montpellier 5, France.
EM ahidjo.ayouba@ird.fr
RI Delaporte, Eric/J-5397-2018; KEITA, Alpha/AAR-1586-2020; Raulino,
   Raisa/MSY-2129-2025; Ayouba, Ahidjo/G-8775-2017
OI Esteban, Amandine/0000-0001-7161-4454; Raulino,
   Raisa/0000-0001-9006-3483; Thaurignac, Guillaume/0000-0002-8679-0546;
   Mbala-Kingebeni, Placide/0000-0003-1556-3570
FU INSERM; Montpellier University of Excellence (MUSE); IRD; University of
   Montpellier (MUSE) [ANR-16-IDEX-0006]; EBO-SURSY project - European
   Union [FOOD/2016/379-660]; Research Fund Flanders (FWO) [G054820N]; MUSE
   (AbroSud project)
FX R.R. received the PhD grant from INSERM and Montpellier University of
   Excellence (MUSE). A.K.K. was sup-ported by fellowships from IRD and the
   University of Montpellier (MUSE, ANR-16-IDEX-0006). This study was
   supported by EBO-SURSY project funded by the European Union
   (FOOD/2016/379-660), by Research Fund Flanders (FWO, grant No.
   G054820N), and by a grant from MUSE (AbroSud project). The funders had
   no role in study design, data collection and analysis, decision to
   publish, or prepa-ration of the article.
CR Arrieta, 2016, J PARASITE BIODIVERS, V6, P1, DOI [10.13014/K2BG2KWF, DOI 10.13014/K2BG2KWF]
   Ayhan N, 2021, VIRUSES-BASEL, V13, DOI 10.3390/v13010088
   Ayouba A, 2019, J INFECT DIS, V220, P1599, DOI 10.1093/infdis/jiz006
   Clé M, 2019, EPIDEMIOL INFECT, V147, DOI 10.1017/S0950268819001213
   De Nys HM, 2018, EMERG INFECT DIS, V24, P2228, DOI 10.3201/eid2412.180740
   Diagne MM, 2019, VIRUSES-BASEL, V11, DOI 10.3390/v11020181
   DICK GWA, 1953, T ROY SOC TROP MED H, V47, P13, DOI 10.1016/0035-9203(53)90021-2
   Fagre AC, 2019, VIRUSES-BASEL, V11, DOI 10.3390/v11030215
   Gilbert AT, 2013, ECOHEALTH, V10, P298, DOI 10.1007/s10393-013-0856-0
   Guindon S, 2003, SYST BIOL, V52, P696, DOI 10.1080/10635150390235520
   Guzmán C, 2020, EMERGING AND REEMERGING VIRAL PATHOGENS, VOL 1: FUNDAMENTAL AND BASIC VIROLOGY ASPECTS OF HUMAN, ANIMAL AND PLANT PATHOGENS, P101, DOI 10.1016/B978-0-12-819400-3.00006-5
   Hernández-Aguilar I, 2021, VECTOR-BORNE ZOONOT, V21, P217, DOI 10.1089/vbz.2020.2696
   Jones KE, 2008, NATURE, V451, P990, DOI 10.1038/nature06536
   Kading Rebekah C., 2018, Infection Ecology & Epidemiology, V8, P1439215, DOI 10.1080/20008686.2018.1439215
   Killick R, 2014, J STAT SOFTW, V58, P1
   Lacroix A, 2020, VIRUSES-BASEL, V12, DOI 10.3390/v12080855
   Lardeux F, 2016, MEM I OSWALDO CRUZ, V111, P501, DOI 10.1590/0074-02760160119
   Luis AD, 2013, P ROY SOC B-BIOL SCI, V280, DOI 10.1098/rspb.2012.2753
   MASON P. J., 1957, TRANS ROY SOC TROP MED AND HYG, V51, P238
   Melaun C, 2014, PARASITOL RES MG, V5, P25, DOI 10.1007/978-3-642-39333-4_3
   Nesi N, 2011, CR BIOL, V334, P544, DOI 10.1016/j.crvi.2011.05.003
   Nikolay B, 2011, VECTOR-BORNE ZOONOT, V11, P1417, DOI 10.1089/vbz.2011.0631
   Omatsu T, 2007, COMP IMMUNOL MICROB, V30, P357, DOI 10.1016/j.cimid.2007.05.006
   Pastorino B, 2004, J MED VIROL, V74, P277, DOI 10.1002/jmv.20168
   Peel AJ, 2013, J VIROL METHODS, V193, P295, DOI 10.1016/j.jviromet.2013.06.030
   Raulino R, 2021, PLOS NEGL TROP DIS, V15, P1
   Roberts BJ, 2012, PLOS ONE, V7, DOI 10.1371/journal.pone.0042532
   Schloesing E, 2020, MOV ECOL, V8, DOI 10.1186/s40462-020-00232-8
   Selhorst P, 2020, EMERG MICROBES INFEC, V9, P1912, DOI 10.1080/22221751.2020.1810135
   SHEPHERD R. C, 1964, ZOONOSES RES, V3, P125
   SHOPE RE, 1994, ANN NY ACAD SCI, V740, P138, DOI 10.1111/j.1749-6632.1994.tb19864.x
   Simo FBN, 2019, PUBLIC HEALTH, V166, P79, DOI 10.1016/j.puhe.2018.09.027
   SIMPSON DIH, 1968, ANN TROP MED PARASIT, V62, P432, DOI 10.1080/00034983.1968.11686580
   Thompson NN, 2015, ZOONOSES PUBLIC HLTH, V62, P53, DOI 10.1111/zph.12118
   UBICO SR, 1995, J WILDLIFE DIS, V31, P1
   Valentine MJ, 2019, PARASITE VECTOR, V12, DOI 10.1186/s13071-019-3732-0
   WILLIAMS MC, 1964, NATURE, V203, P670, DOI 10.1038/203670a0
NR 37
TC 4
Z9 4
U1 0
U2 10
PU MARY ANN LIEBERT, INC
PI NEW ROCHELLE
PA 140 HUGUENOT STREET, 3RD FL, NEW ROCHELLE, NY 10801 USA
SN 1530-3667
EI 1557-7759
J9 VECTOR-BORNE ZOONOT
JI Vector-Borne Zoonotic Dis.
PD APR 1
PY 2022
VL 22
IS 4
BP 252
EP 262
DI 10.1089/vbz.2021.0076
EA APR 2022
PG 11
WC Public, Environmental & Occupational Health; Infectious Diseases
WE Science Citation Index Expanded (SCI-EXPANDED)
SC Public, Environmental & Occupational Health; Infectious Diseases
GA 0Z3EQ
UT WOS:000783920800001
PM 35404115
DA 2025-07-26
ER

PT J
AU Carvalho, VL
   Azevedo, RSS
   Carvalho, VL
   Azevedo, RS
   Henriques, DF
   Cruz, ACR
   Vasconcelos, PFC
   Martins, LC
AF Carvalho, Vanessa L.
   Azevedo, Raimunda S. S.
   Carvalho, Valeria L.
   Azevedo, Rafael S.
   Henriques, Daniele Freitas
   Ribeiro Cruz, Ana Cecilia
   Vasconcelos, Pedro F. C.
   Martins, Livia C.
TI Arbovirus outbreak in a rural region of the Brazilian Amazon
SO JOURNAL OF CLINICAL VIROLOGY
LA English
DT Article
DE Outbreak; Oropouche virus infection; Chikungunya virus; Mayaro virus
   infection; Brazil; Amazon
ID OROPOUCHE VIRUS
AB Background. An outbreak of febrile illness was reported from January to February 2018 in the Expedito Ribeiro Settlement, Santa B ' arbara do Par ' a municipality, Par ' a State, Brazil. Objective. This study aimed to investigate the pathogenic agent responsible for the outbreak and the circulation of arboviruses in the region. Study design. We analyzed 94 individuals through laboratory tests for arboviruses. Forty out of 94 individuals were asymptomatic but were living with or near febrile cases, and 55 participants were symptomatic. Results. Our results showed that 51.1% of the investigated individuals were positive for arboviruses (Oropouche, Mayaro, and Chikungunya), of which 77.8% were symptomatic. We detected 93.7% of positive cases for Oropouche infection, 2.1% for Mayaro fever, and 4.2% were positive for both Oropouche and Chikungunya infection. Conclusion. Oropouche virus was mainly responsible for the outbreak; however, we also detected a few Chikungunya and Mayaro fever cases. Serologic assays showed evidence of arboviruses circulation of different genera in the area.
C1 [Carvalho, Vanessa L.; Azevedo, Raimunda S. S.; Carvalho, Valeria L.; Azevedo, Rafael S.; Henriques, Daniele Freitas; Ribeiro Cruz, Ana Cecilia; Vasconcelos, Pedro F. C.; Martins, Livia C.] Inst Evandro Chagas, Dept Arbovirol & Hemorrhag Fevers, Ananindeua, Para, Brazil.
C3 Instituto Evandro Chagas
RP Carvalho, VL (corresponding author), Minist Hlth, Dept Arbovirol & Hemorrhag Fevers, Inst Evandro Chagas, Rodovia BR 316,Km 7 S-N, BR-67030000 Ananindeua, Para, Brazil.
EM valeriacarvalho@iec.gov.br
RI RIBEIRO CRUZ, ANA CECILIA/V-9276-2019; Vasconcelos, Pedro/AAH-3142-2019;
   Ribeiro Cruz, Ana Cecilia/V-9276-2019; Martins, Livia/E-2189-2014;
   CARVALHO, VALERIA/AAX-9296-2021
OI RIBEIRO CRUZ, ANA CECILIA/0000-0002-4607-9346; CARVALHO,
   VALERIA/0000-0001-8385-8253; 
CR Adams MJ, 2017, ARCH VIROL, V162, P2505, DOI 10.1007/s00705-017-3358-5
   ANDERSON CR, 1961, AM J TROP MED HYG, V10, P574, DOI 10.4269/ajtmh.1961.10.574
   Azevedo RSS, 2009, EMERG INFECT DIS, V15, P1830, DOI 10.3201/eid1511.090461
   Dutra HL, 2017, BIOESSAYS, V39, DOI 10.1002/bies.201600175
   Fonseca K., 2015, ANALISE EC INVESTIME, P426
   Freitas R.B., 1982, Rev. da Fundacao SESP, V25, P59
   Gibrail MM, 2016, REV SOC BRAS MED TRO, V49, P357, DOI 10.1590/0037-8682-0425-2015
   Lanciotti RS, 2008, EMERG INFECT DIS, V14, P1232, DOI 10.3201/eid1408.080287
   Lanciotti RS, 2007, EMERG INFECT DIS, V13, P764, DOI 10.3201/eid1305.070015
   Lorenz C, 2017, PLOS NEGLECT TROP D, V11, DOI 10.1371/journal.pntd.0005959
   Martin DA, 2000, J CLIN MICROBIOL, V38, P1823, DOI 10.1128/JCM.38.5.1823-1826.2000
   Naveca FG, 2017, MEM I OSWALDO CRUZ, V112, P510, DOI 10.1590/0074-02760160062
   Pinheiro F., 1961, REV SERVIO ESPEC SAD, V12, P125
   PINHEIRO F P, 1981, American Journal of Tropical Medicine and Hygiene, V30, P149
   PINHEIRO FP, 1981, AM J TROP MED HYG, V30, P172, DOI 10.4269/ajtmh.1981.30.172
   Proenca-Modena JL, 2015, J VIROL, V89, P4720, DOI 10.1128/JVI.00077-15
   Sakkas H, 2018, VIRUSES-BASEL, V10, DOI 10.3390/v10040175
   Santiago GA, 2013, PLOS NEGLECT TROP D, V7, DOI 10.1371/journal.pntd.0002311
   SEDAP, 2018, SECR DES VIM AGR PES
   SHOPE ROBERT E., 1963, AN MICROBIOL, V11, P167
   Travassos da Rosa A.C.R., 1998, ARBOVIRUS BRASIL GEN, V46
   da Rosa JFT, 2017, AM J TROP MED HYG, V96, P1019, DOI 10.4269/ajtmh.16-0672
   Vasconcelos PFC, 2016, VECTOR-BORNE ZOONOT, V16, P295, DOI 10.1089/vbz.2016.1952
NR 23
TC 15
Z9 15
U1 0
U2 4
PU ELSEVIER
PI AMSTERDAM
PA RADARWEG 29, 1043 NX AMSTERDAM, NETHERLANDS
SN 1386-6532
EI 1873-5967
J9 J CLIN VIROL
JI J. Clin. Virol.
PD JUN
PY 2022
VL 150
AR 105155
DI 10.1016/j.jcv.2022.105155
EA APR 2022
PG 4
WC Virology
WE Science Citation Index Expanded (SCI-EXPANDED)
SC Virology
GA 1D0EG
UT WOS:000793482900009
PM 35405330
OA hybrid
DA 2025-07-26
ER

PT J
AU Kaavya, K
   Tharakan, J
   Joshi, CO
   Aneesh, EM
AF Kaavya, K.
   Tharakan, Jeeja
   Joshi, C. O.
   Aneesh, Embalil Mathachan
TI Role of vertically transmitted viral and bacterial endosymbionts of
   Aedes mosquitoes. Does Paratransgenesis influence vector-borne
   disease control?
SO SYMBIOSIS
LA English
DT Article
DE Mosquito; Ae; Aegypti; Ae; Albopictus; Vertical transmission;
   Paratransgenesis; Arbovirus; Gut bacteria; Germline tissues
ID TRANS-OVARIAL TRANSMISSION; LOUIS ENCEPHALITIS-VIRUS; YELLOW-FEVER
   VIRUS; SAN-ANGELO VIRUS; WEST-NILE-VIRUS; LIFE-SHORTENING WOLBACHIA;
   GREEN FLUORESCENT PROTEIN; LA-CROSSE VIRUS; CYTOPLASMIC INCOMPATIBILITY;
   TRANSOVARIAL TRANSMISSION
AB Mosquitoes stand as a growing menace to millions of people globally as they are effectual vectors of sundry pathogens. The resurgence of mosquito-borne diseases across the world shows that the prevailing mosquito control measures are inadequate to limit the risk of those diseases properly. Aedes species, particularly Aedes aegypti and Aedes albopictus, are the vectors of arboviruses such as Dengue, Chikungunya, and Zika. Apart from being the vectors of viruses, mosquitoes host various bacterial species and indulge in symbiotic interactions with them. Several studies have revealed the significant potentialities of gut bacteria in controlling mosquitoes. A remarkably new initiative called the paratransgenesis approach plays a vital role in this area of academics. In this study, infectious arboviruses and bacterial endosymbionts of Ae. aegypti and Ae. albopictus that can endure vertical transmission have been reviewed for comprehending the role in mosquito control. This review can unravel the major vertically transmitted arboviruses and bacterial species in Aedes mosquitoes, by divulging new strategies for mosquito control.
C1 [Kaavya, K.; Joshi, C. O.] Univ Calicut, Christ Coll Irinjalakuda, Dept Zool, Trichur, Kerala, India.
   [Kaavya, K.; Aneesh, Embalil Mathachan] Univ Calicut, Dept Zool, Ctr Res Emerging Trop Dis CRET D, Malappuram, Kerala, India.
   [Tharakan, Jeeja] St Aloysius Coll Elthuruth, Dept Zool, Trichur, Kerala, India.
C3 University of Calicut; University of Calicut
RP Aneesh, EM (corresponding author), Univ Calicut, Dept Zool, Ctr Res Emerging Trop Dis CRET D, Malappuram, Kerala, India.
EM kaavyakolusu@gmail.com; jeejatharakan@gmail.com;
   joshiadat@rediffmail.com; aneeshem@uoc.ac.in
RI Aneesh, Embalil Mathachan/AAV-3730-2021
OI Aneesh, Embalil Mathachan/0000-0001-8140-3888; K,
   KAAVYA/0000-0001-8014-7579
FU University Grants Commission, Government of India
FX The authors would like to thank Department of Zoology, University of
   Calicut for the laboratory facilities provided. The authors offer
   sincere gratitude to the University Grants Commission, Government of
   India for financial support of the author Kaavya K. in the form of UGC
   Junior Research Fellowship.
CR Adams B, 2010, EPIDEMICS-NETH, V2, P1, DOI 10.1016/j.epidem.2010.01.001
   Agarwal A, 2014, PLOS NEGLECT TROP D, V8, DOI 10.1371/journal.pntd.0002990
   AITKEN THG, 1979, AM J TROP MED HYG, V28, P119, DOI 10.4269/ajtmh.1979.28.119
   Akhouayri IG, 2013, PLOS ONE, V8, DOI 10.1371/journal.pone.0077619
   Aliota MT, 2016, SCI REP-UK, V6, DOI 10.1038/srep28792
   Aliota MT, 2016, PLOS NEGLECT TROP D, V10, DOI 10.1371/journal.pntd.0004677
   Anderson JF, 2008, J MED ENTOMOL, V45, P445, DOI 10.1603/0022-2585(2008)45[445:EIPFHA]2.0.CO;2
   Anderson JF, 2006, J INFECT DIS, V194, P1577, DOI 10.1086/508754
   Angel B, 2009, INDIAN J MED RES, V129, P665
   Apte-Deshpande A, 2012, PLOS ONE, V7, DOI 10.1371/journal.pone.0040401
   Apte-Deshpande AD, 2014, INDIAN J MED RES, V139, P762
   Arunachalam N, 2008, INDIAN J MED RES, V127, P395
   Bahia Ana C, 2014, Environ Microbiol, V16, P2980, DOI 10.1111/1462-2920.12381
   Bandyopadhyay S, 2006, TROP MED INT HEALTH, V11, P1238, DOI 10.1111/j.1365-3156.2006.01678.x
   BAQAR S, 1993, AM J TROP MED HYG, V48, P757, DOI 10.4269/ajtmh.1993.48.757
   BEARD CB, 1993, PARASITOL TODAY, V9, P179, DOI 10.1016/0169-4758(93)90142-3
   BEATY BJ, 1980, AM J TROP MED HYG, V29, P125, DOI 10.4269/ajtmh.1980.29.125
   Ben Beard C, 2002, ANNU REV ENTOMOL, V47, P123, DOI 10.1146/annurev.ento.47.091201.145144
   Bennett KL, 2019, SCI REP-UK, V9, DOI 10.1038/s41598-019-48414-8
   Bhatt S, 2015, NATURE, V526, P207, DOI 10.1038/nature15535
   Bian GW, 2013, SCIENCE, V340, P748, DOI 10.1126/science.1236192
   Bian GW, 2010, PLOS PATHOG, V6, DOI 10.1371/journal.ppat.1000833
   BILLINGSLEY PF, 1990, ANNU REV ENTOMOL, V35, P219, DOI 10.1146/annurev.en.35.010190.001251
   BINNINGTON KC, 1989, J INVERTEBR PATHOL, V54, P344, DOI 10.1016/0022-2011(89)90118-3
   Bisi DC, 2011, APPL ENVIRON MICROB, V77, P4669, DOI 10.1128/AEM.00514-11
   Blagrove MSC, 2013, PLOS NEGLECT TROP D, V7, DOI 10.1371/journal.pntd.0002152
   Blitvich BJ, 2015, VIRUSES-BASEL, V7, P1927, DOI 10.3390/v7041927
   Boissière A, 2012, PLOS PATHOG, V8, DOI 10.1371/journal.ppat.1002742
   Bolling BG, 2015, VIRUSES-BASEL, V7, P4911, DOI 10.3390/v7092851
   Bordenstein SR, 2015, PLOS BIOL, V13, DOI 10.1371/journal.pbio.1002226
   BOSIO CF, 1992, J MED ENTOMOL, V29, P985, DOI 10.1093/jmedent/29.6.985
   Bourtzis K, 2014, ACTA TROP, V132, pS150, DOI 10.1016/j.actatropica.2013.11.004
   BRESSAC C, 1993, J INVERTEBR PATHOL, V61, P226, DOI 10.1006/jipa.1993.1044
   Brumin M, 2012, APPL ENVIRON MICROB, V78, P5565, DOI 10.1128/AEM.01184-12
   Capone A, 2013, PARASITE VECTOR, V6, DOI 10.1186/1756-3305-6-182
   CHANDLER LJ, 1990, J GEN VIROL, V71, P1045, DOI 10.1099/0022-1317-71-5-1045
   Chavshin AR, 2015, PARASITE VECTOR, V8, DOI 10.1186/s13071-015-0635-6
   Chavshin AR, 2012, ACTA TROP, V121, P129, DOI 10.1016/j.actatropica.2011.10.015
   CHEN W-J, 1990, Chinese Journal of Microbiology and Immunology (Taipei), V23, P259
   Chompoosri J, 2016, PARASITE VECTOR, V9, DOI 10.1186/s13071-016-1505-6
   Ciota AT, 2017, EMERG INFECT DIS, V23, P1110, DOI 10.3201/eid2307.161633
   Cirimotich CM, 2011, SCIENCE, V332, P855, DOI 10.1126/science.1201618
   Clancy DJ, 1998, ENTOMOL EXP APPL, V86, P13, DOI 10.1023/A:1003043814761
   Clark ME, 2002, MECH DEVELOP, V111, P3, DOI 10.1016/S0925-4773(01)00594-9
   Clements A, 2012, BIOLOGY OF MOSQUITOES, VOL 3: TRANSMISSION OF VIRUSES AND INTERACTIONS WITH BACTERIA, P90, DOI 10.1079/9781845932428.0090
   Coon KL, 2017, P NATL ACAD SCI USA, V114, pE5362, DOI 10.1073/pnas.1702983114
   Coon KL, 2016, MOL ECOL, V25, P5806, DOI 10.1111/mec.13877
   Coon KL, 2014, MOL ECOL, V23, P2727, DOI 10.1111/mec.12771
   Crotti E, 2009, ENVIRON MICROBIOL, V11, P3252, DOI 10.1111/j.1462-2920.2009.02048.x
   da Costa CF, 2017, PARASITE VECTOR, V10, DOI 10.1186/s13071-017-2194-5
   Dada N, 2014, PARASITE VECTOR, V7, DOI 10.1186/1756-3305-7-391
   Dale C, 2006, CELL, V126, P453, DOI 10.1016/j.cell.2006.07.014
   Damiani C, 2010, MICROB ECOL, V60, P644, DOI 10.1007/s00248-010-9704-8
   Damiani C, 2008, CURR BIOL, V18, pR1087, DOI 10.1016/j.cub.2008.10.040
   de Castro MG, 2004, MEM I OSWALDO CRUZ, V99, P809, DOI 10.1590/S0074-02762004000800005
   de Figueiredo MLG, 2010, VIROL J, V7, DOI 10.1186/1743-422X-7-152
   De Freece C, 2014, MED VET ENTOMOL, V28, P438, DOI 10.1111/mve.12045
   DeMaio J, 1996, AM J TROP MED HYG, V54, P219, DOI 10.4269/ajtmh.1996.54.219
   Dennison NJ, 2014, CURR OPIN INSECT SCI, V3, P6, DOI 10.1016/j.cois.2014.07.004
   Diallo M, 2000, AM J TROP MED HYG, V62, P151, DOI 10.4269/ajtmh.2000.62.151
   Djadid ND, 2011, PLOS ONE, V6, DOI 10.1371/journal.pone.0028484
   Dobson SL, 2004, HEREDITY, V93, P135, DOI 10.1038/sj.hdy.6800458
   Dobson SL, 2001, J MED ENTOMOL, V38, P382, DOI 10.1603/0022-2585-38.3.382
   Dodson BL, 2014, PLOS NEGLECT TROP D, V8, DOI 10.1371/journal.pntd.0002965
   Dong YM, 2012, INSECT BIOCHEM MOLEC, V42, P126, DOI 10.1016/j.ibmb.2011.11.005
   Dong YM, 2009, PLOS PATHOG, V5, DOI 10.1371/journal.ppat.1000423
   Dubrulle M, 2009, PLOS ONE, V4, DOI 10.1371/journal.pone.0005895
   Duguma D, 2015, BMC MICROBIOL, V15, DOI 10.1186/s12866-015-0475-8
   Duguma D, 2013, PLOS ONE, V8, DOI 10.1371/journal.pone.0072522
   Durvasula RV, 1999, MED VET ENTOMOL, V13, P115, DOI 10.1046/j.1365-2915.1999.00175.x
   DUTARY BE, 1981, T ROY SOC TROP MED H, V75, P128, DOI 10.1016/0035-9203(81)90036-5
   Dykstra HR, 2014, APPL ENVIRON MICROB, V80, P5818, DOI 10.1128/AEM.01775-14
   Eappen AG, 2013, PLOS ONE, V8, DOI 10.1371/journal.pone.0062937
   Ebert D, 2013, ANNU REV ECOL EVOL S, V44, P623, DOI 10.1146/annurev-ecolsys-032513-100555
   Engel P, 2013, FEMS MICROBIOL REV, V37, P699, DOI 10.1111/1574-6976.12025
   Engelstädter J, 2009, ANNU REV ECOL EVOL S, V40, P127, DOI 10.1146/annurev.ecolsys.110308.120206
   Evans JM, 2013, J ENDOCRINOL, V218, pR37, DOI 10.1530/JOE-13-0131
   Fang WG, 2011, SCIENCE, V331, P1074, DOI 10.1126/science.1199115
   Fast EM, 2011, SCIENCE, V334, P990, DOI 10.1126/science.1209609
   Favia G, 2008, ADV EXP MED BIOL, V627, P49, DOI 10.1007/978-0-387-78225-6_4
   Favia G, 2007, P NATL ACAD SCI USA, V104, P9047, DOI 10.1073/pnas.0610451104
   Fieck A, 2010, EXP PARASITOL, V125, P342, DOI 10.1016/j.exppara.2010.02.016
   FINE PEM, 1975, ANN NY ACAD SCI, V266, P173, DOI 10.1111/j.1749-6632.1975.tb35099.x
   FRANCY DB, 1981, AM J TROP MED HYG, V30, P699, DOI 10.4269/ajtmh.1981.30.699
   Fraser JE, 2017, PLOS PATHOG, V13, DOI 10.1371/journal.ppat.1006751
   Frentiu FD, 2014, PLOS NEGLECT TROP D, V8, DOI 10.1371/journal.pntd.0002688
   Gimonneau G, 2014, INFECT GENET EVOL, V28, P715, DOI 10.1016/j.meegid.2014.09.029
   Gonzalez-Ceron L, 2003, J MED ENTOMOL, V40, P371, DOI 10.1603/0022-2585-40.3.371
   GUBLER DJ, 1976, AM J TROP MED HYG, V25, P318, DOI 10.4269/ajtmh.1976.25.318
   GUBLER DJ, 1979, AM J TROP MED HYG, V28, P1045, DOI 10.4269/ajtmh.1979.28.1045
   Guégan M, 2018, MICROBIOME, V6, DOI 10.1186/s40168-018-0435-2
   Guo XX, 2020, VECTOR-BORNE ZOONOT, V20, P374, DOI 10.1089/vbz.2019.2492
   Gusmao DS, 2010, ACTA TROP, V115, P275, DOI 10.1016/j.actatropica.2010.04.011
   Hadfield SJ, 1999, NATURE, V402, P482, DOI 10.1038/45002
   Harbach RE, 2014, CURR BIOL, V24, pR14, DOI 10.1016/j.cub.2013.09.047
   HARDY JL, 1983, ANNU REV ENTOMOL, V28, P229, DOI 10.1146/annurev.en.28.010183.001305
   HARDY JL, 1978, AM J TROP MED HYG, V27, P313, DOI 10.4269/ajtmh.1978.27.313
   HARDY JL, 1984, AM J TROP MED HYG, V33, P166, DOI 10.4269/ajtmh.1984.33.166
   HARDY JL, 1980, AM J TROP MED HYG, V29, P963, DOI 10.4269/ajtmh.1980.29.963
   Herren JK, 2013, MBIO, V4, DOI 10.1128/mBio.00532-12
   Higgs Stephen, 2005, P167
   Hoffmann AA, 2011, NATURE, V476, P454, DOI 10.1038/nature10356
   Hoffmann AA, 2014, PLOS NEGLECT TROP D, V8, DOI 10.1371/journal.pntd.0003115
   Hogenhout SA, 2008, ANNU REV PHYTOPATHOL, V46, P327, DOI 10.1146/annurev.phyto.022508.092135
   Hughes GL, 2014, INSECT MOL BIOL, V23, P141, DOI 10.1111/imb.12066
   Hughes GL, 2014, P NATL ACAD SCI USA, V111, P12498, DOI 10.1073/pnas.1408888111
   Hughes GL, 2011, PLOS PATHOG, V7, DOI 10.1371/journal.ppat.1002043
   HULL B, 1984, AM J TROP MED HYG, V33, P1248, DOI 10.4269/ajtmh.1984.33.1248
   Ijichi N, 2002, APPL ENVIRON MICROB, V68, P4074, DOI 10.1128/AEM.68.8.4074-4080.2002
   Jiggins FM, 2017, PLOS BIOL, V15, DOI 10.1371/journal.pbio.2002780
   Joshi V, 2002, AM J TROP MED HYG, V67, P158, DOI 10.4269/ajtmh.2002.67.158
   JOUSSET FX, 1981, ANN INST PASTEUR VIR, V132, P357, DOI 10.1016/S0769-2617(81)80006-8
   Jupatanakul N, 2014, VIRUSES-BASEL, V6, P4294, DOI 10.3390/v6114294
   Kambris Z, 2009, SCIENCE, V326, P134, DOI 10.1126/science.1177531
   KAY BH, 1980, AUST J EXP BIOL MED, V58, P501, DOI 10.1038/icb.1980.51
   KHIN MM, 1983, AM J TROP MED HYG, V32, P590, DOI 10.4269/ajtmh.1983.32.590
   KOSE H, 1995, MECH DEVELOP, V51, P275, DOI 10.1016/0925-4773(95)00372-X
   LARSEN JR, 1971, AM J TROP MED HYG, V20, P754, DOI 10.4269/ajtmh.1971.20.754
   Lee, 2005, DENGUE BULL, V29
   Lee H. L., 1997, Southeast Asian Journal of Tropical Medicine and Public Health, V28, P230
   Lequime S, 2016, PLOS PATHOG, V12, DOI 10.1371/journal.ppat.1005548
   Lipsitch M, 1996, EVOLUTION, V50, P1729, DOI [10.2307/2410731, 10.1111/j.1558-5646.1996.tb03560.x]
   Lutomiah Joel J.L., 2007, Journal of Insect Science (Tucson), V7, P1, DOI 10.1673/031.007.5501
   Maia LMS, 2019, MED VET ENTOMOL, V33, P437, DOI 10.1111/mve.12369
   Mancini MV, 2018, BMC MICROBIOL, V18, DOI 10.1186/s12866-018-1266-9
   Martínez-Cerdeño V, 2012, PLOS ONE, V7, DOI [10.1371/journal.pone.0030178, 10.1371/journal.pone.0041386]
   McGraw EA, 2013, NAT REV MICROBIOL, V11, P181, DOI 10.1038/nrmicro2968
   McMeniman CJ, 2009, SCIENCE, V323, P141, DOI 10.1126/science.1165326
   Messenger SL, 1999, P ROY SOC B-BIOL SCI, V266, P397, DOI 10.1098/rspb.1999.0651
   Miller BR, 2000, AM J TROP MED HYG, V62, P240, DOI 10.4269/ajtmh.2000.62.240
   MILLER BR, 1979, AM J TROP MED HYG, V28, P897, DOI 10.4269/ajtmh.1979.28.897
   MILLER N, 1993, PARASITOL TODAY, V9, P45, DOI 10.1016/0169-4758(93)90030-J
   Minard G, 2013, PARASITE VECTOR, V6, DOI 10.1186/1756-3305-6-146
   MINK GI, 1993, ANNU REV PHYTOPATHOL, V31, P375, DOI 10.1146/annurev.py.31.090193.002111
   MITCHELL CJ, 1990, J AM MOSQUITO CONTR, V6, P251
   Mohanty I, 2016, J VECTOR DIS, V53, P199
   Moreira LA, 2002, INT J PARASITOL, V32, P1599, DOI 10.1016/S0020-7519(02)00188-1
   Moreira LA, 2009, CELL, V139, P1268, DOI 10.1016/j.cell.2009.11.042
   Mourya DT, 2001, ACTA VIROL, V45, P67
   MOURYA DT, 1987, INDIAN J MED RES, V85, P593
   Moya A, 2008, NAT REV GENET, V9, P218, DOI 10.1038/nrg2319
   Muturi EJ, 2018, PARASITE VECTOR, V11, DOI 10.1186/s13071-018-3036-9
   Newton ILG, 2015, PLOS PATHOG, V11, DOI 10.1371/journal.ppat.1004798
   Ngwa CJ, 2013, J MED ENTOMOL, V50, P404, DOI 10.1603/ME12180
   Okech BA, 2007, MALARIA J, V6, DOI 10.1186/1475-2875-6-50
   Olson KE, 2000, INSECT MOL BIOL, V9, P57, DOI 10.1046/j.1365-2583.2000.00162.x
   ONEILL SL, 1992, P NATL ACAD SCI USA, V89, P2699, DOI 10.1073/pnas.89.7.2699
   Pidiyar V, 2002, INT J SYST EVOL MICR, V52, P1723, DOI 10.1099/00207713-52-5-1723
   Pidiyar VJ, 2004, AM J TROP MED HYG, V70, P597, DOI 10.4269/ajtmh.2004.70.597
   Pierro DJ, 2003, INSECT MOL BIOL, V12, P107, DOI 10.1046/j.1365-2583.2003.00392.x
   Pumpuni CB, 1996, AM J TROP MED HYG, V54, P214, DOI 10.4269/ajtmh.1996.54.214
   PUMPUNI CB, 1993, EXP PARASITOL, V77, P195, DOI 10.1006/expr.1993.1076
   Ramirez JL, 2014, PLOS PATHOG, V10, DOI 10.1371/journal.ppat.1004398
   Ramirez JL, 2012, PLOS NEGLECT TROP D, V6, DOI 10.1371/journal.pntd.0001561
   Rani A, 2009, BMC MICROBIOL, V9, DOI 10.1186/1471-2180-9-96
   Ren XX, 2008, PLOS PATHOG, V4, DOI 10.1371/journal.ppat.1000135
   Ricci I, 2012, PATHOG GLOB HEALTH, V106, P380, DOI 10.1179/2047773212Y.0000000051
   Riehle MA, 2005, INSECT BIOCHEM MOLEC, V35, P699, DOI 10.1016/j.ibmb.2005.02.008
   Riehle MA, 2007, INT J PARASITOL, V37, P595, DOI 10.1016/j.ijpara.2006.12.002
   Romoser WS, 2004, J MED ENTOMOL, V41, P467, DOI 10.1603/0022-2585-41.3.467
   ROSEN L, 1983, AM J TROP MED HYG, V32, P1108, DOI 10.4269/ajtmh.1983.32.1108
   ROSEN L, 1978, SCIENCE, V199, P909, DOI 10.1126/science.203035
   ROSEN L, 1988, AM J TROP MED HYG, V39, P123, DOI 10.4269/ajtmh.1988.39.123
   ROSEN L, 1985, AM J TROP MED HYG, V34, P603, DOI 10.4269/ajtmh.1985.34.603
   ROSEN L, 1987, CR ACAD SCI III-VIE, V304, P347
   ROSEN L, 1989, AM J TROP MED HYG, V40, P548, DOI 10.4269/ajtmh.1989.40.548
   Rosenberg Ronald, 2018, MMWR Morb Mortal Wkly Rep, V67, P496, DOI 10.15585/mmwr.mm6717e1
   Rossi P, 2015, PARASITE VECTOR, V8, DOI 10.1186/s13071-015-0888-0
   ROUSSET F, 1992, P ROY SOC B-BIOL SCI, V250, P91, DOI 10.1098/rspb.1992.0135
   ROUSSET F, 1991, TRENDS ECOL EVOL, V6, P54, DOI 10.1016/0169-5347(91)90123-F
   Ruang-areerate T, 2006, P NATL ACAD SCI USA, V103, P12534, DOI 10.1073/pnas.0508879103
   Saiyasombat R, 2011, J MED ENTOMOL, V48, P1031, DOI 10.1603/ME11043
   Saldaña MA, 2017, MEM I OSWALDO CRUZ, V112, P81, DOI 10.1590/0074-02760160373
   Saridaki A, 2010, CURR OPIN MICROBIOL, V13, P67, DOI 10.1016/j.mib.2009.11.005
   Scott Thomas W., 1994, P293
   Flores FS, 2010, VECTOR-BORNE ZOONOT, V10, P999, DOI 10.1089/vbz.2009.0136
   Sharma P, 2014, PARASITE VECTOR, V7, DOI 10.1186/1756-3305-7-235
   SHROYER DA, 1986, AM J TROP MED HYG, V35, P408, DOI 10.4269/ajtmh.1986.35.408
   SHROYER DA, 1990, J AM MOSQUITO CONTR, V6, P312
   SINKINS SP, 1995, P ROY SOC B-BIOL SCI, V261, P325, DOI 10.1098/rspb.1995.0154
   Sinkins SP, 2004, INSECT BIOCHEM MOLEC, V34, P723, DOI 10.1016/j.ibmb.2004.03.025
   Smith DR, 2007, AM J TROP MED HYG, V77, P176, DOI 10.4269/ajtmh.2007.77.176
   Stewart AD, 2005, EVOLUTION, V59, P730, DOI 10.1111/j.0014-3820.2005.tb01749.x
   Stouthamer R, 1999, ANNU REV MICROBIOL, V53, P71, DOI 10.1146/annurev.micro.53.1.71
   Straif SC, 1998, J MED ENTOMOL, V35, P222, DOI 10.1093/jmedent/35.3.222
   Takken W, 2013, PARASITE VECTOR, V6, DOI 10.1186/1756-3305-6-345
   Tesh R.B., 1984, Current Topics in Vector Research, V2, P57
   TESH RB, 1980, AM J TROP MED HYG, V29, P657, DOI 10.4269/ajtmh.1980.29.657
   TESH RB, 1980, AM J TROP MED HYG, V29, P1394, DOI 10.4269/ajtmh.1980.29.1394
   TESH RB, 1976, AM J TROP MED HYG, V25, P326, DOI 10.4269/ajtmh.1976.25.326
   TESH RB, 1981, AM J TROP MED HYG, V30, P212, DOI 10.4269/ajtmh.1981.30.212
   TESH RB, 1975, AM J TROP MED HYG, V24, P876, DOI 10.4269/ajtmh.1975.24.876
   Tesh RB, 2016, ARBOVIRUSES: MOLECULAR BIOLOGY, EVOLUTION AND CONTROL, P191
   Thangamani S, 2016, AM J TROP MED HYG, V95, P1169, DOI 10.4269/ajtmh.16-0448
   Thenmozhi V, 2007, JPN J INFECT DIS, V60, P245
   Thongsripong P, 2018, ECOL EVOL, V8, P1352, DOI 10.1002/ece3.3676
   Touré AM, 2000, J MED ENTOMOL, V37, P246, DOI 10.1603/0022-2585-37.2.246
   Tram U, 2003, MICROBES INFECT, V5, P999, DOI 10.1016/S1286-4579(03)00192-8
   Turell M. J., 1988, The arboviruses: epidemiology and ecology. Volume I., P127
   TURELLI M, 1995, GENETICS, V140, P1319
   Turner PE, 1998, EVOLUTION, V52, P315, DOI 10.1111/j.1558-5646.1998.tb01634.x
   van den Hurk AF, 2012, PLOS NEGLECT TROP D, V6, DOI 10.1371/journal.pntd.0001892
   Vazeille M, 2009, MEM I OSWALDO CRUZ, V104, P632, DOI 10.1590/S0074-02762009000400017
   Wang SB, 2017, SCIENCE, V357, P1399, DOI 10.1126/science.aan5478
   Wang SB, 2013, TRENDS BIOTECHNOL, V31, P185, DOI 10.1016/j.tibtech.2013.01.001
   Wang SB, 2012, P NATL ACAD SCI USA, V109, P12734, DOI 10.1073/pnas.1204158109
   Wang Y, 2011, PLOS ONE, V6, DOI 10.1371/journal.pone.0024767
   WATTS DM, 1975, MED BIOL, V53, P271
   Werren JH, 1997, ANNU REV ENTOMOL, V42, P587, DOI 10.1146/annurev.ento.42.1.587
   WERREN JH, 1995, P ROY SOC B-BIOL SCI, V261, P55, DOI 10.1098/rspb.1995.0117
   Werren JH, 2008, NAT REV MICROBIOL, V6, P741, DOI 10.1038/nrmicro1969
   Wilkinson TL, 2003, ARTHROPOD STRUCT DEV, V32, P241, DOI 10.1016/S1467-8039(03)00036-7
   Woodring J, 1998, AM J TROP MED HYG, V58, P587, DOI 10.4269/ajtmh.1998.58.587
   Xi ZY, 2008, PLOS PATHOG, V4, DOI 10.1371/journal.ppat.1000098
   Xi ZY, 2005, SCIENCE, V310, P326, DOI 10.1126/science.1117607
   Yoshida S, 2001, MOL BIOCHEM PARASIT, V113, P89, DOI 10.1016/S0166-6851(00)00387-X
   Zouache K, 2011, FEMS MICROBIOL ECOL, V75, P377, DOI 10.1111/j.1574-6941.2010.01012.x
   Zouache K, 2009, PLOS ONE, V4, DOI 10.1371/journal.pone.0006388
   Zug R, 2015, BIOL REV, V90, P89, DOI 10.1111/brv.12098
NR 219
TC 4
Z9 4
U1 2
U2 27
PU SPRINGER
PI DORDRECHT
PA VAN GODEWIJCKSTRAAT 30, 3311 GZ DORDRECHT, NETHERLANDS
SN 0334-5114
EI 1878-7665
J9 SYMBIOSIS
JI Symbiosis
PD MAR
PY 2022
VL 86
IS 2
BP 139
EP 153
DI 10.1007/s13199-022-00836-1
EA APR 2022
PG 15
WC Microbiology
WE Science Citation Index Expanded (SCI-EXPANDED)
SC Microbiology
GA 0S7ST
UT WOS:000781227000001
DA 2025-07-26
ER

PT J
AU Sundar, S
   Piramanayagam, S
   Natarajan, J
AF Sundar, Shobana
   Piramanayagam, Shanmughavel
   Natarajan, Jeyakumar
TI A review on structural genomics approach applied for drug discovery
   against three vector-borne viral diseases: Dengue, Chikungunya and Zika
SO VIRUS GENES
LA English
DT Review
DE Structural genomics; Vector-borne viral diseases; Dengue; Chikungunya;
   Zika
ID VIRUS NS2B-NS3 PROTEASE; SMALL-MOLECULE INHIBITORS; DEPENDENT
   RNA-POLYMERASE; ANTIVIRAL ACTIVITY; CAPSID PROTEIN; BROAD-SPECTRUM; NS3
   PROTEIN; IN-SILICO; NONNUCLEOSIDE INHIBITORS; ALLOSTERIC INHIBITORS
AB Structural genomics involves the advent of three-dimensional structures of the genome encoded proteins through various techniques available. Numerous structural genomics research groups have been developed across the globe and they contribute enormously to the identification of three-dimensional structures of various proteins. In this review, we have discussed the applications of the structural genomics approach towards the discovery of potential lead-like molecules against the genomic drug targets of three vector-borne diseases, namely, Dengue, Chikungunya and Zika. Currently, all these three diseases are associated with the most important global public health problems and significant economic burden in tropical countries. Structural genomics has accelerated the identification of novel drug targets and inhibitors for the treatment of these diseases. We start with the current development status of the drug targets and antiviral drugs against these three diseases and conclude by describing challenges that need to be addressed to overcome the shortcomings in the process of drug discovery.
C1 [Sundar, Shobana; Piramanayagam, Shanmughavel] Bharathiar Univ, Dept Bioinformat, Computat Biol Lab, Coimbatore, Tamil Nadu, India.
   [Natarajan, Jeyakumar] Bharathiar Univ, Dept Bioinformat, Data Min & Text Min Lab, Coimbatore, Tamil Nadu, India.
C3 Bharathiar University; Bharathiar University
RP Natarajan, J (corresponding author), Bharathiar Univ, Dept Bioinformat, Data Min & Text Min Lab, Coimbatore, Tamil Nadu, India.
EM n.jeyakumar@yahoo.co.in
RI Piramanayagam, Shanmughavel/AAO-1245-2020; sundar,
   shobana/AAR-9863-2020; Natarajan, Jeyakumar/C-9319-2013
OI Sundar, Shobana/0000-0002-8036-1257; 
FU Indian Council of Medical Research (ICMR) [ISRM/11(13)/2019]
FX Shobana Sundar thanks the Indian Council of Medical Research (ICMR) for
   the financial support through the award of Research Associateship
   (ISRM/11(13)/2019). The authors also thank the Department of
   Bioinformatics, Bharathiar University for the computational facilities.
CR Abdulrahman AY, 2019, INT J PEPT RES THER, V25, P1659, DOI 10.1007/s10989-019-09808-4
   Abraham R, 2018, P NATL ACAD SCI USA, V115, pE10457, DOI 10.1073/pnas.1812130115
   Agarwal T, 2015, INDIAN J PHARM SCI, V77, P453
   Ahmad N, 2021, J BIOMOL STRUCT DYN, V39, P3004, DOI 10.1080/07391102.2020.1759453
   Ahmed SR., 2020, PLANT DERIVED BIOACT, DOI [10.1101/2020.11.11.378083, DOI 10.1101/2020.11.11.378083]
   Akaberi D, 2020, J BIOMOL STRUCT DYN, V38, P5526, DOI 10.1080/07391102.2019.1704882
   Balinsky CA, 2013, J VIROL, V87, P13094, DOI 10.1128/JVI.00704-13
   Barrows NJ, 2016, CELL HOST MICROBE, V20, P259, DOI 10.1016/j.chom.2016.07.004
   Basavannacharya C, 2014, BIOCHEM BIOPH RES CO, V453, P539, DOI 10.1016/j.bbrc.2014.09.113
   Bassetto M, 2013, ANTIVIR RES, V98, P12, DOI 10.1016/j.antiviral.2013.01.002
   Benmansour F, 2017, EUR J MED CHEM, V125, P865, DOI 10.1016/j.ejmech.2016.10.007
   Bharadwaj S, 2021, J BIOMOL STRUCT DYN, V39, P2338, DOI 10.1080/07391102.2020.1747545
   Bowen LR, 2019, J MOL MODEL, V25, DOI 10.1007/s00894-019-4076-6
   Bullard-Feibelman KM, 2017, ANTIVIR RES, V137, P134, DOI 10.1016/j.antiviral.2016.11.023
   Byler KG, 2016, J MOL GRAPH MODEL, V69, P78, DOI 10.1016/j.jmgm.2016.08.011
   Byrd CM, 2013, ANTIMICROB AGENTS CH, V57, P1902, DOI 10.1128/AAC.02251-12
   Byrd CM, 2013, ANTIMICROB AGENTS CH, V57, P15, DOI 10.1128/AAC.01429-12
   Carneiro BM, 2016, VIROLOGY, V496, P215, DOI 10.1016/j.virol.2016.06.012
   Carocci M, 2015, ANTIMICROB AGENTS CH, V59, P85, DOI 10.1128/AAC.04177-14
   Chan JFW, 2017, ANTIVIR RES, V141, P29, DOI 10.1016/j.antiviral.2017.02.002
   Chandramouli S, 2010, J VIROL, V84, P3059, DOI 10.1128/JVI.02044-09
   Chaudhary M, 2022, J BIOMOL STRUCT DYN, V40, P11560, DOI 10.1080/07391102.2021.1960195
   Chen LM, 2017, ANTIVIR RES, V141, P140, DOI 10.1016/j.antiviral.2017.02.009
   Chen YT, 2021, ANTIVIR RES, V192, DOI 10.1016/j.antiviral.2021.105117
   Teoh TC, 2021, MOLECULES, V26, DOI 10.3390/molecules26144321
   Choudhry H, 2019, BIOMED RES INT, V2019, DOI 10.1155/2019/3947245
   Coluccia A, 2020, ACS MED CHEM LETT, V11, P1869, DOI 10.1021/acsmedchemlett.9b00405
   Coronado MA, 2018, ANTIVIR RES, V160, P118, DOI 10.1016/j.antiviral.2018.10.019
   Costin JM, 2010, PLOS NEGLECT TROP D, V4, DOI 10.1371/journal.pntd.0000721
   Cui XL, 2020, FRONT PHARMACOL, V11, DOI 10.3389/fphar.2020.514313
   Dai LP, 2016, CELL HOST MICROBE, V19, P696, DOI 10.1016/j.chom.2016.04.013
   Das PK, 2016, ANTIMICROB AGENTS CH, V60, P7382, DOI 10.1128/AAC.01421-16
   Zanotto PMD, 2018, FRONT IMMUNOL, V9, DOI 10.3389/fimmu.2018.01964
   Dey D, 2019, PLOS NEGLECT TROP D, V13, DOI 10.1371/journal.pntd.0007548
   Eberle RJ, 2021, PLOS ONE, V16, DOI 10.1371/journal.pone.0246319
   Edeling MA, 2014, P NATL ACAD SCI USA, V111, P4285, DOI 10.1073/pnas.1322036111
   Ehteshami M, 2017, ANTIMICROB AGENTS CH, V61, DOI 10.1128/AAC.02395-16
   El-labbad EM, 2015, CHEM BIOL DRUG DES, V86, P1518, DOI 10.1111/cbdd.12621
   Elfiky AA, 2020, J MED VIROL, V92, P11, DOI 10.1002/jmv.25573
   Elfiky AA, 2016, J MED VIROL, V88, P2044, DOI 10.1002/jmv.24678
   Erbel P, 2006, NAT STRUCT MOL BIOL, V13, P372, DOI 10.1038/nsmb1073
   Fatima M, 2018, PAK J ZOOL, V50, P1709, DOI 10.17582/journal.pjz/2018.50.5.1709.1715
   Fatma B, 2020, ANTIVIR RES, V179, DOI 10.1016/j.antiviral.2020.104808
   Faustino AF, 2015, ACS CHEM BIOL, V10, P517, DOI 10.1021/cb500640t
   Feibelman KM, 2018, ANTIVIR RES, V154, P124, DOI 10.1016/j.antiviral.2018.03.013
   Fernando S, 2016, MOL BIOTECHNOL, V58, P801, DOI 10.1007/s12033-016-9979-1
   Ferreira AC, 2019, ANTIMICROB AGENTS CH, V63, DOI 10.1128/AAC.01389-18
   Fros JJ, 2013, J VIROL, V87, P10394, DOI 10.1128/JVI.00884-13
   Gao YN, 2019, VIRUSES-BASEL, V11, DOI 10.3390/v11111019
   Gharbi-Ayachi A, 2020, J VIROL, V94, DOI 10.1128/JVI.00794-20
   Ghildiyal Ritu, 2019, VirusDisease, V30, P394, DOI 10.1007/s13337-019-00547-0
   Gigante A, 2014, J MED CHEM, V57, P4000, DOI 10.1021/jm401844c
   Guzman MG, 2010, NAT REV MICROBIOL, pS7, DOI 10.1038/nrmicro2460
   Haese N, 2022, CURR TOP MICROBIOL, V435, P107, DOI 10.1007/82_2020_195
   Hercik K, 2017, ARCH VIROL, V162, P2091, DOI 10.1007/s00705-017-3345-x
   Hernandez J, 2019, EUR J MED CHEM, V161, P323, DOI 10.1016/j.ejmech.2018.09.056
   Hidari KIPJ, 2008, BIOCHEM BIOPH RES CO, V376, P91, DOI 10.1016/j.bbrc.2008.08.100
   Hrobowski YM, 2005, VIROL J, V2, DOI 10.1186/1743-422X-2-49
   Isa DM, 2019, J BIOL PHYS, V45, P63, DOI 10.1007/s10867-018-9515-6
   Islamuddin M, 2021, ACS OMEGA, V6, P9791, DOI 10.1021/acsomega.1c00447
   Ivanova L, 2021, ACS OMEGA, V6, P5786, DOI 10.1021/acsomega.0c06191
   Jackman JA, 2018, NAT MATER, V17, P971, DOI 10.1038/s41563-018-0194-2
   Jadav SS, 2015, LETT DRUG DES DISCOV, V12, P292
   Jain Jaspreet, 2017, F1000Res, V6, P1601, DOI 10.12688/f1000research.12301.2
   Ayres CFJ, 2019, PARASITE VECTOR, V12, DOI 10.1186/s13071-019-3461-4
   Kato D, 2010, ANTIVIR RES, V88, P236, DOI 10.1016/j.antiviral.2010.09.002
   Kingwell K, 2021, NAT REV MICROBIOL, V19, P221, DOI 10.1038/s41579-021-00538-3
   Kovacikova K, 2021, ANTIMICROB AGENTS CH, V65, DOI 10.1128/AAC.02566-20
   Kovacikova K, 2020, ANTIMICROB AGENTS CH, V64, DOI 10.1128/AAC.02532-19
   Kumar A, 2018, ACS OMEGA, V3, P18132, DOI 10.1021/acsomega.8b01002
   Kumar D, 2022, J BIOMOL STRUCT DYN, V40, pI, DOI 10.1080/07391102.2019.1650830
   Kumar D, 2020, HELIYON, V6, DOI 10.1016/j.heliyon.2020.e04720
   Kumar P, 2019, PATHOGENS, V8, DOI 10.3390/pathogens8030128
   Kumar R, 2021, VIROLOGY, V561, P36, DOI 10.1016/j.virol.2021.05.013
   Kumar S. P., 2012, International Journal of Pharmacy and Life Sciences (IJPLS), V3, P1752
   Lani R, 2021, FUTURE VIROL, V16, P167, DOI 10.2217/fvl-2019-0090
   LASTARZA MW, 1994, J VIROL, V68, P5781, DOI 10.1128/JVI.68.9.5781-5791.1994
   Law YS, 2019, P NATL ACAD SCI USA, V116, P9558, DOI 10.1073/pnas.1900656116
   Leal ES, 2019, EUR J MED CHEM, V182, DOI 10.1016/j.ejmech.2019.111628
   Lee E, 2006, ANTIVIR RES, V69, P31, DOI 10.1016/j.antiviral.2005.08.006
   Lee H, 2017, ANTIVIR RES, V139, P49, DOI 10.1016/j.antiviral.2016.12.016
   Lei J, 2016, SCIENCE, V353, P503, DOI 10.1126/science.aag2419
   Li L, 2008, SCIENCE, V319, P1830, DOI 10.1126/science.1153263
   Li Y, 2018, STRUCTURE, V26, P555, DOI 10.1016/j.str.2018.02.005
   Li Z, 2018, ANTIVIR RES, V150, P217, DOI 10.1016/j.antiviral.2017.12.018
   Li Z, 2017, CELL RES, V27, P1046, DOI 10.1038/cr.2017.88
   Libraty DH, 2002, J INFECT DIS, V186, P1165, DOI 10.1086/343813
   Lim HJ, 2017, BIOTECHNOL LETT, V39, P415, DOI 10.1007/s10529-016-2261-6
   Lim SP, 2018, ADV EXP MED BIOL, V1062, P187, DOI 10.1007/978-981-10-8727-1_14
   Lima CS, 2021, BIOORG CHEM, V109, DOI 10.1016/j.bioorg.2021.104719
   Lin LT, 2013, BMC MICROBIOL, V13, DOI 10.1186/1471-2180-13-187
   Lin YL, 2002, ANTIVIR RES, V56, P93, DOI 10.1016/S0166-3542(02)00095-5
   Lin Y, 2019, INT J ANTIMICROB AG, V54, P502, DOI 10.1016/j.ijantimicag.2019.07.010
   Lu GF, 2017, ANTIMICROB AGENTS CH, V61, DOI [10.1128/AAC.01967-16, 10.1128/aac.01967-16]
   Lundstrom K, 2005, TRENDS BIOTECHNOL, V23, P103, DOI 10.1016/j.tibtech.2004.12.006
   Lundstrom K, 2006, CELL MOL LIFE SCI, V63, P2597, DOI 10.1007/s00018-006-6252-y
   Malet H, 2009, J VIROL, V83, P6534, DOI 10.1128/JVI.00189-09
   Marsden BD, 2008, CURR OPIN CHEM BIOL, V12, P40, DOI 10.1016/j.cbpa.2008.01.042
   Mastrangelo E, 2012, J ANTIMICROB CHEMOTH, V67, P1884, DOI 10.1093/jac/dks147
   Matusan AE, 2001, J VIROL, V75, P9633, DOI 10.1128/JVI.75.20.9633-9643.2001
   Meena MK, 2022, J BIOMOL STRUCT DYN, V40, P5827, DOI 10.1080/07391102.2021.1873863
   Meena MK, 2022, J BIOMOL STRUCT DYN, V40, P1607, DOI 10.1080/07391102.2020.1832918
   Modis Y, 2003, P NATL ACAD SCI USA, V100, P6986, DOI 10.1073/pnas.0832193100
   Moesslacher J, 2020, ACS MED CHEM LETT, V11, P906, DOI 10.1021/acsmedchemlett.9b00662
   Mounce BC, 2017, ANTIVIR RES, V142, P148, DOI 10.1016/j.antiviral.2017.03.014
   Mudgal R, 2020, FEBS LETT, V594, P678, DOI 10.1002/1873-3468.13642
   Nandi I, 2019, 3 BIOTECH, V9, DOI 10.1007/s13205-019-1759-8
   Narwal M, 2018, INT J BIOL MACROMOL, V116, P451, DOI 10.1016/j.ijbiomac.2018.05.007
   Nguyen PTV, 2018, INTERDISCIP SCI, V10, P515, DOI 10.1007/s12539-016-0209-0
   Nguyen PTV, 2015, J MOL GRAPH MODEL, V57, P1, DOI 10.1016/j.jmgm.2015.01.001
   Nguyen PTV, 2014, J MOL MODEL, V20, DOI 10.1007/s00894-014-2216-6
   Nguyen NM, 2013, J INFECT DIS, V207, P1442, DOI 10.1093/infdis/jis470
   Nie SY, 2021, EUR J MED CHEM, V225, DOI 10.1016/j.ejmech.2021.113767
   Nie SY, 2021, J MED CHEM, V64, P2777, DOI 10.1021/acs.jmedchem.0c02070
   Nitsche C, 2019, ACS MED CHEM LETT, V10, P168, DOI 10.1021/acsmedchemlett.8b00535
   Nitsche C, 2017, J MED CHEM, V60, P511, DOI 10.1021/acs.jmedchem.6b01021
   Norazharuddin H, 2018, MALAYS J MED SCI, V25, P6, DOI 10.21315/mjms2018.25.5.2
   Noreen, 2020, SAUDI PHARM J, V28, P1580, DOI 10.1016/j.jsps.2020.10.005
   Oo A, 2019, ARCH VIROL, V164, P585, DOI 10.1007/s00705-018-4083-4
   Pach S, 2020, ACS MED CHEM LETT, V11, P514, DOI 10.1021/acsmedchemlett.9b00629
   Panya A, 2015, CHEM BIOL DRUG DES, V86, P1093, DOI 10.1111/cbdd.12576
   Passos GFS, 2020, PHARMACEUTICALS-BASE, V13, DOI 10.3390/ph13070141
   Pathak N, 2020, SCI REP-UK, V10, DOI 10.1038/s41598-020-65489-w
   Patil P, 2021, VIROL J, V18, DOI 10.1186/s12985-021-01517-z
   Pattnaik A, 2018, ANTIVIR RES, V151, P78, DOI 10.1016/j.antiviral.2017.12.016
   Phoo WW, 2018, ANTIVIR RES, V160, P17, DOI 10.1016/j.antiviral.2018.10.006
   Pitts J, 2019, ANTIVIR RES, V164, P147, DOI 10.1016/j.antiviral.2019.02.008
   Poh MK, 2009, ANTIVIR RES, V84, P260, DOI 10.1016/j.antiviral.2009.09.011
   Qin CF, 2004, ACTA BIOCH BIOPH SIN, V36, P577, DOI 10.1093/abbs/36.8.577
   Ramharack P, 2018, J BIOMOL STRUCT DYN, V36, P1118, DOI 10.1080/07391102.2017.1313175
   Rasool Nouman, 2021, Current Drug Discovery Technologies, V18, P437, DOI 10.2174/1570163817666200312102659
   Rassias G, 2019, EUR J MED CHEM, V180, P536, DOI 10.1016/j.ejmech.2019.07.007
   Rausch K, 2017, CELL REP, V18, P804, DOI 10.1016/j.celrep.2016.12.068
   Raza S, 2020, IEEE ACM T COMPUT BI, V17, P1751, DOI 10.1109/TCBB.2019.2911081
   Reyes-Gastellou A, 2021, J MOL MODEL, V27, DOI 10.1007/s00894-021-04868-0
   Röcker AE, 2018, ANTIVIR RES, V152, P26, DOI 10.1016/j.antiviral.2018.02.003
   Rohini K, 2019, APPL BIOCHEM BIOTECH, V187, P194, DOI 10.1007/s12010-018-2814-3
   Rothan HA, 2012, BMC INFECT DIS, V12, DOI 10.1186/1471-2334-12-314
   Roy A, 2017, PLOS ONE, V12, DOI 10.1371/journal.pone.0180632
   Rupp JC, 2015, J GEN VIROL, V96, P2483, DOI 10.1099/jgv.0.000249
   Sáez-Alvarez Y, 2021, ANTIMICROB AGENTS CH, V65, DOI 10.1128/AAC.00894-21
   Sahoo Maheswata, 2016, Genomics & Informatics, V14, P104, DOI 10.5808/GI.2016.14.3.104
   Santos FRS, 2020, J CHEM INF MODEL, V60, P562, DOI 10.1021/acs.jcim.9b00809
   Santos FRS, 2020, J CHEM INF MODEL, V60, P731, DOI 10.1021/acs.jcim.9b00933
   Satheesh G, 2014, CURR COMPUT-AID DRUG, V10, P361
   Schmidt AG, 2012, PLOS PATHOG, V8, DOI 10.1371/journal.ppat.1002627
   Schmidt AG, 2010, PLOS PATHOG, V6, DOI 10.1371/journal.ppat.1000851
   Scroggs SLP, 2021, VIROLOGY, V552, P94, DOI 10.1016/j.virol.2020.09.004
   Shang ZF, 2018, J MOL BIOL, V430, P948, DOI 10.1016/j.jmb.2018.02.006
   Sharma N, 2020, ANTIVIR RES, V182, DOI 10.1016/j.antiviral.2020.104876
   Sharma R, 2018, VIROLOGY, V515, P223, DOI 10.1016/j.virol.2017.12.020
   Sharma R, 2016, VIROLOGY, V498, P265, DOI 10.1016/j.virol.2016.08.029
   Shimizu JF, 2020, ACTA TROP, V207, DOI 10.1016/j.actatropica.2020.105490
   Shin HJ, 2021, MICROORGANISMS, V9, DOI 10.3390/microorganisms9030545
   Shiryaev SA, 2017, ANTIVIR RES, V143, P218, DOI 10.1016/j.antiviral.2017.04.015
   Singh A, 2017, COMPUT BIOL CHEM, V71, P144, DOI 10.1016/j.compbiolchem.2017.10.007
   Singh H, 2018, BIOCHIMIE, V149, P51, DOI 10.1016/j.biochi.2018.04.004
   Smith JL, 2018, ANTIVIR RES, V155, P12, DOI 10.1016/j.antiviral.2018.04.019
   Song WB, 2021, FRONT CELL INFECT MI, V11, DOI 10.3389/fcimb.2021.665379
   Songprakhon P, 2020, SCI REP-UK, V10, DOI 10.1038/s41598-020-69515-9
   Spizzichino S, 2020, CHEMMEDCHEM, V15, P385, DOI 10.1002/cmdc.201900533
   Stephen P, 2016, J AM CHEM SOC, V138, P16212, DOI 10.1021/jacs.6b10399
   Stevens RC, 2001, SCIENCE, V294, P89, DOI 10.1126/science.1066011
   Swarbrick CMD, 2017, NUCLEIC ACIDS RES, V45, DOI 10.1093/nar/gkx1127
   Talarico LB, 2007, VIROLOGY, V363, P473, DOI 10.1016/j.virol.2007.01.043
   Telehany SM, 2020, BIOCHEMISTRY-US, V59, P3709, DOI 10.1021/acs.biochem.0c00458
   Thirumoorthy G, 2022, J BIOMOL STRUCT DYN, V40, P11203, DOI 10.1080/07391102.2021.1956592
   Tomlinson SM, 2009, ANTIVIR RES, V82, P110, DOI 10.1016/j.antiviral.2009.02.190
   Tong X, 2018, ANTIVIR RES, V149, P34, DOI 10.1016/j.antiviral.2017.11.004
   Tripathi PK, 2020, INT J BIOL MACROMOL, V160, P1061, DOI 10.1016/j.ijbiomac.2020.05.165
   Tripathi PK, 2020, VIROLOGY, V548, P250, DOI 10.1016/j.virol.2020.05.010
   Uchime O, 2013, J VIROL, V87, P10255, DOI 10.1128/JVI.01507-13
   van Cleef KWR, 2016, ANTIMICROB AGENTS CH, V60, P2554, DOI 10.1128/AAC.02462-15
   Voss JE, 2010, NATURE, V468, P709, DOI 10.1038/nature09555
   Voss S, 2020, BIOORG MED CHEM LETT, V30, DOI 10.1016/j.bmcl.2020.126965
   Wada Y, 2017, VIROLOGY, V505, P102, DOI 10.1016/j.virol.2017.02.014
   Wang CX, 2017, BIOCHEM BIOPH RES CO, V493, P1555, DOI 10.1016/j.bbrc.2017.10.016
   Weber C, 2017, PLOS NEGLECT TROP D, V11, DOI 10.1371/journal.pntd.0005318
   Weigelt J, 2008, CURR OPIN CHEM BIOL, V12, P32, DOI 10.1016/j.cbpa.2008.01.045
   Xia HJ, 2020, P NATL ACAD SCI USA, V117, P17992, DOI 10.1073/pnas.2003056117
   Xie XP, 2011, J VIROL, V85, P11183, DOI 10.1128/JVI.05468-11
   Xin L, 2017, SCI REP-UK, V7, DOI 10.1038/srep40019
   Xu HT, 2017, J ANTIMICROB CHEMOTH, V72, P727, DOI 10.1093/jac/dkw514
   Yang CC, 2014, ANTIMICROB AGENTS CH, V58, P110, DOI 10.1128/AAC.01281-13
   Yang JM, 2007, PLOS ONE, V2, DOI 10.1371/journal.pone.0000428
   Yang S, 2018, CELL DISCOV, V4, DOI 10.1038/s41421-018-0034-1
   Yao Y, 2019, J AM CHEM SOC, V141, P6832, DOI 10.1021/jacs.9b02505
   Yokokawa F, 2016, J MED CHEM, V59, P3935, DOI 10.1021/acs.jmedchem.6b00143
   Yu Yan, 2017, Nat Commun, V8, P1873, DOI 10.1038/s41467-017-02021-1
   Yuan J, 2020, BMC MED, V18, DOI 10.1186/s12916-020-01663-1
   Yuan SF, 2017, ANTIVIR RES, V145, P33, DOI 10.1016/j.antiviral.2017.07.007
   Zhang CY, 2017, BIOCHEM BIOPH RES CO, V492, P624, DOI 10.1016/j.bbrc.2016.11.098
   Zhang K, 2021, CELL HOST MICROBE, V29, P757, DOI 10.1016/j.chom.2021.02.018
   Zhang SX, 2021, PLOS ONE, V16, DOI 10.1371/journal.pone.0245013
   Zhao BY, 2017, NAT COMMUN, V8, DOI 10.1038/ncomms14762
   Zhou ZG, 2008, ACS CHEM BIOL, V3, P765, DOI 10.1021/cb800176t
   Zmurko J, 2016, PLOS NEGLECT TROP D, V10, DOI 10.1371/journal.pntd.0004695
   Zou M, 2020, BIOCHEM PHARMACOL, V177, DOI 10.1016/j.bcp.2020.113962
NR 198
TC 7
Z9 7
U1 1
U2 15
PU SPRINGER
PI DORDRECHT
PA VAN GODEWIJCKSTRAAT 30, 3311 GZ DORDRECHT, NETHERLANDS
SN 0920-8569
EI 1572-994X
J9 VIRUS GENES
JI Virus Genes
PD JUN
PY 2022
VL 58
IS 3
BP 151
EP 171
DI 10.1007/s11262-022-01898-5
EA APR 2022
PG 21
WC Genetics & Heredity; Virology
WE Science Citation Index Expanded (SCI-EXPANDED)
SC Genetics & Heredity; Virology
GA 0W3VR
UT WOS:000781151800001
PM 35394596
DA 2025-07-26
ER

PT J
AU Alagarasu, K
   Patil, P
   Kaushik, M
   Chowdhury, D
   Joshi, RK
   Hegde, HV
   Kakade, MB
   Hoti, SL
   Cherian, S
   Parashar, D
AF Alagarasu, Kalichamy
   Patil, Poonam
   Kaushik, Meenakshi
   Chowdhury, Deepika
   Joshi, Rajesh K.
   Hegde, Harsha V.
   Kakade, Mahadeo B.
   Hoti, Sugeerappa Laxmanappa
   Cherian, Sarah
   Parashar, Deepti
TI In Vitro Antiviral Activity of Potential Medicinal Plant Extracts
   Against Dengue and Chikungunya Viruses
SO FRONTIERS IN CELLULAR AND INFECTION MICROBIOLOGY
LA English
DT Article
DE dengue virus; chikungunya virus; plant extracts; phytopharmaceuticals;
   antivirals
ID BACOPA-MONNIERI; BETULINIC ACID; INFECTIONS; CURCUMIN; GALLATE; VIVO
AB Dengue and chikungunya are two important mosquito-borne infections which are known to occur extensively in tropical and subtropical areas. Presently, there is no treatment for these viral diseases. In vitro antiviral screening of 25 extracts prepared from the plants of Vitex negundo, Plumeria alba, Ancistrocladus heyneanus, Bacopa monnieri, Anacardium occidentale, Cucurbita maxima, Simarouba glauca, and Embelia ribes using different solvents and four purified compounds (anacardic acid, chloroquinone, glaucarubinone, and methyl gallate) were carried out for their anti-dengue virus (DENV) and anti-chikungunya virus (CHIKV) activities. Maximum nontoxic concentrations of the chloroform, methanol, ethyl acetate, petroleum ether, dichloromethane, and hydroalcoholic extracts of eight plants were used. The antiviral activity was assessed by focus-forming unit assay, quantitative real-time RT-PCR, and immunofluorescence assays. Extracts from Plumeria alba, Ancistrocladus heyneanus, Bacopa monnieri, and Cucurbita maxima showed both anti-DENV and CHIKV activity while extract from Vitex negundo showed only anti-DENV activity. Among the purified compounds, anacardic acid, chloroquinone and methyl gallate showed anti-dengue activity while only methyl gallate had anti-chikungunya activity. The present study had identified the plant extracts with anti-dengue and anti-chikungunya activities, and these extracts can be further characterized for finding effective phytopharmaceutical drugs against dengue and chikungunya.
C1 [Alagarasu, Kalichamy; Patil, Poonam; Chowdhury, Deepika; Kakade, Mahadeo B.; Cherian, Sarah; Parashar, Deepti] Indian Council Med Res ICMR, Natl Inst Virol, Dengue & Chikungunya Grp, Pune, India.
   [Kaushik, Meenakshi; Joshi, Rajesh K.] Indian Council Med Res ICMR, Natl Inst Tradit Med, Dept Nat Prod Chem, Belagavi, India.
   [Hegde, Harsha V.] Indian Council Med Res ICMR, Natl Inst Tradit Med, Dept Ethnomed, Belagavi, India.
   [Hoti, Sugeerappa Laxmanappa] Indian Council Med Res ICMR, Natl Inst Tradit Med, Belagavi, India.
C3 Indian Council of Medical Research (ICMR); ICMR - National Institute of
   Virology (NIV); Indian Council of Medical Research (ICMR); ICMR -
   National Institute of Traditional Medicine (NITM); Indian Council of
   Medical Research (ICMR); ICMR - National Institute of Traditional
   Medicine (NITM); Indian Council of Medical Research (ICMR); ICMR -
   National Institute of Traditional Medicine (NITM)
RP Cherian, S; Parashar, D (corresponding author), Indian Council Med Res ICMR, Natl Inst Virol, Dengue & Chikungunya Grp, Pune, India.
EM sarahcherian100@gmail.com; deeptiparasharster@gmail.com
RI Parashar, Dr. Deepti/K-3441-2019; Joshi, Dr. R./A-5117-2015; Hegde,
   Harsha/ABE-1471-2020; Alagarasu, Kalichamy/C-4879-2017; Cherian,
   Sarah/ABA-6207-2021
OI Joshi, Dr. Rajesh K./0000-0003-1580-1700; Hoti, Dr.
   S.L./0000-0001-6784-3860
CR Allard PM, 2012, PHYTOCHEMISTRY, V84, P160, DOI 10.1016/j.phytochem.2012.07.023
   Anggoro Barry, 2020, Journal of Medicinal Plants Research, V14, P544, DOI 10.5897/JMPR2020.6947
   [Anonymous], 2016, J Pharmacogn Phytochem
   Banerjee S, 2021, PHYTOTHER RES, V35, P5668, DOI 10.1002/ptr.7203
   Bhandari P, 2007, PHYTOCHEMISTRY, V68, P1248, DOI 10.1016/j.phytochem.2007.03.013
   Bourjot M, 2012, FITOTERAPIA, V83, P1076, DOI 10.1016/j.fitote.2012.05.004
   Bringmann G, 1996, PHYTOCHEMISTRY, V43, P1405, DOI 10.1016/S0031-9422(96)00358-5
   Bringmann G, 1997, PLANTA MED, V63, P255, DOI 10.1055/s-2006-957666
   Bringmann G, 2013, ORG LETT, V15, P2590, DOI 10.1021/ol4005883
   Cecilia Dayaraj, 2014, WHO South East Asia J Public Health, V3, P22, DOI 10.4103/2224-3151.206879
   Chan YS, 2016, INT MICROBIOL, V19, P175, DOI 10.2436/20.1501.01.275
   Chandramu C, 2003, PHYTOTHER RES, V17, P129, DOI 10.1002/ptr.1088
   Choodej S, 2018, PLANTA MED, V84, P329, DOI 10.1055/s-0043-120115
   Choudhary M, 2014, BIOMED RES INT, V2014, DOI 10.1155/2014/474616
   Dhawan BN, 2012, P NATL A SCI INDIA B, V82, P209, DOI 10.1007/s40011-011-0016-7
   Ekor M., 2014, The growing use of herbal medicines: issues relating to adverse reactions and challenges in monitoring safety, DOI 10.3389fphar.2013.00177
   Gonçalves JLS, 2005, J ETHNOPHARMACOL, V99, P403, DOI 10.1016/j.jep.2005.01.032
   Herrmann F., 2011, Diversity, V3, P547, DOI 10.3390/d3040547
   Hossan MS, 2018, ARCH VIROL, V163, P2121, DOI 10.1007/s00705-018-3842-6
   Hundt J, 2015, PLOS ONE, V10, DOI 10.1371/journal.pone.0117514
   ISOInternational Organizationfor Standardization, 2009, BIOLOGICAL EVALUATIO
   Jassim SAA, 2003, J APPL MICROBIOL, V95, P412, DOI 10.1046/j.1365-2672.2003.02026.x
   Jose A, 2020, HELIYON, V6, DOI 10.1016/j.heliyon.2020.e03836
   KANE CJM, 1988, BIOSCIENCE REP, V8, P95, DOI 10.1007/BF01128976
   Karn A., 2014, Annals Biol. Sci, V2, P40
   Kaur P, 2013, ANTIMICROB AGENTS CH, V57, P155, DOI 10.1128/AAC.01467-12
   Kaushik S, 2021, BMC COMPLEMENT MED, V21, DOI 10.1186/s12906-021-03402-2
   Lani R, 2015, SCI REP-UK, V5, DOI 10.1038/srep11421
   Lin SC, 2017, ANTIVIR THER, V22, P689, DOI 10.3851/IMP3167
   Loe MWC, 2020, ANTIVIR RES, V184, DOI 10.1016/j.antiviral.2020.104954
   Manjusha Choudhary Manjusha Choudhary, 2014, International Journal of Biomedical and Advance Research, V5, P266
   Manokaran S., 2010, RES J PHARMACOGNOSY, V2, P395
   Mounce BC, 2017, ANTIVIR RES, V142, P148, DOI 10.1016/j.antiviral.2017.03.014
   Nwaoguikpe R. N., 2013, Scholars Journal of Applied Medical Sciences, V1, P191
   Ogbole OO, 2018, VIROL J, V15, DOI 10.1186/s12985-018-1022-7
   Orech FO, 2007, INT J FOOD SCI NUTR, V58, P595, DOI 10.1080/09637480701350288
   Panda K, 2021, MOLECULES, V26, DOI 10.3390/molecules26103016
   Parashar D, 2013, PLOS NEGLECT TROP D, V7, DOI 10.1371/journal.pntd.0002405
   Patil M.S., 2011, Journal of Pharmaceutical Sciences and Research, V3, P1195
   Patil P, 2021, VIROL J, V18, DOI 10.1186/s12985-021-01517-z
   Perera SD, 2018, J TROP MED-US, V2018, DOI 10.1155/2018/2048530
   Saini N, 2012, NEUROCHEM RES, V37, P1928, DOI 10.1007/s11064-012-0811-4
   Sangeetha K, 2015, INT J PHARM SCI RES, V6, P692, DOI 10.13040/IJPSR.0975-8232.6(2).692-97
   Sangeetha Kothandan Sangeetha Kothandan, 2014, Asian Pacific Journal of Tropical Disease, V4, pS111
   Sanzana S, 2021, J MED FOOD, V24, P1197, DOI 10.1089/jmf.2021.0006
   Savarino A, 2003, LANCET INFECT DIS, V3, P722, DOI 10.1016/S1473-3099(03)00806-5
   Sharma HP, 2014, Int J Adv Res, V3, P882
   Sharma Umakant, 2011, Indian J Med Res, V134, P709, DOI 10.4103/0971-5916.91005
   Shinomol GK, 2012, NEUROTOX RES, V22, P102, DOI 10.1007/s12640-011-9303-6
   Shukla R, 2021, FRONT MICROBIOL, V12, DOI 10.3389/fmicb.2021.746110
   Singh D, 2011, NAT PROD COMMUN, V6, P1567
   Singh R, 2021, ENVIRON SCI POLLUT R, V28, P55925, DOI 10.1007/s11356-021-16280-5
   Sood R, 2015, PLOS NEGLECT TROP D, V9, DOI 10.1371/journal.pntd.0004255
   Souravi K., 2014, J Pharm Biol Sci, V9, P23, DOI DOI 10.9790/3008-09332330
   TAN GT, 1991, J NAT PROD, V54, P143, DOI 10.1021/np50073a012
   Tang LIC, 2012, BMC COMPLEM ALTERN M, V12, DOI 10.1186/1472-6882-12-3
   Thomas B. T., 2015, Nigerian Journal of Basic and Applied Sciences, V23, P1, DOI 10.4314/njbas.v23i1.1
   von Rhein C, 2016, ANTIVIR RES, V125, P51, DOI 10.1016/j.antiviral.2015.11.007
   Wahid S, 2021, SAUDI J BIOL SCI, V28, P4334, DOI 10.1016/j.sjbs.2021.04.020
   Wang PL, 2018, J VIROL, V92, DOI [10.1128/JVI.00954-18, 10.1128/jvi.00954-18]
   Weber C, 2015, ANTIVIR RES, V113, P1, DOI 10.1016/j.antiviral.2014.11.001
NR 61
TC 25
Z9 27
U1 0
U2 8
PU FRONTIERS MEDIA SA
PI LAUSANNE
PA AVENUE DU TRIBUNAL FEDERAL 34, LAUSANNE, CH-1015, SWITZERLAND
SN 2235-2988
J9 FRONT CELL INFECT MI
JI Front. Cell. Infect. Microbiol.
PD APR 7
PY 2022
VL 12
AR 866452
DI 10.3389/fcimb.2022.866452
PG 17
WC Immunology; Microbiology
WE Science Citation Index Expanded (SCI-EXPANDED)
SC Immunology; Microbiology
GA 0Z5EB
UT WOS:000791100100001
PM 35463636
OA Green Published, gold
DA 2025-07-26
ER

PT J
AU Gonzalez-Santillan, FJ
   Contreras-Perera, Y
   Davila-Barboza, JA
   Juache-Villagrana, AE
   Gutierrez-Rodriguez, SM
   Ponce-Garcia, G
   Lopez-Monroy, B
   Rodriguez-Sanchez, IP
   Lenhart, AE
   Mackenzie-Impoinvil, L
   Flores, AE
AF Gonzalez-Santillan, Francisco J.
   Contreras-Perera, Yamili
   Davila-Barboza, Jesus A.
   Juache-Villagrana, Alan E.
   Gutierrez-Rodriguez, Selene M.
   Ponce-Garcia, Gustavo
   Lopez-Monroy, Beatriz
   Rodriguez-Sanchez, Iram P.
   Lenhart, Audrey E.
   Mackenzie-Impoinvil, Lucy
   Flores, Adriana E.
TI Fitness Cost of Sequential Selection with Deltamethrin in Aedes
   aegypti (Diptera: Culicidae)
SO JOURNAL OF MEDICAL ENTOMOLOGY
LA English
DT Article
DE fitness cost; deltamethrin; sequential selection
ID SODIUM-CHANNEL GENE; INSECTICIDE RESISTANCE; PYRETHROID RESISTANCE;
   INDIAN STRAIN; MOSQUITO; PERMETHRIN; MUTATION; EVOLUTION; VECTOR; FOOD
AB In Mexico, Aedes aegypti (L.) is the primary dengue vector, chikungunya, and Zika viruses. The continued use of synthetic pyrethroids has led to the development of resistance in target populations, which has diminished the effectiveness of vector control programs. Resistance has been associated with disadvantages that affect the biological parameters of resistant mosquitoes compared to susceptible ones. In the present study, the disadvantages were evaluated by parameters related to survival and reproduction ('fitness cost') after selection with deltamethrin for five generations. The parameters analyzed were the length of the development cycle, sex ratio, survival, longevity, fecundity, egg viability, preoviposition, oviposition and postoviposition periods, and growth parameters. In the deltamethrin-selected strain, there was a decrease in the development cycle duration, the percentage of pupae, the oviposition period, and eggs viability. Although mean daily fecundity was not affected after the selection process, this, together with the decrease in the survival and fecundity levels by specific age, significantly affected the gross reproductive rate (G(RR)), net reproductive rate (R-o), and intrinsic growth rate (r(m)) of the group selected for five generations with deltamethrin compared to the group without selection. Identifying the 'cost' of resistance in biological fitness represents an advantage if it is desired to limit the spread of resistant populations since the fitness cost is the less likely that resistant individuals will spread in the population. This represents an important factor to consider in designing integrated vector management programs.
C1 [Gonzalez-Santillan, Francisco J.; Davila-Barboza, Jesus A.; Juache-Villagrana, Alan E.; Gutierrez-Rodriguez, Selene M.; Ponce-Garcia, Gustavo; Lopez-Monroy, Beatriz; Rodriguez-Sanchez, Iram P.; Flores, Adriana E.] Univ Autonoma Nuevo Leon, Fac Ciencias Biol, Ave Univ S-N Ciudad Univ, San Nicolas De Los Garza 66455, Nuevo Leon, Mexico.
   [Contreras-Perera, Yamili] Univ Autonoma Yucatan, UCBE UADY, Merida, Yucatan, Mexico.
   [Lenhart, Audrey E.; Mackenzie-Impoinvil, Lucy] Ctr Dis Control & Prevent, Entomol Branch, Div Parasit Dis & Malaria, Atlanta, GA USA.
C3 Universidad Autonoma de Nuevo Leon; Universidad Autonoma de Yucatan;
   Centers for Disease Control & Prevention - USA
RP Flores, AE (corresponding author), Univ Autonoma Nuevo Leon, Fac Ciencias Biol, Ave Univ S-N Ciudad Univ, San Nicolas De Los Garza 66455, Nuevo Leon, Mexico.
EM adriana.floressr@uanl.edu.mx
RI Davila-Barboza, Jesus/HPF-4955-2023; Flores, Adriana E./J-1820-2012;
   López, Beatriz/G-2070-2019; Flores, Adriana/J-1820-2012; Lopez,
   Beatriz/G-2070-2019
OI Contreras-Perera, Yamili J./0000-0002-9087-5542; Flores, Adriana
   E./0000-0001-8554-8865; Gutierrez, Selene Marlen/0000-0002-7344-3801;
   Juache Villagrana, Alan Esteban/0000-0003-4664-0575; Rodriguez-Sanchez,
   Iram Pablo/0000-0002-5988-4168; Davila-Barboza,
   Jesus/0000-0003-1686-4738; Lopez, Beatriz/0000-0003-3155-4244
FU Universidad Autonoma de Nuevo Leon [PAICYT CN1549-21]
FX This study was financially partially supported by Universidad Autonoma
   de Nuevo Leon, GRANT #PAICYT CN1549-21.
CR Abbott WS, 1925, J ECON ENTOMOL, V18, P265, DOI 10.1093/jee/18.2.265a
   Alvarez-Gonzalez LC, 2017, PEST MANAG SCI, V73, P2287, DOI 10.1002/ps.4609
   Diniz DFA, 2015, PARASITE VECTOR, V8, DOI 10.1186/s13071-015-1276-5
   Arrivillaga J, 2004, J VECTOR ECOL, V29, P11
   ASAHINA S, 1964, B WORLD HEALTH ORGAN, V31, P465
   Belinato TA, 2012, MEM I OSWALDO CRUZ, V107, P916, DOI 10.1590/S0074-02762012000700013
   Berticat C, 2004, GENET RES, V83, P189, DOI 10.1017/S0016672304006792
   Berticat C, 2008, BMC EVOL BIOL, V8, DOI 10.1186/1471-2148-8-104
   BIRCH LC, 1948, J ANIM ECOL, V17, P15, DOI 10.2307/1605
   Brito LP, 2013, PLOS ONE, V8, DOI 10.1371/journal.pone.0060878
   Brogdon WG, 1998, J AM MOSQUITO CONTR, V14, P159
   CENAPRECE. Centro Nacional de Programas Preventivos y Control de Enfermedades, 2021, LIST INS REC CENAPRE
   Chan HH, 2013, J MED ENTOMOL, V50, P362, DOI 10.1603/ME12182
   Chaverra-Rodríguez D, 2012, REV COLOMB ENTOMOL, V38, P100
   COEN E, 1982, J MOL BIOL, V158, P17, DOI 10.1016/0022-2836(82)90448-X
   Contreras-Perera Y, 2020, PARASITE VECTOR, V13, DOI 10.1186/s13071-020-04093-3
   Coustau C, 2000, TRENDS ECOL EVOL, V15, P378, DOI 10.1016/S0169-5347(00)01929-7
   Deng JL, 2021, PLOS NEGLECT TROP D, V15, DOI 10.1371/journal.pntd.0009391
   DOF (Diario Oficial de la Federacion), 2003, NOM032SSA22002 DOF
   dos Santos CR, 2020, PARASITE VECTOR, V13, DOI 10.1186/s13071-020-04166-3
   ffrench-Constant RH, 2017, CURR OPIN INSECT SCI, V21, P39, DOI 10.1016/j.cois.2017.04.011
   Garcia-Rejon Julian E., 2018, International Journal of Mosquito Research, V5, P112
   Grieco JP, 2003, J VECTOR ECOL, V28, P200
   Gupta Addea, 2021, Journal of Applied and Natural Science, V13, P71, DOI 10.31018/jans.v13i1.2470
   Imam Hashmat, 2014, Trop Parasitol, V4, P53, DOI 10.4103/2229-5070.129167
   Jaramillo N, 2014, PLOS ONE, V9, DOI 10.1371/journal.pone.0096379
   Kliot A, 2012, PEST MANAG SCI, V68, P1431, DOI 10.1002/ps.3395
   Kumar S, 2011, B ENTOMOL RES, V101, P25, DOI 10.1017/S0007485310000131
   Kumar S, 2009, TROP BIOMED, V26, P155
   Li XL, 2002, APPL ENTOMOL ZOOL, V37, P305, DOI 10.1303/aez.2002.305
   Lozano-Fuentes S, 2012, J AM MOSQUITO CONTR, V28, P59, DOI 10.2987/11-6192.1
   Martins AJ, 2012, PLOS ONE, V7, DOI 10.1371/journal.pone.0031889
   Mebrahtu YB, 1997, AM J TROP MED HYG, V56, P456, DOI 10.4269/ajtmh.1997.56.456
   Mendez I., 1984, PROTOCOLO INVESTIGAC, P178
   Nkya TE, 2013, INSECT BIOCHEM MOLEC, V43, P407, DOI 10.1016/j.ibmb.2012.10.006
   Nur AH, 2008, TROP BIOMED, V25, P117
   Osoro JK, 2021, MALARIA J, V20, DOI 10.1186/s12936-021-03798-9
   Perez O. R. J., 2004, MANUAL INDICACIONES, P16
   Rigby LM, 2021, PEST MANAG SCI, V77, P3450, DOI 10.1002/ps.6398
   Rigby LM, 2021, PLOS NEGLECT TROP D, V15, DOI 10.1371/journal.pntd.0009121
   Rigby LM, 2020, PARASITE VECTOR, V13, DOI 10.1186/s13071-020-04238-4
   Rivero A, 2010, PLOS PATHOG, V6, DOI 10.1371/journal.ppat.1001000
   Saavedra-Rodriguez K, 2007, INSECT MOL BIOL, V16, P785, DOI 10.1111/j.1365-2583.2007.00774.x
   Saavedra-Rodriguez K, 2018, SCI REP-UK, V8, DOI 10.1038/s41598-018-25222-0
   Saavedra-Rodriguez K, 2015, AM J TROP MED HYG, V92, P201, DOI 10.4269/ajtmh.14-0277
   Saingamsook J, 2019, INSECTS, V10, DOI 10.3390/insects10090265
   Smith LB, 2021, PLOS NEGLECT TROP D, V15, DOI 10.1371/journal.pntd.0009271
   Son-un P, 2018, J MED ENTOMOL, V55, P975, DOI 10.1093/jme/tjy037
   Vazquez-Prokopec GM, 2017, PLOS NEGLECT TROP D, V11, DOI 10.1371/journal.pntd.0005656
   Vera-Maloof FZ, 2020, PLOS NEGLECT TROP D, V14, DOI 10.1371/journal.pntd.0007753
   Vera-Maloof FZ, 2015, PLOS NEGLECT TROP D, V9, DOI 10.1371/journal.pntd.0004263
   Villanueva-Segura K, 2020, PARASITE VECTOR, V13, DOI 10.1186/s13071-020-04193-0
   Yanola J, 2011, TROP MED INT HEALTH, V16, P501, DOI 10.1111/j.1365-3156.2011.02725.x
   Zapata-Peniche A., 2007, REV BIOMED, V18, P3
NR 54
TC 4
Z9 4
U1 2
U2 11
PU OXFORD UNIV PRESS INC
PI CARY
PA JOURNALS DEPT, 2001 EVANS RD, CARY, NC 27513 USA
SN 0022-2585
EI 1938-2928
J9 J MED ENTOMOL
JI J. Med. Entomol.
PD MAY 11
PY 2022
VL 59
IS 3
BP 930
EP 939
DI 10.1093/jme/tjac032
EA APR 2022
PG 10
WC Entomology; Veterinary Sciences
WE Science Citation Index Expanded (SCI-EXPANDED)
SC Entomology; Veterinary Sciences
GA 1H7EA
UT WOS:000785823000001
PM 35389486
DA 2025-07-26
ER

PT J
AU Lima-Camara, TN
   Medeiros-Sousa, AR
   Coelho, RR
   Marrelli, MT
AF Lima-Camara, Tamara Nunes
   Medeiros-Sousa, Antonio Ralph
   Coelho, Ronan Rocha
   Marrelli, Mauro Toledo
TI Body size does not affect locomotor activity of Aedes aegypti and
   Aedes albopictus females (Diptera:Culicidae)
SO ACTA TROPICA
LA English
DT Article
DE Mosquitoes; Wing length; Circadian activity; Larval competition
ID DIPTERA-CULICIDAE FEMALES; LARVAL COMPETITION; ALTERS SUSCEPTIBILITY;
   ARBOVIRUS INFECTION; MOSQUITOS; VIRUS; ADULT; CHIKUNGUNYA; BROMELIADS;
   VECTORS
AB Intraspecific competition between mosquito larvae can affect several adult traits, particularly size. This study tested the hypothesis that intraspecific competition during the larval stage affects wing length in Ae. aegypti and Ae. albopictus adults, in turn influencing locomotor activity. L1 larvae of both species were reared in trays under conditions of low and high competition. After adults had emerged, the locomotor activity of virgin females of Ae. aegypti and Ae. albopictus was evaluated under light-dark cycles of 12:12 h at 25 degrees C and 70% relative humidity. At the end of the locomotor activity experiment, the left wings of the mosquitoes were removed to be measured, and wing length was used as an indicator of adult female size. Although the results showed that the wing lengths of Ae. aegypti and Ae. albopictus females reared under low larval competition were significantly greater than those of females reared under high larval competition, this difference did not affect locomotor activity in females of either species, demonstrating that locomotor activity in small Ae. aegypti and Ae. albopictus females is not lower than in larger females. Our findings reinforce the idea that intraspecific competition alters the wing length of Ae. aegypti and Ae. albopictus females and provide new evidence about this effect on the locomotor activity of these species.
C1 [Lima-Camara, Tamara Nunes; Medeiros-Sousa, Antonio Ralph; Marrelli, Mauro Toledo] Univ Sao Paulo, Fac Saude Publ, Dept Epidemiol, Sao Paulo, SP, Brazil.
   [Coelho, Ronan Rocha] Univ Sao Paulo, Fac Saude Publ, Programa Posgrad Saude Publ, Sao Paulo, SP, Brazil.
C3 Universidade de Sao Paulo; Universidade de Sao Paulo
RP Lima-Camara, TN (corresponding author), Univ Sao Paulo, Fac Saude Publ, Dept Epidemiol, Sao Paulo, SP, Brazil.
EM limacamara@usp.br
RI Camara, Tamara/G-3476-2016; de Sousa, Antônio/X-5615-2019; Medeiros de
   Sousa, Antonio Ralph/K-2508-2015; Marrelli, Mauro/H-2568-2013
OI Medeiros de Sousa, Antonio Ralph/0000-0002-9493-8731; 
FU FAPESP [2016/12140-0]
FX Acknowledgments The authors would like to thank the staff at the Public
   Health Entomology Laboratory for providing technical support. This
   research was funded by FAPESP grant #2016/12140-0.
CR Alto BW, 2008, AM J TROP MED HYG, V79, P688, DOI 10.4269/ajtmh.2008.79.688
   Alto BW, 2008, P ROY SOC B-BIOL SCI, V275, P463, DOI 10.1098/rspb.2007.1497
   Alto BW, 2005, ECOLOGY, V86, P3279, DOI 10.1890/05-0209
   [Anonymous], 2013, Nonparametric StatisticalMethods
   Bara J, 2015, PLOS ONE, V10, DOI 10.1371/journal.pone.0126703
   Bates D, 2015, J STAT SOFTW, V67, P1, DOI 10.18637/jss.v067.i01
   BRIEGEL H, 1990, J MED ENTOMOL, V27, P839, DOI 10.1093/jmedent/27.5.839
   Briegel H, 2003, J VECTOR ECOL, V28, P1
   Briegel H, 2001, J VECTOR ECOL, V26, P21
   Brito LP, 2013, PLOS ONE, V8, DOI 10.1371/journal.pone.0060878
   Ceretti W, 2016, J ARTHROPOD-BORNE DI, V10, P102
   Ceretti W, 2014, J AM MOSQUITO CONTR, V30, P268, DOI 10.2987/14-6403R.1
   Chouin-Carneiro T, 2016, PLOS NEGLECT TROP D, V10, DOI 10.1371/journal.pntd.0004543
   Clements A.N., 1999, ADULT CIRCADIAN RHYT, V2nd, P206
   Consoli RA., 1994, PRINCIPAIS MOSQUITOS, DOI DOI 10.7476/9788575412909
   da Silva VC, 2006, REV SAUDE PUBL, V40, P1106, DOI 10.1590/S0034-89102006000700021
   de Castro MG, 2004, MEM I OSWALDO CRUZ, V99, P809, DOI 10.1590/S0074-02762004000800005
   de Lima-Camara Tamara Nunes, 2010, Oecologia Australis, V14, P737
   de Oliveira RL, 2003, AM J TROP MED HYG, V69, P105, DOI 10.4269/ajtmh.2003.69.105
   Docile TN, 2017, NEOTROP ENTOMOL, V46, P613, DOI 10.1007/s13744-017-0498-y
   Fai AHT, 1996, J STAT COMPUT SIM, V54, P363, DOI 10.1080/00949659608811740
   Farjana T, 2013, J MED ENTOMOL, V50, P838, DOI 10.1603/ME12146
   Feitoza TD, 2020, INSECTS, V11, DOI 10.3390/insects11120874
   Ferreira-de-Brito A, 2016, MEM I OSWALDO CRUZ, V111, P655, DOI 10.1590/0074-02760160332
   Ferreira-de-Lima V.H., SCI REP-UK, V10, P3855, DOI 10.1038
   Ferreira-de-Lima VH, 2020, ACTA TROP, V205, DOI 10.1016/j.actatropica.2020.105386
   Forattini OP, 2000, REV SAUDE PUBL, V34, P543, DOI 10.1590/S0034-89102000000500016
   Gomes AD, 1999, REV SAUDE PUBL, V33, P95, DOI 10.1590/S0034-89101999000100012
   Honório NA, 2001, REV SAUDE PUBL, V35, P385, DOI 10.1590/S0034-89102001000400009
   Honório NA, 2015, CAD SAUDE PUBLICA, V31, P906, DOI 10.1590/0102-311XPE020515
   Juliano SA, 2014, MEM I OSWALDO CRUZ, V109, P1070, DOI 10.1590/0074-02760140455
   Kuznetsova A, 2017, J STAT SOFTW, V82, P1, DOI 10.18637/jss.v082.i13
   Lima-Camara TN, 2011, PLOS ONE, V6, DOI 10.1371/journal.pone.0017690
   Lima-Camara TN, 2016, REV SAUDE PUBL, V50, DOI [10.1590/s1518-8787.2016050006791, 10.1590/S1518-8787.2016050006791]
   Lima-Camara TN, 2014, PARASITE VECTOR, V7, DOI 10.1186/1756-3305-7-304
   Lima-Camara TN, 2013, MEM I OSWALDO CRUZ, V108, P18, DOI 10.1590/0074-0276130381
   Luz PM, 2011, MEM I OSWALDO CRUZ, V106, P755, DOI 10.1590/S0074-02762011000600017
   Maciel-De-Freitas R, 2007, MED VET ENTOMOL, V21, P284, DOI 10.1111/j.1365-2915.2007.00694.x
   Mocellin MG, 2009, MEM I OSWALDO CRUZ, V104, P1171, DOI 10.1590/S0074-02762009000800015
   Bermudi PMM, 2017, REV SAUDE PUBL, V51, DOI [10.11606/S1518-8787.2017051000087, 10.11606/s1518-8787.2017051000087]
   Nakazato BM, 2021, REV SAUDE PUBL, V55, DOI 10.11606/s1518-8787.2021055002809
   Nasci RS, 2014, EMERG INFECT DIS, V20, P1394, DOI 10.3201/eid2008.140333
   NASCI RS, 1990, J MED ENTOMOL, V27, P716, DOI 10.1093/jmedent/27.4.716
   NASCI RS, 1986, J AM MOSQUITO CONTR, V2, P61
   Noden BH, 2016, ECOL ENTOMOL, V41, P192, DOI 10.1111/een.12290
   Serpa LLN, 2008, REV SOC BRAS MED TRO, V41, P479, DOI 10.1590/S0037-86822008000500009
   Martins VEP, 2010, REV SOC BRAS MED TRO, V43, P73, DOI 10.1590/S0037-86822010000100016
   Pinheiro Valéria Cristina Soares, 2002, Cad. Saúde Pública, V18, P1529, DOI 10.1590/S0102-311X2002000600005
   Reiskind MH, 2009, MED VET ENTOMOL, V23, P62, DOI 10.1111/j.1365-2915.2008.00782.x
   Scott TW, 2000, J MED ENTOMOL, V37, P89, DOI 10.1603/0022-2585-37.1.89
   Segura MDD, 2003, REV SAUDE PUBL, V37, P388, DOI 10.1590/S0034-89102003000300020
   Varejao JBM, 2005, REV SOC BRAS MED TRO, V38, P238, DOI 10.1590/S0037-86822005000300006
   Vega-Rúa A, 2014, J VIROL, V88, P6294, DOI 10.1128/JVI.00370-14
   Williams CB, 1937, ANN APPL BIOL, V24, P404, DOI 10.1111/j.1744-7348.1937.tb05042.x
   XUE RD, 1995, J AM MOSQUITO CONTR, V11, P50
   XUE RD, 1995, J MED ENTOMOL, V32, P471, DOI 10.1093/jmedent/32.4.471
   Zuur AF, 2016, METHODS ECOL EVOL, V7, P636, DOI 10.1111/2041-210X.12577
   Zuur Alain F., 2009, P1
NR 58
TC 1
Z9 1
U1 0
U2 7
PU ELSEVIER
PI AMSTERDAM
PA RADARWEG 29, 1043 NX AMSTERDAM, NETHERLANDS
SN 0001-706X
EI 1873-6254
J9 ACTA TROP
JI Acta Trop.
PD JUL
PY 2022
VL 231
AR 106430
DI 10.1016/j.actatropica.2022.106430
EA APR 2022
PG 8
WC Parasitology; Tropical Medicine
WE Science Citation Index Expanded (SCI-EXPANDED); Social Science Citation Index (SSCI)
SC Parasitology; Tropical Medicine
GA 1C6UT
UT WOS:000793252200003
PM 35367409
DA 2025-07-26
ER

PT J
AU Rampazzo, RDP
   Zambenedetti, MR
   Alexandrino, F
   Jacomasso, T
   Tschá, MK
   de Fillipis, AMB
   Morello, LG
   Marchini, FK
AF Pontello Rampazzo, Rita de Cassia
   Zambenedetti, Miriam Ribas
   Alexandrino, Fabiana
   Jacomasso, Thiago
   Tscha, Marcel Kruchelski
   de Fillipis, Ana Maria Bispo
   Morello, Luis Gustavo
   Marchini, Fabricio Klerynton
TI Development, verification, and validation of an RT-qPCR-based protocol
   for Yellow Fever diagnosis
SO INTERNATIONAL JOURNAL OF INFECTIOUS DISEASES
LA English
DT Article
DE Yellow Fever; Molecular diagnosis; RT-qPCR; viral load
ID DENGUE VIRUS; RNA
AB Introduction: Yellow fever (YF) is a public health threat with frequent outbreaks in tropical and subtropical areas, despite the existence of a safe and effective vaccine. The diagnosis of acute infection of the etiologic agent relies mainly on real-time reverse transcription-polymerase chain reaction (RT-qPCR)-based assays.
   Objectives: The aim of this study was to evaluate and compare this novel protocol for yellow fever virus (YFV) diagnosis against assays developed in-house by reference laboratories for arboviruses.
   Methods: We developed a novel molecular protocol for the detection of YFV that includes an Internal Control to validate the reaction and an External Control to monitor the RNA extraction efficiency.
   Results and Discussion: Our assay detects one viral genome per reaction and displays no cross-reactions with dengue (1-4), Zika, or Chikungunya viruses. This novel assay yielded 95% of agreement with the reference method recommended by the Pan American Health Organization when analyzing 204 clinical samples and cultured viruses, these samples were analyzed in 3 different diagnosis centers for arboviruses in Brazil. The data suggest the use of the proposed multiplex assay protocol to do routine tests in a clinical laboratory. This product adds higher specificity and sensitivity in addition to reduced cost per test due to hands-on time and reagent spending. (C) 2021 Published by Elsevier Ltd on behalf of International Society for Infectious Diseases.
C1 [Pontello Rampazzo, Rita de Cassia; Zambenedetti, Miriam Ribas; Alexandrino, Fabiana; Jacomasso, Thiago; Tscha, Marcel Kruchelski; Morello, Luis Gustavo; Marchini, Fabricio Klerynton] Inst Biol Mol Parana IBMP, Rua Prof Algacyr Munhoz Mader,3775 CIC, BR-81350010 Curitiba, Parana, Brazil.
   [de Fillipis, Ana Maria Bispo] Inst Oswaldo Cruz, Fundacao Oswaldo Cruz, Lab Flavivirus, Ave Brasil 4365, Rio De Janeiro, RJ, Brazil.
   [Morello, Luis Gustavo; Marchini, Fabricio Klerynton] FIOCRUZ PR, Inst Carlos Chagas ICC, Rua Prof Algacyr Munhoz Mader,3775 CIC, BR-81350010 Curitiba, Parana, Brazil.
C3 Fundacao Oswaldo Cruz; Fundacao Oswaldo Cruz
RP Marchini, FK (corresponding author), Rua Prof Algacyr Munhoz Mader,3775 CIC, BR-81350010 Curitiba, Parana, Brazil.
EM fabricio.machini@fiocruz.br
RI ; Tschá, Marcel/B-3290-2014; Rampazzo, Rita/AAA-4590-2020; Marchini,
   Fabricio/ABE-4613-2020
OI Jacomasso, Thiago/0000-0002-1348-1523; Rampazzo,
   Rita/0000-0002-8367-999X; Kruchelski Tscha, Marcel/0000-0002-5882-0007;
   Marchini, Fabricio/0000-0001-5695-2746
FU Instituto de Biologia Molecular do Parana(IBMP)
FX The Funding Source was Instituto de Biologia Molecular do Parana(IBMP).
CR [Anonymous], 2019, Yellow fever
   Boga JA, 2019, J VIROL METHODS, V268, P53, DOI 10.1016/j.jviromet.2019.03.014
   Borghetti IA, 2019, BIOMED RES INT, V2019, DOI 10.1155/2019/2560401
   Dash PK, 2012, VIROL J, V9, DOI 10.1186/1743-422X-9-27
   Manta FSD, 2020, PLOS NEGLECT TROP D, V14, DOI 10.1371/journal.pntd.0008325
   Domingo C, 2018, EMERG MICROBES INFEC, V7, DOI 10.1038/s41426-018-0128-8
   Domingo C, 2012, J CLIN MICROBIOL, V50, P4054, DOI 10.1128/JCM.01799-12
   Drosten C, 2002, J CLIN MICROBIOL, V40, P2323, DOI 10.1128/JCM.40.7.2323-2330.2002
   Escadafal C, 2014, PLOS NEGLECT TROP D, V8, DOI 10.1371/journal.pntd.0002730
   Gardner CL, 2010, CLIN LAB MED, V30, P237, DOI 10.1016/j.cll.2010.01.001
   Giovanetti M, 2020, J VIROL, V94, DOI 10.1128/JVI.01623-19
   Goldani LZ, 2017, BRAZ J INFECT DIS, V21, P123
   Huang YJS, 2019, CURR OPIN VIROL, V34, P104, DOI 10.1016/j.coviro.2019.01.001
   LANDIS JR, 1977, BIOMETRICS, V33, P159, DOI 10.2307/2529310
   Marfin AA., 2008, Encyclopedia of virology, V3rd ed., P469, DOI [10.1016/B978-012374410-4.00535-5, DOI 10.1016/B978-012374410-4.00535-5]
   Romano APM, 2014, PLOS NEGLECT TROP D, V8, DOI 10.1371/journal.pntd.0002740
   Monath TP, 2015, J CLIN VIROL, V64, P160, DOI 10.1016/j.jcv.2014.08.030
   MS/SVS, 2020, MON CAS ARB URB TRAN, P51
   Nunes MRT, 2011, J VIROL METHODS, V174, P29, DOI 10.1016/j.jviromet.2011.02.025
   Rampazzo RDP, 2017, VET PARASITOL, V246, P100, DOI 10.1016/j.vetpar.2017.09.009
   Possas C, 2018, MEM I OSWALDO CRUZ, V113
   Rojas A, 2018, AM J TROP MED HYG, V98, P1833, DOI 10.4269/ajtmh.18-0024
   Waggoner JJ, 2018, J CLIN MICROBIOL, V56, DOI [10.1128/jcm.00827-18, 10.1128/JCM.00827-18]
   Weidmann M, 2010, J CLIN VIROL, V48, P187, DOI 10.1016/j.jcv.2010.04.013
   Wilder-Smith Annelies, 2017, Lancet Infect Dis, V17, pe101, DOI 10.1016/S1473-3099(16)30518-7
   Zambenedetti MR, 2017, MEM I OSWALDO CRUZ, V112, P339, DOI 10.1590/0074-02760160380
NR 26
TC 4
Z9 4
U1 1
U2 1
PU ELSEVIER SCI LTD
PI London
PA 125 London Wall, London, ENGLAND
SN 1201-9712
EI 1878-3511
J9 INT J INFECT DIS
JI Int. J. Infect. Dis.
PD JUN
PY 2022
VL 119
BP 34
EP 37
DI 10.1016/j.ijid.2021.12.361
EA APR 2022
PG 4
WC Infectious Diseases
WE Science Citation Index Expanded (SCI-EXPANDED)
SC Infectious Diseases
GA 4Y1YN
UT WOS:000861327900007
PM 34990800
OA gold
DA 2025-07-26
ER

PT J
AU Yadouleton, A
   Hounkanrin, G
   Tchibozo, C
   Bialonski, A
   Schmidt-Chanasit, J
   Jöst, H
AF Yadouleton, Anges
   Hounkanrin, Gildas
   Tchibozo, Carine
   Bialonski, Alexandra
   Schmidt-Chanasit, Jonas
   Joest, Hanna
TI First Detection of the Invasive Mosquito Vector Aedes albopictus
   (Diptera: Culicidae) in Benin, West Africa, 2021
SO JOURNAL OF MEDICAL ENTOMOLOGY
LA English
DT Article
DE Aedes albopictus; Africa; Benin
ID AEGYPTI; RECORD; POPULATIONS; CHIKUNGUNYA; SPREAD; EUROPE
AB Aedes albopictus (Skuse) is native to Southeast Asia and has colonized tropical and temperate regions worldwide in the last three to four decades. In Africa, data on its distribution is incomplete. Most studies having focused on the abundance, competition to other species, and phylogenetics of this vector are from the central African region. Here, we report the first detection of Ae. albopictus in Benin, West Africa. A total of 13 specimens were collected during the study period in 2021. The phylogenetic analysis of a cytochrome oxidase c subunit I gene fragment revealed a close relationship to populations from tropical India. Because of its close geographical proximity to areas where it has been found, it is assumed that the species was introduced several years before and is currently widely distributed in Benin. Additional studies are needed to explore its distribution, expansion range, and competitive effects on native species.
C1 [Yadouleton, Anges; Hounkanrin, Gildas; Tchibozo, Carine] Lab Fievres Hemorrag Virales Benin, 01BP 918, Cotonou, Benin.
   [Bialonski, Alexandra; Schmidt-Chanasit, Jonas; Joest, Hanna] Bernhard Nocht Inst Trop Med, WHO Collaborating Ctr Arbovirus & Hemorrhag Fever, D-20359 Hamburg, Germany.
   [Schmidt-Chanasit, Jonas] Univ Hamburg, Fac Math Informat & Nat Sci, D-20359 Hamburg, Germany.
C3 Leibniz Association; Bernhard Nocht Institut fur Tropenmedizin;
   University of Hamburg
RP Jöst, H (corresponding author), Bernhard Nocht Inst Trop Med, WHO Collaborating Ctr Arbovirus & Hemorrhag Fever, D-20359 Hamburg, Germany.
OI Jost, Dr. Hanna/0000-0001-6947-8334
FU German Research Foundation [JO 1276/5-1]
FX We thank Alexandru Tomazatos and Eric Agboli for the valuable assistance
   in the preparation of the manuscript. This research was funded by the
   German Research Foundation under the reference number JO 1276/5-1.
CR Adeleke MA, 2015, AFR ENTOMOL, V23, P348, DOI 10.4001/003.023.0203
   Artigas P, 2021, PARASITE VECTOR, V14, DOI 10.1186/s13071-021-04829-9
   Bagny L, 2009, J MED ENTOMOL, V46, P1541, DOI 10.1603/033.046.0644
   Bargielowski IE, 2013, P NATL ACAD SCI USA, V110, P2888, DOI 10.1073/pnas.1219599110
   Becker N, 2010, MOSQUITOES AND THEIR CONTROL, SECOND EDITION, P3, DOI 10.1007/978-3-540-92874-4_1
   Benedict MQ, 2007, VECTOR-BORNE ZOONOT, V7, P76, DOI 10.1089/vbz.2006.0562
   Delatte H, 2010, VECTOR-BORNE ZOONOT, V10, P249, DOI 10.1089/vbz.2009.0026
   Folmer O., 1994, Molecular Marine Biology and Biotechnology, V3, P294
   Kamgang Basile, 2018, Wellcome Open Res, V3, P79, DOI 10.12688/wellcomeopenres.14659.2
   Kamgang B, 2013, PLOS NEGLECT TROP D, V7, DOI 10.1371/journal.pntd.0002590
   Kamgang B, 2011, PLOS ONE, V6, DOI 10.1371/journal.pone.0020257
   Kaplan L, 2010, BIOL INVASIONS, V12, P3277, DOI 10.1007/s10530-010-9721-z
   Kumar S, 2018, MOL BIOL EVOL, V35, P1, DOI 10.1093/molbev/msx313
   Lee Y, 2019, BMC GENOMICS, V20, DOI 10.1186/s12864-019-5586-4
   Lounibos LP, 2016, J INFECT DIS, V214, pS453, DOI 10.1093/infdis/jiw285
   Medlock JM, 2012, VECTOR-BORNE ZOONOT, V12, P435, DOI 10.1089/vbz.2011.0814
   Ngoagouni C, 2015, PARASITE VECTOR, V8, DOI 10.1186/s13071-015-0808-3
   OMEARA GF, 1995, J MED ENTOMOL, V32, P554, DOI 10.1093/jmedent/32.4.554
   Padonou GG, 2020, TROP MED HEALTH, V48, DOI 10.1186/s41182-020-00207-w
   Reis S, 2017, ACTA TROP, V171, P86, DOI 10.1016/j.actatropica.2017.03.035
   SAITOU N, 1987, MOL BIOL EVOL, V4, P406, DOI 10.1093/oxfordjournals.molbev.a040454
   SAVAGE HM, 1992, J AM MOSQUITO CONTR, V8, P101
   TAJIMA F, 1984, MOL BIOL EVOL, V1, P269
   Tedjou AN, 2019, PLOS NEGLECT TROP D, V13, DOI 10.1371/journal.pntd.0007137
   WHO Pesticide Evaluation Scheme (WHOPES), 2013, GUID EFF TEST SPAT R
NR 25
TC 4
Z9 5
U1 0
U2 1
PU OXFORD UNIV PRESS INC
PI CARY
PA JOURNALS DEPT, 2001 EVANS RD, CARY, NC 27513 USA
SN 0022-2585
EI 1938-2928
J9 J MED ENTOMOL
JI J. Med. Entomol.
PD MAY 11
PY 2022
VL 59
IS 3
BP 1090
EP 1094
DI 10.1093/jme/tjac039
EA APR 2022
PG 5
WC Entomology; Veterinary Sciences
WE Science Citation Index Expanded (SCI-EXPANDED)
SC Entomology; Veterinary Sciences
GA 1H7EA
UT WOS:000784582900001
PM 35389485
OA Green Published, hybrid
DA 2025-07-26
ER

PT J
AU Julander, JG
   Anderson, N
   Haese, N
   Andoh, T
   Streblow, DN
   Cortez, P
   Carter, K
   Marniquet, X
   Watson, H
   Mandron, M
AF Julander, Justin G.
   Anderson, Nicole
   Haese, Nicole
   Andoh, Takeshi
   Streblow, Daniel N.
   Cortez, Pierre
   Carter, Kara
   Marniquet, Xavier
   Watson, Hugh
   Mandron, Marie
TI Therapeutic and prophylactic treatment with a virus-specific antibody is
   highly effective in rodent models of Chikungunya infection and disease
SO ANTIVIRAL RESEARCH
LA English
DT Article
ID MOUSE MODEL; ARTHRITIS; PATHOGENESIS; PROTECTION; MYOSITIS
AB YY Chikungunya virus (CHIKV) has re-emerged as a significant human pathogen in the 21st century, causing periodic, and sometimes widespread, outbreaks over the past 15 years. Although mortality is very rare, a debilitating arthralgia is very common and may persist for months or years. There are no antivirals that are approved for the treatment of CHIKV infection, and current treatment options consist of supportive care only. Herein, we demonstrate the efficacy of a CHIKV-specific antibody in the prophylactic and therapeutic treatment of CHIKV in mouse models of disease. The fully human anti-CHIKV monoclonal Ab SVIR023 demonstrated broad in vitro activity against representative strains from the three major CHIKV clades. Therapeutic treatment with SVIR023 administered 1- or 3-days post-infection resulted in reduced virus in various tissues in a dose- and time-dependent manner. Prophylactic treatment up to 4 weeks prior to virus challenge was also effective in preventing disease in mice. Mice treated with SVIR023 and infected with CHIKV were resistant to secondary challenge and no evidence of antibody enhancement of disease was observed. Treatment with SVIR023 was effective in mouse models of CHIKV infection and disease and further evaluation towards clinical development is warranted.
C1 [Julander, Justin G.; Anderson, Nicole] Utah State Univ, Inst Antiviral Res, Logan, UT 84322 USA.
   [Haese, Nicole; Andoh, Takeshi; Streblow, Daniel N.] Oregon Hlth & Sci Univ, Vaccine & Gene Therapy Inst, Beaverton, OR USA.
   [Cortez, Pierre; Carter, Kara; Marniquet, Xavier; Watson, Hugh; Mandron, Marie] Evotec ID Lyon, Lyon, France.
   [Watson, Hugh] Aarhus Univ, Dept Clin Pharmacol, Aarhus, Denmark.
C3 Utah System of Higher Education; Utah State University; Oregon Health &
   Science University; Aarhus University
RP Julander, JG (corresponding author), Utah State Univ, Inst Antiviral Res, Logan, UT 84322 USA.
EM justin.julander@usu.edu
RI ; Anderson, Nicole/R-7614-2019; Watson, Hugh/AAL-5353-2020; Haese,
   Nicole/AAN-4551-2020
OI Watson, Hugh/0000-0002-6931-3158; Julander, Justin/0000-0001-6888-7320
FU NIAID, NIH [HHSN272201700041I]; DARPA
FX This work was funded in part by NIH contract HHSN272201700041I under
   task orders A90, A105, and A11, NIAID, NIH as well as by a grant from
   DARPA. Additional support and materials, including the antiCHIKV
   antibodies tested, were provided by Sanofi.
CR Abdelnabi R, 2018, ANTIVIR RES, V149, P113, DOI 10.1016/j.antiviral.2017.09.016
   Arif M, 2020, PLOS NEGLECT TROP D, V14, DOI 10.1371/journal.pntd.0008355
   Bosco-Lauth AM, 2015, PLOS ONE, V10, DOI 10.1371/journal.pone.0130150
   Broeckel R, 2017, PLOS NEGLECT TROP D, V11, DOI 10.1371/journal.pntd.0005637
   Chen CI, 2010, AM J TROP MED HYG, V83, P1249, DOI 10.4269/ajtmh.2010.10-0290
   Couderc T, 2008, PLOS PATHOG, V4, DOI 10.1371/journal.ppat.0040029
   Dagley A, 2014, ANTIVIR RES, V108, P1, DOI 10.1016/j.antiviral.2014.05.004
   Dagley Ashley, 2013, Methods Mol Biol, V1030, P439, DOI 10.1007/978-1-62703-484-5_33
   Delang L, 2014, J ANTIMICROB CHEMOTH, V69, P2770, DOI 10.1093/jac/dku209
   Gardner J, 2010, J VIROL, V84, P8021, DOI 10.1128/JVI.02603-09
   Jin J, 2018, CELL HOST MICROBE, V24, P417, DOI 10.1016/j.chom.2018.07.018
   Julander JG, 2020, ANTIVIR RES, V182, DOI 10.1016/j.antiviral.2020.104904
   Labadie K, 2010, J CLIN INVEST, V120, P894, DOI 10.1172/JCI40104
   Lum FM, 2018, SCI REP-UK, V8, DOI 10.1038/s41598-018-20305-4
   Mallilankaraman K, 2011, PLOS NEGLECT TROP D, V5, DOI 10.1371/journal.pntd.0000928
   McCarthy M.K., 2019, CURR TOP MICROBIO
   Morrison TE, 2011, AM J PATHOL, V178, P32, DOI 10.1016/j.ajpath.2010.11.018
   Rulli NE, 2011, J INFECT DIS, V204, P1026, DOI 10.1093/infdis/jir470
   Salazar G, 2017, NPJ VACCINES, V2, DOI 10.1038/s41541-017-0019-3
   Silva JVJ, 2018, ACTA TROP, V188, P213, DOI 10.1016/j.actatropica.2018.09.003
   Starolis MW, 2020, J CLIN VIROL, V132, DOI 10.1016/j.jcv.2020.104651
   Waggoner JJ, 2016, CLIN INFECT DIS, V63, P1584, DOI 10.1093/cid/ciw589
   Weaver SC, 2015, NEW ENGL J MED, V372, P1231, DOI 10.1056/NEJMra1406035
   Ziegler SA, 2008, AM J TROP MED HYG, V79, P133, DOI 10.4269/ajtmh.2008.79.133
NR 24
TC 3
Z9 3
U1 0
U2 0
PU ELSEVIER
PI AMSTERDAM
PA RADARWEG 29, 1043 NX AMSTERDAM, NETHERLANDS
SN 0166-3542
EI 1872-9096
J9 ANTIVIR RES
JI Antiviral Res.
PD JUN
PY 2022
VL 202
AR 105295
DI 10.1016/j.antiviral.2022.105295
EA APR 2022
PG 9
WC Pharmacology & Pharmacy; Virology
WE Science Citation Index Expanded (SCI-EXPANDED)
SC Pharmacology & Pharmacy; Virology
GA 1G4BE
UT WOS:000795793400002
PM 35339583
OA Bronze
DA 2025-07-26
ER

PT J
AU Dutta, SK
   Sengupta, S
   Tripathi, A
AF Dutta, Sudip Kumar
   Sengupta, Siddhartha
   Tripathi, Anusri
TI In silico and in vitro evaluation of silibinin: a promising
   anti-Chikungunya agent
SO IN VITRO CELLULAR & DEVELOPMENTAL BIOLOGY-ANIMAL
LA English
DT Article
DE Chikungunya virus; Silibinin; Antiviral agents; Molecular docking; In
   vitro
ID DEPENDENT RNA-POLYMERASE; WEB SERVER; PROTEIN; INHIBITORS; REPLICATION;
   BINDING; DOCKING
AB Chikungunya virus (CHIKV) infection and subsequent high patient morbidity is a global threat. The present study aimed to identify the potent antiviral agent against Chikungunya virus, with minimum in vitro cytotoxicity. CHIKV nsP4 3D structure was determined using the I-TASSER server followed by its refinement and pocket determination. Furthermore, high-throughput molecular docking was employed to identify candidate CHIKV nsP4 inhibitors in a library containing 214 compounds. The top ranked compound was evaluated further with various assays, including cytotoxicity, antiviral activity, time of drug addition, viral entry attachment, and microneutralization assays. High-throughput computational screening indicated silibinin to have the best interaction with CHIKV nsP4 protein, immature and mature glycoproteins with highest negative free binding energy, - 5.24 to - 5.86 kcal/mol, and the lowest inhibitory constant, 50.47 to 143.2 mu M. Further in vitro analysis demonstrated silibinin could exhibit statistically significant (p < 0.05) dose-dependent anti-CHIKV activity within 12.5-100-mu M concentrations with CC50 as 50.90 mu M. In total, 50 mu M silibinin interfered with both CHIKV attachment (75%) and entry (82%) to Vero cells. Time of addition assay revealed silibinin interfered with late phase of the CHIKV replication cycle. Microneutralization assay revealed that silibinin could inhibit clearing of 50% Vero cell monolayer caused by CHIKV-induced CPE at a minimum dose of 25 mu M. These data indicated silibinin to be a promising candidate drug against CHIKV infection.
C1 [Dutta, Sudip Kumar; Sengupta, Siddhartha; Tripathi, Anusri] Calcutta Sch Trop Med, Dept Biochem & Med Biotechnol, 108 CR Ave, Kolkata 700073, W Bengal, India.
C3 Calcutta School of Tropical Medicine (CSTM)
RP Tripathi, A (corresponding author), Calcutta Sch Trop Med, Dept Biochem & Med Biotechnol, 108 CR Ave, Kolkata 700073, W Bengal, India.
EM biotecsudip@gmail.com; sid.sengupta22@gmail.com; anusri.stm@gmail.com
RI ; Sengupta, Siddhartha/LWK-8123-2024
OI Sengupta, Siddhartha/0000-0003-0041-3465; 
FU Department of Biotechnology, Government of West Bengal, India [/RD-1/10]
FX This study was partly funded by Department of Biotechnology, Government
   of West Bengal, India [No.132-BT (Estt.)/RD-1/10].
CR Ahmed-Belkacem A, 2014, NUCLEIC ACIDS RES, V42, P9399, DOI 10.1093/nar/gku632
   Ahmed-Belkacem A, 2010, GASTROENTEROLOGY, V138, P1112, DOI 10.1053/j.gastro.2009.11.053
   Akahata W, 2010, NAT MED, V16, P334, DOI 10.1038/nm.2105
   Alam I, 2012, VIROLOGY, V426, P143, DOI 10.1016/j.virol.2012.01.016
   Anusuya S, 2017, J BIOMOL STRUCT DYN, V35, P2895, DOI 10.1080/07391102.2016.1234416
   Artimo P, 2012, NUCLEIC ACIDS RES, V40, pW597, DOI 10.1093/nar/gks400
   Buchan DWA, 2013, NUCLEIC ACIDS RES, V41, pW349, DOI 10.1093/nar/gkt381
   Oliveira AFCD, 2017, MOLECULES, V22, DOI 10.3390/molecules22030505
   Cruz DJM, 2013, PLOS NEGLECT TROP D, V7, DOI 10.1371/journal.pntd.0002471
   da Cunha RV, 2017, MEM I OSWALDO CRUZ, V112, P523
   Drwal MN, 2014, NUCLEIC ACIDS RES, V42, pW53, DOI 10.1093/nar/gku401
   Dutta SK, 2018, 3 BIOTECH, V8, DOI 10.1007/s13205-018-1339-3
   Ferrè F, 2006, NUCLEIC ACIDS RES, V34, pW182, DOI 10.1093/nar/gkl189
   Ghildiyal Ritu, 2019, VirusDisease, V30, P394, DOI 10.1007/s13337-019-00547-0
   Hsu KC, 2011, BMC BIOINFORMATICS, V12, DOI 10.1186/1471-2105-12-S1-S33
   Kaur P, 2013, ANTIMICROB AGENTS CH, V57, P155, DOI 10.1128/AAC.01467-12
   KITAOKA S, 1986, ANTIVIR RES, V6, P57, DOI 10.1016/0166-3542(86)90039-2
   Kumar S. P., 2012, International Journal of Pharmacy and Life Sciences (IJPLS), V3, P1752
   Laskowski RA, 2011, J CHEM INF MODEL, V51, P2778, DOI 10.1021/ci200227u
   Lello LS, 2021, J VIROL, V95, DOI [10.1128/jvi.00355-21, 10.1128/JVI.00355-21]
   McClure J, 2012, PLOS ONE, V7, DOI 10.1371/journal.pone.0041832
   Moghaddam E, 2014, SCI REP-UK, V4, DOI 10.1038/srep05452
   O'Boyle NM, 2011, J CHEMINFORMATICS, V3, DOI 10.1186/1758-2946-3-33
   Parashar D, 2014, BIOMED RES INT, V2014, DOI 10.1155/2014/631642
   Ravichandran R, 2008, J INFECT DEV COUNTR, V2, P140, DOI 10.3855/T2.2.140
   Saganuwan SA, 2020, BMC RES NOTES, V13, DOI 10.1186/s13104-020-05134-x
   Sengupta S, 2020, BRAZ J MICROBIOL, V51, P177, DOI 10.1007/s42770-019-00212-0
   Subudhi BB, 2018, VIRUSES-BASEL, V10, DOI 10.3390/v10050235
   Sui JH, 2004, P NATL ACAD SCI USA, V101, P2536, DOI 10.1073/pnas.0307140101
   Tong WW, 2018, SCI REP-UK, V8, DOI 10.1038/s41598-018-21674-6
   Trott O, 2010, J COMPUT CHEM, V31, P455, DOI 10.1002/jcc.21334
   Umetsu T, 2018, BIOCHEM BIOPHYS REP, V14, P20, DOI 10.1016/j.bbrep.2018.03.003
   Voss JE, 2010, NATURE, V468, P709, DOI 10.1038/nature09555
   Wada Y, 2017, VIROLOGY, V505, P102, DOI 10.1016/j.virol.2017.02.014
   Wahid B, 2017, INT J INFECT DIS, V58, P69, DOI 10.1016/j.ijid.2017.03.006
   Yang JY, 2015, NUCLEIC ACIDS RES, V43, pW174, DOI 10.1093/nar/gkv342
NR 36
TC 3
Z9 3
U1 0
U2 0
PU SPRINGER
PI NEW YORK
PA ONE NEW YORK PLAZA, SUITE 4600, NEW YORK, NY, UNITED STATES
SN 1071-2690
EI 1543-706X
J9 IN VITRO CELL DEV-AN
JI In Vitro Cell. Dev. Biol.-Anim.
PD MAR
PY 2022
VL 58
IS 3
BP 255
EP 267
DI 10.1007/s11626-022-00666-x
EA APR 2022
PG 13
WC Cell Biology; Developmental Biology
WE Science Citation Index Expanded (SCI-EXPANDED)
SC Cell Biology; Developmental Biology
GA 0M1YF
UT WOS:000779471500001
PM 35381943
DA 2025-07-26
ER

PT J
AU Lentscher, AJ
   McAllister, N
   Griswold, KA
   Martin, JL
   Welsh, OL
   Sutherland, DM
   Silva, LA
   Dermody, TS
AF Lentscher, Anthony J.
   McAllister, Nicole
   Griswold, Kira A.
   Martin, James L.
   Welsh, Olivia L.
   Sutherland, Danica M.
   Silva, Laurie A.
   Dermody, Terence S.
TI Chikungunya Virus Vaccine Candidate Incorporating Synergistic Mutations
   Is Attenuated and Protects Against Virulent Virus Challenge
SO JOURNAL OF INFECTIOUS DISEASES
LA English
DT Article; Early Access
DE attenuating mutations; chikungunya virus; RNA interference; vaccines
ID ANTIBODIES; ARTHRITIS; STRAIN
AB Incorporating previously described attenuating mutations into a single chikungunya virus live-attenuated vaccine candidate synergistically improves safety without compromising immunogenicity in a mouse model of disease. These mutations serve as components of a vaccine toolkit that can enhance rational vaccine development.
   Background Chikungunya virus (CHIKV) is an arbovirus that periodically emerges to cause large epidemics of arthritic disease. Although the robust immunity elicited by live-attenuated virus (LAV) vaccine candidates makes them attractive, CHIKV vaccine development has been hampered by a high threshold for acceptable adverse events. Methods We evaluated the vaccine potential of a recently described LAV, skeletal muscle-restricted virus (SKE), that exhibits diminished replication in skeletal muscle due to insertion of target sequences for skeletal muscle-specific miR-206. We also evaluated whether these target sequences could augment safety of an LAV encoding a known attenuating mutation, E2 G82R. Attenuation of viruses containing these mutations was compared with a double mutant, SKE G82R. Results SKE was attenuated in both immunodeficient and immunocompetent mice and induced a robust neutralizing antibody response, indicating its vaccine potential. However, only SKE G82R elicited diminished swelling in immunocompetent mice at early time points postinoculation, indicating that these mutations synergistically enhance safety of the vaccine candidate. Conclusions These data suggest that restriction of LAV replication in skeletal muscle enhances tolerability of reactogenic vaccine candidates and may improve the rational design of CHIKV vaccines.
C1 [Lentscher, Anthony J.; Griswold, Kira A.; Dermody, Terence S.] Univ Pittsburgh, Dept Microbiol & Mol Genet, Sch Med, Pittsburgh, PA USA.
   [Lentscher, Anthony J.; Griswold, Kira A.; Martin, James L.; Welsh, Olivia L.; Sutherland, Danica M.; Silva, Laurie A.; Dermody, Terence S.] UPMC, Inst Infect Inflammat & Immun, Childrens Hosp Pittsburgh, Pittsburgh, PA 15224 USA.
   [McAllister, Nicole] Seton Hill Univ, Dept Biol, Greensburg, PA USA.
   [Martin, James L.; Welsh, Olivia L.; Sutherland, Danica M.; Silva, Laurie A.; Dermody, Terence S.] Univ Pittsburgh, Sch Med, Dept Pediat, Pittsburgh, PA 15261 USA.
C3 Pennsylvania Commonwealth System of Higher Education (PCSHE); University
   of Pittsburgh; Pennsylvania Commonwealth System of Higher Education
   (PCSHE); University of Pittsburgh; Pennsylvania Commonwealth System of
   Higher Education (PCSHE); University of Pittsburgh
RP Dermody, TS (corresponding author), UPMC, Childrens Hosp Pittsburgh, Adm Off Bldg Suite 5300,4401 Penn Ave, Pittsburgh, PA 15224 USA.
EM terence.dermody@chp.edu
OI McAllister, Nicole/0000-0002-2453-3317
FU Public Health Service awards from the National Institute of Allergy and
   Infectious Disease [T32 AI049820, T32 AI060525, F31 AI147440, R01
   AI123348]; UPMC Children's Hospital of Pittsburgh; Heinz Endowments
FX This work was funded by Public Health Service awards from the National
   Institute of Allergy and Infectious Disease (T32 AI049820; to A. J. L.),
   (T32 AI060525; to N. M.), (F31 AI147440; to N. M.), and (R01 AI123348;
   to T. S. D.). Additional funding was provided by UPMC Children's
   Hospital of Pittsburgh (to A. J. L., N. M., K. A. G., O. L. W., D. M.
   S., and L. A. S.) and the Heinz Endowments (to T. S. D.).
CR Ashbrook AW, 2016, MBIO, V7, DOI 10.1128/mBio.00693-16
   Ashbrook AW, 2014, J VIROL, V88, P12180, DOI 10.1128/JVI.01672-14
   Borgherini G, 2008, CLIN INFECT DIS, V47, P469, DOI 10.1086/590003
   Edelman R, 2000, AM J TROP MED HYG, V62, P681, DOI 10.4269/ajtmh.2000.62.681
   Glass PJ., CHIKUNGUNYA VIRUS ST
   Gorchakov R, 2012, J VIROL, V86, P6084, DOI 10.1128/JVI.06449-11
   Hallengärd D, 2014, J VIROL, V88, P2858, DOI 10.1128/JVI.03453-13
   Hawman DW, 2016, CELL REP, V16, P1326, DOI 10.1016/j.celrep.2016.06.076
   Jin J, 2018, PLOS NEGLECT TROP D, V12, DOI 10.1371/journal.pntd.0006693
   Kumar NP, 2011, MEM I OSWALDO CRUZ, V106, P912, DOI 10.1590/S0074-02762011000800003
   Lauring AS, 2010, NAT BIOTECHNOL, V28, P573, DOI 10.1038/nbt.1635
   Lentscher AJ, 2020, J CLIN INVEST, V130, P1466, DOI [10.1172/JCI129893, 10.1172/JCI129893.]
   LEVITT NH, 1986, VACCINE, V4, P157, DOI 10.1016/0264-410X(86)90003-4
   Lum FM, 2013, J IMMUNOL, V190, P6295, DOI 10.4049/jimmunol.1300304
   Morrison TE, 2011, AM J PATHOL, V178, P32, DOI 10.1016/j.ajpath.2010.11.018
   Plante K, 2011, PLOS PATHOG, V7, DOI 10.1371/journal.ppat.1002142
   Roques P, 2017, JCI INSIGHT, V2, DOI 10.1172/jci.insight.83527
   Silva LA, 2014, J VIROL, V88, P2385, DOI 10.1128/JVI.03116-13
   Smith SA, 2015, CELL HOST MICROBE, V18, P86, DOI 10.1016/j.chom.2015.06.009
   Soumahoro MK, 2011, PLOS NEGLECT TROP D, V5, DOI 10.1371/journal.pntd.0001197
   Thiberville SD, 2013, ANTIVIR RES, V99, P345, DOI 10.1016/j.antiviral.2013.06.009
   Wressnigg N, 2020, LANCET INFECT DIS, V20, P1193, DOI 10.1016/S1473-3099(20)30238-3
NR 22
TC 6
Z9 6
U1 0
U2 4
PU OXFORD UNIV PRESS INC
PI CARY
PA JOURNALS DEPT, 2001 EVANS RD, CARY, NC 27513 USA
SN 0022-1899
EI 1537-6613
J9 J INFECT DIS
JI J. Infect. Dis.
PD 2022 APR 5
PY 2022
DI 10.1093/infdis/jiac066
EA APR 2022
PG 9
WC Immunology; Infectious Diseases; Microbiology
WE Science Citation Index Expanded (SCI-EXPANDED)
SC Immunology; Infectious Diseases; Microbiology
GA 0R5FF
UT WOS:000785619900001
PM 35196388
OA Green Submitted, Green Published
DA 2025-07-26
ER

PT J
AU Peixoto, VGMNP
   Azevedo, JP
   Luz, KG
   Almondes, KM
AF Peixoto, Vanessa Giffoni M. N. P.
   Azevedo, Julianna P.
   Luz, Kleber G.
   Almondes, Katie M.
TI Cognitive Dysfunction of Chikungunya Virus Infection in Older Adults
SO FRONTIERS IN PSYCHIATRY
LA English
DT Article
DE chikungunya virus; older adults; elderly; cognition; dementia; cognitive
   decline; cognitive dysfunction; elders
ID ALZHEIMERS-DISEASE; HERPES; IMPAIRMENT; VERSION; RISK; MOCA
AB BackgroundChikungunya fever is a disabling articular disease caused by chikungunya virus (CHIKV). In the past decade it has affected millions of people across America, Africa, Asia, and Europe, turning this infection into a public health concern. The acute phase of chikungunya infection is usually self-limiting, characterized by severe arthralgia, fever, chills, myalgia, headache, and rash. CHIKV neurovirulence is evident and seems to be higher among elders. Considering their susceptibility to cognitive decline and dementia, the aim of our study was to investigate whether CHIKV infection might cause long-term cognitive impairment in aged people. MethodsA cross-sectional study was conducted with volunteers aged from 60 to 90 who had been affected by chikungunya and also with healthy controls. A structured questionnaire was used to record demographic and clinical data, functional status, and depression. Global cognitive function was assessed through MoCA. A comprehensive neuropsychological battery was performed to assess specific cognitive functions. ResultsSubjective memory complaints were present in 70% of subjects with previous chikungunya. This group had a poorer performance in MoCA (p = 0.000) and specific cognitive tests: Semantic (p = 0.05) and Phonemic Verbal Fluency (p = 0.003), 5-Digit (choice, reading, counting and alternance, p = 0.003, p = 0.014, p = 0.021, and p = 0.021, respectively), Stroop test (time, errors and interference, p = 0.000, p = 0.027 and p = 0.015, respectively), and RAVLT (word total session p = 0.05). These tests reflect performance on general executive functions, cognitive flexibility, inhibitory control, processing speed, semantic memory and episodic memory. ConclusionOur data suggest that CHIKV infection may cause long-term cognitive decline in aged people and might be a risk factor for future dementia in this population.
C1 [Peixoto, Vanessa Giffoni M. N. P.; Almondes, Katie M.] Univ Fed Rio Grande do Norte, Postgrad Program Psychobiol, Natal, Brazil.
   [Peixoto, Vanessa Giffoni M. N. P.] Univ Fed Rio Grande do Norte, Dept Clin Med, Natal, Brazil.
   [Azevedo, Julianna P.; Almondes, Katie M.] Univ Fed Rio Grande do Norte, Dept Psychol, Natal, Brazil.
   [Luz, Kleber G.] Univ Fed Rio Grande do Norte, Inst Trop Med, Dept Infect Dis, Natal, Brazil.
   [Luz, Kleber G.] WHO, Tech Advisory Grp Arbovirus, Geneva, Switzerland.
C3 Universidade Federal do Rio Grande do Norte; Universidade Federal do Rio
   Grande do Norte; Universidade Federal do Rio Grande do Norte;
   Universidade Federal do Rio Grande do Norte; World Health Organization
RP Peixoto, VGMNP (corresponding author), Univ Fed Rio Grande do Norte, Postgrad Program Psychobiol, Natal, Brazil.; Peixoto, VGMNP (corresponding author), Univ Fed Rio Grande do Norte, Dept Clin Med, Natal, Brazil.
EM vangiff@yahoo.com
RI ; Azevedo, Julianna/GZL-3054-2022
OI GIFFONI M N P PEIXOTO, VANESSA/0000-0003-3835-558X; Almondes,
   Katie/0000-0002-2983-8435; 
CR Awan HA, 2021, J CLIN MED, V10, DOI 10.3390/jcm10153441
   Almeria M, 2020, BRAIN BEHAV IMMUN-HL, V9, DOI 10.1016/j.bbih.2020.100163
   [Anonymous], 2015, Wkly Epidemiol Rec, V90, P410
   [Anonymous], 2009, Current Hepatitis Reports, V8, P18, DOI [10.1007/s11901-010-0085-8, DOI 10.1007/S11901-010-0085-8]
   Beato Rogério Gomes, 2007, Dement. neuropsychol., V1, P59
   Bonelli RM, 2008, NEUROLOGIST, V14, P100, DOI 10.1097/NRL.0b013e31815b0de2
   Brizzi K, 2017, CURR INFECT DIS REP, V19, DOI 10.1007/s11908-017-0561-1
   Burt FJ, 2017, LANCET INFECT DIS, V17, pE107, DOI 10.1016/S1473-3099(16)30385-1
   Carson PJ, 2006, CLIN INFECT DIS, V43, P723, DOI 10.1086/506939
   Carvalho Guilherme Almeida, 2020, Dement. neuropsychol., V14, P14, DOI 10.1590/1980-57642020dn14-010003
   Castelo MS, 2010, INT PSYCHOGERIATR, V22, P109, DOI 10.1017/S1041610209991219
   Cerny T, 2017, NEUROCRIT CARE, V27, P447, DOI 10.1007/s12028-017-0413-8
   Cesar KG, 2019, ARQ NEURO-PSIQUIAT, V77, P775, DOI 10.1590/0004-282X20190130
   Charles J., 2013, TESTE CORES PALAVRAS
   de Paula JJ, 2013, INT PSYCHOGERIATR, V25, P2057, DOI 10.1017/S1041610213001282
   Diamond A, 2013, ANNU REV PSYCHOL, V64, P135, DOI 10.1146/annurev-psych-113011-143750
   Dutra Marina Carneiro, 2015, Dement. neuropsychol., V9, P176, DOI 10.1590/1980-57642015DN92000012
   Economopoulou A, 2009, EPIDEMIOL INFECT, V137, P534, DOI 10.1017/S0950268808001167
   Eimer WA, 2018, NEURON, V99, P56, DOI 10.1016/j.neuron.2018.06.030
   Eysenck M.W., 2023, Fundamentals of cognition, DOI DOI 10.4324/9781315617633
   Gérardin P, 2016, NEUROLOGY, V86, P94, DOI 10.1212/WNL.0000000000002234
   Gérardin P, 2014, PLOS NEGLECT TROP D, V8, DOI 10.1371/journal.pntd.0002996
   Gérardin P, 2011, BMC MED, V9, DOI 10.1186/1741-7015-9-5
   Godaert L, 2017, J AM GERIATR SOC, V65, P2510, DOI 10.1111/jgs.15004
   Greenberg DL, 2010, J INT NEUROPSYCH SOC, V16, P748, DOI 10.1017/S1355617710000676
   Harvey PD, 2019, DIALOGUES CLIN NEURO, V21, P227, DOI 10.31887/DCNS.2019.21.3/pharvey
   Hosp JA, 2021, BRAIN, V144, P1263, DOI 10.1093/brain/awab009
   Itzhaki RF, 2016, J ALZHEIMERS DIS, V54, P1273, DOI 10.3233/JAD-160607
   Jessen F, 2020, LANCET NEUROL, V19, P271, DOI 10.1016/S1474-4422(19)30368-0
   Jessen F, 2014, ALZHEIMERS DEMENT, V10, P844, DOI 10.1016/j.jalz.2014.01.001
   John CC, 2015, NATURE, V527, pS178, DOI 10.1038/nature16033
   Matthews Brandy R, 2015, Continuum (Minneap Minn), V21, P613, DOI 10.1212/01.CON.0000466656.59413.29
   McCarthy MK, 2022, CURR TOP MICROBIOL, V435, P55, DOI 10.1007/82_2018_147
   McEntire CRS, 2021, FRONT NEUROL, V12, DOI 10.3389/fneur.2021.634827
   McKhann GM, 2011, ALZHEIMERS DEMENT, V7, P263, DOI 10.1016/j.jalz.2011.03.005
   Mehta R, 2018, REV MED VIROL, V28, DOI 10.1002/rmv.1978
   Miotto EC, 2010, REV BRAS PSIQUIATR, V32, P279, DOI 10.1590/S1516-44462010005000006
   Moscovitch M., 1994, NEUROPSYCHOLOGY, V8, P524, DOI DOI 10.1037/0894-4105.8.4.524
   Nasreddine ZS, 2005, J AM GERIATR SOC, V53, P695, DOI 10.1111/j.1532-5415.2005.53221.x
   Noppeney U, 2007, BRAIN, V130, P1138, DOI 10.1093/brain/awl344
   Paixao ES, 2018, T ROY SOC TROP MED H, V112, P301, DOI 10.1093/trstmh/try063
   Paula JJ., 2015, TESTE 5 DIGITOS
   Paula JJ., 2018, Teste de Aprendizagem Autitivo-Verbal de Rey (RAVLT): Livro de Instrues/Jonas Jardim de Paula, Lenadro Fernandes Malloy-Diniz
   Petersen RC, 2016, CONTINUUM MINNEAP MI, V22, P404
   Poo YS, 2014, PLOS NEGLECT TROP D, V8, DOI 10.1371/journal.pntd.0003354
   Ranganath C, 2012, NAT REV NEUROSCI, V13, P713, DOI 10.1038/nrn3338
   Robine J.-M., 2021, Ageing populations: We are living longer lives, but are we healthier
   Rougeron V, 2015, J CLIN VIROL, V64, P144, DOI 10.1016/j.jcv.2014.08.032
   Rueda FJM., 2013, Bateria psicologica para avaliacao da atencao-BPA
   Solinas A, 2015, WORLD J HEPATOL, V7, P922, DOI 10.4254/wjh.v7.i7.922
   Steel AJ, 2015, J ALZHEIMERS DIS, V47, P351, DOI 10.3233/JAD-140822
   Tekin S, 2002, J PSYCHOSOM RES, V53, P647, DOI 10.1016/S0022-3999(02)00428-2
   Tritsch SR, 2020, J RHEUMATOL, V47, P1267, DOI 10.3899/jrheum.190162
   Vairo F, 2019, INFECT DIS CLIN N AM, V33, P1003, DOI 10.1016/j.idc.2019.08.006
   van Ewijk R, 2021, BMC INFECT DIS, V21, DOI 10.1186/s12879-021-05876-4
   Waechter R, 2020, PLOS NEGLECT TROP D, V14, DOI 10.1371/journal.pntd.0008546
   Warren-Gash C, 2019, SCI REP-UK, V9, DOI 10.1038/s41598-019-41218-w
   Woods SP, 2009, NEUROPSYCHOL REV, V19, P152, DOI 10.1007/s11065-009-9102-5
NR 58
TC 10
Z9 10
U1 0
U2 0
PU FRONTIERS MEDIA SA
PI LAUSANNE
PA AVENUE DU TRIBUNAL FEDERAL 34, LAUSANNE, CH-1015, SWITZERLAND
SN 1664-0640
J9 FRONT PSYCHIATRY
JI Front. Psychiatry
PD APR 5
PY 2022
VL 13
AR 823218
DI 10.3389/fpsyt.2022.823218
PG 10
WC Psychiatry
WE Science Citation Index Expanded (SCI-EXPANDED); Social Science Citation Index (SSCI)
SC Psychiatry
GA 0X1JJ
UT WOS:000789470800001
PM 35449568
OA Green Published, gold
DA 2025-07-26
ER

PT J
AU Wang, Y
   Li, YZ
   Liu, LL
   Liu, XN
AF Wang, Yan
   Li, Yazhi
   Liu, Lili
   Liu, Xianning
TI A periodic Chikungunya model with virus mutation and transovarial
   transmission
SO CHAOS SOLITONS & FRACTALS
LA English
DT Article
DE Chikungunya dynamical model; Seasonal temperature change; Virus
   mutation; Transovarial transmission; Uniform persistence
ID DENGUE; AEGYPTI; DISEASE; DYNAMICS; OUTBREAK
AB In this paper, a Chikungunya dynamical model with virus mutation and transovarial transmission is developed, which incorporates the effect of seasonal temperature changes on disease transmission through time-dependent parameters. Firstly, the threshold parameter (Rm) that determines the persistence and ex -0 tinction of mosquito populations is given, and then the disease reproduction number R-0 is defined. Sec-ondly, it is proved that if (R-0(m)) > 1 and R-0 < 1, the disease disappears; if (R-0(m)) > 1 and R-0 > 1, then 0 0 Chikungunya with mutants and non-mutants will persist simultaneously. Finally, a case study is carried out with the data in Kerala, India, where the virus mutation causes the outbreak of Chikungunya. Data on newly confirmed human cases in the state between 2007 and 2010 is fitted and the theoretical results obtained in the previous section are validated. In addition, the effects of seasonal temperature change, virus mutation and transovarial transmission on the prevalence of the disease are studied by numerical simulations from different aspects. 2020 MSC: 34K13; 37N25; 92D30.(C) 2022 Elsevier Ltd. All rights reserved.
C1 [Li, Yazhi; Liu, Xianning] Southwest Univ, Sch Math & Stat, Key Lab Ecoenvironm Three Gorges Reservoir Reg, Minist Educ, Chongqing 400715, Peoples R China.
   [Li, Yazhi] Qiannan Normal Univ Nationalities, Sch Math & Stat, Key Lab Complex Syst & Intelligent Comp, Duyun 558000, Peoples R China.
   [Liu, Lili] Shanxi Univ, Complex Syst Res Ctr, Shanxi Key Lab Math Tech & Big Data Anal Dis Contr, Taiyuan 030006, Peoples R China.
C3 Southwest University - China; Qiannan Normal University of
   Nationalities; Shanxi University
RP Liu, XN (corresponding author), Southwest Univ, Sch Math & Stat, Key Lab Ecoenvironm Three Gorges Reservoir Reg, Minist Educ, Chongqing 400715, Peoples R China.
EM liuxn@swu.edu.cn
RI Liu, Lili/A-6605-2018; Liu, Xianning/AAD-3444-2019
FU National Natural Science Foundation of China [12101513, 12071382,
   11901326, 11601293]; China Postdoctoral Science Foundation
   [2021M702704]; Natural Science Foundation of Shanxi Province
   [201901D211160]; Natural Science Foundation of Chongqing, China
   [cstc2021jcyj-bshX0070]
FX This work was supported by the National Natural Science Foundation of
   China (No. 12101513, 12071382, 11901326, 11601293), China Postdoctoral
   Science Foundation (No. 2021M702704), the Natural Science Foundation of
   Shanxi Province (No. 201901D211160). It is also sponsored by Natural
   Science Foundation of Chongqing, China (No. cstc2021jcyj-bshX0070).
CR Agusto FB, 2016, COMPUT MATH METHOD M, V2016, DOI 10.1155/2016/4320514
   Alade TO, 2021, J APPL MATH COMPUT, V65, P575, DOI 10.1007/s12190-020-01405-9
   [Anonymous], CDC CLIN EVALUATION
   Barmak DH, 2014, EPIDEMIOL INFECT, V142, P545, DOI 10.1017/S0950268813001301
   Becker N, 2008, PARASITOL RES, V103, pS19, DOI 10.1007/s00436-008-1210-2
   Carrieri M, 2012, J MED ENTOMOL, V49, P388, DOI 10.1603/ME10259
   Christofferson RC, 2016, J INFECT DIS, V214, pS466, DOI 10.1093/infdis/jiw283
   Dumont Y, 2008, MATH BIOSCI, V213, P80, DOI 10.1016/j.mbs.2008.02.008
   Dumont Y, 2012, J MATH BIOL, V65, P809, DOI 10.1007/s00285-011-0477-6
   Dumont Y, 2010, MATH BIOSCI ENG, V7, P313, DOI 10.3934/mbe.2010.7.313
   Feng XM, 2019, SCI REP-UK, V9, DOI 10.1038/s41598-019-38792-4
   FOCKS DA, 1995, AM J TROP MED HYG, V53, P489, DOI 10.4269/ajtmh.1995.53.489
   Godaert L, 2018, J AM GERIATR SOC, V66, P1768, DOI 10.1111/jgs.15492
   Hale J., 1991, Dynamics and bifurcations
   Heath CJ, 2020, PLOS NEGLECT TROP D, V14, DOI 10.1371/journal.pntd.0008362
   Isea R, 2016, American Journal of Modern Physics and Application, V3, P11
   Kabir KMA, 2019, COMMUN NONLINEAR SCI, V76, P92, DOI 10.1016/j.cnsns.2019.04.007
   Kakarla SG, 2019, SCI TOTAL ENVIRON, V647, P66, DOI 10.1016/j.scitotenv.2018.07.461
   Kumar NP, 2008, J GEN VIROL, V89, P1945, DOI 10.1099/vir.0.83628-0
   Liu X, 2020, COMMUN NONLINEAR SCI, V90, P1
   Liu XZ, 2015, APPL MATH MODEL, V39, P3194, DOI 10.1016/j.apm.2014.10.035
   Lou YJ, 2017, J NONLINEAR SCI, V27, P573, DOI 10.1007/s00332-016-9344-3
   Magal P, 2005, SIAM J MATH ANAL, V37, P251, DOI 10.1137/S0036141003439173
   Manore CA, 2014, J THEOR BIOL, V356, P174, DOI 10.1016/j.jtbi.2014.04.033
   MCLEAN DM, 1974, CAN J MICROBIOL, V20, P255, DOI 10.1139/m74-040
   NISBET RM, 1983, THEOR POPUL BIOL, V23, P114, DOI 10.1016/0040-5809(83)90008-4
   Niyas KP, 2010, VIROL J, V7, DOI 10.1186/1743-422X-7-189
   Nsoesie EO, 2016, EUROSURVEILLANCE, V21, P7, DOI 10.2807/1560-7917.ES.2016.21.20.30234
   Okuneye KO, 2017, J BIOL SYST, V25, P545, DOI 10.1142/S0218339017400046
   Omori R, 2011, J THEOR BIOL, V271, P159, DOI 10.1016/j.jtbi.2010.12.004
   Paupy C, 2009, MICROBES INFECT, V11, P1177, DOI 10.1016/j.micinf.2009.05.005
   Pialoux G, 2007, LANCET INFECT DIS, V7, P319, DOI 10.1016/S1473-3099(07)70107-X
   Pongsumpun P, 2013, J BASIC APPL SCI RES, V3, P302
   Ruiz-Moreno D, 2012, PLOS NEGLECT TROP D, V6, DOI 10.1371/journal.pntd.0001918
   Santhosh SR, 2008, VIRUS RES, V135, P36, DOI 10.1016/j.virusres.2008.02.004
   Silva JVJ, 2018, ACTA TROP, V188, P213, DOI 10.1016/j.actatropica.2018.09.003
   Smith H. L., 1995, MONOTONE DYNAMICAL S, DOI [10.1090/S0273-0979-96-00642-8, DOI 10.1090/SURV/041]
   Sreekumar E, 2010, VIRUS GENES, V40, P14, DOI 10.1007/s11262-009-0411-9
   Thankachi UM, 2021, EPIDEMIOLOGICAL SITU
   Valdez LD, 2018, ECOL MODEL, V385, P96, DOI 10.1016/j.ecolmodel.2018.07.003
   Walter W., 1997, Ann. Polon. Math., V66, P269, DOI [10.4064/ap-66-1-269-274, DOI 10.4064/AP-66-1-269-274]
   Wang FB, 2019, SIAM J APPL DYN SYST, V18, P1498, DOI 10.1137/18M1236162
   Wang WD, 2008, J DYN DIFFER EQU, V20, P699, DOI 10.1007/s10884-008-9111-8
   Wang XN, 2018, B MATH BIOL, V80, P1962, DOI 10.1007/s11538-018-0447-x
   Wang XN, 2017, SIAM J APPL DYN SYST, V16, P853, DOI 10.1137/16M1087916
   Wang XN, 2017, B MATH BIOL, V79, P1155, DOI 10.1007/s11538-017-0276-3
   Wang Y, 2017, MATH COMPUT SIMULAT, V138, P31, DOI 10.1016/j.matcom.2016.12.011
   Wressnigg N, 2020, LANCET INFECT DIS, V20, P1193, DOI 10.1016/S1473-3099(20)30238-3
   Yakob L, 2013, PLOS ONE, V8, DOI 10.1371/journal.pone.0057448
   Zhao XQ, 2017, CMS BOOKS MATH, P317, DOI 10.1007/978-3-319-56433-3_12
   Zhao XQ, 2017, J DYN DIFFER EQU, V29, P67, DOI 10.1007/s10884-015-9425-2
   Zouache K, 2014, P ROY SOC B-BIOL SCI, V281, DOI 10.1098/rspb.2014.1078
NR 52
TC 3
Z9 4
U1 3
U2 17
PU PERGAMON-ELSEVIER SCIENCE LTD
PI OXFORD
PA THE BOULEVARD, LANGFORD LANE, KIDLINGTON, OXFORD OX5 1GB, ENGLAND
SN 0960-0779
EI 1873-2887
J9 CHAOS SOLITON FRACT
JI Chaos Solitons Fractals
PD MAY
PY 2022
VL 158
AR 112002
DI 10.1016/j.chaos.2022.112002
EA APR 2022
PG 19
WC Mathematics, Interdisciplinary Applications; Physics, Multidisciplinary;
   Physics, Mathematical
WE Science Citation Index Expanded (SCI-EXPANDED)
SC Mathematics; Physics
GA 1K7LK
UT WOS:000798778300014
DA 2025-07-26
ER

PT J
AU Palmeira, PHD
   Gois, BM
   Guerra-Gomes, IC
   Peixoto, RF
   Dias, CND
   Araujo, JMG
   Amaral, IPG
   Keesen, TSL
AF Palmeira, Pedro Henrique de Sousa
   Gois, Bruna Macedo
   Guerra-Gomes, Isabel Cristina
   Peixoto, Rephany Fonseca
   Dias, Cinthia Nobrega de Sousa
   Araujo, Joselio Maria Galvao
   Amaral, Ian P. G.
   Keesen, Tatjana Souza Lima
TI Downregulation of CD73 on CD4+T cells from patients with chronic
   Chikungunya infection
SO HUMAN IMMUNOLOGY
LA English
DT Article
DE Purinergic response; Coinhibitory receptor; Arbovirus; Arthritogenic
   alphavirus; Cytokines
ID CD4(+) T-CELLS; VIRUS-INFECTION; RHEUMATOID-ARTHRITIS; P2X(7) RECEPTOR;
   DENDRITIC CELLS; EXPRESSION; GENERATION; ADENOSINE; IMMUNITY; CD39
AB Chikungunya is an important mosquito-borne disease caused by the arthritogenic chikungunya virus, characterized by sporadic outbreaks all around the world. Although CD4+ T cells seem to have an important role in the pathogenesis of chikungunya, the mechanisms involved in this process are not yet fully elucidated. The ectoenzymes CD39 and CD73, also expressed by CD4 T lymphocytes, are involved in the hydrolysis of pro-inflammatory extracellular ATP and generation of immunosuppressive adenosine and seem to be modulated in some arthritogenic pathologies. However, their involvement in Chikungunya disease is unclear. Thus, using flow cytometry, we investigated peripheral CD4+ T cells from patients with acute and chronic chikungunya to assess the expression of ectonucleotidases CD39 and CD73 and coinhibitory receptors and production of cytokine and cytolytic granules. Patients in the acute phase dis -played increased levels of PD-1, CTLA-4, IL-10, and IFN-gamma compared to healthy individuals and patients in the chronic phase. Moreover, during chronic Chikungunya, analyses of Mean Fluorescent Intensity (MFI) demonstrated a reduced density of LAP, Perforin and Granzyme B compared to the healthy control. Finally, reduced levels of the ectoenzymes CD39 and CD73 expression was found during the chronic phase suggesting a possible modulation of extracellular ATP and adenosine by CD4+ T cells that may be involved in the persistence of arthritogenic symptoms. (c) 2022 American Society for Histocompatibility and Immunogenetics. Published by Elsevier Inc. All rights reserved.
C1 [Palmeira, Pedro Henrique de Sousa; Gois, Bruna Macedo; Guerra-Gomes, Isabel Cristina; Peixoto, Rephany Fonseca; Dias, Cinthia Nobrega de Sousa; Amaral, Ian P. G.; Keesen, Tatjana Souza Lima] Univ Fed Paraiba, Dept Cellular & Mol Biol, Immunol Infect Dis Lab, BR-58051900 Joao Pessoa, Brazil.
   [Araujo, Joselio Maria Galvao] Univ Fed Rio Grande do Norte, Mol Biol Canc & Infect Dis Lab Postgrad Program Pa, BR-59078970 Natal, Brazil.
C3 Universidade Federal da Paraiba; Universidade Federal do Rio Grande do
   Norte
RP Keesen, TSL (corresponding author), Univ Fed Paraiba, Dept Cellular & Mol Biol, Immunol Infect Dis Lab, BR-58051900 Joao Pessoa, Brazil.
EM tat.keesen@cbiotec.ufpb.br
RI Keesen, Tatjana/G-1062-2012; Araújo, Josélio/B-5502-2013; do Amaral,
   Ian/AAC-6999-2019
OI Keesen, Tatjana/0000-0003-0964-389X
FU Conselho Nacional de Desenvolvi-mento Cientifico e Tecnologico (CNPq)
   [428046/2018-5]
FX This work was supported by Conselho Nacional de Desenvolvi-mento
   Cientifico e Tecnologico (CNPq) [Contract number 428046/2018-5] .
CR Alvis-Zakzuk Nelson J, 2018, Value Health Reg Issues, V17, P32, DOI 10.1016/j.vhri.2018.01.004
   Amaral JK, 2020, AM J MED, V133, pE91, DOI 10.1016/j.amjmed.2019.10.005
   Antonioli L, 2013, TRENDS MOL MED, V19, P355, DOI 10.1016/j.molmed.2013.03.005
   Beavis PA, 2012, TRENDS IMMUNOL, V33, P231, DOI 10.1016/j.it.2012.02.009
   Belkaid Y, 2005, NAT IMMUNOL, V6, P353, DOI 10.1038/ni1181
   Brooks DG, 2006, NAT MED, V12, P1301, DOI 10.1038/nm1492
   Carrière M, 2014, J INFECT DIS, V209, P1321, DOI 10.1093/infdis/jit643
   Carter NA, 2012, ARTHRITIS RES THER, V14, DOI 10.1186/ar3736
   Cekic C, 2016, NAT REV IMMUNOL, V16, P177, DOI 10.1038/nri.2016.4
   Chrobak P, 2015, J IMMUNOL, V194, P2487, DOI 10.4049/jimmunol.1401416
   Clement M, 2016, PLOS PATHOG, V12, DOI 10.1371/journal.ppat.1006050
   Dias CND, 2018, IMMUNOLOGY, V155, P499, DOI 10.1111/imm.12992
   Dupuis-Maguiraga L, 2012, PLOS NEGLECT TROP D, V6, DOI 10.1371/journal.pntd.0001446
   Dwyer KM, 2020, NAT REV NEPHROL, V16, P509, DOI 10.1038/s41581-020-0304-7
   Ehrentraut H, 2012, PLOS ONE, V7, DOI 10.1371/journal.pone.0032416
   Faas MM, 2017, MOL ASPECTS MED, V55, P9, DOI 10.1016/j.mam.2017.01.002
   Faye O, 2013, VIROL J, V10, DOI 10.1186/1743-422X-10-311
   Fox JM, 2016, J IMMUNOL, V197, P4210, DOI 10.4049/jimmunol.1601426
   Gordon-Smith SB, 2015, ARTHRITIS RHEUMATOL, V67, P545, DOI 10.1002/art.38959
   Hawman DW, 2013, J VIROL, V87, P13878, DOI 10.1128/JVI.02666-13
   Hiroki CH, 2020, FRONT IMMUNOL, V10, DOI 10.3389/fimmu.2019.03108
   Hoarau JJ, 2010, J IMMUNOL, V184, P5914, DOI 10.4049/jimmunol.0900255
   Huber SR, 2014, FRONT IMMUNOL, V5, DOI 10.3389/fimmu.2014.00171
   Kong YX, 2019, J HEMATOL ONCOL, V12, DOI 10.1186/s13045-019-0728-3
   Kulkarni SP, 2017, EUR J CLIN MICROBIOL, V36, P2475, DOI 10.1007/s10096-017-3087-4
   Labadie K., J CLIN INVEST
   Labasi JM, 2002, J IMMUNOL, V168, P6436, DOI 10.4049/jimmunol.168.12.6436
   Lanciotti RS, 2007, EMERG INFECT DIS, V13, P764, DOI 10.3201/eid1305.070015
   Lee WWL, 2015, J VIROL, V89, P7893, DOI 10.1128/JVI.00998-15
   Luckheeram RV, 2012, CLIN DEV IMMUNOL, DOI 10.1155/2012/925135
   Lum FM, 2013, J IMMUNOL, V190, P6295, DOI 10.4049/jimmunol.1300304
   Mahalingam J, 2014, PLOS ONE, V9, DOI 10.1371/journal.pone.0108554
   McInnes IB, 2014, CLIN EXP RHEUMATOL, V32, P878
   Miner JJ, 2017, SCI TRANSL MED, V9, DOI 10.1126/scitranslmed.aah3438
   Moncrieffe H, 2010, J IMMUNOL, V185, P134, DOI 10.4049/jimmunol.0803474
   Neuberger A, 2017, J DERMATOL SCI, V87, P292, DOI 10.1016/j.jdermsci.2017.07.002
   Ohta A, 2012, FRONT IMMUNOL, V3, DOI 10.3389/fimmu.2012.00190
   Osada Y, 2019, CLIN EXP IMMUNOL, V195, P109, DOI 10.1111/cei.13214
   Ott PA, 2013, CLIN CANCER RES, V19, P5300, DOI 10.1158/1078-0432.CCR-13-0143
   Pepper M, 2011, NAT IMMUNOL, V12, P467, DOI 10.1038/ni.2038
   Peres RS, 2015, P NATL ACAD SCI USA, V112, P2509, DOI 10.1073/pnas.1424792112
   Petitdemange C, 2015, J ALLERGY CLIN IMMUN, V135, P846, DOI 10.1016/j.jaci.2015.01.039
   Poh C.M., 2020, FRONT IMMUNOL, V11, P1
   Regateiro FS, 2011, EUR J IMMUNOL, V41, P2955, DOI 10.1002/eji.201141512
   Schanoski AS, 2020, FRONT IMMUNOL, V10, DOI 10.3389/fimmu.2019.03083
   Schuler PJ, 2013, AIDS, V27, P1545, DOI 10.1097/QAD.0b013e328360c7f3
   Slobodin G, 2013, INFLAMMATION, V36, P1075, DOI 10.1007/s10753-013-9639-6
   Soares-Schanoski A, 2019, PLOS PATHOG, V15, DOI 10.1371/journal.ppat.1007880
   Sonderegger FL, 2012, J IMMUNOL, V188, P1381, DOI 10.4049/jimmunol.1102359
   Srivastava P, 2020, FRONT IMMUNOL, V11, DOI 10.3389/fimmu.2020.00695
   Swain SL, 2012, NAT REV IMMUNOL, V12, P136, DOI 10.1038/nri3152
   Takeuchi A, 2017, FRONT IMMUNOL, V8, DOI 10.3389/fimmu.2017.00194
   Teo TH, 2013, J IMMUNOL, V190, P259, DOI 10.4049/jimmunol.1202177
   Thanapati S, 2015, FRONT MICROBIOL, V6, DOI 10.3389/fmicb.2015.00895
   Tóth I, 2013, J LEUKOCYTE BIOL, V94, P551, DOI 10.1189/jlb.0113018
   Uhrlaub JL, 2016, PLOS PATHOG, V12, DOI 10.1371/journal.ppat.1005891
   Voskoboinik I, 2015, NAT REV IMMUNOL, V15, P388, DOI 10.1038/nri3839
   Watson H, 2020, CLIN RHEUMATOL, V39, P1679, DOI 10.1007/s10067-019-04919-1
   Wauquier N, 2011, J INFECT DIS, V204, P115, DOI 10.1093/infdis/jiq006
   Yang M, 2012, AM J PATHOL, V180, P2375, DOI 10.1016/j.ajpath.2012.03.010
   Yao S, 2015, MUCOSAL IMMUNOL, V8, P746, DOI 10.1038/mi.2014.106
   Yi JS, 2010, IMMUNOLOGY, V129, P474, DOI 10.1111/j.1365-2567.2010.03255.x
   Young AR, 2019, PLOS PATHOG, V15, DOI 10.1371/journal.ppat.1007993
   Zacca ER, 2021, J MOL BIOL, V433, DOI 10.1016/j.jmb.2020.10.021
   Zandi K., 2018, FRONT IMMUNOL, V9, P1
   Zarek PE, 2008, BLOOD, V111, P251, DOI 10.1182/blood-2007-03-081646
NR 66
TC 5
Z9 5
U1 0
U2 3
PU ELSEVIER SCIENCE INC
PI NEW YORK
PA STE 800, 230 PARK AVE, NEW YORK, NY 10169 USA
SN 0198-8859
EI 1879-1166
J9 HUM IMMUNOL
JI Hum. Immunol.
PD APR
PY 2022
VL 83
IS 4
BP 306
EP 318
DI 10.1016/j.humimm.2022.01.006
EA APR 2022
PG 13
WC Immunology
WE Science Citation Index Expanded (SCI-EXPANDED)
SC Immunology
GA 0Z2XB
UT WOS:000790938900004
PM 35078640
DA 2025-07-26
ER

PT J
AU de Souza, TMA
   Fernandes-Santos, C
   de Oliveira, JAD
   Tomé, LCT
   Fiestas-Solórzano, VE
   Nunes, PCG
   Guimaraes, GMC
   Sánchez-Arcila, JC
   Paiva, IA
   de Souza, LJ
   Damasco, PV
   Frutuoso, VD
   Heringer, M
   De Oliveira-Pinto, LM
   Pinheiro, RO
   dos Santos, FB
   de Azeredo, EL
AF Alves de Souza, Thiara Manuele
   Fernandes-Santos, Caroline
   da Paixao de Oliveira, Jessica Araujo
   Teixeira Tome, Larissa Cristina
   Fiestas-Solorzano, Victor Edgar
   Guerra Nunes, Priscila Conrado
   Costa Guimaraes, Gabriel Macedo
   Sanchez-Arcila, Juan Camilo
   Paiva, Iury Amancio
   de Souza, Luis Jose
   Damasco, Paulo Vieira
   Frutuoso, Valber da Silva
   Heringer, Manoela
   De Oliveira-Pinto, Luzia Maria
   Pinheiro, Roberta Olmo
   dos Santos, Flavia Barreto
   de Azeredo, Elzinandes Leal
TI Increased Indoleamine 2,3-Dioxygenase 1 (IDO-1) Activity and
   Inflammatory Responses during Chikungunya Virus Infection
SO PATHOGENS
LA English
DT Article
DE chikungunya; indoleamine 2,3-dioxygenase 1; cytokines; chemokines
ID REGULATORY T-CELLS; MONOCYTE CHEMOTACTIC PROTEIN-1; TRYPTOPHAN
   CATABOLISM; RHEUMATOID-ARTHRITIS; 2,3 DIOXYGENASE; MOUSE MODEL;
   CHEMOKINES; DISEASE; INTERLEUKIN-6; PATHOGENESIS
AB Chikungunya virus (CHIKV) infection causes intense cytokine/chemokine inflammatory responses and debilitating joint pain. Indoleamine2,3-dioxygenase 1 (IDO-1) is an enzyme that initiates the tryptophan degradation that is important in initial host innate immune defense against infectious pathogens. Besides that, IDO-1 activation acts as a regulatory mechanism to prevent over-active host immune responses. In this study, we evaluated IDO-1 activity and cytokine/chemokine patterns in CHIKV patients. Higher IDO-1 (Kyn/Trp ratio) activation was observed during the early acute phase of CHIKV infection and declined in the chronic phase. Importantly, increased concentrations of Tumor Necrosis Factor-alpha (TNF-alpha), Interleukin-6 (IL-6), Interferon gamma (IFN-gamma), C-C motif chemokine ligand 2/Monocyte Chemoattractant Protein-1 (CCL2/MCP-1) and C-X-C motif chemokine ligand 10/Interferon Protein-10 (CXCL10/IP-10) were found in the acute phase of infection, while C-C motif chemokine ligand 4/Macrophage Inflammatory Protein 1 beta (CCL4/MIP-1 beta) was found at increased concentrations in the chronic phase. Likewise, CHIKV patients with arthritis had significantly higher concentrations of CCL4/MIP-1 beta compared to patients without arthritis. Taken together, these data demonstrated increased IDO-1 activity, possibly exerting both antiviral effects and regulating exacerbated inflammatory responses. CCL4/MIP-1 beta may have an important role in the persistent inflammation and arthritic symptoms following chikungunya infection.
C1 [Alves de Souza, Thiara Manuele; Fernandes-Santos, Caroline; Teixeira Tome, Larissa Cristina; Fiestas-Solorzano, Victor Edgar; Guerra Nunes, Priscila Conrado; Costa Guimaraes, Gabriel Macedo; Sanchez-Arcila, Juan Camilo; Paiva, Iury Amancio; De Oliveira-Pinto, Luzia Maria; dos Santos, Flavia Barreto; de Azeredo, Elzinandes Leal] Fundacao Oswaldo Cruz, Oswaldo Cruz Inst, Viral Immunol Lab, FIOCRUZ, BR-21040360 Rio De Janeiro, Brazil.
   [da Paixao de Oliveira, Jessica Araujo; Pinheiro, Roberta Olmo] Fundacao Oswaldo Cruz, Oswaldo Cruz Inst, Leprosy Lab, FIOCRUZ, BR-21040360 Rio De Janeiro, Brazil.
   [de Souza, Luis Jose] Fac Med, Reference Ctr Immune & Infect Dis CRDI, BR-28025496 Rio De Janeiro, Brazil.
   [Damasco, Paulo Vieira] Fed Univ State Rio de Janeiro UniRio, Gaffree Guinle Univ Hosp, Med & Surg Sch, Dept Gen Med, BR-20270004 Rio De Janeiro, Brazil.
   [Frutuoso, Valber da Silva] Fundacao Oswaldo Cruz, Oswaldo Cruz Inst, Lab Immunopharmacol, FIOCRUZ, BR-21040360 Rio De Janeiro, Brazil.
   [Heringer, Manoela] Paulo Niemeyer State Brain Inst, Brain Biomed Lab, BR-20231092 Rio De Janeiro, Brazil.
C3 Fundacao Oswaldo Cruz; Fundacao Oswaldo Cruz; Universidade Federal do
   Estado do Rio de Janeiro; Fundacao Oswaldo Cruz
RP de Azeredo, EL (corresponding author), Fundacao Oswaldo Cruz, Oswaldo Cruz Inst, Viral Immunol Lab, FIOCRUZ, BR-21040360 Rio De Janeiro, Brazil.
EM thiara.biomed@gmail.com; carol.uned@gmail.com;
   jessicapaixao-@hotmail.com; larissacristinateixeiratome@gmail.com;
   vicfiso@gmail.com; priscila.nunes87@gmail.com;
   gabrielmcguimaraes@gmail.com; sanchezarcila.jc@gmail.com;
   iury.iap@gmail.com; luizjosedes@gmail.com; paulovieiradamasco@gmail.com;
   vsfrutuoso@gmail.com; manoelaheringer@yahoo.com.br;
   1pinto@ioc.fiocruz.br; robertaolmo@gmail.com; flaviab@ioc.fiocruz.br;
   elzinandes@ioc.fiocruz.br
RI ; Santos, Flavia/AAI-8292-2021; Guimarães, Gabriel/AAF-8455-2019;
   Damasco, Paulo/AAD-2097-2020; Fiestas, Victor/J-6894-2019; Pinheiro,
   R/A-2525-2013; de-Oliveira-Pinto, Luzia/AAX-6421-2021; Azeredo,
   Elzinandes/MBH-0473-2025; Pinheiro, Roberta/A-2525-2013
OI Santos, Flavia/0000-0002-1309-5366; Nunes, Priscila/0000-0002-4841-9308;
   Fernandes-Santos, Caroline/0000-0002-4984-1287; Sanchez-Arcila, Juan
   Camilo/0000-0002-6879-4439; FIESTAS SOLORZANO, VICTOR
   EDGAR/0000-0002-5554-3542; Paiva, Iury/0000-0002-3243-0414; Guimaraes,
   Gabriel/0000-0002-8213-1498; Pinheiro, Roberta/0000-0001-8471-4227
FU Programa de Acoes Estrategicas para o Desenvolvimento e Fortalecimento
   dos Laboratorios Credenciados e das Areas de Apoio A Pesquisa (PAEF);
   Fundacao de Amparo a Pesquisa do Estado do Rio de Janeiro (FAPERJ)
   [E-26/210.268/2019, E-26/010.002420/2019, E-26/201/244/2021]; Conselho
   Nacional de Desenvolvimento Cientifico e Tecnologico (CNPq); Coordenacao
   de Aperfeicoamento de Pessoal de Nivel Superior (CAPES)
FX Funding was obtained from the Programa de Acoes Estrategicas para o
   Desenvolvimento e Fortalecimento dos Laboratorios Credenciados e das
   Areas de Apoio A Pesquisa (PAEF), the Fundacao de Amparo a Pesquisa do
   Estado do Rio de Janeiro (FAPERJ) grant number E-26/210.268/2019,
   E-26/010.002420/2019 and E-26/201/244/2021, respectively, Conselho
   Nacional de Desenvolvimento Cientifico e Tecnologico (CNPq) and
   Coordenacao de Aperfeicoamento de Pessoal de Nivel Superior (CAPES).
CR Adams O, 2004, J VIROL, V78, P2632, DOI 10.1128/JVI.78.5.2632-2636.2004
   Agere SA, 2017, FRONT IMMUNOL, V8, DOI 10.3389/fimmu.2017.01341
   Akira S, 2006, CELL, V124, P783, DOI 10.1016/j.cell.2006.02.015
   de Souza TMA, 2018, VIRUSES-BASEL, V10, DOI 10.3390/v10110623
   Amaral JK, 2020, AM J MED, V133, pE91, DOI 10.1016/j.amjmed.2019.10.005
   de Brito CAA, 2020, REV SOC BRAS MED TRO, V53, DOI 10.1590/0037-8682-0529-2020
   Azeredo Elzinandes Leal, 2018, PLoS Curr, V10, DOI 10.1371/currents.outbreaks.0bf6aeb4d30824de63c4d5d745b217f5
   Becerra A, 2009, J GEN VIROL, V90, P810, DOI 10.1099/vir.0.004416-0
   Bertazzo A, 1999, ADV EXP MED BIOL, V467, P565
   Boasso A, 2007, CURR DRUG METAB, V8, P217, DOI 10.2174/138920007780362527
   Bodaghi B, 1999, J IMMUNOL, V162, P957
   de Lima ECB, 2020, REV INST MED TROP SP, V62, DOI [10.1590/S1678-9946202062040, 10.1590/s1678-9946202062040]
   Burt FJ, 2017, LANCET INFECT DIS, V17, pE107, DOI 10.1016/S1473-3099(16)30385-1
   Campbell BM, 2014, FRONT NEUROSCI-SWITZ, V8, DOI 10.3389/fnins.2014.00012
   Chirathaworn C, 2020, PATHOGENS, V9, DOI 10.3390/pathogens9060415
   Chopra A, 2012, EPIDEMIOL INFECT, V140, P842, DOI 10.1017/S0950268811001300
   Chow A, 2011, J INFECT DIS, V203, P149, DOI 10.1093/infdis/jiq042
   Chusri S, 2011, AM J TROP MED HYG, V85, P386, DOI 10.4269/ajtmh.2011.10-0725
   Couderc T, 2015, ANTIVIR RES, V121, P120, DOI 10.1016/j.antiviral.2015.07.002
   Criado G, 2009, ARTHRITIS RHEUM-US, V60, P1342, DOI 10.1002/art.24446
   Vieira CJDP, 2015, ACTA TROP, V147, P12, DOI 10.1016/j.actatropica.2015.03.020
   Lima MED, 2019, ACTA TROP, V197, DOI 10.1016/j.actatropica.2019.105064
   Sales JD, 2011, CLIN EXP IMMUNOL, V165, P251, DOI 10.1111/j.1365-2249.2011.04412.x
   Deshmane SL, 2009, J INTERF CYTOK RES, V29, P313, DOI 10.1089/jir.2008.0027
   Fallarino F, 2006, J IMMUNOL, V176, P6752, DOI 10.4049/jimmunol.176.11.6752
   Ferreira AS, 2021, REV INST MED TROP SP, V63, DOI [10.1590/S1678-9946202163016, 10.1590/s1678-9946202163016]
   Fialho L.G., 2017, Virol. Reports, V7, P9, DOI [10.1016/j.virep.2017.02.001, DOI 10.1016/J.VIREP.2017.02.001]
   Forrest CM, 2003, ADV EXP MED BIOL, V527, P287
   Geisler S, 2020, INT J INFECT DIS, V91, P162, DOI 10.1016/j.ijid.2019.12.005
   Hoarau JJ, 2010, J IMMUNOL, V184, P5914, DOI 10.4049/jimmunol.0900255
   Jacob-Nascimento LC, 2021, FRONT IMMUNOL, V12, DOI 10.3389/fimmu.2021.744183
   Johnson BW, 2016, J INFECT DIS, V214, pS471, DOI 10.1093/infdis/jiw274
   Kang KY, 2015, J RHEUMATOL, V42, P2003, DOI 10.3899/jrheum.141505
   Kokkonen H, 2010, ARTHRITIS RHEUM-US, V62, P383, DOI 10.1002/art.27186
   Krishnan SM, 2021, PATHOGENS, V10, DOI 10.3390/pathogens10020166
   Labadie K, 2010, J CLIN INVEST, V120, P894, DOI 10.1172/JCI40104
   Lanciotti RS, 2008, EMERG INFECT DIS, V14, P1232, DOI 10.3201/eid1408.080287
   LANCIOTTI RS, 1992, J CLIN MICROBIOL, V30, P545, DOI 10.1128/JCM.30.3.545-551.1992
   Lee AJ, 2018, FRONT IMMUNOL, V9, DOI 10.3389/fimmu.2018.02061
   Lee WWL, 2015, J VIROL, V89, P7893, DOI 10.1128/JVI.00998-15
   Lohachanakul J, 2012, MICROBIOL IMMUNOL, V56, P134, DOI 10.1111/j.1348-0421.2011.00417.x
   MacKenzie CR, 2007, CURR DRUG METAB, V8, P237, DOI 10.2174/138920007780362518
   Maghazachi AA, 2010, CURR TOP MICROBIOL, V341, P37, DOI 10.1007/82_2010_20
   Maurer M, 2004, INT J BIOCHEM CELL B, V36, P1882, DOI 10.1016/j.biocel.2003.10.019
   Medzhitov R, 2021, SCIENCE, V374, P1070, DOI 10.1126/science.abi5200
   Mellor AL, 1999, IMMUNOL TODAY, V20, P469, DOI 10.1016/S0167-5699(99)01520-0
   Ministerio da Saude, 2021, B EPIDEMIOLOGICO, V52, P2020
   Ministerio da Saude, 2020, B EPIDEMIOLOGICO, V51, P2020
   Ministerio da Saude, 2015, FEBR CHIK MAN CLIN
   Morrison TE, 2011, AM J PATHOL, V178, P32, DOI 10.1016/j.ajpath.2010.11.018
   Munn DH, 2013, TRENDS IMMUNOL, V34, P137, DOI 10.1016/j.it.2012.10.001
   Neville Lewis F., 1997, Cytokine and Growth Factor Reviews, V8, P207, DOI 10.1016/S1359-6101(97)00015-4
   Ng LFP, 2009, PLOS ONE, V4, DOI 10.1371/journal.pone.0004261
   Ninla-aesong P, 2019, VIRAL IMMUNOL, V32, P442, DOI 10.1089/vim.2019.0064
   Obojes K, 2005, J VIROL, V79, P7768, DOI 10.1128/JVI.79.12.7768-7776.2005
   Petitdemange C, 2011, PLOS PATHOG, V7, DOI 10.1371/journal.ppat.1002268
   Rossi D, 2000, ANNU REV IMMUNOL, V18, P217, DOI 10.1146/annurev.immunol.18.1.217
   Rulli NE, 2011, J INFECT DIS, V204, P1026, DOI 10.1093/infdis/jir470
   Sánchez-Arcila JC, 2020, INTERVIROLOGY, V63, P33, DOI 10.1159/000510223
   Schilte C, 2013, PLOS NEGLECT TROP D, V7, DOI 10.1371/journal.pntd.0002137
   Sun XM, 2017, CELL REP, V21, P3471, DOI 10.1016/j.celrep.2017.11.087
   Nunes MRT, 2015, BMC MED, V13, DOI 10.1186/s12916-015-0348-x
   Teo TH, 2015, J VIROL, V89, P7955, DOI 10.1128/JVI.00909-15
   Teo TH, 2013, J IMMUNOL, V190, P259, DOI 10.4049/jimmunol.1202177
   Thanapati S, 2015, FRONT MICROBIOL, V6, DOI 10.3389/fmicb.2015.00895
   Thiberville SD, 2013, ANTIVIR RES, V99, P345, DOI 10.1016/j.antiviral.2013.06.009
   Wauquier N, 2011, J INFECT DIS, V204, P115, DOI 10.1093/infdis/jiq006
   Young AR, 2019, PLOS PATHOG, V15, DOI 10.1371/journal.ppat.1007993
   Yuan FL, 2010, BIOCHEM BIOPH RES CO, V402, P173, DOI 10.1016/j.bbrc.2010.09.120
   Zaiss MM, 2010, J IMMUNOL, V184, P7238, DOI 10.4049/jimmunol.0903841
NR 70
TC 10
Z9 10
U1 1
U2 5
PU MDPI
PI BASEL
PA ST ALBAN-ANLAGE 66, CH-4052 BASEL, SWITZERLAND
EI 2076-0817
J9 PATHOGENS
JI Pathogens
PD APR
PY 2022
VL 11
IS 4
AR 444
DI 10.3390/pathogens11040444
PG 21
WC Microbiology
WE Science Citation Index Expanded (SCI-EXPANDED)
SC Microbiology
GA 0T5ZA
UT WOS:000787045500001
PM 35456119
OA gold, Green Published
DA 2025-07-26
ER

PT J
AU Azar, SR
   Campos, RK
   Yun, RM
   Strange, T
   Rossi, SL
   Hanley, KA
   Vasilakis, N
   Weaver, SC
AF Azar, Sasha R.
   Campos, Rafael K.
   Yun, Ruimei
   Strange, Taylor
   Rossi, Shannan L.
   Hanley, Kathryn A.
   Vasilakis, Nikos
   Weaver, Scott C.
TI Aedes aegypti Shows Increased Susceptibility to Zika Virus via
   Both In Vitro and In Vivo Models of Type II Diabetes
SO VIRUSES-BASEL
LA English
DT Article
DE Aedes aegypti; zika virus; type II diabetes; TGF-beta; immunological
   cross-talk
ID MOUSE MODEL; CHIKUNGUNYA; INFECTION; MELLITUS; DENGUE; TRANSMISSION;
   HEMOGLOBIN; COMPETENCE; EMERGENCE
AB Chronic conditions like type II diabetes (T2DM) have long been known to exacerbate many infectious diseases. For many arboviruses, including Zika virus (ZIKV), severe outcomes, morbidity and mortality usually only occur in patients with such pre-existing conditions. However, the effects of T2DM and other pre-existing conditions on human blood (e.g., hypo/hyperinsulinemia, hyperglycemia and hyperlipidemia) that may impact infectivity of arboviruses for vectors is largely unexplored. We investigated whether the susceptibility of Aedes aegypti mosquitoes was affected when the mosquitoes fed on "diabetic" bloodmeals, such as bloodmeals composed of artificially glycosylated erythrocytes or those from viremic, diabetic mice (LEPRDB/DB). Increasing glycosylation of erythrocytes from hemoglobin A1c (HgbA1c) values of 5.5-5.9 to 6.2 increased the infection rate of a Galveston, Texas strain of Ae. aegypti to ZIKV strain PRVABC59 at a bloodmeal titer of 4.14 log10 FFU/mL from 0.0 to 40.9 and 42.9%, respectively. ZIKV was present in the blood of viremic LEPRDB/DB mice at similar levels as isogenic control C57BL/6J mice (3.3 log10 FFU/mL and 3.6 log10 FFU/mL, respectively. When mice sustained a higher ZIKV viremia of 4.6 log10 FFU/mL, LEPRDB/DB mice infected 36.3% of mosquitoes while control C57BL/6J mice with a viremia of 4.2 log10 FFU/mL infected only 4.1%. Additionally, when highly susceptible Ae. aegypti Rockefeller mosquitoes fed on homozygous LEPRDB/DB, heterozygous LEPRWT/DB, and control C57BL/6J mice with viremias of approximate to 4 log10 FFU/mL, 54%, 15%, and 33% were infected, respectively. In total, these data suggest that the prevalence of T2DM in a population may have a significant impact on ZIKV transmission and indicates the need for further investigation of the impacts of pre-existing metabolic conditions on arbovirus transmission.
C1 [Azar, Sasha R.; Campos, Rafael K.; Strange, Taylor; Rossi, Shannan L.; Vasilakis, Nikos] Univ Texas Med Branch, Dept Pathol, Galveston, TX 77555 USA.
   [Campos, Rafael K.; Yun, Ruimei; Weaver, Scott C.] Univ Texas Med Branch, Dept Microbiol & Immunol, Galveston, TX 77555 USA.
   [Rossi, Shannan L.; Vasilakis, Nikos] Univ Texas Med Branch, Ctr Biodef & Emerging Infect Dis, Galveston, TX 77555 USA.
   [Rossi, Shannan L.; Vasilakis, Nikos; Weaver, Scott C.] Univ Texas Med Branch, Ctr Trop Dis, Galveston, TX 77555 USA.
   [Rossi, Shannan L.; Vasilakis, Nikos; Weaver, Scott C.] Univ Texas Med Branch, Inst Human Infect & Immun, Galveston, TX 77555 USA.
   [Hanley, Kathryn A.] New Mexico State Univ, Dept Biol, Las Cruces, NM 88003 USA.
   [Vasilakis, Nikos; Weaver, Scott C.] Univ Texas Med Branch, World Reference Ctr Emerging Viruses & Arboviruse, Galveston, TX 77555 USA.
   [Vasilakis, Nikos; Weaver, Scott C.] Univ Texas Med Branch, Ctr Vector Borne & Zoonot Dis, Galveston, TX 77555 USA.
   [Vasilakis, Nikos] Univ Texas Med Branch, Dept Prevent Med & Populat Hlth, Galveston, TX 77555 USA.
C3 University of Texas System; University of Texas Medical Branch
   Galveston; University of Texas System; University of Texas Medical
   Branch Galveston; University of Texas System; University of Texas
   Medical Branch Galveston; University of Texas System; University of
   Texas Medical Branch Galveston; University of Texas System; University
   of Texas Medical Branch Galveston; New Mexico State University;
   University of Texas System; University of Texas Medical Branch
   Galveston; University of Texas System; University of Texas Medical
   Branch Galveston; University of Texas System; University of Texas
   Medical Branch Galveston
RP Vasilakis, N (corresponding author), Univ Texas Med Branch, Dept Pathol, Galveston, TX 77555 USA.; Weaver, SC (corresponding author), Univ Texas Med Branch, Dept Microbiol & Immunol, Galveston, TX 77555 USA.; Vasilakis, N (corresponding author), Univ Texas Med Branch, Ctr Biodef & Emerging Infect Dis, Galveston, TX 77555 USA.; Vasilakis, N; Weaver, SC (corresponding author), Univ Texas Med Branch, Ctr Trop Dis, Galveston, TX 77555 USA.; Vasilakis, N; Weaver, SC (corresponding author), Univ Texas Med Branch, Inst Human Infect & Immun, Galveston, TX 77555 USA.; Vasilakis, N; Weaver, SC (corresponding author), Univ Texas Med Branch, World Reference Ctr Emerging Viruses & Arboviruse, Galveston, TX 77555 USA.; Vasilakis, N; Weaver, SC (corresponding author), Univ Texas Med Branch, Ctr Vector Borne & Zoonot Dis, Galveston, TX 77555 USA.; Vasilakis, N (corresponding author), Univ Texas Med Branch, Dept Prevent Med & Populat Hlth, Galveston, TX 77555 USA.
EM srazar@utmb.edu; rkkroonc@utmb.edu; ruyun@utmb.edu; tastrang@utmb.edu;
   slrossi@utmb.edu; khanley@nmsu.edu; nivasila@utmb.edu; sweaver@utmb.edu
RI ; Campos, Rafael/AAB-5135-2020; Vasilakis, Nikos/ABE-7318-2020; Weaver,
   Scott/D-6490-2011
OI Azar, Sasha/0000-0002-9182-216X; Vasilakis, Nikos/0000-0002-0708-3289;
   Kroon Campos, Rafael/0000-0002-4852-0449; Weaver,
   Scott/0000-0001-8016-8556
FU Institute for Human Infections and Immunity Pilot Grant; NIH
   [5R01AI121452-05]
FX This research was supported by an Institute for Human Infections and
   Immunity Pilot Grant (N.V.) and NIH grant 5R01AI121452-05 (SCW).
CR Abbafati C, 2020, LANCET, V396, P1204
   Ahlers LRH, 2019, CELL REP, V29, P1946, DOI 10.1016/j.celrep.2019.10.029
   [Anonymous], 2017, National Center for Chronic Disease Prevention and Health Promotion: Division of Nutrition, Physical Activity, and Obesity, P1
   Azar SR, 2020, JOVE-J VIS EXP, DOI 10.3791/61112
   Azar SR, 2018, VIRUSES-BASEL, V10, DOI 10.3390/v10110661
   Azar SR, 2017, AM J TROP MED HYG, V97, P330, DOI 10.4269/ajtmh.16-0969
   Burke SJ, 2017, J DIABETES RES, V2017, DOI 10.1155/2017/8503754
   Cator LJ, 2015, SCI REP-UK, V5, DOI 10.1038/srep11947
   Cavicchioli R, 2019, NAT REV MICROBIOL, V17, P569, DOI 10.1038/s41579-019-0222-5
   Chen CY, 2015, INT J MOL SCI, V16, P3820, DOI 10.3390/ijms16023820
   Chuong C, 2020, BMC BIOL, V18, DOI 10.1186/s12915-020-00828-x
   da Silva GB Jr, 2019, T ROY SOC TROP MED H, V113, P221, DOI 10.1093/trstmh/try127
   Barreto FKD, 2018, DIABETOL METAB SYNDR, V10, DOI 10.1186/s13098-018-0329-2
   Ding L, 2018, J DIABETES, V10, P365, DOI 10.1111/1753-0407.12640
   Drexler AL, 2014, PLOS PATHOG, V10, DOI 10.1371/journal.ppat.1004231
   Espinal MA, 2019, AM J PUBLIC HEALTH, V109, P387, DOI 10.2105/AJPH.2018.304849
   Osuna-Ramos JF, 2018, FRONT CELL INFECT MI, V8, DOI 10.3389/fcimb.2018.00388
   Gorman MJ, 2018, CELL HOST MICROBE, V23, P672, DOI 10.1016/j.chom.2018.04.003
   Gould E, 2017, ONE HEALTH-AMSTERDAM, V4, P1, DOI 10.1016/j.onehlt.2017.06.001
   Hajat C, 2018, BMJ GLOB HEALTH, V3, DOI 10.1136/bmjgh-2018-000874
   Htun NSN, 2015, PLOS NEGLECT TROP D, V9, DOI 10.1371/journal.pntd.0003741
   Ivanovic V, 2003, EUR J CANCER, V39, P454, DOI 10.1016/S0959-8049(02)00502-6
   Jean-Baptiste E, 2016, AM J TROP MED HYG, V95, P1345, DOI 10.4269/ajtmh.16-0320
   Karna AK, 2018, VIRUSES-BASEL, V10, DOI 10.3390/v10080434
   Koerber-Rosso I, 2021, MOL CELL PEDIATR, V8, DOI 10.1186/s40348-021-00119-7
   Kyrtsonis MC, 1998, MED ONCOL, V15, P124, DOI 10.1007/BF02989591
   Lazear HM, 2016, CELL HOST MICROBE, V19, P720, DOI 10.1016/j.chom.2016.03.010
   Lee IK, 2020, J MICROBIOL IMMUNOL, V53, P69, DOI 10.1016/j.jmii.2017.12.005
   Lieber MJ, 2004, MOL IMMUNOL, V41, P965, DOI 10.1016/j.molimm.2004.06.001
   Luckhart S, 2008, EXP PARASITOL, V118, P290, DOI 10.1016/j.exppara.2007.08.013
   Mayer SV, 2017, ACTA TROP, V166, P155, DOI 10.1016/j.actatropica.2016.11.020
   Moini J., 2019, Epidemiology of Diabetes ed, P25, DOI DOI 10.1016/B978-0-12-816864-6.00003-1
   Morrison TE, 2017, J VIROL, V91, DOI 10.1128/JVI.00009-17
   Musso D, 2018, LANCET INFECT DIS, V18, pE355, DOI 10.1016/S1473-3099(18)30269-X
   Nandhini TA, 2003, CLIN CHIM ACTA, V336, P129, DOI 10.1016/S0009-8981(03)00337-1
   Neves-Souza PCF, 2005, BMC INFECT DIS, V5, DOI 10.1186/1471-2334-5-64
   Owora AH, 2018, CURR DIABETES REV, V14, P196, DOI 10.2174/1573399812666161129154559
   Paeschke S, 2021, FRONT NUTR, V8, DOI 10.3389/fnut.2021.741249
   Pakpour N, 2016, MALARIA J, V15, DOI 10.1186/s12936-016-1277-7
   Pakpour N, 2014, CURR OPIN INSECT SCI, V3, P1, DOI 10.1016/j.cois.2014.07.001
   Pakpour N, 2013, MICROBES INFECT, V15, P243, DOI 10.1016/j.micinf.2013.01.003
   Pang JX, 2012, PLOS NEGLECT TROP D, V6, DOI 10.1371/journal.pntd.0001641
   Pietri JE, 2015, DEV COMP IMMUNOL, V53, P134, DOI 10.1016/j.dci.2015.06.012
   Price I, 2013, J THEOR BIOL, V334, P173, DOI 10.1016/j.jtbi.2013.05.028
   Rask-Madsen C, 2012, ARTERIOSCL THROM VAS, V32, P2052, DOI 10.1161/ATVBAHA.111.241919
   Reslan A, 2021, INT J MOL SCI, V22, DOI 10.3390/ijms22052495
   Rossi SL, 2016, CELL STEM CELL, V19, P4, DOI 10.1016/j.stem.2016.06.009
   Rossi SL, 2016, AM J TROP MED HYG, V94, P1362, DOI 10.4269/ajtmh.16-0111
   Roundy CM, 2017, EMERG INFECT DIS, V23, P625, DOI 10.3201/eid2304.161484
   Saleh J, 2015, WORLD J CARDIOL, V7, P449, DOI 10.4330/wjc.v7.i8.449
   de Lima STS, 2021, CLIN INFECT DIS, V73, pE2436, DOI 10.1093/cid/ciaa1038
   Sompong W, 2015, PLOS ONE, V10, DOI 10.1371/journal.pone.0129495
   Tamrakar AK, 2009, ARCH MED RES, V40, P73, DOI 10.1016/j.arcmed.2008.12.001
   Thermo Fisher Scientific, PROINFL CYT OV
   van Crevel R, 2017, LANCET DIABETES ENDO, V5, P457, DOI 10.1016/S2213-8587(16)30081-X
   Verma S, 2017, DIAB MET SYND CLIN R, V11, P73, DOI 10.1016/j.dsx.2016.06.017
   Wagar ZL, 2017, INSECT MOL BIOL, V26, P734, DOI 10.1111/imb.12334
   Wang BX, 2014, CURR DIABETES REV, V10, P131, DOI 10.2174/1573399810666140508121012
   Ward BW, 2014, PREV CHRONIC DIS, V11, DOI 10.5888/pcd11.130389
   Weaver SC, 2004, NAT REV MICROBIOL, V2, P789, DOI 10.1038/nrmicro1006
   Weaver SC, 2018, ANTIVIR RES, V156, P80, DOI 10.1016/j.antiviral.2018.06.009
   Weaver SC, 2018, ANNU REV MED, V69, P395, DOI 10.1146/annurev-med-050715-105122
   Weaver SC, 2010, ANTIVIR RES, V85, P328, DOI 10.1016/j.antiviral.2009.10.008
   Weger-Lucarelli J, 2019, PLOS PATHOG, V15, DOI 10.1371/journal.ppat.1008089
   Weng SC, 2021, PARASITE VECTOR, V14, DOI 10.1186/s13071-021-04877-1
   Werneck GL, 2018, MEM I OSWALDO CRUZ, V113, DOI 10.1590/0074-02760180082
   Wilder-Smith Annelies, 2017, Lancet Infect Dis, V17, pe101, DOI 10.1016/S1473-3099(16)30518-7
   Williams M, 2014, AM J TROP MED HYG, V91, P611, DOI 10.4269/ajtmh.13-0600
   Yang JY, 2009, AM J PHYSIOL-HEART C, V297, pH1208, DOI 10.1152/ajpheart.00396.2009
   Zaccardi F, 2016, POSTGRAD MED J, V92, P63, DOI 10.1136/postgradmedj-2015-133281
NR 70
TC 5
Z9 5
U1 0
U2 1
PU MDPI
PI BASEL
PA ST ALBAN-ANLAGE 66, CH-4052 BASEL, SWITZERLAND
EI 1999-4915
J9 VIRUSES-BASEL
JI Viruses-Basel
PD APR
PY 2022
VL 14
IS 4
AR 665
DI 10.3390/v14040665
PG 15
WC Virology
WE Science Citation Index Expanded (SCI-EXPANDED)
SC Virology
GA 0T3NU
UT WOS:000786877500001
PM 35458395
OA gold, Green Published
DA 2025-07-26
ER

PT J
AU da Silva, LCM
   Platner, FD
   Fonseca, LD
   Rossato, VF
   de Andrade, DCP
   Valente, JD
   Brain, SD
   Fernandes, ES
AF da Silva, Liziane Cristine Malaquias
   da Silva Platner, Fernanda
   da Silva Fonseca, Lauany
   Rossato, Virgilio Frota
   de Andrade, Dian Carlos Pereira
   de Sousa Valente, Joao
   Brain, Susan Diana
   Fernandes, Elizabeth Soares
TI Ocular Manifestations of Chikungunya Infection: A Systematic Review
SO PATHOGENS
LA English
DT Review
DE Chikungunya infection; ocular manifestations; ocular symptoms;
   systematic review
ID CLINICAL PROFILE; VIRUS-INFECTION; EPIDEMIC; OUTBREAK; INVOLVEMENT;
   MANAGEMENT; RETINITIS; DISEASE; KERALA; FEVER
AB The Chikungunya virus (CHIKV) can cause long lasting symptoms and manifestations. However, there is little information on which ocular ones are most frequent following infection. We performed a systematic review (registered in the International Prospective Register of Systematic Reviews; no CRD42020171928) to establish the most frequent ocular manifestations of CHIKV infection and their associations with gender and age. Articles published until September 2020 were selected from PubMed, Scielo, Cochrane and Scopus databases. Only studies with CHIKV-infected patients and eye alterations were included. Reviews, descriptive studies, or those not investigating the human ocular manifestations of CHIKV, those with patients with other diseases and infections, abstracts and studies without relevant data were excluded. Twenty-five studies were selected for inclusion. Their risk of bias was evaluated by a modified Newcastle-Ottawa scale. The most frequent ocular symptoms of CHIKV infection included ocular pain, inflammation and reduced visual acuity, whilst conjunctivitis and optic neuritis were the most common manifestations of the disease. These occurred mostly in individuals of 42 +/- 9.5 years of age and woman. The few available reports on CHIKV-induced eye manifestations highlight the need for further research in the field to gather more substantial evidence linking CHIKV infection, the eye and age/gender. Nonetheless, the data emphasizes that ocular alterations are meaningful occurrences of CHIKV infection which can substantially affect quality of life.
C1 [da Silva, Liziane Cristine Malaquias; da Silva Platner, Fernanda; da Silva Fonseca, Lauany; Rossato, Virgilio Frota; Fernandes, Elizabeth Soares] Programa Pos Grad Biotecnol Aplicada Saude Crianc, Crianca Adolescente, Fac Pequeno Principe, Iguacu 333, BR-80230020 Curitiba, PR, Brazil.
   [de Andrade, Dian Carlos Pereira; Fernandes, Elizabeth Soares] Inst Pesquisa Pele Pequeno Principe, Av Silva Jardim 1632, BR-80240020 Curitiba, PR, Brazil.
   [de Sousa Valente, Joao; Brain, Susan Diana] Kings Coll London, Sch Med, Vasc Biol & Inflammat Sect, London SE1 9NH, England.
C3 University of London; King's College London
RP Fernandes, ES (corresponding author), Programa Pos Grad Biotecnol Aplicada Saude Crianc, Crianca Adolescente, Fac Pequeno Principe, Iguacu 333, BR-80230020 Curitiba, PR, Brazil.; Fernandes, ES (corresponding author), Inst Pesquisa Pele Pequeno Principe, Av Silva Jardim 1632, BR-80240020 Curitiba, PR, Brazil.
EM lizianecms@gmail.com; fsilvaplatner@gmail.com;
   lauanyfonseca@outlook.com; virgiliofrota@gmail.com;
   diancarlospa@gmail.com; joao.de_sousa_valente@kcl.ac.uk;
   sue.brain@kcl.ac.uk; elizabeth.fernandes@pelepequenoprincipe.org.br
RI Brain, Susan/L-3681-2013; Fernandes, Elizabeth/J-9397-2012; de Sousa
   Valente, Joao/AAY-2520-2020
OI Fernandes, Elizabeth S./0000-0002-0567-2514; Brain,
   Susan/0000-0002-9684-8342; Malaquias da Silva, Liziane
   Cristine/0000-0002-6079-7280; Sousa-Valente, Joao/0000-0003-1888-6324
FU Conselho Nacional de Desenvolvimento Cientifico e Tecnologico (CNPq;
   Brazil) [305676/2019-9, 408053/2018-6]; INCT-INOVAMED; Instituto de
   Pesquisa Pele Pequeno Principe (Brazil); Coordenacao de Aperfeicoamento
   de Pessoal de Nivel Superior (CAPES) (Brazil) [001]
FX This work was supported by the Conselho Nacional de Desenvolvimento
   Cientifico e Tecnologico (CNPq; Brazil; grant numbers: 305676/2019-9 and
   408053/2018-6), INCT-INOVAMED and the Instituto de Pesquisa Pele Pequeno
   Principe (Brazil). LCMS is a PhD student receiving a grant from the
   CoordenacAo de Aperfeicoamento de Pessoal de Nivel Superior (CAPES;
   finance code 001; Brazil).
CR Alshabanat A, 2015, PLOS ONE, V10, DOI 10.1371/journal.pone.0136065
   Arroyo-Avila M, 2017, AM J TROP MED HYG, V96, P916, DOI 10.4269/ajtmh.16-0890
   Babu K, 2014, OCUL IMMUNOL INFLAMM, V22, P356, DOI 10.3109/09273948.2013.841482
   Babu K, 2013, J OPHTHALMIC INFLAMM, V3, DOI 10.1186/1869-5760-3-14
   Barata Rita Barradas, 2013, Rev Bras Epidemiol, V16, P3, DOI 10.1590/S1415-790X2013000100001
   Burt FJ, 2017, LANCET INFECT DIS, V17, pE107, DOI 10.1016/S1473-3099(16)30385-1
   Chopra A, 2012, EPIDEMIOL INFECT, V140, P842, DOI 10.1017/S0950268811001300
   Couderc T, 2012, J INFECT DIS, V206, P851, DOI 10.1093/infdis/jis296
   Cronau H, 2010, AM FAM PHYSICIAN, V81, P137
   Cunha MS, 2020, FRONT MICROBIOL, V11, DOI 10.3389/fmicb.2020.01297
   da Cunha RV, 2017, MEM I OSWALDO CRUZ, V112, P523
   da Silva NM, 2018, EPIDEMIOL SERV SAUDE, V27, DOI [10.5123/S1679-49742018000300003, 10.5123/s1679-49742018000300003]
   de Andrade Gabriel Costa, 2017, Int J Retina Vitreous, V3, P4, DOI 10.1186/s40942-016-0057-4
   Rodrigues CFD, 2017, REV BRAS ANESTESIOL, V67, P619, DOI [10.1016/j.bjane.2017.01.011, 10.1016/j.bjan.2017.01.003]
   Deeba IM, 2019, AM J TROP MED HYG, V100, P1545, DOI 10.4269/ajtmh.19-0122
   Del Carpio-Orantes L, 2020, Arch Soc Esp Oftalmol (Engl Ed), V95, P71, DOI 10.1016/j.oftal.2019.09.009
   Efron N, 2017, CLIN EXP OPTOM, V100, P3, DOI 10.1111/cxo.12487
   European Centre for Disease Prevention and Control, CHIK WORLDW OV
   Hochedez P, 2006, EMERG INFECT DIS, V12, P1565, DOI 10.3201/eid1210.060495
   Kahloun R, 2015, EYE BRAIN, V7, P59, DOI 10.2147/EB.S69173
   Kannan M, 2009, INDIAN J MED RES, V129, P311
   Karesh JW, 2018, MIL MED, V183, P450, DOI 10.1093/milmed/usx183
   Kawali A, 2020, INDIAN J OPHTHALMOL, V68, P1916, DOI 10.4103/ijo.IJO_1327_20
   Kawali A, 2019, OCUL IMMUNOL INFLAMM, V27, P571, DOI 10.1080/09273948.2017.1421670
   Khairallah M, 2013, CURR OPIN OPHTHALMOL, V24, P574, DOI 10.1097/ICU.0b013e3283654e09
   Khairallah Moncef, 2010, International Ophthalmology, V30, P465, DOI 10.1007/s10792-009-9319-6
   Kharel R, 2018, J OPHTHALMIC INFLAMM, V8, DOI 10.1186/s12348-017-0144-1
   Korzeniewski K, 2020, INT MARIT HEALTH, V71, P78, DOI 10.5603/IMH.2020.0015
   Kuthyar S, 2021, PATHOGENS, V10, DOI 10.3390/pathogens10040442
   Lalitha P, 2007, AM J OPHTHALMOL, V144, P552, DOI 10.1016/j.ajo.2007.06.002
   Lee JH, 2017, SURV OPHTHALMOL, V62, P404, DOI 10.1016/j.survophthal.2016.12.008
   Lo CKL, 2014, BMC MED RES METHODOL, V14, DOI 10.1186/1471-2288-14-45
   Mahendradas P, 2008, OPHTHALMOLOGY, V115, P287, DOI 10.1016/j.ophtha.2007.03.085
   Mahendradas P, 2013, J OPHTHALMIC INFLAMM, V3, DOI 10.1186/1869-5760-3-35
   Mahendradas P, 2010, OPHTHALMOLOGY, V117, P373, DOI 10.1016/j.ophtha.2009.07.016
   Mahesh G, 2009, INDIAN J OPHTHALMOL, V57, P148, DOI 10.4103/0301-4738.45508
   Manimunda SP, 2010, T ROY SOC TROP MED H, V104, P392, DOI 10.1016/j.trstmh.2010.01.011
   Martínez-Pulgarín DF, 2016, TRAVEL MED INFECT DI, V14, P451, DOI 10.1016/j.tmaid.2016.05.008
   Martinez-Pulgarin DF, 2016, CURRENT TOPICS CHIKU, P49
   Matusali G, 2019, VIRUSES-BASEL, V11, DOI 10.3390/v11020175
   McMonnies CW, 2015, OPTOMETRY VISION SCI, V92, pE35, DOI 10.1097/OPX.0000000000000455
   Merle H, 2018, J FR OPHTALMOL, V41, pE235, DOI 10.1016/j.jfo.2018.05.002
   Mittal A, 2007, ARCH OPHTHALMOL-CHIC, V125, P1381, DOI 10.1001/archopht.125.10.1381
   Modesti PA, 2016, PLOS ONE, V11, DOI 10.1371/journal.pone.0147601
   Nasci RS, 2014, EMERG INFECT DIS, V20, P1394, DOI 10.3201/eid2008.140333
   Oliver GF, 2019, CLIN EXP OPHTHALMOL, V47, P372, DOI 10.1111/ceo.13450
   Paixao ES, 2018, BMJ GLOB HEALTH, V3, DOI 10.1136/bmjgh-2017-000530
   Panato CS, 2019, REV SOC BRAS MED TRO, V52, DOI 10.1590/0037-8682-0112-2019
   Paul B.J., 2011, Indian J. Rheumatol, V6, P12, DOI [10.1016/S0973-3698(11)60024-1, DOI 10.1016/S0973-3698(11)60024-1]
   Perret C, 2018, REV CHIL INFECTOL, V35, P413, DOI 10.4067/s0716-10182018000400413
   Petersen LR., 2016, F1000Research, V5, P1, DOI DOI 10.12688/F1000RESEARCH.7171.1
   Baran LCP, 2019, J AAPOS, V23, P215, DOI 10.1016/j.jaapos.2019.03.005
   Rajapakse S, 2010, T ROY SOC TROP MED H, V104, P89, DOI 10.1016/j.trstmh.2009.07.031
   Rezza G, 2007, LANCET, V370, P1840, DOI 10.1016/S0140-6736(07)61779-6
   Rodriguez-Morales AJ, 2015, RHEUMATOL INT, V35, P2091, DOI 10.1007/s00296-015-3302-5
   Rose N, 2011, INT J INFECT DIS, V15, pE147, DOI 10.1016/j.ijid.2010.10.004
   Salceanu Silvia Olivia, 2018, BMJ Case Rep, V2018, DOI 10.1136/bcr-2017-222864
   Scripsema Nicole K, 2015, Retin Cases Brief Rep, V9, P352, DOI 10.1097/ICB.0000000000000232
   Silva JVJ, 2018, ACTA TROP, V188, P213, DOI 10.1016/j.actatropica.2018.09.003
   Staikowsky F, 2008, EPIDEMIOL INFECT, V136, P196, DOI 10.1017/S0950268807008424
   Ulloa-Padilla JP, 2018, P R HEALTH SCI J, V37, P83
   Vairo F, 2019, INFECT DIS CLIN N AM, V33, P1003, DOI 10.1016/j.idc.2019.08.006
   Venkatesh A, 2021, EYE, V35, P1117, DOI 10.1038/s41433-020-01376-y
   Vijayakumar KP, 2011, J GLOB INFECT DIS, V3, P221, DOI 10.4103/0974-777X.83526
   Vishwanath S, 2014, INT OPHTHALMOL, V34, P851, DOI 10.1007/s10792-013-9891-7
   Vu DM, 2017, CLIN LAB MED, V37, P371, DOI 10.1016/j.cll.2017.01.008
   Yudhishdran J, 2019, J MED CASE REP, V13, DOI 10.1186/s13256-019-2189-2
   Zaid A, 2018, ARTHRITIS RHEUMATOL, V70, P484, DOI 10.1002/art.40403
NR 68
TC 8
Z9 9
U1 0
U2 3
PU MDPI
PI BASEL
PA ST ALBAN-ANLAGE 66, CH-4052 BASEL, SWITZERLAND
EI 2076-0817
J9 PATHOGENS
JI Pathogens
PD APR
PY 2022
VL 11
IS 4
AR 412
DI 10.3390/pathogens11040412
PG 16
WC Microbiology
WE Science Citation Index Expanded (SCI-EXPANDED)
SC Microbiology
GA 0T2WW
UT WOS:000786833400001
PM 35456087
OA Green Published, gold
DA 2025-07-26
ER

PT J
AU Ge, NN
   Sun, J
   Liu, ZH
   Shu, JY
   Yan, HM
   Kou, ZH
   Wei, Y
   Jin, X
AF Ge, Ningning
   Sun, Jin
   Liu, Zhihua
   Shu, Jiayi
   Yan, Huimin
   Kou, Zhihua
   Wei, Yu
   Jin, Xia
TI An mRNA vaccine encoding Chikungunya virus E2-E1 protein elicits robust
   neutralizing antibody responses and CTL immune responses
SO VIROLOGICA SINICA
LA English
DT Article
DE Chikungunya virus (CHIKV); mRNA vaccine; Neutralizing antibody;
   Cytotoxic T-lymphocytes (CTL)
AB Arthropod-borne chikungunya virus (CHIKV) infection can cause a debilitating arthritic disease in human. However, there are no specific antiviral drugs and effective licensed vaccines against CHIKV available for clinical use. Here, we developed an mRNA-lipid nanoparticle (mRNA-LNP) vaccine expressing CHIKV E2-E1 antigen, and compared its immunogenicity with soluble recombinant protein sE2-E1 antigen expressed in S2 cells. For comparison, we first showed that recombinant protein antigens mixed with aluminum adjuvant elicit strong antigenspecific humoral immune response and a moderate cellular immune response in C57BL/6 mice. Moreover, sE2-E1 vaccine stimulated 12???23 folds more neutralizing antibodies than sE1 vaccine and sE2 vaccine. Significantly, when E2-E1 gene was delivered by an mRNA-LNP vaccine, not only the better magnitude of neutralizing antibody responses was induced, but also greater cellular immune responses were generated, especially for CD8?? T cell responses. Moreover, E2-E1-LNP induced CD8?? T cells can perform cytotoxic effect in vivo. Considering its better immunogenicity and convenience of preparation, we suggest that more attention should be placed to develop CHIKV E2-E1-LNP mRNA vaccine.
C1 [Ge, Ningning; Sun, Jin; Wei, Yu] Chinese Acad Sci, Inst Pasteur Shanghai, CAS Key Lab Mol Virol & Immunol, Shanghai 200031, Peoples R China.
   [Ge, Ningning; Wei, Yu] Univ Chinese Acad Sci, Beijing 100049, Peoples R China.
   [Liu, Zhihua; Shu, Jiayi; Yan, Huimin; Kou, Zhihua; Jin, Xia] Fudan Univ, Shanghai Publ Hlth Clin Ctr, Shanghai 200540, Peoples R China.
   [Yan, Huimin] Chinese Acad Sci, Wuhan Inst Virol, Wuhan 430071, Peoples R China.
C3 Pasteur Network; Chinese Academy of Sciences; Shanghai Institute of
   Immunity and Infection, CAS; Chinese Academy of Sciences; University of
   Chinese Academy of Sciences, CAS; Fudan University; Chinese Academy of
   Sciences; Wuhan Institute of Virology, CAS
RP Wei, Y (corresponding author), Chinese Acad Sci, Inst Pasteur Shanghai, CAS Key Lab Mol Virol & Immunol, Shanghai 200031, Peoples R China.; Wei, Y (corresponding author), Univ Chinese Acad Sci, Beijing 100049, Peoples R China.; Kou, ZH; Jin, X (corresponding author), Fudan Univ, Shanghai Publ Hlth Clin Ctr, Shanghai 200540, Peoples R China.
EM kouzhihua@shphc.org.cn; yuwei@ips.ac.cn; jinxia@serum-china.com.cn
RI Yan, Huimin/JJD-9071-2023
OI Shu, Jiayi/0000-0002-3705-3259
FU National Key R & D Program of China [2016YFC1201000]; Institute Fund of
   Shanghai Public Health Clinical Center [KY-GW-2021-17]
FX We thank Dr. Guiqing Wang (Institute Pasteur of Shanghai, Shanghai,
   China) for kindly providing vectors for pseudotyped virus. This work was
   supported by the following grants: the National Key R & D Program of
   China (Grant 2016YFC1201000 to X.J.) and the Institute Fund of Shanghai
   Public Health Clinical Center (Grant KY-GW-2021-17 to ZH.L.) .
CR Akahata W, 2010, NAT MED, V16, P334, DOI 10.1038/nm.2105
   Bahl K, 2017, MOL THER, V25, P1316, DOI 10.1016/j.ymthe.2017.03.035
   Basore K, 2019, CELL, V177, P1725, DOI 10.1016/j.cell.2019.04.006
   Binder GK, 2001, SCIENCE, V293, P303, DOI 10.1126/science.1059742
   Borgherini G, 2008, CLIN INFECT DIS, V47, P469, DOI 10.1086/590003
   Brandler S, 2013, VACCINE, V31, P3718, DOI 10.1016/j.vaccine.2013.05.086
   Broeckel RM, 2019, FRONT IMMUNOL, V10, DOI 10.3389/fimmu.2019.02563
   Burrack KS, 2015, J IMMUNOL, V194, P678, DOI 10.4049/jimmunol.1401833
   Chang LJ, 2014, LANCET, V384, P2046, DOI 10.1016/S0140-6736(14)61185-5
   Chopra A, 2012, EPIDEMIOL INFECT, V140, P842, DOI 10.1017/S0950268811001300
   Chu HY, 2013, VACCINE, V31, P3353, DOI 10.1016/j.vaccine.2013.05.059
   DeZure AD, 2016, J INFECT DIS, V214, pS497, DOI 10.1093/infdis/jiw352
   ECDC, 2020, COMM DIS THREATS REP
   Edelman R, 2000, AM J TROP MED HYG, V62, P681, DOI 10.4269/ajtmh.2000.62.681
   Fox JM, 2015, CELL, V163, P1095, DOI 10.1016/j.cell.2015.10.050
   Hallengärd D, 2014, J VIROL, V88, P13333, DOI 10.1128/JVI.01926-14
   Hallengärd D, 2014, J VIROL, V88, P2858, DOI 10.1128/JVI.03453-13
   Khan M, 2012, VIRUS RES, V167, P236, DOI 10.1016/j.virusres.2012.05.004
   Kim DY, 2011, J VIROL, V85, P4363, DOI 10.1128/JVI.00065-11
   Kumar M, 2012, VACCINE, V30, P6142, DOI 10.1016/j.vaccine.2012.07.072
   Li L, 2010, NATURE, V468, P705, DOI 10.1038/nature09546
   Lum FM, 2013, J IMMUNOL, V190, P6295, DOI 10.4049/jimmunol.1300304
   Mallilankaraman K, 2011, PLOS NEGLECT TROP D, V5, DOI 10.1371/journal.pntd.0000928
   Masrinoul P, 2014, VIROLOGY, V464, P111, DOI 10.1016/j.virol.2014.05.038
   Metza S.W., 2013, VACCINE, DOI [10.1016/j.vaccine.2013.09.0456092-6096, DOI 10.1016/J.VACCINE.2013.09.0456092-6096]
   Muthumani K, 2016, J INFECT DIS, V214, P369, DOI 10.1093/infdis/jiw111
   PAHO, 2021, CAS CHIK VIR DIS COU
   Polack FP, 2020, NEW ENGL J MED, V383, P2603, DOI 10.1056/NEJMoa2034577
   Pollard C, 2013, MOL THER, V21, P251, DOI 10.1038/mt.2012.202
   Powers AM, 2000, J GEN VIROL, V81, P471, DOI 10.1099/0022-1317-81-2-471
   Ren HH, 2016, MABS-AUSTIN, V8, P1156, DOI 10.1080/19420862.2016.1183083
   Richner JM, 2017, CELL, V168, P1114, DOI 10.1016/j.cell.2017.02.017
   ROBINSON M C, 1955, Trans R Soc Trop Med Hyg, V49, P28, DOI [10.1016/0035-9203(55)90080-8, 10.1016/0035-9203(57)90022-6]
   Sahin U, 2020, NATURE, V586, P594, DOI 10.1038/s41586-020-2814-7
   Sahin U, 2014, NAT REV DRUG DISCOV, V13, P759, DOI 10.1038/nrd4278
   Smith SA, 2015, CELL HOST MICROBE, V18, P86, DOI 10.1016/j.chom.2015.06.009
   Song H, 2019, CELL, V177, P1714, DOI 10.1016/j.cell.2019.04.008
   Suhrbier A, 2019, NAT REV RHEUMATOL, V15, P597, DOI 10.1038/s41584-019-0276-9
   Teo TH, 2017, SCI TRANSL MED, V9, DOI 10.1126/scitranslmed.aal1333
   Teo TH, 2013, J IMMUNOL, V190, P259, DOI 10.4049/jimmunol.1202177
   Thiberville SD, 2013, ANTIVIR RES, V99, P345, DOI 10.1016/j.antiviral.2013.06.009
   Tiwari M, 2009, VACCINE, V27, P2513, DOI 10.1016/j.vaccine.2009.02.062
   Tretyakova I, 2014, J INFECT DIS, V209, P1882, DOI 10.1093/infdis/jiu114
   Tsetsarkin KA, 2007, PLOS PATHOG, V3, P1895, DOI 10.1371/journal.ppat.0030201
   Tsetsarkin KA, 2009, PLOS ONE, V4, DOI 10.1371/journal.pone.0006835
   van den Doel P, 2014, PLOS NEGLECT TROP D, V8, DOI 10.1371/journal.pntd.0003101
   Vogel AB, 2018, MOL THER, V26, P446, DOI 10.1016/j.ymthe.2017.11.017
   Volk SM, 2010, J VIROL, V84, P6497, DOI 10.1128/JVI.01603-09
   Voss JE, 2010, NATURE, V468, P709, DOI 10.1038/nature09555
   Weber C, 2017, PLOS NEGLECT TROP D, V11, DOI 10.1371/journal.pntd.0005318
   Zhang ML, 2020, MOL THER-METH CLIN D, V18, P702, DOI 10.1016/j.omtm.2020.07.013
NR 51
TC 17
Z9 20
U1 2
U2 14
PU KEAI PUBLISHING LTD
PI BEIJING
PA 16 DONGHUANGCHENGGEN NORTH ST, Building 5, Room 411, BEIJING, DONGCHENG
   DISTRICT 100009, PEOPLES R CHINA
SN 1674-0769
EI 1995-820X
J9 VIROL SIN
JI Virol. Sin.
PD APR
PY 2022
VL 37
IS 2
BP 266
EP 276
DI 10.1016/j.virs.2022.01.032
PG 11
WC Virology
WE Science Citation Index Expanded (SCI-EXPANDED)
SC Virology
GA 2M5SX
UT WOS:000817760400013
PM 35527225
OA hybrid, Green Published
DA 2025-07-26
ER

PT J
AU Giovanetti, M
   Pereira, LA
   Adelino, TER
   Fonseca, V
   Xavier, J
   Fabri, AD
   Slavov, SN
   Lemos, PD
   Marques, WD
   Kashima, S
   Lourenço, J
   de Oliveira, T
   de Albuquerque, CFC
   Freitas, C
   Peterka, CRL
   da Cunha, RV
   Mendonça, AF
   da Silva, VL
   Alcantara, LC Jr
AF Giovanetti, Marta
   Pereira, Luiz Augusto
   Ribeiro Adelino, Talita Emile
   Fonseca, Vagner
   Xavier, Joilson
   Fabri, Allison de Araujo
   Slavov, Svetoslav Nanev
   Lemos, Poliana da Silva
   Marques, William de Almeida
   Kashima, Simone
   Lourenco, Jose
   de Oliveira, Tulio
   Campelo de Albuquerque, Carlos Frederico
   Freitas, Carla
   Leonel Peterka, Cassio Roberto
   da Cunha, Rivaldo Venancio
   Mendonca, Ana Flavia
   da Silva, Vinicius Lemes
   Alcantara, Luiz Carlos Junior
TI A Retrospective Overview of Zika Virus Evolution in the Midwest of
   Brazil
SO MICROBIOLOGY SPECTRUM
LA English
DT Article
DE Zika virus; Asian lineage; Midwest Brazil; genomic epidemiology
ID SURVEILLANCE; OUTBREAK; MODEL
AB Since the introduction of the Zika virus (ZIKV) into Brazil in 2015, its transmission dynamics have been intensively studied in many parts of the country, although much is still unknown about its circulation in the midwestern states. Here, using nanopore technology, we obtained 23 novel partial and near-complete ZIKV genomes from the state of Goias, located in the Midwest of Brazil. Genomic, phylogenetic, and epidemiological approaches were used to retrospectively explore the spatiotemporal evolution of the ZIKV-Asian genotype in this region. As a likely consequence of a gradual accumulation of herd immunity, epidemiological data revealed a decline in the number of reported cases over 2018 to 2021. Phylogenetic reconstructions revealed that multiple independent introductions of the Asian lineage have occurred in Goias over time and revealed a complex transmission dynamic between epidemic seasons. Together, our results highlight the utility of genomic, epidemiological, and evolutionary methods to understand mosquito-borne epidemics.
   IMPORTANCE Despite the considerable morbidity and mortality of arboviral infections in Brazil, such as Zika, chikungunya, dengue fever, and yellow fever, our understanding of these outbreaks is hampered by the limited availability of genomic data to track and control the epidemic. In this study, we provide a retrospective reconstruction of the Zika virus transmission dynamics in the state of Goias by analyzing genomic data from areas in Midwest Brazil not covered by other previous studies. Our study provides an understanding of how ZIKV initiates transmission in this region and reveals a complex transmission dynamic between epidemic seasons. Together, our results highlight the utility of genomic, epidemiological, and evolutionary methods to understand mosquito-borne epidemics, revealing how this toolkit can be used to help policymakers prioritize areas to be targeted, especially in the context of finite public health resources.
C1 [Giovanetti, Marta; Fabri, Allison de Araujo; Marques, William de Almeida; Alcantara, Luiz Carlos Junior] Fundacao Oswaldo Cruz, Lab Flavivirus, Inst Oswaldo Cruz, Rio De Janeiro, Brazil.
   [Giovanetti, Marta; Xavier, Joilson; Alcantara, Luiz Carlos Junior] Univ Fed Minas Gerais, Inst Ciencias Biol, Lab Genet Celular & Mol, Belo Horizonte, MG, Brazil.
   [Pereira, Luiz Augusto; Mendonca, Ana Flavia; da Silva, Vinicius Lemes] Lab Cent Saude Publ Dr Giovanni Cysneiros, Goiania, Go, Brazil.
   [Ribeiro Adelino, Talita Emile] Fundacao Ezequiel Dias, Lab Cent Saude Publ Estado Minas Gerais, Belo Horizonte, MG, Brazil.
   [Fonseca, Vagner; Campelo de Albuquerque, Carlos Frederico] Org Panamer Saude Org Mundial Saude, Brasilia, DF, Brazil.
   [Slavov, Svetoslav Nanev; Kashima, Simone] Univ Sao Paulo, Blood Ctr Ribeirao Preto, Ribeirao Preto Med Sch, Ribeirao Preto, SP, Brazil.
   [Lemos, Poliana da Silva; Leonel Peterka, Cassio Roberto] Secretaria Vigilancia Saude Minist Saude CGARB SV, Coordenacao Geral Arboviroses, Brasilia, DF, Brazil.
   [Lourenco, Jose] Univ Oxford, Dept Zool, Peter Medawar Bldg, Oxford, England.
   [de Oliveira, Tulio] Stellenbosch Univ, Fac Sci, Sch Data Sci & Computat Thinking, Stellenbosch, South Africa.
   [de Oliveira, Tulio] Stellenbosch Univ, Fac Med & Hlth Sci, Stellenbosch, South Africa.
   [Freitas, Carla] Minist Saude CGLAB SVS MS, Coordenacao Geral Labs Saude Publ Secretaria Vigi, Brasilia, DF, Brazil.
   [da Cunha, Rivaldo Venancio] Fundacao Oswaldo Cruz, Biomanguinhos, Rio De Janeiro, RJ, Brazil.
C3 Fundacao Oswaldo Cruz; Universidade Federal de Minas Gerais;
   Universidade de Sao Paulo; University of Oxford; Stellenbosch
   University; Stellenbosch University; Fundacao Oswaldo Cruz
RP Alcantara, LC Jr (corresponding author), Fundacao Oswaldo Cruz, Lab Flavivirus, Inst Oswaldo Cruz, Rio De Janeiro, Brazil.; Alcantara, LC Jr (corresponding author), Univ Fed Minas Gerais, Inst Ciencias Biol, Lab Genet Celular & Mol, Belo Horizonte, MG, Brazil.
RI ; Adelino, Talita/LEL-9681-2024; Fonseca, Vagner/R-5813-2019;
   Giovanetti, Marta/AAK-7408-2020; Campelo de Albuquerque e Melo, Carlos
   Frederico/DRM-1247-2022; Kashima, Simone/G-4876-2012; Xavier,
   Joilson/D-7581-2016; Alcantara, Luiz/AAK-9468-2021; Slavov,
   Svetoslav/M-5416-2017; Cunha, Rivaldo/I-7737-2014
OI de Almeida Marques, William/0000-0002-7309-0372; Lourenco,
   Jose/0000-0002-9318-2581; Fonseca, Vagner/0000-0001-5521-6448; Melo,
   Carlos Frederico Campelo de Albuquerque e/0000-0003-0581-5535; Nanev
   Slavov, Svetoslav/0000-0003-0805-6140; Kashima,
   Simone/0000-0002-1487-0141; Xavier, Joilson/0000-0003-3916-2018; de
   Oliveira, Tulio/0000-0002-3027-5254; 
FU Decit/SCTIE/BrMoH/CNPq [440685/2016-8, 421598/2018-2]; CAPES
   [88887.130716/2016-00]; European Union's Horizon 2020 Research and
   Innovation Program under ZIKAlliance [734548]; Coordenacao de
   Aperfeicoamento de Pessoal de Nivel Superior Brasil (CAPES) [001];
   Fundacao de Amparo a Pesquisa do Estado do Rio de Janeiro (FAPERJ);
   Department of Zoology, University of Oxford
FX This work was supported by Decit/SCTIE/BrMoH/CNPq (440685/2016-8 to
   421598/2018-2), by CAPES (88887.130716/2016-00), and by the European
   Union's Horizon 2020 Research and Innovation Program under ZIKAlliance
   Grant Agreement no. 734548. J.X. is supported by the Coordenacao de
   Aperfeicoamento de Pessoal de Nivel Superior Brasil (CAPES) -Finance
   Code 001. M.G. is supported by Fundacao de Amparo a Pesquisa do Estado
   do Rio de Janeiro (FAPERJ). J.L. was supported by a Research Lectureship
   by the Department of Zoology, University of Oxford. Funders had no role
   in study design, data collection and analysis, writing, and/or decision
   to publish the manuscript.
CR Baele G, 2013, MOL BIOL EVOL, V30, P239, DOI 10.1093/molbev/mss243
   Brasil Ministerio da Saude, 2018, MON CAS DENG FEBR CH
   Brasil Ministerio da Saude, 2019, MON CAS DENG FEBR CH
   Brasil Ministerio da Saude, 2020, SEM EP
   Brasil Ministerio da Saude, 2017, MON CAS DENG FEBR CH
   Brasil. Ministerio da Saude. Secretaria de Vigilancia em Saude, B EPIDEMIOL, V52, P1
   Campos GS, 2015, EMERG INFECT DIS, V21, P1885, DOI 10.3201/eid2110.150847
   Cao-Lormeau VM, 2014, EMERG INFECT DIS, V20, P1085, DOI [10.3201/eid2011.141380, 10.3201/eid2006.140138]
   Drummond AJ, 2012, MOL BIOL EVOL, V29, P1969, DOI 10.1093/molbev/mss075
   Faria NR, 2017, NATURE, V546, P406, DOI 10.1038/nature22401
   Faria NR, 2017, SCI REP-UK, V7, DOI 10.1038/s41598-017-15152-8
   Faria NR, 2016, SCIENCE, V352, P345, DOI 10.1126/science.aaf5036
   Fonseca V, 2019, PLOS NEGLECT TROP D, V13, DOI 10.1371/journal.pntd.0007231
   Gill MS, 2013, MOL BIOL EVOL, V30, P713, DOI 10.1093/molbev/mss265
   Giovanetti M, 2020, CELL REP, V30, P2275, DOI 10.1016/j.celrep.2020.01.085
   Grubaugh ND, 2019, CELL, V178, P1057, DOI 10.1016/j.cell.2019.07.018
   Katoh K, 2005, NUCLEIC ACIDS RES, V33, P511, DOI 10.1093/nar/gki198
   Kraemer MUG, 2019, NAT MICROBIOL, V4, P854, DOI 10.1038/s41564-019-0376-y
   Lanciotti RS, 2008, EMERG INFECT DIS, V14, P1232, DOI 10.3201/eid1408.080287
   Lourenço J, 2017, ELIFE, V6, DOI [10.7554/elife.29820, 10.7554/eLife.29820]
   Minh BQ, 2020, MOL BIOL EVOL, V37, P1530, DOI 10.1093/molbev/msaa015
   Netto EM, 2017, MBIO, V8, DOI [10.1128/mbio.01390-17, 10.1128/mBio.01390-17]
   Quick J, 2017, NAT PROTOC, V12, P1261, DOI 10.1038/nprot.2017.066
   Rambaut A, 2016, VIRUS EVOL, V2, DOI 10.1093/ve/vew007
   Adelino TER, 2021, NAT COMMUN, V12, DOI 10.1038/s41467-021-22607-0
   Suchard MA, 2018, VIRUS EVOL, V4, DOI 10.1093/ve/vey016
   Thézé J, 2018, CELL HOST MICROBE, V23, P855, DOI [10.1016/j.chom.2018.04.017, 10.101]
   Vilsker M, 2019, BIOINFORMATICS, V35, P871, DOI 10.1093/bioinformatics/bty695
NR 28
TC 3
Z9 3
U1 0
U2 3
PU AMER SOC MICROBIOLOGY
PI WASHINGTON
PA 1752 N ST NW, WASHINGTON, DC 20036-2904 USA
SN 2165-0497
J9 MICROBIOL SPECTR
JI Microbiol. Spectr.
PD APR
PY 2022
VL 10
IS 2
DI 10.1128/spectrum.00155-22
PG 6
WC Microbiology
WE Science Citation Index Expanded (SCI-EXPANDED)
SC Microbiology
GA 3M0IR
UT WOS:000835142100020
PM 35254139
OA Green Published
DA 2025-07-26
ER

PT J
AU Kim, YC
   Lücke, AC
   López-Camacho, C
   Kümmerer, BM
   Reyes-Sandoval, A
AF Kim, Young Chan
   Luecke, Arlen-Celina
   Lopez-Camacho, Cesar
   Kuemmerer, Beate Mareike
   Reyes-Sandoval, Arturo
TI Development of Viral-Vectored Vaccines and Virus Replicon Particle-Based
   Neutralisation Assay against Mayaro Virus
SO INTERNATIONAL JOURNAL OF MOLECULAR SCIENCES
LA English
DT Article
DE Mayaro virus; Chikungunya virus; viral-vectored; adenovirus; MVA;
   vaccine; enzyme-linked immunosorbent assay (ELISA); immunogenicity;
   neutralisation assay
ID EXPRESSION; INFECTION; SYSTEM
AB Mayaro virus (MAYV) is an emerging alphavirus causing acute febrile illness associated with chronic polyarthralgia. Although MAYV is currently restricted to tropical regions in South America around the Amazon basin, it has the potential to spread globally by Aedes species mosquitoes. In addition, there are currently no specific therapeutics or licenced vaccines against MAYV infection. We have previously shown that an adenovirus based Mayaro vaccine (ChAdOx1 May) was able to provide full protection against MAYV challenge in vaccinated A129 mice and induced high neutralising antibody titres. In this study, we have constructed a replication deficient simian adenovirus (ChAdOx2) and a Modified Ankara Virus (MVA) based vaccine expressing the MAYV structural cassette (sMAYV) similar to ChAdOx1 May, and characterised recombinant MAYV E2 glycoprotein expressed in a mammalian system for immune monitoring. We demonstrate that ChAdOx2 May was able to induce high antibody titres similar to ChAdOx1 May, and MVA May was shown to be an effective boosting strategy following prime vaccination with ChAdOx1 or ChAdOx2 May. In order to measure MAYV neutralising ability, we have developed a virus replicon particle-based neutralisation assay which effectively detected neutralising antibodies against MAYV. In summary, our study indicates the potential for further clinical development of the viral vectored MAYV vaccines against MAYV infections.
C1 [Kim, Young Chan; Lopez-Camacho, Cesar; Reyes-Sandoval, Arturo] Univ Oxford, Jenner Inst, Nuffield Dept Med, Henry Wellcome Bldg Mol Physiol,Roosevelt Dr, Oxford OX3 7BN, England.
   [Luecke, Arlen-Celina; Kuemmerer, Beate Mareike] Univ Bonn, Med Fac, Inst Virol, D-53127 Bonn, Germany.
   [Kuemmerer, Beate Mareike] German Ctr Infect Res DZIF, Partner Site Bonn Cologne, D-53127 Bonn, Germany.
   [Reyes-Sandoval, Arturo] Inst Politecn Nacl IPN, Unidad Adolfo Lopez Mateos, Av Luis Enrique Erro S-N, Mexico City 07738, DF, Mexico.
C3 University of Oxford; Jenner Institute; University of Bonn; German
   Center for Infection Research
RP Kim, YC (corresponding author), Univ Oxford, Jenner Inst, Nuffield Dept Med, Henry Wellcome Bldg Mol Physiol,Roosevelt Dr, Oxford OX3 7BN, England.; Kümmerer, BM (corresponding author), Univ Bonn, Med Fac, Inst Virol, D-53127 Bonn, Germany.; Kümmerer, BM (corresponding author), German Ctr Infect Res DZIF, Partner Site Bonn Cologne, D-53127 Bonn, Germany.
EM young.kim@wolfson.ox.ac.uk; arlen.luecke@uni-bonn.de;
   cesar.lopez-camacho@ndm.ox.ac.uk; beate.kuemmerer@uni-bonn.de;
   arturo.reyes@ndm.ox.ac.uk
RI Reyes-Sandoval, Arturo/B-4264-2011; Kümmerer, Beate/HGV-0882-2022;
   Lopez-Camacho, Cesar/AID-3761-2022
OI Reyes-Sandoval, Arturo/0000-0002-2648-1696; Kummerer, Beate
   Mareike/0000-0002-9011-2764; Kim, Young Chan/0000-0003-2847-9407;
   LOPEZ-CAMACHO, CESAR/0000-0001-7932-2341
FU Department of Health through SBRI Innovate UK [972212, 971557]; European
   Union's Horizon 2020 research and innovation program through the
   ZIKAlliance project [734548]; NIHR Oxford Biomedical Research Centre
   Small Grant; Innovate UK [972212, 971557] Funding Source: UKRI
FX This work was supported by the Department of Health through SBRI
   Innovate UK grant (project Nos. 972212 and 971557) (A.R.-S.) and by the
   European Union's Horizon 2020 research and innovation program through
   the ZIKAlliance project (grant agreement no. 734548) (B.M.K.). Y.C.K.
   was supported by the NIHR Oxford Biomedical Research Centre Small Grant.
CR Acosta-Ampudia Y, 2018, EMERG MICROBES INFEC, V7, DOI 10.1038/s41426-018-0163-5
   Antrobus RD, 2014, MOL THER, V22, P668, DOI 10.1038/mt.2013.284
   Aricescu AR, 2006, ACTA CRYSTALLOGR D, V62, P1243, DOI 10.1107/S0907444906029799
   Basore K, 2019, CELL, V177, P1725, DOI 10.1016/j.cell.2019.04.006
   Campos RK, 2019, PATHOGENS, V8, DOI 10.3390/pathogens8040231
   Chauhan JS, 2013, PLOS ONE, V8, DOI [10.1371/journal.pone.0067008, 10.1371/journal.pone.0080000]
   Choi H, 2019, PLOS NEGLECT TROP D, V13, DOI 10.1371/journal.pntd.0007042
   Mota MTD, 2020, SCI REP-UK, V10, DOI 10.1038/s41598-020-62084-x
   Mota MTD, 2015, FUTURE VIROL, V10, P1109, DOI 10.2217/fvl.15.76
   Earnest JT, 2021, CELL REP, V35, DOI 10.1016/j.celrep.2021.108962
   Earnest JT, 2019, J EXP MED, V216, P2282, DOI 10.1084/jem.20190736
   Fischer C, 2020, MSPHERE, V5, DOI 10.1128/mSphere.00915-19
   Folegatti PM, 2021, NAT COMMUN, V12, DOI 10.1038/s41467-021-24906-y
   Folegatti PM, 2019, VACCINES-BASEL, V7, DOI 10.3390/vaccines7020040
   Fox JM, 2015, CELL, V163, P1095, DOI 10.1016/j.cell.2015.10.050
   Gläsker S, 2013, VIROL J, V10, DOI 10.1186/1743-422X-10-235
   Halsey ES, 2013, EMERG INFECT DIS, V19, P1839, DOI 10.3201/eid1911.130777
   Hotez PJ, 2017, PLOS NEGLECT TROP D, V11, DOI 10.1371/journal.pntd.0005462
   Campos RK, 2020, FRONT IMMUNOL, V11, DOI 10.3389/fimmu.2020.591885
   López-Camacho C, 2019, VIRUSES-BASEL, V11, DOI 10.3390/v11040322
   Mackay IM, 2016, MICROBES INFECT, V18, P724, DOI 10.1016/j.micinf.2016.10.007
   Powers JM, 2021, PLOS NEGLECT TROP D, V15, DOI 10.1371/journal.pntd.0009308
   Reyes-Sandoval A, 2010, INFECT IMMUN, V78, P145, DOI 10.1128/IAI.00740-09
   Ribeiro-Filho HV, 2021, NAT COMMUN, V12, DOI 10.1038/s41467-021-23400-9
   ROBINSON DM, 1976, MIL MED, V141, P163, DOI 10.1093/milmed/141.3.163
   Schneider J, 1998, NAT MED, V4, P397, DOI 10.1038/nm0498-397
   Smerdou C, 1999, J VIROL, V73, P1092, DOI 10.1128/JVI.73.2.1092-1098.1999
   STRAUSS JH, 1994, MICROBIOL REV, V58, P491, DOI 10.1128/MMBR.58.3.491-562.1994
   Sun SY, 2013, ELIFE, V2, DOI 10.7554/eLife.00435
   Weaver SC, 2015, ANTIVIR RES, V120, P32, DOI 10.1016/j.antiviral.2015.04.016
   Weaver SC, 2013, TRENDS MICROBIOL, V21, P360, DOI 10.1016/j.tim.2013.03.003
   Weise WJ, 2014, PLOS NEGLECT TROP D, V8, DOI 10.1371/journal.pntd.0002969
   Yap ML, 2017, P NATL ACAD SCI USA, V114, P13703, DOI 10.1073/pnas.1713166114
   Zhang R, 2019, CELL REP, V28, P2647, DOI 10.1016/j.celrep.2019.07.105
   Zhang R, 2018, NATURE, V557, P570, DOI 10.1038/s41586-018-0121-3
   Zhou QF, 2020, P NATL ACAD SCI USA, V117, P27637, DOI 10.1073/pnas.2008051117
NR 36
TC 8
Z9 8
U1 0
U2 2
PU MDPI
PI BASEL
PA ST ALBAN-ANLAGE 66, CH-4052 BASEL, SWITZERLAND
SN 1661-6596
EI 1422-0067
J9 INT J MOL SCI
JI Int. J. Mol. Sci.
PD APR
PY 2022
VL 23
IS 8
AR 4105
DI 10.3390/ijms23084105
PG 14
WC Biochemistry & Molecular Biology; Chemistry, Multidisciplinary
WE Science Citation Index Expanded (SCI-EXPANDED)
SC Biochemistry & Molecular Biology; Chemistry
GA 0S3SV
UT WOS:000786198200001
PM 35456923
OA gold, Green Published
DA 2025-07-26
ER

PT J
AU Leandro, AS
   de Castro, WAC
   Lopes, RD
   Delai, RM
   Villela, DAM
   De-Freitas, RM
AF Leandro, Andre S.
   Chiba de Castro, Wagner A.
   Lopes, Renata D.
   Delai, Robson M.
   Villela, Daniel A. M.
   De-Freitas, Rafael Maciel
TI Citywide Integrated Aedes aegypti Mosquito Surveillance as
   Early Warning System for Arbovirus Transmission, Brazil
SO EMERGING INFECTIOUS DISEASES
LA English
DT Article
ID DENGUE DISEASE SURVEILLANCE; RIO-DE-JANEIRO; DIPTERA-CULICIDAE; VECTOR
   CONTROL; ZIKA; PRODUCTIVITY; CHIKUNGUNYA; ADULTRAP; FEMALES; VIRUS
AB Arbovirus epidemiology lacks efficient and timely surveillance systems with accurate outbreak alert signals. We devised a citywide integrated surveillance system combining entomologic, epidemiologic, and entomo-virologic data gathered during 2017-2020 in Foz do Iguacu, Brazil. We installed 3,476 adult mosquito traps across the city and inspected traps every 2 months. We compared 5 entomologic indices: traditional house and Breteau indices for larval surveys and trap positivity, adult density, and mosquitoes per inhabitant indices for adult trapping. We screened for dengue, Zika, and chikungunya viruses in live adult Aedes aegypti mosquitoes collected from traps. Indices based on adult mosquito sampling had higher outbreak predictive values than larval indices, and we were able to build choropleth maps of infestation levels <= 36 h after each round of trap inspection. Locating naturally infected vectors provides a timely support tool for local public health managers to prioritize areas for intervention response to prevent virus outbreaks.
C1 [Leandro, Andre S.; Lopes, Renata D.] Secretaria Municipal Saude Foz do Iguacu, Foz Do Iguacu, Brazil.
   [Leandro, Andre S.; De-Freitas, Rafael Maciel] Inst Oswaldo Cruz, Rio De Janeiro, Brazil.
   [Chiba de Castro, Wagner A.; Lopes, Renata D.] Univ Fed Latinoamer, Foz Do Iguacu, Brazil.
   [Delai, Robson M.] Ctr Med Trop Triplice Fronteira, Foz Do Lguacu, Brazil.
   [Villela, Daniel A. M.] Fiocruz MS, Programa Comp Cient, Rio De Janeiro, Brazil.
   [De-Freitas, Rafael Maciel] Bernhard Nocht Inst Trop Med, Hamburg, Germany.
C3 Fundacao Oswaldo Cruz; Fundacao Oswaldo Cruz; Leibniz Association;
   Bernhard Nocht Institut fur Tropenmedizin
RP De-Freitas, RM (corresponding author), Fiocruz MS, IOC, Inst Oswald Cruz, Lab Transmissores Hematozoarios, Ave Brasil 4365,Sala 414,Pavilhao Carlos Chagas, BR-21040360 Manguinho, RJ, Brazil.
EM freitas@ioc.fiocruz.br
RI Chiba, Wagner/K-2912-2014; Maciel-de-Freitas, Rafael/J-1997-2012;
   Villela, Daniel/AAG-6445-2019
OI Chiba de Castro, Wagner Antonio/0000-0002-6349-8999; Delai, Robson
   Michael/0000-0002-2072-7915; 
FU Fundacao Carlos Chagas Filho de Amparo a Pesquisa no Estado do Rio de
   Janeiro (FAPERJ); Coordination for the Improvement of Higher Education
   Personnel [001]
FX We thank Fiocruz, Fundacao Carlos Chagas Filho de Amparo a Pesquisa no
   Estado do Rio de Janeiro (FAPERJ), and the Coordination for the
   Improvement of Higher Education Personnel, Financial code 001 (CAPES)
   for their support.
CR Abílio AP, 2018, PLOS NEGLECT TROP D, V12, DOI 10.1371/journal.pntd.0006692
   [Anonymous], 2014, STAT INTRO USING R
   [Anonymous], 2004, REV ENTOMOLOGICAL SA
   Barrera R, 2019, J MED ENTOMOL, V56, P1033, DOI 10.1093/jme/tjz009
   Bates D, 2015, J STAT SOFTW, V67, P1, DOI 10.18637/jss.v067.i01
   Bhatt S, 2013, NATURE, V496, P504, DOI 10.1038/nature12060
   Bonaldo MC, 2016, PLOS NEGLECT TROP D, V10, DOI 10.1371/journal.pntd.0004816
   Bowman LR, 2014, PLOS NEGLECT TROP D, V8, DOI 10.1371/journal.pntd.0002848
   Burnham KP., 2015, Model Selection and Multimodel Inference: A Practical Information-Theoretic Approach, V2nd
   Cevallos V, 2018, ACTA TROP, V177, P74, DOI 10.1016/j.actatropica.2017.09.029
   Codeço CT, 2015, PLOS NEGLECT TROP D, V9, DOI 10.1371/journal.pntd.0003475
   Coelho GE, 2008, MEM I OSWALDO CRUZ, V103, P535, DOI 10.1590/S0074-02762008000600004
   Cromwell EA, 2017, PLOS NEGLECT TROP D, V11, DOI 10.1371/journal.pntd.0005429
   Queiroz JAD, 2020, VIRUSES-BASEL, V12, DOI 10.3390/v12080889
   David MR, 2021, FRONT ECOL EVOL, V9, DOI 10.3389/fevo.2021.626757
   de Moraes L, 2020, PLOS NEGLECT TROP D, V14, DOI 10.1371/journal.pntd.0008467
   Degener CM, 2014, J MED ENTOMOL, V51, P408, DOI 10.1603/ME13107
   dos Reis IC, 2019, ACTA TROP, V197, DOI 10.1016/j.actatropica.2019.105061
   Dzul-Manzanilla F, 2021, LANCET PLANET HEALTH, V5, pE277, DOI [10.1016/S2542-5196(21)00030-9, 10.17632/m6nvnzgzdt.1]
   Edman John D., 1992, Journal of Medical Entomology, V29, P1035, DOI 10.1093/jmedent/29.6.1035
   Elizondo-Quiroga D, 2018, SCI REP-UK, V8, DOI [10.1038/s41598-018-25807-9, 10.1038/s41598-017-18682-3]
   Focks DA, 1997, AM J TROP MED HYG, V56, P159, DOI 10.4269/ajtmh.1997.56.159
   Gomes AD, 2007, REV SOC BRAS MED TRO, V40, P216, DOI 10.1590/S0037-86822007000200014
   Huerta H, 2017, T ROY SOC TROP MED H, V111, P328, DOI 10.1093/trstmh/trx056
   Lau SM, 2015, TROP MED INT HEALTH, V20, P1271, DOI 10.1111/tmi.12555
   Leandro AD, 2021, PLOS NEGLECT TROP D, V15, DOI 10.1371/journal.pntd.0009109
   Leandro AD, 2020, TROP MED INT HEALTH, V25, P1271, DOI 10.1111/tmi.13474
   Leandro AD, 2020, VECTOR-BORNE ZOONOT, V20, P54, DOI 10.1089/vbz.2018.2411
   Lee C, 2013, AM J TROP MED HYG, V88, P888, DOI 10.4269/ajtmh.12-0329
   Lühken R, 2014, PARASITE VECTOR, V7, DOI 10.1186/1756-3305-7-268
   Lukacs PM, 2007, J APPL ECOL, V44, P456, DOI 10.1111/j.1365-2664.2006.01267.x
   Maciel-de-Freitas R, 2008, TROP MED INT HEALTH, V13, P1488, DOI 10.1111/j.1365-3156.2008.02162.x
   Maciel-de-Freitas R, 2008, MEM I OSWALDO CRUZ, V103, P602, DOI 10.1590/S0074-02762008000600016
   Maciel-De-Freitas R, 2007, MEM I OSWALDO CRUZ, V102, P489, DOI 10.1590/S0074-02762007005000056
   Maciel-de-Freitas R, 2014, PLOS ONE, V9, DOI 10.1371/journal.pone.0092424
   Maciel-de-Freitas R, 2011, TROP MED INT HEALTH, V16, P965, DOI 10.1111/j.1365-3156.2011.02797.x
   Pepin KM, 2015, PARASITE VECTOR, V8, DOI 10.1186/s13071-015-0659-y
   Pepin KM, 2013, EMERG INFECT DIS, V19, P542, DOI 10.3201/eid1904.120117
   Peres RC, 2013, J VECTOR ECOL, V38, P190, DOI 10.1111/j.1948-7134.2013.12027.x
   Richards SA, 2011, BEHAV ECOL SOCIOBIOL, V65, P77, DOI 10.1007/s00265-010-1035-8
   Roiz D, 2018, PLOS NEGLECT TROP D, V12, DOI 10.1371/journal.pntd.0006845
   Runge-Ranzinger S, 2014, TROP MED INT HEALTH, V19, P1116, DOI 10.1111/tmi.12333
   Runge-Ranzinger S, 2008, TROP MED INT HEALTH, V13, P1022, DOI 10.1111/j.1365-3156.2008.02112.x
   SCOTT TW, 1993, J MED ENTOMOL, V30, P922, DOI 10.1093/jmedent/30.5.922
   Sivagnaname N, 2012, INDIAN J MED RES, V136, P739
   Tun-Lin W, 2009, TROP MED INT HEALTH, V14, P1143, DOI 10.1111/j.1365-3156.2009.02341.x
   Villela DAM, 2015, PLOS ONE, V10, DOI 10.1371/journal.pone.0123794
   Vinhaes ES, 2017, CLIN INFECT DIS, V64, P675, DOI 10.1093/cid/ciw770
   World Health Organization, 2012, Global Strategy for Dengue Prevention and Control 2012-2020
NR 49
TC 24
Z9 25
U1 1
U2 5
PU CENTERS  DISEASE CONTROL & PREVENTION
PI ATLANTA
PA 1600 CLIFTON RD, ATLANTA, GA 30333 USA
SN 1080-6040
EI 1080-6059
J9 EMERG INFECT DIS
JI Emerg. Infect. Dis
PD APR
PY 2022
VL 28
IS 4
BP 707
EP 716
DI 10.3201/eid2804.211547
PG 10
WC Immunology; Infectious Diseases
WE Science Citation Index Expanded (SCI-EXPANDED)
SC Immunology; Infectious Diseases
GA 0U9XZ
UT WOS:000788001700002
PM 35318912
OA gold, Green Published
DA 2025-07-26
ER

PT J
AU Li, XX
   Wan, X
   Liu, JY
   Wang, HY
   Li, A
   Ke, CW
   Tang, SX
   Zhao, W
   Cai, SX
   Wan, CS
AF Li, Xiaoxia
   Wan, Xuan
   Liu, Jinyue
   Wang, Haiying
   Li, Anan
   Ke, Changwen
   Tang, Shixing
   Zhao, Wei
   Cai, Shaoxi
   Wan, Chengsong
TI Luciferase Immunosorbent Assay Based on Multiple E Antigens for the
   Detection of Chikungunya Virus-Specific IgG Antibodies
SO MICROBIOLOGY SPECTRUM
LA English
DT Article
DE chikungunya virus (CHIKV); envelope (E) antigens; luciferase
   immunosorbent assay (LISA); CHIKV antibodies; envelope protein
ID ENVELOPE PROTEINS; EXPRESSION; INFECTION; CHINA
AB In recent years, the chikungunya virus (CHIKV) has continued to spread from local epidemics to nonnative habitats until eventually reaching pandemic status. Nonendemic areas such as China have also emerged as potential epidemic areas of CHIKV. Serological detection of CHIKV is the key to diagnosing and controlling the prevalence of this virus. In this study, we review the progress of the serological detection of the envelope (E) protein in CHIKV, and we provide a novel research assay and ideas for the serological detection of CHIKV. The luciferase immunosorbent assay (LISA) does not require species-specific labeled secondary antibodies for detection, making it universally suitable for tracking samples from various animals or carriers. At present, most research on CHIKV antigen detection technology tends to combine two or more proteins to avoid the decrease in detection ability caused by antigen mutation. Our results indicate that two or more kinds of CHIKV E antigens combined with LISA detection can improve the detection rate of anti-CHIKV immunoglobulin G (IgG) antibodies in CHIKV-infected patient sera and detect antibodies in the early stage of infection accurately and sensitively. After 235 days of infection, the anti-CHIKV IgG antibodies could still be detected in CHIKV-infected patients. All serum samples were tested with a detection rate of 100% after combining various recombinant CHIKV E antigens. Our proposed CHIKV-specific LISA could be a useful tool for serum diagnosis of CHIKV infection and serum epidemic research in areas where CHIKV is endemic, which would help to manage potential epidemics in the future.
   IMPORTANCE At present, chikungunya virus (CHIKV) is still circulating in some parts of the world, and mutated strains have emerged, making it easier for the virus to spread among humans. With the continuous variation of CHIKV, its antigen variation leads to the decline of detection ability. In addition, the risk of transmission of CHIKV in areas where CHIKV is not endemic, such as China, has increased dramatically, which compels us to enhance the detection capacity of CHIKV and continuously monitor CHIKV antibody levels in the population. Real-time quantitative PCR (RT-PCR) detection technology will not be reliable when the infection time is chronic or in subclinical infection due to decreases in virus concentration, and an antibody detection technology must be adopted. In this study, multiple CHIKV envelope (E) antigens were used to detect anti-CHIKV IgG antibodies in serum for the first time. The new assay is characterized by convenient operation, high detection rate, and high sensitivity and has significance for early warning and monitoring. Moreover, it contributes to the prevention and control of CHIIW.
C1 [Li, Xiaoxia; Liu, Jinyue; Zhao, Wei; Wan, Chengsong] Southern Med Univ, Sch Publ Hlth, BSL 3 Lab, Guangdong Prov Key Lab Trop Dis Res, Guangzhou, Peoples R China.
   [Wan, Xuan; Cai, Shaoxi] Southern Med Univ, Nanfang Hosp, Dept Resp & Crit Care Med, Guangzhou, Guangdong, Peoples R China.
   [Wang, Haiying; Tang, Shixing] Southern Med Univ, Sch Publ Hlth, Dept Epidemiol, Guangzhou, Peoples R China.
   [Li, Anan; Ke, Changwen] Guangdong Ctr Dis Control & Prevent, Guangzhou, Peoples R China.
C3 Southern Medical University - China; Southern Medical University -
   China; Southern Medical University - China
RP Zhao, W; Wan, CS (corresponding author), Southern Med Univ, Sch Publ Hlth, BSL 3 Lab, Guangdong Prov Key Lab Trop Dis Res, Guangzhou, Peoples R China.
EM 791478771@qq.com; gzwcs@smu.edu.cn
RI SUN, CHANG/GXM-3680-2022
FU Natural Science Foundation of Guangdong Province [2018B030311063];
   Guangdong Science and Technology Program Key Projects [2021B1212030014]
FX This work was supported by the Natural Science Foundation of Guangdong
   Province (number 2018B030311063) and Guangdong Science and Technology
   Program Key Projects (number 2021B1212030014).
CR Agarwal A, 2016, VIROLOGY, V497, P59, DOI 10.1016/j.virol.2016.06.025
   Bünger S, 2013, BIOPRESERV BIOBANK, V11, P379, DOI 10.1089/bio.2013.0050
   Chen GL, 2020, JAMA-J AM MED ASSOC, V323, P1369, DOI 10.1001/jama.2020.2477
   Cho B, 2008, YONSEI MED J, V49, P828, DOI 10.3349/ymj.2008.49.5.828
   Chua CL, 2017, PLOS ONE, V12, DOI 10.1371/journal.pone.0171989
   Couturier E, 2012, RHEUMATOLOGY, V51, P1315, DOI 10.1093/rheumatology/kes015
   Dash Muktikesh, 2011, Indian J Med Sci, V65, P83, DOI 10.4103/0019-5359.104781
   Dudha N, 2015, VIRUS GENES, V50, P200, DOI 10.1007/s11262-014-1161-x
   Ganesan VK, 2017, VIRUSES-BASEL, V9, DOI 10.3390/v9120368
   Gérardin P, 2008, PLOS MED, V5, P413, DOI 10.1371/journal.pmed.0050060
   Grankvist K, 2019, DIAGNOSIS, V6, P51, DOI 10.1515/dx-2018-0037
   Huits R, 2018, CLIN MICROBIOL INFEC, V24, P78, DOI 10.1016/j.cmi.2017.06.004
   Katsakoulas Ioannis, 2015, Int J Pharm Compd, V19, P252
   Kim YC, 2019, VIRUSES-BASEL, V11, DOI 10.3390/v11050407
   Lu X, 2014, VIRUS GENES, V48, P15, DOI 10.1007/s11262-013-0991-2
   Patil J, 2018, ARCH VIROL, V163, P3135, DOI 10.1007/s00705-018-3974-8
   Prat CM, 2014, EMERG INFECT DIS, V20, P2129, DOI 10.3201/eid2012.141269
   Sahoo B, 2019, BIOSCIENCE REP, V39, DOI 10.1042/BSR20191077
   Schilte C, 2013, PLOS NEGLECT TROP D, V7, DOI 10.1371/journal.pntd.0002137
   Schwartz O, 2010, NAT REV MICROBIOL, V8, P491, DOI 10.1038/nrmicro2368
   Silva LA, 2017, J CLIN INVEST, V127, P737, DOI 10.1172/JCI84417
   Song H, 2019, CELL, V177, P1714, DOI 10.1016/j.cell.2019.04.008
   Tsetsarkin KA, 2014, NAT COMMUN, V5, DOI 10.1038/ncomms5084
   Tsetsarkin KA, 2011, CURR OPIN VIROL, V1, P310, DOI 10.1016/j.coviro.2011.07.004
   Tuekprakhon A, 2018, PLOS ONE, V13, DOI 10.1371/journal.pone.0208851
   Verma A, 2016, J VIROL METHODS, V235, P73, DOI 10.1016/j.jviromet.2016.05.003
   Voss JE, 2010, NATURE, V468, P709, DOI 10.1038/nature09555
   Vu DM, 2017, CLIN LAB MED, V37, P371, DOI 10.1016/j.cll.2017.01.008
   Weaver SC, 2015, NEW ENGL J MED, V372, P1231, DOI 10.1056/NEJMra1406035
   Wu W, 2013, VIROL J, V10, DOI 10.1186/1743-422X-10-174
   Wu D, 2012, EMERG INFECT DIS, V18, P493, DOI 10.3201/eid1803.110034
   Yue C, 2019, VIRUSES-BASEL, V11, DOI 10.3390/v11030234
NR 32
TC 5
Z9 6
U1 1
U2 10
PU AMER SOC MICROBIOLOGY
PI WASHINGTON
PA 1752 N ST NW, WASHINGTON, DC 20036-2904 USA
SN 2165-0497
J9 MICROBIOL SPECTR
JI Microbiol. Spectr.
PD APR
PY 2022
VL 10
IS 2
DI 10.1128/spectrum.01496-21
PG 14
WC Microbiology
WE Science Citation Index Expanded (SCI-EXPANDED)
SC Microbiology
GA 3M0IR
UT WOS:000835142100092
PM 35311573
OA Green Published, gold
DA 2025-07-26
ER

PT J
AU Liu, WJ
   Cheng, P
   Zhang, KX
   Gong, MQ
   Zhang, Z
   Zhang, RL
AF Liu, Wenjuan
   Cheng, Peng
   Zhang, Kexin
   Gong, Maoqing
   Zhang, Zhong
   Zhang, Ruiling
TI Systematic identification and characterization of long noncoding RNAs
   (lncRNAs) during Aedes albopictus development
SO PLOS NEGLECTED TROPICAL DISEASES
LA English
DT Article
ID DIPTERA-CULICIDAE; EXPRESSION; TRANSCRIPTS; METABOLISM; PACKAGE; CHITIN;
   TIGER
AB BackgroundAedes albopictus originated in the tropical forests of Southeast Asia and can currently be found on all continents. As one of the main arboviral vectors, the control of Ae. albopictus requires novel strategies, informed by a deep knowledge of its biology. Little is known regarding mosquito long noncoding RNAs (lncRNAs), which are transcripts longer than 200 nucleotides that lack protein-coding potential and have roles in developmental regulation. ResultsBased on RNA-seq data from five developmental time points, eggs, early larvae, late larvae, pupae, and adults (female and male) of Ae. albopictus, 21,414 lncRNAs were characterized in this study. Differential expression analysis revealed that lncRNAs exhibited developmental stage specificity. The expression of most lncRNAs was upregulated at the onset of metamorphosis developmental stages. More differentially expressed lncRNAs were observed between eggs and early larvae. Weighted gene co-expression network analysis (WGCNA) further confirmed that the expression patterns of lncRNAs were obviously correlated with specific developmental time points. Functional annotation using co-expression analysis revealed that lncRNAs may be involved in the regulation of metamorphic developmental transitions of Ae. albopictus. The hub lncRNAs and hub gene clusters were identified for each module that were highly associated with specific developmental time points. ConclusionsThe results of this study will facilitate future researches to elucidate the regulatory mechanisms of lncRNAs in the development of Ae. albopictus and utilize lncRNAs to assist with mosquito control.
   Author summaryAedes albopictus is an invasive vector mosquito associated with substantial public health concerns. It is a vector of dengue, chikungunya, and Zika viruses. High levels of ecological and physiological plasticity promote rapid global invasion. In the absence of effective vaccines or specific antiviral drugs for the majority of arbovirus diseases, vector control is based mostly on chemical insecticides. However, the extensive and intensive use of chemical insecticides for mosquito control has caused several environmental and human health concerns. As holometabolous insects, mosquitoes undergo considerable structural and functional remodeling during the metamorphosis. Long noncoding RNAs (lncRNAs) have been reported to play roles in developmental regulation. To investigate the expression profiles of lncRNAs across the life cycle of Ae. albopictus, five developmental time points, eggs, early larvae, late larvae, pupae, and adults (female and male), covering all developmental stages were included in this study. Differences in lncRNA expression patterns and hub lncRNAs that were highly associated with specific developmental time points were identified. Hub lncRNAs could be used as targets to block the metamorphic process and facilitate the development of efficient and sustainable mosquito control strategies.
C1 [Liu, Wenjuan; Cheng, Peng; Zhang, Kexin; Gong, Maoqing; Zhang, Zhong; Zhang, Ruiling] Shandong First Med Univ, Shandong Acad Med Sci, Collaborat Innovat Ctr Origin & Control Emerging I, Tai An, Peoples R China.
   [Liu, Wenjuan; Zhang, Kexin; Zhang, Zhong; Zhang, Ruiling] Shandong First Med Univ, Shandong Acad Med Sci, Sch Basic Med Sci, Tai An, Peoples R China.
   [Cheng, Peng; Gong, Maoqing] Shandong First Med Univ, Shandong Inst Parasit Dis, Shandong Acad Med Sci, Jining, Peoples R China.
C3 University of Jinan; Shandong First Medical University & Shandong
   Academy of Medical Sciences; Shandong First Medical University &
   Shandong Academy of Medical Sciences; University of Jinan; University of
   Jinan; Shandong First Medical University & Shandong Academy of Medical
   Sciences
RP Gong, MQ; Zhang, Z; Zhang, RL (corresponding author), Shandong First Med Univ, Shandong Acad Med Sci, Collaborat Innovat Ctr Origin & Control Emerging I, Tai An, Peoples R China.; Zhang, Z; Zhang, RL (corresponding author), Shandong First Med Univ, Shandong Acad Med Sci, Sch Basic Med Sci, Tai An, Peoples R China.; Gong, MQ (corresponding author), Shandong First Med Univ, Shandong Inst Parasit Dis, Shandong Acad Med Sci, Jining, Peoples R China.
EM meijiebiology@126.com; vector0518@126.com; zhangrl_06@126.com
RI cheng, peng/F-1006-2019
FU National Natural Sciences Foundation of China [81871686, 81871685]
FX Funding: This study was supported by the National Natural Sciences
   Foundation of China (RZ: No. 81871686; MG: 81871685). The funders had no
   role in study design, data collection and analysis, decision to publish,
   or preparation of the manuscript.
CR Acharya U, 2005, CELL MOL LIFE SCI, V62, P128, DOI 10.1007/s00018-004-4254-1
   Ahmad P, 2021, LIFE-BASEL, V11, DOI 10.3390/life11010056
   Armbruster PA, 2016, J MED ENTOMOL, V53, P1013, DOI 10.1093/jme/tjw037
   Azlan A, 2021, PLOS NEGLECT TROP D, V15, DOI 10.1371/journal.pntd.0008351
   Azlan A, 2019, SCI REP-UK, V9, DOI 10.1038/s41598-019-47506-9
   Azlan A, 2020, GENOMICS, V112, P1273, DOI 10.1016/j.ygeno.2019.07.016
   Bader GD, 2003, BMC BIOINFORMATICS, V4, DOI 10.1186/1471-2105-4-2
   Bassett AR, 2014, ELIFE, V3, DOI 10.7554/eLife.03058
   Benedict MQ, 2007, VECTOR-BORNE ZOONOT, V7, P76, DOI 10.1089/vbz.2006.0562
   BENJAMINI Y, 1995, J R STAT SOC B, V57, P289, DOI 10.1111/j.2517-6161.1995.tb02031.x
   Bhatia G, 2019, SCI REP-UK, V9, DOI 10.1038/s41598-019-38989-7
   Bhatia Garima, 2017, Non-Coding RNA, V3, P16, DOI 10.3390/ncrna3020016
   Bolger AM, 2014, BIOINFORMATICS, V30, P2114, DOI 10.1093/bioinformatics/btu170
   Bonizzoni M, 2013, TRENDS PARASITOL, V29, P460, DOI 10.1016/j.pt.2013.07.003
   Caminade C, 2012, J R SOC INTERFACE, V9, P2708, DOI 10.1098/rsif.2012.0138
   Chang ZX, 2020, INSECT SCI, V27, P987, DOI 10.1111/1744-7917.12707
   Chen B, 2016, SCI REP-UK, V6, DOI 10.1038/srep23330
   Chen W, 2018, BMC GENOMICS, V19, DOI 10.1186/s12864-018-4458-7
   Chin CH, 2014, BMC SYST BIOL, V8, DOI 10.1186/1752-0509-8-S4-S11
   Chinnappan M, 2019, SCI REP-UK, V9, DOI 10.1038/s41598-019-46981-4
   Choudhary C, 2021, ANIMALS-BASEL, V11, DOI 10.3390/ani11041118
   Clark MB, 2011, SEMIN CELL DEV BIOL, V22, P366, DOI 10.1016/j.semcdb.2011.01.001
   Deng RL, 2016, J CANCER, V7, P576, DOI 10.7150/jca.13117
   Eritja R, 2017, SCI REP-UK, V7, DOI 10.1038/s41598-017-12652-5
   Etebari K, 2017, MSPHERE, V2, DOI 10.1128/mSphere.00456-17
   Etebari K, 2016, PLOS NEGLECT TROP D, V10, DOI 10.1371/journal.pntd.0005069
   Fatica A, 2014, NAT REV GENET, V15, P7, DOI 10.1038/nrg3606
   Fernandes JCR, 2019, NON-CODING RNA, V5, DOI 10.3390/ncrna5010017
   Finn RD, 2008, NUCLEIC ACIDS RES, V36, pD281, DOI 10.1093/nar/gkm960
   Global Invasive Species Database. Invasive Species Specialist Group, 2021, 100 WORLDS WORST INV
   Guo JC, 2019, NUCLEIC ACIDS RES, V47, pW516, DOI 10.1093/nar/gkz400
   Heylen K, 2008, J INSECT PHYSIOL, V54, P1400, DOI 10.1016/j.jinsphys.2008.07.015
   Holder P, 2010, J MED ENTOMOL, V47, P600, DOI 10.1603/ME09111
   Huang DW, 2009, NAT PROTOC, V4, P44, DOI 10.1038/nprot.2008.211
   Jandura A, 2017, TRENDS GENET, V33, P665, DOI 10.1016/j.tig.2017.08.002
   Jenkins AM, 2015, BMC GENOMICS, V16, DOI 10.1186/s12864-015-1507-3
   Kapranov P, 2007, SCIENCE, V316, P1484, DOI 10.1126/science.1138341
   Kim D, 2015, NAT METHODS, V12, P357, DOI [10.1038/nmeth.3317, 10.1038/NMETH.3317]
   Kong L, 2007, NUCLEIC ACIDS RES, V35, pW345, DOI 10.1093/nar/gkm391
   Langfelder P, 2008, BMC BIOINFORMATICS, V9, DOI 10.1186/1471-2105-9-559
   Li MZ, 2019, J INTEGR AGR, V18, P729, DOI [10.1016/S2095-3119(18)61976-8, 10.1016/s2095-3119(18)61976-8]
   Livak KJ, 2001, METHODS, V25, P402, DOI 10.1006/meth.2001.1262
   Merzendorfer H, 2003, J EXP BIOL, V206, P4393, DOI 10.1242/jeb.00709
   Müller P, 2020, PLOS NEGLECT TROP D, V14, DOI 10.1371/journal.pntd.0008705
   Muthukrishnan S, 2020, CURR PHARM DESIGN, V26, P3530, DOI 10.2174/1381612826666200523175409
   Palatini U, 2020, GENOME BIOL, V21, DOI 10.1186/s13059-020-02141-w
   Pauli A, 2012, GENOME RES, V22, P577, DOI 10.1101/gr.133009.111
   Paupy C, 2009, MICROBES INFECT, V11, P1177, DOI 10.1016/j.micinf.2009.05.005
   Pertea M, 2015, NAT BIOTECHNOL, V33, P290, DOI 10.1038/nbt.3122
   Ponting CP, 2009, CELL, V136, P629, DOI 10.1016/j.cell.2009.02.006
   Qu MB, 2021, INSECT SCI, V28, P692, DOI 10.1111/1744-7917.12791
   Rezza G, 2012, BMC PUBLIC HEALTH, V12, DOI 10.1186/1471-2458-12-72
   Rivkind A, 2020, PLOS COMPUT BIOL, V16, DOI [10.1371/journal.pcbi.1007825, 10.1371/journal.pcbi.1007825.r001, 10.1371/journal.pcbi.1007825.r002, 10.1371/journal.pcbi.1007825.r003, 10.1371/journal.pcbi.1007825.r004]
   Robinson MD, 2010, BIOINFORMATICS, V26, P139, DOI 10.1093/bioinformatics/btp616
   Röhrig F, 2016, NAT REV CANCER, V16, P732, DOI 10.1038/nrc.2016.89
   Sánchez Y, 2013, NUCLEIC ACID THER, V23, P15, DOI 10.1089/nat.2012.0414
   Shannon P, 2003, GENOME RES, V13, P2498, DOI 10.1101/gr.1239303
   Sillence DJ, 2007, INT REV CYTOL, V262, P151, DOI 10.1016/S0074-7696(07)62003-8
   Tang J, 2014, CELL DEATH DIS, V5, DOI 10.1038/cddis.2014.518
   Tippelt L, 2020, PARASITE VECTOR, V13, DOI 10.1186/s13071-020-04386-7
   Tong YS, 2015, MOL CANCER, V14, DOI 10.1186/1476-4598-14-3
   Trapnell C, 2010, NAT BIOTECHNOL, V28, P511, DOI 10.1038/nbt.1621
   Tsoi LC, 2015, GENOME BIOL, V16, DOI 10.1186/s13059-014-0570-4
   Wu YQ, 2016, PLOS ONE, V11, DOI 10.1371/journal.pone.0147147
   Xu LM, 2012, NUCLEIC ACIDS RES, V40, pD1016, DOI 10.1093/nar/gkr1145
   Xu Y, 2019, FRONT GENET, V10, DOI 10.3389/fgene.2019.00975
   Yu GC, 2012, OMICS, V16, P284, DOI 10.1089/omi.2011.0118
   Zhan SY, 2016, BMC GENOMICS, V17, DOI 10.1186/s12864-016-3009-3
   Zhang B, 2005, STAT APPL GENET MOL, V4, DOI 10.2202/1544-6115.1128
   Zhang JH, 2016, EUR REV MED PHARMACO, V20, P1720
   Zhu KY, 2016, ANNU REV ENTOMOL, V61, P177, DOI 10.1146/annurev-ento-010715-023933
NR 71
TC 9
Z9 10
U1 1
U2 20
PU PUBLIC LIBRARY SCIENCE
PI SAN FRANCISCO
PA 1160 BATTERY STREET, STE 100, SAN FRANCISCO, CA 94111 USA
SN 1935-2735
J9 PLOS NEGLECT TROP D
JI Plos Neglect. Trop. Dis.
PD APR
PY 2022
VL 16
IS 4
AR e0010245
DI 10.1371/journal.pntd.0010245
PG 20
WC Infectious Diseases; Parasitology; Tropical Medicine
WE Science Citation Index Expanded (SCI-EXPANDED)
SC Infectious Diseases; Parasitology; Tropical Medicine
GA 0V4KN
UT WOS:000788313700006
PM 35417446
OA Green Published, gold
DA 2025-07-26
ER

PT J
AU Marina, CF
   Liedo, P
   Bond, JG
   Osorio, AR
   Valle, J
   Angulo-Kladt, R
   Gómez-Simuta, Y
   Fernández-Salas, I
   Dor, A
   Williams, T
AF Marina, Carlos F.
   Liedo, Pablo
   Bond, J. Guillermo
   Osorio, Adriana R.
   Valle, Javier
   Angulo-Kladt, Roberto
   Gomez-Simuta, Yeudiel
   Fernandez-Salas, Ildefonso
   Dor, Ariane
   Williams, Trevor
TI Comparison of Ground Release and Drone-Mediated Aerial Release of
   Aedes aegypti Sterile Males in Southern Mexico: Efficacy and
   Challenges
SO INSECTS
LA English
DT Article
DE sterile insect technique; release techniques; recapture rates; vector
   control; release time; physical injury
ID INSECTICIDE RESISTANCE; VECTORS; TRANSMISSION; DISPERSAL; DIPTERA; VIRUS
AB Diseases transmitted by the mosquito Aedes aegypti, such as dengue, chikungunya and Zika, affect millions of people in tropical and subtropical regions of the world. The sterile insect technique (SIT) is a safe and environmentally benign method of population suppression that could be applied to reduce mosquito-transmitted disease. SIT involves the release of large numbers of sterile male insects that then compete with wild males in mating with females. The females that mate with sterile males do not produce viable offspring. To test this technique within a pilot-scale trial in a village in southern Mexico, we compared two methods for the weekly release of large numbers (approximately 85,000 males/week) of sterile males that were marked with colored powders for later identification. The number of sterile males captured in traps placed in and around houses was higher (average 5.1 males/trap/week) for sterile males released at ground level by technicians walking through the streets of the village. In contrast, traps captured an average of 2.6 males/trap/week when males were released from a small drone aircraft that flew over the village. The males released from the drone may have suffered from chilling, compaction and physical injury during the release procedure. However, the use of the drone resulted in a less aggregated distribution, was markedly quicker, released males over a larger area and required fewer technicians than ground-based releases. Some village residents also reported discomfort from the presence of large numbers of male mosquitoes when released at ground level. Future studies should focus on modifications to the handling and transport of sterile males and the design of drone release containers to avoid injury to sterile mosquitoes and to improve the efficiency of aerial releases for SIT-based suppression of Ae. aegypti in Mexico.
   Sterile males of Aedes aegypti were released once a week for 8 weeks to evaluate the dispersal efficiency of ground and aerial drone release methods in a rural village of 26 Ha in southern Mexico. Indoor and outdoor BG-Sentinel traps were placed in 13-16 houses distributed throughout the village. The BG traps were activated 48 h after the release of the sterile males and functioned for a 24 h period following each release. Over the 8-week period of simultaneous ground and aerial releases, an average of 85,117 +/- 6457 sterile males/week were released at ground level and 86,724 +/- 6474 sterile males/week were released using an aerial drone. The ground release method resulted in higher numbers of captured males (mean = 5.1 +/- 1.4, range 1.1-15.7 sterile males/trap) compared with the aerial release method (mean = 2.6 +/- 0.8, range 0.5-7.3 sterile males/trap) (p < 0.05). Similarly, the prevalence of traps that captured at least one sterile male was significantly higher for ground release compared to the aerial release method (p < 0.01). The lower numbers of sterile males captured in the aerial release method could be due to mortality or physical injury caused by the chilling process for immobilization, or the compaction of these insects during transport and release. However, aerial releases by a two-person team distributed insects over the entire village in just 20 min, compared to similar to 90 min of work for a five-person team during the ground release method. Ground release also resulted in higher aggregations of males and some villagers reported feeling discomfort from the presence of large numbers of mosquitoes in and around their houses. We conclude that modifications to the handling and transport of sterile males and the design of containers used to store males are required to avoid injury and to improve the efficiency of aerial releases for area-wide SIT-based population suppression programs targeted at mosquito vectors of human disease.
C1 [Marina, Carlos F.; Bond, J. Guillermo; Osorio, Adriana R.; Fernandez-Salas, Ildefonso] Inst Nacl Salud Publ, Ctr Reg Invest Salud Publ, Tapachula 30700, Chiapas, Mexico.
   [Liedo, Pablo; Valle, Javier; Dor, Ariane] Colegio Frontera Sur ECOSUR, Unidad Tapachula, Tapachula 30700, Chiapas, Mexico.
   [Angulo-Kladt, Roberto] Serv Mubarqui, Ciudad Victoria 87040, Tamaulipas, Mexico.
   [Gomez-Simuta, Yeudiel] Programa Moscas Fruta SADER IICA, Metapa De Dominguez 30860, Chiapas, Mexico.
   [Fernandez-Salas, Ildefonso] Univ Autonoma Nuevo Leon UANL, Fac Ciencias Biol, San Nicolas De Los Garza 66450, Nuevo Leon, Mexico.
   [Dor, Ariane] Consejo Nacl Ciencia & Tecnol Investigadora Mexic, Unidad Tapachula, Colegio Frontera Sur, Tapachula 30700, Chiapas, Mexico.
   [Williams, Trevor] Inst Ecol AC INECOL, Xalapa 91073, Veracruz, Mexico.
C3 Instituto Nacional de Salud Publica; El Colegio de la Frontera Sur
   (ECOSUR); Universidad Autonoma de Nuevo Leon; El Colegio de la Frontera
   Sur (ECOSUR); Instituto de Ecologia - Mexico
RP Marina, CF (corresponding author), Inst Nacl Salud Publ, Ctr Reg Invest Salud Publ, Tapachula 30700, Chiapas, Mexico.; Williams, T (corresponding author), Inst Ecol AC INECOL, Xalapa 91073, Veracruz, Mexico.
EM fmarina@insp.mx; pliedo@ecosur.mx; gbond@insp.mx;
   rosorio.adriana@hotmail.com; jvalle@ecosur.mx;
   complexdynamics@protonmail.com; yeudielgomez@prodigy.net.mx;
   ildefonso.fernandez@uanTedu.mx; ador@ecosur.mx;
   trevor.williams@inecol.mx
RI ; Williams, Trevor/F-1447-2011; Dor, Ariane/AAQ-7554-2020; Liedo,
   Pablo/E-9313-2010
OI Dor, Ariane/0000-0002-3483-9547; Williams, Trevor/0000-0003-3414-3440;
   Marina Fernandez, Carlos Felix/0000-0002-4804-8949; Angulo,
   Roberto/0000-0001-8431-7117; Liedo, Pablo/0000-0002-0004-1721
FU Fondo Institucional del Consejo Nacional de Ciencia y Tecnologia
   (CONACYT), Mexico [FOINS-PDCAPN-2014-247673]; International Atomic
   Energy Agency (IAEA) through technical cooperation project [MEX5031];
   Centro Nacional de Programas Preventivos y Control de Enfermedades
   (CENAPRECE)
FX The study received financial support from the Fondo Institucional del
   Consejo Nacional de Ciencia y Tecnologia (CONACYT), Mexico,
   FOINS-PDCAPN-2014-247673 awarded to J.G.B., the International Atomic
   Energy Agency (IAEA) through technical cooperation project MEX5031,
   awarded to CRISP, INSP with I.F.-S. and C.F.M. as CPIs, and the Centro
   Nacional de Programas Preventivos y Control de Enfermedades (CENAPRECE)
   that funded the technicians involved in mass-rearing.
CR Bellini R., 2007, P505, DOI 10.1007/978-1-4020-6059-5_47
   Bond JG, 2017, PLOS ONE, V12, DOI 10.1371/journal.pone.0187420
   Bouyer J, 2020, SCI ROBOT, V5, DOI 10.1126/scirobotics.aba6251
   Bouyer J, 2020, TRENDS PARASITOL, V36, P325, DOI 10.1016/j.pt.2020.01.004
   Brady OJ, 2013, PARASITE VECTOR, V6, DOI 10.1186/1756-3305-6-351
   Causa R, 2020, CAD SAUDE PUBLICA, V36, DOI [10.1590/0102-311X00110519, 10.1590/0102-311x00110519]
   Chung HN, 2018, J INSECT SCI, V18, DOI 10.1093/jisesa/iey103
   Couto-Lima D, 2017, SCI REP-UK, V7, DOI 10.1038/s41598-017-05186-3
   Culbert NJ, 2019, PLOS ONE, V14, DOI 10.1371/journal.pone.0221822
   Culbert NJ, 2018, SCI REP-UK, V8, DOI 10.1038/s41598-018-34469-6
   Culbert NJ, 2017, ENTOMOL EXP APPL, V164, P276, DOI 10.1111/eea.12610
   Díaz-González EE, 2015, AM J TROP MED HYG, V93, P1325, DOI 10.4269/ajtmh.15-0450
   Dyck VA, 2021, STERILE INSECT TECHNIQUE, 2 EDITION, P1, DOI 10.1201/9781003035572
   Esu E, 2010, TROP MED INT HEALTH, V15, P619, DOI 10.1111/j.1365-3156.2010.02489.x
   Fernández-Salas I, 2015, ANTIVIR RES, V124, P30, DOI 10.1016/j.antiviral.2015.10.015
   Garcia E., 1988, MODIFICACIONES SISTE, P205
   Guerbois M, 2016, J INFECT DIS, V214, P1349, DOI 10.1093/infdis/jiw302
   Bond JG, 2021, INSECTS, V12, DOI 10.3390/insects12020145
   Bond JG, 2019, PLOS ONE, V14, DOI 10.1371/journal.pone.0212520
   Harrington LC, 2001, J MED ENTOMOL, V38, P411, DOI 10.1603/0022-2585-38.3.411
   Hendrichs J, 2002, FLA ENTOMOL, V85, P1, DOI 10.1653/0015-4040(2002)085[0001:MASITP]2.0.CO;2
   Hinde J, 1998, COMPUT STAT DATA AN, V27, P151, DOI 10.1016/S0167-9473(98)00007-3
   Horstick O, 2010, T ROY SOC TROP MED H, V104, P379, DOI 10.1016/j.trstmh.2009.07.027
   Iyaloo DP, 2020, INT J TROP INSECT SC, V40, P53, DOI 10.1007/s42690-019-00050-5
   Kittayapong P, 2019, PLOS NEGLECT TROP D, V13, DOI 10.1371/journal.pntd.0007771
   Knipling E F., 1979, The basic principles of insect population suppression and management, P659
   Kraemer MUG, 2015, ELIFE, V4, DOI 10.7554/eLife.08347
   Kuri-Morales PA, 2018, MED VET ENTOMOL, V32, P162, DOI 10.1111/mve.12281
   Lacroix R, 2012, PLOS ONE, V7, DOI 10.1371/journal.pone.0042771
   Lees RS, 2015, CURR OPIN INSECT SCI, V10, P156, DOI 10.1016/j.cois.2015.05.011
   Liedo P., 2010, MOSCAS FRUTA FUNDAME, P243
   Liedo P., 2020, MOSCAS FRUTA FUNDAME, V2nd ed., P357
   Marina CF, 2021, INSECTS, V12, DOI 10.3390/insects12010058
   Valdez-Delgado KM, 2021, INSECTS, V12, DOI 10.3390/insects12080663
   Monath TP, 2013, VACCINE, V31, P5321, DOI 10.1016/j.vaccine.2013.09.029
   Moyes CL, 2017, PLOS NEGLECT TROP D, V11, DOI 10.1371/journal.pntd.0005625
   Mubarqui RL, 2014, PLOS ONE, V9, DOI 10.1371/journal.pone.0103077
   Nauen R, 2007, PEST MANAG SCI, V63, P628, DOI 10.1002/ps.1406
   Oliva CF, 2021, INSECTS, V12, DOI 10.3390/insects12030191
   Oliva CF, 2012, PLOS ONE, V7, DOI 10.1371/journal.pone.0049414
   Pan American Health Organization (PAHO), 2019, EV INN STRAT AED AEG, P62
   Reiter Paul, 1997, P425
   Rey JR, 2006, J MED ENTOMOL, V43, P1134, DOI 10.1603/0022-2585(2006)43[1134:HSOMAV]2.0.CO;2
   Rodríguez MM, 2007, J AM MOSQUITO CONTR, V23, P420, DOI 10.2987/5588.1
   Rojas-Araya D, 2020, J MED ENTOMOL, V57, P266, DOI 10.1093/jme/tjz142
   Rueda LM, 2004, ZOOTAXA, P1, DOI 10.11646/zootaxa.589.1.1
   Sasmita HI, 2022, ACTA TROP, V226, DOI 10.1016/j.actatropica.2021.106243
   Valerio L, 2012, AM J TROP MED HYG, V86, P665, DOI 10.4269/ajtmh.2012.11-0513
   Verhulst NO, 2013, PARASITE VECTOR, V6, DOI 10.1186/1756-3305-6-200
   Vontas J, 2012, PESTIC BIOCHEM PHYS, V104, P126, DOI 10.1016/j.pestbp.2012.05.008
   Zhang DJ, 2020, PLOS NEGLECT TROP D, V14, DOI 10.1371/journal.pntd.0008561
   Zheng XY, 2019, NATURE, V572, P56, DOI 10.1038/s41586-019-1407-9
NR 52
TC 20
Z9 20
U1 0
U2 10
PU MDPI
PI BASEL
PA ST ALBAN-ANLAGE 66, CH-4052 BASEL, SWITZERLAND
EI 2075-4450
J9 INSECTS
JI Insects
PD APR
PY 2022
VL 13
IS 4
AR 347
DI 10.3390/insects13040347
PG 15
WC Entomology
WE Science Citation Index Expanded (SCI-EXPANDED)
SC Entomology
GA 0Q6WM
UT WOS:000785056300001
PM 35447790
OA Green Published, gold
DA 2025-07-26
ER

PT J
AU Martín-Park, A
   Che-Mendoza, A
   Contreras-Perera, Y
   Pérez-Carrillo, S
   Puerta-Guardo, H
   Villegas-Chim, J
   Guillermo-May, G
   Medina-Barreiro, A
   Delfín-González, H
   Méndez-Vales, R
   Vázquez-Narvaez, S
   Palacio-Vargas, J
   Correa-Morales, F
   Ayora-Talavera, G
   Pavía-Ruz, N
   Liang, X
   Fu, P
   Zhang, DJ
   Wang, XH
   Toledo-Romaní, ME
   Xi, ZY
   Vázquez-Prokopec, G
   Manrique-Saide, P
AF Martin-Park, Abdiel
   Che-Mendoza, Azael
   Contreras-Perera, Yamili
   Perez-Carrillo, Silvia
   Puerta-Guardo, Henry
   Villegas-Chim, Josue
   Guillermo-May, Guillermo
   Medina-Barreiro, Anuar
   Delfin-Gonzalez, Hugo
   Mendez-Vales, Rosa
   Vazquez-Narvaez, Santos
   Palacio-Vargas, Jorge
   Correa-Morales, Fabian
   Ayora-Talavera, Guadalupe
   Pavia-Ruz, Norma
   Liang, Xiao
   Fu, Ping
   Zhang, Dongjing
   Wang, Xiaohua
   Eugenia Toledo-Romani, Maria
   Xi, Zhiyong
   Vazquez-Prokopec, Gonzalo
   Manrique-Saide, Pablo
TI Pilot trial using mass field-releases of sterile males produced with the
   incompatible and sterile insect techniques as part of integrated
   Aedes aegypti control in Mexico
SO PLOS NEGLECTED TROPICAL DISEASES
LA English
DT Article
ID ZIKA VIRUS; DIPTERA-CULICIDAE; WOLBACHIA; POPULATION; TRANSMISSION;
   CHIKUNGUNYA; ALBOPICTUS; DENGUE; ESTABLISHMENT; INVASION
AB Background
   The combination of Wolbachia-based incompatible insect technique (IIT) and radiation-based sterile insect technique (SIT) can be used for population suppression of Aedes aegypti. Our main objective was to evaluate whether open-field mass-releases of wAlbB-infected Ae. aegypti males, as part of an Integrated Vector Management (IVM) plan led by the Mexican Ministry of Health, could suppress natural populations of Ae. aegypti in urbanized settings in south Mexico.
   Methodology/Principal findings
   We implemented a controlled before-and-after quasi-experimental study in two suburban localities of Yucatan (Mexico): San Pedro Chimay (SPC), which received IIT-SIT, and San Antonio Tandzibichen used as control. Release of wAlbB Ae. aegypti males at SPC extended for 6 months (July-December 2019), covering the period of higher Ae. aegypti abundance. Entomological indicators included egg hatching rates and outdoor/indoor adult females collected at the release and control sites. Approximately 1,270,000 lab-produced wAlbB-infected Ae. aegypti males were released in the 50-ha treatment area (2,000 wAlbB Ae. aegypti males per hectare twice a week in two different release days, totaling 200,000 male mosquitoes per week). The efficacy of IIT-SIT in suppressing indoor female Ae. aegypti density (quantified from a generalized linear mixed model showing a statistically significant reduction in treatment versus control areas) was 90.9% a month after initiation of the suppression phase, 47.7% two months after (when number of released males was reduced in 50% to match local abundance), 61.4% four months after (when initial number of released males was re-established), 88.4% five months after and 89.4% at six months after the initiation of the suppression phase. A proportional, but lower, reduction in outdoor female Ae. aegypti was also quantified (range, 50.0-75.2% suppression).
   Conclusions/Significance
   Our study, the first open-field pilot implementation of Wolbachia IIT-SIT in Mexico and Latin-America, confirms that inundative male releases can significantly reduce natural populations of Ae. aegypti. More importantly, we present successful pilot results of the integration of Wolbachia IIT-SIT within a IVM plan implemented by Ministry of Health personnel.
C1 [Martin-Park, Abdiel; Che-Mendoza, Azael; Contreras-Perera, Yamili; Perez-Carrillo, Silvia; Puerta-Guardo, Henry; Villegas-Chim, Josue; Guillermo-May, Guillermo; Medina-Barreiro, Anuar; Delfin-Gonzalez, Hugo; Manrique-Saide, Pablo] Univ Autonoma Yucatan, Lab El Control Biol Aedes Aegypti LCB UADY, Unidad Colaborat Bioensayos Entomol, Campus Ciencias Biol & Agr, Merida, Yucatan, Mexico.
   [Mendez-Vales, Rosa; Vazquez-Narvaez, Santos; Palacio-Vargas, Jorge] Serv Salud Yucatan, Merida, Yucatan, Mexico.
   [Correa-Morales, Fabian] Ctr Nacl Programas Preventivos & Control Enfermed, Secretaria Salud, Mexico City, DF, Mexico.
   [Ayora-Talavera, Guadalupe; Pavia-Ruz, Norma] Univ Autonoma Yucatan, Ctr Invest Regionales Dr Hideyo Noguchi, Merida, Yucatan, Mexico.
   [Liang, Xiao; Fu, Ping; Xi, Zhiyong] Michigan State Univ, Dept Microbiol & Mol Genet, E Lansing, MI 48824 USA.
   [Fu, Ping] Guizhou Med Univ, Sch Basic Med Sci, Guiyang, Peoples R China.
   [Zhang, Dongjing; Xi, Zhiyong] Sun Yat Sen Univ Michigan State Univ Joint Ctr Ve, Guangzhou, Peoples R China.
   [Wang, Xiaohua] Guangzhou Wolbaki Biotech Co Ltd, Guangzhou, Guangdong, Peoples R China.
   [Eugenia Toledo-Romani, Maria] Inst Med Trop Pedro Kouri IPK, Dept Epidemiol, Havana, Cuba.
   [Vazquez-Prokopec, Gonzalo] Emory Univ, Dept Environm Sci, Atlanta, GA 30322 USA.
C3 Universidad Autonoma de Yucatan; Universidad Autonoma de Yucatan;
   Michigan State University; Guizhou Medical University; Sun Yat Sen
   University; Emory University
RP Manrique-Saide, P (corresponding author), Univ Autonoma Yucatan, Lab El Control Biol Aedes Aegypti LCB UADY, Unidad Colaborat Bioensayos Entomol, Campus Ciencias Biol & Agr, Merida, Yucatan, Mexico.
EM pablo_manrique2000@hotmail.com
RI Ayora-Talavera, Guadalupe/AAH-3165-2019; Che Mendoza,
   Azael/KHC-5044-2024; Xi, Zhiyong/AAD-7936-2022; Wang,
   Xiaohua/AAH-5067-2020; Liang, Xiao/LRC-5851-2024; Manrique-Saide,
   Pablo/AAB-1370-2021; Puerta-Guardo, Henry/CAG-7706-2022
OI MANRIQUE-SAIDE, PABLO/0000-0002-0565-1342; Ayora-Talavera,
   Guadalupe/0000-0002-2829-6945; Villegas-Chim, Josue/0000-0002-1936-3624;
   Martin-Park, Abdiel/0000-0001-9303-2877; Contreras-Perera, Yamili
   J./0000-0002-9087-5542
FU Fondo Mixto Consejo Nacional de Ciencia y Tecnologia (CONACYT)
   (Mexico)-Gobierno del Estado de Yucatan [YUC2017-03-01-556]; U.S. Agency
   for International Development (USAID) [AID-OAA-F-16-00082];
   Catedras-CONACYT program
FX This research was funded by grant YUC2017-03-01-556 awarded to PMS by
   the Fondo Mixto Consejo Nacional de Ciencia y Tecnologia (CONACYT)
   (Mexico)-Gobierno del Estado de Yucatan and grant AID-OAA-F-16-00082
   awarded to ZX by the U.S. Agency for International Development (USAID).
   AM-P is supported by the Catedras-CONACYT program. The funders had no
   role in study design, data collection and analysis, decision to publish,
   or preparation of the manuscript.
CR Aliota MT, 2016, SCI REP-UK, V6, DOI 10.1038/srep28792
   Aliota MT, 2016, PLOS NEGLECT TROP D, V10, DOI 10.1371/journal.pntd.0004677
   [Anonymous], 2015, MXICO CENAPRECE GUA
   [Anonymous], 2021, NUCL ENERGY AGENCY N
   [Anonymous], 2021, MEX WORLD MOSQ PROGR
   [Anonymous], CENAPRECE GUA INSTAL
   [Anonymous], MXICO DIARIO OFICIAL
   [Anonymous], MXICO NORMALES CLIMA
   [Anonymous], MXICO PRODUCTOS RECO
   Axford JK, 2016, AM J TROP MED HYG, V94, P507, DOI 10.4269/ajtmh.15-0608
   Bargielowski IE, 2016, INSECT SCI, V23, P162, DOI 10.1111/1744-7917.12291
   Beebe NW, 2021, P NATL ACAD SCI USA, V118, DOI 10.1073/pnas.2106828118
   Bouyer J, 2020, TRENDS PARASITOL, V36, P325, DOI 10.1016/j.pt.2020.01.004
   Caragata EP, 2021, TRENDS PARASITOL, V37, P1050, DOI 10.1016/j.pt.2021.06.007
   Dutra HLC, 2016, CELL HOST MICROBE, V19, P771, DOI 10.1016/j.chom.2016.04.021
   Carvalho DO, 2020, ENTOMOL EXP APPL, V168, P560, DOI 10.1111/eea.12892
   Carvalho DO, 2015, PLOS NEGLECT TROP D, V9, DOI 10.1371/journal.pntd.0003864
   Che-Mendoza A, 2021, J MED ENTOMOL, V58, P1817, DOI 10.1093/jme/tjab052
   Ching NL, 2021, medRxiv, DOI [DOI 10.1101/2021.06.16.21257922, 10.1101/2021.06.16.21257922]
   Contreras-Perera Y, 2020, PARASITE VECTOR, V13, DOI 10.1186/s13071-020-04093-3
   Contreras-Perera YJ, 2019, J AM MOSQUITO CONTR, V35, P210, DOI 10.2987/18-6797.1
   Crawford JE, 2020, NAT BIOTECHNOL, V38, P482, DOI 10.1038/s41587-020-0471-x
   Dame DA, 2009, MALARIA J, V8, DOI 10.1186/1475-2875-8-S2-S2
   Dobson SL, 2021, J MED ENTOMOL, V58, P1980, DOI 10.1093/jme/tjab025
   Dzul-Manzanilla F, 2021, LANCET PLANET HEALTH, V5, pE277, DOI [10.1016/S2542-5196(21)00030-9, 10.17632/m6nvnzgzdt.1]
   Dzul-Manzanilla F, 2016, T ROY SOC TROP MED H, V110, P141, DOI 10.1093/trstmh/trv106
   Dzul-Manzanilla F, 2015, J AM MOSQUITO CONTR, V31, P275, DOI 10.2987/moco-31-03-275-277.1
   Hernández-Avila JE, 2013, PLOS ONE, V8, DOI 10.1371/journal.pone.0070231
   FAY R. W., 1959, MOSQUITO NEWS, V19, P144
   Flores HA, 2018, NAT REV MICROBIOL, V16, P508, DOI 10.1038/s41579-018-0025-0
   González-Olvera G, 2021, BIOMEDICA, V41, DOI 10.7705/biomedica.5525
   Gunathilaka N, 2019, PARASITE VECTOR, V12, DOI 10.1186/s13071-019-3398-7
   Halloran ME, 2010, STAT BIOL HEALTH, P63, DOI 10.1007/978-0-387-68636-3_4
   Harris AF, 2012, NAT BIOTECHNOL, V30, P828, DOI 10.1038/nbt.2350
   Huerta H, 2017, T ROY SOC TROP MED H, V111, P328, DOI 10.1093/trstmh/trx056
   Indriani Citra, 2020, Gates Open Res, V4, P50, DOI 10.12688/gatesopenres.13122.1
   Kirstein OD, 2021, PLOS NEGLECT TROP D, V15, DOI 10.1371/journal.pntd.0008972
   Kittayapong P, 2019, PLOS NEGLECT TROP D, V13, DOI 10.1371/journal.pntd.0007771
   Klassen W, 2005, STERILE INSECT TECHNIQUE: PRINCIPLES AND PRACTICE IN AREA-WIDE INTEGRATED PEST MANAGEMENT, P39, DOI 10.1007/1-4020-4051-2_2
   Knipling EF., 1979, BASIC PRINCIPLES INS
   Lau MJ, 2021, PLOS NEGLECT TROP D, V15, DOI 10.1371/journal.pntd.0009179
   Li YJ, 2021, J PEST SCI, V94, P1531, DOI 10.1007/s10340-021-01340-z
   Mains JW, 2019, J MED ENTOMOL, V56, P1296, DOI 10.1093/jme/tjz051
   McGraw EA, 2013, NAT REV MICROBIOL, V11, P181, DOI 10.1038/nrmicro2968
   Gesto JSM, 2021, SCI REP-UK, V11, DOI 10.1038/s41598-021-89409-8
   Nazni WA., 2019, CURR BIOL, V29, DOI [10.1016/j.cub.2019.11.00731761702, DOI 10.1016/J.CUB.2019.11.00731761702]
   O'Neill SL, 2018, ADV EXP MED BIOL, V1062, P355, DOI 10.1007/978-981-10-8727-1_24
   O'Neill SL., 2019, SCALED DEPLOYMENT WO, V2, P36, DOI [10.12688/gatesopenres.12844.3 30596205, DOI 10.12688/GATESOPENRES.12844.330596205]
   Oliva CF, 2021, INSECTS, V12, DOI 10.3390/insects12030191
   Pan American Health Organization, 2019, Evaluation of innovative strategies for Aedes aegypti control: Challenges for their introduction and impact assessment
   prvectorcontrol.org, 2021, PUERTO RICO VECTOR C
   Ritchie S, 2014, AUSTRAL ENTOMOL, V53, P363, DOI 10.1111/aen.12127
   Ritchie SA, 2018, TRENDS PARASITOL, V34, P217, DOI 10.1016/j.pt.2017.11.011
   Ritchie SA, 2013, J MED ENTOMOL, V50, P624, DOI 10.1603/ME12201
   Ross PA, 2017, PLOS PATHOG, V13, DOI 10.1371/journal.ppat.1006006
   Ryan Peter A, 2019, Gates Open Res, V3, P1547, DOI 10.12688/gatesopenres.13061.1
   Scott TW, 2010, CURR TOP MICROBIOL, V338, P115, DOI 10.1007/978-3-642-02215-9_9
   Utarini A, 2021, NEW ENGL J MED, V384, P2177, DOI 10.1056/NEJMoa2030243
   Vazquez-Prokopec GM, 2017, PLOS NEGLECT TROP D, V11, DOI 10.1371/journal.pntd.0005656
   Vazquez-Prokopec GM, 2009, J MED ENTOMOL, V46, P1256, DOI 10.1603/033.046.0602
   WHO and IAEA, 2020, GUID FRAM TEST STERL
   World Health Organization, 2010, PROGR PROSPECTS USE, V64
   World Health Organization, 2016, 5 M VECT CONTR ADV G
   Xi ZY, 2005, SCIENCE, V310, P326, DOI 10.1126/science.1117607
   Zhang DJ, 2018, PARASITE VECTOR, V11, DOI 10.1186/s13071-018-2750-7
   Zhang DJ, 2017, PARASITE VECTOR, V10, DOI 10.1186/s13071-017-2511-z
   Zhang DJ, 2016, PLOS ONE, V11, DOI 10.1371/journal.pone.0151864
   Zhang DJ, 2015, PLOS ONE, V10, DOI 10.1371/journal.pone.0135194
   Zheng XY, 2019, NATURE, V572, P56, DOI 10.1038/s41586-019-1407-9
NR 69
TC 42
Z9 42
U1 1
U2 19
PU PUBLIC LIBRARY SCIENCE
PI SAN FRANCISCO
PA 1160 BATTERY STREET, STE 100, SAN FRANCISCO, CA 94111 USA
SN 1935-2735
J9 PLOS NEGLECT TROP D
JI Plos Neglect. Trop. Dis.
PD APR
PY 2022
VL 16
IS 4
AR e0010324
DI 10.1371/journal.pntd.0010324
PG 23
WC Infectious Diseases; Parasitology; Tropical Medicine
WE Science Citation Index Expanded (SCI-EXPANDED)
SC Infectious Diseases; Parasitology; Tropical Medicine
GA 1C5QY
UT WOS:000793174700001
PM 35471983
OA Green Published, gold
DA 2025-07-26
ER

PT J
AU Power, GM
   Vaughan, AM
   Qiao, LX
   Clemente, NS
   Pescarini, JM
   Paixao, ES
   Lobkowicz, L
   Raja, A
   Souza, AP
   Barreto, ML
   Brickley, EB
AF Power, Grace M.
   Vaughan, Aisling M.
   Qiao, Luxi
   Clemente, Nuria Sanchez
   Pescarini, Julia M.
   Paixao, Enny S.
   Lobkowicz, Ludmila
   Raja, Amber, I
   Souza, Andre Portela
   Barreto, Mauricio Lima
   Brickley, Elizabeth B.
TI Socioeconomic risk markers of arthropod-borne virus (arbovirus)
   infections: a systematic literature review and meta-analysis
SO BMJ GLOBAL HEALTH
LA English
DT Review
DE systematic review; arboviruses; public health; epidemiology
ID DENGUE VIRUS; FLAVIVIRUS SEROPREVALENCE; CHIKUNGUNYA VIRUS; POPULATION;
   HEALTH; INEQUALITIES; PATTERNS; ADULTS; BRAZIL; FEVER
AB Introduction Arthropod-borne viruses (arboviruses) are of notable public health importance worldwide, owing to their potential to cause explosive outbreaks and induce debilitating and potentially life-threatening disease manifestations. This systematic review and meta-analysis aims to assess the relationship between markers of socioeconomic position (SEP) and infection due to arboviruses with mosquito vectors. Methods We conducted a systematic search on PubMed, Embase, and LILACS databases to identify studies published between 1980 and 2020 that measured the association of SEP markers with arbovirus infection. We included observational studies without geographic location or age restrictions. We excluded studies from grey literature, reviews and ecological studies. Study findings were extracted and summarised, and pooled estimates were obtained using random-effects meta-analyses. Results We identified 36 observational studies using data pertaining to 106 524 study participants in 23 geographic locations that empirically examined the relationship between socioeconomic factors and infections caused by seven arboviruses (dengue, chikungunya, Japanese encephalitis, Rift Valley fever, Sindbis, West Nile and Zika viruses). While results were varied, descriptive synthesis pointed to a higher risk of arbovirus infection associated with markers of lower SEP, including lower education, income poverty, low healthcare coverage, poor housing materials, interrupted water supply, marital status (married, divorced or widowed), non-white ethnicities and migration status. Pooled crude estimates indicated an increased risk of arboviral infection associated with lower education (risk ratio, RR 1.5 95% CI 1.3 to 1.9); I-2=83.1%), interruption of water supply (RR 1.2; 95% CI 1.1 to 1.3; I-2=0.0%) and having been married (RR 1.5 95% CI 1.1 to 2.1; I-2=85.2%). Conclusion Evidence from this systematic review suggests that lower SEP increases the risk of acquiring arboviral infection; however, there was large heterogeneity across studies. Further studies are required to delineate the relationship between specific individual, household and community-level SEP indicators and arbovirus infection risks to help inform targeted public health interventions. PROSPERO registration number CRD42019158572.
C1 [Power, Grace M.; Vaughan, Aisling M.; Qiao, Luxi; Clemente, Nuria Sanchez; Pescarini, Julia M.; Paixao, Enny S.; Lobkowicz, Ludmila; Raja, Amber, I; Brickley, Elizabeth B.] London Sch Hyg & Trop Med, Dept Infect Dis Epidemiol, Hlth Equ Act Lab, London, England.
   [Power, Grace M.] London Sch Hyg & Trop Med, Dept Dis Control, London, England.
   [Power, Grace M.] Univ Bristol, Bristol Med Sch, MRC Integrat Epidemiol Unit, Bristol, Avon, England.
   [Qiao, Luxi] Washington Univ, Sch Med, St Louis, MO USA.
   [Souza, Andre Portela] Getulio Vargas Fdn, Sao Paulo Sch Econ, Sao Paulo, Brazil.
   [Souza, Andre Portela] Getulio Vargas Fdn, Ctr Appl Microecon Studies, Sao Paulo, Brazil.
   [Barreto, Mauricio Lima] Fundacao Oswaldo Cruz, Ctr Integracao Dados & Conhecimentos Saude, Salvador, BA, Brazil.
C3 University of London; London School of Hygiene & Tropical Medicine;
   University of London; London School of Hygiene & Tropical Medicine;
   University of Bristol; Washington University (WUSTL); Getulio Vargas
   Foundation; Getulio Vargas Foundation; Fundacao Oswaldo Cruz
RP Brickley, EB (corresponding author), London Sch Hyg & Trop Med, Dept Infect Dis Epidemiol, Hlth Equ Act Lab, London, England.
EM elizabeth.brickley@lshtm.ac.uk
RI ; Clemente, Nuria/AAL-4309-2020; Souza, André/JZD-6521-2024; Brickley,
   Elizabeth/G-6633-2018; Lobkowicz, Ludmila/AAM-4279-2020; Barreto,
   Mauricio/B-1752-2008; Brickley, Elizabeth/U-3625-2017
OI Pescarini, Julia/0000-0001-8711-9589; Power, Grace/0000-0002-5702-7728;
   Sanchez Clemente, Nuria/0000-0003-2048-5079; Vaughan,
   Aisling/0000-0002-5966-2303; Brickley, Elizabeth/0000-0003-0280-2288;
   Lobkowicz, Ludmila/0000-0002-9915-0361
FU British Council Newton Fund [527418645]; Wellcome Trust & the UK
   Department for International Development [205377/Z/16/Z]; Wellcome Trust
   [202912/Z/16/Z]; Wellcome Trust [202912/Z/16/Z] Funding Source: Wellcome
   Trust
FX This work was supported by the British Council Newton Fund (527418645);
   Wellcome Trust & the UK Department for International Development
   (205377/Z/16/Z, https://wellcome.ac.uk/); Wellcome Trust
   (202912/Z/16/Z).
CR Abd-Jamil J, 2020, J TROP MED-US, V2020, DOI 10.1155/2020/1019238
   Ahlm C, 2014, EPIDEMIOL INFECT, V142, P1559, DOI 10.1017/S0950268813002239
   Al-Azraqi TA, 2013, T ROY SOC TROP MED H, V107, P368, DOI 10.1093/trstmh/trt022
   Al-Raddadi R, 2019, ACTA TROP, V189, P54, DOI 10.1016/j.actatropica.2018.09.009
   Alton C., 2004, SERVICE DELIVERY RES, P1
   Amaya-Larios IY, 2014, AM J TROP MED HYG, V91, P1057, DOI 10.4269/ajtmh.14-0145
   Anjos RO, 2020, EMERG INFECT DIS, V26, P1364, DOI 10.3201/eid2607.190846
   [Anonymous], 2015, SOCIAL EPIDEMIOLOGY
   Barili F, 2018, INTERACT CARDIOV TH, V27, P317, DOI 10.1093/icvts/ivy163
   Bartley LM, 2002, EPIDEMIOL INFECT, V128, P213, DOI 10.1017/S0950268801006495
   Bartley M, 1996, SOCIOL HEALTH ILL, V18, P455, DOI 10.1111/1467-9566.ep10939068
   Bonifay T, 2017, OPEN FORUM INFECT DI, V4, DOI 10.1093/ofid/ofx247
   Brasil P, 2016, NEW ENGL J MED, V375, P2321, DOI 10.1056/NEJMoa1602412
   Braveman P, 2014, PUBLIC HEALTH REP, V129, P19, DOI 10.1177/00333549141291S206
   Brunkard JM, 2007, EMERG INFECT DIS, V13, P1477, DOI 10.3201/eid1310.061586
   Burger-Calderon R, 2018, PLOS NEGLECT TROP D, V12, DOI 10.1371/journal.pntd.0006518
   Carabali M, 2017, INT J INFECT DIS, V58, P27, DOI 10.1016/j.ijid.2017.02.016
   Chiaravalloti-Neto F, 2019, BMC INFECT DIS, V19, DOI 10.1186/s12879-019-4074-4
   Conlan JV, 2015, AM J TROP MED HYG, V93, P1010, DOI 10.4269/ajtmh.15-0072
   da Silva-Nunes M, 2008, AM J TROP MED HYG, V79, P485, DOI 10.4269/ajtmh.2008.79.485
   Ximenes RAD, 2021, PLOS NEGLECT TROP D, V15, DOI 10.1371/journal.pntd.0009216
   de Souza WV, 2018, BMC PUBLIC HEALTH, V18, DOI 10.1186/s12889-018-5039-z
   Piedrahita LD, 2018, CAN J INFECT DIS MED, V2018, DOI 10.1155/2018/2308095
   Eldigail MH, 2020, BMC PUBLIC HEALTH, V20, DOI 10.1186/s12889-020-08656-y
   Esser HJ, 2019, PARASITE VECTOR, V12, DOI 10.1186/s13071-019-3515-7
   Ferdousi Farhana, 2015, Tropical Medicine and Health, V43, P253, DOI 10.2149/tmh.2015-16
   Fournet F, 2016, INT J ENV RES PUB HE, V13, DOI 10.3390/ijerph13121226
   Gould E, 2017, ONE HEALTH-AMSTERDAM, V4, P1, DOI 10.1016/j.onehlt.2017.06.001
   Hicken MT, 2017, CAD SAUDE PUBLICA, V33, DOI [10.1590/0102-311X00084216, 10.1590/0102-311x00084216]
   Hortion J, 2019, AM J TROP MED HYG, V100, P170, DOI 10.4269/ajtmh.18-0297
   Jing QL, 2019, OPEN FORUM INFECT DI, V6, DOI 10.1093/ofid/ofz256
   Kenneson A, 2017, PLOS NEGLECT TROP D, V11, DOI 10.1371/journal.pntd.0006150
   Khan J, 2018, PLOS ONE, V13, DOI 10.1371/journal.pone.0195706
   Kikuti M, 2015, PLOS NEGLECT TROP D, V9, DOI 10.1371/journal.pntd.0003937
   Kuan G, 2016, PLOS NEGLECT TROP D, V10, DOI 10.1371/journal.pntd.0004773
   Kuper Hannah, 2018, Wellcome Open Res, V3, P127, DOI 10.12688/wellcomeopenres.14838.1
   Larrieu S, 2014, T ROY SOC TROP MED H, V108, P57, DOI 10.1093/trstmh/trt110
   Lindsay SW, 2003, TROP MED INT HEALTH, V8, P512, DOI 10.1046/j.1365-3156.2003.01059.x
   Liu JD, 2018, INT J ENV RES PUB HE, V15, DOI 10.3390/ijerph15061227
   Lobkowicz L, 2021, BMJ GLOB HEALTH, V6, DOI 10.1136/bmjgh-2021-006811
   Low SL, 2015, AM J TROP MED HYG, V93, P40, DOI 10.4269/ajtmh.14-0671
   Luo D, 1995, Southeast Asian J Trop Med Public Health, V26, P276
   MARMOT MG, 1991, LANCET, V337, P1387, DOI 10.1016/0140-6736(91)93068-K
   Pessanha JEM, 2010, REV PANAM SALUD PUBL, V27, P252, DOI 10.1590/S1020-49892010000400003
   Mazaba-Liwewe ML, 2014, VIROL J, V11, DOI 10.1186/1743-422X-11-135
   Moher D, 2009, BMJ-BRIT MED J, V339, DOI [10.1016/j.ijsu.2010.02.007, 10.1371/journal.pmed.1000097, 10.1136/bmj.b2535, 10.1136/bmj.i4086, 10.1136/bmj.b2700, 10.1186/2046-4053-4-1, 10.1016/j.ijsu.2010.07.299]
   Nakkhara P, 2013, T ROY SOC TROP MED H, V107, P789, DOI 10.1093/trstmh/trt083
   Nasira IA, 2017, VIRUS RES, V230, P7, DOI 10.1016/j.virusres.2016.12.011
   Netto EM, 2017, MBIO, V8, DOI [10.1128/mbio.01390-17, 10.1128/mBio.01390-17]
   Obaidat MM, 2019, T ROY SOC TROP MED H, V113, P24, DOI 10.1093/trstmh/try111
   Obaidat MM, 2018, T ROY SOC TROP MED H, V112, P279, DOI 10.1093/trstmh/try055
   Ochieng C, 2015, PLOS ONE, V10, DOI 10.1371/journal.pone.0132645
   Omatola CA., 2020, INT HEALTH
   Omatola CA, 2020, BRAZ J INFECT DIS, V24, P1, DOI 10.1016/j.bjid.2020.01.001
   Pereira Y, 2015, REV CHIL INFECTOL, V32, P618, DOI 10.4067/S0716-10182015000700002
   Pickett KE, 2015, SOC SCI MED, V128, P316, DOI 10.1016/j.socscimed.2014.12.031
   Rodrigues NCP, 2018, PLOS ONE, V13, DOI 10.1371/journal.pone.0198357
   Rueda JC, 2019, EMERG MICROBES INFEC, V8, P1490, DOI 10.1080/22221751.2019.1678366
   Shaw M., 2007, The handbook of inequality and socioeconomic position
   Sissoko D, 2008, PLOS ONE, V3, DOI 10.1371/journal.pone.0003066
   Smolen JR, 2017, CIENC SAUDE COLETIVA, V22, P4021, DOI 10.1590/1413-812320172212.19782016
   Soghaier MA, 2015, BMC PUBLIC HEALTH, V15, DOI 10.1186/s12889-015-1913-0
   Suleman M, 2017, ANN LAB MED, V37, P151, DOI 10.3343/alm.2017.37.2.151
   Swain S, 2020, J INFECT PUBLIC HEAL, V13, P625, DOI 10.1016/j.jiph.2019.08.015
   Tsai TF, 2006, PEDIATRICS, V117, P936, DOI 10.1542/peds.2005-2729
   Udayanga L, 2018, PARASITE VECTOR, V11, DOI 10.1186/s13071-018-3060-9
   Wadsworth MEJ, 1997, BRIT MED BULL, V53, P198
   Whiteman A, 2020, ONE HEALTH-AMSTERDAM, V11, DOI 10.1016/j.onehlt.2020.100188
   Whiteman A, 2019, ECOHEALTH, V16, P210, DOI 10.1007/s10393-019-01417-3
NR 69
TC 34
Z9 36
U1 4
U2 9
PU BMJ PUBLISHING GROUP
PI LONDON
PA BRITISH MED ASSOC HOUSE, TAVISTOCK SQUARE, LONDON WC1H 9JR, ENGLAND
SN 2059-7908
J9 BMJ GLOB HEALTH
JI BMJ Glob. Health
PD APR
PY 2022
VL 7
IS 4
AR e007735
DI 10.1136/bmjgh-2021-007735
PG 14
WC Public, Environmental & Occupational Health
WE Science Citation Index Expanded (SCI-EXPANDED); Social Science Citation Index (SSCI)
SC Public, Environmental & Occupational Health
GA 0O8XK
UT WOS:000783807100002
PM 35428678
OA Green Published, gold, Green Accepted
DA 2025-07-26
ER

PT J
AU Reyna-Lara, A
   Soriano-Paños, D
   Arias-Castro, JH
   Martínez, HJ
   Gómez-Gardeñes, J
AF Reyna-Lara, A.
   Soriano-Panos, D.
   Arias-Castro, J. H.
   Martinez, H. J.
   Gomez-Gardenes, J.
TI A metapopulation approach to identify targets for Wolbachia-based
   dengue control
SO CHAOS
LA English
DT Article
ID AEDES-AEGYPTI; BLOCKS DENGUE; CULICIDAE; DIPTERA; INCOMPATIBILITY;
   POPULATIONS; SPREAD
AB Over the last decade, the release of Wolbachia-infected Aedes aegypti into the natural habitat of this mosquito species has become the most sustainable and long-lasting technique to prevent and control vector-borne diseases, such as dengue, zika, or chikungunya. However, the limited resources to generate such mosquitoes and their effective distribution in large areas dominated by the Aedes aegypti vector represent a challenge for policymakers. Here, we introduce a mathematical framework for the spread of dengue in which competition between wild and Wolbachia-infected mosquitoes, the cross-contagion patterns between humans and vectors, the heterogeneous distribution of the human population in different areas, and the mobility flows between them are combined. Our framework allows us to identify the most effective areas for the release of Wolbachia-infected mosquitoes to achieve a large decrease in the global dengue prevalence.& nbsp;Published under an exclusive license by AIP Publishing.
C1 [Reyna-Lara, A.; Soriano-Panos, D.; Gomez-Gardenes, J.] Univ Zaragoza, Inst Biocomputat & Phys Complex Syst BIFI, GOTHAM Lab, Zaragoza 50018, Spain.
   [Soriano-Panos, D.] Inst Gulbenkian Ciencia IGC, P-2780156 Oeiras, Portugal.
   [Arias-Castro, J. H.; Martinez, H. J.] Univ Valle, Dept Math, Santiago De Cali 760032, Colombia.
   [Reyna-Lara, A.; Soriano-Panos, D.; Gomez-Gardenes, J.] Univ Zaragoza, Dept Fis Mat Condensada, Zaragoza 50018, Spain.
C3 University of Zaragoza; Universidad del Valle; University of Zaragoza
RP Gómez-Gardeñes, J (corresponding author), Univ Zaragoza, Inst Biocomputat & Phys Complex Syst BIFI, GOTHAM Lab, Zaragoza 50018, Spain.; Gómez-Gardeñes, J (corresponding author), Univ Zaragoza, Dept Fis Mat Condensada, Zaragoza 50018, Spain.
EM gardenes@unizar.es
RI SORIANO PAÑOS, DAVID/AAD-6088-2021; Gomez-Gardenes, Jesus/B-5818-2009;
   Lara, Adriana/AAD-6124-2021; Gomez-Gardeñes, Jesus/B-5818-2009;
   Arias-Castro, Heliana/HIA-0504-2022; MARTINEZ, HECTOR
   JAIRO/LVS-6700-2024; Martinez, Heidy/JZU-0069-2024
OI Gomez-Gardenes, Jesus/0000-0001-5204-1937; Reyna Lara,
   Adriana/0000-0002-3885-607X; Arias Castro, Juddy
   Heliana/0000-0003-0647-500X; MARTINEZ, HECTOR JAIRO/0000-0001-9747-0671;
   SORIANO-PANOS, DAVID/0000-0002-6388-4056; 
FU Universidad del Valle [CI-165]; CONACYT [709978]; Departamento de
   Industria e Innovacion del Gobierno de Aragon y Fondo Social Europeo
   [PID2020-113582GB-I00]; MCIN/AEI [E36-17R (FENOL)]
FX We are grateful to O. Vasilieva for her useful comments and discussions.
   This work was partially supported by Universidad del Valle (Grant No.
   CI-165). A.R.-L. acknowledges support from CONACYT (Grant No. 709978).
   A.R.-L., D.S.-P., and J.G.-G. acknowledge financial support from the
   Departamento de Industria e Innovacion del Gobierno de Aragon y Fondo
   Social Europeo through Grant No. E36-17R (FENOL). and funding from the
   MCIN/AEI/10.13039/501100011033 (Grant No. PID2020-113582GB-I00).
CR Alto BW, 2001, J MED ENTOMOL, V38, P548, DOI 10.1603/0022-2585-38.4.548
   [Anonymous], 2016, AN SIT INT SAL
   Bhatt S, 2013, NATURE, V496, P504, DOI 10.1038/nature12060
   Blagrove MSC, 2012, P NATL ACAD SCI USA, V109, P255, DOI 10.1073/pnas.1112021108
   Caminade C, 2019, ANN NY ACAD SCI, V1436, P157, DOI 10.1111/nyas.13950
   Chastel C, 2012, FRONT PHYSIOL, V3, DOI 10.3389/fphys.2012.00070
   Duong V, 2011, PLOS NEGLECT TROP D, V5, DOI 10.1371/journal.pntd.0001244
   ecdc, FACTSHEET DENGUE
   Escobar-Morales G., 2013, CALI CIFRAS 2013
   Ferreira-de-Lima VH, 2018, PARASITE VECTOR, V11, DOI 10.1186/s13071-018-2643-9
   Gómez-Gardeñes J, 2018, NAT PHYS, V14, P391, DOI 10.1038/s41567-017-0022-7
   Hoffmann AA, 1997, INFLUENTIAL PASSENGERS, P42
   Jansen CC, 2010, MICROBES INFECT, V12, P272, DOI 10.1016/j.micinf.2009.12.011
   Montella IR, 2007, AM J TROP MED HYG, V77, P467, DOI 10.4269/ajtmh.2007.77.467
   Moreira LA, 2009, CELL, V139, P1268, DOI 10.1016/j.cell.2009.11.042
   Ruang-areerate T, 2006, P NATL ACAD SCI USA, V103, P12534, DOI 10.1073/pnas.0508879103
   Soriano-Paños D, 2018, PHYS REV X, V8, DOI 10.1103/PhysRevX.8.031039
   Soriano-Paños D, 2020, PHYS REV RES, V2, DOI 10.1103/PhysRevResearch.2.013312
   Sowilem MM, 2013, TROP BIOMED, V30, P301
   Stanaway JD, 2016, LANCET INFECT DIS, V16, P712, DOI 10.1016/S1473-3099(16)00026-8
   Swaminathan S, 2019, INT J INFECT DIS, V84, pS80, DOI 10.1016/j.ijid.2019.01.029
   Turell MJ, 2005, J MED ENTOMOL, V42, P57, DOI 10.1603/0022-2585(2005)042[0057:AUOTPO]2.0.CO;2
   TURELLI M, 1991, NATURE, V353, P440, DOI 10.1038/353440a0
   Utarini A, 2021, NEW ENGL J MED, V384, P2177, DOI 10.1056/NEJMoa2030243
   Vicencio D., 2020, ARXIV201110501
   Walker T, 2011, NATURE, V476, P450, DOI 10.1038/nature10355
   who, Vector-borne diseases
NR 27
TC 2
Z9 2
U1 2
U2 12
PU AIP Publishing
PI MELVILLE
PA 1305 WALT WHITMAN RD, STE 300, MELVILLE, NY 11747-4501 USA
SN 1054-1500
EI 1089-7682
J9 CHAOS
JI Chaos
PD APR
PY 2022
VL 32
IS 4
AR 041105
DI 10.1063/5.0087435
PG 7
WC Mathematics, Applied; Physics, Mathematical
WE Science Citation Index Expanded (SCI-EXPANDED)
SC Mathematics; Physics
GA 0Z7NA
UT WOS:000791259300001
PM 35489839
OA Green Accepted
DA 2025-07-26
ER

PT J
AU Torres-Ruesta, A
   Teo, TH
   Chan, YH
   Amrun, SN
   Yeo, NKW
   Lee, CYP
   Nguee, SYT
   Tay, MZ
   Nosten, F
   Fong, SW
   Lum, FM
   Carissimo, G
   Renia, L
   Ng, LFP
AF Torres-Ruesta, Anthony
   Teo, Teck-Hui
   Chan, Yi-Hao
   Amrun, Siti Naqiah
   Yeo, Nicholas Kim-Wah
   Lee, Cheryl Yi-Pin
   Nguee, Samantha Yee-Teng
   Tay, Matthew Zirui
   Nosten, Francois
   Fong, Siew-Wai
   Lum, Fok-Moon
   Carissimo, Guillaume
   Renia, Laurent
   Ng, Lisa F. P.
TI Malaria abrogates O'nyong-nyong virus pathologies by restricting virus
   infection in nonimmune cells
SO LIFE SCIENCE ALLIANCE
LA English
DT Article
ID GAMMA-INTERFERON; CHIKUNGUNYA VIRUS; NONCYTOLYTIC CLEARANCE; TARGETED
   DISRUPTION; IMMUNE-RESPONSES; I INTERFERON; T-CELLS; FEVER; COINFECTION;
   EPIDEMIC
AB O'nyongnyong virus (ONNV) is a re-emerging alphavirus previ-ously known to be transmitted by main malaria vectors, thus suggesting the possibility of coinfections with arboviruses in co-endemic areas. However, the pathological outcomes of such in-fections remain unknown. Using murine coinfection models, we demonstrated that a preexisting blood-stage Plasmodium in-fection suppresses ONNV-induced pathologies. We further showed that suppression of viremia and virus dissemination are dependent on Plasmodium-induced IFN gamma and are associated with reduced infection of CD452 cells at the site of virus inoculation. We further proved that treatment with IFN gamma or plasma samples from Plas-modium vivax-infected patients containing IFN gamma are able to restrict ONNV infection in human fibroblast, synoviocyte, skeletal muscle, and endothelial cell lines. Mechanistically, the role of IFN gamma in restricting ONNV infection was confirmed in in vitro infection assays through the generation of an IFN gamma receptor 1 alpha chain (IFN gamma R1)-deficient cell line.
C1 [Torres-Ruesta, Anthony; Teo, Teck-Hui; Chan, Yi-Hao; Amrun, Siti Naqiah; Yeo, Nicholas Kim-Wah; Lee, Cheryl Yi-Pin; Nguee, Samantha Yee-Teng; Tay, Matthew Zirui; Fong, Siew-Wai; Lum, Fok-Moon; Carissimo, Guillaume; Renia, Laurent; Ng, Lisa F. P.] ASTAR, A STAR Infect Dis Labs A STAR ID Labs, Singapore, Singapore.
   [Torres-Ruesta, Anthony; Ng, Lisa F. P.] Natl Univ Singapore, Yong Loo Lin Sch Med, Dept Biochem, Singapore, Singapore.
   [Nosten, Francois] Mahidol Univ, Fac Trop Med, Shoklo Malaria Res Unit, Mahidol Oxford Trop Med Res Unit MORU, Mae Sot, Thailand.
   [Nosten, Francois] Univ Oxford, Ctr Trop Med & Global Hlth, Nuffield Dept Med, Oxford, England.
   [Renia, Laurent] ASTAR, Singapore Immunol Network, Singapore, Singapore.
   [Renia, Laurent] Nanyang Technol Univ, Lee Kong Chian Sch Med, Singapore, Singapore.
   [Renia, Laurent] Nanyang Technol Univ, Sch Biol Sci, Singapore, Singapore.
   [Ng, Lisa F. P.] Univ Liverpool, Natl Inst Hlth Res, Hlth Protect Res Unit Emerging & Zoonot Infect, Liverpool, Merseyside, England.
   [Ng, Lisa F. P.] Univ Liverpool, Inst Infect Vet & Ecol Sci, Liverpool, Merseyside, England.
C3 Agency for Science Technology & Research (A*STAR); A*STAR Infectious
   Diseases Labs (A*STAR IDL); National University of Singapore; Mahidol
   University; Mahidol Oxford Tropical Medicine Research Unit (MORU);
   University of Oxford; Agency for Science Technology & Research (A*STAR);
   A*STAR - Singapore Immunology Network (SIgN); Nanyang Technological
   University; Nanyang Technological University; University of Liverpool;
   University of Liverpool
RP Renia, L; Ng, LFP (corresponding author), ASTAR, A STAR Infect Dis Labs A STAR ID Labs, Singapore, Singapore.; Ng, LFP (corresponding author), Natl Univ Singapore, Yong Loo Lin Sch Med, Dept Biochem, Singapore, Singapore.; Renia, L (corresponding author), ASTAR, Singapore Immunol Network, Singapore, Singapore.; Renia, L (corresponding author), Nanyang Technol Univ, Lee Kong Chian Sch Med, Singapore, Singapore.; Renia, L (corresponding author), Nanyang Technol Univ, Sch Biol Sci, Singapore, Singapore.; Ng, LFP (corresponding author), Univ Liverpool, Natl Inst Hlth Res, Hlth Protect Res Unit Emerging & Zoonot Infect, Liverpool, Merseyside, England.; Ng, LFP (corresponding author), Univ Liverpool, Inst Infect Vet & Ecol Sci, Liverpool, Merseyside, England.
EM renia_laurent@idlabs.a-star.edu.sg; lisa_ng@idlabs.a-star.edu.sg
RI ; Renia, Laurent/E-2117-2011; Nosten, Francois/AAC-5509-2019;
   Torres-Ruesta, Anthony/GYQ-9112-2022; Ng, Lisa/JOZ-2889-2023; Fong,
   Siew-Wai/GYQ-7454-2022; Lum, Fok Moon/GYQ-7878-2022; Tay,
   Matthew/GYQ-6959-2022
OI Yeo, Nicholas/0000-0002-8294-1474; Nguee, Samantha Yee
   Teng/0000-0001-5381-2377; Lee, Cheryl/0000-0002-5265-0377; Amrun, Siti
   Naqiah/0000-0001-6939-8123; Torres-Ruesta, Anthony/0000-0003-0447-3131;
   Fong, Siew-Wai/0000-0002-5326-489X; Nosten,
   Francois/0000-0002-7951-0745; Lum, Fok Moon/0000-0002-5645-7048; 
FU Biomedical Research Council (BMRC) from the Agency for Science,
   Technology and Research (A*STAR); A*STAR Singapore International
   Graduate Award (SINGA) scholarship; Health and Biomedical Sciences
   (HBMS) Open Fund Shared Infrastructure Support Grant under the
   Immunomonitoring Service Platform project [NRF2017_SISFP09]
FX The authors would like to thank Dr Carla Claser for critical discussion
   and valuable suggestions on the study. We also thank the SIgN Flow
   Cytometry Core and SIgN Mouse Core for assistance with cytometry
   analyses and support in animal breeding, respectively. We thankWilson
   How from the SIgN Immunomonitoring platform for his support in the
   multiplexed bead-based immunoassays. We also thank Professor Andres
   Merits from the University of Tartu for providing the tagged ONNV
   infectious clones used in this study. The study was supported by a core
   research grant provided to A*STAR Infectious Diseases Labs and Singapore
   Immunology Network by the Biomedical Research Council (BMRC) from the
   Agency for Science, Technology and Research (A*STAR). A Torres-Ruesta is
   supported by the A*STAR Singapore International Graduate Award (SINGA)
   scholarship. Flow cytometry platform is supported by the Health and
   Biomedical Sciences (HBMS) Open Fund Shared Infrastructure Support Grant
   under the Immunomonitoring Service Platform project (NRF2017_SISFP09).
   The funders had no role in the study design, data collection and
   analysis, decision to publish, or preparation of the manuscript.
CR Assunçao-Miranda I, 2013, BIOMED RES INT, V2013, DOI 10.1155/2013/973516
   Baba M, 2013, J INFECT DEV COUNTR, V7, P51, DOI 10.3855/jidc.2411
   Bessaud M, 2006, EMERG INFECT DIS, V12, P1248, DOI 10.3201/eid1708.060199
   Burdeinick-Kerr R, 2005, J VIROL, V79, P5374, DOI 10.1128/JVI.79.9.5374-5385.2005
   Burdeinick-Kerr R, 2009, J VIROL, V83, P3429, DOI 10.1128/JVI.02381-08
   Carissimo G, 2022, CURR TOP MICROBIOL, V435, P33, DOI 10.1007/82_2019_158
   Chan YH, 2020, FRONT IMMUNOL, V11, DOI 10.3389/fimmu.2020.00894
   CHEMTAI A K, 1989, East African Medical Journal, V66, P787
   Clark IA, 2007, IMMUNOL CELL BIOL, V85, P271, DOI 10.1038/sj.icb.7100062
   Clark Ian A, 2008, Travel Med Infect Dis, V6, P67, DOI 10.1016/j.tmaid.2007.07.002
   Claser C, 2019, NAT COMMUN, V10, DOI 10.1038/s41467-019-12017-8
   Clements TL, 2019, OPEN FORUM INFECT DI, V6, DOI 10.1093/ofid/ofz001
   Couderc T, 2008, PLOS PATHOG, V4, DOI 10.1371/journal.ppat.0040029
   Crisler WJ, 2018, CURR OPIN IMMUNOL, V54, P35, DOI 10.1016/j.coi.2018.05.014
   DeSouza JB, 1997, INFECT IMMUN, V65, P1593, DOI 10.1128/IAI.65.5.1593-1598.1997
   Durbin JE, 1996, CELL, V84, P443, DOI 10.1016/S0092-8674(00)81289-1
   Edwards CL, 2015, CLIN VACCINE IMMUNOL, V22, P477, DOI 10.1128/CVI.00051-15
   Ferguson NM, 2018, NATURE, V559, P490, DOI 10.1038/s41586-018-0318-5
   Gardner J, 2010, J VIROL, V84, P8021, DOI 10.1128/JVI.02603-09
   Gough DJ, 2010, PLOS BIOL, V8, DOI 10.1371/journal.pbio.1000361
   Gough DJ, 2008, CYTOKINE GROWTH F R, V19, P383, DOI 10.1016/j.cytogfr.2008.08.004
   HADDOW A. J., 1960, TRANS ROY SOC TROP MED AND HYG, V54, P517, DOI 10.1016/0035-9203(60)90025-0
   Halfon S, 2011, STEM CELLS DEV, V20, P53, DOI 10.1089/scd.2010.0040
   He XA, 2020, FRONT CELL INFECT MI, V10, DOI 10.3389/fcimb.2020.594621
   Howland SW, 2015, SEMIN IMMUNOPATHOL, V37, P221, DOI 10.1007/s00281-015-0476-6
   Hu KS, 2018, MOBILE DNA-UK, V9, DOI 10.1186/s13100-018-0139-y
   HVIID L, 1991, FEMS MICROBIOL IMMUN, V76, P219, DOI 10.1111/j.1574-6968.1991.tb04218.x
   Kafadar KA, 2009, DEV BIOL, V326, P47, DOI 10.1016/j.ydbio.2008.10.036
   Kang S, 2018, IMMUNE NETW, V18, DOI 10.4110/in.2018.18.e33
   Kima PE, 2013, FRONT IMMUNOL, V4, DOI 10.3389/fimmu.2013.00156
   Kinimi E., 2018, Tanzania Journal of Health Research, V20, punpaginated
   Kundrotas G., 2012, Acta Med Litu, V19, P75
   Kurup SP, 2019, NAT REV IMMUNOL, V19, P457, DOI 10.1038/s41577-019-0158-z
   LaBeaud AD, 2015, PLOS NEGLECT TROP D, V9, DOI 10.1371/journal.pntd.0003436
   Lentscher AJ, 2020, J CLIN INVEST, V130, P1466, DOI [10.1172/JCI129893, 10.1172/JCI129893.]
   Liu YY, 2018, PEERJ, V6, DOI 10.7717/peerj.4928
   Malleret B, 2011, SCI REP-UK, V1, DOI 10.1038/srep00118
   Matar CG, 2015, PLOS PATHOG, V11, DOI 10.1371/journal.ppat.1004858
   Mátés L, 2009, NAT GENET, V41, P753, DOI 10.1038/ng.343
   Meraz MA, 1996, CELL, V84, P431, DOI 10.1016/S0092-8674(00)81288-X
   Metzemaekers M, 2018, FRONT IMMUNOL, V8, DOI 10.3389/fimmu.2017.01970
   Mierzejewski B, 2020, SEMIN CELL DEV BIOL, V104, P93, DOI 10.1016/j.semcdb.2020.01.004
   Miller JL, 2014, CELL REP, V7, P436, DOI 10.1016/j.celrep.2014.03.018
   Millington OR, 2007, PLOS PATHOG, V3, P1380, DOI 10.1371/journal.ppat.0030143
   Millington Owain R, 2006, J Biol, V5, P5, DOI 10.1186/jbiol34
   Mitchell AJ, 2005, INFECT IMMUN, V73, P5645, DOI 10.1128/IAI.73.9.5645-5653.2005
   Mooney JP, 2017, TRENDS PARASITOL, V33, P257, DOI 10.1016/j.pt.2016.12.010
   Mostafavi H, 2019, VIRUSES-BASEL, V11, DOI 10.3390/v11030290
   Pereira L, 2018, FRONT IMMUNOL, V9, DOI 10.3389/fimmu.2018.02855
   Pohjala L, 2011, PLOS ONE, V6, DOI 10.1371/journal.pone.0028923
   Posey DL, 2005, AM J TROP MED HYG, V73, P32, DOI 10.4269/ajtmh.2005.73.1.0730032
   Powers AM, 2001, J VIROL, V75, P10118, DOI 10.1128/JVI.75.21.10118-10131.2001
   Rayamajhi M, 2010, VIRULENCE, V1, P418, DOI 10.4161/viru.1.5.12787
   Rénia L, 2006, INT J PARASITOL, V36, P547, DOI 10.1016/j.ijpara.2006.02.007
   Rénia L, 2012, VIRULENCE, V3, P193, DOI 10.4161/viru.19013
   Rezza G, 2017, PATHOG GLOB HEALTH, V111, P271, DOI 10.1080/20477724.2017.1355431
   Rodrigues AA, 2012, PLOS NEGLECT TROP D, V6, DOI 10.1371/journal.pntd.0001598
   Rogers KJ, 2020, CELL REP, V30, P4041, DOI 10.1016/j.celrep.2020.02.104
   Rosenke K, 2016, CLIN INFECT DIS, V63, P1026, DOI 10.1093/cid/ciw452
   Rwaguma EB, 1997, EMERG INFECT DIS, V3, P77, DOI 10.3201/eid0301.970112
   Ryman KD, 2000, J VIROL, V74, P3366, DOI 10.1128/JVI.74.7.3366-3378.2000
   Sanders EJ, 1999, J INFECT DIS, V180, P1436, DOI 10.1086/315073
   Schilte C, 2010, J EXP MED, V207, P429, DOI 10.1084/jem.20090851
   Schroder K, 2004, J LEUKOCYTE BIOL, V75, P163, DOI 10.1189/jlb.0603252
   Sebina I, 2018, IMMUNOLOGY, V155, P176, DOI 10.1111/imm.12971
   Septembre-Malaterre A, 2021, SCI REP-UK, V11, DOI 10.1038/s41598-021-85840-z
   Seymour RL, 2013, AM J TROP MED HYG, V88, P1170, DOI 10.4269/ajtmh.12-0674
   Sourisseau M, 2007, PLOS PATHOG, V3, P804, DOI 10.1371/journal.ppat.0030089
   Sturge CR, 2014, INFECT IMMUN, V82, P3090, DOI 10.1128/IAI.01722-14
   THEANDER TG, 1986, SCAND J IMMUNOL, V24, P73, DOI 10.1111/j.1365-3083.1986.tb02071.x
   VANDIJK MR, 1995, SCIENCE, V268, P1358, DOI 10.1126/science.7761856
   WANGOO A, 1990, APMIS, V98, P407, DOI 10.1111/j.1699-0463.1990.tb01051.x
   WEISS WR, 1989, J IMMUNOL, V143, P4263
   WILLIAMS MC, 1965, T ROY SOC TROP MED H, V59, P300, DOI 10.1016/0035-9203(65)90012-X
   Yao ZP, 2020, STEM CELL RES THER, V11, DOI 10.1186/s13287-020-01710-x
   Young AR, 2019, PLOS PATHOG, V15, DOI 10.1371/journal.ppat.1007993
NR 76
TC 6
Z9 6
U1 0
U2 3
PU LIFE SCIENCE ALLIANCE LLC
PI COLD SPRING HARBOR
PA 1 BUNGTOWN RD, COLD SPRING HARBOR, NY 11724 USA
EI 2575-1077
J9 LIFE SCI ALLIANCE
JI Life Sci. Alliance
PD APR
PY 2022
VL 5
IS 4
AR e202101272
DI 10.26508/lsa.202101272
PG 15
WC Biology
WE Science Citation Index Expanded (SCI-EXPANDED)
SC Life Sciences & Biomedicine - Other Topics
GA YJ9AF
UT WOS:000744818100001
PM 35039441
OA Green Published, gold
DA 2025-07-26
ER

PT J
AU Trewin, BJ
   Montgomery, B
   Hurst, T
   Gilmore, J
   Endersby-Harshman, N
   Crisp, GJ
AF Trewin, Brendan J.
   Montgomery, Brian
   Hurst, Tim
   Gilmore, Jason
   Endersby-Harshman, Nancy
   Crisp, Greg J.
TI Extensive public health initiatives drive the elimination of Aedes
   aegypti (Diptera, Culicidae) from a town in regional Queensland: A
   case study from Gin Gin, Australia
SO PLOS NEGLECTED TROPICAL DISEASES
LA English
DT Article
ID NORTHERN QUEENSLAND; YELLOW-FEVER; DENGUE; ESTABLISHMENT; ERADICATION;
   MOSQUITO; RELEASE; VECTOR; OVIPOSITION; COLLECTION
AB Aedes aegypti is the primary vector of exotic arboviruses (dengue, chikungunya and Zika) in Australia. Once established across much of Australia, this mosquito species remains prevalent in central and northern Queensland. In 2011, Ae. aegypti was re-discovered in the town of Gin Gin, Queensland, by health authorities during routine larval surveillance. This town is situated on a major highway that provides a distribution pathway into the highly vulnerable and populous region of the state where the species was once common. Following the detection, larval habitat and adult control activities were conducted as a public health intervention to eliminate the Ae. aegypti population and reduce the risk of exotic disease transmission. Importantly, genetic analysis revealed a homogenous cluster and small effective population vulnerable to an elimination strategy. By 2015, adult surveillance revealed the population had expanded throughout the centre of the town. In response, a collaboration between research agencies and local stakeholders activated a second control program in 2016 that included extensive community engagement, enhanced entomologic surveillance and vector control activities including the targeting of key containers, such as unsealed rainwater tanks. Here we describe a model of the public health intervention which successfully reduced the Ae. aegypti population below detection thresholds, using source reduction, insecticides and novel, intensive genetic surveillance methods. This outcome has important implications for future elimination work in small towns in regions sub-optimal for Ae. aegypti presence and reinforces the longstanding benefits of a partnership model for public health-based interventions for invasive urban mosquito species.
   Author summaryThe yellow fever mosquito, Aedes aegypti, has rapidly emerged as the primary cause of considerable morbidity and economic loss across the tropics, due to its high competency for transmitting arboviral diseases to human populations. Australian heath authorities have a long history of successfully eliminating populations of this species with traditional forms of mosquito control in areas sub-optimal for presence. Here we document the elimination of a population of Ae. aegypti from Gin Gin, Australia, through an extensive and locally resourced public health initiative which included the use of community engagement, traditional mosquito control, population genetics and novel surveillance tools. The documentation and outcomes presented here provide insight into modern suppression campaigns and may inform health authorities on strategies for future invasive mosquito incursions and elimination of isolated Ae. aegypti populations.
C1 [Trewin, Brendan J.] CSIRO, Hlth & Biosecur, Brisbane, Qld, Australia.
   [Montgomery, Brian; Hurst, Tim; Gilmore, Jason; Crisp, Greg J.] Queensland Hlth, Brisbane, Qld, Australia.
   [Endersby-Harshman, Nancy] Univ Melbourne, Bio21 Inst, Parkville, Vic, Australia.
C3 Commonwealth Scientific & Industrial Research Organisation (CSIRO);
   Queensland Health; University of Melbourne
RP Trewin, BJ (corresponding author), CSIRO, Hlth & Biosecur, Brisbane, Qld, Australia.
EM Brendan.trewin@csiro.au
RI Trewin, Brendan/R-7599-2019
OI Trewin, Brendan/0000-0002-7244-4044
FU National Health and Medical Research Council program [1037003, 1132412]
FX Information files. Funding: NMEH was supported by National Health and
   Medical Research Council program grants 1037003 & 1132412.
   https://www.nhmrc.gov.au/ The funders had no role in study design, data
   collection and analysis, decision to publish, or preparation of the
   manuscript.
CR Australian Bureau of Statistics, 2016, REG POP GROWTH AUSTR
   BARKERHUDSON P, 1988, J MED ENTOMOL, V25, P178, DOI 10.1093/jmedent/25.3.178
   Beebe NW, 2005, COMMUN DIS INTELL, V29, P299, DOI 10.33321/cdi.2005.29.32
   Benedict MQ, 2007, VECTOR-BORNE ZOONOT, V7, P76, DOI 10.1089/vbz.2006.0562
   Bhatt S, 2013, NATURE, V496, P504, DOI 10.1038/nature12060
   Branch CD, 2015, QUEENSL DENG MAN PLA, P62
   Christophers S.R., 1960, AE DES AEGYPTI L YEL, pxii
   Costa Guilherme B, 2020, Gates Open Res, V4, P109, DOI 10.12688/gatesopenres.13153.1
   Damal K, 2013, AM J TROP MED HYG, V89, P482, DOI 10.4269/ajtmh.13-0102
   Darbro J, 2017, ECOL ECON, V142, P203, DOI 10.1016/j.ecolecon.2017.06.015
   Department of Resources Government Q, 2021, CAD DAT QUEENSL SER, V13 6.13
   DOHERTY R. L., 1957, MED JOUR AUSTRALIA I, V44, P753
   Eritja R, 2017, SCI REP-UK, V7, DOI 10.1038/s41598-017-12652-5
   Evanno G, 2005, MOL ECOL, V14, P2611, DOI 10.1111/j.1365-294X.2005.02553.x
   Ferreira-de-Brito A, 2016, MEM I OSWALDO CRUZ, V111, P655, DOI 10.1590/0074-02760160332
   Gorgas W, 1915, SANITATION PANAMA, V4, pl
   Gubler D., 2003, INFECT AGENTS DIS, V2, P383
   Gubler Duane J, 2011, Trop Med Health, V39, P3, DOI 10.2149/tmh.2011-S05
   Health Q., 2020, FRAMEWORK RISK ASSES, P37
   Hoffmann AA, 2011, NATURE, V476, P454, DOI 10.1038/nature10356
   KAY BH, 1984, MED J AUSTRALIA, V140, P264, DOI 10.5694/j.1326-5377.1984.tb104033.x
   Knox TB, 2007, J MED ENTOMOL, V44, P192, DOI 10.1603/0022-2585(2007)44[192:CEOQSM]2.0.CO;2
   Liew C, 2020, AREA-WIDE INTEGRATED PEST MANAGEMENT, P747
   Lumley G., 1943, DENGUE SCH PUBLIC HL
   Mancini M., 2020, HIGH TEMPERATURE CYC
   Marks E., 1967, ATLAS COMMON QUEENSL
   Maynard A, 2020, INVASION HIST EVOLUT
   Meghani Z, 2018, PLOS NEGLECT TROP D, V12, DOI 10.1371/journal.pntd.0006501
   Metzger ME, 2017, J MED ENTOMOL, V54, P533, DOI 10.1093/jme/tjw237
   Montgomery BL, 2017, PLOS NEGLECT TROP D, V11, DOI 10.1371/journal.pntd.0005505
   Muir LE, 1998, AM J TROP MED HYG, V58, P277, DOI 10.4269/ajtmh.1998.58.277
   Nam VS, 1998, AM J TROP MED HYG, V59, P657, DOI 10.4269/ajtmh.1998.59.657
   O'GOWER A. K., 1956, Health, V6, P40
   Paetkau D, 2004, MOL ECOL, V13, P55, DOI 10.1046/j.1365-294X.2004.02008.x
   Piry S, 2004, J HERED, V95, P536, DOI 10.1093/jhered/esh074
   Pritchard JK, 2000, GENETICS, V155, P945
   Programme C, COP AUSTR REG DAT HU
   Public Health Regulation 2018, 2018, DIV 5 MOSQ
   Rannala B, 1997, P NATL ACAD SCI USA, V94, P9197, DOI 10.1073/pnas.94.17.9197
   Rasi G., 2021, ELIMINATING AEDES AE
   Rasic G, 2014, ECOL APPL, V24, P1226, DOI 10.1890/13-1305.1
   Ritchie S. A., 2002, Dengue Bulletin, V26, P7
   Ritchie SA, 2001, J AM MOSQUITO CONTR, V17, P206
   Ritchie SA, 2019, P ROY SOC B-BIOL SCI, V286, DOI 10.1098/rspb.2019.0973
   Ritchie SA, 2015, PLOS NEGLECT TROP D, V9, DOI 10.1371/journal.pntd.0003930
   Ritchie SA, 2014, J MED ENTOMOL, V51, P210, DOI 10.1603/ME13105
   Ross PA, 2017, PLOS PATHOG, V13, DOI 10.1371/journal.ppat.1006006
   Russell BM, 2001, J MED ENTOMOL, V38, P441, DOI 10.1603/0022-2585-38.3.441
   Russell RC, 2009, MED J AUSTRALIA, V190, P265, DOI 10.5694/j.1326-5377.2009.tb02393.x
   Ryan Peter A, 2019, Gates Open Res, V3, P1547, DOI 10.12688/gatesopenres.13061.1
   Saarman NP, 2017, EVOL APPL, V10, P1031, DOI 10.1111/eva.12508
   Schmidt TL, 2019, EVOL APPL, V12, P1136, DOI 10.1111/eva.12787
   Silver J., 2008, MOSQUITO ECOLOGY FIE, V3rd Edition ed
   SOPER FL, 1963, AM J PUBLIC HEALTH N, V53, P7, DOI 10.2105/AJPH.53.1.7
   SOPER FL, 1967, B WORLD HEALTH ORGAN, V36, P645
   Sousa LB, 2020, SCI TOTAL ENVIRON, V704, DOI 10.1016/j.scitotenv.2019.135349
   Trewin B., 2021, FIGSHARE FIGURE, DOI [10.6084/m9.figshare.16850806.v1, DOI 10.6084/M9.FIGSHARE.16850806.V1]
   Trewin B, 2021, FIGSHARE FIGURE, DOI [10.6084/m9.figshare.16850812.v1, DOI 10.6084/M9.FIGSHARE.16850812.V1]
   Trewin B., 2018, ASSESSING RISK ESTAB
   Trewin BJ, 2020, J MED ENTOMOL, V57, P443, DOI 10.1093/jme/tjz187
   Trewin BJ, 2017, PLOS NEGLECT TROP D, V11, DOI 10.1371/journal.pntd.0005848
   TunLin W, 1995, AM J TROP MED HYG, V53, P591, DOI 10.4269/ajtmh.1995.53.591
   Walker J, 2021, COMMUN DIS INTELL, V45, DOI 10.33321/cdi.2021.45.31
   Whelan P., 2009, QUEENSLAND I MED RES
   Whelan PI, 2020, J VECTOR ECOL, V45, P118, DOI 10.1111/jvec.12379
   Williams CR, 2007, J MED ENTOMOL, V44, P256, DOI 10.1603/0022-2585(2007)44[256:IOABLO]2.0.CO;2
   Williams CR, 2006, J AM MOSQUITO CONTR, V22, P296, DOI 10.2987/8756-971X(2006)22[296:FEOTBC]2.0.CO;2
   World Health Organization, 2012, Global Strategy for Dengue Prevention and Control 2012-2020
NR 68
TC 2
Z9 2
U1 0
U2 6
PU PUBLIC LIBRARY SCIENCE
PI SAN FRANCISCO
PA 1160 BATTERY STREET, STE 100, SAN FRANCISCO, CA 94111 USA
SN 1935-2735
J9 PLOS NEGLECT TROP D
JI Plos Neglect. Trop. Dis.
PD APR
PY 2022
VL 16
IS 4
AR e0010243
DI 10.1371/journal.pntd.0010243
PG 21
WC Infectious Diseases; Parasitology; Tropical Medicine
WE Science Citation Index Expanded (SCI-EXPANDED); Social Science Citation Index (SSCI)
SC Infectious Diseases; Parasitology; Tropical Medicine
GA 0N6YP
UT WOS:000782981700005
PM 35395009
OA Green Published, gold
DA 2025-07-26
ER

PT J
AU Tsecouras, J
   Walton, W
   Schimerlik, R
   Cohnstaedt, LW
AF Tsecouras, Julie
   Walton, William
   Schimerlik, Roselyn
   Cohnstaedt, Lee W.
TI Continuing the Role of the Citizen Scientist: Larval & Pupal Collections
   for National Mosquito Distribution Surveys
SO AMERICAN BIOLOGY TEACHER
LA English
DT Article
DE Aedes aegypti; yellow fever mosquito; Aedes albopictus; Asian tiger
   mosquito; citizen science; invasive species; mosquito surveillance;
   public health; epidemiology; environmental science
AB New introductions to invasive mosquitoes, Aedes aegypti and Aedes albopictus, increase the risk for vector-borne diseases such as dengue, chikungunya, and Zika in the United States. Tracking these new introductions is more important than ever. This lesson plan focuses on the collection of mosquito larvae and pupae before the onset of summer with a focus on insect development. Students will observe the immature mosquitoes grow and metamorphose into adults. Novel aspects include collecting larvae and pupae around the home/school, observing the mosquito life cycle by safely rearing them from immature stages (larvae and pupae) to adults, and learning important background information on mosquito biology and pathogens that mosquitoes can transmit. The lesson describes new tools to use with the Invasive Mosquito Project, an international citizen science-based mosquito surveillance program exploring mosquitoes and the pathogens they may transmit to interested community members (including students and teachers) and their companion animals. This project is a stand-alone or follow-up lesson plan to the mosquito egg collection lesson used prior to the onset of winter (see Cohnstaedt et al., 2016). Students are able to participate in a hands-on tutorial to build a sealed emergence chamber to safely raise mosquitoes. Long-term data sets can also be used by teachers and students for further classroom discussions on the risks of mosquito-borne illnesses nationwide. This lesson further focuses on how individuals must play an active role in protecting their communities and pets from illness and increasing awareness of the dangerous pathogens mosquitoes can transmit and the importance of mosquito management. Materials from this lesson plan (available at http://www. citizenscience.us ) can be adapted for each classroom but are best-suited for middle school to high school classes, as well as Advanced Placement classes.
C1 [Tsecouras, Julie; Walton, William] Univ Calif Riverside, Entomol Dept, Riverside, CA 92521 USA.
   [Schimerlik, Roselyn] Oregon State Univ, Corvallis, OR 97331 USA.
   [Cohnstaedt, Lee W.] ARS, USDA, Beltsville, MD 20705 USA.
C3 University of California System; University of California Riverside;
   Oregon State University; United States Department of Agriculture (USDA)
RP Cohnstaedt, LW (corresponding author), ARS, USDA, Beltsville, MD 20705 USA.
EM Lee.Cohnstaedt@ars.usda.gov
CR Centers for Disease Control and Prevention, 2022, DIS MAPS
   Cohnstaedt LW, 2016, AM BIOL TEACH, V78, P317, DOI 10.1525/abt.2016.78.4.317
   Gates B., 2014, Gates Notes
   Nash D, 2001, NEW ENGL J MED, V344, P1807, DOI 10.1056/NEJM200106143442401
   Nelson M.J., 1986, Aedes aegypti: Biology and ecology
   Powell JR, 2013, MEM I OSWALDO CRUZ, V108, P11, DOI 10.1590/0074-0276130395
   Walter Reed Biosystematics Unit, 2018, MOSQ ID RES
   World Health Organization, 2018, TOP 10 CAUS DEATH FA
NR 8
TC 1
Z9 1
U1 0
U2 13
PU NATL ASSOC BIOLOGY TEACHERS INC
PI RESTON
PA 12030 SUNRISE VALLEY DR, #110, RESTON, VA 20191 USA
SN 0002-7685
EI 1938-4211
J9 AM BIOL TEACH
JI Am. Biol. Teach.
PD APR
PY 2022
VL 84
IS 4
BP 195
EP 201
DI 10.1525/abt.2022.84.4.195
PG 7
WC Biology; Education, Scientific Disciplines
WE Science Citation Index Expanded (SCI-EXPANDED)
SC Life Sciences & Biomedicine - Other Topics; Education & Educational
   Research
GA 0W9VT
UT WOS:000789366800003
OA gold
DA 2025-07-26
ER

PT J
AU Misbah-ul-Haq, M
   Carvalho, DO
   de la Fuente, LD
   Augustinos, AA
   Bourtzis, K
AF Misbah-ul-Haq, Muhammad
   Carvalho, Danilo O.
   de la Fuente, Lucia Duran
   Augustinos, Antonios A.
   Bourtzis, Kostas
TI Genetic Stability and Fitness of Aedes aegypti Red-Eye Genetic
   Sexing Strains With Pakistani Genomic Background for Sterile Insect
   Technique Applications
SO FRONTIERS IN BIOENGINEERING AND BIOTECHNOLOGY
LA English
DT Article
DE area-wide integrated pest management; vector control; dengue; Zika;
   insect pest control
ID MOSQUITO; DENGUE; FUTURE; VECTOR; MANAGEMENT; RESISTANCE; ALBOPICTUS
AB The mosquito species Aedes aegypti is the primary transmitter of viruses that cause endemic diseases like dengue in Pakistan. It is also a cause of other vector-borne diseases like yellow fever, Zika fever, and chikungunya, which significantly impact human health worldwide. In the absence of efficient vaccines (except for yellow fever) or drugs, vector control methods, such as the sterile insect technique (SIT), have been proposed as additional tools for the management of these diseases. Mosquito SIT programs are based on the release of sterile males and it is important female releases to be ideally zero or to be kept at a minimum, since females are the ones that bite, blood-feed and transmit pathogens. Recently, an Ae. aegypti genetic sexing strain (GSS), with and without a recombination-suppressing inversion (Inv35), was developed using the eye color as a selectable marker, with males having black eyes and females red eyes. In the present study, we introgressed the sexing features and the Inv35 of the Ae. aegypti red-eye GSS into the Pakistani genomic background aiming to their future use for SIT applications in the country. Both introgressed strains, the Red-eye GSS-PAK and the Red-eye GSS/Inv35-PAK, were evaluated in respect to their genetic stability and biological quality by assessing parameters like recombination rate, fecundity, fertility, pupal and adult recovery, time of development, pupal weight, survival, and flight ability in comparison with a wild Pakistani population (PAK). The results suggest that the sexing features and the recombination suppression properties of Inv35 were not affected after their introgression into the local genomic background; however, some biological traits of the two newly constructed strains were affected, positively or negatively, suggesting that a thorough quality control analysis should be performed after the introgression of a GSS into a new genomic background prior to its use in SIT field trials or applications. The importance of using GSS with local genomic background for SIT applications against Aedes aegypti is also discussed.
C1 [Misbah-ul-Haq, Muhammad; Carvalho, Danilo O.; de la Fuente, Lucia Duran; Augustinos, Antonios A.; Bourtzis, Kostas] Joint FAO IAEA Ctr Nucl Tech Food & Agr, Insect Pest Control Lab, Seibersdorf, Austria.
   [Misbah-ul-Haq, Muhammad] Nucl Inst Food & Agr, Peshawar, Pakistan.
   [Augustinos, Antonios A.] Hellen Agr Org Demeter, Inst Ind & Forage Crops, Dept Plant Protect, Patras, Greece.
C3 International Atomic Energy Agency; Nuclear Institute for Food &
   Agriculture - Pakistan
RP Misbah-ul-Haq, M; Bourtzis, K (corresponding author), Joint FAO IAEA Ctr Nucl Tech Food & Agr, Insect Pest Control Lab, Seibersdorf, Austria.; Misbah-ul-Haq, M (corresponding author), Nucl Inst Food & Agr, Peshawar, Pakistan.
EM misbah_nifa@yahoo.com; K.Bourtzis@iaea.org
RI ; Carvalho, Danilo/AAL-7270-2020; Augustinos, Antonios/C-1318-2019
OI Carvalho, Danilo Oliveira/0000-0001-8168-4050; 
FU Insect Pest Control Subprogramme of the Joint FAO/IAEA Centre of Nuclear
   Techniques in Food and Agriculture; U.S. State Department
FX This study was supported by the Insect Pest Control Subprogramme of the
   Joint FAO/IAEA Centre of Nuclear Techniques in Food and Agriculture and
   the U.S. State Department in the frame of the "Surge Expansion of the
   Sterile Insect Technique (SIT) to Control Mosquito Populations that
   Transmit the Zika Virus" project.
CR Ahmad Saboor, 2017, International Journal of Mosquito Research, V4, P25
   Arslan A, 2016, J VECTOR DIS, V53, P136
   Augustinos AA, 2017, ENTOMOL EXP APPL, V164, P305, DOI 10.1111/eea.12612
   Augustinos AA, 2022, FRONT BIOENG BIOTECH, V10, DOI 10.3389/fbioe.2022.821428
   Augustinos AA, 2020, BMC GENET, V21, DOI 10.1186/s12863-020-00949-w
   Barrera R, 2017, J MED ENTOMOL, V54, P387, DOI 10.1093/jme/tjw187
   BAUMHOVER AH, 1966, J AMER MED ASSOC, V196, P240, DOI 10.1001/jama.196.3.240
   Bhatt S, 2013, NATURE, V496, P504, DOI 10.1038/nature12060
   Bourtzis K, 2016, ACTA TROP, V157, P115, DOI 10.1016/j.actatropica.2016.01.009
   Bouyer J, 2020, TRENDS PARASITOL, V36, P877, DOI 10.1016/j.pt.2020.09.005
   Bouyer J, 2020, TRENDS PARASITOL, V36, P325, DOI 10.1016/j.pt.2020.01.004
   Bouyer J, 2014, TRENDS PARASITOL, V30, P271, DOI 10.1016/j.pt.2014.04.002
   Bowman LR, 2016, PLOS NEGLECT TROP D, V10, DOI 10.1371/journal.pntd.0004551
   Brown JE, 2011, P ROY SOC B-BIOL SCI, V278, P2446, DOI 10.1098/rspb.2010.2469
   Carvalho DO, 2020, ENTOMOL EXP APPL, V168, P560, DOI 10.1111/eea.12892
   Carvalho DO, 2014, JOVE-J VIS EXP, DOI 10.3791/3579
   Ciss M, 2019, SCI REP-UK, V9, DOI 10.1038/s41598-019-56919-5
   Costa-da-Silva Andre Luis, 2017, PLoS One, V12, pe0171951, DOI 10.1371/journal.pone.0171951
   Crawford JE, 2020, NAT BIOTECHNOL, V38, P482, DOI 10.1038/s41587-020-0471-x
   Culbert NJ, 2018, SCI REP-UK, V8, DOI 10.1038/s41598-018-34469-6
   Dyck VA, 2021, STERILE INSECT TECHNIQUE, 2 EDITION, P1, DOI 10.1201/9781003035572
   FAO/IAEA, 2017, GUIDELINES ROUTINE C
   Franz G, 2021, STERILE INSECT TECHNIQUE, 2 EDITION, P575
   Gilles JRL, 2014, ACTA TROP, V132, pS178, DOI 10.1016/j.actatropica.2013.08.015
   Gutierrez AP, 2019, MED VET ENTOMOL, V33, P282, DOI 10.1111/mve.12362
   Guzman MG, 2015, LANCET, V385, P453, DOI 10.1016/S0140-6736(14)60572-9
   Jahan N, 2013, J ANIM PLANT SCI, V23, P1321
   Khan HAA, 2011, PARASITE VECTOR, V4, DOI 10.1186/1756-3305-4-146
   Khan J, 2018, BMC PUBLIC HEALTH, V18, DOI 10.1186/s12889-018-5676-2
   Koskinioti P, 2021, PHILOS T R SOC B, V376, DOI 10.1098/rstb.2019.0808
   Kraemer MUG, 2015, ELIFE, V4, DOI 10.7554/eLife.08347
   Lees RS, 2015, CURR OPIN INSECT SCI, V10, P156, DOI 10.1016/j.cois.2015.05.011
   Leftwich PT, 2021, PHILOS T R SOC B, V376, DOI 10.1098/rstb.2019.0805
   Lutrat C, 2019, TRENDS PARASITOL, V35, P649, DOI 10.1016/j.pt.2019.06.001
   Morrison AC, 2008, PLOS MED, V5, P362, DOI 10.1371/journal.pmed.0050068
   OUDA N A, 1985, Journal of Biological Sciences Research, V16, P153
   Papathanos PA, 2018, PARASITE VECTOR, V11, DOI 10.1186/s13071-018-3222-9
   Paris M, 2011, ECOTOXICOLOGY, V20, P1184, DOI 10.1007/s10646-011-0663-8
   Quintero-Fong L, 2016, B ENTOMOL RES, V106, P624, DOI 10.1017/S0007485316000316
   R Core Team, 2020, LANG ENV STAT COMP, DOI DOI 10.1890/0012-9658(2002)083[3097:CFHIWS]2.0.CO;2
   RStudio Team, 2020, RStudio: Integrated Development for R, DOI DOI 10.1002/JWMG.232
   Smith DR, 2016, BRIEF FUNCT GENOMICS, V15, P47, DOI 10.1093/bfgp/elv027
   Souza-Neto JA, 2019, INFECT GENET EVOL, V67, P191, DOI 10.1016/j.meegid.2018.11.009
   Therneau T. M., 2015, R. Package Version, V128, P28, DOI DOI 10.1136/OPENHRT-2014-000056
   Vontas J, 2012, PESTIC BIOCHEM PHYS, V104, P126, DOI 10.1016/j.pestbp.2012.05.008
   World Health Organization, 2020, ETH VECT BORN DIS WH
   Zacarés M, 2018, PARASITE VECTOR, V11, DOI 10.1186/s13071-018-3221-x
   Zheng XY, 2019, NATURE, V572, P56, DOI 10.1038/s41586-019-1407-9
NR 48
TC 3
Z9 3
U1 1
U2 5
PU FRONTIERS MEDIA SA
PI LAUSANNE
PA AVENUE DU TRIBUNAL FEDERAL 34, LAUSANNE, CH-1015, SWITZERLAND
SN 2296-4185
J9 FRONT BIOENG BIOTECH
JI Front. Bioeng. Biotechnol.
PD MAR 31
PY 2022
VL 10
AR 871703
DI 10.3389/fbioe.2022.871703
PG 10
WC Biotechnology & Applied Microbiology; Engineering, Biomedical
WE Science Citation Index Expanded (SCI-EXPANDED)
SC Biotechnology & Applied Microbiology; Engineering
GA 0W6MU
UT WOS:000789139000001
PM 35433649
OA Green Published, gold
DA 2025-07-26
ER

PT J
AU Qadri, SW
   Kumar, N
   Santhoshkumar, R
   Desai, A
   Ravi, V
   Venkataswamy, MM
AF Qadri, Syed Wasifa
   Kumar, Narendra
   Santhoshkumar, Rashmi
   Desai, Anita
   Ravi, Vasanthapuram
   Venkataswamy, Manjunatha M.
TI Infection of human microglial cell line CHME-3 to study
   neuropathogenesis of chikungunya virus
SO JOURNAL OF NEUROVIROLOGY
LA English
DT Article
DE Chikungunya; Human microglia; CHME-3; Transmission electron microscopy
ID REPLICATION
AB Chikungunya virus (CHIKV) infection, generally characterised by fever, rash and debilitating polyarthralgia, and/or arthritis, also causes complications of the central nervous system, including encephalitis. However, the role of microglial cells in the neuropathogenesis of CHIKV is poorly understood. The current study characterised the progression of CHIKV infection in the human microglial cell line CHME-3. The susceptibility of these cells to CHIKV and the viral replication kinetics were assessed during the early and late phases of infection. The cell viability was determined using the cell viability assay. Ultrastructural changes in CHIKV infected CHME-3 cells were assessed using transmission electron microscopy. The results showed that CHME-3 cells are susceptible to CHIKV infection and support viral replication with no significant loss in cell viability until 72 h post infection. Ultrastructural studies revealed the formation of cytopathic vacuoles-I (CPV-I) in the early stages and CPV-II in later stages with several virions organized along the membrane of CPV-II. Profuse vacuolation was observed in the later stages of infection. Abnormal giant mitochondria with altered cristae were observed in infected cells with an electron-dense matrix. The study establishes CHME-3 cells as a potential model for investigating the role of human microglial cells in neuropathogenicity of CHIKV.
C1 [Qadri, Syed Wasifa; Kumar, Narendra; Desai, Anita; Ravi, Vasanthapuram; Venkataswamy, Manjunatha M.] Natl Inst Mental Hlth & Neurosci NIMHANS, Dept Neurovirol, Hosur Rd, Bengaluru 560029, India.
   [Santhoshkumar, Rashmi] NIMHANS, Electron Microscopy, Dept Neuropathol, Common Res Facil, Bengaluru, India.
C3 National Institute of Mental Health & Neurosciences - India; National
   Institute of Mental Health & Neurosciences - India
RP Venkataswamy, MM (corresponding author), Natl Inst Mental Hlth & Neurosci NIMHANS, Dept Neurovirol, Hosur Rd, Bengaluru 560029, India.
EM manjuvswamy@gmail.com
RI ; Kumar, Narendra/AAS-6010-2021
OI Kumar, Narendra/0000-0002-4787-355X; Venkataswamy,
   Manjunatha/0000-0003-3908-7222; SANTHOSHKUMAR,
   RASHMI/0000-0002-4964-438X
FU Department of Neurovirology, NIMHANS
FX The study was supported by core funds of the Department of
   Neurovirology, NIMHANS.
CR Abere B, 2012, PLOS ONE, V7, DOI 10.1371/journal.pone.0034800
   Abraham R, 2013, PLOS ONE, V8, DOI 10.1371/journal.pone.0075854
   Arpino C, 2009, REV MED VIROL, V19, P121, DOI 10.1002/rmv.606
   Cerny T, 2017, NEUROCRIT CARE, V27, P447, DOI 10.1007/s12028-017-0413-8
   Chalaem P, 2016, VIROL J, V13, DOI 10.1186/s12985-016-0606-3
   Chen KC, 2013, VIROL J, V10, DOI 10.1186/1743-422X-10-169
   Das T, 2015, J GEN VIROL, V96, P294, DOI 10.1099/vir.0.071175-0
   Dello Russo C, 2018, J NEUROINFLAMM, V15, DOI 10.1186/s12974-018-1288-0
   Dhanwani R, 2012, VIRUS RES, V163, P563, DOI 10.1016/j.virusres.2011.12.009
   Economopoulou A, 2009, EPIDEMIOL INFECT, V137, P534, DOI 10.1017/S0950268808001167
   FROSHAUER S, 1988, J CELL BIOL, V107, P2075, DOI 10.1083/jcb.107.6.2075
   Garcia-Mesa Y, 2017, J NEUROVIROL, V23, P47, DOI 10.1007/s13365-016-0499-3
   Gay B, 2012, INFECT GENET EVOL, V12, P1275, DOI 10.1016/j.meegid.2012.02.003
   Ghosh A, 2018, ACTA VIROL, V62, P360, DOI 10.4149/av_2018_403
   Goupil Brad A, 2016, Open Rheumatol J, V10, P129, DOI 10.2174/1874312901610010129
   Hanisch UK, 2002, GLIA, V40, P140, DOI 10.1002/glia.10161
   Hussain KM, 2016, SCI REP-UK, V6, DOI 10.1038/srep21406
   Inglis FM, 2016, J NEUROVIROL, V22, P140, DOI 10.1007/s13365-015-0378-3
   Joubert PE, 2012, J EXP MED, V209, P1029, DOI 10.1084/jem.20110996
   Krejbich-Trotot P, 2011, FASEB J, V25, P314, DOI 10.1096/fj.10-164178
   Kujala P, 2001, J VIROL, V75, P3873, DOI 10.1128/JVI.75.8.3873-3884.2001
   Kumari B, 2016, SCI REP-UK, V6, DOI 10.1038/srep20263
   Lenz KM, 2018, FRONT IMMUNOL, V9, DOI 10.3389/fimmu.2018.00698
   Manocha GD, 2014, J NEUROINFLAMM, V11, DOI 10.1186/1742-2094-11-24
   MOSMANN T, 1983, J IMMUNOL METHODS, V65, P55, DOI 10.1016/0022-1759(83)90303-4
   Murthy JMK, 2009, NEUROL INDIA, V57, P113, DOI 10.4103/0028-3886.51275
   Ng LC, 2010, INFECT GENET EVOL, V10, P876, DOI 10.1016/j.meegid.2010.07.012
   Norris GT, 2019, J EXP MED, V216, P60, DOI 10.1084/jem.20180199
   ROBINSON M C, 1955, Trans R Soc Trop Med Hyg, V49, P28, DOI [10.1016/0035-9203(55)90080-8, 10.1016/0035-9203(57)90022-6]
   Sourisseau M, 2007, PLOS PATHOG, V3, P804, DOI 10.1371/journal.ppat.0030089
   Tandale BV, 2009, J CLIN VIROL, V46, P145, DOI 10.1016/j.jcv.2009.06.027
   Thongtan T, 2010, MICROBES INFECT, V12, P37, DOI 10.1016/j.micinf.2009.09.013
   Torres-Ruesta A, 2020, IMMUNOL REV, V294, P80, DOI 10.1111/imr.12825
   Vu DM, 2017, CLIN LAB MED, V37, P371, DOI 10.1016/j.cll.2017.01.008
   Wikan N, 2012, PLOS ONE, V7, DOI 10.1371/journal.pone.0031102
   Yang I, 2010, J CLIN NEUROSCI, V17, P6, DOI 10.1016/j.jocn.2009.05.006
   Young AR, 2019, PLOS PATHOG, V15, DOI 10.1371/journal.ppat.1007993
NR 37
TC 7
Z9 7
U1 0
U2 0
PU SPRINGER
PI NEW YORK
PA ONE NEW YORK PLAZA, SUITE 4600, NEW YORK, NY, UNITED STATES
SN 1355-0284
EI 1538-2443
J9 J NEUROVIROL
JI J. Neurovirol.
PD JUN
PY 2022
VL 28
IS 3
BP 374
EP 382
DI 10.1007/s13365-022-01070-7
EA MAR 2022
PG 9
WC Neurosciences; Virology
WE Science Citation Index Expanded (SCI-EXPANDED)
SC Neurosciences & Neurology; Virology
GA 4M5BY
UT WOS:000776309000001
PM 35352315
DA 2025-07-26
ER

PT J
AU Sharma, V
   Sharma, A
AF Sharma, Vikas
   Sharma, Aman
TI Infectious mimics of rheumatoid arthritis
SO BEST PRACTICE & RESEARCH IN CLINICAL RHEUMATOLOGY
LA English
DT Article
DE Rheumatoid arthritis; Travel; Viral arthritis; Poncet's disease; Septic;
   Chikungunya; Serology
ID REACTIVE ARTHRITIS; SEPTIC ARTHRITIS; CHANGING FACE; CASE SERIES;
   DISEASE; MANIFESTATIONS; POLYARTHRITIS; TUBERCULOSIS; CHIKUNGUNYA;
   BRUCELLOSIS
AB Rheumatoid arthritis (RA) can have various infectious mimics. As immunosuppressive agents used in treatment can aggravate the underlying infections, correct diagnosis of RA and ruling out infections is important. Numerous viral infections (Parvovirus B19, Hepatitis B, Hepatitis C, Chikungunya and other alphaviruses, human immunodeficiency virus (HIV) and various other viruses), mycobacterial infections (Poncet's disease, tubercular septic arthritis, and leprosy), bacterial arthritis, brucellosis and Lyme disease are among common infections that mimic RA. Widespread travel and tourism, especially to exotic areas, high risk sexual behavior and widespread use of immunosuppressive and chemotherapeutic agents has led to numerous outbreaks of infections in areas where these infections were never reported before. Hence, rheumatologists all over the world should be familiar with musculoskeletal manifestations of infections. History of travel, comorbid fever, skin rash, genital ulcers, urethral discharge, the consumption of unpasteurized milk, lymphadenopathy, tenosynovitis, low platelet count, and positive Mantoux test can offer potential diagnostic clues. Serological testing, cultures, specific radiological signs and deoxyribonucleic Acid (DNA) amplification techniques often aid in diagnosis. Treatment mainly consists of antimicrobial agents, analgesics, and nonsteroidal antiinflammatory drugs (NSAIDs). However, immunosuppressive agents including steroids and disease modifying anti-rheumatic drugs (DMARDs) are needed occasionally in different refractory and prolonged illnesses. Most of the times, episodes of arthritis are self-limiting and respond to treatment of underlying cause.However, few infections like Chikungunya and Lyme's disease can lead to chronic arthritis as well. (c) 2021 Elsevier Ltd. All rights reserved.
C1 [Sharma, Vikas] Indira Gandhi Med Coll, Rheumatol Superspecial Cell, Shimla, Himachal Prades, India.
   [Sharma, Aman] Post Grad Inst Med Educ & Res, Dept Internal Med, Chandigarh, India.
C3 Indira Gandhi Medical College & Hospital Shimla; Post Graduate Institute
   of Medical Education & Research (PGIMER), Chandigarh
RP Sharma, A (corresponding author), Postgrad Inst Med Educ & Res, Dept Internal Med, Clin Immunol & Rheumatol Wing, Sect 12, Chandigarh 160012, India.
EM vsvikas67@gmail.com; amansharma74@yahoo.com
RI SHARMA, AMAN/KOD-6414-2024
CR Almutairi KB, 2021, J RHEUMATOL, V48, P669, DOI 10.3899/jrheum.200367
   Arvikar SL, 2015, INFECT DIS CLIN N AM, V29, P269, DOI 10.1016/j.idc.2015.02.004
   ATKIN SL, 1989, BMJ-BRIT MED J, V298, P1423, DOI 10.1136/bmj.298.6685.1423
   Belzunegui J, 2000, CLIN EXP RHEUMATOL, V18, P383
   Britton WJ, 2004, LANCET, V363, P1209, DOI 10.1016/S0140-6736(04)15952-7
   Cader MZ, 2011, ANN RHEUM DIS, V70, P949, DOI 10.1136/ard.2010.143560
   Carter JD, 2010, ARTHRITIS RHEUM-US, V62, P1298, DOI 10.1002/art.27394
   Chang AY, 2018, ARTHRITIS RHEUMATOL, V70, P578, DOI 10.1002/art.40384
   Chauhan S, 2010, RHEUMATOLOGY, V49, P2237, DOI 10.1093/rheumatology/keq264
   Christodoulou C, 2006, BMJ-BRIT MED J, V333, P1107, DOI 10.1136/bmj.39020.401331.68
   Clegg DO, 1996, ARTHRITIS RHEUM, V39, P2021, DOI 10.1002/art.1780391211
   Colmegna I, 2004, CLIN MICROBIOL REV, V17, P348, DOI 10.1128/CMR.17.2.348-369.2004
   Dean A.S., 2012, PLOS NEGLECT TROP D, V6
   Dubost JJ, 2017, JOINT BONE SPINE, V84, P47, DOI 10.1016/j.jbspin.2016.03.008
   DUBOST JJ, 1993, MEDICINE, V72, P296, DOI 10.1097/00005792-199309000-00002
   Elzein FE, 2016, CASE REP INFECT DIS, V2016, DOI 10.1155/2016/4687840
   Fendler C, 2001, ANN RHEUM DIS, V60, P337, DOI 10.1136/ard.60.4.337
   Frenzel L, 2014, JOINT BONE SPINE, V81, P360, DOI 10.1016/j.jbspin.2013.10.006
   Galloway JB, 2011, ANN RHEUM DIS, V70, P1810, DOI 10.1136/ard.2011.152769
   Galossi A, 2007, J GASTROINTEST LIVER, V16, P65
   GIBSON T, 1994, BRIT J RHEUMATOL, V33, P963
   GOTUZZO E, 1982, SEMIN ARTHRITIS RHEU, V12, P245, DOI 10.1016/0049-0172(82)90064-6
   GUERIN B, 1995, REV RHUM, V62, P21
   Gupta MN, 2001, RHEUMATOLOGY, V40, P24, DOI 10.1093/rheumatology/40.1.24
   HUEBNER RE, 1995, ANNU REV MED, V46, P47
   INMAN RD, 1982, SEMIN ARTHRITIS RHEU, V11, P406, DOI 10.1016/0049-0172(82)90028-2
   Inman RD., 2010, RHEUMTOLOGIST, V4, P24
   Kochar D K, 2007, J Assoc Physicians India, V55, P271
   LEIRISALO M, 1982, ARTHRITIS RHEUM-US, V25, P249, DOI 10.1002/art.1780250302
   Leirisalo-Repo M, 1998, RHEUM DIS CLIN N AM, V24, P737, DOI 10.1016/S0889-857X(05)70039-9
   Lochhead RB, 2021, NAT REV RHEUMATOL, V17, P449, DOI 10.1038/s41584-021-00648-5
   Marques CDL, 2017, REV BRAS REUMATOL, V57, pS438, DOI 10.1016/j.rbre.2017.06.004
   MacNeil A, 2019, MMWR-MORBID MORTAL W, V68, P263, DOI 10.15585/mmwr.mm6811a3
   Malaviya AN, 2003, BEST PRACT RES CL RH, V17, P319, DOI 10.1016/S1521-6942(02)00126-2
   Marks M, 2016, CLIN MED, V16, P129, DOI 10.7861/clinmedicine.16-2-129
   Masuko-Hongo K, 2003, BEST PRACT RES CL RH, V17, P309, DOI 10.1016/S1521-6942(03)00004-4
   Mazzaro C, 2005, J HEPATOL, V42, P632, DOI 10.1016/j.jhep.2004.10.031
   Meyer A, 2011, ARTHRITIS RHEUM-US, V63, P1274, DOI 10.1002/art.30272
   Miller Annelise, 2015, Case Rep Orthop, V2015, P602137, DOI 10.1155/2015/602137
   Monti S, 2015, RMD OPEN, V1, DOI 10.1136/rmdopen-2015-000057
   Moore TL, 2000, CURR OPIN RHEUMATOL, V12, P289, DOI 10.1097/00002281-200007000-00010
   Moro ML, 2012, J INFECTION, V65, P165, DOI 10.1016/j.jinf.2012.04.005
   Ng Lai-King, 2005, Can J Infect Dis Med Microbiol, V16, P15
   Nolla JM, 2000, SEMIN ARTHRITIS RHEU, V30, P121, DOI 10.1053/sarh.2000.9205
   Nyo MTL, 2018, CASE REP RHEUMATOL
   Ogawa Eiichi, 2008, Journal of Infection and Chemotherapy, V14, P377, DOI 10.1007/s10156-008-0636-x
   Pandya S., 2008, INDIAN J RHEUMATOL, V3, P93
   Pappas G, 2006, LANCET INFECT DIS, V6, P91, DOI 10.1016/S1473-3099(06)70382-6
   Pathak H, 2019, CLIN MED, V19, P381, DOI 10.7861/clinmed.2019-0035
   Pialoux G, 2007, LANCET INFECT DIS, V7, P319, DOI 10.1016/S1473-3099(07)70107-X
   Prasad S, 2013, INT J RHEUM DIS, V16, P129, DOI 10.1111/j.1756-185X.2012.01819.x
   Reveille JD, 2000, SEMIN ARTHRITIS RHEU, V30, P147, DOI 10.1053/sarh.2000.16527
   Rice PA, 2005, INFECT DIS CLIN N AM, V19, P853, DOI 10.1016/j.idc.2005.07.003
   Rosner I, 2004, SEMIN ARTHRITIS RHEU, V33, P375, DOI 10.1016/j.semarthrit.2003.12.006
   Rueda JC, 2013, CLIN RHEUMATOL, V32, P929, DOI 10.1007/s10067-013-2270-y
   Sharma A, 2016, INT J RHEUM DIS, V19, P1010, DOI 10.1111/1756-185X.12726
   Shen CJ, 2013, EUR J CLIN MICROBIOL, V32, P807, DOI 10.1007/s10096-012-1812-6
   Stavropoulos PG, 2015, J EUR ACAD DERMATOL, V29, P415, DOI 10.1111/jdv.12741
   STEERE AC, 1987, ANN INTERN MED, V107, P725, DOI 10.7326/0003-4819-107-5-725
   Steere AC, 2008, CLIN INFECT DIS, V47, P188, DOI 10.1086/589242
   Varache S, 2011, ARTHRIT CARE RES, V63, P1565, DOI 10.1002/acr.20576
   Vassilopoulos D, 2012, NAT REV RHEUMATOL, V8, P348, DOI 10.1038/nrrheum.2012.63
   Vassilopoulos D, 2008, ARTHRITIS RES THER, V10, DOI 10.1186/ar2480
   WILLKENS RF, 1981, ARTHRITIS RHEUM-US, V24, P844, DOI 10.1002/art.1780240612
   Young NS, 2004, NEW ENGL J MED, V19, P963
   Yun JE, 2002, CLIN EXP RHEUMATOL, V20, P127
NR 66
TC 15
Z9 15
U1 1
U2 11
PU ELSEVIER SCI LTD
PI London
PA 125 London Wall, London, ENGLAND
SN 1521-6942
EI 1521-1770
J9 BEST PRACT RES CL RH
JI Best Pract. Res. Clin. Rheumatol.
PD MAR
PY 2022
VL 36
IS 1
SI SI
AR 101736
DI 10.1016/j.berh.2021.101736
EA MAR 2022
PG 12
WC Rheumatology
WE Science Citation Index Expanded (SCI-EXPANDED)
SC Rheumatology
GA 0Y0LL
UT WOS:000790089200005
PM 34974970
DA 2025-07-26
ER

PT J
AU Stefan, CP
   Hall, AT
   Graham, AS
   Minogue, TD
AF Stefan, Christopher P.
   Hall, Adrienne T.
   Graham, Amanda S.
   Minogue, Timothy D.
TI Comparison of Illumina and Oxford Nanopore Sequencing Technologies for
   Pathogen Detection from Clinical Matrices Using Molecular Inversion
   Probes
SO JOURNAL OF MOLECULAR DIAGNOSTICS
LA English
DT Article
AB Next-generation sequencing is rapidly finding footholds in numerous microbiological fields, including infectious disease diagnostics. Here, we describe a molecular inversion probe panel for the identification of bacterial, viral, and parasitic pathogens. We describe the ability of Illumina and Oxford Nanopore Technologies (ONT) to sequence small amplicons originating from this panel for the identification of pathogens in complex matrices. The panel correctly classified 31 bacterial pathogens directly from positive blood culture bottles with a genus-level concordance of 96.7% and 90.3% on the Illumina and ONT platforms, respectively. Both sequencing platforms detected 18 viral and parasitic organisms directly from mock clinical samples of plasma and whole blood at concentrations of 10(4) PFU/mL with few exceptions. In general, Illumina sequencing exhibited greater read counts with lower percent mapped reads; however, this resulted in no effect on limits of detection compared with ONT sequencing. Mock clinical evaluation of the probe panel on the Illumina and ONT platforms resulted in positive predictive values of 0.91 and 0.88 and negative predictive values of 1 and 1 from de-identified human chikungunya virus samples compared with gold standard quantitative RT-PCR. Overall, these data show that molecular inversion probes are an adaptable technology capable of pathogen detection from complex sample matrices on current next-generation sequencing platforms.
C1 [Stefan, Christopher P.; Hall, Adrienne T.; Graham, Amanda S.; Minogue, Timothy D.] US Army Med Res Inst Infect Dis, Diagnost Syst Div, Ft Detrick, MD USA.
C3 United States Army Medical Research Institute of Infectious Diseases;
   United States Department of Defense; United States Army
RP Minogue, TD (corresponding author), US Army Med Res Inst Infect Dis, 1425 Porter St, Frederick, MD 21702 USA.
EM timothy.d.minogue.civ@mail.mil
RI ; Stefan, Christopher/V-5970-2019
OI Stefan, Christopher/0000-0003-4891-447X; 
CR Benítez-Páez A, 2016, GIGASCIENCE, V5, DOI 10.1186/s13742-016-0111-z
   Besser J, 2018, CLIN MICROBIOL INFEC, V24, P335, DOI 10.1016/j.cmi.2017.10.013
   Bowden R, 2019, NAT COMMUN, V10, DOI 10.1038/s41467-019-09637-5
   CDC, 2021, CDC FDA ANT RES IS B
   CDC, 2021, HHS USDA SEL AG TOX
   Chiu CY, 2019, NAT REV GENET, V20, P341, DOI 10.1038/s41576-019-0113-7
   Collins FS, 2013, NEW ENGL J MED, V369, P2369, DOI 10.1056/NEJMp1314561
   Conrad TA, 2019, J MOL DIAGN, V21, P99, DOI 10.1016/j.jmoldx.2018.08.008
   De Coster W, 2019, GENOME RES, V29, P1178, DOI 10.1101/gr.244939.118
   Evans BA, 2014, CLIN MICROBIOL REV, V27, P241, DOI 10.1128/CMR.00117-13
   Fu SH, 2019, GENOME BIOL, V20, DOI 10.1186/s13059-018-1605-z
   Greninger AL, 2015, GENOME MED, V7, DOI 10.1186/s13073-015-0220-9
   Hardenbol P, 2005, GENOME RES, V15, P269, DOI 10.1101/gr.3185605
   Hardenbol P, 2003, NAT BIOTECHNOL, V21, P673, DOI 10.1038/nbt821
   Jain M, 2016, GENOME BIOL, V17, DOI 10.1186/s13059-016-1103-0
   Laehnemann D, 2016, BRIEF BIOINFORM, V17, P154, DOI 10.1093/bib/bbv029
   Mbala-Kingebeni P, 2019, CLIN INFECT DIS, V68, P330, DOI 10.1093/cid/ciy527
   Miller S, 2019, GENOME RES, V29, P831, DOI 10.1101/gr.238170.118
   Minogue TD, 2019, CLIN CHEM, V65, P383, DOI 10.1373/clinchem.2016.266536
   Mitra A, 2015, PLOS ONE, V10, DOI 10.1371/journal.pone.0120520
   Saito T, 2015, PLOS ONE, V10, DOI 10.1371/journal.pone.0118432
   Schlaberg R, 2017, ARCH PATHOL LAB MED, V141, P776, DOI 10.5858/arpa.2016-0539-RA
   Smith DR, 2009, AM J TROP MED HYG, V81, P679, DOI 10.4269/ajtmh.2009.09-0138
   Srinivasan R, 2015, PLOS ONE, V10, DOI 10.1371/journal.pone.0117617
   Stefan CP, 2018, SCI REP-UK, V8, DOI 10.1038/s41598-018-19501-z
   Stefan CP, 2016, SCI REP-UK, V6, DOI 10.1038/srep25904
   Theuns S, 2018, SCI REP-UK, V8, DOI 10.1038/s41598-018-28180-9
   Timsit JF, 2020, INTENS CARE MED, V46, P266, DOI 10.1007/s00134-020-05950-6
   Wilson MR, 2019, NEW ENGL J MED, V380, P2327, DOI 10.1056/NEJMoa1803396
NR 29
TC 16
Z9 16
U1 0
U2 6
PU ELSEVIER SCIENCE INC
PI NEW YORK
PA STE 800, 230 PARK AVE, NEW YORK, NY 10169 USA
SN 1525-1578
EI 1943-7811
J9 J MOL DIAGN
JI J. Mol. Diagn.
PD APR
PY 2022
VL 24
IS 4
BP 395
EP 405
DI 10.1016/j.jmoldx.2021.12.005
EA MAR 2022
PG 11
WC Pathology
WE Science Citation Index Expanded (SCI-EXPANDED)
SC Pathology
GA 1T4FM
UT WOS:000804686600010
PM 35085783
OA hybrid
DA 2025-07-26
ER

PT J
AU Yonga, MG
   Yandai, FH
   Sadeuh-Mba, S
   Abdallah, AH
   Ouapi, D
   Gamougam, K
   Abanda, NN
   Endengue-Zanga, MC
   Demanou, M
   Njouom, R
AF Yonga, Martial Gide
   Yandai, Fissou Henry
   Sadeuh-Mba, Serge
   Abdallah, Alsadick Haroun
   Ouapi, Diane
   Gamougam, Kadidja
   Abanda, Ngu Njei
   Endengue-Zanga, Marie Claire
   Demanou, Maurice
   Njouom, Richard
TI Molecular characterization of chikungunya virus from the first cluster
   of patients during the 2020 outbreak in Chad
SO ARCHIVES OF VIROLOGY
LA English
DT Article
ID MUTATION; REGIONS; ASIA
AB We sequenced a portion of the E1 envelope protein gene of two of four CHIKV RT-PCR-positive samples from the first cluster of chikungunya patients during the 2020 Chad outbreak. Phylogenetic analysis revealed that the viruses belonged to the East/Central/South/African genotype but lacked the E1 A226V and K211E mutations associated with viral adaptability and transmission, suggesting an autochthonous transmission. These sequences are a useful basis for tracking viral evolution in subsequent outbreaks in Chad.
C1 [Yonga, Martial Gide; Sadeuh-Mba, Serge; Ouapi, Diane; Abanda, Ngu Njei; Endengue-Zanga, Marie Claire; Njouom, Richard] Ctr Pasteur Cameroon, Virol Serv, Virol Unit, 451 Rue 2005 BP 1274, Yaounde, Cameroon.
   [Yandai, Fissou Henry] NDjamena Mobile Lab, Lab Hemorrhag & Resp Viruses, Ndjamena, Chad.
   [Abdallah, Alsadick Haroun] Minist Publ Hlth, Ndjamena, Chad.
   [Gamougam, Kadidja] CHU Reference Natl, Ndjamena, Chad.
   [Demanou, Maurice] World Hlth Org, Intercountry Support Team West Africa, Ouagadougou, Burkina Faso.
C3 World Health Organization
RP Njouom, R (corresponding author), Ctr Pasteur Cameroon, Virol Serv, Virol Unit, 451 Rue 2005 BP 1274, Yaounde, Cameroon.
EM yonga@pasteur-yaounde.org; fissouhenry1@gmail.com;
   sadeuh@pasteur-yaounde.org; Alsadick2000@yahoo.fr; douapi@yahoo.fr;
   adoumhermann@hotmail.fr; abanda_ngu@yahoo.co.uk;
   endegue@pasteur-yaounde.org; demanoum@who.int;
   njouom@pasteur-yaounde.org
RI ; SADEUH-MBA, Serge/T-7680-2019; Abanda, Ngu/CAG-8602-2022
OI SADEUH-MBA, Serge Alain/0000-0003-3377-8225; Demanou,
   Maurice/0000-0002-9275-0874; Abanda, Ngu Njei/0000-0003-4540-7034
CR Agarwal A, 2016, VIROLOGY, V497, P59, DOI 10.1016/j.virol.2016.06.025
   Demanou Maurice, 2010, BMC Res Notes, V3, P128, DOI 10.1186/1756-0500-3-128
   Desdouits M, 2015, INFECT GENET EVOL, V33, P25, DOI 10.1016/j.meegid.2015.04.006
   Leroy EM, 2009, EMERG INFECT DIS, V15, P591, DOI 10.3201/eid1504.080664
   Maurice D, 2015, VIROL SIN, V30, P470, DOI 10.1007/s12250-015-3663-7
   Peyrefitte CN, 2007, EMERG INFECT DIS, V13, P768, DOI 10.3201/eid1305.061500
   Powers AM, 2000, J GEN VIROL, V81, P471, DOI 10.1099/0022-1317-81-2-471
   Russo G, 2020, PATHOG GLOB HEALTH, V114, P136, DOI 10.1080/20477724.2020.1748965
   Selhorst P, 2020, EMERG MICROBES INFEC, V9, P1912, DOI 10.1080/22221751.2020.1810135
   Singh RK, 2012, J VIROL METHODS, V185, P213, DOI 10.1016/j.jviromet.2012.07.001
   Tsetsarkin KA, 2007, PLOS PATHOG, V3, P1895, DOI 10.1371/journal.ppat.0030201
   Tsetsarkin KA, 2011, P NATL ACAD SCI USA, V108, P7872, DOI 10.1073/pnas.1018344108
   Zeller H, 2016, J INFECT DIS, V214, pS436, DOI 10.1093/infdis/jiw391
NR 13
TC 3
Z9 3
U1 0
U2 2
PU SPRINGER WIEN
PI Vienna
PA Prinz-Eugen-Strasse 8-10, A-1040 Vienna, AUSTRIA
SN 0304-8608
EI 1432-8798
J9 ARCH VIROL
JI Arch. Virol.
PD MAY
PY 2022
VL 167
IS 5
BP 1301
EP 1305
DI 10.1007/s00705-022-05427-5
EA MAR 2022
PG 5
WC Virology
WE Science Citation Index Expanded (SCI-EXPANDED)
SC Virology
GA 0U0CJ
UT WOS:000774703700001
PM 35348916
DA 2025-07-26
ER

PT J
AU Hucke, FIL
   Bestehorn-Willmann, M
   Bassetto, M
   Brancale, A
   Zanetta, P
   Bugert, JJ
AF Hucke, Friederike I. L.
   Bestehorn-Willmann, Malena
   Bassetto, Marcella
   Brancale, Andrea
   Zanetta, Paola
   Bugert, Joachim J.
TI CHIKV strains Brazil (wt) and Ross (lab-adapted) differ with regard to
   cell host range and antiviral sensitivity and show CPE in human
   glioblastoma cell lines U138 and U251
SO VIRUS GENES
LA English
DT Article
DE Antivirals in vitro; CHIKV cell model; Human cell line for CHIKV; U138;
   Glioblastoma cell line; Antivirals; Efficacies; CHIKV strain comparison
ID MALIGNANT GLIOMA-CELLS; CHIKUNGUNYA VIRUS; GROWTH; REPLICATION;
   MUTATIONS; RIBAVIRIN; MOSQUITOS; EFFICACY; SINGLE; GENE
AB Chikungunya virus (CHIKV), a (re)emerging arbovirus, is the causative agent of chikungunya fever. To date, no approved vaccine or specific antiviral therapy are available. CHIKV has repeatedly been responsible for serious economic and public health impacts in countries where CHIKV epidemics occurred. Antiviral tests in vitro are generally performed in Vero-B4 cells, a well characterised cell line derived from the kidney of an African green monkey. In this work we characterised a CHIKV patient isolate from Brazil (CHIKVBrazil) with regard to cell affinity, infectivity, propagation and cell damage and compared it with a high-passage lab strain (CHIKVRoss). Infecting various cell lines (Vero-B4, A549, Huh-7, DBTRG, U251, and U138) with both virus strains, we found distinct differences between the two viruses. CHIKVBrazil does not cause cytopathic effects (CPE) in the human hepatocarcinoma cell line Huh-7. Neither CHIKVBrazil nor CHIKVRoss caused CPE on A549 human lung epithelial cells. The human astrocyte derived glioblastoma cell lines U138 and U251 were found to be effective models for lytic infection with both virus strains and we discuss their predictive potential for neurogenic CHIKV disease. We also detected significant differences in antiviral efficacies regarding the two CHIKV strains. Generally, the antivirals ribavirin, hydroxychloroquine (HCQ) and T-1105 seem to work better against CHIKVBrazil in glioblastoma cells than in Vero-B4. Finally, full genome analyses of the CHIKV isolates were done in order to determine their lineage and possibly explain differences in tissue range and antiviral compound efficacies.
C1 [Hucke, Friederike I. L.; Bestehorn-Willmann, Malena; Bugert, Joachim J.] Bundeswehr Inst Microbiol, Neuherbergstr 11, D-80937 Munich, Germany.
   [Bassetto, Marcella] Swansea Univ, Fac Sci & Engn, Dept Chem, Swansea, W Glam, Wales.
   [Brancale, Andrea] Cardiff Univ, Cardiff Sch Pharm & Pharmaceut Sci, Cardiff, Wales.
   [Zanetta, Paola] Univ Piemonte Orientale UPO, Ctr Translat Res Allerg & Autoimmune Dis CAAD, Sch Med, Dept Hlth Sci DISS,Lab Appl Microbiol, I-28100 Novara, Italy.
C3 Bundeswehr Institute of Microbiology (IMB); Swansea University; Cardiff
   University; University of Eastern Piedmont Amedeo Avogadro
RP Hucke, FIL (corresponding author), Bundeswehr Inst Microbiol, Neuherbergstr 11, D-80937 Munich, Germany.
EM fr_hucke@freenet.de
RI ; Bassetto, Marcella/F-7998-2016; Brancale, Andrea/N-9445-2014; Zanetta,
   Paola/AAE-2801-2019; Bugert, Joachim Jakob/D-1705-2012; Bugert,
   Joachim/AAK-6459-2021
OI Zanetta, Paola/0000-0001-8547-3090; Bassetto,
   Marcella/0000-0002-2491-5868; Brancale, Andrea/0000-0002-9728-3419;
   Bestehorn-Willmann, Malena/0000-0003-1904-8461; Bugert, Joachim
   Jakob/0000-0002-0556-3211; Hucke, Friederike I. L./0000-0001-5396-723X; 
FU Bundeswehr Medical Service's Biodefence research programme;
   Programme-Hucke of the German Center for Infection Research (DZIF) [DZIF
   TI 07.003 MD]; Zoonoses Sequencing Network BMBF-ZooSeq [01KI1905A]
FX This work was funded by the Bundeswehr Medical Service's Biodefence
   research programme and the DZIF TI 07.003 MD Programme-Hucke of the
   German Center for Infection Research (DZIF), as well as the Zoonoses
   Sequencing Network BMBF-ZooSeq (01KI1905A). Special thanks go to Dr.
   Ruth Brack-Werner of the Helmhotz Institute in Munich for a loan of the
   human glioblastoma cell lines U138 and U251.
CR Abraham R, 2013, PLOS ONE, V8, DOI 10.1371/journal.pone.0075854
   Akahata W, 2012, J VIROL, V86, P8879, DOI 10.1128/JVI.00370-12
   Akhrymuk I, 2019, J VIROL, V93, DOI 10.1128/JVI.02062-18
   Allen M, 2016, SCI TRANSL MED, V8, DOI 10.1126/scitranslmed.aaf6853
   Ammerman Nicole C, 2008, Curr Protoc Microbiol, VAppendix 4, p4E, DOI 10.1002/9780471729259.mca04es11
   Arankalle VA, 2007, J GEN VIROL, V88, P1967, DOI 10.1099/vir.0.82714-0
   Ashbrook AW, 2014, J VIROL, V88, P12180, DOI 10.1128/JVI.01672-14
   Askarian F, 2022, TOXICOL RES-GER, V38, P137, DOI 10.1007/s43188-021-00101-5
   Beaucourt S, 2014, CURR OPIN VIROL, V8, P10, DOI 10.1016/j.coviro.2014.04.011
   Bernard E, 2010, PLOS ONE, V5, DOI 10.1371/journal.pone.0011479
   Berry IM, 2019, AM J TROP MED HYG, V100, P1249, DOI 10.4269/ajtmh.18-0980
   Brown RS, 2018, VIRUSES-BASEL, V10, DOI 10.3390/v10020089
   Cerny T, 2017, NEUROCRIT CARE, V27, P447, DOI 10.1007/s12028-017-0413-8
   Chan JFW, 2016, EMERG MICROBES INFEC, V5, DOI 10.1038/emi.2016.99
   Coffey LL, 2011, P NATL ACAD SCI USA, V108, P16038, DOI 10.1073/pnas.1111650108
   Crotty S, 2001, P NATL ACAD SCI USA, V98, P6895, DOI 10.1073/pnas.111085598
   Das T, 2015, J GEN VIROL, V96, P294, DOI 10.1099/vir.0.071175-0
   DAVIS NL, 1991, VIROLOGY, V183, P20, DOI 10.1016/0042-6822(91)90114-Q
   De Tulleo L, 1998, EMBO J, V17, P4585, DOI 10.1093/emboj/17.16.4585
   Delang L, 2014, J ANTIMICROB CHEMOTH, V69, P2770, DOI 10.1093/jac/dku209
   Ferreira AC, 2019, ANTIMICROB AGENTS CH, V63, DOI 10.1128/AAC.01389-18
   Franco EJ, 2021, VIRUSES-BASEL, V13, DOI 10.3390/v13050771
   Franco Evelyn J., 2018, Antiviral Chemistry & Chemotherapy, V26, p2040206618807580, DOI 10.1177/2040206618807580
   Gad HH, 2012, VIROLOGY, V434, P27, DOI 10.1016/j.virol.2012.07.019
   Gardner CL, 2014, PLOS NEGLECT TROP D, V8, DOI 10.1371/journal.pntd.0002719
   Gay B, 2012, INFECT GENET EVOL, V12, P1275, DOI 10.1016/j.meegid.2012.02.003
   Gorchakov R, 2012, J VIROL, V86, P6084, DOI 10.1128/JVI.06449-11
   Huchting J, 2019, ANTIVIR RES, V167, P1, DOI 10.1016/j.antiviral.2019.04.002
   Hucke FIL, 2021, VIRUS GENES, V57, P133, DOI 10.1007/s11262-020-01820-x
   Hucke FIL, 2020, FRONT PUBLIC HEALTH, V8, DOI 10.3389/fpubh.2020.618624
   Ibarra KD, 2009, J VIROL, V83, P4538, DOI 10.1128/JVI.02280-08
   Khan M, 2010, J MED VIROL, V82, P817, DOI 10.1002/jmv.21663
   Klimstra WB, 1998, J VIROL, V72, P7357, DOI 10.1128/JVI.72.9.7357-7366.1998
   KRUSE CA, 1992, IN VITRO CELL DEV-AN, V28A, P609
   LEVITT NH, 1986, VACCINE, V4, P157, DOI 10.1016/0264-410X(86)90003-4
   Li YG, 2013, INTERVIROLOGY, V56, P6, DOI 10.1159/000339985
   LIEBER M, 1976, INT J CANCER, V17, P62, DOI 10.1002/ijc.2910170110
   Lin J, 2012, ARCH TOXICOL, V86, P87, DOI 10.1007/s00204-011-0733-y
   Lokireddy S, 2008, VIROL J, V5, DOI 10.1186/1743-422X-5-31
   Lu YPE, 2001, J VIROL, V75, P8329, DOI 10.1128/JVI.75.17.8329-8339.2001
   Matusali G, 2019, VIRUSES-BASEL, V11, DOI 10.3390/v11020175
   Mehta R, 2018, REV MED VIROL, V28, DOI 10.1002/rmv.1978
   NAKABAYASHI H, 1982, CANCER RES, V42, P3858
   Olagnier D, 2014, J VIROL, V88, P4180, DOI 10.1128/JVI.03114-13
   PONTEN J, 1968, ACTA PATHOL MIC SC, V74, P465
   PONTEN J, 1978, MED BIOL, V56, P184
   Powers AM, 2000, J GEN VIROL, V81, P471, DOI 10.1099/0022-1317-81-2-471
   Roberts GC, 2017, SCI REP-UK, V7, DOI 10.1038/s41598-017-15269-w
   Roques P, 2018, VIRUSES-BASEL, V10, DOI 10.3390/v10050268
   ROSS R. W., 1956, JOUR HYG, V54, P177
   Sahoo B, 2020, J VIROL, V94, DOI 10.1128/JVI.01561-20
   Schnierle BS, 2019, VIRUSES-BASEL, V11, DOI 10.3390/v11111078
   Scholte FEM, 2013, PLOS ONE, V8, DOI 10.1371/journal.pone.0071047
   Schuffenecker I, 2006, PLOS MED, V3, P1058, DOI 10.1371/journal.pmed.0030263
   Shah NR, 2010, PLOS ONE, V5, DOI 10.1371/journal.pone.0011265
   Silva LA, 2014, J VIROL, V88, P2385, DOI 10.1128/JVI.03116-13
   Silva MR, 2016, SCI REP-UK, V6, DOI 10.1038/srep32288
   Singh SK, 2016, HUMAN EMERGING AND RE-EMERGING INFECTIONS: VIRAL AND PARASITIC INFECTIONS, VOL 1, P177
   Solignat M, 2009, VIROLOGY, V393, P183, DOI 10.1016/j.virol.2009.07.024
   Sourisseau M, 2007, PLOS PATHOG, V3, P804, DOI 10.1371/journal.ppat.0030089
   Sudeep AB, 2019, INDIAN J MED RES, V149, P771, DOI 10.4103/ijmr.IJMR_453_17
   Tsetsarkin KA, 2011, PLOS PATHOG, V7, DOI 10.1371/journal.ppat.1002412
   Tsetsarkin KA, 2011, VIROL J, V8, DOI 10.1186/1743-422X-8-376
   Vicenti I, 2018, VIRUS RES, V244, P64, DOI 10.1016/j.virusres.2017.11.003
   Vincent MJ, 2005, VIROL J, V2, DOI 10.1186/1743-422X-2-69
   Volk SM, 2010, J VIROL, V84, P6497, DOI 10.1128/JVI.01603-09
   Weller M, 1998, INT J CANCER, V79, P640
   Wikan N, 2012, PLOS ONE, V7, DOI 10.1371/journal.pone.0031102
   Yasumura Y., 1963, Nihon Rinsho, V21, P1201
   Zhang R, 2018, NATURE, V557, P570, DOI 10.1038/s41586-018-0121-3
NR 70
TC 9
Z9 9
U1 0
U2 3
PU SPRINGER
PI DORDRECHT
PA VAN GODEWIJCKSTRAAT 30, 3311 GZ DORDRECHT, NETHERLANDS
SN 0920-8569
EI 1572-994X
J9 VIRUS GENES
JI Virus Genes
PD JUN
PY 2022
VL 58
IS 3
BP 188
EP 202
DI 10.1007/s11262-022-01892-x
EA MAR 2022
PG 15
WC Genetics & Heredity; Virology
WE Science Citation Index Expanded (SCI-EXPANDED)
SC Genetics & Heredity; Virology
GA 0W3VR
UT WOS:000783087500002
PM 35347588
OA Green Published, Bronze
DA 2025-07-26
ER

PT J
AU Yupapin, P
   Trabelsi, Y
   Vigneswaran, D
[truncated: 4,076,664 more chars]
