# Supplementary material for: Resurgent threat in a changing climate: A 20-year bibliometric analysis of global Chikungunya research evolution and pandemic preparedness
Source: PLoS Negl Trop Dis. 2026 Feb 23;20(2):e0013959. doi: 10.1371/journal.pntd.0013959 (PMC12945310; doi:10.1371/journal.pntd.0013959)
Supplement: S1 Appendix — (ZIP) [file pntd.0013959.s001.zip › S1_Zip/S6_Text..txt]

FN Clarivate Analytics Web of Science
VR 1.0
PT J
AU Vicenti, I
   Martina, MG
   Boccuto, A
   De Angelis, M
   Giavarini, G
   Dragoni, F
   Marchi, S
   Trombetta, CM
   Crespan, E
   Maga, G
   Eydoux, C
   Decroly, E
   Montomoli, E
   Nencioni, L
   Zazzi, M
   Radi, M
AF Vicenti, Ilaria
   Martina, Maria Grazia
   Boccuto, Adele
   De Angelis, Marta
   Giavarini, Giorgia
   Dragoni, Filippo
   Marchi, Serena
   Trombetta, Claudia Maria
   Crespan, Emmanuele
   Maga, Giovanni
   Eydoux, Cecilia
   Decroly, Etienne
   Montomoli, Emanuele
   Nencioni, Lucia
   Zazzi, Maurizio
   Radi, Marco
TI System-oriented optimization of multi-target 2,6-diaminopurine
   derivatives: Easily accessible broad-spectrum antivirals active against
   flaviviruses, influenza virus and SARS-CoV-2
SO EUROPEAN JOURNAL OF MEDICINAL CHEMISTRY
LA English
DT Article
DE Diaminopurine; Broad-spectrum antivirals; Dengue; Zika; West nile virus;
   Influenza; SARS-CoV-2
ID ANTIOXIDANT ACTIVITY; DENGUE; DISCOVERY; PROTEIN; DRUG; ZIKA; NS5;
   REPLICATION; COINFECTION; CHIKUNGUNYA
AB The worldwide circulation of different viruses coupled with the increased frequency and diversity of new outbreaks, strongly highlight the need for new antiviral drugs to quickly react against potential pandemic pathogens. Broad-spectrum antiviral agents (BSAAs) represent the ideal option for a prompt response against multiple viruses, new and re-emerging. Starting from previously identified anti-flavivirus hits, we report herein the identification of promising BSAAs by submitting the multi-target 2,6-diaminopurine chemotype to a system-oriented optimization based on phenotypic screening on cell cultures infected with different viruses. Among the synthesized compounds, 6i showed low micromolar potency against Dengue, Zika, West Nile and Influenza A viruses (IC50 = 0.5-5.3 mu M) with high selectivity index. Interestingly, 6i also inhibited SARS-CoV-2 replication in different cell lines, with higher potency on Calu-3 cells that better mimic the SARS-CoV-2 infection in vivo (IC50 = 0.5 mu M, SI = 240). The multi-target effect of 6i on flavivirus replication was also analyzed in whole cell studies (in vitro selection and immunofluorescence) and against isolated host/viral targets. (C) 2021 Elsevier Masson SAS. All rights reserved.
C1 [Vicenti, Ilaria; Boccuto, Adele; Dragoni, Filippo; Zazzi, Maurizio] Univ Siena, Dept Med Biotechnol, Siena, Italy.
   [Martina, Maria Grazia; Giavarini, Giorgia; Radi, Marco] Univ Parma, Dipartimento Sci Alimenti & Farmaco, Viale Sci 27-A, I-43124 Parma, Italy.
   [De Angelis, Marta; Nencioni, Lucia] Sapienza Univ Rome, Lab Affiliated Ist Pasteur Italia Fdn Cenci Bolog, Dept Publ Hlth & Infect Dis, Piazzale Aldo Moro 5, I-00185 Rome, Italy.
   [Marchi, Serena; Trombetta, Claudia Maria; Montomoli, Emanuele] Univ Siena, Dept Mol & Dev Med, Siena, Italy.
   [Crespan, Emmanuele; Maga, Giovanni] IGM CNR Luigi Luca Cavalli Sforza, Ist Genet Mol, Via Abbiategrasso 207, I-27100 Pavia, Italy.
   [Eydoux, Cecilia; Decroly, Etienne] Univ Aix Marseille, CNRS, AFMB, UMR 7257, Marseille, France.
   [Montomoli, Emanuele] VisMederi Srl, Str Petriccio & Belriguardo 35, I-53100 Siena, Italy.
C3 University of Siena; University of Parma; Sapienza University Rome;
   University of Siena; Consiglio Nazionale delle Ricerche (CNR); Istituto
   di Genetica Molecolare (IGM-CNR); Centre National de la Recherche
   Scientifique (CNRS); CNRS - National Institute for Biology (INSB);
   Aix-Marseille Universite
RP Radi, M (corresponding author), Univ Parma, Dipartimento Farm, Viale Sci 27-A, I-43124 Parma, Italy.
EM marco.radi@unipr.it
RI ; Zazzi, Maurizio/HZH-6650-2023; Decroly, Etienne/JPA-1553-2023;
   Crespan, Emmanuele/F-3899-2018; De Angelis, Marta/ACI-3462-2022; Marchi,
   Serena/ADA-4428-2022; vicenti, ilaria/AAP-9663-2020; Nencioni,
   Lucia/K-5988-2016; Radi, Marco/P-1457-2017; MONTOMOLI,
   EMANUELE/Q-2122-2015; Zazzi, Maurizio/K-3422-2018
OI De Angelis, Marta/0000-0002-1916-6508; EYDOUX,
   Cecilia/0000-0003-4181-592X; Marchi, Serena/0000-0002-6817-2461;
   DECROLY, Etienne/0000-0002-6046-024X; DRAGONI,
   FILIPPO/0000-0002-8148-9914; Vicenti, Ilaria/0000-0002-4306-2960;
   Martina, Maria Grazia/0000-0002-0168-2600; Trombetta, Claudia
   Maria/0000-0001-7229-9919; Nencioni, Lucia/0000-0003-4427-4823; Zazzi,
   Maurizio/0000-0002-0344-6281; Boccuto, Adele/0000-0003-4054-2181
FU Ministero dell'Istruzione, dell'Universita della Ricerca Italiano
   (MIUR), PRIN 2017 project [2017BMK8JR]; Tuscany region, project Tuscany
   Antiviral Research Network - TUSCAVIR.NET (Bando Ricerca Salute 435,
   2018); Sapienza University of Rome; AIRC: MFAG [18811]; Fondazione Banca
   del Monte di Lombardia
FX This work was supported by the Ministero dell'Istruzione,
   dell'Universita della Ricerca Italiano (MIUR), PRIN 2017 project (cod.
   2017BMK8JR) "ORIGINALE CHEMIAE in Antiviral Strategy -Origin and
   Modernization of Multi-Component Chemistry as a Source of Innovative
   Broad Spectrum Antiviral Strategy" to M.R., M.Z., L.N., by Tuscany
   region, project Tuscany Antiviral Research Network - TUSCAVIR.NET (Bando
   Ricerca Salute 435, 2018) (to M.Z.) and by Sapienza University of Rome
   grants (L.N.). E.C. was supported by AIRC: MFAG Id.18811. G.M. was
   supported by Fondazione Banca del Monte di Lombardia. Francesca Preziuso
   is kindly acknowledged for the support on the ABTS assay. We also thank
   Priscila Sutto-Ortiz for excellent technical assistance.
CR Amatore D, 2015, CELL MICROBIOL, V17, P131, DOI 10.1111/cmi.12343
   Barral K, 2013, ANTIVIR RES, V99, P292, DOI 10.1016/j.antiviral.2013.06.001
   Benmansour F, 2016, EUR J MED CHEM, V109, P146, DOI 10.1016/j.ejmech.2015.12.046
   Bizzarri BM, 2019, CATALYSTS, V9, DOI 10.3390/catal9120983
   Bizzarri M, 2020, DRUG DISCOV TODAY, V25, P920, DOI 10.1016/j.drudis.2020.02.010
   Blaising J, 2014, ANTIVIR RES, V107, P84, DOI 10.1016/j.antiviral.2014.04.006
   Bråthe A, 2002, BIOORGAN MED CHEM, V10, P1581, DOI 10.1016/S0968-0896(01)00427-8
   Carroll D, 2018, SCIENCE, V359, P872, DOI 10.1126/science.aap7463
   Chaudhuri S, 2018, ANTIVIR RES, V155, P76, DOI 10.1016/j.antiviral.2018.05.005
   Checconi P, 2020, INT J MOL SCI, V21, DOI 10.3390/ijms21114084
   Checconi P, 2013, INT J MOL SCI, V14, P4148, DOI 10.3390/ijms14024148
   Choy KT, 2020, ANTIVIR RES, V178, DOI 10.1016/j.antiviral.2020.104786
   Coutard B, 2017, J VIROL, V91, DOI 10.1128/JVI.02202-16
   Davis RL, 2020, ISCIENCE, V23, DOI 10.1016/j.isci.2020.101487
   De Clercq E, 2016, CLIN MICROBIOL REV, V29, P695, DOI 10.1128/CMR.00102-15
   De Meyer S, 2020, INT J INFECT DIS, V97, P7, DOI 10.1016/j.ijid.2020.05.085
   Di Sotto A, 2018, OXID MED CELL LONGEV, V2018, DOI 10.1155/2018/5919237
   Djuidje EN, 2017, CHEMMEDCHEM, V12, P760, DOI 10.1002/cmdc.201700137
   Dragoni F, 2020, ANTIVIR RES, V175, DOI 10.1016/j.antiviral.2020.104708
   Duarte LFB, 2017, BIOORGAN MED CHEM, V25, P6718, DOI 10.1016/j.bmc.2017.11.019
   Dubankova A, 2019, ANTIVIR RES, V169, DOI 10.1016/j.antiviral.2019.104536
   Edwards A, 2020, J CHEM INF MODEL, V60, P5727, DOI 10.1021/acs.jcim.0c00861
   Cordero JG, 2014, PLOS ONE, V9, DOI 10.1371/journal.pone.0090704
   Gossner CM, 2018, EUROSURVEILLANCE, V23, P2, DOI 10.2807/1560-7917.ES.2018.23.24.1800268
   Hannemann H, 2013, J BIOL CHEM, V288, P22621, DOI 10.1074/jbc.M113.481382
   Hansen S, 2019, SCI REP-UK, V9, DOI 10.1038/s41598-019-40224-2
   Harapan H, 2021, REV MED VIROL, V31, DOI 10.1002/rmv.2161
   Henrina Joshua, 2020, SN Compr Clin Med, V2, P1109, DOI 10.1007/s42399-020-00364-3
   Huang H, 2010, BIOORGAN MED CHEM, V18, P4615, DOI 10.1016/j.bmc.2010.05.032
   Ji W, 2020, VIROLOGY, V541, P124, DOI 10.1016/j.virol.2019.10.010
   Kaptein SJF, 2018, CHEMMEDCHEM, V13, P1371, DOI 10.1002/cmdc.201800178
   Kolarski D, 2017, ORG LETT, V19, P5090, DOI 10.1021/acs.orglett.7b02361
   Kumar N, 2020, CLIN MICROBIOL REV, V33, DOI 10.1128/CMR.00168-19
   Lagorce D, 2017, BIOINFORMATICS, V33, P3658, DOI 10.1093/bioinformatics/btx491
   Lai A, 2020, VIRUSES-BASEL, V12, DOI 10.3390/v12080798
   Lopez-Denman AJ, 2018, CELL MICROBIOL, V20, DOI 10.1111/cmi.12848
   Lorenz C, 2020, TRAVEL MED INFECT DI, V35, DOI 10.1016/j.tmaid.2020.101659
   Meineke R, 2019, VIRUSES-BASEL, V11, DOI 10.3390/v11020171
   Moffat JG, 2017, NAT REV DRUG DISCOV, V16, P531, DOI 10.1038/nrd.2017.111
   Morphy J.R., 2012, RSC DRUG DISCOVERY S
   Nyström K, 2019, FUTURE VIROL, V14, P153, DOI 10.2217/fvl-2018-0166
   Olawoyin O, 2020, B MATH BIOL, V82, DOI 10.1007/s11538-019-00681-2
   Park JG, 2020, J VIROL, V94, DOI 10.1128/JVI.02149-19
   Pierson TC, 2020, NAT MICROBIOL, V5, P796, DOI 10.1038/s41564-020-0714-0
   Pruijssers AJ, 2020, CELL REP, V32, DOI 10.1016/j.celrep.2020.107940
   Puertas MC, 2012, J CLIN MICROBIOL, V50, P3909, DOI 10.1128/JCM.01636-12
   Raghuvanshi R., J MED CHEM
   Re R, 1999, FREE RADICAL BIO MED, V26, P1231, DOI 10.1016/S0891-5849(98)00315-3
   Rodriguez-Morales AJ, 2016, TRAVEL MED INFECT DI, V14, P177, DOI 10.1016/j.tmaid.2016.05.004
   Saladini F, 2018, J CLIN LAB ANAL, V32, DOI 10.1002/jcla.22206
   Sarto C, 2020, BBA-PROTEINS PROTEOM, V1868, DOI 10.1016/j.bbapap.2020.140441
   Saw WG, 2019, PROG BIOPHYS MOL BIO, V143, P67, DOI 10.1016/j.pbiomolbio.2018.08.008
   Schmid MA, 2017, EUR J IMMUNOL, V47, P527, DOI 10.1002/eji.201646675
   Selisko B, 2010, J GEN VIROL, V91, P112, DOI 10.1099/vir.0.015511-0
   Siegel D, 2017, J MED CHEM, V60, P1648, DOI 10.1021/acs.jmedchem.6b01594
   Sofia MJ, 2010, J MED CHEM, V53, P7202, DOI 10.1021/jm100863x
   Stachulski AV, 2021, ACS INFECT DIS, V7, P1317, DOI 10.1021/acsinfecdis.0c00478
   Tassini S, 2019, J MED CHEM, V62, P10833, DOI 10.1021/acs.jmedchem.9b01416
   Tassini S, 2017, J MED CHEM, V60, P1400, DOI 10.1021/acs.jmedchem.6b01521
   Tay MYF, 2018, ADV EXP MED BIOL, V1062, P147, DOI 10.1007/978-981-10-8727-1_11
   Tay MYF, 2015, J BIOL CHEM, V290, P2379, DOI 10.1074/jbc.M114.607341
   Tomasello D, 2013, TRAVEL MED INFECT DI, V11, P274, DOI 10.1016/j.tmaid.2013.07.006
   Too K, 2007, BIOORGAN MED CHEM, V15, P5551, DOI 10.1016/j.bmc.2007.05.038
   Vicenti I, 2020, SLAS DISCOV, V25, P506, DOI 10.1177/2472555220911456
   Vicenti I, 2018, VIRUS RES, V244, P64, DOI 10.1016/j.virusres.2017.11.003
   Vincetti P, 2015, J MED CHEM, V58, P4964, DOI 10.1021/acs.jmedchem.5b00108
   Wang ML, 2020, CELL RES, V30, P269, DOI 10.1038/s41422-020-0282-0
   Weisberg E, 2020, PHARM RES-DORDR, V37, DOI 10.1007/s11095-020-02851-7
   Wu JH, 2005, J VIROL, V79, P10268, DOI 10.1128/JVI.79.16.10268-10277.2005
   Wu JQ, 2015, INT J MOL SCI, V16, P12943, DOI 10.3390/ijms160612943
   Xiu SY, 2020, J MED CHEM, V63, P12256, DOI 10.1021/acs.jmedchem.0c00502
   Yuan L, 2017, SCIENCE, V358, P933, DOI 10.1126/science.aam7120
   Zou G, 2011, J BIOL CHEM, V286, P14362, DOI 10.1074/jbc.M110.214189
NR 73
TC 14
Z9 14
U1 2
U2 13
PU ELSEVIER FRANCE-EDITIONS SCIENTIFIQUES MEDICALES ELSEVIER
PI ISSY-LES-MOULINEAUX
PA 65 RUE CAMILLE DESMOULINS, CS50083, 92442 ISSY-LES-MOULINEAUX, FRANCE
SN 0223-5234
EI 1768-3254
J9 EUR J MED CHEM
JI Eur. J. Med. Chem.
PD NOV 15
PY 2021
VL 224
AR 113683
DI 10.1016/j.ejmech.2021.113683
EA JUL 2021
PG 20
WC Chemistry, Medicinal
WE Science Citation Index Expanded (SCI-EXPANDED); Index Chemicus (IC)
SC Pharmacology & Pharmacy
GA WA8BY
UT WOS:000703110000012
PM 34273661
OA Green Published
DA 2025-07-26
ER

PT J
AU Ali, AA
   Bajric, B
   Isache, CL
   Maharaj, RP
AF Ali, Aleem Azal
   Bajric, Belinda
   Isache, Carmen L.
   Maharaj, Ravindra P.
TI Mosquito borne illness in a Floridian hiker
SO AMERICAN JOURNAL OF EMERGENCY MEDICINE
LA English
DT Article
ID INFECTION
AB Chikungunya is an arboviral infection that manifests as an acute viral illness associated with an inflammatory arthritis. It was first described during an outbreak in Tanzania in 1952 and, until 2013, outbreaks had been limited in Africa, Asia, Europe and the Indian and Pacific Oceans. In late 2013, the first local transmission of Chikungunya was identified in Caribbean countries with subsequent spread throughout Central and South America. In 2019, the CDC reported 171 travel-associated cases of Chikungunya in the United States. As of October 2020, the CDC records 17 travel-associated cases of Chikungunya in six states including California, Illinois, Missouri, North Carolina, Tennessee and Texas. This is the first reported case of Chikungunya acquired in Florida with no international travel history. (C) 2020 Elsevier Inc. All rights reserved.
C1 [Ali, Aleem Azal; Bajric, Belinda; Isache, Carmen L.; Maharaj, Ravindra P.] Univ Florida, Coll Med, Internal Med, Jacksonville, FL 32211 USA.
C3 State University System of Florida; University of Florida
RP Ali, AA (corresponding author), Univ Florida, Coll Med, Internal Med, Jacksonville, FL 32211 USA.
EM a.azal.ali@gmail.com
OI Maharaj, Ravindra/0000-0001-8012-9362; Ali, Aleem/0000-0003-4041-2301
CR Rodríguez-Morales AJ, 2016, ARTHRIT CARE RES, V68, P1849, DOI 10.1002/acr.22900
   Staikowsky F, 2009, PLOS ONE, V4, DOI 10.1371/journal.pone.0007603
   Yactayo S, 2016, J INFECT DIS, V214, pS441, DOI 10.1093/infdis/jiw390
NR 3
TC 5
Z9 5
U1 0
U2 0
PU W B SAUNDERS CO-ELSEVIER INC
PI PHILADELPHIA
PA 1600 JOHN F KENNEDY BOULEVARD, STE 1800, PHILADELPHIA, PA 19103-2899 USA
SN 0735-6757
EI 1532-8171
J9 AM J EMERG MED
JI Am. J. Emerg. Med.
PD JUL
PY 2021
VL 45
AR 681.e1
DI 10.1016/j.ajem.2020.12.008
EA JUL 2021
PG 2
WC Emergency Medicine
WE Science Citation Index Expanded (SCI-EXPANDED)
SC Emergency Medicine
GA TM2UG
UT WOS:000675406300024
PM 33339643
DA 2025-07-26
ER

PT J
AU Khan, N
   Bhat, R
   Jain, V
   Raghavendhar, BS
   Patel, AK
   Nayak, K
   Chandele, A
   Murali-Krishna, K
   Ray, P
AF Khan, Naushad
   Bhat, Ruchika
   Jain, Vineet
   Raghavendhar, Siva B.
   Patel, Ashok K.
   Nayak, Kaustuv
   Chandele, Anmol
   Murali-Krishna, Kaja
   Ray, Pratima
TI Epidemiology and molecular characterization of chikungunya virus from
   human cases in North India, 2016
SO MICROBIOLOGY AND IMMUNOLOGY
LA English
DT Article
DE chikungunya virus; diagnostic; disease severity; epitopes; mutation
ID PROTEIN; MAHARASHTRA; EPITOPE
AB Chikungunya virus (CHIKV), an arthropod-borne Alphavirus is responsible for chikungunya disease. Arthralgia and arthritis are the major symptom. Some patients recover early while others for a very long time. This study provides, epidemiology and molecular characterization of three whole-genome sequences of CHIKV and assessed phylogenetic analysis, physiological properties, antigenicity, and B-cell epitope prediction by in silico. We report the clinical epidemiology of 325 suspected patients. Of these, 118 (36.30%) were confirmed CHIKV positive by either PCR or ELISA. Clinical analysis showed joint pain, joint swelling and headache were frequent and significant features. Phylogenie analysis showed the currently circulating strain is in close clustring to Africa, Uganda, and Singapore CHIKV strains. Molecular characterization by WGS was done. Thirty eight amino acid changes in the nonstructural proteins were found with respect to the S27 (ECSA) strain. Of these five located in nsP2. Similarly, 34 amino acid changes in structural proteins were observed. The major change was notice; in E3 protein hydropathicity -0.281 to -0.362, in E2 isoelectric point (pI) 8.24 to 8.37, instability index 66.08 to 71.062, aliphatic index varied from 74.69 to 68.59 and E3 75.79 to 70.05. In nsP1 protein pI varies from 6.62 to 8.04, while no other change was observed in structural and nonstructural protein. The linear B-cell epitopes, position, and number varied with the mutation. The molecular characterizations of WGS demonstrate the observation of protein, antigenicity with respect to the mutation.
C1 [Khan, Naushad; Ray, Pratima] Jamia Hamdard, Dept Biotechnol, New Delhi, India.
   [Bhat, Ruchika] Indian Inst Technol Delhi, Dept Chem, New Delhi, India.
   [Jain, Vineet] Hamdard Inst Med Sci & Res HIMSR, Dept Med, New Delhi, India.
   [Raghavendhar, Siva B.; Patel, Ashok K.] Indian Inst Technol Delhi, Kusuma Sch Biol Sci, New Delhi, India.
   [Nayak, Kaustuv; Chandele, Anmol; Murali-Krishna, Kaja] Int Ctr Genet Engn & Biotechnol ICGEB, ICGEB Emory Vaccine Ctr, New Delhi 110067, India.
C3 Jamia Hamdard University; Indian Institute of Technology System (IIT
   System); Indian Institute of Technology (IIT) - Delhi; Jamia Hamdard
   University; Indian Institute of Technology System (IIT System); Indian
   Institute of Technology (IIT) - Delhi; Department of Biotechnology (DBT)
   India; International Center for Genetic Engineering & Biotechnology
   (ICGEB); International Center for Genetic Engineering & Biotechnology
   (ICGEB), New Delhi
RP Ray, P (corresponding author), Jamia Hamdard, Dept Biotechnol, Sch Chem & Life Sci, 2nf Floor, New Delhi 110062, India.
EM pray@jamiahamdard.ac.in
RI Nayak, Kaustuv/JAC-2454-2023; Bhat, Ruchika/ADE-2157-2022; Khan,
   Naushad/IAO-8280-2023
OI Bhat, Ruchika/0000-0002-5477-4410; Kaja, Murali
   Krishna/0000-0002-6275-1710; Nayak, Kaustuv/0000-0002-7898-0294; 
FU Jamia Hamdard - Silver Jubilee Research Fellowship; DST INSPIRE; DBT
   (Department of Biotechnology), Government of India
FX Jamia Hamdard - Silver Jubilee Research Fellowship; DST INSPIRE; DBT
   (Department of Biotechnology), Government of India
CR Agarwal A, 2016, VIROLOGY, V497, P59, DOI 10.1016/j.virol.2016.06.025
   Bourdette DN, 2005, MULT SCLER, V11, P552, DOI 10.1191/1352458505ms1225oa
   Casal PE, 2015, MOL PHYLOGENET EVOL, V85, P68, DOI 10.1016/j.ympev.2015.01.016
   Cecilia Dayaraj, 2014, WHO South East Asia J Public Health, V3, P22, DOI 10.4103/2224-3151.206879
   Chen KC, 2013, VIROL J, V10, DOI 10.1186/1743-422X-10-169
   Dutta SK, 2018, 3 BIOTECH, V8, DOI 10.1007/s13205-018-1339-3
   Dutta SK, 2014, J MED VIROL, V86, P1386, DOI 10.1002/jmv.23794
   Fazakerley JK, 2002, J VIROL, V76, P392, DOI 10.1128/JVI.76.1.392-396.2002
   GURUPRASAD K, 1990, PROTEIN ENG, V4, P155, DOI 10.1093/protein/4.2.155
   IKAI A, 1980, J BIOCHEM-TOKYO, V88, P1895
   Kam YW, 2012, EMBO MOL MED, V4, P330, DOI 10.1002/emmm.201200213
   Knutson KL, 2001, J CLIN INVEST, V107, P477, DOI 10.1172/JCI11752
   Kori Priyanka, 2015, Journal of Pharmaceutical Investigation, V45, P579, DOI 10.1007/s40005-015-0205-0
   Kumar CVMN, 2007, INDIAN J MED RES, V126, P534
   KYTE J, 1982, J MOL BIOL, V157, P105, DOI 10.1016/0022-2836(82)90515-0
   Linding R, 2003, NUCLEIC ACIDS RES, V31, P3701, DOI 10.1093/nar/gkg519
   Mardihusodo S. J., 2011, Dengue Bulletin, V35, P141
   Mayuri, 2008, J VIROL, V82, P7284, DOI 10.1128/JVI.00224-08
   Mourya DT, 2001, ACTA VIROL, V45, P305
   Pybus OG, 2009, NAT REV GENET, V10, P540, DOI 10.1038/nrg2583
   Ray P, 2012, PLOS ONE, V7, DOI 10.1371/journal.pone.0030025
   Rezza G, 2007, LANCET, V370, P1840, DOI 10.1016/S0140-6736(07)61779-6
   Rice P, 2000, TRENDS GENET, V16, P276, DOI 10.1016/S0168-9525(00)02024-2
   Scholte FEM, 2013, PLOS ONE, V8, DOI 10.1371/journal.pone.0071047
   Schuffenecker I, 2006, PLOS MED, V3, P1058, DOI 10.1371/journal.pmed.0030263
   Sreekumar E, 2010, VIRUS GENES, V40, P14, DOI 10.1007/s11262-009-0411-9
   Stapleford KA, 2016, PLOS NEGLECT TROP D, V10, DOI 10.1371/journal.pntd.0004402
   STRAUSS JH, 1994, MICROBIOL REV, V58, P491, DOI 10.1128/MMBR.58.3.491-562.1994
   Suryawanshi SD, 2009, INDIAN J MED RES, V129, P438
   Volk SM, 2010, J VIROL, V84, P6497, DOI 10.1128/JVI.01603-09
   Voss JE, 2010, NATURE, V468, P709, DOI 10.1038/nature09555
   Wilkins MR, 1999, METH MOL B, V112, P531
NR 32
TC 8
Z9 8
U1 0
U2 2
PU WILEY
PI HOBOKEN
PA 111 RIVER ST, HOBOKEN 07030-5774, NJ USA
SN 0385-5600
EI 1348-0421
J9 MICROBIOL IMMUNOL
JI Microbiol. Immunol.
PD AUG
PY 2021
VL 65
IS 8
BP 290
EP 301
DI 10.1111/1348-0421.12869
EA JUL 2021
PG 12
WC Immunology; Microbiology
WE Science Citation Index Expanded (SCI-EXPANDED)
SC Immunology; Microbiology
GA TV0HB
UT WOS:000672181600001
PM 33347650
OA Bronze
DA 2025-07-26
ER

PT J
AU Clancy, IL
   Jones, RT
   Power, GM
   Logan, JG
   Iriart, JAB
   Massad, E
   Kinsman, J
AF Clancy, India L.
   Jones, Robert T.
   Power, Grace M.
   Logan, James G.
   Iriart, Jorge Alberto Bernstein
   Massad, Eduardo
   Kinsman, John
TI Public health messages on arboviruses transmitted by Aedes
   aegypti in Brazil
SO BMC PUBLIC HEALTH
LA English
DT Article
DE Arbovirus; Zika; Poster; Health communication; Public health messages;
   Health belief model
ID BELIEF MODEL; ZIKA; BEHAVIORS; EBOLA
AB Background The outbreak of Zika virus in Brazil in 2015 followed the arrival of chikungunya in 2014 and a long history of dengue circulation. Vital to the response to these outbreaks of mosquito-borne pathogens has been the dissemination of public health messages, including those promoted through risk communication posters. This study explores the content of a sample of posters circulated in Brazil towards the end of the Zika epidemic in 2017 and analyses their potential effectiveness in inducing behaviour change. Methods A content analysis was performed on 37 posters produced in Brazil to address outbreaks of mosquito-borne pathogens. The six variables of the Health Belief Model were used to assess the potential effectiveness of the posters to induce behaviour change. Results Three overarching key messages emerged from the posters. These included (i) the arboviruses and their outcomes, (ii) a battle against the mosquito, and (iii) a responsibility to protect and prevent. Among the six variables utilised through the Health Belief Model, cues to action were most commonly featured, whilst the perceived benefits of engaging in behaviours to prevent arbovirus transmission were the least commonly featured. Conclusions The posters largely focused on mosquito-borne transmission and the need to eliminate breeding sites, and neglected the risk of the sexual and congenital transmission of Zika and the importance of alternative preventive actions. This, we argue, may have limited the potential effectiveness of these posters to induce behaviour change.
C1 [Clancy, India L.] London Sch Hyg & Trop Med, Dept Publ Hlth Environm & Soc, London, England.
   [Jones, Robert T.; Power, Grace M.; Logan, James G.] London Sch Hyg & Trop Med, Dept Dis Control, London, England.
   [Power, Grace M.] Univ Bristol, MRC Integrat Epidemiol Unit, Populat Hlth Sci, Bristol Med Sch, Bristol, Avon, England.
   [Iriart, Jorge Alberto Bernstein] Univ Fed Bahia, Inst Collect Hlth, Salvador, BA, Brazil.
   [Massad, Eduardo] Fundacao Getulio Vargas, Sch Appl Math, Rua Praia Botafogo 190, BR-22250900 Rio De Janeiro, RJ, Brazil.
   [Kinsman, John] Umea Univ, Dept Epidemiol & Global Hlth, Fac Med, Umea, Sweden.
C3 University of London; London School of Hygiene & Tropical Medicine;
   University of London; London School of Hygiene & Tropical Medicine;
   University of Bristol; Universidade Federal da Bahia; Getulio Vargas
   Foundation; Umea University
RP Logan, JG (corresponding author), London Sch Hyg & Trop Med, Dept Dis Control, London, England.
EM james.logan@lshtm.ac.uk
RI ; Massad, Eduardo/B-1169-2012
OI Power, Grace/0000-0002-5702-7728; Iriart, Jorge Alberto
   Bernstein/0000-0002-9518-1240; 
FU project ZikaPLAN - European Union's Horizon 2020 research and innovation
   programme [734584]; Umea University, Department of Epidemiology and
   Global Health, Sweden; H2020 Societal Challenges Programme [734584]
   Funding Source: H2020 Societal Challenges Programme
FX This work was supported by the project ZikaPLAN, funded by the European
   Union's Horizon 2020 research and innovation programme under Grant
   Agreement No. 734584. Additional funding was provided by Umea
   University, Department of Epidemiology and Global Health, Sweden.
CR Althaus CL, 2016, PLOS MED, V13, DOI 10.1371/journal.pmed.1002157
   [Anonymous], 2017, Communicating Risk in Public Health Emergencies: A WHO Guideline for Emergency Risk Communication (ERC) Policy and Practice
   [Anonymous], 2015, Health behavior and health education: Theory, research, and practice
   Barreiro P, 2016, AIDS REV, V18, P54
   Bavia L, 2020, SCI REP-UK, V10, DOI 10.1038/s41598-020-58542-1
   Bouzid M, 2016, PLOS NEGLECT TROP D, V10, DOI 10.1371/journal.pntd.0005176
   Bowman LR, 2016, PLOS NEGLECT TROP D, V10, DOI 10.1371/journal.pntd.0004551
   Carpenter CJ, 2010, HEALTH COMMUN, V25, P661, DOI 10.1080/10410236.2010.521906
   CDC, 2020, ZIKA VIRUS PREVENTIO
   D'Ortenzio E, 2016, NEW ENGL J MED, V374, P2195, DOI 10.1056/NEJMc1604449
   Melo VAD, 2019, PUBLIC HEALTH, V171, P89, DOI 10.1016/j.puhe.2019.04.002
   Zanotto PMD, 2018, FRONT IMMUNOL, V9, DOI 10.3389/fimmu.2018.01964
   Dénes A, 2019, SCI REP-UK, V9, DOI 10.1038/s41598-019-53062-z
   Dyer O, 2017, BMJ-BRIT MED J, V356, DOI 10.1136/bmj.j707
   European Centre for Disease Prevention and Control (ECDC), 2020, Personal Protective Equipment (PPE) Needs in Healthcare Settings for the Care ofPatients with Suspected or Confirmed Novel Coronavirus (2019-nCoV)
   European Centre for Disease Prevention and Control (ECDC), 2017, Epidemiological update: Measles-monitoring European outbreaks
   Fernandes RS, 2020, PATHOGENS, V9, DOI 10.3390/pathogens9070575
   Getachew Dejene, 2015, Interdiscip Perspect Infect Dis, V2015, P706276, DOI 10.1155/2015/706276
   Ghaffari M, 2019, J CANCER EDUC, V34, P904, DOI 10.1007/s13187-018-1394-9
   Giovanetti M, 2020, J VIROL, V94, DOI 10.1128/JVI.01623-19
   Goddard J, 2016, AM J MED, V129, P1149, DOI 10.1016/j.amjmed.2016.07.021
   Greer SL, 2017, HEALTH ECON POLICY L, V12, P81, DOI [10.1017/S1744133116000244, 10.1017/s1744133116000244]
   Guidry JPD, 2019, EMERG INFECT DIS, V25, P179, DOI 10.3201/eid2501.180824
   Howells M. E., 2018, Maternal death and pregnancy-related morbidity among indigenous women of Mexico and Central America. An anthropological, epidemiological, and biomedical approach, P567
   Jacobs A, 2016, NEW YORK TIMES
   James DCS, 2012, J ACAD NUTR DIET, V112, P664, DOI 10.1016/j.jand.2012.02.003
   JANZ NK, 1984, HEALTH EDUC QUART, V11, P1, DOI 10.1177/109019818401100101
   Jones CL, 2015, HEALTH COMMUN, V30, P566, DOI 10.1080/10410236.2013.873363
   Lee CY, 2018, INT J DENT HYG, V16, pE88, DOI 10.1111/idh.12319
   Lowe R, 2018, INT J ENV RES PUB HE, V15, DOI 10.3390/ijerph15010096
   MacCormack-Gelles B, 2018, PLOS NEGLECT TROP D, V12, DOI 10.1371/journal.pntd.0006990
   Marban-Castro E, 2020, INT J ENV RES PUB HE, V17, DOI 10.3390/ijerph17186643
   Marteleto LJ, 2017, POPUL DEV REV, V43, P199, DOI 10.1111/padr.12074
   Mendoza C, 2020, PLOS NEGLECT TROP D, V14, DOI 10.1371/journal.pntd.0007970
   Ministerio da Saude, 2017, V RUS ZIKA NO BRASIL
   Ministerio da Saude Brazil, 2018, B EPIDEMIOL, V49, P1
   Moore CA, 2017, JAMA PEDIATR, V171, P288, DOI 10.1001/jamapediatrics.2016.3982
   Nunes J, 2020, REV INT POLIT ECON, V27, P146, DOI 10.1080/09692290.2019.1625800
   Oster AM, 2016, MMWR MORB MORTAL WKL, V65
   PAHO, 2018, ZIKA CUMULATIVE CASE
   PAHO, 2018, EPIDEMIC DIS CHIKUNG
   PAHO, 2020, REPORTED CASES DENGU
   Pinchoff J, 2019, GLOB HEALTH-SCI PRAC, V7, P404, DOI 10.9745/GHSP-D-19-00188
   Rasmussen SA, 2016, NEW ENGL J MED, V374, P1981, DOI 10.1056/NEJMsr1604338
   Ribeiro B, 2018, SOC SCI MED, V200, P137, DOI 10.1016/j.socscimed.2018.01.023
   Rodrigues Faria Nuno, 2016, PLoS Curr, V8, DOI 10.1371/currents.outbreaks.c97507e3e48efb946401755d468c28b2
   Rodriguez M, 2020, SEX TRANSM INFECT, V96, P80, DOI 10.1136/sextrans-2019-054093
   ROSENSTOCK IM, 1974, HEALTH EDUC QUART, V2, P328, DOI 10.1177/109019817400200403
   ROSENSTOCK IM, 1988, HEALTH EDUC QUART, V15, P175, DOI 10.1177/109019818801500203
   Runge-Ranzinger S, 2019, TROP MED INT HEALTH, V24, P523, DOI 10.1111/tmi.13216
   Osorio-De-Castro CGS, 2017, AM J PUBLIC HEALTH, V107, P960, DOI 10.2105/AJPH.2017.303705
   Weeratunga P, 2017, COCHRANE DB SYST REV, V2017, DOI [10.1002/14651858.CD012759, DOI 10.1002/14651858.CD012759]
   Wenham C, 2019, GLOBALIZATION HEALTH, V15, DOI 10.1186/s12992-019-0489-3
NR 53
TC 9
Z9 9
U1 1
U2 13
PU BMC
PI LONDON
PA CAMPUS, 4 CRINAN ST, LONDON N1 9XW, ENGLAND
EI 1471-2458
J9 BMC PUBLIC HEALTH
JI BMC Public Health
PD JUL 9
PY 2021
VL 21
IS 1
AR 1362
DI 10.1186/s12889-021-11339-x
PG 11
WC Public, Environmental & Occupational Health
WE Science Citation Index Expanded (SCI-EXPANDED); Social Science Citation Index (SSCI)
SC Public, Environmental & Occupational Health
GA TI2YC
UT WOS:000672659800006
PM 34243740
OA Green Published, gold
DA 2025-07-26
ER

PT J
AU Asebe, G
   Michlmayr, D
   Mamo, G
   Abegaz, WE
   Endale, A
   Medhin, G
   Larrick, JW
   Legesse, M
AF Asebe, Getahun
   Michlmayr, Daniela
   Mamo, Gezahegne
   Abegaz, Woldaregay Erku
   Endale, Adugna
   Medhin, Girmay
   Larrick, James W.
   Legesse, Mengistu
TI Seroprevalence of Yellow fever, Chikungunya, and Zika virus at a
   community level in the Gambella Region, South West Ethiopia
SO PLOS ONE
LA English
DT Article
ID TRANSMISSION; INFECTION; OUTBREAK; KENYA; AREAS
AB Yellow fever (YF), Chikungunya (CHIK), and Zika(ZIK) are among re-emerging arboviral diseases of major public health concern. Despite the proximity of the Gambella Region to South Sudan where arboviral cases have been recorded repeatedly the current epidemiological situation is unclear in this part of southwest Ethiopia. Therefore, we conducted a community-based seroprevalence survey of YF virus (YFV), CHIK virus (CHIKV), and ZIK virus (ZIKV) infections in two selected districts. A cross-sectional study was conducted in two locations of the Gambella region (Lare and Itang) to investigate the seroprevalence of these viruses' infections. Blood samples were collected from the study participants and screened for IgG antibodies specific to YFV and CHIKV infections using enzyme-linked immunosorbent assays (ELISA). For the detection of ZIKV specific IgG antibodies, Blockade-of-binding ELISA was used. Data were analyzed using the STATA version 13.1 Softwares. A total of 150 individuals (96 males and 54 females, age ranging from 18 to 65 years, mean age +/- SD = 35.92 +/- 10.99) participated and provided blood samples. Among the 150 samples 135, 90, and 150 were screened for YFV, CHIKV, and ZIKV, respectively. Hence, 2.9% (95% CI: 1.1-7.7%), 15.6% (95% CI: 9.3-24.8%), and 27.3% (95% CI: 20.7-35.3%) of samples tested positive for IgG antibodies to YFV, CHIKV, and ZIKV infections, respectively. Among the individual seropositive for ZIKV, YFV and CHIKV, only six, one and three had a history of residence outside the Gambella region respectively. Agro-pastoral occupation was significantly associated with a higher prevalence of IgG against CHIKV (AOR = 14.17; 95%CI: 2.30, 87.30) and residency in the Lare district (AOR = 11; 95%CI: 3.31, 39.81) was found to be significantly associated with a higher prevalence of IgG against ZIKV. Our findings revealed the occurrence of YFV, CHIKV and ZIKV infections in the study locations.
C1 [Asebe, Getahun; Mamo, Gezahegne] Addis Ababa Univ, Coll Vet Med & Agr, Dept Vet Microbiol Immunol & Publ Hlth, Bishoftu, Ethiopia.
   [Asebe, Getahun] Gambella Univ, Coll Agr & Nat Resources, Gambella, Ethiopia.
   [Michlmayr, Daniela] Univ Calif Berkeley, Sch Publ Hlth, Div Infect Dis & Vaccinol, Berkeley, CA USA.
   [Abegaz, Woldaregay Erku] Addis Ababa Univ, Coll Hlth Sci, Dept Microbiol Immunol & Parasitol, Sch Med, Addis Ababa, Ethiopia.
   [Endale, Adugna; Medhin, Girmay; Legesse, Mengistu] Addis Ababa Univ, Aklilu Lemma Inst Pathobiol, Addis Ababa, Ethiopia.
   [Endale, Adugna] Dire Dawa Univ, Coll Med & Hlth Sci, Sch Med, Dire Dawa, Ethiopia.
   [Larrick, James W.] Panorama Res Inst, Sunnyvale, CA USA.
C3 Addis Ababa University; University of California System; University of
   California Berkeley; Addis Ababa University; Addis Ababa University
RP Asebe, G (corresponding author), Addis Ababa Univ, Coll Vet Med & Agr, Dept Vet Microbiol Immunol & Publ Hlth, Bishoftu, Ethiopia.; Asebe, G (corresponding author), Gambella Univ, Coll Agr & Nat Resources, Gambella, Ethiopia.
EM getahunasebe@gmail.com
RI ; Michlmayr, Daniela/Q-1216-2018; Mamo, Gezahegne/HKF-7706-2023; Kassa,
   Gezahegne Mamo/HKF-7706-2023; Asebe, Getahun/JAC-9740-2023
OI Asebe, Getahun/0000-0002-1123-4545; Kassa, Gezahegne
   Mamo/0000-0002-4200-884X; Medhin, Girmay/0000-0003-2146-4261
FU Office of Vice President for Research and Technology Transfer, Addis
   Ababa University [RD/PY662/2016]
FX The study was financially supported by the Office of Vice President for
   Research and Technology Transfer, Addis Ababa University (Ref No.
   RD/PY662/2016) where Dr Mengistu Legesse received the award. The ELISA
   kits were donated by LaRuke Development and the Panorama Research
   Institute, California USA. The funders had no role in study design, data
   collection and analysis, decision to publish, or preparation of the
   manuscript.
CR Abee CR., 2012, NONHUMAN PRIMATES BI, VVol. 2
   Alayu M., 2020, RISK FACTORS CHIKUNG
   Alfadil MF., 2017, LMJ, V3, P24
   Andayi F, 2014, PLOS NEGLECT TROP D, V8, DOI 10.1371/journal.pntd.0003299
   Anyangu AS, 2010, AM J TROP MED HYG, V83, P14, DOI 10.4269/ajtmh.2010.09-0293
   ARDOIN P, 1976, TROP GEOGR MED, V28, P309
   Atoni E., 2018, AFRICAN J HLTH SCI, V31, P122
   Azami NAM, 2013, BMC INFECT DIS, V13, DOI 10.1186/1471-2334-13-67
   Babaniyi OA., 2015, SEROPREVALENCE ZIKA
   Balmaseda A, 2017, P NATL ACAD SCI USA, V114, P8384, DOI 10.1073/pnas.1704984114
   Central Statistical Agency, 2013, POPULATION PROJECTIO
   Chauhan RP, 2020, PATHOGENS, V9, DOI 10.3390/pathogens9040301
   Chepkorir E, 2019, VIROL J, V16, DOI 10.1186/s12985-019-1176-y
   Chipwaza B, 2014, PLOS NEGLECT TROP D, V8, DOI 10.1371/journal.pntd.0003335
   Clements TL, 2019, OPEN FORUM INFECT DI, V6, DOI 10.1093/ofid/ofz001
   Coelho FC, 2016, INT J INFECT DIS, V51, P128, DOI 10.1016/j.ijid.2016.08.023
   DICK GWA, 1952, T ROY SOC TROP MED H, V46, P509, DOI 10.1016/0035-9203(52)90042-4
   Duggal NK, 2018, SCI REP-UK, V8, DOI 10.1038/s41598-018-22840-6
   Endale A, 2020, PLOS NEGLECT TROP D, V14, DOI 10.1371/journal.pntd.0008549
   FAGBAMI AH, 1979, J HYG-CAMBRIDGE, V83, P213, DOI 10.1017/S0022172400025997
   Geleta D., 2020, Int J Clin Exp Med Sci, V6, P41, DOI [10.11648/j.ijcems.20200603.13, DOI 10.11648/J.IJCEMS.20200603.13]
   Gould EA, 2008, LANCET, V371, P500, DOI 10.1016/S0140-6736(08)60238-X
   Gould EA, 2009, T ROY SOC TROP MED H, V103, P109, DOI 10.1016/j.trstmh.2008.07.025
   Gould E, 2017, ONE HEALTH-AMSTERDAM, V4, P1, DOI 10.1016/j.onehlt.2017.06.001
   Gudo ES, 2015, PLOS NEGLECT TROP D, V9, DOI 10.1371/journal.pntd.0004146
   Hennessey M, 2016, MMWR-MORBID MORTAL W, V65, P55, DOI 10.15585/mmwr.mm6503e1
   HENNING JL, 2006, SIGARCH COMPUT ARCHI, V34, P1, DOI [10.1145/1186736.1186737, DOI 10.1145/1186736.1186737]
   Inziani M, 2020, INT J INFECT DIS, V91, P104, DOI 10.1016/j.ijid.2019.11.004
   Kajeguka DC, 2016, BMC INFECT DIS, V16, DOI 10.1186/s12879-016-1511-5
   Kawle AP, 2017, J VECTOR DIS, V54, P35
   Konongoi SL, 2018, PLOS ONE, V13, DOI 10.1371/journal.pone.0205058
   Kwallah AO, 2015, JPN J INFECT DIS, V68, P230, DOI 10.7883/yoken.JJID.2014.288
   LaBeaud AD, 2008, EMERG INFECT DIS, V14, P1240, DOI 10.3201/eid1408.080082
   Lilay A, 2017, BMC INFECT DIS, V17, DOI 10.1186/s12879-017-2435-4
   Markoff L, 2013, NEW ENGL J MED, V368, P689, DOI 10.1056/NEJMp1300772
   Mohamed N, 2019, LIBYAN J MED, V14, DOI 10.1080/19932820.2018.1564511
   Mohanty Indrani, 2013, J Family Med Prim Care, V2, P33, DOI 10.4103/2249-4863.109939
   Xu Jiaquan, 2020, NCHS Data Brief, P1
   Musso D, 2015, EMERG INFECT DIS, V21, P1887, DOI 10.3201/eid2110.151125
   Mysorekar Indira U, 2017, Mo Med, V114, P168
   NCDC NC for DC, 2018, SIT REP YELL FEV OUT
   Ndibuagu E. O., 2018, Health, V10, P1576, DOI 10.4236/health.2018.1011119
   Nigussie E., 2020, ORIGINAL ARTICLE SER, V58, P57
   Onyango CO, 2004, EMERG INFECT DIS, V10, P1064, DOI 10.3201/eid1006.030738
   Porse CC, 2018, EMERG INFECT DIS, V24, P1626, DOI 10.3201/eid2409.180203
   ROBINSON M. C., 1955, TANGANYIKA TERRITORY IN 1952 53 I TRANS ROY SOC TROP MED AND HYG, V49, P28, DOI 10.1016/0035-9203(55)90080-8
   SERIE C, 1968, B WORLD HEALTH ORGAN, V38, P879
   Sissoko D, 2008, PLOS ONE, V3, DOI 10.1371/journal.pone.0003066
   SMITHBURN KC, 1952, J IMMUNOL, V69, P223
   Sutherland LJ, 2011, AM J TROP MED HYG, V85, P158, DOI 10.4269/ajtmh.2011.10-0203
   Thiberville SD, 2013, ANTIVIR RES, V99, P345, DOI 10.1016/j.antiviral.2013.06.009
   Tsegaye MM, 2018, BMC PUBLIC HEALTH, V18, DOI 10.1186/s12889-018-5726-9
   Victor J., 2018, SEROPREVALENCE RISK, V115
   WHO, 2016, AMBIENT AIR POLLUTIO, DOI DOI 10.17159/2410-972X/2016/V26N2A4
   WHO, 2020, LEAST 80 MILLION CHI, P22
   WHO/AFRO, 2017, YELL FEV OUTBR ANG D
   Woube M, 1999, APPL GEOGR, V19, P235, DOI 10.1016/S0143-6228(99)00004-1
   Woyessa AB, 2014, ETHIOP J HEALTH DEV, V28, P155
NR 58
TC 17
Z9 17
U1 0
U2 1
PU PUBLIC LIBRARY SCIENCE
PI SAN FRANCISCO
PA 1160 BATTERY STREET, STE 100, SAN FRANCISCO, CA 94111 USA
SN 1932-6203
J9 PLOS ONE
JI PLoS One
PD JUL 8
PY 2021
VL 16
IS 7
AR e0253953
DI 10.1371/journal.pone.0253953
PG 15
WC Multidisciplinary Sciences
WE Science Citation Index Expanded (SCI-EXPANDED)
SC Science & Technology - Other Topics
GA TK6VW
UT WOS:000674294700019
PM 34237098
OA gold, Green Published
DA 2025-07-26
ER

PT J
AU Bakran-Lebl, K
   Camp, JV
   Kolodziejek, J
   Weidinger, P
   Hufnagl, P
   Rosel, AC
   Zwickelstorfer, A
   Allerberger, F
   Nowotny, N
AF Bakran-Lebl, Karin
   Camp, Jeremy V.
   Kolodziejek, Jolanta
   Weidinger, Pia
   Hufnagl, Peter
   Cabal Rosel, Adriana
   Zwickelstorfer, Andreas
   Allerberger, Franz
   Nowotny, Norbert
TI Diversity of West Nile and Usutu virus strains in mosquitoes at an
   international airport in Austria
SO TRANSBOUNDARY AND EMERGING DISEASES
LA English
DT Article
DE airport; Austria; Culex pipiens; mosquito-borne diseases; Usutu virus;
   virus monitoring; West Nile virus
ID CULEX-PIPIENS COMPLEX; DIPTERA-CULICIDAE; VERTICAL TRANSMISSION; DENGUE
   VIRUS; VECTORS; IDENTIFICATION; CHIKUNGUNYA; FLAVIVIRUS; EMERGENCE;
   EUROPE
AB Increased globalization and international transportation have resulted in the inadvertent introduction of exotic mosquitoes and new mosquito-borne diseases. International airports are among the possible points of entry for mosquitoes and their pathogens. We established a mosquito and mosquito-borne diseases monitoring programme at the largest international airport in Austria and report the results for the first two years, 2018 and 2019. This included weekly monitoring and sampling of adult mosquitoes, and screening them for the presence of viral nucleic acids by standard molecular diagnostic techniques. Additionally, we surveyed the avian community at the airport, as birds are potentially amplifying hosts. In 2018, West Nile virus (WNV) was detected in 14 pools and Usutu virus (USUV) was detected in another 14 pools of mosquitoes (minimum infection rate [MIR] of 6.8 for each virus). Of these 28 pools, 26 consisted of female Culex pipiens/torrentium, and two contained male Culex sp. mosquitoes. Cx. pipiens/torrentium mosquitoes were the most frequently captured mosquito species at the airport. The detected WNV strains belonged to five sub-clusters within the sub-lineage 2d-1, and all detected USUV strains were grouped to at least seven sub-clusters among the cluster Europe 2; all strains were previously shown to be endemic in Austria. In 2019, all mosquito pools were negative for any viral nucleic acids tested. Our study suggests that airports may serve as foci of arbovirus activity, particularly during epidemic years, and should be considered when designing mosquito control and arbovirus monitoring programmes.
C1 [Bakran-Lebl, Karin; Hufnagl, Peter; Cabal Rosel, Adriana; Allerberger, Franz] Austrian Agcy Hlth & Food Safety, Inst Med Microbiol & Hyg, Vienna, Austria.
   [Camp, Jeremy V.; Kolodziejek, Jolanta; Weidinger, Pia; Nowotny, Norbert] Univ Vet Med Vienna, Inst Virol, Vienna, Austria.
   [Zwickelstorfer, Andreas] Vienna Int Airport, Airside Operat, Vienna, Austria.
   [Nowotny, Norbert] Mohammed Bin Rashid Univ Med & Hlth Sci, Coll Med, Dept Basic Med Sci, Dubai, U Arab Emirates.
   [Camp, Jeremy V.] Med Univ Vienna, Ctr Virol, A-1090 Vienna, Austria.
C3 University of Veterinary Medicine Vienna; Medical University of Vienna
RP Nowotny, N (corresponding author), Univ Vet Med Vienna, Inst Virol, Viral Zoonoses Emerging & Vector Borne Infect Grp, A-1210 Vienna, Austria.
EM Norbert.Nowotny@vetmeduni.ac.at
RI Rosel, Adriana/AAE-5020-2019; Bakran-Lebl, Karin/B-8519-2014; Camp,
   Jeremy/AAS-6184-2020; Nowotny, Norbert/A-5474-2019
OI Allerberger, Franz/0000-0002-0045-8164; Weidinger,
   Pia/0000-0003-4028-4151; Camp, Jeremy/0000-0002-9040-5786; Nowotny,
   Norbert/0000-0002-3548-571X; Cabal Rosel, Adriana/0000-0001-9346-1612;
   Bakran-Lebl, Karin/0000-0001-8818-2483; 
CR Aberle SW, 2018, EUROSURVEILLANCE, V23, P7, DOI 10.2807/1560-7917.ES.2018.23.43.1800545
   ALTSCHUL SF, 1990, J MOL BIOL, V215, P403, DOI 10.1006/jmbi.1990.9999
   Alvarez DE, 2005, VIROLOGY, V339, P200, DOI 10.1016/j.virol.2005.06.009
   Amraoui F, 2016, CURR OPIN VIROL, V21, P146, DOI 10.1016/j.coviro.2016.09.014
   Anderson JF, 2008, J MED ENTOMOL, V45, P445, DOI 10.1603/0022-2585(2008)45[445:EIPFHA]2.0.CO;2
   [Anonymous], 2012, Guidelines for the surveillance of invasive mosquitoes in Europe
   Bakonyi T, 2006, EMERG INFECT DIS, V12, P618
   Bakonyi T, 2007, J CLIN MICROBIOL, V45, P3870, DOI 10.1128/JCM.01390-07
   Bakonyi T, 2017, EUROSURVEILLANCE, V22, P2, DOI 10.2807/1560-7917.ES.2017.22.41.17-00644
   Bakonyi T, 2013, VET MICROBIOL, V165, P61, DOI 10.1016/j.vetmic.2013.03.005
   Barzon L, 2018, J CLIN VIROL, V107, P38, DOI 10.1016/j.jcv.2018.08.007
   Becker N, 2010, MOSQUITOES AND THEIR CONTROL, SECOND EDITION, P3, DOI 10.1007/978-3-540-92874-4_1
   Biggerstaff BJ, 2008, J AGR BIOL ENVIR ST, V13, P478, DOI 10.1198/108571108X379055
   Brugman VA, 2018, INT J ENV RES PUB HE, V15, DOI 10.3390/ijerph15020389
   Brugueras S, 2020, ENVIRON RES, V191, DOI 10.1016/j.envres.2020.110038
   Calba C, 2017, EUROSURVEILLANCE, V22, P5, DOI 10.2807/1560-7917.ES.2017.22.39.17-00647
   Calzolari M, 2020, FRONT VET SCI, V7, DOI 10.3389/fvets.2020.00243
   Calzolari M, 2015, PLOS ONE, V10, DOI 10.1371/journal.pone.0140915
   Camp JV, 2020, EXPERT REV ANTI-INFE, V18, P145, DOI 10.1080/14787210.2020.1713751
   Camp JV, 2019, PARASITE VECTOR, V12, DOI 10.1186/s13071-019-3316-z
   Cerutti F, 2012, PARASITE VECTOR, V5, DOI 10.1186/1756-3305-5-99
   Chakraborty S, 2019, SCI REP-UK, V9, DOI 10.1038/s41598-019-55632-7
   Chvala S, 2007, VET MICROBIOL, V122, P237, DOI 10.1016/j.vetmic.2007.01.029
   Cupp EW, 2004, AM J TROP MED HYG, V71, P272, DOI 10.4269/ajtmh.2004.71.272
   de Heus P, 2020, TRANSBOUND EMERG DIS, V67, P1189, DOI 10.1111/tbed.13452
   Delisle E, 2015, EUROSURVEILLANCE, V20, P8, DOI 10.2807/1560-7917.ES2015.20.17.21108
   ECDC, 2018, TRANSM W NIL VIR JUN
   ECDC, 2019, TRANSM W NIL VIR JUL
   El-Sayed A, 2020, ENVIRON SCI POLLUT R, V27, P22336, DOI 10.1007/s11356-020-08896-w
   Engel D, 2016, MBIO, V7, DOI 10.1128/mBio.01938-15
   Feng X, 2019, TRAVEL MED INFECT DI, V32, DOI 10.1016/j.tmaid.2019.101513
   Fischer L, 2020, TRAVEL MED INFECT DI, V36, DOI 10.1016/j.tmaid.2020.101815
   Franco L., 2015, CLIN MICROBIOL INFEC, V21, p713., DOI 10.1016/j.cmi.2015.03.016
   Fros JJ, 2015, ONE HEALTH, V1, P31, DOI 10.1016/j.onehlt.2015.08.002
   Gratz NG, 1999, ANNU REV ENTOMOL, V44, P51, DOI 10.1146/annurev.ento.44.1.51
   Gratz NG, 2000, B WORLD HEALTH ORGAN, V78, P995
   Guillet P, 1998, TROP MED INT HEALTH, V3, P700
   Gunay F, 2018, MosKeyTool, an interactive identification key for mosquitoes of Euro-Mediterranean
   Hubálek Z, 2008, PARASITOL RES, V103, pS29, DOI 10.1007/s00436-008-1064-7
   Ibañez-Justicia A, 2017, PARASITE VECTOR, V10, DOI 10.1186/s13071-017-2555-0
   Ibáñez-Justicia A, 2020, INT J ENV RES PUB HE, V17, DOI 10.3390/ijerph17103450
   Ivanova NV, 2006, MOL ECOL NOTES, V6, P998, DOI 10.1111/j.1471-8286.2006.01428.x
   de Oya NJ, 2018, PLOS NEGLECT TROP D, V12, DOI 10.1371/journal.pntd.0006394
   Kitano T, 2007, INT J LEGAL MED, V121, P423, DOI 10.1007/s00414-006-0113-y
   Kolodziejek J, 2018, EMERG MICROBES INFEC, V7, DOI 10.1038/s41426-018-0021-5
   Kolodziejek J, 2015, PLOS ONE, V10, DOI 10.1371/journal.pone.0126381
   Kolodziejek J, 2014, PLOS ONE, V9, DOI 10.1371/journal.pone.0109905
   Komar N, 2003, EMERG INFECT DIS, V9, P311, DOI 10.3201/eid0903.020628
   Krueger A., 2014, Parasitology Research, V113, P2907
   Kumar S, 2018, MOL BIOL EVOL, V35, P1547, DOI 10.1093/molbev/msy096
   Kutsuna S, 2015, EMERG INFECT DIS, V21, P517, DOI [10.3201/eid2103.141662, 10.3201/eid2103/141662]
   Lanciotti RS, 2007, EMERG INFECT DIS, V13, P764, DOI 10.3201/eid1305.070015
   Lebl K, 2015, PARASITOL RES, V114, P707, DOI 10.1007/s00436-014-4237-6
   Marcantonio M, 2015, PLOS ONE, V10, DOI 10.1371/journal.pone.0121158
   Marchand E, 2013, EUROSURVEILLANCE, V18, P3, DOI 10.2807/1560-7917.ES2013.18.50.20661
   Medlock JM, 2012, VECTOR-BORNE ZOONOT, V12, P435, DOI 10.1089/vbz.2011.0814
   Muñoz J, 2012, PLOS ONE, V7, DOI 10.1371/journal.pone.0039549
   Napp S, 2019, VIRUSES-BASEL, V11, DOI 10.3390/v11080716
   Nelms BM, 2013, J MED ENTOMOL, V50, P371, DOI 10.1603/ME12264
   Nikolay B, 2013, VIROL J, V10, DOI 10.1186/1743-422X-10-217
   Patel P, 2013, VIROL J, V10, DOI 10.1186/1743-422X-10-58
   Pecoraro HL, 2007, J VECTOR ECOL, V32, P22, DOI 10.3376/1081-1710(2007)32[22:CALCFP]2.0.CO;2
   Quam MB, 2015, J TRAVEL MED, V22, P186, DOI 10.1111/jtm.12192
   R Core Team, R: A language and environment for statistical
   Radrova J, 2013, J MED ENTOMOL, V50, P1097, DOI 10.1603/ME13029
   Reisen WK, 2006, J MED ENTOMOL, V43, P344, DOI 10.1603/0022-2585(2006)043[0344:OOWNVI]2.0.CO;2
   Rizzoli A, 2015, PARASITE VECTOR, V8, DOI 10.1186/s13071-015-0831-4
   Roby JA, 2014, VIRUSES-BASEL, V6, P404, DOI 10.3390/v6020404
   Roiz D, 2012, J VECTOR ECOL, V37, P20, DOI 10.1111/j.1948-7134.2012.00196.x
   Sane J, 2012, J VIROL METHODS, V179, P185, DOI 10.1016/j.jviromet.2011.10.021
   Scholte Ernst-Jan, 2014, Journal of the European Mosquito Control Association, V32, P17
   Semenza J.C., 2017, FEMS Microbiol Lett, V365, DOI [DOI 10.1093/FEMSLE/FNX244, 10.1093/femsle/fnx244]
   Shaikevich E. V., 2007, European Mosquito Bulletin, P25
   Shurtleff AC, 2001, VIROLOGY, V281, P75, DOI 10.1006/viro.2000.0748
   Trawinski PR, 2010, VECTOR-BORNE ZOONOT, V10, P515, DOI 10.1089/vbz.2008.0063
   Turell MJ, 2012, J AM MOSQUITO CONTR, V28, P123, DOI 10.2987/8756-971X-28.4.123
   Veo C, 2019, VIRUSES-BASEL, V11, DOI 10.3390/v11090814
   Vilibic-Cavlek T, 2020, PATHOGENS, V9, DOI 10.3390/pathogens9090699
   Weidinger P, 2020, TRANSBOUND EMERG DIS, V67, P298, DOI 10.1111/tbed.13351
   Weissenböck H, 2003, MICROBES INFECT, V5, P1132, DOI 10.1016/S1286-4579(03)00204-1
   Weissenböck H, 2002, EMERG INFECT DIS, V8, P652, DOI 10.3201/eid0807.020094
   Weissenböck H, 2013, EMERG INFECT DIS, V19, P274, DOI 10.3201/eid1902.121191
   Whelan P, 2012, PLOS NEGLECT TROP D, V6, DOI 10.1371/journal.pntd.0001619
   WHO, 2016, VECTOR SURVEILLANCE
   Wodak E, 2011, VET MICROBIOL, V149, P358, DOI 10.1016/j.vetmic.2010.12.012
   WORK TH, 1955, AM J TROP MED HYG, V4, P872, DOI 10.4269/ajtmh.1955.4.872
   Zittra C, 2016, PARASITE VECTOR, V9, DOI 10.1186/s13071-016-1495-4
NR 87
TC 6
Z9 7
U1 0
U2 12
PU WILEY
PI HOBOKEN
PA 111 RIVER ST, HOBOKEN 07030-5774, NJ USA
SN 1865-1674
EI 1865-1682
J9 TRANSBOUND EMERG DIS
JI Transbound. Emerg. Dis.
PD JUL
PY 2022
VL 69
IS 4
BP 2096
EP 2109
DI 10.1111/tbed.14198
EA JUL 2021
PG 14
WC Infectious Diseases; Veterinary Sciences
WE Science Citation Index Expanded (SCI-EXPANDED)
SC Infectious Diseases; Veterinary Sciences
GA 3D9UL
UT WOS:000670791300001
PM 34169666
OA Green Published, gold
DA 2025-07-26
ER

PT J
AU Santhi, VP
   Masilamani, P
   Sriramavaratharajan, V
   Murugan, R
   Gurav, SS
   Sarasu, VP
   Parthiban, S
   Ayyanar, M
AF Santhi, Veerasamy Pushparaj
   Masilamani, Poomaruthai
   Sriramavaratharajan, Venkatraman
   Murugan, Ramar
   Gurav, Shailendra S.
   Sarasu, Veerasamy Pushparaj
   Parthiban, Subbaiyan
   Ayyanar, Muniappan
TI Therapeutic potential of phytoconstituents of edible fruits in combating
   emerging viral infections
SO JOURNAL OF FOOD BIOCHEMISTRY
LA English
DT Review
DE COVID-19; immune-modulators; phytochemicals; therapeutics; viral
   replication
ID HUMAN-IMMUNODEFICIENCY-VIRUS; INFLUENZA-A VIRUS; 71 IN-VITRO; ANTIVIRAL
   ACTIVITY; ALPHA-MANGOSTIN; LECTIN; INHIBITION; NARINGENIN; MANGIFERIN;
   ANTIOXIDANT
AB Plant-derived bioactive molecules display potential antiviral activity against various viral targets including mode of viral entry and its replication in host cells. Considering the challenges and search for antiviral agents, this review provides substantiated data on chemical constituents of edible fruits with promising antiviral activity. The bioactive constituents like naringenin, mangiferin, alpha-mangostin, geraniin, punicalagin, and lectins of edible fruits exhibit antiviral effect by inhibiting viral replication against IFV, DENV, polio, CHIKV, Zika, HIV, HSV, HBV, HCV, and SARS-CoV. The significance of edible fruit phytochemicals to block the virulence of various deadly viruses through their inhibitory action against the entry and replication of viral genetic makeup and proteins are discussed. In view of the antiviral property of active constituents of edible fruits which can strengthen the immune system and reduce oxidative stress, they are suggested to be diet supplements to combat various viral diseases including COVID-19. Practical applications Considering the increasing threat of COVID-19, it is suggested to examine the therapeutic efficacy of existing antiviral molecules of edible fruits which may provide prophylactic and adjuvant therapy with their potential antioxidant, anti-inflammatory, and immune-modulatory effects. Several active molecules like geraniin, naringenin, (2R,4R)-1,2,4-trihydroxyheptadec-16-one, betacyanins, mangiferin, punicalagin, isomangiferin, procyanidin B2, quercetin, marmelide, jacalin lectin, banana lectin, and alpha-mangostin isolated from various edible fruits have showed promising antiviral properties against different pathogenic viruses. Especially flavonoid compounds extracted from edible fruits possess potential antiviral activity against a wide array of viruses like HIV-1, HSV-1 and 2, HCV, INF, dengue, yellow fever, NSV, and Zika virus infection. Hence taking such fruits or edible fruits and their constituents/compounds as dietary supplements could deliver adequate plasma levels in the body to optimize the cell and tissue levels and could lead to possible benefits for the preventive measures for this pandemic COVID-19 situation.
C1 [Santhi, Veerasamy Pushparaj; Masilamani, Poomaruthai; Parthiban, Subbaiyan] Tamil Nadu Agr Univ, Hort Coll, Dept Fruit Sci, Tiruchirappalli, India.
   [Santhi, Veerasamy Pushparaj; Masilamani, Poomaruthai; Parthiban, Subbaiyan] Tamil Nadu Agr Univ, Res Inst Women, Tiruchirappalli, India.
   [Masilamani, Poomaruthai] Tamil Nadu Agr Univ, Anbil Dharmalingam Agr Coll, Tiruchirappalli, India.
   [Masilamani, Poomaruthai] Tamil Nadu Agr Univ, Res Inst, Tiruchirappalli, India.
   [Sriramavaratharajan, Venkatraman] Virchow Biotech Private Ltd, Hyderabad, India.
   [Murugan, Ramar] Ayya Nadar Janaki Ammal Coll Autonomous, Ctr Res & Postgrad Studies Bot, Sivakasi, India.
   [Gurav, Shailendra S.] Goa Univ, Goa Coll Pharm, Dept Pharmacognosy & Phytochem, Panaji, Goa, India.
   [Sarasu, Veerasamy Pushparaj] Govt Med Coll, Dept Clin Microbiol, Pudukkottai, India.
   [Ayyanar, Muniappan] Bharathidasan Univ, AVVM Sri Pushpam Coll Autonomous, Dept Bot, Poondi 613503, Thanjavur, India.
C3 Tamil Nadu Agricultural University; Tamil Nadu Agricultural University;
   Tamil Nadu Agricultural University; Tamil Nadu Agricultural University;
   Goa University; Bharathidasan University
RP Ayyanar, M (corresponding author), Bharathidasan Univ, AVVM Sri Pushpam Coll Autonomous, Dept Bot, Poondi 613503, Thanjavur, India.
EM asmayyanar@yahoo.com
RI Venkatraman, Sriramavaratharajan/AAP-9461-2020; Gurav,
   Shailendra/AAO-4240-2020; Ayyanar, Muniappan/AAZ-3196-2021; Santhi,
   VP/LIG-9557-2024
OI Ayyanar, Muniappan/0000-0003-4685-6376; Gurav,
   Shailendra/0000-0001-5564-2121; Venkatraman, Dr.
   Sriramavaratharajan/0000-0002-4829-6459; 
FU Science and Engineering Research Board (SERB), Department of Science &
   Technology (DST), Government of India, New Delhi, India
   [EMR/2016/007164]
FX The writing of this manuscript was supported by the grant received from
   the Science and Engineering Research Board (SERB), Department of Science
   & Technology (DST), Government of India, New Delhi, India (Grant No.
   EMR/2016/007164)
CR Abebe G. M., 2020, INT J VIROLOGY AIDS, V7, P7, DOI [10.23937/2469-567X/1510067, DOI 10.23937/2469-567X/1510067]
   Ahmad SAA, 2017, VIROL J, V14, DOI 10.1186/s12985-017-0895-1
   Ahmadi A, 2016, RSC ADV, V6, P69421, DOI 10.1039/c6ra16640g
   Akkouh O, 2015, MOLECULES, V20, P648, DOI 10.3390/molecules20010648
   Alam P, 2017, PHARM BIOL, V55, P1317, DOI 10.1080/13880209.2017.1300175
   Andersen PI, 2020, INT J INFECT DIS, V93, P268, DOI 10.1016/j.ijid.2020.02.018
   Arunkumar J, 2018, MICROB PATHOGENESIS, V118, P301, DOI 10.1016/j.micpath.2018.03.052
   Badam Lalita, 2002, Journal of Communicable Diseases, V34, P88
   Baseler L, 2017, ANNU REV PATHOL-MECH, V12, P387, DOI 10.1146/annurev-pathol-052016-100506
   Bellavite P, 2020, ANTIOXIDANTS-BASEL, V9, DOI 10.3390/antiox9080742
   Ben-Shabat S, 2020, DRUG DELIV TRANSL RE, V10, P354, DOI 10.1007/s13346-019-00691-6
   Bhuiyan FR, 2020, FRONT MED-LAUSANNE, V7, DOI 10.3389/fmed.2020.00444
   Bogoch II, 2016, LANCET, V387, P335, DOI 10.1016/S0140-6736(16)00080-5
   Brijesh S, 2009, BMC COMPLEM ALTERN M, V9, DOI 10.1186/1472-6882-9-47
   Catala A, 2019, SCI REP-UK, V9, DOI 10.1038/s41598-019-40721-4
   Chang Ying Jun, 2020, Access Microbiol, V2, pacmi000073, DOI 10.1099/acmi.0.000073
   Chastel C, 2007, B ACAD NAT MED PARIS, V191, P1563, DOI 10.1016/S0001-4079(19)32908-5
   Chen SX, 1996, PLANTA MED, V62, P381, DOI 10.1055/s-2006-957916
   Chikhale RV, 2021, J BIOMOL STRUCT DYN, V39, P4510, DOI 10.1080/07391102.2020.1778539
   Chua KB, 2000, SCIENCE, V288, P1432, DOI 10.1126/science.288.5470.1432
   Chukwu Odimegwu D., 2020, HEPATITIS OTHER ASS, P1, DOI [10.5772/intechopen.91869, DOI 10.5772/INTECHOPEN.91869]
   Covés-Datson EM, 2020, P NATL ACAD SCI USA, V117, P2122, DOI 10.1073/pnas.1915152117
   Denaro M, 2020, PHYTOTHER RES, V34, P742, DOI 10.1002/ptr.6575
   dos Santos WG, 2020, BIOMED PHARMACOTHER, V129, DOI 10.1016/j.biopha.2020.110493
   Farrag MA, 2019, ARCH VIROL, V164, P1981, DOI 10.1007/s00705-019-04300-2
   FAVERO J, 1993, EUR J IMMUNOL, V23, P179, DOI 10.1002/eji.1830230128
   Filardo S, 2020, PHARMACOL THERAPEUT, V214, DOI 10.1016/j.pharmthera.2020.107613
   Fouchier RAM, 2003, NATURE, V423, P240, DOI 10.1038/423240a
   Frabasile S, 2017, SCI REP-UK, V7, DOI 10.1038/srep41864
   Gengatharan A, 2015, LWT-FOOD SCI TECHNOL, V64, P645, DOI 10.1016/j.lwt.2015.06.052
   Ghildiyal R., 2020, PLANT DERIVED BIOACT PLANT DERIVED BIOACT, P279, DOI 10.1007/978-981-15-1761-7_12
   Goldwasser J, 2011, J HEPATOL, V55, P963, DOI 10.1016/j.jhep.2011.02.011
   Gonçalves D, 2017, FOOD NUTR RES, V61, DOI 10.1080/16546628.2017.1296675
   Guha S, 1996, CHEMOTHERAPY, V42, P443, DOI 10.1159/000239478
   Haidari M, 2009, PHYTOMEDICINE, V16, P1127, DOI 10.1016/j.phymed.2009.06.002
   Hernández-Aquino E, 2018, WORLD J GASTROENTERO, V24, P1679, DOI 10.3748/wjg.v24.i16.1679
   Houston DMJ, 2017, PLOS ONE, V12, DOI 10.1371/journal.pone.0188609
   Huang H, 2007, P NATL ACAD SCI USA, V104, P5848, DOI 10.1073/pnas.0700760104
   Ibrahim MY, 2016, ARAB J CHEM, V9, P317, DOI 10.1016/j.arabjc.2014.02.011
   Islam MT, 2020, PHYTOTHER RES, V34, P2471, DOI 10.1002/ptr.6700
   Keyaerts E, 2007, ANTIVIR RES, V75, P179, DOI 10.1016/j.antiviral.2007.03.003
   Khanna K, 2021, PHYTOMEDICINE, V85, DOI 10.1016/j.phymed.2020.153361
   Khwaza V, 2018, MOLECULES, V23, DOI 10.3390/molecules23092300
   Kulkarni AP, 2007, J AGR FOOD CHEM, V55, P1491, DOI 10.1021/jf0626720
   Lammi C, 2021, J FOOD BIOCHEM, V45, DOI 10.1111/jfbc.13557
   Lee MH, 2013, J FOOD SCI, V78, pM1412, DOI 10.1111/1750-3841.12205
   Li D, 2021, CRIT REV FOOD SCI, V61, P1947, DOI 10.1080/10408398.2020.1768044
   Lin L, 2020, EMERG MICROBES INFEC, V9, P727, DOI 10.1080/22221751.2020.1746199
   Liu A.-L., 2012, DIETARY PHYTOCHEMICA, P93, DOI DOI 10.1007/978-94-007-3926-0_3
   Liu CL, 2016, ANTIVIR RES, V134, P97, DOI 10.1016/j.antiviral.2016.08.026
   Liu J, 2020, J MED VIROL, V92, P491, DOI DOI 10.1002/jmv.25709
   Liu RH, 2013, ADV NUTR, V4, p384S, DOI 10.3945/an.112.003517
   López-Varela S, 2002, EUR J CLIN NUTR, V56, pS29, DOI 10.1038/sj.ejcn.1601481
   Lulu SS, 2016, NAT PROD RES, V30, P464, DOI 10.1080/14786419.2015.1020490
   Luo G, 2020, J MED VIROL, V92, P399, DOI 10.1002/jmv.25683
   Mani JS, 2020, VIRUS RES, V284, DOI 10.1016/j.virusres.2020.197989
   Mazalovska M, 2018, BIOMED RES INT, V2018, DOI 10.1155/2018/3750646
   Mitchell CA, 2017, ANTIVIR RES, V142, P37, DOI 10.1016/j.antiviral.2017.03.007
   Mrityunjaya M, 2020, FRONT IMMUNOL, V11, DOI 10.3389/fimmu.2020.570122
   Muhammad Y, 2021, SAGE OPEN MED, V9, DOI 10.1177/2050312121991246
   Nahmias Y, 2008, HEPATOLOGY, V47, P1437, DOI 10.1002/hep.22197
   Notka F, 2003, ANTIVIR RES, V58, P175, DOI 10.1016/S0166-3542(02)00213-9
   Palanisamy UD, 2011, FOOD CHEM, V127, P21, DOI 10.1016/j.foodchem.2010.12.070
   Paredes A, 2003, BIOL PHARM BULL, V26, P108, DOI 10.1248/bpb.26.108
   Patel B, 2022, MED TEACH, V44, P1063, DOI 10.1080/0142159X.2021.1986207
   Patil P, 2021, VIROL J, V18, DOI 10.1186/s12985-021-01517-z
   Rechenchoski D.Z., 2018, Int. J. Pharm. Res, V8, P34, DOI [10.7439/ijpr, DOI 10.7439/IJPR.V8I4.4706]
   Sayed AM, 2020, RSC ADV, V10, P19790, DOI 10.1039/d0ra04199h
   Shahidi F, 2015, J FUNCT FOODS, V18, P820, DOI 10.1016/j.jff.2015.06.018
   Sing-Sin S., 2014, J MED PLANTS RES, V8, P307, DOI [10.5897/JMPR11.1046, DOI 10.5897/JMPR11.1046, 10.5897/jmpr11.1046]
   Sinha SK, 2021, J BIOMOL STRUCT DYN, V39, P4686, DOI 10.1080/07391102.2020.1779132
   Sugiyanto Z, 2019, NAT PRODUCT BIOPROSP, V9, P345, DOI 10.1007/s13659-019-00218-z
   Sun J, 2002, J AGR FOOD CHEM, V50, P7449, DOI 10.1021/jf0207530
   Swanson MD, 2015, CELL, V163, P746, DOI 10.1016/j.cell.2015.09.056
   Swanson MD, 2010, J BIOL CHEM, V285, P8646, DOI 10.1074/jbc.M109.034926
   Tarasuk M, 2017, VIRUS RES, V240, P180, DOI 10.1016/j.virusres.2017.08.011
   Tutunchi H, 2020, PHYTOTHER RES, V34, P3137, DOI 10.1002/ptr.6781
   Vijaykrishna D, 2010, SCIENCE, V328, P1529, DOI 10.1126/science.1189132
   Walls AC, 2020, CELL, V181, P281, DOI [10.1016/j.cell.2020.02.058, 10.1016/j.cell.2020.11.032]
   Wang RR, 2011, MOLECULES, V16, P4264, DOI 10.3390/molecules16054264
   Wetprasit N, 2000, JPN J INFECT DIS, V53, P156
   Wilder-Smith A, 2020, LANCET INFECT DIS, V20, pE102, DOI 10.1016/S1473-3099(20)30129-8
   Wood LG, 2009, PHARMACOL THERAPEUT, V123, P37, DOI 10.1016/j.pharmthera.2009.03.015
   Wu YJ, 2019, SCI REP-UK, V9, DOI 10.1038/s41598-019-45743-6
   Xian YF, 2020, ACTA PHARM SIN B, V10, P1163, DOI 10.1016/j.apsb.2020.06.002
   Yang CM, 2007, J ETHNOPHARMACOL, V110, P555, DOI 10.1016/j.jep.2006.09.039
   Yang PH, 2020, CELL MOL IMMUNOL, V17, P555, DOI 10.1038/s41423-020-0407-x
   Yang YJ, 2012, PHYTOMEDICINE, V20, P67, DOI 10.1016/j.phymed.2012.08.012
   Yang YJ, 2012, BIOORG MED CHEM LETT, V22, P2209, DOI 10.1016/j.bmcl.2012.01.102
   Yingsakmongkon S, 2008, BIOL PHARM BULL, V31, P511, DOI 10.1248/bpb.31.511
   Yu XJ, 2011, NEW ENGL J MED, V364, P1523, DOI 10.1056/NEJMoa1010095
   Zahedipour F, 2020, PHYTOTHER RES, V34, P2911, DOI 10.1002/ptr.6738
   Zandi K, 2011, J MED PLANTS RES, V5, P5534
   ZHENG MS, 1990, CHINESE MED J-PEKING, V103, P160
   ZHU XM, 1993, ACTA PHARM SINIC, V14, P452
   Zumla Alimuddin, 2015, Lancet, V386, P995, DOI 10.1016/S0140-6736(15)60454-8
NR 96
TC 28
Z9 29
U1 1
U2 26
PU WILEY
PI HOBOKEN
PA 111 RIVER ST, HOBOKEN 07030-5774, NJ USA
SN 0145-8884
EI 1745-4514
J9 J FOOD BIOCHEM
JI J. Food Biochem.
PD AUG
PY 2021
VL 45
IS 8
AR e13851
DI 10.1111/jfbc.13851
EA JUL 2021
PG 16
WC Biochemistry & Molecular Biology; Food Science & Technology
WE Science Citation Index Expanded (SCI-EXPANDED)
SC Biochemistry & Molecular Biology; Food Science & Technology
GA TU8WL
UT WOS:000670585700001
PM 34236082
DA 2025-07-26
ER

PT J
AU Zhang, DJ
   Chen, S
   Abd-Alla, AMM
   Bourtzis, K
AF Zhang, Dongjing
   Chen, Shi
   Abd-Alla, Adly M. M.
   Bourtzis, Kostas
TI The Effect of Radiation on the Gut Bacteriome of Aedes albopictus
SO FRONTIERS IN MICROBIOLOGY
LA English
DT Article
DE gut bacteriome; Elizabethkingia; Aeromonas; 16S rRNA gene; Aedes
   albopictus
ID DIPTERA TEPHRITIDAE; MATING COMPETITIVENESS; MOSQUITOS; MICROBIOTA;
   FITNESS; FIELD; MIDGUT; MALES; MANIPULATION; ARTHROPODS
AB The sterile insect technique (SIT) has been developed as a component of area-wide integrated pest management approaches to control the populations of Aedes albopictus, a mosquito vector capable of transmission of dengue, Zika and chikungunya viruses. One of the key factors for the success of SIT is the requirement of high biological quality sterile males, which upon their release would be able to compete with wild males for matings with wild females in the field. In insects, gut bacteriome have played a catalytic role during evolution significantly affecting several aspects of their biology and ecology. Given the importance of gut-associated bacterial species for the overall ecological fitness and biological quality of their hosts, it is of interest to understand the effects of radiation on the gut-associated bacteriome of Ae. albopictus. In this study, the effect of radiation on the composition and density levels of the gut-associated bacterial species at the pupal stage as well as at 1- and 4-day-old males and females was studied using 16S rRNA gene-based next generation sequencing (NGS) and quantitative PCR (qPCR) approaches. Age, diet, sex, and radiation were shown to affect the gut-associated bacterial communities, with age having the highest impact triggering significant changes on bacterial diversity and clustering among pupae, 1- and 4-day-old adult samples. qPCR analysis revealed that the relative density levels of Aeromonas are higher in male samples compared to all other samples and that the irradiation triggers an increase in the density levels of both Aeromonas and Elizabethkingia in the mosquito gut at specific stages. Our results suggest that Aeromonas could potentially be used as probiotics to enhance protandry and sex separation in support of SIT applications against Ae. albopictus, while the functional role of Elizabethkingia in respect to oxidative stress and damage in irradiated mosquitoes needs further investigation.
C1 [Zhang, Dongjing; Chen, Shi; Abd-Alla, Adly M. M.; Bourtzis, Kostas] Joint FAO IAEA Ctr Nucl Tech Food & Agr, Insect Pest Control Lab, Vienna, Austria.
   [Zhang, Dongjing] Sun Yat Sen Univ, Key Lab Trop Dis Control, Minist Educ,Zhongshan Sch Med, Sun Yat Sen Univ Michigan State Univ Joint Ctr Ve, Guangzhou, Peoples R China.
   [Zhang, Dongjing] Sun Yat Sen Univ, Chinese Atom Energy Agcy, Ctr Excellence Nucl Technol Applicat Insect Contr, Guangzhou, Peoples R China.
   [Chen, Shi] Fujian Agr & Forestry Univ, Inst Biol Control, Fuzhou, Peoples R China.
C3 International Atomic Energy Agency; Sun Yat Sen University; Sun Yat Sen
   University; Fujian Agriculture & Forestry University
RP Bourtzis, K (corresponding author), Joint FAO IAEA Ctr Nucl Tech Food & Agr, Insect Pest Control Lab, Vienna, Austria.
EM K.Bourtzis@iaea.org
OI ABD-ALLA, Adly/0000-0001-7540-4462
FU Joint FAO/IAEA Insect Pest Control Subprogramme; National Natural
   Science Foundation of China [82002168]; 6th Nuclear Energy RD Project
   [20201192]; China Postdoctoral Innovation Program [BX20180394]; China
   Postdoctoral Science Foundation [2018M643317]
FX This study was supported by the Joint FAO/IAEA Insect Pest Control
   Subprogramme. DZ was supported by the National Natural Science
   Foundation of China (82002168), the 6th Nuclear Energy R&D Project
   (20201192), the China Postdoctoral Innovation Program (BX20180394), and
   the China Postdoctoral Science Foundation (2018M643317).
CR Ali A, 2017, ENVIRON SCI POLLUT R, V24, P8392, DOI 10.1007/s11356-017-8514-7
   Anderson MJ, 2001, AUSTRAL ECOL, V26, P32, DOI 10.1046/j.1442-9993.2001.01070.x
   Asimakis ED, 2019, BMC BIOTECHNOL, V19, DOI 10.1186/s12896-019-0578-7
   Augustinos AA, 2015, PLOS ONE, V10, DOI 10.1371/journal.pone.0136459
   Balestrino F, 2010, J MED ENTOMOL, V47, P581, DOI 10.1603/ME09272
   Balestrino F, 2014, PLOS ONE, V9, DOI 10.1371/journal.pone.0091914
   Barrozo RB, 2019, CURR OPIN INSECT SCI, V34, P55, DOI 10.1016/j.cois.2019.03.001
   Bellini R, 2013, J MED ENTOMOL, V50, P94, DOI 10.1603/ME11058
   Ben Ami E, 2010, ISME J, V4, P28, DOI 10.1038/ismej.2009.82
   Bolyen E, 2019, NAT BIOTECHNOL, V37, P852, DOI 10.1038/s41587-019-0209-9
   Bourtzis K, 2016, ACTA TROP, V157, P115, DOI 10.1016/j.actatropica.2016.01.009
   Bouyer J, 2020, TRENDS PARASITOL, V36, P877, DOI 10.1016/j.pt.2020.09.005
   Bouyer J, 2020, TRENDS PARASITOL, V36, P325, DOI 10.1016/j.pt.2020.01.004
   Cai ZH, 2018, EVOL APPL, V11, P1946, DOI 10.1111/eva.12698
   Caputo B, 2020, PEST MANAG SCI, V76, P1324, DOI 10.1002/ps.5643
   Chen S, 2020, FRONT MICROBIOL, V11, DOI 10.3389/fmicb.2020.00605
   Chen SC, 2015, APPL ENVIRON MICROB, V81, P2233, DOI 10.1128/AEM.03733-14
   Chouaia B, 2012, BMC MICROBIOL, V12, DOI 10.1186/1471-2180-12-S1-S2
   Clarke K. R., 2016, GETTING STARTED PRIM
   Cole JR, 2007, NUCLEIC ACIDS RES, V35, pD169, DOI 10.1093/nar/gkl889
   Coon KL, 2016, MOL ECOL, V25, P5806, DOI 10.1111/mec.13877
   Coon KL, 2016, PARASITE VECTOR, V9, DOI 10.1186/s13071-016-1660-9
   Coon KL, 2014, MOL ECOL, V23, P2727, DOI 10.1111/mec.12771
   Crawford JE, 2020, NAT BIOTECHNOL, V38, P482, DOI 10.1038/s41587-020-0471-x
   Deutscher AT, 2019, BMC MICROBIOL, V19, DOI 10.1186/s12866-019-1650-0
   Diallo S, 2019, PLOS ONE, V14, DOI 10.1371/journal.pone.0216802
   Díaz-Nieto LM, 2016, PLOS ONE, V11, DOI 10.1371/journal.pone.0153133
   Dickson LB, 2017, SCI ADV, V3, DOI 10.1126/sciadv.1700585
   Dillon RJ, 2004, ANNU REV ENTOMOL, V49, P71, DOI 10.1146/annurev.ento.49.061802.123416
   Dodd C S, 1995, J R Army Med Corps, V141, P151
   Du WT, 2019, ACTA TROP, V199, DOI 10.1016/j.actatropica.2019.105110
   Dyck VA., 2020, STERILE INSECT TECHN
   Dyck VA., 2021, Sterile insect technique: principles and practice in area-wide integrated pest management, V2nd ed., DOI [10.1201/9781003035572, DOI 10.1201/9781003035572]
   Edgar R. C., 2016, BIORXIV, P074161, DOI [10.1101/074161, DOI 10.1101/074161]
   Edgar RC, 2016, BIORXIV, V81257, DOI [DOI 10.1101/081257, 10.1101/081257]
   Edgar RC, 2013, NAT METHODS, V10, P996, DOI [10.1038/NMETH.2604, 10.1038/nmeth.2604]
   Edgar RobertC., 2017, bioRxiv
   Eid J, 2009, SCIENCE, V323, P133, DOI 10.1126/science.1162986
   Engel P, 2013, FEMS MICROBIOL REV, V37, P699, DOI 10.1111/1574-6976.12025
   Estaki Mehrbod, 2020, Curr Protoc Bioinformatics, V70, pe100, DOI 10.1002/cpbi.100
   Flores HA, 2018, NAT REV MICROBIOL, V16, P508, DOI 10.1038/s41579-018-0025-0
   FOCKS DA, 1980, J MED ENTOMOL, V17, P567, DOI 10.1093/jmedent/17.6.567
   Gasperi G, 2012, PLOS NEGLECT TROP D, V6, DOI 10.1371/journal.pntd.0001836
   Gavriel S, 2010, ENTOMOL EXP APPL, V135, P96, DOI 10.1111/j.1570-7458.2010.00972.x
   Guégan M, 2018, MICROBIOME, V6, DOI 10.1186/s40168-018-0435-2
   Hamden H, 2013, J ECON ENTOMOL, V106, P641, DOI 10.1603/EC12362
   Helinski MEH, 2008, J MED ENTOMOL, V45, P698, DOI 10.1603/0022-2585(2008)45[698:MCOMAA]2.0.CO;2
   Hendrichs J., 2007, P3
   Huang W, 2020, FRONT GENET, V11, DOI 10.3389/fgene.2020.00196
   Itoh H, 2018, NAT PROD REP, V35, P434, DOI 10.1039/c7np00051k
   Kittayapong P, 2019, PLOS NEGLECT TROP D, V13, DOI 10.1371/journal.pntd.0007771
   Kittayapong P, 2018, PARASITE VECTOR, V11, DOI 10.1186/s13071-018-3214-9
   Klindworth A, 2013, NUCLEIC ACIDS RES, V41, DOI 10.1093/nar/gks808
   KNIPLING EF, 1955, J ECON ENTOMOL, V48, P459, DOI 10.1093/jee/48.4.459
   Kukutla P, 2014, PLOS ONE, V9, DOI 10.1371/journal.pone.0097715
   Kyritsis GA, 2017, FRONT MICROBIOL, V8, DOI 10.3389/fmicb.2017.02064
   Lauzon CR, 2012, J PEST SCI, V85, P217, DOI 10.1007/s10340-011-0410-1
   Lees RS, 2015, CURR OPIN INSECT SCI, V10, P156, DOI 10.1016/j.cois.2015.05.011
   Lindh JM, 2005, APPL ENVIRON MICROB, V71, P7217, DOI 10.1128/AEM.71.11.7217-7223.2005
   Madakacherry O, 2014, ACTA TROP, V132, pS124, DOI 10.1016/j.actatropica.2013.11.020
   Maïga H, 2014, MALARIA J, V13, DOI 10.1186/1475-2875-13-460
   Malacrinò A, 2018, PLOS ONE, V13, DOI 10.1371/journal.pone.0194131
   Mancini MV, 2018, BMC MICROBIOL, V18, DOI 10.1186/s12866-018-1266-9
   Miller T. A., 2009, INSECT SYMBIOSIS
   Minard G, 2018, PLOS ONE, V13, DOI 10.1371/journal.pone.0194521
   Minard G, 2014, FRONT CELL INFECT MI, V4, DOI 10.3389/fcimb.2014.00059
   Minard G, 2013, PARASITE VECTOR, V6, DOI 10.1186/1756-3305-6-146
   Minard G, 2013, FEMS MICROBIOL ECOL, V83, P63, DOI 10.1111/j.1574-6941.2012.01455.x
   Mitraka E, 2013, PATHOG GLOB HEALTH, V107, P305, DOI 10.1179/2047773213Y.0000000106
   Muturi EJ, 2016, MOL ECOL, V25, P4075, DOI 10.1111/mec.13741
   Nazni WA, 2019, CURR BIOL, V29, P4241, DOI 10.1016/j.cub.2019.11.007
   Niyazi N, 2004, J ECON ENTOMOL, V97, P1570, DOI 10.1603/0022-0493-97.5.1570
   PASTORIS MC, 1989, FEMS MICROBIOL ECOL, V62, P259
   Quast C, 2013, NUCLEIC ACIDS RES, V41, pD590, DOI 10.1093/nar/gks1219
   Rani A, 2009, BMC MICROBIOL, V9, DOI 10.1186/1471-2180-9-96
   Rosso F, 2018, SCI REP-UK, V8, DOI 10.1038/s41598-018-34640-z
   Ryan Peter A, 2019, Gates Open Res, V3, P1547, DOI 10.12688/gatesopenres.13061.1
   Saab SA, 2020, SCI REP-UK, V10, DOI 10.1038/s41598-020-60075-6
   Scolari F, 2019, FRONT MICROBIOL, V10, DOI 10.3389/fmicb.2019.02036
   Sharma A, 2013, ACTA TROP, V128, P41, DOI 10.1016/j.actatropica.2013.06.008
   Sogin ML, 2006, P NATL ACAD SCI USA, V103, P12115, DOI 10.1073/pnas.0605127103
   Strand MR, 2018, CURR OPIN INSECT SCI, V28, P59, DOI 10.1016/j.cois.2018.05.008
   Tolle Michael A, 2009, Curr Probl Pediatr Adolesc Health Care, V39, P97, DOI 10.1016/j.cppeds.2009.01.001
   Truman JW, 2019, CURR BIOL, V29, pR1252, DOI 10.1016/j.cub.2019.10.009
   Wang L, 2019, PEST MANAG SCI, V75, P726, DOI 10.1002/ps.5172
   Wang SC, 2020, CURR MICROBIOL, V77, P1976, DOI 10.1007/s00284-020-02084-2
   Wang XM, 2018, MOL ECOL, V27, P2972, DOI 10.1111/mec.14732
   Wang Y, 2011, PLOS ONE, V6, DOI 10.1371/journal.pone.0024767
   Weaver SC, 2018, ANNU REV MED, V69, P395, DOI 10.1146/annurev-med-050715-105122
   World Health Organization, 2020, ETH VECT BORN DIS WH
   Woruba DN, 2019, BMC MICROBIOL, V19, DOI 10.1186/s12866-019-1649-6
   Yamada H, 2014, MALARIA J, V13, DOI 10.1186/1475-2875-13-318
   Yuval B, 2013, J APPL ENTOMOL, V137, P39, DOI 10.1111/j.1439-0418.2010.01555.x
   Zaghloul Y.S., 2013, J NUCL TECHNOLOGY AP, V1, P299
   Zchori-Fein E, 2012, FRONT MICROBIOL SER, pIX
   Zhang DJ, 2016, PLOS ONE, V11, DOI 10.1371/journal.pone.0151864
   Zhang DJ, 2015, PLOS ONE, V10, DOI 10.1371/journal.pone.0135194
   Zhang DJ, 2015, PLOS ONE, V10, DOI 10.1371/journal.pone.0121126
   Zheng XY, 2019, NATURE, V572, P56, DOI 10.1038/s41586-019-1407-9
NR 99
TC 3
Z9 3
U1 1
U2 23
PU FRONTIERS MEDIA SA
PI LAUSANNE
PA AVENUE DU TRIBUNAL FEDERAL 34, LAUSANNE, CH-1015, SWITZERLAND
EI 1664-302X
J9 FRONT MICROBIOL
JI Front. Microbiol.
PD JUL 8
PY 2021
VL 12
AR 671699
DI 10.3389/fmicb.2021.671699
PG 14
WC Microbiology
WE Science Citation Index Expanded (SCI-EXPANDED)
SC Microbiology
GA TM5IC
UT WOS:000675582200001
PM 34305838
OA gold, Green Published
DA 2025-07-26
ER

PT J
AU Abboubakar, H
   Guidzavaï, AK
   Yangla, J
   Damakoa, I
   Mouangue, R
AF Abboubakar, Hamadjam
   Guidzavai, Albert Kouchere
   Yangla, Joseph
   Damakoa, Irepran
   Mouangue, Ruben
TI Mathematical modeling and projections of a vector-borne disease with
   optimal control strategies: A case study of the Chikungunya in Chad
SO CHAOS SOLITONS & FRACTALS
LA English
DT Article
DE Vector-borne diseases; Asymptotic stability; Cooperative systems;
   Lyapunov theory; Bifurcation; Parameter estimations; Sensitivity
   analysis; Optimal control; Efficiency analysis
ID TRANSMISSION DYNAMICS; BACKWARD BIFURCATION; SENSITIVITY-ANALYSIS; SARS
   OUTBREAK; MERS-COV; MALARIA; REPRODUCTION; COMBINATION; INFECTION;
   BEHAVIOR
AB In this work, we extend existing models of vector-borne diseases by including density-dependent rates and some existing control mechanisms to decrease the disease burden in the human population. We begin by analyzing the vector model dynamics and by determining the offspring reproductive number denoted by N as well as the trivial and nontrivial equilibria. Using theory of cooperative systems and the general theory of Lyapunov, we prove that, although there is a possibility that the trivial equilibrium coexists with a positive equilibrium, it remains globally asymptotically stable whenever N <= 1 . The fact that the non-trivial equilibrium is globally asymptotically stable permits us to reduce the study of the full model to the study of a reduced model whenever N > 1 . Thus, we analyze the reduced model by computing the basic reproduction number R-0 , equilibrium points as well as asymptotic stability of each equilibrium point. We also explore the nature of the bifurcation for the disease-free equilibrium from R-0 = 1 . By the application of the centre manifold theory, we prove that the backward bifurcation phenomenon can occur in our model, which means that the necessary condition R-0 < 1 is not sufficient to guarantee the final extinction of the disease in human populations. To calibrate our model, we estimate model parameters on clinical data from the last Chikungunya epidemic which occurred in Chad, using the non-linear least-square method. We find out that R-0 = 1.8519, which means that we are in an endemic state since R-0 > 1 . To determine model parameters that are responsible for disease spread in the human community, we perform sensitivity analysis (SA) using a global method. It follows that the density-dependent death rate of mosquitoes and the average number of mosquito bites are key parameters in the disease dynamics. Following this, we thus formulate an optimal control model by including in the autonomous model, four time-dependent control functions to fight the disease spread. Pontryagin's maximum principle is used to characterize our optimal controls. Numerical simulations, using parameter values of Chikungunya transmission dynamics, and efficiency analysis, are conducted to determine the better control strategy which guaranteed the final extinction of the disease in human populations. (C) 2021 Elsevier Ltd. All rights reserved.
C1 [Abboubakar, Hamadjam] Univ Ngaoundere, Univ Inst Technol, Dept Comp Engn, POB 455, Ngaoundere, Cameroon.
   [Guidzavai, Albert Kouchere; Damakoa, Irepran] Univ Maroua, Fac Sci, Dept Math & Comp Sci, POB 814, Maroua, Cameroon.
   [Yangla, Joseph; Damakoa, Irepran] Univ Ngaoundere, Fac Sci, Dept Math & Comp Sci, POB 454, Ngaoundere, Cameroon.
   [Mouangue, Ruben] Univ Ngaoundere, Univ Inst Technol, Dept Energet Engn, POB 455, Ngaoundere, Cameroon.
   [Mouangue, Ruben] Univ Douala, Natl Higher Polytech Sch, Energy Mat Modelling & Methods E3M Lab, POB 2701, Douala, Cameroon.
RP Abboubakar, H (corresponding author), Univ Ngaoundere, Univ Inst Technol, Dept Comp Engn, POB 455, Ngaoundere, Cameroon.
EM h.abboubakar@gmail.com
RI ; Hamadjam, ABBOUBAKAR/AAF-8446-2021
OI Hamadjam, Abboubakar/0000-0002-2213-7185; 
CR Abboubakar H, 2016, RIC MAT, V65, P329, DOI 10.1007/s11587-016-0293-9
   Abboubakar H., 2015, Biomath, V4, DOI [10.11145/j.biomath.2015.07.241, DOI 10.11145/J.BIOMATH.2015.07.241]
   Abboubakar H, 2021, CHAOS SOLITON FRACT, V149, DOI 10.1016/j.chaos.2021.111074
   Abboubakar H, 2021, INT J MODEL SIMUL SC, V12, DOI 10.1142/S1793962321500379
   Abboubakar H, 2018, J MATH BIOL, V76, P379, DOI 10.1007/s00285-017-1146-1
   Abboubakar H, 2016, MATH BIOSCI, V278, P100, DOI 10.1016/j.mbs.2016.06.002
   Agrawal V K, 2006, Med J Armed Forces India, V62, P359, DOI 10.1016/S0377-1237(06)80109-7
   Ai SB, 2012, SIAM J APPL MATH, V72, P1213, DOI 10.1137/110860318
   Altan A, 2021, APPL SOFT COMPUT, V100, DOI 10.1016/j.asoc.2020.106996
   Altan A, 2020, MECH SYST SIGNAL PR, V138, DOI 10.1016/j.ymssp.2019.106548
   Anderson RM., 2013, The population dynamics of infectious diseases: theory and applications
   Anguelov R, 2020, MATH METHOD APPL SCI, V43, P10391, DOI 10.1002/mma.6385
   [Anonymous], 2021, SCI TECHNIQUES
   Aslan O., 2017, P 5 INT C ADV MECH R, P22, DOI DOI 10.15224/978-1-63248-123-8-18
   Awad M., 2015, Efficient learning machines: theories, concepts, and applications for engineers and system designers, P67
   Aydogan MS, 2018, BOUND VALUE PROBL, DOI 10.1186/s13661-018-1008-9
   Baleanu D, 2020, CHAOS SOLITON FRACT, V134, DOI 10.1016/j.chaos.2020.109705
   Baleanu D, 2020, BOUND VALUE PROBL, V2020, DOI 10.1186/s13661-020-01361-0
   Baleanu D, 2020, ADV DIFFER EQU-NY, V2020, DOI 10.1186/s13662-020-02544-w
   Baleanu D, 2017, BOUND VALUE PROBL, DOI 10.1186/s13661-017-0867-9
   Bano-Zaidi M, 2018, LANCET GLOB HEALTH, V6, pE1062, DOI 10.1016/S2214-109X(18)30312-7
   Bellan SE, 2010, PLOS ONE, V5, DOI 10.1371/journal.pone.0010165
   Ben Embarek Peter K, 2015, Wkly Epidemiol Rec, V90, P245
   Birkhoff Garrett, 1978, ORDINARY DIFFERENTIA, V4
   Blayneh K, 2009, DISCRETE CONT DYN-B, V11, P587, DOI 10.3934/dcdsb.2009.11.587
   Blayneh KW, 2010, B MATH BIOL, V72, P1006, DOI 10.1007/s11538-009-9480-0
   Brainard J, 2018, PLOS NEGLECT TROP D, V12, DOI 10.1371/journal.pntd.0006795
   Castillo-Chavez C, 2004, MATH BIOSCI ENG, V1, P361, DOI 10.3934/mbe.2004.1.361
   Chitnis N, 2008, B MATH BIOL, V70, P1272, DOI 10.1007/s11538-008-9299-0
   Chitnis N, 2006, SIAM J APPL MATH, V67, P24, DOI 10.1137/050638941
   Cushing J.M., 1994, Natural Resource Modeling, V8, P297
   Cushing J.M., 1998, INTRO STRUCTURED POP, V71
   Di Liddo A, 2016, MATHEMATICS-BASEL, V4, DOI 10.3390/math4020021
   Diekmann O., 2000, MATH EPIDEMIOLOGY IN
   Djaoue S, 2020, CHAOS SOLITON FRACT, V139, DOI 10.1016/j.chaos.2020.110281
   Elfahham Y, 2019, ALEX ENG J, V58, P499, DOI 10.1016/j.aej.2019.05.002
   Evensen G., 2003, Ocean Dyn., V53, P343, DOI [10.1007/s10236-003-0036-9, DOI 10.1007/S10236-003-0036-9]
   Fleming WH, 1975, Deterministic and Stochastic Optimal Control, V1st, DOI DOI 10.1007/978-1-4612-6380-7
   Garba SM, 2008, MATH BIOSCI, V215, P11, DOI 10.1016/j.mbs.2008.05.002
   Guckenheimer J., 2002, APPL MATH SCI, V42
   Gumel AB, 2004, P ROY SOC B-BIOL SCI, V271, P2223, DOI 10.1098/rspb.2004.2800
   GURTIN ME, 1982, MATH BIOSCI, V62, P157, DOI 10.1016/0025-5564(82)90080-3
   GURTIN ME, 1979, MATH BIOSCI, V43, P199, DOI 10.1016/0025-5564(79)90049-X
   Haagmans BL, 2016, SCIENCE, V351, P77, DOI 10.1126/science.aad1283
   Hamadjam Abboubakar, 2016, P CARI, P445
   Han T, 2023, SOFT COMPUT, V27, P3229, DOI 10.1007/s00500-020-05503-5
   Helikumi M, 2019, MATHEMATICS-BASEL, V7, DOI 10.3390/math7100971
   Hoteit I, 2002, J MARINE SYST, V36, P101, DOI 10.1016/S0924-7963(02)00129-X
   Ibeas A, 2018, 2018 UKACC 12TH INTERNATIONAL CONFERENCE ON CONTROL (CONTROL), P456, DOI 10.1109/CONTROL.2018.8516767
   JOHNSON ML, 1985, METHOD ENZYMOL, V117, P301
   Joshi HR, 2015, ELECTRON J DIFFER EQ
   Kalman R. E., 1960, J BASIC ENG-T ASME, V82, P35, DOI [DOI 10.1115/1.3662552, https://doi.org/10.1115/1.3662552]
   Karasu S, 2020, ENERGY, V212, DOI 10.1016/j.energy.2020.118750
   Kim S, 2019, CLIN INFECT DIS, V69, pS499, DOI 10.1093/cid/ciz705
   La Salle J.P, 1976, Society for Industrial and Applied Mathematics, DOI DOI 10.1137/1.9781611970432
   Lacour G, 2015, PLOS ONE, V10, DOI 10.1371/journal.pone.0145311
   Lacour G, 2014, J INSECT PHYSIOL, V71, P87, DOI 10.1016/j.jinsphys.2014.10.008
   Lenhart S, 2007, Optimal Control Applied to Biological Models, DOI DOI 10.1201/9781420011418
   Liu ZH, 2020, BIOLOGY-BASEL, V9, DOI 10.3390/biology9030050
   Lord CC, 1996, MED VET ENTOMOL, V10, P19, DOI 10.1111/j.1365-2915.1996.tb00077.x
   Lukes DL., 1982, DIFFERENTIAL EQUATIO, VVol. 162
   Ma Z., 2009, Modeling and dynamics of infectious diseases, V11
   Manaf, 2015, SCI INT, V27
   Mani TR, 2004, TROP MED INT HEALTH, V9, P1030, DOI 10.1111/j.1365-3156.2004.01298.x
   Marino S, 2008, J THEOR BIOL, V254, P178, DOI 10.1016/j.jtbi.2008.04.011
   Mastrantonio V, 2018, PLOS ONE, V13, DOI 10.1371/journal.pone.0198194
   MathWorks Inc, 2016, MATLAB 3 APPL HILL D
   Maunder R, 2003, CAN MED ASSOC J, V168, P1245
   Memon Z, 2021, CHAOS SOLITON FRACT, V144, DOI 10.1016/j.chaos.2021.110655
   Mohammadi H, 2021, CHAOS SOLITON FRACT, V144, DOI 10.1016/j.chaos.2021.110668
   Morel CM, 2005, BMJ-BRIT MED J, V331, P1299, DOI 10.1136/bmj.38639.702384.AE
   Moulay D, 2011, MATH BIOSCI, V229, P50, DOI 10.1016/j.mbs.2010.10.008
   Moulay D., 2011, THESIS U HAVRE FRANC
   Moulay D, 2012, MATH BIOSCI ENG, V9, P369, DOI 10.3934/mbe.2012.9.369
   Nabi KN, 2020, CHAOS SOLITON FRACT, V141, DOI 10.1016/j.chaos.2020.110283
   Neilan RLM, 2010, B MATH BIOL, V72, P2004, DOI 10.1007/s11538-010-9521-8
   Peng L., 2020, MEDRXIV, DOI [DOI 10.1101/2020.02.16.20023465, 10.1101/2020.02.16.20023465]
   Pontryagin L., 1962, MATH THEORY OPTIMAL
   Posny D, 2015, MATH BIOSCI, V264, P38, DOI 10.1016/j.mbs.2015.03.006
   Racke, 2019, MATH MODELLING OPTIM
   Republique du Tchad Ministere de la SantePublique, 2020, RAPP SIT EP CHIKUNGU
   Richard-Lenoble D, 2003, FUND CLIN PHARMACOL, V17, P199, DOI 10.1046/j.1472-8206.2003.00170.x
   Ross R, 1911, NATURE, V87, P466, DOI 10.1038/087466a0
   Samsuzzoha M, 2013, APPL MATH COMPUT, V220, P616, DOI 10.1016/j.amc.2013.07.040
   Smith H. L, 2008, MONOTONE DYNAMICAL S
   Souares A, 2008, T ROY SOC TROP MED H, V102, P751, DOI 10.1016/j.trstmh.2008.05.016
   STEIN M, 1987, TECHNOMETRICS, V29, P143, DOI 10.2307/1269769
   Strugarek M, 2019, APPL MATH MODEL, V68, P443, DOI 10.1016/j.apm.2018.11.026
   Stukalin EB, 2013, J R SOC INTERFACE, V10, DOI 10.1098/rsif.2013.0325
   Tang XC, 2014, P NATL ACAD SCI USA, V111, pE2018, DOI 10.1073/pnas.1402074111
   Taylor RA, 2016, PEERJ, V4, DOI 10.7717/peerj.2642
   Traoré B, 2020, NONLINEAR ANAL-REAL, V53, DOI 10.1016/j.nonrwa.2019.103081
   van den Driessche P, 2002, MATH BIOSCI, V180, P29, DOI 10.1016/S0025-5564(02)00108-6
   Walter W., 1998, Ordinary Differential Equations
   Wang WD, 2004, J THEOR BIOL, V227, P369, DOI 10.1016/j.jtbi.2003.11.014
   WEISS WR, 1995, J INFECT DIS, V171, P1569, DOI 10.1093/infdis/171.6.1569
   WHO, 2014, Tech. rep.,
   World Health Organization, 2019, DENG CONTR
   Wu JY, 2013, J R SOC INTERFACE, V10, DOI 10.1098/rsif.2012.1018
   Yong B, 2016, AIP CONF PROC, V1716, DOI 10.1063/1.4942993
   Zeller M, 2016, ECOL EVOL, V6, P552, DOI 10.1002/ece3.1888
NR 101
TC 20
Z9 20
U1 0
U2 11
PU PERGAMON-ELSEVIER SCIENCE LTD
PI OXFORD
PA THE BOULEVARD, LANGFORD LANE, KIDLINGTON, OXFORD OX5 1GB, ENGLAND
SN 0960-0779
EI 1873-2887
J9 CHAOS SOLITON FRACT
JI Chaos Solitons Fractals
PD SEP
PY 2021
VL 150
AR 111197
DI 10.1016/j.chaos.2021.111197
EA JUL 2021
PG 35
WC Mathematics, Interdisciplinary Applications; Physics, Multidisciplinary;
   Physics, Mathematical
WE Science Citation Index Expanded (SCI-EXPANDED)
SC Mathematics; Physics
GA UD5OW
UT WOS:000687256800012
DA 2025-07-26
ER

PT J
AU Garjito, TA
   Widiarti, W
   Hidajat, MC
   Handayani, SW
   Mujiyono, M
   Prihatin, MT
   Ubaidillah, R
   Sudomo, M
   Satoto, TBT
   Manguin, S
   Gavotte, L
   Frutos, R
AF Garjito, Triwibowo Ambar
   Widiarti, Widiarti
   Hidajat, Muhammad Choirul
   Handayani, Sri Wahyuni
   Mujiyono, Mujiyono
   Prihatin, Mega Tyas
   Ubaidillah, Rosichon
   Sudomo, Mohammad
   Satoto, Tri Baskoro Tunggul
   Manguin, Sylvie
   Gavotte, Laurent
   Frutos, Roger
TI Homogeneity and Possible Replacement of Populations of the Dengue
   Vectors Aedes aegypti and Aedes albopictus in Indonesia
SO FRONTIERS IN CELLULAR AND INFECTION MICROBIOLOGY
LA English
DT Article
DE Aedes aegypti; Aedes albopictus; Indonesia; cox1; internal transcribed
   spacer 2 (ITS2)
ID CHIKUNGUNYA; INFECTION; EMERGENCE; GENETICS; HISTORY; VIRUS
AB Currently, Aedes aegypti, the principal vector of dengue virus in Indonesia, has spread throughout the archipelago. Aedes albopictus is also present. Invasion and high adaptability of the Aedes mosquitoes to all of these areas are closely related to their ecology and biology. Between June 2016 and July 2017, larval and adult mosquito collections were conducted in 43 locations in 25 provinces of Indonesia using standardized sampling methods for dengue vector surveillance. The samples collected were analyzed for polymorphism and phylogenetic relationship using the mitochondrial cox1 gene and the nuclear ribosomal internal transcribed spacer 2 (ITS2). Almost all Ae. aegypti samples collected in this study (89%) belonged to the same haplotype. A similar situation is observed with the nuclear ITS2 marker. Populations of Ae. aegypti characterized few years ago were genetically different. A closely related observation was made with Aedes albopictus for which the current populations are different from those described earlier. Ae. aegypti populations were found to be highly homogenous all over Indonesia with all samples belonging to the same maternal lineage. Although difficult to demonstrate formally, there is a possibility of population replacement. Although to a lower extent, a similar conclusion was reached with Ae. albopictus.
C1 [Garjito, Triwibowo Ambar; Widiarti, Widiarti; Hidajat, Muhammad Choirul; Handayani, Sri Wahyuni; Mujiyono, Mujiyono; Prihatin, Mega Tyas] Minist Hlth Indonesia, Inst Vector & Reservoir Control Res & Dev, Natl Inst Hlth Res & Dev, Salatiga, Indonesia.
   [Hidajat, Muhammad Choirul] Diponegoro Univ, Fac Med, Doctoral Sch Med Sci, Semarang, Indonesia.
   [Ubaidillah, Rosichon] Indonesian Inst Sci, Res Ctr Biol, Cibinong, Indonesia.
   [Sudomo, Mohammad] Minist Hlth Indonesia, Natl Inst Hlth Res & Dev, Jakarta, Indonesia.
   [Satoto, Tri Baskoro Tunggul] Gadjah Mada Univ, Fac Med Publ Hlth & Nursing, Dept Parasitol, Yogyakarta, Indonesia.
   [Manguin, Sylvie] CNRS, HydnoSci Montpellier, UMR HSM, IRD, Montpellier, France.
   [Gavotte, Laurent] Univ Montpellier, Espace Dev, Montpellier, France.
   [Frutos, Roger] Cirad, Intertryp, UMR 17, Montpellier, France.
C3 National Institute of Health Research & Development - Indonesia;
   Diponegoro University; National Research & Innovation Agency of
   Indonesia (BRIN); National Institute of Health Research & Development -
   Indonesia; Ministry of Health - Indonesia; Gadjah Mada University;
   Universite de Montpellier; Institut de Recherche pour le Developpement
   (IRD); Centre National de la Recherche Scientifique (CNRS); Universite
   de Montpellier; CIRAD
RP Garjito, TA (corresponding author), Minist Hlth Indonesia, Inst Vector & Reservoir Control Res & Dev, Natl Inst Hlth Res & Dev, Salatiga, Indonesia.; Frutos, R (corresponding author), Cirad, Intertryp, UMR 17, Montpellier, France.
EM triwibowo@litbang.kemkes.go.id; roger.frutos@cirad.fr
RI Handayani, Sri/GPW-5956-2022; Garjito, Triwibowo/AAN-5721-2020; Frutos,
   Roger/MIK-9205-2025; Manguin, Sylvie/GOE-5338-2022; Gavotte,
   Laurent/T-1987-2019; Hidajat, Muhammad/AAP-1743-2021
OI garjito, triwibowo ambar/0000-0002-6090-6504; choirul hidajat,
   muhammad/0000-0002-0267-6640; 
FU Institute for Vector and Reservoir Control Research and Development,
   National Institute of Health Research and Development, Ministry of
   Health Indonesia under the project Rikhus Vektora 2016-2017; WHO
   [SEINO1611945]; PHC Nusantara project Zika Co; PHC Nusantara project
   SOCIAL; French Ministry of Foreign Affairs; RISTEKDIKTI under the
   Indonesian Ministry of Education and Culture
FX The research was supported by the Institute for Vector and Reservoir
   Control Research and Development, National Institute of Health Research
   and Development, Ministry of Health Indonesia under the project Rikhus
   Vektora 2016-2017 and as part of the WHO project SEINO1611945 in 2016.
   TG, RF, SM, and TS were supported in part by the PHC Nusantara projects
   Zika & Co and SOCIAL, co-funded by the French Ministry of Foreign
   Affairs and RISTEKDIKTI under the Indonesian Ministry of Education and
   Culture.
CR Alto BW, 2008, AM J TROP MED HYG, V79, P688, DOI 10.4269/ajtmh.2008.79.688
   [Anonymous], 2016, Emerg. Infect. Dis., V22, P1807, DOI [10.3201/eid2210.ET2210, DOI 10.3201/EID2210.ET2210]
   Bargielowski IE, 2016, INSECT SCI, V23, P162, DOI 10.1111/1744-7917.12291
   Battaglia V, 2016, FRONT GENET, V7, DOI 10.3389/fgene.2016.00208
   Beerntsen BT, 2000, MICROBIOL MOL BIOL R, V64, P115, DOI 10.1128/MMBR.64.1.115-137.2000
   BROWER AV, 1994, MOL PHYLOGENET EVOL, V3, P159, DOI 10.1006/mpev.1994.1018
   Chang FS, 2015, PLOS NEGLECT TROP D, V9, DOI 10.1371/journal.pntd.0004043
   Costa-da-Silva AL, 2005, MEM I OSWALDO CRUZ, V100, P639, DOI 10.1590/S0074-02762005000600007
   Focks D.A., 2003, REV ENTOMOLOGICAL SA, V28, P208
   Garjito TA, 2020, FRONT PUBLIC HEALTH, V8, DOI 10.3389/fpubh.2020.00328
   Gloria-Soria A, 2016, MOL ECOL, V25, P5377, DOI 10.1111/mec.13866
   Goubert C, 2016, HEREDITY, V117, P125, DOI 10.1038/hdy.2016.35
   Gouy M, 2010, MOL BIOL EVOL, V27, P221, DOI 10.1093/molbev/msp259
   Grard G, 2014, PLOS NEGLECT TROP D, V8, DOI 10.1371/journal.pntd.0002681
   Gubler D.J., 1997, DENGUE DENGUE HEMORR, P22
   Gubler Duane J, 2011, Trop Med Health, V39, P3, DOI 10.2149/tmh.2011-S05
   Gupta S, 2014, PARASITOL RES, V113, P2137, DOI 10.1007/s00436-014-3864-2
   Harapan H, 2019, BMC RES NOTES, V12, DOI 10.1186/s13104-019-4379-9
   IVRCRD, 2017, MAN MOSQ FIELD SAMPL, V3rd edition
   IVRCRD, 2018, FIN COMP RIKH VECT 2, P80
   Joyce AL, 2018, PARASITE VECTOR, V11, DOI 10.1186/s13071-018-3226-5
   Knudsen A. B., 1995, Parassitologia (Rome), V37, P91
   Kraemer MUG, 2015, ELIFE, V4, DOI 10.7554/eLife.08347
   Kuno G, 2010, J MED ENTOMOL, V47, P957, DOI 10.1603/ME10152
   Kusriastuti R., 2005, Dengue Bulletin, V29, P1
   Lai ZT, 2020, PLOS NEGLECT TROP D, V14, DOI 10.1371/journal.pntd.0008776
   Leicester G. F., 1908, Studies from the Institute for Medical Research Feder Malay States Singapore, Vvol. 3
   Maynard AJ, 2017, PLOS NEGLECT TROP D, V11, DOI 10.1371/journal.pntd.0005546
   McKenzie BA, 2019, PLOS ONE, V14, DOI 10.1371/journal.pone.0216794
   MoH Indonesia, 2015, DIR GEN DIS PREV CON
   MoH Indonesia, 2018, DENGUE HEMORRHAGIC F
   Moncayo AC, 2004, EMERG INFECT DIS, V10, P1790, DOI 10.3201/eid1010.030846
   Mulyatno KC, 2018, JPN J INFECT DIS, V71, P58, DOI 10.7883/yoken.JJID.2017.117
   Naim DM, 2020, SAUDI J BIOL SCI, V27, P953, DOI 10.1016/j.sjbs.2020.01.021
   Ngoagouni C, 2015, PARASITE VECTOR, V8, DOI 10.1186/s13071-015-0808-3
   Olson MF, 2020, VIRUSES-BASEL, V12, DOI 10.3390/v12040453
   Papadopoulou A, 2010, MOL BIOL EVOL, V27, P1659, DOI 10.1093/molbev/msq051
   Parimittr Pimnapat, 2018, Agriculture and Natural Resources, V52, P596, DOI 10.1016/j.anres.2018.11.021
   Paupy C, 2009, MICROBES INFECT, V11, P1177, DOI 10.1016/j.micinf.2009.05.005
   Paupy C, 2010, VECTOR-BORNE ZOONOT, V10, P259, DOI 10.1089/vbz.2009.0005
   Parra MCP, 2018, ACTA TROP, V182, P43, DOI 10.1016/j.actatropica.2018.02.018
   Powell JR, 2013, MEM I OSWALDO CRUZ, V108, P11, DOI 10.1590/0074-0276130395
   Rasic G, 2015, PARASITE VECTOR, V8, DOI 10.1186/s13071-015-1230-6
   Reinhold JM, 2018, INSECTS, V9, DOI 10.3390/insects9040158
   Rezza G, 2007, LANCET, V370, P1840, DOI 10.1016/S0140-6736(07)61779-6
   Ritchie SA, 2014, DENGUE AND DENGUE HEMORRHAGIC FEVER, 2ND EDITION, P455, DOI 10.1079/9781845939649.0455
   Rozas J, 2017, MOL BIOL EVOL, V34, P3299, DOI 10.1093/molbev/msx248
   Rueanghiran C, 2011, SE ASIAN J TROP MED, V42, P1381
   Setiati T. E., 2006, Dengue Bulletin, V30, P1
   Severson DW, 2016, INSECTS, V7, DOI 10.3390/insects7040058
   Simmons CP, 2012, NEW ENGL J MED, V366, P1423, DOI 10.1056/NEJMra1110265
   Tedjou AN, 2019, PLOS NEGLECT TROP D, V13, DOI 10.1371/journal.pntd.0007137
   Teixeira MG, 2009, CAD SAUDE PUBLICA, V25, pS7, DOI 10.1590/S0102-311X2009001300002
   Thiberville SD, 2013, ANTIVIR RES, V99, P345, DOI 10.1016/j.antiviral.2013.06.009
   Thisyakorn Usa, 2014, Ther Adv Vaccines, V2, P3, DOI 10.1177/2051013613507862
   Urdaneta-Marquez L, 2011, INFECT GENET EVOL, V11, P253, DOI 10.1016/j.meegid.2010.11.020
   WHO, 2016, CONT ZIK VIR INT GUI, V10
   Wilder-Smith Annelies, 2010, Curr Infect Dis Rep, V12, P157, DOI 10.1007/s11908-010-0102-7
   World Health Organization, 2011, COMPREHENSIVE GUIDEL
   Yohan B, 2018, SE ASIAN J TROP MED, V49, P217
NR 60
TC 4
Z9 4
U1 0
U2 5
PU FRONTIERS MEDIA SA
PI LAUSANNE
PA AVENUE DU TRIBUNAL FEDERAL 34, LAUSANNE, CH-1015, SWITZERLAND
SN 2235-2988
J9 FRONT CELL INFECT MI
JI Front. Cell. Infect. Microbiol.
PD JUL 7
PY 2021
VL 11
AR 705129
DI 10.3389/fcimb.2021.705129
PG 12
WC Immunology; Microbiology
WE Science Citation Index Expanded (SCI-EXPANDED)
SC Immunology; Microbiology
GA TL6YA
UT WOS:000675004300001
PM 34307199
OA Green Published, gold
DA 2025-07-26
ER

PT J
AU Choudhary, S
   Neetu, N
   Singh, VA
   Kumar, P
   Chaudhary, M
   Tomar, S
AF Choudhary, Shweta
   Neetu, Neetu
   Singh, Vedita Anand
   Kumar, Pravindra
   Chaudhary, Madhulika
   Tomar, Shailly
TI Chikungunya virus titration, detection and diagnosis using
   N-Acetylglucosamine (GlcNAc) specific lectin based virus capture assay
SO VIRUS RESEARCH
LA English
DT Article
DE Diagnosis; Detection; Chikungunya; Alphaviruses; Titration; Lectin; TCLL
ID ANTIVIRAL ACTIVITY; CYANOVIRIN-N; GLYCOPROTEIN; INFECTION; PROFILES;
   TARGETS; FEVER; BINDS; E1
AB Re-emergence and global expansion of Chikungunya virus (CHIKV) from Africa to Indian Subcontinent in 2013, has significantly resulted in chronic morbidities in infected individuals. The burden of CHIKV on human population is still uncertain, owing to lack of vaccine and underdiagnosis. Due to the absence of vaccine or antiviral therapeutics, timely diagnosis and detection of CHIKV is vital for minimizing virus transmission. Commercially available diagnostic and titration kits relies on the traditional methods such as real-time PCR (RT-PCR), serodiagnostic assays, and plaque assay, which are expensive, time-consuming and technically challenging. To overcome these limitations and to increase the diagnostic coverage of CHIKV infections, a rapid and economical antigen capture assay has been developed in this study for serological diagnosis of CHIKV, using tamarind chitinase (chi)-like lectin (TCLL). TCLL extracted and purified from tamarind seeds (Tamarindus indica), has been reported recently to bind to N-acetylglucosamine (GlcNAc) containing glycan on the envelope protein of virus. Evaluation of antigen capture assay for serological diagnosis of CHIKV signified that the developed assay is able to detect CHIKV in both laboratory and clinical samples efficiently. Furthermore, a standard graph using different concentrations of CHIKV has been established using samples with known virus titer, to assist in quantification of viral load in a given sample. The feasibility of antigen capture assay for broad-spectrum diagnosis of alphaviral infections was evaluated using Sindbis virus (SINV) belonging to the same alphavirus genus, and the results obtained were in agreement with those of CHIKV. In summary, the developed glycan-based virus capture assay can be potentially applied as point-of-care routine diagnostic and titration assay for CHIKV as well for other reemerging alphaviral infections.
C1 [Choudhary, Shweta; Neetu, Neetu; Singh, Vedita Anand; Kumar, Pravindra; Tomar, Shailly] Indian Inst Technol Roorkee, Dept Biotechnol, Roorkee 247667, Uttarakhand, India.
   [Chaudhary, Madhulika] Hi Tech Pathol Lab, Dehradun Rd, Roorkee 247667, Uttarakhand, India.
C3 Indian Institute of Technology System (IIT System); Indian Institute of
   Technology (IIT) - Roorkee
RP Tomar, S (corresponding author), Indian Inst Technol Roorkee, Dept Biotechnol, Roorkee 247667, Uttarakhand, India.
EM shailly.tomar@bt.iitr.ac.in
RI KUMAR, PRAVINDRA/AAF-2859-2020
OI Tomar, Shailly/0000-0002-1730-003X
FU DIC [DIC-P2P-2018-19-04]; Department of Biotechnology (DBT) Govt. of
   India [BT/PR21935/NNT/28/1217/2017]
FX The research leading to these results has received funding from DIC
   under Grant Agreement No. DIC-P2P-2018-19-04 and Department of
   Biotechnology (DBT) Govt. of India [grant number:
   BT/PR21935/NNT/28/1217/2017]. We would like to thank Biotech Consortium
   India Limited, Department of Biotechnology (DBT), Ministry of Science
   and Technology, Government of India, New Delhi, India for their guidance
   and assistance in filing of patent for Chikungunya virus titration and
   detection kit (Indian Patent no. 201911035044, dated 30th Aug, 2019).
CR Aggarwal M, 2017, ANTIVIR RES, V146, P102, DOI 10.1016/j.antiviral.2017.08.015
   Appassakij H, 2013, TRANSFUSION, V53, P2567, DOI 10.1111/j.1537-2995.2012.03960.x
   Banerjee Nilotpal, 2016, VirusDisease, V27, P1, DOI 10.1007/s13337-015-0293-5
   Barrientos LG, 2003, ANTIVIR RES, V58, P47, DOI 10.1016/S0166-3542(02)00183-3
   Boyd MR, 1997, ANTIMICROB AGENTS CH, V41, P1521, DOI 10.1128/AAC.41.7.1521
   Caicedo E.-.Y., 2020, EPIDEMIOLOGY MAYARO, DOI [10.1101/2020.12.10.20247296, DOI 10.1101/2020.12.10.20247296]
   Cho B, 2008, YONSEI MED J, V49, P828, DOI 10.3349/ymj.2008.49.5.828
   Corbett KS, 2020, NATURE, V586, P567, DOI 10.1038/s41586-020-2622-0
   Covés-Datson EM, 2020, P NATL ACAD SCI USA, V117, P2122, DOI 10.1073/pnas.1915152117
   Moizeis RNC, 2018, PATHOG GLOB HEALTH, V112, P182, DOI 10.1080/20477724.2018.1478777
   Fatma B, 2020, ANTIVIR RES, V179, DOI 10.1016/j.antiviral.2020.104808
   Henss L, 2018, VIRUSES-BASEL, V10, DOI 10.3390/v10110592
   Ho YJ, 2015, PLOS ONE, V10, DOI 10.1371/journal.pone.0133511
   Johnson BW, 2016, J INFECT DIS, V214, pS471, DOI 10.1093/infdis/jiw274
   Kaur R, 2019, VIROLOGY, V526, P91, DOI 10.1016/j.virol.2018.10.009
   Kaur R, 2018, VIRUS RES, V256, P209, DOI 10.1016/j.virusres.2018.06.013
   Keyaerts E, 2007, ANTIVIR RES, V75, P179, DOI 10.1016/j.antiviral.2007.03.003
   Lancaster C, 2016, J CHROMATOGR B, V1032, P218, DOI 10.1016/j.jchromb.2016.04.025
   Leung JYS, 2011, ADV VIROL, V2011, DOI 10.1155/2011/249640
   Li J, 2011, PLOS ONE, V6, DOI 10.1371/journal.pone.0022553
   Mudgal R, 2020, FEBS LETT, V594, P678, DOI 10.1002/1873-3468.13642
   Mukhopadhyay S, 2006, STRUCTURE, V14, P63, DOI 10.1016/j.str.2005.07.025
   Murugan SB, 2016, ASIAN PAC J TROP MED, V9, P910, DOI 10.1016/j.apjtm.2016.07.020
   Okabayashi T, 2015, J CLIN MICROBIOL, V53, P382, DOI 10.1128/JCM.02033-14
   Patil DN, 2013, PLOS ONE, V8, DOI 10.1371/journal.pone.0063779
   Patil DN, 2009, ACTA CRYSTALLOGR F, V65, P343, DOI 10.1107/S1744309109006472
   Powers AM, 2007, J GEN VIROL, V88, P2363, DOI 10.1099/vir.0.82858-0
   Puranik NV, 2019, ACS OMEGA, V4, P20335, DOI 10.1021/acsomega.9b02900
   Sharma R, 2016, VIROLOGY, V498, P265, DOI 10.1016/j.virol.2016.08.029
   Singh H, 2018, BIOCHIMIE, V149, P51, DOI 10.1016/j.biochi.2018.04.004
   Smee DF, 2008, ANTIVIR RES, V80, P266, DOI 10.1016/j.antiviral.2008.06.003
   Soumahoro MK, 2011, PLOS NEGLECT TROP D, V5, DOI 10.1371/journal.pntd.0001197
   Swanson MD, 2010, J BIOL CHEM, V285, P8646, DOI 10.1074/jbc.M109.034926
   Thiberville SD, 2013, ANTIVIR RES, V99, P345, DOI 10.1016/j.antiviral.2013.06.009
   Van Bortel W, 2014, EUROSURVEILLANCE, V19, P17, DOI 10.2807/1560-7917.ES2014.19.13.20759
   Vasconcellos AF, 2019, ARCH VIROL, V164, P1205, DOI 10.1007/s00705-019-04174-4
   Voss JE, 2010, NATURE, V468, P709, DOI 10.1038/nature09555
NR 37
TC 4
Z9 4
U1 0
U2 5
PU ELSEVIER
PI AMSTERDAM
PA RADARWEG 29, 1043 NX AMSTERDAM, NETHERLANDS
SN 0168-1702
EI 1872-7492
J9 VIRUS RES
JI Virus Res.
PD SEP
PY 2021
VL 302
AR 198493
DI 10.1016/j.virusres.2021.198493
EA JUL 2021
PG 7
WC Virology
WE Science Citation Index Expanded (SCI-EXPANDED)
SC Virology
GA UD5LK
UT WOS:000687247700004
PM 34175343
DA 2025-07-26
ER

PT J
AU Falconi-Agapito, F
   Kerkhof, K
   Merino, X
   Michiels, J
   Van Esbroeck, M
   Bartholomeeusen, K
   Talledo, M
   Ariën, KK
AF Falconi-Agapito, Francesca
   Kerkhof, Karen
   Merino, Xiomara
   Michiels, Johan
   Van Esbroeck, Marjan
   Bartholomeeusen, Koen
   Talledo, Michael
   Arien, Kevin K.
TI Dynamics of the Magnitude, Breadth and Depth of the Antibody Response at
   Epitope Level Following Dengue Infection
SO FRONTIERS IN IMMUNOLOGY
LA English
DT Article
DE peptide microarray; dengue; antibody epitopes; antibody evolution;
   flavivirus
ID B-CELL EPITOPES; VIRUS-INFECTION; DEPENDENT ENHANCEMENT;
   CROSS-REACTIVITY; PATHOGENESIS; IMMUNODOMINANT; ARBOVIRUSES; PEPTIDE;
   DISEASE; PROTEIN
AB Dengue is a major public health problem in tropical and sub-tropical regions worldwide. Since the Zika epidemic and the increased co-circulation of other arboviruses, the serology-based diagnosis of dengue has become more problematic due to the high antigenic resemblance, especially among the flavivirus family. Therefore, a more comprehensive understanding of the diversity, specificity and temporal evolution of the antibody response following dengue infection is needed. In order to close this knowledge gap, we used a high-density peptide microarray of 9,072 linear peptides covering the entire proteome diversity of dengue, Zika, yellow fever and chikungunya viruses. The IgM and IgG antibody responses were measured against the designed microarray in symptomatic dengue infected individuals from an arbovirus endemic area in Peru and in overseas travelers returning to Belgium, as representatives of multiple-exposed and primary infections, respectively. Serum samples were collected longitudinally across four time points over the period of six months in Peru and over two time points in travelers. We show that epitopes eliciting the strongest flavivirus cross-reactive antibodies, in both primary and secondary infections were concentrated in the capsid, E, NS1, NS3 and NS5 proteins. The IgG antibody responses against NS1 and NS3 followed a rise-and-fall pattern, with peak titers between two to four weeks after onset of illness. The response to the E and NS5 proteins increased rapidly in the acute phase and was maintained at stable levels until at least 6 months after illness. A more scattered IgM antibody reactivity across the viral proteome was observed in the acute phase of the disease and that persisted through the 6-month window. The magnitude, breadth (i.e. number of unique epitopes targeted) and depth (i.e. number of epitope variants recognized) of the IgG response was higher in secondary infections compared to primary infections. For IgM antibodies, the magnitude of the response was higher in primary infected individuals whereas the breadth and depth of the response was lower in this group compared with the endemic subjects. Finally, through this arboviral proteome-wide epitope mapping, we were able to identify IgM and IgG dengue-specific epitopes which can be useful serological markers for dengue diagnosis and serostatus determination.
C1 [Falconi-Agapito, Francesca; Kerkhof, Karen; Michiels, Johan; Bartholomeeusen, Koen; Arien, Kevin K.] Inst Trop Med, Dept Biomed Sci, Unit Virol, Antwerp, Belgium.
   [Falconi-Agapito, Francesca; Merino, Xiomara; Talledo, Michael] Univ Peruana Cayetano Heredia, Inst Med Trop Alexander von Humboldt, Virol Unit, Lima, Peru.
   [Van Esbroeck, Marjan] Inst Trop Med, Dept Clin Sci, Natl Reference Ctr Arboviruses, Antwerp, Belgium.
   [Arien, Kevin K.] Univ Antwerp, Dept Biomed Sci, Antwerp, Belgium.
C3 Institute of Tropical Medicine (ITM); Universidad Peruana Cayetano
   Heredia; Institute of Tropical Medicine (ITM); University of Antwerp
RP Ariën, KK (corresponding author), Inst Trop Med, Dept Biomed Sci, Unit Virol, Antwerp, Belgium.; Ariën, KK (corresponding author), Univ Antwerp, Dept Biomed Sci, Antwerp, Belgium.
EM karien@itg.be
RI Ariën, Kevin/A-7311-2008; Falconi, Francesca/JAX-3328-2023; Hillen,
   Michaël/ABC-8836-2020
OI Falconi, Francesca/0000-0003-2359-7439; Merino Merino, Xiomara
   Jeanleny/0000-0003-1234-6503; Kerkhof, Karen/0000-0002-2208-9902
FU Belgian Directorate-general Development Cooperation and Humanitarian Aid
   (DGD) [4]; European Union's Horizon 2020 research and innovation
   program, under the ZikaPLAN grant [734584.4]; Flanders Innovation &
   Entrepreneurship (VLAIO) [HBC.2018.0327]; Fund for Scientific Research
   Flanders [FWO G054820N]; DGD
FX We acknowledge the support from the Belgian Directorate-general
   Development Cooperation and Humanitarian Aid (DGD) for the Framework
   Agreement 4 project (2017-2021), the European Union's Horizon 2020
   research and innovation program, under the ZikaPLAN grant agreement
   734584.4, the Flanders Innovation & Entrepreneurship (VLAIO) program for
   the Innovation mandate under the GrantAgreement number HBC.2018.0327 and
   the Fund for Scientific Research Flanders (FWO G054820N). FFA holds a
   PhD scholarship funded by the DGD.
CR Amrun SN, 2019, CLIN TRANSL IMMUNOL, V8, DOI 10.1002/cti2.1066
   Andrade DV, 2017, MBIO, V8, DOI [10.1128/mBio.01205-17, 10.1128/mbio.01205-17]
   Ariën KK, 2018, LANCET GLOB HEALTH, V6, pE830, DOI 10.1016/S2214-109X(18)30295-X
   Balmaseda A, 2017, P NATL ACAD SCI USA, V114, P8384, DOI 10.1073/pnas.1704984114
   Bardina SV, 2017, SCIENCE, V356, P175, DOI 10.1126/science.aal4365
   Barzon L, 2018, CLIN INFECT DIS, V66, P1173, DOI 10.1093/cid/cix967
   Campos JLS, 2018, NAT IMMUNOL, V19, P1189, DOI 10.1038/s41590-018-0210-3
   Chanama S, 2004, J CLIN VIROL, V31, P185, DOI 10.1016/j.jcv.2004.03.005
   Chen Y, 2010, VIROLOGY, V398, P290, DOI 10.1016/j.virol.2009.12.010
   Chien YW, 2018, BMC INFECT DIS, V18, DOI 10.1186/s12879-018-3058-0
   de Alwis R, 2014, PLOS PATHOG, V10, DOI 10.1371/journal.ppat.1004386
   Dejnirattisai W, 2010, SCIENCE, V328, P745, DOI 10.1126/science.1185181
   Duangchinda T, 2010, P NATL ACAD SCI USA, V107, P16922, DOI 10.1073/pnas.1010867107
   FALCONAR AKI, 1994, ARCH VIROL, V137, P315, DOI 10.1007/BF01309478
   Falconi-Agapito F, 2020, INT J INFECT DIS, V96, P136, DOI 10.1016/j.ijid.2020.04.087
   Forshey BM, 2010, PLOS NEGLECT TROP D, V4, DOI 10.1371/journal.pntd.0000787
   Garg H, 2021, BMC IMMUNOL, V22, DOI 10.1186/s12865-020-00389-2
   Girard M, 2020, VACCINE, V38, P3989, DOI 10.1016/j.vaccine.2020.04.011
   Guzman MG, 2013, ARCH VIROL, V158, P1445, DOI 10.1007/s00705-013-1645-3
   HALSTEAD SB, 1970, YALE J BIOL MED, V42, P350
   Hertz T, 2017, J IMMUNOL, V198, P4025, DOI 10.4049/jimmunol.1700029
   Hunsperger EA, 2014, PLOS NEGLECT TROP D, V8, DOI 10.1371/journal.pntd.0003171
   Jiang HW, 2020, NAT COMMUN, V11, DOI 10.1038/s41467-020-17488-8
   Johnson BW, 2005, J CLIN MICROBIOL, V43, P4977, DOI 10.1128/JCM.43.10.4977-4983.2005
   Katzelnick LC, 2020, CURR OPIN VIROL, V43, P59, DOI 10.1016/j.coviro.2020.08.006
   Katzelnick LC, 2017, SCIENCE, V358, P929, DOI 10.1126/science.aan6836
   Katzelnick Leah C, 2017, Lancet Infect Dis, V17, pe88, DOI 10.1016/S1473-3099(16)30473-X
   Kerkhof K, 2020, TRENDS MICROBIOL, V28, P276, DOI 10.1016/j.tim.2019.11.005
   Kuno Goro, 2003, Adv Virus Res, V61, P3, DOI 10.1016/S0065-3527(03)61001-8
   KURANE I, 1991, J VIROL, V65, P1823, DOI 10.1128/JVI.65.4.1823-1828.1991
   Ladner JT, 2021, CELL REP MED, V2, DOI 10.1016/j.xcrm.2020.100189
   Lai YC, 2017, SCI REP-UK, V7, DOI 10.1038/s41598-017-07308-3
   Langerak T, 2019, PLOS PATHOG, V15, DOI 10.1371/journal.ppat.1007640
   Leparc-Goffart I, 2009, J CLIN VIROL, V45, P61, DOI 10.1016/j.jcv.2009.02.010
   Lin Yaying, 2015, Bing Du Xue Bao, V31, P665
   Low SL, 2021, PLOS ONE, V16, DOI 10.1371/journal.pone.0244601
   Mathew A, 1996, J CLIN INVEST, V98, P1684, DOI 10.1172/JCI118964
   Mathew A, 2008, IMMUNOL REV, V225, P300, DOI 10.1111/j.1600-065X.2008.00678.x
   Mishra N, 2018, MBIO, V9, DOI 10.1128/mBio.00095-18
   Modis Y, 2005, J VIROL, V79, P1223, DOI 10.1128/JVI.79.2.1223-1231.2005
   Nawa M, 2000, CLIN DIAGN LAB IMMUN, V7, P774, DOI 10.1128/CDLI.7.5.774-777.2000
   Oliveira RAS, 2019, MEM I OSWALDO CRUZ, V114, DOI 10.1590/0074-02760190098
   Pearson CAB, 2019, J R SOC INTERFACE, V16, DOI 10.1098/rsif.2019.0234
   Peeling RW, 2010, NAT REV MICROBIOL, pS30, DOI 10.1038/nrmicro2459
   Prince HE, 2011, CLIN VACCINE IMMUNOL, V18, P2183, DOI 10.1128/CVI.05425-11
   Priyamvada L, 2016, J VIROL, V90, P5574, DOI 10.1128/JVI.03203-15
   Proesmans S, 2019, PLOS NEGLECT TROP D, V13, DOI 10.1371/journal.pntd.0007047
   Rathore APS, 2020, FRONT IMMUNOL, V11, DOI 10.3389/fimmu.2020.00334
   Roehrig JT, 1998, VIROLOGY, V246, P317, DOI 10.1006/viro.1998.9200
   Rouvinski A, 2017, NAT COMMUN, V8, DOI 10.1038/ncomms15411
   SAGE Working Group on Dengue Vaccines and WHO Secretariat, 2018, Background paper on dengue vaccines
   Santiago GA, 2013, PLOS NEGLECT TROP D, V7, DOI 10.1371/journal.pntd.0002311
   Simmons G, 2018, CLIN INFECT DIS, V66, P1181, DOI 10.1093/cid/cix972
   Sridhar S, 2018, NEW ENGL J MED, V379, P327, DOI [10.1056/NEJMoa1800820, 10.1056/nejmoa1800820]
   Stephenson KE, 2015, J IMMUNOL METHODS, V416, P105, DOI 10.1016/j.jim.2014.11.006
   Stettler K, 2016, SCIENCE, V353, P823, DOI 10.1126/science.aaf8505
   Sultana H, 2009, J IMMUNOL, V183, P650, DOI 10.4049/jimmunol.0900093
   The City Government of Baguio, 2020, EP UPD DENG YEAR REP
   Tian Y, 2019, FRONT IMMUNOL, V10, DOI 10.3389/fimmu.2019.02125
   Tyson J, 2019, PLOS NEGLECT TROP D, V13, DOI 10.1371/journal.pntd.0007649
   Van den Bossche D, 2019, EUR J CLIN MICROBIOL, V38, P771, DOI 10.1007/s10096-019-03472-8
   van Meer MPA, 2017, J CLIN VIROL, V92, P25, DOI 10.1016/j.jcv.2017.05.001
   Weaver SC, 2009, INFECT GENET EVOL, V9, P523, DOI 10.1016/j.meegid.2009.02.003
   Wilder-Smith A, 2021, LANCET INFECT DIS, V21, P442, DOI 10.1016/S1473-3099(20)30722-2
   Wilder-Smith A, 2019, LANCET, V393, P350, DOI 10.1016/S0140-6736(18)32560-1
   Zidane N, 2013, BMC INFECT DIS, V13, DOI 10.1186/1471-2334-13-302
NR 66
TC 12
Z9 12
U1 0
U2 8
PU FRONTIERS MEDIA SA
PI LAUSANNE
PA AVENUE DU TRIBUNAL FEDERAL 34, LAUSANNE, CH-1015, SWITZERLAND
SN 1664-3224
J9 FRONT IMMUNOL
JI Front. Immunol.
PD JUL 5
PY 2021
VL 12
AR 686691
DI 10.3389/fimmu.2021.686691
PG 21
WC Immunology
WE Science Citation Index Expanded (SCI-EXPANDED)
SC Immunology
GA TK7SV
UT WOS:000674356100001
PM 34290707
OA Green Published, gold
DA 2025-07-26
ER

PT J
AU Fu, YS
   Chen, TH
   Weng, LB
   Huang, LY
   Lai, D
   Weng, CF
AF Fu, Yaw-Syan
   Chen, Ting-Hsu
   Weng, Lebin
   Huang, Liyue
   Lai, Dong
   Weng, Ching-Feng
TI Pharmacological properties and underlying mechanisms of curcumin and
   prospects in medicinal potential
SO BIOMEDICINE & PHARMACOTHERAPY
LA English
DT Review
DE Curcumin; Turmeric; Anti-virus; Anti-hyperglycemia; Anti-inflammation;
   Anti-oxidation
ID OXIDATIVE STRESS; VIRUS-INFECTION; NATURAL-PRODUCTS; INFLAMMATION;
   ACTIVATION; LIVER; CHIKUNGUNYA; ANTICANCER; EXPRESSION; AUTOPHAGY
AB Curcumin, isolated from Curcuma longa L., is a fat-soluble natural compound that can be obtained from ginger plant tuber roots, which accumulative evidences have demonstrated that it can resist viral and microbial infection and has anti-tumor, reduction of blood lipid and blood glucose, antioxidant and removal of free rad-icals, and is active against numerous disorders various chronic diseases including cardiovascular, pulmonary, neurological and autoimmune diseases. In this article is highlighted the recent evidence of curcuminoids applied in sevral aspects of medical problem particular in COVID-19 pandemics. We have searched several literature databases including MEDLINE (PubMed), EMBASE, the Web of Science, Cochrane Library, Google Scholar, and the ClinicalTrials.gov website via using curcumin and medicinal properties as a keyword. All studies published from the time when the database was established to May 2021 was retrieved. This review article summarizes the growing confirmation for the mechanisms related to curcumin's physiological and pharmacological effects with related target proteins interaction via molecular docking. The purpose is to provide deeper insight and un-derstandings of curcumin's medicinal value in the discovery and development of new drugs. Curcumin could be used in the prevention or therapy of cardiovascular disease, respiratory diseases, cancer, neurodegeneration, infection, and inflammation based on cellular biochemical, physiological regulation, infection suppression and immunomodulation.
C1 [Fu, Yaw-Syan; Chen, Ting-Hsu; Weng, Lebin; Huang, Liyue; Weng, Ching-Feng] Xiamen Med Coll, Sch Basic Med, Dept Physiol, Xiamen 361023, Fujian, Peoples R China.
   [Lai, Dong] Xiamen Med Coll, Affiliated Hosp 2, Dept Transfus, Xiamen 361021, Fujian, Peoples R China.
C3 Xiamen Medical College; Xiamen Medical College
RP Weng, CF (corresponding author), Xiamen Med Coll, Sch Basic Med, Dept Physiol, Xiamen 361023, Fujian, Peoples R China.
EM yawsyan@gmail.com; 410613031@gms.ndhu.edu.tw; annycat202006@outlook.com;
   hly0915@163.com; ld727476@163.com; cfweng@gms.ndhu.edu.tw
OI Chen, Ting-Hsu/0000-0002-5596-3600
FU Xiamen Medical College, Fujian, China [K201903]
FX The financial support received from Xiamen Medical College, Fujian,
   China, grant ID: K201903.
CR Abrahams S, 2019, NEUROSCIENCE, V406, P1, DOI 10.1016/j.neuroscience.2019.02.020
   Adnan M, 2019, J PHARM PHARMACOL, V71, P1599, DOI 10.1111/jphp.13156
   Ahmad RS, 2020, EVID-BASED COMPL ALT, V2020, DOI 10.1155/2020/7656919
   Alok A, 2015, J CLIN DIAGN RES, V9, pZE01, DOI 10.7860/JCDR/2015/13857.6552
   Ashrafizadeh M, 2020, PHYTOTHER RES, V34, P1745, DOI 10.1002/ptr.6642
   Baikerikar S, 2017, PHARMACOGN RES, V9, pS15, DOI 10.4103/pr.pr_30_17
   Baj T, 2018, RECENT PATENTS INFLA, V12, P69, DOI [10.2174/1872213x12666180703163824, 10.2174/1872213X12666180703163824]
   Baldi A, 2020, INT J MOL SCI, V21, DOI 10.3390/ijms21051839
   Bavarsad K, 2019, PHARMACOL RES, V141, P53, DOI 10.1016/j.phrs.2018.12.014
   Baziar N, 2020, PHYTOTHER RES, V34, P464, DOI 10.1002/ptr.6542
   C.P. Commission, 2015, PHARMACOPOEIA PEOPLE, P218
   Chen HW, 2007, J ENDOTOXIN RES, V13, P15, DOI 10.1177/0968051907078605
   Chen J, 2016, EUR J PHARMACOL, V772, P33, DOI 10.1016/j.ejphar.2015.12.038
   Chen LW, 2018, INT IMMUNOPHARMACOL, V61, P1, DOI 10.1016/j.intimp.2018.04.041
   Chen M, 2018, NEURAL REGEN RES, V13, P742, DOI 10.4103/1673-5374.230303
   Chen WTL, 2014, NUTR RES, V34, P585, DOI 10.1016/j.nutres.2014.06.010
   Dai JP, 2018, INT IMMUNOPHARMACOL, V54, P177, DOI 10.1016/j.intimp.2017.11.009
   Den Hartogh DJ, 2020, NUTRIENTS, V12, DOI 10.3390/nu12010118
   Den Hartogh DJ, 2020, NUTRIENTS, V12, DOI 10.3390/nu12010058
   Derosa G, 2016, PHARMACOL RES, V111, P394, DOI 10.1016/j.phrs.2016.07.004
   Dewanjee S, 2020, INT J MOL SCI, V21, DOI 10.3390/ijms21062217
   Dupin I, 2018, AM J RESP CELL MOL, V58, P288, DOI 10.1165/rcmb.2017-0301PS
   Dutta K, 2009, J NEUROIMMUNE PHARM, V4, P328, DOI 10.1007/s11481-009-9158-2
   Giordano A, 2019, NUTRIENTS, V11, DOI 10.3390/nu11102376
   Gonçalves PB, 2019, EUR J MED CHEM, V163, P911, DOI 10.1016/j.ejmech.2018.12.020
   Gopi S, 2021, J LIPOSOME RES, V31, P356, DOI 10.1080/08982104.2020.1820521
   Gouda MM, 2019, INFLAMMATION, V42, P1160, DOI 10.1007/s10753-019-01010-4
   Gunnink LK, 2016, BIOCHIMIE, V125, P179, DOI 10.1016/j.biochi.2016.03.014
   Guo C, 2017, TOXICOL APPL PHARM, V328, P1, DOI 10.1016/j.taap.2017.05.001
   Gupta H, 2020, CLIN EXP DERMATOL, V45, P902, DOI 10.1111/ced.14357
   Gupta SC, 2013, MOL NUTR FOOD RES, V57, P1510, DOI 10.1002/mnfr.201100741
   Hadi A, 2019, PHARMACOL RES, V150, DOI 10.1016/j.phrs.2019.104505
   Hesari A, 2018, J CELL BIOCHEM, V119, P7898, DOI 10.1002/jcb.26829
   Hewlings SJ, 2017, FOODS, V6, DOI 10.3390/foods6100092
   Hidaka H, 2002, CANCER-AM CANCER SOC, V95, P1206, DOI 10.1002/cncr.10812
   Hosseini SA, 2021, BIOFACTORS, V47, P250, DOI 10.1002/biof.1713
   Huang J, 2019, J HUM NUTR DIET, V32, P591, DOI 10.1111/jhn.12648
   Huang LF, 2018, J MOL NEUROSCI, V64, P129, DOI 10.1007/s12031-017-1006-x
   Ilyas EII, 2016, ADV PHARMACOL SCI, V2016, DOI 10.1155/2016/6173648
   Jalali M, 2020, COMPLEMENT THER MED, V48, DOI 10.1016/j.ctim.2019.102283
   Kahkhaie KR, 2019, INFLAMMOPHARMACOLOGY, V27, P885, DOI 10.1007/s10787-019-00607-3
   Kanubaddi KR, 2018, INT J NANOMED, V13, P8473, DOI 10.2147/IJN.S179484
   Karimian MS, 2017, CURR PHARM DESIGN, V23, P2462, DOI 10.2174/1381612823666170222122822
   Kaur Ginpreet, 2016, J Complement Integr Med, V13, P247, DOI 10.1515/jcim-2016-0016
   Kim Y, 2018, INT J ENV RES PUB HE, V15, DOI 10.3390/ijerph15102093
   Kocaadam B, 2017, CRIT REV FOOD SCI, V57, P2889, DOI 10.1080/10408398.2015.1077195
   Kumari A, 2017, INFLAMMOPHARMACOLOGY, V25, P329, DOI 10.1007/s10787-017-0334-3
   Kunnumakkara AB, 2017, CLIN SCI, V131, P1781, DOI 10.1042/CS20160935
   Lai YN, 2020, ARCH PHARM RES, V43, P489, DOI 10.1007/s12272-020-01230-5
   Lelli D, 2017, PHARMACOL RES, V115, P133, DOI 10.1016/j.phrs.2016.11.017
   Li C, 2019, PHYTOTHER RES, V33, P1302, DOI 10.1002/ptr.6324
   Lin XH, 2017, CURR PHARM DESIGN, V23, P4122, DOI 10.2174/1381612823666170704123620
   Liu LM, 2019, BIOMED RES INT, V2019, DOI 10.1155/2019/8592921
   Mamgain S, 2015, BIOINFORMATION, V11, P236, DOI 10.6026/97320630011236
   Maurya Vimal K., 2020, VirusDisease, V31, P179, DOI 10.1007/s13337-020-00598-8
   Mirani A, 2019, DRUG DELIV TRANSL RE, V9, P828, DOI 10.1007/s13346-019-00633-2
   Moghadamtousi SZ, 2014, BIOMED RES INT-UK, V2014, DOI 10.1155/2014/186864
   Mokhtari-Zaer A, 2019, J CELL PHYSIOL, V234, P214, DOI 10.1002/jcp.26848
   Mollazadeh H, 2019, CRIT REV FOOD SCI, V59, P89, DOI 10.1080/10408398.2017.1358139
   Momtazi-Borojeni AA, 2018, AUTOIMMUN REV, V17, P125, DOI 10.1016/j.autrev.2017.11.016
   Mounce BC, 2017, ANTIVIR RES, V142, P148, DOI 10.1016/j.antiviral.2017.03.014
   Mukherjee S, 2020, BIOCHEM PHARMACOL, V176, DOI 10.1016/j.bcp.2020.113824
   Nabila Najwa, 2020, Pharmaceutical Nanotechnology, V8, P54, DOI 10.2174/2211738507666191210163408
   Panahi Y, 2019, J CELL PHYSIOL, V234, P1165, DOI 10.1002/jcp.27096
   Pivari F, 2019, NUTRIENTS, V11, DOI 10.3390/nu11081837
   Prasad S, 2015, FOOD FUNCT, V6, P3412, DOI [10.1039/C5FO00485C, 10.1039/c5fo00485c]
   Qin Y, 2014, ACTA PHARM SIN B, V4, P284, DOI 10.1016/j.apsb.2014.06.006
   Rahimi K, 2019, AUTOIMMUN REV, V18, P738, DOI 10.1016/j.autrev.2019.05.012
   Rai Balwant, 2010, J Oral Sci, V52, P251
   Richart SM, 2018, J FOOD DRUG ANAL, V26, P1015, DOI 10.1016/j.jfda.2017.12.006
   Roxo DF, 2019, DIABETOL METAB SYNDR, V11, DOI 10.1186/s13098-019-0431-0
   Saber-Moghaddam N, 2021, PHYTOTHER RES, V35, P2616, DOI 10.1002/ptr.7004
   Saberi-Karimian M, 2020, COMPLEMENT THER MED, V49, DOI 10.1016/j.ctim.2020.102322
   Samarghandian S, 2017, BIOMED PHARMACOTHER, V87, P223, DOI 10.1016/j.biopha.2016.12.105
   Schmitz K, 2015, PHARMACOL THERAPEUT, V148, P85, DOI 10.1016/j.pharmthera.2014.11.015
   Shafabakhsh R, 2019, PHARMACOL RES, V147, DOI 10.1016/j.phrs.2019.104353
   Shiu TY, 2017, PLOS ONE, V12, DOI 10.1371/journal.pone.0181299
   Soleimani V, 2018, PHYTOTHER RES, V32, P985, DOI 10.1002/ptr.6054
   Song ZF, 2015, FOOD FUNCT, V6, P461, DOI [10.1039/C4FO00608A, 10.1039/c4fo00608a]
   Stohs SJ, 2020, MOLECULES, V25, DOI 10.3390/molecules25061397
   Storka A, 2015, INT J CLIN PHARM TH, V53, P54, DOI 10.5414/CP202076
   Sun YF, 2017, J INTERF CYTOK RES, V37, P449, DOI 10.1089/jir.2017.0069
   Tabeshpour J, 2018, J CELL BIOCHEM, V119, P8713, DOI 10.1002/jcb.27192
   Taghipour YD, 2019, INT J NANOMED, V14, P5303, DOI 10.2147/IJN.S213831
   Tajuddin WNBWM, 2019, NUTRIENTS, V11, DOI 10.3390/nu11122989
   Tang MX, 2017, J ALZHEIMERS DIS, V58, P1003, DOI 10.3233/JAD-170188
   Teymouri M, 2017, BIOFACTORS, V43, P331, DOI 10.1002/biof.1344
   Thimmulappa RK, 2021, HELIYON, V7, DOI 10.1016/j.heliyon.2021.e06350
   Ulamek-Koziol M, 2020, INT J MOL SCI, V21, DOI 10.3390/ijms21020517
   Umashankar V, 2021, FRONT MED-LAUSANNE, V8, DOI 10.3389/fmed.2021.672629
   Venkataraman T, 2017, ANTIVIR RES, V143, P142, DOI 10.1016/j.antiviral.2017.03.022
   Vollono L, 2019, NUTRIENTS, V11, DOI 10.3390/nu11092169
   von Rhein C, 2016, ANTIVIR RES, V125, P51, DOI 10.1016/j.antiviral.2015.11.007
   Vora J, 2020, J BIOMOL STRUCT DYN, V38, P1726, DOI 10.1080/07391102.2019.1615002
   Vora J, 2019, J BIOMOL STRUCT DYN, V37, P131, DOI 10.1080/07391102.2017.1420489
   Voulgaropoulou SD, 2019, BRAIN RES, V1725, DOI 10.1016/j.brainres.2019.146476
   Wang C, 2014, EUR J PHARMACOL, V740, P312, DOI 10.1016/j.ejphar.2014.06.051
   Wang J, 2020, Zhonghua Shao Shang Za Zhi, V36, P691, DOI 10.3760/cma.j.cn501120-20200307-00132
   Wei ZQ, 2017, WORLD J GASTROENTERO, V23, P6252, DOI 10.3748/wjg.v23.i34.6252
   Wen CC, 2007, J MED CHEM, V50, P4087, DOI 10.1021/jm070295s
   Xia MY, 2018, MOL MED REP, V17, P1963, DOI 10.3892/mmr.2017.8085
   Xu YM, 2017, INFLUENZA OTHER RESP, V11, P457, DOI 10.1111/irv.12459
   Yang M, 2019, NUTRIENTS, V11, DOI 10.3390/nu11051004
   Yang XX, 2017, NANOSCALE, V9, P16086, DOI 10.1039/c7nr06520e
   Yu JH, 2013, PLOS ONE, V8, DOI [10.1371/journal.pone.0055934, 10.1371/journal.pone.0057564]
   Yu J, 2017, J MED FOOD, V20, P1176, DOI 10.1089/jmf.2017.3964
   Yuan J, 2018, INFLAMMATION, V41, P1804, DOI 10.1007/s10753-018-0823-6
   Yue GGL, 2016, PHARMACOL RES, V111, P43, DOI 10.1016/j.phrs.2016.05.025
   Zahedipour F, 2020, PHYTOTHER RES, V34, P2911, DOI 10.1002/ptr.6738
   Zhang L, 2015, PLOS ONE, V10, DOI 10.1371/journal.pone.0122415
   Zhang Y, 2014, INT J INFECT DIS, V24, P30, DOI 10.1016/j.ijid.2014.02.011
   Zhong WH, 2016, BIOMED PHARMACOTHER, V83, P302, DOI 10.1016/j.biopha.2016.06.036
   Zhu T, 2019, MEDIAT INFLAMM, V2019, DOI 10.1155/2019/4927430
   Zielinska A, 2020, MEDICINA-LITHUANIA, V56, DOI 10.3390/medicina56070336
   Zingg JM, 2013, BIOFACTORS, V39, P101, DOI 10.1002/biof.1072
NR 115
TC 161
Z9 167
U1 25
U2 82
PU ELSEVIER FRANCE-EDITIONS SCIENTIFIQUES MEDICALES ELSEVIER
PI ISSY-LES-MOULINEAUX
PA 65 RUE CAMILLE DESMOULINS, CS50083, 92442 ISSY-LES-MOULINEAUX, FRANCE
SN 0753-3322
EI 1950-6007
J9 BIOMED PHARMACOTHER
JI Biomed. Pharmacother.
PD SEP
PY 2021
VL 141
AR 111888
DI 10.1016/j.biopha.2021.111888
EA JUL 2021
PG 9
WC Medicine, Research & Experimental; Pharmacology & Pharmacy
WE Science Citation Index Expanded (SCI-EXPANDED)
SC Research & Experimental Medicine; Pharmacology & Pharmacy
GA UM0BV
UT WOS:000693006700006
PM 34237598
OA gold
DA 2025-07-26
ER

PT J
AU Gilkey, PL
   Ortiz, DL
   Kowalo, T
   Troyo, A
   Sirot, LK
AF Gilkey, Patrick L.
   Ortiz, Diana L.
   Kowalo, Tia
   Troyo, Adriana
   Sirot, Laura K.
TI Host-Feeding Patterns of the Mosquito Assemblage at Lomas Barbudal
   Biological Reserve, Guanacaste, Costa Rica
SO JOURNAL OF MEDICAL ENTOMOLOGY
LA English
DT Article
DE mosquito-borne disease; ecology; feeding-behavior; molecular biology;
   tropical entomology
ID EASTERN EQUINE ENCEPHALITIS; WEST-NILE-VIRUS; WHITE-TAILED DEER;
   ERRATICUS DIPTERA-CULICIDAE; BLOODMEAL IDENTIFICATION;
   DIROFILARIA-IMMITIS; VECTORS; CULEX; AEDES; CHIKUNGUNYA
AB Mosquito-borne pathogens have spread throughout tropical regions of the Western Hemisphere causing increased burden of disease in the region. Outbreaks of dengue fever, yellow fever, chikungunya, West Nile, and Zika have occurred over the past several years. Mosquito blood-feeding patterns need to be assayed to assist in determining which vertebrates could act as hosts of these mosquito-borne pathogens and which mosquito species could act as vectors. We conducted bloodmeal analyses of mosquitoes collected at Lomas Barbudal Biological Reserve, a dry tropical forest reserve in Costa Rica. Mosquitoes were collected using backpack aspirators and light, gravid, and resting traps, and then identified morphologically. Blood-fed mosquitoes underwent DNA extraction, PCR amplification, and sequencing of the vertebrate cytochrome b and cytochrome c oxidase 1 genes to identify vertebrate bloodmeal hosts. Several mosquitoes known to vector pathogens were found including Culex (Melanoconion) erraticus Dyar & Knab (Diptera: Culicidae), Cx. (Mel.) pedroi Sirivanakarn & Belkin, Aedes (Stegomyia) albopictus Skuse, Ae. (Ochlerotatus) scapularis Rondani, Ae. (Och.) serratus Theobald, and Ae. (Och.) taeniorhynchus Wiedemann. The most common bloodmeal hosts were basilisk lizards (Basiliscus vittatus) Wiegmann (Squamata: Corytophanidae) in Culex (Linnaeus) species and white-tailed deer (Odocoileus virginianus) Zimmermann (Artiodactyla: Cervidae) in Aedes (Meigen) species. These results show the diversity of mosquito species in a tropical dry deciduous forest and identify associations between mosquito vectors and potential pathogen reservoir hosts. Our study highlights the importance of understanding interactions between vector species and their hosts that could serve as predictors for the potential emergence or resurgence of mosquito-borne pathogens in Costa Rica.
C1 [Gilkey, Patrick L.; Sirot, Laura K.] Coll Wooster, Dept Biol, Wooster, OH 44691 USA.
   [Gilkey, Patrick L.] Univ Southern Mississippi, Sch Biol Environm & Earth Sci, Hattiesburg, MS 39406 USA.
   [Ortiz, Diana L.] Westminster Coll, Biol Program, New Wilmington, PA 16172 USA.
   [Kowalo, Tia] Westminster Coll, Environm Sci Program, New Wilmington, PA 16172 USA.
   [Troyo, Adriana] Univ Costa Rica, Ctr Invest Enfermedades Trop CIET, Lab Invest Vectores LIVE, San Jose, Costa Rica.
   [Sirot, Laura K.] Univ Costa Rica, Fac Microbiol, Dept Parasitol, San Jose, Costa Rica.
C3 University System of Ohio; College of Wooster; University of Southern
   Mississippi; Westminster College Pennsylvania; Westminster College
   Pennsylvania; Universidad Costa Rica; Universidad Costa Rica
RP Sirot, LK (corresponding author), Coll Wooster, Dept Biol, Wooster, OH 44691 USA.; Sirot, LK (corresponding author), Univ Costa Rica, Fac Microbiol, Dept Parasitol, San Jose, Costa Rica.
EM Lsirot@wooster.edu
RI Troyo, Adriana/H-6506-2016
OI Troyo, Adriana/0000-0001-9513-9969; Gilkey, Patrick/0000-0002-7941-1181
FU College of Wooster Department of Biology and Henry J. Copeland Funds;
   Westminster College's Drinko Center; Westminster College's
   Dietz-Sullivan Research Experience; Universidade Costa Rica EcoVector
   Research Network [B9-779]; College of Wooster's Henry Luce III
   Distinguished Scholarship Award; Kendall-Rives Latin American Research
   Award; William H. Wilson Fund Award; University of Costa Rica's
   EcoVector research network [B9-779]
FX P. G. was supported by The College of Wooster Department of Biology and
   Henry J. Copeland Funds. T. K. and D. O. were supported by Westminster
   College's Drinko Center through the Student Travel Grant, Student
   Research Grant, and Summer Research Fellowship Program, and Westminster
   College's Dietz-Sullivan Research Experience. A. T. was supported in
   part by Universidade Costa Rica EcoVector Research Network (project
   B9-779). L. K. S. was supported by The College of Wooster's Henry Luce
   III Distinguished Scholarship Award, the Kendall-Rives Latin American
   Research Award, and the William H. Wilson Fund Award. We would like to
   thank Brian Carlson for guidance on bloodmeal analysis, Ivan Coronado
   for support of lab work, Rolando Moriera-Soto for help with
   trouble-shooting PCR, and Susan Perry and the staff of Lomas Barbudal
   Biological Reserve including Manrique Montes Obando, Seidy Rosales, and
   Orlando Ordonez for their support during specimen collection. A. T. was
   supported in part by University of Costa Rica's EcoVector research
   network (project B9-779). We would like to thank Melania Munoz and the
   staff of CONAGEBIO and MINAE for support and helpful guidance through
   the permitting process. We would like to thank Mick Smith for assistance
   with creating the sampling map of Lomas Barbudal Biological Reserve.
   This study was granted permits from Costa Rica's Ministry for the
   Environment and Energy and National Commission for the Management of
   Biodiversity (R-030-2017-OT-CONAGEBIO) for the collection and processing
   of mosquitoes and genetic material.
CR Alcaide M, 2009, PLOS ONE, V4, DOI 10.1371/journal.pone.0007092
   Ali Oshaghi M, 2006, EXP PARASITOL, V112, P232, DOI 10.1016/j.exppara.2005.11.008
   Apperson CS, 2004, VECTOR-BORNE ZOONOT, V4, P71, DOI 10.1089/153036604773083013
   Area de Conservacion Guanacaste, 2017, PROGR PREV PROT CONT
   Bingham AM, 2016, J MED ENTOMOL, V53, P473, DOI 10.1093/jme/tjv195
   Blackmore CGM, 1998, AM J TROP MED HYG, V59, P704, DOI 10.4269/ajtmh.1998.59.704
   Blosser EM, 2016, ACTA TROP, V164, P352, DOI 10.1016/j.actatropica.2016.10.001
   Bosco-Lauth AM, 2018, AM J TROP MED HYG, V98, P841, DOI 10.4269/ajtmh.17-0730
   Brown R, 2018, PARASITE VECTOR, V11, DOI 10.1186/s13071-018-2926-1
   Brugman VA, 2017, PARASITE VECTOR, V10, DOI 10.1186/s13071-017-2098-4
   Burkett-Cadena N, 2013, J VECTOR ECOL, V38, P12, DOI 10.1111/j.1948-7134.2013.12004.x
   Cauchemez S, 2014, EUROSURVEILLANCE, V19, P15, DOI 10.2807/1560-7917.ES2014.19.28.20854
   Centro de Conservacion Patrimonio Cultural, 2020, 8 VEN
   Chaverri L. G., 1995, CLAVE FOTOGRAFICA HE
   Chaves LF, 2020, MICROORGANISMS, V8, DOI 10.3390/microorganisms8070984
   Chaves LF, 2010, FRONT ZOOL, V7, DOI 10.1186/1742-9994-7-3
   Chaves M. F. C., 2018, VOZ GUANACASTE
   Chirebvu E, 2015, J VECTOR ECOL, V40, P129, DOI 10.1111/jvec.12141
   Christensen HA, 1996, AM J TROP MED HYG, V55, P202, DOI 10.4269/ajtmh.1996.55.202
   CLARK-GIL S, 1983, Mosquito Systematics, V15, P151
   Clements A. N., 1999, BIOL MOSQUITOES, V2, P630
   Cohen SB, 2009, AM J TROP MED HYG, V81, P452, DOI 10.4269/ajtmh.2009.81.452
   Cupp EW, 2004, AM J TROP MED HYG, V71, P272, DOI 10.4269/ajtmh.2004.71.272
   Darsie R. F., 1969, MANUAL MALARIA ENTOM, P64
   de la Puente JM, 2020, FRONT VET SCI, V7, DOI 10.3389/fvets.2020.00460
   de Macedo FC, 1998, MEM I OSWALDO CRUZ, V93, P435, DOI 10.1590/S0074-02761998000400003
   Dolz G, 2019, PLOS ONE, V14, DOI 10.1371/journal.pone.0219271
   BERLIN O G W, 1980, Contributions of the American Entomological Institute, V17, P1
   Ferro C, 2003, EMERG INFECT DIS, V9, P49
   FRANKIE GW, 1988, BIOTROPICA, V20, P301, DOI 10.2307/2388320
   Hobson-Peters J, 2011, VECTOR-BORNE ZOONOT, V11, P1081, DOI 10.1089/vbz.2010.0198
   ISSEL CJ, 1972, AM J TROP MED HYG, V21, P979, DOI 10.4269/ajtmh.1972.21.979
   Jacobson ER, 2005, J WILDLIFE DIS, V41, P96, DOI 10.7589/0090-3558-41.1.96
   Kent RJ, 2009, MOL ECOL RESOUR, V9, P4, DOI 10.1111/j.1755-0998.2008.02469.x
   Kent RJ, 2005, AM J TROP MED HYG, V73, P336, DOI 10.4269/ajtmh.2005.73.336
   Klenk K, 2003, AM J TROP MED HYG, V69, P260, DOI 10.4269/ajtmh.2003.69.260
   Leparc-Goffart I, 2014, LANCET, V383, P514, DOI 10.1016/S0140-6736(14)60185-9
   Manrique-Saide P, 2010, MED VET ENTOMOL, V24, P456, DOI 10.1111/j.1365-2915.2010.00884.x
   MARTIN DH, 1972, AM J EPIDEMIOL, V95, P565, DOI 10.1093/oxfordjournals.aje.a121426
   McLean RG, 1996, J WILDLIFE DIS, V32, P444, DOI 10.7589/0090-3558-32.3.444
   Mendenhall IH, 2012, J MED ENTOMOL, V49, P1092, DOI 10.1603/ME11260
   Molaei G, 2008, J MED ENTOMOL, V45, P1143, DOI 10.1603/0022-2585(2008)45[1143:HPOPMV]2.0.CO;2
   Musso D, 2016, CLIN MICROBIOL REV, V29, P487, DOI 10.1128/CMR.00072-15
   Mwangangi Joseph M., 2007, Journal of Vector Borne Diseases, V44, P44
   Navarro J.-C., 2017, Human Virology in Latin America: From Biology to Control, P169, DOI [10.1007/978-3-319-54567-7_9, DOI 10.1007/978-3-319-54567-7_9]
   Norris DouglasE., 2004, EcoHealth, V1, P19, DOI DOI 10.1007/S10393-004-0008-7
   Oliveira ARS, 2018, ANN ENTOMOL SOC AM, V111, P295, DOI 10.1093/aesa/say025
   Ortega JA, 2011, BIOLOGY AND MANAGEMENT OF WHITE-TAILED DEER, P565
   Potter M. A., 2018, WRBU KEYS MED IMPORT
   Powers AM, 2007, J GEN VIROL, V88, P2363, DOI 10.1099/vir.0.82858-0
   Programa de Prevencion Proteccion y Control, 2017, CAZ IL VEN COL BLANC
   Reeves Lawrence E, 2018, PLoS Negl Trop Dis, V12, pe0006767, DOI 10.1371/journal.pntd.0006767
   Rose LM, 2003, INT J PRIMATOL, V24, P759, DOI 10.1023/A:1024624721363
   Sanchez F, 2019, MATH BIOSCI ENG, V16, P2738, DOI 10.3934/mbe.2019136
   Savage HM, 2007, VECTOR-BORNE ZOONOT, V7, P365, DOI 10.1089/vbz.2006.0602
   Schmitt SM, 2007, J WILDLIFE DIS, V43, P635, DOI 10.7589/0090-3558-43.4.635
   Soto-Garita C, 2016, AM J TROP MED HYG, V95, P201, DOI 10.4269/ajtmh.15-0835
   Tadei WP, 1998, AM J TROP MED HYG, V59, P325, DOI 10.4269/ajtmh.1998.59.325
   Tate CM, 2005, J WILDLIFE DIS, V41, P241, DOI 10.7589/0090-3558-41.1.241
   Troyo A, 2006, REV PANAM SALUD PUBL, V20, P350, DOI 10.1590/S1020-49892006001000012
   Turell MJ, 2008, J MED ENTOMOL, V45, P720, DOI 10.1603/0022-2585(2008)45[720:SOPMTE]2.0.CO;2
   Vasilakis N, 2011, NAT REV MICROBIOL, V9, P532, DOI 10.1038/nrmicro2595
   Vicente-Santos A, 2017, PLOS NEGLECT TROP D, V11, DOI 10.1371/journal.pntd.0005537
   WASHINO RK, 1983, ANNU REV ENTOMOL, V28, P179, DOI 10.1146/annurev.en.28.010183.001143
   Weaver SC, 2004, NAT REV MICROBIOL, V2, P789, DOI 10.1038/nrmicro1006
   White G, 2011, AM J TROP MED HYG, V85, P421, DOI 10.4269/ajtmh.2011.11-0006
   Williams CR, 2006, J AM MOSQUITO CONTR, V22, P296, DOI 10.2987/8756-971X(2006)22[296:FEOTBC]2.0.CO;2
   Zhang Z, 2000, J COMPUT BIOL, V7, P203, DOI 10.1089/10665270050081478
NR 68
TC 1
Z9 1
U1 3
U2 9
PU OXFORD UNIV PRESS INC
PI CARY
PA JOURNALS DEPT, 2001 EVANS RD, CARY, NC 27513 USA
SN 0022-2585
EI 1938-2928
J9 J MED ENTOMOL
JI J. Med. Entomol.
PD NOV
PY 2021
VL 58
IS 6
BP 2058
EP 2066
DI 10.1093/jme/tjab113
EA JUL 2021
PG 9
WC Entomology; Veterinary Sciences
WE Science Citation Index Expanded (SCI-EXPANDED)
SC Entomology; Veterinary Sciences
GA YA5GQ
UT WOS:000738361700006
PM 34224564
OA Green Published
DA 2025-07-26
ER

PT J
AU Rueda-Lopes, FC
   da Cruz, LCH
   Fontes, FL
   Herlinger, AL
   Ferreira, OD
   de Aguiar, RS
   Vasconcelos, CCF
   do Nascimento, OJM
   Alves-Leon, SV
AF Rueda-Lopes, Fernanda Cristina
   Hygino da Cruz, Luiz Celso
   Fontes, Fabricia Lima
   Herlinger, Alice Laschuk
   Ferreira Junior, Orlando da Costa
   de Aguiar, Renato Santana
   Ferreira Vasconcelos, Claudia Cristina
   Moreira do Nascimento, Osvaldo Jose
   Alves-Leon, Soniza Vieira
TI Clinical and magnetic resonance imaging patterns of extensive
   Chikungunya virus-associated myelitis
SO JOURNAL OF NEUROVIROLOGY
LA English
DT Article
DE Chikungunya; Neurological complications; Myelitis
ID NEUROLOGICAL COMPLICATIONS; INFECTION; DISEASE
AB Chikungunya fever is an arbovirus infection transmitted by the same mosquito vector of dengue and Zika virus. Besides high fever, common clinical symptoms include articular pain and general malaise. Neurological involvement is unusual, but some patients may develop peripheral and central nervous system involvement, including meningoencephalitis, myelitis, Guillain-Barre syndrome, and acute disseminated encephalomyelitis. We present three cases of Chikungunya fever complicated with extensive myelitis. The spinal cord magnetic resonance imaging (MRI) pattern is characterized by multiple dotted-like and longitudinal hyperintense lesions, with contrast enhancement, mostly distributed in the peripheral regions of the spinal cord. It seems that these lesions are mostly located in the perivascular spaces (PVS), related or not to virus attack. Involvement of brain PVS can also be demonstrated, as shown in two of the cases described. Considering the MRI pattern, extensive spinal cord lesion should include Chikungunya as a differential diagnosis, especially during an outbreak.
C1 [Rueda-Lopes, Fernanda Cristina] Fluminense Fed Univ UFF, Radiol Dept, DASA Diagnost Amer, Ave Roberto Silveira 349-1904, Niteroi, RJ, Brazil.
   [Hygino da Cruz, Luiz Celso] DASA Diagnost Amer, Barueri, Brazil.
   [Fontes, Fabricia Lima] Fed Univ State Rio de Janeiro UNIRIO, Rio De Janeiro, Brazil.
   [Herlinger, Alice Laschuk; de Aguiar, Renato Santana; Alves-Leon, Soniza Vieira] Fed Univ Rio de Janeiro UFRJ, Biol Inst, Genet Dept, Rio De Janeiro, Brazil.
   [Ferreira Junior, Orlando da Costa] State Univ Rio de Janeiro UERJ, Rio De Janeiro, Brazil.
   [de Aguiar, Renato Santana; Ferreira Vasconcelos, Claudia Cristina; Moreira do Nascimento, Osvaldo Jose] Fed Univ State Rio de Janeiro UNIRIO, Neurol Dept, Rio De Janeiro, Brazil.
   [Ferreira Vasconcelos, Claudia Cristina; Moreira do Nascimento, Osvaldo Jose] Fluminense Fed Univ UFF, Neurol Dept, Rio De Janeiro, Brazil.
   [Alves-Leon, Soniza Vieira] Fed Univ Rio de Janeiro UFRJ, Rio De Janeiro, Brazil.
C3 Universidade Federal Fluminense; Universidade Federal do Estado do Rio
   de Janeiro; Universidade Federal do Rio de Janeiro; Universidade do
   Estado do Rio de Janeiro; Universidade Federal do Estado do Rio de
   Janeiro; Universidade Federal Fluminense; Universidade Federal do Rio de
   Janeiro
RP Rueda-Lopes, FC (corresponding author), Fluminense Fed Univ UFF, Radiol Dept, DASA Diagnost Amer, Ave Roberto Silveira 349-1904, Niteroi, RJ, Brazil.
EM frueda81@hotmail.com; celsohygino@gmail.com; fontesfl@hotmail.com;
   alaschuk@gmail.com; orlandocfj@gmail.com; santanarnt@gmail.com;
   cfvas@hotmail.com; orlando_nascimento@hotmail.com;
   sonizavieiraalvesleon@gmail.com
RI Fontes-Dantas, Fabrícia/K-1998-2015; Herlinger, Alice/P-1719-2014; Lima
   Fontes-Dantas, Fabricia/K-1998-2015; Nascimento, Osvaldo/GPT-4153-2022;
   Alves-Leon, Soniza/HOF-1756-2023; Aguiar, Renato/G-3542-2015; Vieira
   Alves Leon, Soniza/HOF-1756-2023
OI Herlinger, Alice/0000-0002-7660-7058; Lima Fontes-Dantas,
   Fabricia/0000-0002-5201-0927; Vieira Alves Leon,
   Soniza/0000-0002-1538-6730
CR Acosta-Ampudia Y, 2018, FRONT MOL NEUROSCI, V11, DOI 10.3389/fnmol.2018.00116
   de Brito CAA, 2017, REV SOC BRAS MED TRO, V50, P585, DOI 10.1590/0037-8682-0479-2016
   Bank AM, 2016, J NEUROVIROL, V22, P125, DOI 10.1007/s13365-015-0372-9
   Cerny T, 2017, NEUROCRIT CARE, V27, P447, DOI 10.1007/s12028-017-0413-8
   Chandak NH, 2009, NEUROL INDIA, V57, P177, DOI 10.4103/0028-3886.51289
   Chen C, 2019, J NEUROL SCI, V405, DOI 10.1016/j.jns.2019.116430
   Choudhary N, 2016, J CLIN DIAGN RES, V10, pOD19, DOI 10.7860/JCDR/2016/13095.7777
   Chusri S, 2011, AM J TROP MED HYG, V85, P386, DOI 10.4269/ajtmh.2011.10-0725
   Corrêa DG, 2020, AM J NEURORADIOL, V41, P174, DOI 10.3174/ajnr.A6339
   Couderc T, 2008, PLOS PATHOG, V4, DOI 10.1371/journal.ppat.0040029
   de Sousa Adriano Miranda, 2014, Trop Med Health, V42, P115, DOI 10.2149/tmh.2014-06
   Economopoulou A, 2009, EPIDEMIOL INFECT, V137, P534, DOI 10.1017/S0950268808001167
   Ganesan K, 2008, AM J NEURORADIOL, V29, P1636, DOI 10.3174/ajnr.A1133
   da Cruz LCH, 2018, AM J NEURORADIOL, V39, P1967, DOI 10.3174/ajnr.A5649
   Khatri H, 2018, CASE REP INFECT DIS, V2018, DOI 10.1155/2018/8904753
   Lam MA, 2017, SCI REP-UK, V7, DOI 10.1038/s41598-017-13455-4
   Liu SN, 2018, FLUIDS BARRIERS CNS, V15, DOI 10.1186/s12987-018-0098-1
   Mehta R, 2018, REV MED VIROL, V28, DOI 10.1002/rmv.1978
   Mehta R, 2018, PLOS NEGLECT TROP D, V12, DOI 10.1371/journal.pntd.0006212
   Neto RJP, 2019, JAMA NEUROLO MAR, V4
   Pereira LP, 2017, REV SOC BRAS MED TRO, V50, P413, DOI 10.1590/0037-8682-0449-2016
   Plog BA, 2018, ANNU REV PATHOL-MECH, V13, P379, DOI 10.1146/annurev-pathol-051217-111018
   Qu FF, 2020, BMC NEUROL, V20, DOI 10.1186/s12883-020-1598-6
   Rudie JD, 2018, J NEUROIMAGING, V28, P139, DOI 10.1111/jon.12493
   Sarbu N, 2019, CLIN IMAG, V57, P56, DOI 10.1016/j.clinimag.2019.05.002
   Secretaria de Vigil?nciaemSa?de/Minist?rio da Sa?de, 2019, BOLETIMEPIDEMIOLOGIC, V30, P1
   Shakudo M, 1999, AM J NEURORADIOL, V20, P1417
   Tomczak A, 2020, MULT SCLER RELAT DIS, V39, DOI 10.1016/j.msard.2019.101900
   Trebst C, 2011, NAT REV NEUROL, V7, P688, DOI 10.1038/nrneurol.2011.176
   Wu YL, 2020, J INFECT CHEMOTHER, V26, P296, DOI 10.1016/j.jiac.2019.09.007
   Yokota H, 2015, NEUROIMAG CLIN N AM, V25, P247, DOI 10.1016/j.nic.2015.01.005
NR 31
TC 11
Z9 11
U1 0
U2 1
PU SPRINGER
PI NEW YORK
PA ONE NEW YORK PLAZA, SUITE 4600, NEW YORK, NY, UNITED STATES
SN 1355-0284
EI 1538-2443
J9 J NEUROVIROL
JI J. Neurovirol.
PD AUG
PY 2021
VL 27
IS 4
BP 616
EP 625
DI 10.1007/s13365-021-00962-4
EA JUL 2021
PG 10
WC Neurosciences; Virology
WE Science Citation Index Expanded (SCI-EXPANDED)
SC Neurosciences & Neurology; Virology
GA UT9EL
UT WOS:000669812900001
PM 34227044
DA 2025-07-26
ER

PT J
AU Avila-López, MB
   García-Maldonado, JQ
   Estrada-Medina, H
   Hernández-Mena, D
   Cerqueda-García, D
   Vidal-Martínez, VM
AF Avila-Lopez, Mariana B.
   Garcia-Maldonado, Jose Q.
   Estrada-Medina, Hector
   Hernandez-Mena, David, I
   Cerqueda-Garcia, Daniel
   Vidal-Martinez, Victor M.
TI First record of entomopathogenic nematodes from Yucatan State, Mexico
   and their infectivity capacity against Aedes aegypti
SO PEERJ
LA English
DT Article
DE Aedes aegypti; Biological control; Galleria mellonella; Heterorhabditis
   indica; Photorhabdus; 16S rRNA
ID N.-SP RHABDITIDA; STEINERNEMA-FELTIAE; GUT MICROBIOTA;
   HETERORHABDITIDAE; PESTICIDES; PHYLOGENY; ALIGNMENT; BACTERIA; POINAR
AB Background: Biological control using entomopathogenic nematodes (EPN) has demonstrated good potential to contribute to the integral control of mosquito larvae, which as adults are vectors of diseases such as Dengue fever, Zika and Chikungunya. However, until now there are no records of the presence of EPN or their killing capacity in Yucatan state, southern Mexico. The objectives of the current study were: (1) to report the entomopathogenic nematodes present in Yucatan soils and (2) to determine the killing capacity of the most frequent and abundant EPN against Aedes aegypti mosquito larvae and the microbial community developed by Ae. Aegypti exposed to this EPN.
   Methods: The nematodes were collected by the insect trap technique using the great wax moth Galleria mellonella. Internal transcribed spacer (ITS), 28S gene of ribosomal DNA and phylogenetic analyses were performed to identify the EPN. For the bioassay, four concentrations of the most frequent and abundant EPN were tested: 1,260:1 infective juveniles (IJs) per mosquito larvae, 2,520 IJs:1, 3,780 IJs:1 and 5,040 IJs:1. High-throughput sequencing of the 16S rRNA gene was used to identify bacterial amplicon sequences in the mosquito larvae infected with EPN.
   Results: Six isolates of Heterorhabditis were recovered from 144 soil samples. Heterorhabditis indica (four isolates) was the most frequent and abundant EPN, followed by Heterorhabditis n. sp. (two isolates). Both nematodes are reported for the first time for Yucatan state, Mexico. The concentration of 2,520 IJs:1 produced 80% of mosquito larvae mortality in 48 h. Representative members of Photorhabdus genus were numerically dominant (74%) in mosquito larvae infected by H. indica. It is most likely that these bacteria produce secondary toxic metabolites that enhance the mortality of these mosquito larvae.
C1 [Avila-Lopez, Mariana B.; Garcia-Maldonado, Jose Q.; Hernandez-Mena, David, I; Cerqueda-Garcia, Daniel; Vidal-Martinez, Victor M.] Inst Politecn Nacl, Aquat Pathol Lab, Ctr Invest & Estudios Avanzados, Unidad Merida, Carretera Antigua Progreso, Merida, Yucatan, Mexico.
   [Estrada-Medina, Hector] Univ Autonoma Yucatan, Fac Med Vet & Zootecnia, Dept Manejo & Conservac Recursos Nat Trop, Campus Ciencias Biol & Agr, Merida, Yucatan, Mexico.
C3 Instituto Politecnico Nacional - Mexico; Universidad Autonoma de Yucatan
RP Avila-López, MB; Vidal-Martínez, VM (corresponding author), Inst Politecn Nacl, Aquat Pathol Lab, Ctr Invest & Estudios Avanzados, Unidad Merida, Carretera Antigua Progreso, Merida, Yucatan, Mexico.
EM marianab.avila@cinvestav.mx; vvidal@cinvestav.mx
RI ; ESTRADA-MEDINA, HECTOR/HKO-7415-2023; Hernandez-Mena, David
   Ivan/E-9797-2019; Cerqueda-García, Daniel/J-3764-2016; Quinatzin,
   Jose/U-1598-2019; Hernández-Mena, David Iván/E-9797-2019;
   Vidal-Martinez, Victor/AAO-5836-2020
OI ESTRADA-MEDINA, HECTOR/0000-0002-1081-5655; Hernandez-Mena, David
   Ivan/0000-0003-0822-3498; Vidal-Martinez, Victor
   Manuel/0000-0002-6829-6317; Garcia-Maldonado, Jose
   Q./0000-0001-7023-3916; Cerqueda-Garcia, Daniel/0000-0003-1544-5662
FU Consejo Nacional de Ciencia y Tecnologia (CONACYT) of the Mexican
   Government [340012]
FX Mariana B. Avila-Lopez benefited from a PhD student grant from the
   Consejo Nacional de Ciencia y Tecnologia (CONACYT) of the Mexican
   Government (Scholarship No. 340012). The funders had no role in study
   design, data collection and analysis, decision to publish, or
   preparation of the manuscript.
CR AKHURST R, 1993, NEMATODES AND THE BIOLOGICAL CONTROL OF INSECT PESTS, P127
   ALTSCHUL SF, 1990, J MOL BIOL, V215, P403, DOI 10.1006/jmbi.1990.9999
   Alumai A, 2006, BIOL CONTROL, V36, P368, DOI 10.1016/j.biocontrol.2005.08.008
   Andaló V, 2006, NEMATOLOGY, V8, P853, DOI 10.1163/156854106779799286
   Rojas-Pinzón PA, 2017, PARASITE VECTOR, V10, DOI 10.1186/s13071-017-2171-z
   Babic I, 2000, MICROBIOL-UK, V146, P709, DOI 10.1099/00221287-146-3-709
   BEDDING RA, 1993, NEMATODES AND THE BIOLOGICAL CONTROL OF INSECT PESTS, P157
   BEDDING RA, 1975, NEMATOLOGICA, V21, P109, DOI 10.1163/187529275X00419
   Blair A, 2015, OCCUP ENVIRON MED, V72, P81, DOI 10.1136/oemed-2014-102454
   Bode HB, 2009, CURR OPIN CHEM BIOL, V13, P224, DOI 10.1016/j.cbpa.2009.02.037
   Boissière A, 2012, PLOS PATHOG, V8, DOI 10.1371/journal.ppat.1002742
   Bruno P, 2020, SCI REP-UK, V10, DOI 10.1038/s41598-020-64945-x
   Cadena S, 2019, ESTUAR COAST SHELF S, V230, DOI 10.1016/j.ecss.2019.106433
   Cambon MC, 2020, FEMS MICROBIOL ECOL, V96, DOI 10.1093/femsec/fiaa009
   Caporaso JG, 2010, NAT METHODS, V7, P335, DOI 10.1038/nmeth.f.303
   Chitra P, 2017, Intl J. Adv. Resin Biol. Sci, V4, P9, DOI [10.22192/ijarbs.2017.04.01.002, DOI 10.22192/IJARBS.2017.04.01.002]
   Coon KL, 2014, MOL ECOL, V23, P2727, DOI 10.1111/mec.12771
   Darriba D, 2012, NAT METHODS, V9, P772, DOI 10.1038/nmeth.2109
   Dhakal M, 2021, NEMATOLOGY, V23, P451, DOI 10.1163/15685411-bja10052
   Dilipkumar A, 2019, EXP PARASITOL, V197, P76, DOI 10.1016/j.exppara.2018.11.001
   Dolinski C, 2008, MEM I OSWALDO CRUZ, V103, P150, DOI 10.1590/S0074-02762008000200005
   Engel P, 2013, FEMS MICROBIOL REV, V37, P699, DOI 10.1111/1574-6976.12025
   Finney DJ., 1971, Probit analysis, DOI DOI 10.1007/BF02431962
   Gee G. W., 1986, SSSA book series, P383, DOI [10.2136/sssabookser5.1.2ed.c15, DOI 10.2136/SSSABOOKSER5.1.2ED.C15]
   Giron-Pablo S., 2012, African Journal of Biotechnology, V11, P16525
   Gouge DH, 2006, J INVERTEBR PATHOL, V91, P147, DOI 10.1016/j.jip.2005.12.003
   Jiménez-Cortés JG, 2016, PARASITOL RES, V115, P4153, DOI 10.1007/s00436-016-5190-3
   JACKSON TJ, 1995, J APPL BACTERIOL, V78, P237, DOI 10.1111/j.1365-2672.1995.tb05022.x
   Kary N. E., 2017, Journal of Crop Protection, V6, P497
   Kaya Harry K., 1997, P281, DOI 10.1016/B978-012432555-5/50016-6
   Kovendan K, 2018, J CLUST SCI, V29, P345, DOI 10.1007/s10876-018-1331-4
   Kuo S., 1996, METHODS SOIL ANAL PA, P869, DOI 10.2136/sssabookser5.3.c32.
   Lacey LA, 2000, J INVERTEBR PATHOL, V84, P15, DOI [10.1007/978-94-017-1547-8, DOI 10.1007/978-94-017-1547-8]
   Lalitha K., 2018, Journal of Parasitic Diseases, V42, P204, DOI 10.1007/s12639-018-0983-1
   Malan AP, 2014, J HELMINTHOL, V88, P139, DOI 10.1017/S0022149X12000806
   Nadler SA, 1998, MOL PHYLOGENET EVOL, V10, P221, DOI 10.1006/mpev.1998.0514
   Nelson D.W., 1996, METHODS SOIL ANAL PA, V2nd, P961, DOI [10.2136/sssabookser5.3.c34, DOI 10.2136/SSSABOOKSER5.3.C34]
   Nguyen KB, 2004, NEMATOLOGY, V6, P231, DOI 10.1163/1568541041218031
   Nguyen KB, 2008, NEMATOLOGY, V10, P433, DOI 10.1163/156854108783900276
   Nguyen Khuong B., 2006, Zootaxa, V1132, P51
   Nthenga I, 2014, NEMATOLOGY, V16, P475, DOI 10.1163/15685411-00002780
   Olvera-Velona A, 2008, AGRON SUSTAIN DEV, V28, P231, DOI 10.1051/agro:2008009
   Pandii W., 2008, Journal of Vector Borne Diseases, V5, P24
   Patrick W. H., 1996, Methods of soil analysis. Part 3 - chemical methods., P1255
   Peschiutta María L., 2014, Rev. Soc. Entomol. Argent., V73, P99
   PETERS A, 1994, J INVERTEBR PATHOL, V63, P163, DOI 10.1006/jipa.1994.1031
   Peters A, 1997, J INVERTEBR PATHOL, V69, P218, DOI 10.1006/jipa.1996.4648
   Plante AF, 2006, SOIL SCI SOC AM J, V70, P287, DOI 10.2136/sssaj2004.0363
   POINER GO, 1966, PARASITOLOGY, V56, P385, DOI 10.1017/S0031182000070980
   Polanco Rodríguez AGP, 2015, WATER ENVIRON J, V29, P140, DOI 10.1111/wej.12080
   Rambaut A, 2016, FIGTREE V1 4 3 MOL E
   Rhoades J. D., 1996, Methods of soil analysis. Part 3 - chemical methods., P417
   Rodriguez D., 2009, Agronomia Costarricense, V33, P171
   Saleh M.M.E., 2001, International Journal of Nematology, V11, P215
   Salgado-Morales R, 2019, INSECTS, V10, DOI 10.3390/insects10030083
   San-Blas E, 2008, EXP PARASITOL, V119, P180, DOI 10.1016/j.exppara.2008.01.008
   SELVAN S, 1993, J INVERTEBR PATHOL, V62, P278, DOI 10.1006/jipa.1993.1113
   Stamatakis A, 2006, BIOINFORMATICS, V22, P2688, DOI 10.1093/bioinformatics/btl446
   Stock SP, 2009, J INVERTEBR PATHOL, V100, P175, DOI 10.1016/j.jip.2008.11.011
   Tamura K, 2013, MOL BIOL EVOL, V30, P2725, DOI [10.1093/molbev/msr121, 10.1093/molbev/mst197]
   Thanwisai A, 2012, PLOS ONE, V7, DOI 10.1371/journal.pone.0043835
   Thomas G. W., 1996, Methods of soil analysis. Part 3 - chemical methods., P475
   THOMPSON JD, 1994, NUCLEIC ACIDS RES, V22, P4673, DOI 10.1093/nar/22.22.4673
   Valencia-Agami SS, 2019, MICROORGANISMS, V7, DOI 10.3390/microorganisms7100441
   Yooyangket T, 2018, PLOS ONE, V13, DOI 10.1371/journal.pone.0195681
NR 65
TC 3
Z9 3
U1 1
U2 9
PU PEERJ INC
PI LONDON
PA 341-345 OLD ST, THIRD FLR, LONDON, EC1V 9LL, ENGLAND
SN 2167-8359
J9 PEERJ
JI PeerJ
PD JUL 2
PY 2021
VL 9
AR e11633
DI 10.7717/peerj.11633
PG 20
WC Multidisciplinary Sciences
WE Science Citation Index Expanded (SCI-EXPANDED)
SC Science & Technology - Other Topics
GA TD7WX
UT WOS:000669533300005
PM 34249499
OA Green Published, gold
DA 2025-07-26
ER

PT J
AU Dhenni, R
   Yohan, B
   Alisjahbana, B
   Lucanus, A
   Riswari, SF
   Megawati, D
   Haryanto, S
   Gampamole, D
   Hayati, RF
   Sari, K
   Witari, NPD
   Myint, KSA
   Sasmono, RT
AF Dhenni, Rama
   Yohan, Benediktus
   Alisjahbana, Bachti
   Lucanus, Anton
   Riswari, Silvita Fitri
   Megawati, Dewi
   Haryanto, Sotianingsih
   Gampamole, Dekrit
   Hayati, Rahma F.
   Sari, Kartika
   Witari, Ni Putu Diah
   Myint, Khin Saw Aye
   Sasmono, R. Tedjo
TI Comparative cytokine profiling identifies common and unique serum
   cytokine responses in acute chikungunya and dengue virus infection
SO BMC INFECTIOUS DISEASES
LA English
DT Article
DE Chikungunya; Dengue; Cytokine; Host response
ID BLOOD MONONUCLEAR-CELLS; IMMUNE-RESPONSE; EXPRESSION; ANTIBODIES;
   INDONESIA; OUTBREAK; CHILDREN
AB Background Infection by chikungunya (CHIKV) and dengue virus (DENV) can cause a wide spectrum of clinical features, many of which are undifferentiated. Cytokines, which broadly also include chemokines and growth factors, have been shown to play a role in protective immunity as well as DENV and CHIKV pathogenesis. However, differences in cytokine response to both viruses remain poorly understood, especially in patients from countries where both viruses are endemic. Our study is therefore aimed to provide a comparative profiling of cytokine response induced by acute DENV and CHIKV infections in patients with similar disease stages and in experimental in vitro infections. Methods By using multiplex immunoassay, we compared host cytokine profiles between acute CHIKV and DENV infections by analysing serum cytokine levels of IL-1 alpha, IL-4, IL-5, IL-8, IL-13, RANTES, MCP-3, eotaxin, PDGF-AB/BB, and FGF-2 from the sera of acute chikungunya and dengue fever patients. We further investigated the cytokine profile responses using experimental in vitro CHIKV and DENV infections of peripheral blood mononuclear cells (PBMCs). Results We found that both CHIKV and DENV-infected patients had an upregulated level of IL-8 and IL-4, with the highest IL-4 level observed in DENV-2 infected patients. Higher IL-8 level was also correlated with lower platelet count in dengue patients. IL-13 and MCP-3 downregulation was observed only in chikungunya patients, while conversely PDGF-AB/BB and FGF-2 downregulation was unique in dengue patients. Age-associated differential expression of IL-13, MCP-3, and IL-5 was also observed, while distinct kinetics of IL-4, IL-8, and FGF-2 expression between CHIKV and DENV-infected patients were identified. Furthermore, the unique pattern of IL-8, IL-13 and MCP-3, but not IL-4 expression was also recapitulated using experimental in vitro infection in PBMCs. Conclusions Taken together, our study identified common cytokine response profile characterized by upregulation of IL-8 and IL-4 between CHIKV and DENV infection. Downregulation of IL-13 and MCP-3 was identified as a unique cytokine response profile of acute CHIKV infection, while distinct downregulation of PDGF-AB/BB and FGF-2 characterized the response from acute DENV infection. Our study provides an important overview of the host cytokine responses between CHIKV and DENV infection, which is important to further understand the mechanism and pathology of these diseases.
C1 [Dhenni, Rama; Yohan, Benediktus; Hayati, Rahma F.; Myint, Khin Saw Aye; Sasmono, R. Tedjo] Eijkman Inst Mol Biol, Jakarta, Indonesia.
   [Alisjahbana, Bachti; Riswari, Silvita Fitri] Univ Padjadjaran, Fac Med, Bandung, Indonesia.
   [Lucanus, Anton] Univ Western Australia, Sch Anat Physiol & Human Biol, Perth, WA, Australia.
   [Megawati, Dewi; Sari, Kartika; Witari, Ni Putu Diah] Warmadewa Univ, Fac Med & Hlth Sci, Denpasar, Bali, Indonesia.
   [Haryanto, Sotianingsih] Siloam Hosp, Jambi, Indonesia.
   [Gampamole, Dekrit] Bethesda Hosp, Tomohon, Indonesia.
C3 Eijkman Institute; Universitas Padjadjaran; University of Western
   Australia
RP Sasmono, RT (corresponding author), Eijkman Inst Mol Biol, Jakarta, Indonesia.
EM sasmono@eijkman.go.id
RI Arman, Benediktus/J-9039-2019; Myint, Khin/HHS-2027-2022; Riswari,
   Silvita Fitri/IWU-6569-2023; Sasmono, R. Tedjo/H-5680-2016; Hayati,
   Rahma/AAA-1826-2022; Megawati, Dewi/LKK-5485-2024; Arman, Benediktus
   Yohan/J-9039-2019
OI Riswari, Silvita Fitri/0000-0002-4858-2498; Sasmono, R.
   Tedjo/0000-0003-0986-2590; Haryanto, Sotianingsih/0000-0001-8743-9945;
   Lucanus, Anton/0000-0003-1801-5166; , Ni Putu Diah
   Witari/0009-0009-4203-8510; Arman, Benediktus Yohan/0000-0003-2378-2386;
   Myint, Khin/0000-0002-2087-7331
FU Ministry of Research and Technology/National Agency for Research and
   Innovation, Republic of Indonesia
FX This work was supported by the Ministry of Research and
   Technology/National Agency for Research and Innovation, Republic of
   Indonesia. The funder had no role in the design of the study and
   collection, analysis, and interpretation of data and in writing the
   manuscript.
CR Abd Hamid M, 2018, EUR J IMMUNOL, V48, P1153, DOI 10.1002/eji.201747463
   Appanna R, 2012, AM J TROP MED HYG, V87, P936, DOI 10.4269/ajtmh.2012.11-0606
   Aryati A, 2013, BMC INFECT DIS, V13, DOI 10.1186/1471-2334-13-611
   Avila-Aguero ML, 2004, CYTOKINE, V27, P173, DOI 10.1016/j.cyto.2004.05.007
   Bao K, 2015, CYTOKINE, V75, P25, DOI 10.1016/j.cyto.2015.05.008
   Becquart P, 2010, BMC INFECT DIS, V10, DOI 10.1186/1471-2334-10-356
   Bidet A, 2019, NPJ VACCINES, V4, DOI 10.1038/s41541-019-0119-3
   Bozza FA, 2008, BMC INFECT DIS, V8, DOI 10.1186/1471-2334-8-86
   Chaaitanya IK, 2011, VIRAL IMMUNOL, V24, P265, DOI 10.1089/vim.2010.0123
   Chen YL, 2014, J VIROL, V88, P1740, DOI 10.1128/JVI.02841-13
   Chipwaza B, 2014, PLOS NEGLECT TROP D, V8, DOI 10.1371/journal.pntd.0003335
   Chirathaworn C, 2010, VIRAL IMMUNOL, V23, P113, DOI 10.1089/vim.2009.0077
   Chow A, 2011, J INFECT DIS, V203, P149, DOI 10.1093/infdis/jiq042
   de Jong W, 2018, CRIT REV MICROBIOL, V44, P487, DOI [10.1080/1040841X.2018.1438986, 10.1080/1040841x.2018.1438986]
   Barros JBD, 2018, FRONT IMMUNOL, V9, DOI 10.3389/fimmu.2018.00821
   Gagnon SJ, 2002, J MED VIROL, V67, P41, DOI 10.1002/jmv.2190
   Haryanto S, 2016, PATHOG GLOB HEALTH, V110, DOI [10.1080/20477724.2016.1207306, 10.1080/20477724.2016.1184864]
   Hoarau JJ, 2010, J IMMUNOL, V184, P5914, DOI 10.4049/jimmunol.0900255
   Juffrie M, 2000, INFECT IMMUN, V68, P702, DOI 10.1128/IAI.68.2.702-707.2000
   Kam YW, 2012, J INFECT DIS, V205, P1147, DOI 10.1093/infdis/jis033
   Koraka P, 2001, J CLIN MICROBIOL, V39, P4332, DOI 10.1128/JCM.39.12.4332-4338.2001
   Kumar Y, 2012, PLOS NEGLECT TROP D, V6, DOI 10.1371/journal.pntd.0001887
   Kusmintarsih ES, 2018, J INFECT PUBLIC HEAL, V11, P617, DOI 10.1016/j.jiph.2017.09.019
   LEDERMANN J, 2016, METHOD MOL BIOL, P129, DOI DOI 10.1007/978-3-319-02904-7
   Ledermann JP, 2014, J GEN VIROL, V95, P1436, DOI 10.1099/vir.0.060764-0
   Metsalu T, 2015, NUCLEIC ACIDS RES, V43, pW566, DOI 10.1093/nar/gkv468
   Ng LFP, 2009, PLOS ONE, V4, DOI 10.1371/journal.pone.0004261
   Priya R, 2013, INFECT GENET EVOL, V20, P396, DOI 10.1016/j.meegid.2013.09.030
   Priyadarshini D, 2010, PLOS ONE, V5, DOI 10.1371/journal.pone.0008709
   Rathakrishnan A, 2012, PLOS ONE, V7, DOI 10.1371/journal.pone.0052215
   Reddy V, 2014, J MED VIROL, V86, P1393, DOI 10.1002/jmv.23875
   Santiago GA, 2013, PLOS NEGLECT TROP D, V7, DOI 10.1371/journal.pntd.0002311
   Sasmono RT, 2019, VIROL J, V16, DOI 10.1186/s12985-019-1202-0
   Sasmono RT, 2017, AM J TROP MED HYG, V97, P1393, DOI 10.4269/ajtmh.16-0935
   Shahid U, 2020, PLOS NEGLECT TROP D, V14, DOI 10.1371/journal.pntd.0008086
   Sierra B, 2010, CYTOKINE, V52, P175, DOI 10.1016/j.cyto.2010.06.010
   Silva MR, 2017, PLOS NEGLECT TROP D, V11, DOI 10.1371/journal.pntd.0005712
   Silva MR, 2016, SCI REP-UK, V6, DOI 10.1038/srep32288
   Stanaway JD, 2016, LANCET INFECT DIS, V16, P712, DOI 10.1016/S1473-3099(16)00026-8
   Staples JE, 2009, CLIN INFECT DIS, V49, P942, DOI 10.1086/605496
   Venugopalan A, 2014, PLOS ONE, V9, DOI 10.1371/journal.pone.0111305
   Wardhani P, 2017, PLOS ONE, V12, DOI 10.1371/journal.pone.0178443
   Wauquier N, 2011, J INFECT DIS, V204, P115, DOI 10.1093/infdis/jiq006
   Yohan B, 2014, ACTA VIROL, V58, P20, DOI 10.4149/av_2014_01_20
NR 44
TC 11
Z9 11
U1 1
U2 4
PU BMC
PI LONDON
PA CAMPUS, 4 CRINAN ST, LONDON N1 9XW, ENGLAND
EI 1471-2334
J9 BMC INFECT DIS
JI BMC Infect. Dis.
PD JUL 2
PY 2021
VL 21
IS 1
AR 639
DI 10.1186/s12879-021-06339-6
PG 13
WC Infectious Diseases
WE Science Citation Index Expanded (SCI-EXPANDED)
SC Infectious Diseases
GA TH1MF
UT WOS:000671858100005
PM 34215212
OA gold, Green Published
DA 2025-07-26
ER

PT J
AU França, SB
   de Lima, LCB
   Cunha, CRD
   Anunciaçao, DS
   da Silva, EF
   Barros, MEDB
   Lima, DJD
AF Franca, Saraliny Bezerra
   Barros de Lima, Luana Carine
   da Silva Cunha, Cristhyan Rychard
   Anunciacao, Daniela Santos
   Da Silva-Junior, Edeildo Ferreira
   de Sa Barreto Barros, Maria Ester
   da Paz Lima, Dimas Jose
TI Larvicidal activity and in silico studies of cinnamic acid
   derivatives against Aedes aegypti (Diptera: Culicidae)
SO BIOORGANIC & MEDICINAL CHEMISTRY
LA English
DT Article
DE 3-phenylacrylic acid derivatives; Mosquitoes; Insecticide;
   High-Performance Liquid Chromatography; Molecular Docking
ID EMERGING ARBOVIRUSES; EFFICIENT; RESISTANCE; AGENTS; DENGUE;
   ACETYLCHOLINESTERASE; SUSCEPTIBILITY; INSECTICIDES; BIOACTIVITY;
   MECHANISMS
AB Cinnamic acid derivatives (CAD's) represent a great alternative in the search for insecticides against Aedes aegypti mosquitoes since they have antimicrobial and insecticide properties. Ae. aegypti is responsible for transmitting Dengue, Chikungunya, and Zika viruses, among other arboviruses associated with morbimortality, especially in developing countries. In view of this, in vitro analyses of n-substituted cinnamic acids and esters were performed upon 4th instar larvae (L4) of Ae. aegypti, as well as, molecular docking studies to propose a potential biological target towards this mosquitoes species. The larvicide assays proved that n-substituted ethyl cinnamates showed a more pronounced activity than their corresponding acids, in which p-chlorocinnamate (3j) presented a LC50 value of 8.3 mu g/mL. Thusly, external morphologic alterations (rigid and elongated body, curved bowel, and translucent or darkened anal papillae) of mosquitoes' group exposed to compound 3j, were observed by microscopy. In addition, an analytical method was developed for the quantification of the most promising analog by using high-performance liquid chromatography with UV detection (HPLC-UV). Molecular docking studies suggested that the larvicide action is associated with inhibition of acetylcholinesterase (AChE) enzyme. Therefore, expanding the larvicidal study with the cinnamic acid derivatives against the vector Ae. aegypti is important for finding search for more effective larvicides and with lower toxicity, since they have already shown good larvicidal properties against Ae. aegypti.
C1 [Franca, Saraliny Bezerra; Barros de Lima, Luana Carine; da Silva Cunha, Cristhyan Rychard; Anunciacao, Daniela Santos; Da Silva-Junior, Edeildo Ferreira; de Sa Barreto Barros, Maria Ester; da Paz Lima, Dimas Jose] Univ Fed Alagoas, Inst Chem & Biotechnol, Ave Lourival Melo Mota, BR-57072970 Maceio, Alagoas, Brazil.
C3 Universidade Federal de Alagoas
RP Lima, DJD (corresponding author), Univ Fed Alagoas, Inst Chem & Biotechnol, Ave Lourival Melo Mota, BR-57072970 Maceio, Alagoas, Brazil.
EM dimas.lima@iqb.ufal.br
RI ; Barros, Maria/Y-5715-2018; Jose da Paz Lima, Dimas/H-7433-2017;
   SILVA-JÚNIOR, EDEILDO/S-3896-2019; Lima, Dimas José/H-7433-2017;
   Anunciacao, Daniela/AAR-7945-2020
OI ANUNCIACAO, DANIELA/0000-0002-6161-479X; Silva-Junior,
   Edeildo/0000-0002-1527-4501; Barros, Maria Ester/0000-0001-7197-461X;
   Jose da Paz Lima, Dimas/0000-0001-7379-0291; 
FU FAPEAL [600301033/2016]; CAPES [88882.4520092019-01]
FX We thank the FAPEAL (proc. 600301033/2016) for funding this work and
   CAPES for the PhD scholarship (proc. 88882.4520092019-01). We also thank
   to the laboratories LMC, Linqa and LQM from the Federal University of
   Alagoas for contributing to the development of this work, especially to
   Prof. Lucia M. Conserva (UFAL) for the valuable suggestions.
CR Abbott WS, 1925, J ECON ENTOMOL, V18, P265, DOI 10.1093/jee/18.2.265a
   [Anonymous], 2005, Guidelines on basic training and safety in chiropractic, P3
   Aragón-Muriel A, 2014, POLYHEDRON, V80, P117, DOI 10.1016/j.poly.2014.02.040
   Araújo CRM, 2016, REV VIRTUAL QUIM, V8, P1818, DOI 10.21577/1984-6835.20160122
   Araújo MO, 2021, MOLECULES, V26, DOI 10.3390/molecules26010061
   Barros MESB, 2015, EXP PARASITOL, V156, P37, DOI 10.1016/j.exppara.2015.05.017
   Batista VS., 2018, MED ANAL CHEM INT J, V2
   Braga IA, 2007, EPIDEMIOL SERV SAUDE, V16, P279
   Cao P, 2007, J ORG CHEM, V72, P6628, DOI 10.1021/jo0709899
   Carvalho J. R, 2017, ANAL PROBIT APLICADA, V1, P1
   Chaithong U, 2006, J VECTOR ECOL, V31, P138, DOI 10.3376/1081-1710(2006)31[138:LEOPPO]2.0.CO;2
   Chen DD, 2018, BIOORG MED CHEM LETT, V28, P1149, DOI 10.1016/j.bmcl.2017.08.051
   Corbet SA, 2000, ENTOMOL EXP APPL, V94, P295, DOI 10.1023/A:1003920817649
   Cui Y, 2017, INT J BIOL MACROMOL, V95, P1289, DOI 10.1016/j.ijbiomac.2016.11.027
   da Silva JBP, 2015, EUR J MED CHEM, V100, P162, DOI 10.1016/j.ejmech.2015.04.061
   da Silva-Alves DCB, 2013, BIOORGAN MED CHEM, V21, P940, DOI 10.1016/j.bmc.2012.12.006
   da Silva EF, 2018, CURR COMPUT-AID DRUG, V14, P68, DOI 10.2174/1573409913666170519112758
   Dalarmi L., 2015, African Journal of Pharmacy and Pharmacology, V9, P881
   Darvin SS., 2018, BIOCATAL AGR BIOTECH, V15, P210, DOI [DOI 10.1016/J.BCAB.2018.06.004, 10.1016/j.bcab.2018.06.004]
   Nunes RFD, 2016, CIENC SAUDE COLETIVA, V21, P285, DOI 10.1590/1413-81232015211.15052014
   De P, 2011, CURR MED CHEM, V18, P1672, DOI 10.2174/092986711795471347
   Zara ALDA, 2016, EPIDEMIOL SERV SAUDE, V25, P391, DOI [10.5123/S1679-49742016000200017, 10.5123/s1679-49742016000200017]
   De Souza I. R. P., 2013, EMBRAPA, P4
   Diniz MMCDL, 2014, REV SAUDE PUBL, V48, P775
   do Nascimento TG, 2009, J CHROMATOGR SCI, V47, P749, DOI 10.1093/chromsci/47.9.749
   Einaru S, 2018, ANGEW CHEM INT EDIT, V57, P13863, DOI 10.1002/anie.201808320
   Elfiky AA, 2020, LIFE SCI, V248, DOI 10.1016/j.lfs.2020.117477
   Engdahl C, 2015, PLOS ONE, V10, DOI 10.1371/journal.pone.0138598
   Faria P.M.C., 2006, Revista Brasileira de Reproducao Animal, V30, P134
   Finney D. J, 1972, PROBIT ANAL, Vseventh, P70
   Franca S. B, RES SOC DEV, V10, DOI [10.33448/rsdv10i1.11691, DOI 10.33448/RSDV10I1.11691]
   Fujiwara GM, 2017, ECOTOX ENVIRON SAFE, V139, P238, DOI 10.1016/j.ecoenv.2017.01.046
   Gunia-Krzyzak A, 2018, INT J COSMETIC SCI, V40, P356, DOI 10.1111/ics.12471
   Hernandes MZ, 2010, CURR DRUG TARGETS, V11, P303, DOI 10.2174/138945010790711996
   Hosangadi BD, 1996, TETRAHEDRON LETT, V37, P6375, DOI 10.1016/0040-4039(96)01351-2
   I.C.H, 2005, INT C HARM, V11
   Johnson DV, 2000, CURR OPIN CHEM BIOL, V4, P103, DOI 10.1016/S1367-5931(99)00059-9
   Kannathasan K, 2011, ACTA TROP, V120, P115, DOI 10.1016/j.actatropica.2011.07.001
   KAZUSAKI M., 2012, Chromatography, V33, P65, DOI DOI 10.15583/JPCHROM.2012.005
   Kim NJ, 2008, PEST MANAG SCI, V64, P857, DOI 10.1002/ps.1557
   King JR, 2004, INSECT SOC, V51, P197, DOI 10.1007/s00040-003-0709-x
   Leong CS, 2018, ACTA TROP, V185, P115, DOI 10.1016/j.actatropica.2018.05.008
   Leong CS, 2019, PARASITE VECTOR, V12, DOI 10.1186/s13071-019-3472-1
   Liu JB, 2015, RSC ADV, V5, P45843, DOI 10.1039/c5ra05131b
   Lutinski Junir Antonio, 2017, Ciencia e Natura, V39, P211, DOI 10.5902/2179460x21938
   Maciel LG, 2020, BIOORGAN MED CHEM, V28, DOI 10.1016/j.bmc.2019.115252
   Maestre-Serrano R, 2014, PESTIC BIOCHEM PHYS, V116, P63, DOI 10.1016/j.pestbp.2014.09.014
   Maleck M, 2014, J MED ENTOMOL, V51, P458, DOI 10.1603/ME13069
   MEYERS DM, 1991, BIOCHIM BIOPHYS ACTA, V1075, P195, DOI 10.1016/0304-4165(91)90252-C
   MIN BH, 1977, J CHROMATOGR, V139, P121, DOI 10.1016/S0021-9673(01)84132-7
   Monte ZS, 2020, J BRAZIL CHEM SOC, V31, P1531, DOI 10.21577/0103-5053.20200039
   Narasimhan B, 2004, EUR J MED CHEM, V39, P827, DOI 10.1016/j.ejmech.2004.06.013
   Nozawa C, 2014, REV PAN-AMAZ SAUDE, V5, P55, DOI DOI 10.5123/S2176-62232014000300007
   Okada CY, 2018, ACS OMEGA, V3, P9424, DOI 10.1021/acsomega.8b01062
   Oliveira VS, 2013, BIOORGAN MED CHEM, V21, P6996, DOI 10.1016/j.bmc.2013.09.020
   Park JK, 2011, J AM CHEM SOC, V133, P2410, DOI 10.1021/ja1112518
   Passos GFS, 2020, PHARMACEUTICALS-BASE, V13, DOI 10.3390/ph13070141
   Patterson J, 2016, WEST J EMERG MED, V17, P671, DOI 10.5811/westjem.2016.9.30904
   Petersen E, 2016, INT J INFECT DIS, V44, P11, DOI 10.1016/j.ijid.2016.02.001
   Peterson CJ, 2000, MOLECULES, V5, P648, DOI 10.3390/50400648
   Petronilho ED, 2014, REV VIRTUAL QUIM, V6, P671, DOI 10.5935/1984-6835.20140042
   Polson KA, 2011, ACTA TROP, V117, P31, DOI 10.1016/j.actatropica.2010.09.005
   Pontiki E, 2014, MOLECULES, V19, P9655, DOI 10.3390/molecules19079655
   Prateek Sharma Prateek Sharma, 2011, Journal of Chemical and Pharmaceutical Research, V3, P403
   Procópio TF, 2015, PLOS ONE, V10, DOI 10.1371/journal.pone.0126612
   Ren GR, 2010, TETRAHEDRON, V66, P4022, DOI 10.1016/j.tet.2010.04.040
   Rocha FV, 2019, J INORG BIOCHEM, V199, DOI 10.1016/j.jinorgbio.2019.110725
   Rowinsky EK, 1999, J CLIN ONCOL, V17, P3631, DOI 10.1200/JCO.1999.17.11.3631
   Sagnou M, 2012, ACTA TROP, V123, P190, DOI 10.1016/j.actatropica.2012.05.006
   Sano S, 2003, ARKIVOC, P93, DOI 10.3998/ark.5550190.0004.810
   Santana CC, 2019, BIOORG CHEM, V87, P169, DOI 10.1016/j.bioorg.2019.03.030
   Setner B, 2018, ORG BIOMOL CHEM, V16, P825, DOI 10.1039/c7ob02926h
   Silva EF, 2017, CURR COMPUT-AID DRUG, V13, P266, DOI 10.2174/1573409913666170406150905
   Smith LB, 2016, PESTIC BIOCHEM PHYS, V133, P1, DOI 10.1016/j.pestbp.2016.03.005
   Souza Alex Sandro Rolland, 2016, Rev. Bras. Saude Mater. Infant., V16, P467, DOI 10.1590/1806-93042016000400007
   Sova M, 2013, MED CHEM, V9, P633, DOI 10.2174/1573406411309050002
   Srinivasan R, 2015, IND CROP PROD, V76, P394, DOI 10.1016/j.indcrop.2015.07.032
   Su YH, 2013, CHEM COMMUN, V49, P6528, DOI 10.1039/c3cc42994f
   Taban IM, 2017, BIOORGAN MED CHEM, V25, P5629, DOI 10.1016/j.bmc.2017.08.036
   Toledo AV, 2013, J INSECT SCI, V13, DOI 10.1673/031.013.1801
   Verma A, 2019, TETRAHEDRON, V75, P2113, DOI 10.1016/j.tet.2019.02.030
   Santos VSV, 2017, J TOXICOL ENV HEAL A, V80, P155, DOI 10.1080/15287394.2016.1266721
   Vogt T, 2010, MOL PLANT, V3, P2, DOI 10.1093/mp/ssp106
   Wan Y, 2020, GREEN CHEM, V22, P3150, DOI 10.1039/d0gc00388c
   Neves RAW, 2009, CHEM PHARM BULL, V57, P819, DOI 10.1248/cpb.57.819
   Wang P, 2012, CHEM COMMUN, V48, P290, DOI 10.1039/c1cc16747b
NR 86
TC 22
Z9 22
U1 0
U2 9
PU PERGAMON-ELSEVIER SCIENCE LTD
PI OXFORD
PA THE BOULEVARD, LANGFORD LANE, KIDLINGTON, OXFORD OX5 1GB, ENGLAND
SN 0968-0896
EI 1464-3391
J9 BIOORGAN MED CHEM
JI Bioorg. Med. Chem.
PD AUG 15
PY 2021
VL 44
AR 116299
DI 10.1016/j.bmc.2021.116299
EA JUL 2021
PG 12
WC Biochemistry & Molecular Biology; Chemistry, Medicinal; Chemistry,
   Organic
WE Science Citation Index Expanded (SCI-EXPANDED)
SC Biochemistry & Molecular Biology; Pharmacology & Pharmacy; Chemistry
GA YB0ZJ
UT WOS:000738750800015
PM 34225166
DA 2025-07-26
ER

PT J
AU Xu, Q
   Feng, H
   Shao, XS
AF Xu, Qi
   Feng, Hao
   Shao, Xusheng
TI Light-induced activities of novel naphtho[1,8-ef]isoindole-7,8,10
   (9H)-trione and oxoisoaporphine derivatives towards mosquito
   larvae
SO BIOORGANIC & MEDICINAL CHEMISTRY LETTERS
LA English
DT Article
DE Oxoisoaporphines; Photosensitizers; Singlet oxygen; Photoactivities
ID PHOTODYNAMIC THERAPY; FLUORESCENCE; INSIGHTS
AB Infected mosquitoes are significant vectors of dengue, yellow fever, chikungunya, zika and other pathogens. In the view of increasing resistance in mosquito larvae control, photoactivated insecticides is a promising approach by utilizing highly toxic singlet oxygen produced by photosensitizer through irradiation. However, the choice of photosensitizer for mosquito control is limited. Here, we report a novel series of naphtho[1,8-ef]isoindole-7,8,10 (9H)-trione and oxoisoaporphines derivatives as excellent type II photosensitizers. Meanwhile, the light dependent activities against permethrin-susceptible and permethrin-resistant strain of Aedes aegypti mosquito larvae of these compounds were evaluated. Among them, compound 7b was proved to be potential photodynamic insecticide due to its excellent phototoxicity, the LC50 value was 0.19 mu g mL(-1) under visible light irradiation. The irradiation-generated enhancement in the activity was more than 520-fold. This compound could be the potential candidate in the search for new photoactivated insecticide leads. Importantly, 7b has good fluorescence quantum yield (phi(F) = 0.70), it can be used as a fluorescence indicator in mosquito larvae to observe uptake and morphology change.
C1 [Xu, Qi; Feng, Hao; Shao, Xusheng] East China Univ Sci & Technol, Sch Pharm, Shanghai Key Lab Chem Biol, Shanghai 200237, Peoples R China.
   [Shao, Xusheng] East China Univ Sci & Technol, State Key Lab Bioreactor Engn, Shanghai 200237, Peoples R China.
C3 East China University of Science & Technology; East China University of
   Science & Technology
RP Shao, XS (corresponding author), East China Univ Sci & Technol, Sch Pharm, Shanghai Key Lab Chem Biol, Shanghai 200237, Peoples R China.
EM shaoxusheng@ecust.edu.cn
RI Feng, Hao/AAE-5072-2021
FU National Key Research and Development Program of China [2018YFD0200100];
   National Natural Science Foundation of China [21877039, 32072441];
   Innovation Program of Shanghai Municipal Education Commission
   [2017-01-07-00-02-E00037]
FX This work was financially supported by National Key Research and
   Development Program of China (2018YFD0200100), National Natural Science
   Foundation of China (Nos. 21877039, 32072441) and Innovation Program of
   Shanghai Municipal Education Commission (2017-01-07-00-02-E00037).
CR Agnez-Lima LF, 2012, MUTAT RES-REV MUTAT, V751, P15, DOI 10.1016/j.mrrev.2011.12.005
   Alberto ME, 2013, PHYS CHEM CHEM PHYS, V15, P16167, DOI 10.1039/c3cp52698d
   Alves E, 2015, J PHOTOCH PHOTOBIO C, V22, P34, DOI 10.1016/j.jphotochemrev.2014.09.003
   Ben Amor T, 2000, INSECT BIOCHEM MOLEC, V30, P915, DOI 10.1016/S0965-1748(00)00072-2
   Benelli G, 2016, PARASITOL RES, V115, P1747, DOI 10.1007/s00436-016-4971-z
   Chilakamarthi U, 2017, CHEM REC, V17, P775, DOI 10.1002/tcr.201600121
   Chowdhury N, 2008, BMC COMPLEM ALTERN M, V8, DOI 10.1186/1472-6882-8-10
   de Lataillade LD, 2020, NAT COMMUN, V11, DOI 10.1038/s41467-020-19625-9
   Dondji B, 2005, J MED ENTOMOL, V42, P652, DOI 10.1603/0022-2585(2005)042[0652:AOLAFA]2.0.CO;2
   Edwards L, 2018, BIOORG MED CHEM LETT, V28, P1879, DOI 10.1016/j.bmcl.2018.04.001
   H olscher D, 2014, P NAT ACAD SCI P NAT ACAD SCI, V111, P105
   Hamblin MR, 2004, PHOTOCH PHOTOBIO SCI, V3, P436, DOI 10.1039/b311900a
   Heckel DG, 2012, SCIENCE, V337, P1613, DOI 10.1126/science.1226994
   Heitz JR., 1995, Light-Activated Pest Control
   Ledermann JP, 2014, PLOS NEGLECT TROP D, V8, DOI 10.1371/journal.pntd.0003188
   Li BH, 2016, J BIOPHOTONICS, V9, P1314, DOI 10.1002/jbio.201600055
   Licudine JA, 2002, PEST MANAG SCI, V58, P38, DOI 10.1002/ps.418
   Liu Y, 2006, BIOORG MED CHEM LETT, V16, P1562, DOI 10.1016/j.bmcl.2005.12.031
   Liu YT, 2018, PHYS CHEM CHEM PHYS, V20, P18074, DOI 10.1039/c8cp01069b
   Luque-Ortega JR, 2004, ANTIMICROB AGENTS CH, V48, P1534, DOI 10.1128/AAC.48.5.1534-1540.2004
   Marin Grace, 2020, Journal of Experimental Biology and Agricultural Sciences, V8, P166, DOI 10.18006/2020.8(2).166.175
   Pavlidi N, 2018, CURR OPIN INSECT SCI, V27, P97, DOI 10.1016/j.cois.2018.04.007
   Petrone ME, 2021, NAT COMMUN, V12, DOI 10.1038/s41467-020-20391-x
   Preuss A, 2019, PHOTOCH PHOTOBIO SCI, V18, P2374, DOI 10.1039/c9pp00156e
   Sabino CP, 2020, J PHOTOCH PHOTOBIO B, V208, DOI 10.1016/j.jphotobiol.2020.111893
   Shiao SH, 2019, PLOS ONE, V14, DOI 10.1371/journal.pone.0217355
   Sokhna C, 2013, CLIN MICROBIOL INFEC, V19, P902, DOI 10.1111/1469-0691.12314
   Song RJ, 2017, SCI REP-UK, V7, DOI 10.1038/srep42058
   Stief TW, 2003, MED HYPOTHESES, V60, P567, DOI 10.1016/S0306-9877(03)00026-4
   Vivekanandhan P, 2021, INT J TROP INSECT SC, V41, P2543, DOI 10.1007/s42690-021-00434-6
   Wei ZZ, 2018, EUR J MED CHEM, V145, P360, DOI 10.1016/j.ejmech.2017.12.092
   Wu J, J AGR FOOD CHEM, V69, P1091
   Xiao Y, 2005, CHEM COMMUN, P239, DOI 10.1039/b413537g
   Xiong LQ, 2009, MOL BIOSYST, V5, P241, DOI 10.1039/b820576k
   Zhang M, 2007, J AM CHEM SOC, V129, P10322, DOI 10.1021/ja073140i
NR 35
TC 1
Z9 1
U1 1
U2 18
PU PERGAMON-ELSEVIER SCIENCE LTD
PI OXFORD
PA THE BOULEVARD, LANGFORD LANE, KIDLINGTON, OXFORD OX5 1GB, ENGLAND
SN 0960-894X
EI 1464-3405
J9 BIOORG MED CHEM LETT
JI Bioorg. Med. Chem. Lett.
PD SEP 15
PY 2021
VL 48
AR 128225
DI 10.1016/j.bmcl.2021.128225
EA JUL 2021
PG 7
WC Chemistry, Medicinal; Chemistry, Organic
WE Science Citation Index Expanded (SCI-EXPANDED); Index Chemicus (IC)
SC Pharmacology & Pharmacy; Chemistry
GA TX3IZ
UT WOS:000682984600001
PM 34174399
DA 2025-07-26
ER

PT J
AU Ahmed, A
   Mahmoud, I
   Eldigail, M
   Elhassan, RM
   Weaver, SC
AF Ahmed, Ayman
   Mahmoud, Iman
   Eldigail, Mawahib
   Elhassan, Rehab M.
   Weaver, Scott C.
TI The Emergence of Rift Valley Fever in Gedaref State Urges the Need for a
   Cross-Border One Health Strategy and Enforcement of the International
   Health Regulations
SO PATHOGENS
LA English
DT Article
DE Rift Valley fever virus (RVFV); emergence; epidemic; outbreak;
   arboviruses; zoonotic diseases; one health; Gedaref state; Sudan
ID SAUDI-ARABIA; VIRUSES
AB This study investigated the causative agent of a haemorrhagic fever epidemic in Gedaref state, south-east Sudan. Six cases of febrile illness with haemorrhagic manifestations presented at outpatient health-clinics. Blood samples were collected from the patients and shipped to Khartoum where they were tested for dengue virus (DENV), chikungunya virus (CHIKV), and Rift Valley fever virus (RVFV) using real-time qPCR. Fifty percent (3/6) of them tested positive for RVFV and neither DENV or CHIKV was detected. All patients were males between 20 and 48 years old who had no history of recent travel. This finding describes the first emergence of RVFV in Gedaref state. Considering that the state hosts a major market of livestock, and it has one of the largest-seasonal open pastures in the country that is usually flooded with herds from the neighbouring states and countries during the rainy season, this emergence could represent a major threat to public health in the region and countries importing animals and/or animal products from east Africa. Therefore, we urge the policymakers of the health and animal resources sectors to implement a one health strategy with a well-established early warning surveillance and response system to prevent the establishment of the disease in the area.
C1 [Ahmed, Ayman] Univ Khartoum, Inst Endem Dis, Khartoum 11111, Sudan.
   [Ahmed, Ayman; Weaver, Scott C.] Univ Texas Med Branch, World Reference Ctr Emerging Viruses & Arboviruse, Galveston, TX 77550 USA.
   [Ahmed, Ayman; Weaver, Scott C.] Univ Texas Med Branch, Dept Microbiol & Immunol, Inst Human Infect & Immun, Galveston, TX 77550 USA.
   [Mahmoud, Iman; Eldigail, Mawahib; Elhassan, Rehab M.] Sudan Fed Minist Hlth, Natl Publ Hlth Lab, Khartoum 11111, Sudan.
C3 University of Khartoum; University of Texas System; University of Texas
   Medical Branch Galveston; University of Texas System; University of
   Texas Medical Branch Galveston
RP Ahmed, A (corresponding author), Univ Khartoum, Inst Endem Dis, Khartoum 11111, Sudan.; Ahmed, A (corresponding author), Univ Texas Med Branch, World Reference Ctr Emerging Viruses & Arboviruse, Galveston, TX 77550 USA.; Ahmed, A (corresponding author), Univ Texas Med Branch, Dept Microbiol & Immunol, Inst Human Infect & Immun, Galveston, TX 77550 USA.
EM ayman.ame.ahmed@gmail.com; imansust@hotmail.com; menana_555@hotmail.com;
   rehab-2008@live.com; sweaver@utmb.edu
RI Weaver, Scott/D-6490-2011; Ahmed, Ayman/D-3641-2019
OI Weaver, Scott/0000-0001-8016-8556; Eldegail,
   Mawahib/0000-0001-5701-2561; Ahmed, Ayman/0000-0002-9516-9508
FU NIH [AI120942]
FX We are thankful to our colleagues at Gedaref state and Federal
   Ministries of Health for their support in data collection. S.C.W.'s
   research is supported by NIH grant AI120942.
CR Ahmed A, 2021, Current status of Mosquito-borne Arboviruses in Sudan, and challenges of surveillance and responses
   Ahmed A, 2021, INT J INFECT DIS, V108, P513, DOI 10.1016/j.ijid.2021.05.052
   Ahmed A, 2021, J INFECT DEV COUNTR, V15, P204, DOI 10.3855/jidc.14520
   Ahmed A, 2020, LANCET PLANET HEALTH, V4, pE555, DOI 10.1016/S2542-5196(20)30269-2
   Ahmed A, 2020, EMERG INFECT DIS, V26, P3030, DOI 10.3201/eid2612.201599
   Ahmed A, 2020, BMC RES NOTES, V13, DOI 10.1186/s13104-020-05101-6
   Ahmed A, 2020, INT HEALTH, V12, P238, DOI 10.1093/inthealth/ihz122
   Ahmed A, 2020, VIRUSES-BASEL, V12, DOI 10.3390/v12010081
   Ahmed A, 2019, EMERG INFECT DIS, V25, P2125, DOI 10.3201/eid2511.181766
   Ahmed A, 2019, TROP MED INFECT DIS, V4, DOI 10.3390/tropicalmed4010043
   [Anonymous], EU Emergency Trust Fund for Africa
   [Anonymous], 2021, GAVI TGA NEXT PANDEM
   Bashir RSE, 2019, TROP MED HEALTH, V47, DOI 10.1186/s41182-019-0178-1
   Baudin M, 2016, LANCET GLOB HEALTH, V4, pE864, DOI [10.1016/s2214-109x(16)30176-0, 10.1016/S2214-109X(16)30176-0]
   Chevalier V, 2010, EUROSURVEILLANCE, V15, P18
   Clark MHA, 2018, PLOS NEGLECT TROP D, V12, DOI 10.1371/journal.pntd.0006627
   Cleton N, 2012, J CLIN VIROL, V55, P191, DOI 10.1016/j.jcv.2012.07.004
   Drosten C, 2002, J CLIN MICROBIOL, V40, P2323, DOI 10.1128/JCM.40.7.2323-2330.2002
   Duong V, 2015, P NATL ACAD SCI USA, V112, P14688, DOI 10.1073/pnas.1508114112
   Elaagip A, 2020, PLOS NEGLECT TROP D, V14, DOI 10.1371/journal.pntd.0008918
   Elduma AH, 2020, TROP MED INFECT DIS, V5, DOI 10.3390/tropicalmed5030120
   Gaudreault NN, 2019, VIRUS GENES, V55, P1, DOI 10.1007/s11262-018-1611-y
   Hassan OA, 2017, PLOS NEGLECT TROP D, V11, DOI 10.1371/journal.pntd.0005383
   Hassan Osama Ahmed, 2014, Infection Ecology & Epidemiology, V4, P20710, DOI 10.3402/iee.v4.20710
   Hassan OA, 2011, PLOS NEGLECT TROP D, V5, DOI 10.1371/journal.pntd.0001229
   Mohamed NS, 2021, J INFECT DEV COUNTR, V15, P168, DOI 10.3855/jidc.13122
   Pedarrieu A, 2021, PLOS ONE, V16, DOI 10.1371/journal.pone.0251263
   Petrova V, 2020, BMJ GLOB HEALTH, V5, DOI 10.1136/bmjgh-2020-002694
   Pigott DM, 2017, LANCET, V390, P2662, DOI 10.1016/S0140-6736(17)32092-5
   Shoemaker T, 2002, EMERG INFECT DIS, V8, P1415, DOI 10.3201/eid0812.020195
   Whiteman A, 2020, ONE HEALTH-AMSTERDAM, V11, DOI 10.1016/j.onehlt.2020.100188
   World Health Organization, 2021, PRIOR DIS RES DEV EM
   Zarroug IMA, 2019, BMC INFECT DIS, V19, DOI 10.1186/s12879-019-4113-1
NR 33
TC 27
Z9 27
U1 0
U2 4
PU MDPI
PI BASEL
PA ST ALBAN-ANLAGE 66, CH-4052 BASEL, SWITZERLAND
EI 2076-0817
J9 PATHOGENS
JI Pathogens
PD JUL
PY 2021
VL 10
IS 7
AR 885
DI 10.3390/pathogens10070885
PG 8
WC Microbiology
WE Science Citation Index Expanded (SCI-EXPANDED)
SC Microbiology
GA TN5NN
UT WOS:000676281100001
PM 34358035
OA Green Published, gold
DA 2025-07-26
ER

PT J
AU Bailly, S
   Rousset, D
   Fritzell, C
   Hozé, N
   Ben Achour, S
   Berthelot, L
   Enfissi, A
   Vanhomwegen, J
   Salje, H
   Fernandes-Pellerin, S
   Saout, M
   Lavergne, A
   Manuguerra, JC
   Carod, JF
   Djossou, F
   Cauchemez, S
   Flamand, C
AF Bailly, Sarah
   Rousset, Dominique
   Fritzell, Camille
   Hoze, Nathanael
   Ben Achour, Sarrah
   Berthelot, Lena
   Enfissi, Antoine
   Vanhomwegen, Jessica
   Salje, Henrik
   Fernandes-Pellerin, Sandrine
   Saout, Mona
   Lavergne, Anne
   Manuguerra, Jean-Claude
   Carod, Jean-Francois
   Djossou, Felix
   Cauchemez, Simon
   Flamand, Claude
TI Spatial Distribution and Burden of Emerging Arboviruses in French Guiana
SO VIRUSES-BASEL
LA English
DT Article
DE arboviruses; Dengue; Zika; Chikungunya; Mayaro; prevalence studies;
   French Guiana
ID AEDES-AEGYPTI; DENGUE; HISTORY; FEVER; DISEASES; AMERICA
AB Despite the health, social and economic impact of arboviruses in French Guiana, very little is known about the extent to which infection burden is shared between individuals. We conducted a large multiplexed serological survey among 2697 individuals from June to October 2017. All serum samples were tested for IgG antibodies against DENV, CHIKV, ZIKV and MAYV using a recombinant antigen-based microsphere immunoassay with a subset further evaluated through anti-ZIKV microneutralization tests. The overall DENV seroprevalence was estimated at 73.1% (70.6-75.4) in the whole territory with estimations by serotype at 68.9% for DENV-1, 38.8% for DENV-2, 42.3% for DENV-3, and 56.1% for DENV-4. The overall seroprevalence of CHIKV, ZIKV and MAYV antibodies was 20.3% (17.7-23.1), 23.3% (20.9-25.9) and 3.3% (2.7-4.1), respectively. We provide a consistent overview of the burden of emerging arboviruses in French Guiana, with useful findings for risk mapping, future prevention and control programs. The majority of the population remains susceptible to CHIKV and ZIKV, which could potentially facilitate the risk of further re-emergences. Our results underscore the need to strengthen MAYV surveillance in order to rapidly detect any substantial changes in MAYV circulation patterns.
C1 [Bailly, Sarah; Fritzell, Camille; Saout, Mona; Flamand, Claude] Inst Pasteur French Guiana, Epidemiol Unit, Cayenne 97300, French Guiana.
   [Rousset, Dominique; Ben Achour, Sarrah; Berthelot, Lena; Enfissi, Antoine; Lavergne, Anne] Inst Pasteur French Guiana, Arbovirus Natl Reference Ctr, Cayenne 97300, French Guiana.
   [Hoze, Nathanael; Salje, Henrik; Cauchemez, Simon; Flamand, Claude] Inst Pasteur, Math Modelling Infect Dis Unit, CNRS, UMR2000, F-75015 Paris, France.
   [Vanhomwegen, Jessica; Manuguerra, Jean-Claude] Inst Pasteur, Environm & Infect Risks Unit, F-75015 Paris, France.
   [Salje, Henrik] Univ Cambridge, Dept Genet, Cambridge CB2 3EH, England.
   [Fernandes-Pellerin, Sandrine] Inst Pasteur, Clin Coordinat Translat Res Ctr, F-75015 Paris, France.
   [Carod, Jean-Francois] Ctr Hosp Ouest Guyanais, Med Lab, St Laurent Du Maroni 97320, French Guiana.
   [Djossou, Felix] Ctr Hosp Andree Rosemon, Infect & Trop Dis Unit, Cayenne 97300, French Guiana.
   [Fritzell, Camille] Univ Bordeaux, Ctr INSERM U1219, Bordeaux Populat Hlth, F-33076 Bordeaux, France.
   [Saout, Mona] Univ French Guiana, TBIP, Cayenne, French Guiana.
   [Saout, Mona] Univ Lille, INSERM, CNRS, Inst Pasteur Lille,U1019,UMR9017,CIIL Ctr Infect, F-59000 Lille, France.
C3 Universite Paris Cite; Universite Paris Cite; Centre National de la
   Recherche Scientifique (CNRS); Pasteur Network; Universite Paris Cite;
   Institut Pasteur Paris; Pasteur Network; Universite Paris Cite; Institut
   Pasteur Paris; University of Cambridge; Pasteur Network; Universite
   Paris Cite; Institut Pasteur Paris; Universite de Bordeaux; Institut
   National de la Sante et de la Recherche Medicale (Inserm); Institut
   National de la Sante et de la Recherche Medicale (Inserm); Universite de
   Lille; Pasteur Network; Institut Pasteur Lille; Centre National de la
   Recherche Scientifique (CNRS)
RP Flamand, C (corresponding author), Inst Pasteur French Guiana, Epidemiol Unit, Cayenne 97300, French Guiana.
EM sbailly@pasteur-cayenne.fr; drousset@pasteur-cayenne.fr;
   camillefritzell@gmail.com; nathanael.hoze@pasteur.fr;
   sarrahbenachour@gmail.com; berthelot.lena@gmail.com;
   aenfissi@pasteur-cayenne.fr; jessica.vanhomwegen@pasteur.fr;
   hsalie@gmail.com; sandrine.fernandespellerin@pasteur.fr;
   mona.saout@univ-guyane.fr; alavergne@pasteur-cayenne.fr;
   jean-claude.manuguerra@pasteur.fr; jf.carod@ch-ouestguyane.fr;
   felix.djossou@ch-cayenne.fr; simon.cauchemez@pasteur.fr;
   cflamand@pasteur-cayenne.fr
RI Djossou, Felix/AAM-8640-2020; Flamand, Claude/HCH-8139-2022; Rousset,
   Dominique/S-5400-2019
OI Bailly, Sarah/0000-0001-9363-267X; Fritzell,
   Camille/0000-0002-4324-1109; Rousset, Dominique/0000-0002-1473-3147;
   Hoze, Nathanael/0000-0002-3977-8966; Lavergne, Anne/0000-0002-5304-5574;
   Flamand, Claude/0000-0002-8064-445X; Vanhomwegen,
   Jessica/0000-0002-7879-1485; Salje, Henrik/0000-0003-3626-4254
FU European Regional Development Fund under EPI-ARBO grant [GY0008695];
   Regional Health Agency of French Guiana; National Center of Spatial
   Studies; Centre National d'Etudes Spatiales-Terre solide, Ocean,
   Surfaces Continentales, Atmosphere fund [CNES-TOSCA-4800000720]; AXA
   Research Fund; Investissement d'Avenir program; Laboratoire d'Excellence
   Integrative Biology of Emerging Infectious Diseases program
   [ANR-10-LABX-62-IBEID]; Models of Infectious Disease Agent Study of the
   National Institute of General Medical Sciences; INCEPTION project
   [PIA/ANR-16-CONV-0005]; European Union's Horizon 2020 research and
   innovation program under ZIKAlliance grant [734548]
FX This study was supported by the European Regional Development Fund under
   EPI-ARBO grant agreement GY0008695; the Regional Health Agency of French
   Guiana; and the National Center of Spatial Studies. C.F. (Claude
   Flamand) acknowledges financial support from the Centre National
   d'Etudes Spatiales-Terre solide, Ocean, Surfaces Continentales,
   Atmosphere fund (grant number CNES-TOSCA-4800000720) and funding from
   Calmette and Yersin allocated by the Pasteur Institut Department of
   International Affairs. S.C. acknowledges financial support from the AXA
   Research Fund, the Investissement d'Avenir program, the Laboratoire
   d'Excellence Integrative Biology of Emerging Infectious Diseases program
   (grant number ANR-10-LABX-62-IBEID), the Models of Infectious Disease
   Agent Study of the National Institute of General Medical Sciences, the
   INCEPTION project (PIA/ANR-16-CONV-0005), and the European Union's
   Horizon 2020 research and innovation program under ZIKAlliance grant
   agreement number 734548. The funders had no role in study design, data
   collection and analysis, decision to publish, or preparation of the
   manuscript.
CR Adde A, 2016, PLOS NEGLECT TROP D, V10, DOI 10.1371/journal.pntd.0004681
   Beck C, 2015, BIOMED RES INT, V2015, DOI 10.1155/2015/678084
   Bhatt S, 2013, NATURE, V496, P504, DOI 10.1038/nature12060
   Cao-Lormeau VM, 2016, LANCET, V387, P1531, DOI 10.1016/S0140-6736(16)00562-6
   de Alwis R, 2014, PLOS PATHOG, V10, DOI 10.1371/journal.ppat.1004386
   Dick OB, 2012, AM J TROP MED HYG, V87, P584, DOI 10.4269/ajtmh.2012.11-0770
   Dusfour I, 2015, PLOS NEGLECT TROP D, V9, DOI 10.1371/journal.pntd.0004226
   Epelboin Y, 2018, MEM I OSWALDO CRUZ, V113, DOI 10.1590/0074-02760170398
   Flamand C, 2019, J INFECT DIS, V220, P1915, DOI 10.1093/infdis/jiz396
   Flamand C, 2017, EUROSURVEILLANCE, V22, P23, DOI 10.2807/1560-7917.ES.2017.22.44.17-00102
   Flamand C, 2017, AM J TROP MED HYG, V97, P344, DOI 10.4269/ajtmh.16-1028
   Flamand C, 2017, PLOS ONE, V12, DOI 10.1371/journal.pone.0172267
   Flamand C, 2014, J AM MED INFORM ASSN, V21, P232, DOI 10.1136/amiajnl-2013-002348
   Flamand C, 2011, STUD HEALTH TECHNOL, V169, P629, DOI 10.3233/978-1-60750-806-9-629
   Fouque F, 1996, B SOC PATHOL EXOT, V89, P115
   Fouque F, 1995, Bull Pan Am Health Organ, V29, P147
   Fritzell C, 2018, PLOS NEGLECT TROP D, V12, DOI 10.1371/journal.pntd.0006533
   Fritzell C, 2016, PLOS NEGLECT TROP D, V10, DOI 10.1371/journal.pntd.0005081
   Gould EA, 2010, ANTIVIR RES, V87, P111, DOI 10.1016/j.antiviral.2009.07.007
   Gould E, 2017, ONE HEALTH-AMSTERDAM, V4, P1, DOI 10.1016/j.onehlt.2017.06.001
   Gubler Duane J, 2011, Trop Med Health, V39, P3, DOI 10.2149/tmh.2011-S05
   Gubler DJ, 2011, EXPERT REV VACCINES, V10, P563, DOI [10.1586/ERV.11.35, 10.1586/erv.11.35]
   Hallet E, 2020, PLOS NEGLECT TROP D, V14, DOI 10.1371/journal.pntd.0008193
   Halstead SB, 2006, REV PANAM SALUD PUBL, V20, P407, DOI 10.1590/S1020-49892006001100007
   Hozé N, 2020, NAT COMMUN, V11, DOI 10.1038/s41467-020-16516-x
   Kraemer MUG, 2019, NAT MICROBIOL, V4, P854, DOI 10.1038/s41564-019-0376-y
   L'Azou M, 2014, PLOS NEGLECT TROP D, V8, DOI 10.1371/journal.pntd.0003235
   Llagonne-Barets M, 2016, J CLIN VIROL, V77, P66, DOI 10.1016/j.jcv.2016.02.013
   San Martin JL, 2010, AM J TROP MED HYG, V82, P128, DOI 10.4269/ajtmh.2010.09-0346
   Nero C., 2008, Clinical Microbiology Newsletter, V30, P97, DOI 10.1016/j.clinmicnews.2008.06.001
   Paixao ES, 2018, BMJ GLOB HEALTH, V3, DOI 10.1136/bmjgh-2017-000530
   Pettersson JHO, 2016, MBIO, V7, DOI [10.1128/mBio.01239-16, 10.1128/mbio.01239-16]
   QGIS Development Team QGIS 2, 2009, 18 GEOGR INF SYST
   REYNES JM, 1994, AM J TROP MED HYG, V51, P545, DOI 10.4269/ajtmh.1994.51.545
   Reynes JM, 1996, B SOC PATHOL EXOT, V89, P98
   Salje H, 2019, ELIFE, V8, DOI 10.7554/eLife.42869
   Salje H, 2018, NATURE, V557, P719, DOI 10.1038/s41586-018-0157-4
   Schiewe J., 2019, KN - J. Cartography Geographic Informat., V69, P217, DOI [DOI 10.1007/S42489-019-00026-Y4, DOI 10.1007/S42489-019-00026-Y]
   StataCorp, 2017, Stata Statistical Software: Release 15, DOI DOI 10.2307/2234838
   Talarmin A, 1998, AM J TROP MED HYG, V59, P452, DOI 10.4269/ajtmh.1998.59.452
   Wilder-Smith A, 2008, MED CLIN N AM, V92, P1377, DOI 10.1016/j.mcna.2008.07.002
NR 41
TC 16
Z9 16
U1 0
U2 2
PU MDPI
PI BASEL
PA ST ALBAN-ANLAGE 66, CH-4052 BASEL, SWITZERLAND
EI 1999-4915
J9 VIRUSES-BASEL
JI Viruses-Basel
PD JUL
PY 2021
VL 13
IS 7
AR 1299
DI 10.3390/v13071299
PG 19
WC Virology
WE Science Citation Index Expanded (SCI-EXPANDED)
SC Virology
GA TO5TY
UT WOS:000676974900001
PM 34372505
OA Green Published
DA 2025-07-26
ER

PT J
AU Battisti, V
   Urban, E
   Langer, T
AF Battisti, Verena
   Urban, Ernst
   Langer, Thierry
TI Antivirals against the Chikungunya Virus
SO VIRUSES-BASEL
LA English
DT Review
DE Chikungunya virus; alphavirus; antiviral therapy; direct-acting
   antivirals; host-directed antivirals; in silico screening; in vivo
   validation; antiviral drug development
ID SEMLIKI-FOREST-VIRUS; IN-VITRO; SELECTIVE INHIBITORS; SURAMIN TREATMENT;
   INTERFERON-ALPHA; INFECTION; REPLICATION; CHLOROQUINE; DERIVATIVES;
   RIBAVIRIN
AB Chikungunya virus (CHIKV) is a mosquito-transmitted alphavirus that has re-emerged in recent decades, causing large-scale epidemics in many parts of the world. CHIKV infection leads to a febrile disease known as chikungunya fever (CHIKF), which is characterised by severe joint pain and myalgia. As many patients develop a painful chronic stage and neither antiviral drugs nor vaccines are available, the development of a potent CHIKV inhibiting drug is crucial for CHIKF treatment. A comprehensive summary of current antiviral research and development of small-molecule inhibitor against CHIKV is presented in this review. We highlight different approaches used for the identification of such compounds and further discuss the identification and application of promising viral and host targets.
C1 [Battisti, Verena; Urban, Ernst; Langer, Thierry] Univ Vienna, Dept Pharmaceut Sci, Pharmaceut Chem Div, A-1090 Vienna, Austria.
C3 University of Vienna
RP Langer, T (corresponding author), Univ Vienna, Dept Pharmaceut Sci, Pharmaceut Chem Div, A-1090 Vienna, Austria.
EM verena.battisti@univie.ac.at; ernst.urban@univie.ac.at;
   thierry.langer@univie.ac.at
RI Langer, Thierry/U-8621-2017
OI Langer, Thierry/0000-0002-5242-1240; Battisti,
   Verena/0000-0001-9794-366X; Urban, Ernst/0009-0000-1339-836X
CR Abdelnabi R, 2020, ANTIMICROB AGENTS CH, V64, DOI 10.1128/AAC.00649-20
   Abdelnabi R, 2018, ANTIVIR RES, V149, P113, DOI 10.1016/j.antiviral.2017.09.016
   Abdelnabi R, 2017, J VIROL, V91, DOI 10.1128/JVI.00487-17
   Abdelnabi R, 2017, ANTIVIR RES, V139, P79, DOI 10.1016/j.antiviral.2016.12.020
   Abdelnabi R, 2016, BIOCHEM PHARMACOL, V120, P15, DOI 10.1016/j.bcp.2016.09.020
   Abdelnabi R, 2015, ANTIVIR RES, V121, P59, DOI 10.1016/j.antiviral.2015.06.017
   Abu Bakar F, 2018, VIRUSES-BASEL, V10, DOI 10.3390/v10020071
   Agarwal G, 2019, BIOINFORMATION, V15, P439, DOI 10.6026/97320630015439
   Agarwal T, 2015, INDIAN J PHARM SCI, V77, P453
   Aggarwal M, 2017, ANTIVIR RES, V146, P102, DOI 10.1016/j.antiviral.2017.08.015
   Aggarwal M, 2012, PLOS ONE, V7, DOI 10.1371/journal.pone.0051288
   Albulescu IC, 2020, VIRUSES-BASEL, V12, DOI 10.3390/v12030314
   Albulescu IC, 2015, ANTIVIR RES, V121, P39, DOI 10.1016/j.antiviral.2015.06.013
   Ashbrook AW, 2016, MBIO, V7, DOI 10.1128/mBio.00693-16
   Ashton TM, 2016, NAT COMMUN, V7, DOI 10.1038/ncomms12308
   Bakhache W, 2019, ANTIVIR RES, V172, DOI 10.1016/j.antiviral.2019.104642
   Barrera MD, 2021, PATHOGENS, V10, DOI 10.3390/pathogens10030283
   Bassetto M, 2013, ANTIVIR RES, V98, P12, DOI 10.1016/j.antiviral.2013.01.002
   Beljanski V, 2015, J VIROL, V89, P10612, DOI 10.1128/JVI.01526-15
   Bhakat S, 2015, RSC ADV, V5, P85938, DOI 10.1039/c5ra14469h
   Blum L, 2020, J CELL MOL MED, V24, P6988, DOI 10.1111/jcmm.15360
   Bora L., 2012, J PROTEOM BIOINFORM, V5, P54, DOI DOI 10.4172/JPB.1000213
   Borgherini G, 2008, CLIN INFECT DIS, V47, P469, DOI 10.1086/590003
   Bouma EM, 2020, J VIROL, V94, DOI 10.1128/JVI.00274-20
   Bouquillard E, 2018, JOINT BONE SPINE, V85, P207, DOI 10.1016/j.jbspin.2017.01.014
   Bourjot M, 2012, J NAT PROD, V75, P2183, DOI 10.1021/np300637t
   BRIGHTON SW, 1984, S AFR MED J, V66, P217
   Briolant S, 2004, ANTIVIR RES, V61, P111, DOI 10.1016/j.antiviral.2003.09.005
   Broeckel R, 2019, ANTIMICROB AGENTS CH, V63, DOI [10.1128/AAC.02325-18, 10.1128/aac.02325-18]
   Calba C, 2017, EUROSURVEILLANCE, V22, P5, DOI 10.2807/1560-7917.ES.2017.22.39.17-00647
   Campbell LP, 2015, PHILOS T R SOC B, V370, DOI 10.1098/rstb.2014.0135
   Carissimo G, 2019, LIFE SCI ALLIANCE, V2, DOI 10.26508/lsa.201900298
   Cassadou S, 2014, EUROSURVEILLANCE, V19, P6, DOI 10.2807/1560-7917.ES2014.19.13.20752
   CASSELL S, 1984, J VIROL, V52, P857, DOI 10.1128/JVI.52.3.857-864.1984
   Cheung J., RCSB PDB 3TRK STRUCT
   Cheung YY, 2014, ANTIVIR RES, V111, P93, DOI 10.1016/j.antiviral.2014.09.007
   Chiang C, 2015, J VIROL, V89, P8011, DOI 10.1128/JVI.00845-15
   Ching KC, 2017, J MED CHEM, V60, P3165, DOI 10.1021/acs.jmedchem.7b00180
   Ching KC, 2015, J MED CHEM, V58, P9196, DOI 10.1021/acs.jmedchem.5b01047
   Chopra A, 2014, ARTHRITIS RHEUMATOL, V66, P319, DOI 10.1002/art.38221
   Chretien JP, 2007, AM J TROP MED HYG, V76, P405, DOI 10.4269/ajtmh.2007.76.405
   Cook LE, 2020, J VIROL, V94, DOI 10.1128/JVI.00841-19
   CRUTCHER WA, 1975, BRIT J DERMATOL, V92, P199, DOI 10.1111/j.1365-2133.1975.tb03059.x
   Cruz DJM, 2013, PLOS NEGLECT TROP D, V7, DOI 10.1371/journal.pntd.0002471
   Das I, 2014, PLOS ONE, V9, DOI 10.1371/journal.pone.0100531
   Das PK, 2016, ANTIMICROB AGENTS CH, V60, P7382, DOI 10.1128/AAC.01421-16
   De Lamballerie X, 2008, VECTOR-BORNE ZOONOT, V8, P837, DOI 10.1089/vbz.2008.0049
   Delang L, 2016, SCI REP-UK, V6, DOI 10.1038/srep31819
   Delang L, 2014, J ANTIMICROB CHEMOTH, V69, P2770, DOI 10.1093/jac/dku209
   Delisle E, 2015, EUROSURVEILLANCE, V20, P8, DOI 10.2807/1560-7917.ES2015.20.17.21108
   Delogu I, 2011, ANTIVIR RES, V90, P99, DOI 10.1016/j.antiviral.2011.03.182
   DENEAU DG, 1975, DERMATOLOGICA, V151, P158, DOI 10.1159/000251329
   Dey D, 2019, PLOS NEGLECT TROP D, V13, DOI 10.1371/journal.pntd.0007548
   Dhindwal S, 2017, J BIOMOL STRUCT DYN, V35, P3522, DOI 10.1080/07391102.2016.1261046
   Di Mola A, 2014, BIOORGAN MED CHEM, V22, P6014, DOI 10.1016/j.bmc.2014.09.013
   Dredge K, 2018, BRIT J CANCER, V118, P1035, DOI 10.1038/s41416-018-0006-0
   Ehteshami M, 2017, ANTIMICROB AGENTS CH, V61, DOI 10.1128/AAC.02395-16
   Ekins S, 2020, ANTIMICROB AGENTS CH, V64, DOI 10.1128/AAC.00440-20
   El-labbad EM, 2015, CHEM BIOL DRUG DES, V86, P1518, DOI 10.1111/cbdd.12621
   Faraone I, 2020, MOLECULES, V25, DOI 10.3390/molecules25225318
   Fares M, 2020, RSC ADV, V10, P5191, DOI 10.1039/d0ra00257g
   Fatma B, 2020, ANTIVIR RES, V179, DOI 10.1016/j.antiviral.2020.104808
   Feibelman KM, 2018, ANTIVIR RES, V154, P124, DOI 10.1016/j.antiviral.2018.03.013
   Fernandez-Pol S, 2010, U.S. Patent, Patent No. [12/175,277, 12175277]
   Ferreira AC, 2019, ANTIMICROB AGENTS CH, V63, DOI 10.1128/AAC.01389-18
   Franco Evelyn J., 2018, Antiviral Chemistry & Chemotherapy, V26, p2040206618807580, DOI 10.1177/2040206618807580
   FREEDMAN A, 1960, ANN RHEUM DIS, V19, P243, DOI 10.1136/ard.19.3.243
   FRESNO M, 1977, EUR J BIOCHEM, V72, P323, DOI 10.1111/j.1432-1033.1977.tb11256.x
   Gall B, 2018, J VIROL, V92, DOI 10.1128/JVI.01913-17
   Gallegos KM, 2016, J INFECT DIS, V214, P1192, DOI 10.1093/infdis/jiw358
   Geller R, 2012, BBA-MOL CELL RES, V1823, P698, DOI 10.1016/j.bbamcr.2011.11.007
   Giancotti G, 2018, EUR J MED CHEM, V149, P56, DOI 10.1016/j.ejmech.2018.02.054
   Gigante A, 2017, ANTIVIR RES, V144, P216, DOI 10.1016/j.antiviral.2017.06.003
   Gigante A, 2014, J MED CHEM, V57, P4000, DOI 10.1021/jm401844c
   Gómez-SanJuan A, 2018, ACS INFECT DIS, V4, P605, DOI 10.1021/acsinfecdis.7b00219
   Goulet ML, 2013, PLOS PATHOG, V9, DOI 10.1371/journal.ppat.1003298
   Hackett BA, 2019, MBIO, V10, DOI 10.1128/mBio.01446-19
   Hammond E, 2018, J IMMUNOTHER CANCER, V6, DOI 10.1186/s40425-018-0363-5
   Hardes K, 2017, CHEMMEDCHEM, V12, P613, DOI 10.1002/cmdc.201700108
   Heidner HW, 1996, J VIROL, V70, P2069, DOI 10.1128/JVI.70.3.2069-2073.1996
   HELENIUS A, 1982, J GEN VIROL, V58, P47, DOI 10.1099/0022-1317-58-1-47
   Henss L, 2018, VIRUSES-BASEL, V10, DOI 10.3390/v10110592
   Henss L, 2016, VIROL J, V13, DOI 10.1186/s12985-016-0607-2
   Herrero LJ, 2015, J VIROL, V89, P8063, DOI 10.1128/JVI.00224-15
   Hitakarun A, 2020, SCI REP-UK, V10, DOI 10.1038/s41598-020-58468-8
   Ho YJ, 2018, ANTIVIR RES, V159, P134, DOI 10.1016/j.antiviral.2018.10.005
   Ho YJ, 2015, PLOS ONE, V10, DOI 10.1371/journal.pone.0133511
   Hover S, 2017, J GEN VIROL, V98, P345, DOI 10.1099/jgv.0.000712
   Hwang J, 2019, ANTIMICROB AGENTS CH, V63, DOI 10.1128/AAC.01220-19
   Hwang J, 2018, OPEN FORUM INFECT DI, V5, DOI 10.1093/ofid/ofy315
   Hwang J, 2019, ANTIVIR RES, V161, P163, DOI 10.1016/j.antiviral.2018.11.017
   Hwu JR, 2017, ANTIVIR RES, V146, P96, DOI 10.1016/j.antiviral.2017.08.008
   Hwu JR, 2015, ANTIVIR RES, V118, P103, DOI 10.1016/j.antiviral.2015.03.013
   Ichinohe T, 2005, J VIROL, V79, P2910, DOI 10.1128/JVI.79.5.2910-2919.2005
   INGLOT AD, 1969, J GEN VIROL, V4, P203, DOI 10.1099/0022-1317-4-2-203
   Irurzun A, 1997, VIROLOGY, V227, P488, DOI 10.1006/viro.1996.8340
   Izumida M, 2020, VIRUSES-BASEL, V12, DOI 10.3390/v12070722
   Jadav SS, 2015, EUR J MED CHEM, V89, P172, DOI 10.1016/j.ejmech.2014.10.042
   Jain Jaspreet, 2017, F1000Res, V6, P1601, DOI 10.12688/f1000research.12301.2
   Jing XH, 2008, P NATL ACAD SCI USA, V105, P10967, DOI 10.1073/pnas.0804958105
   Jose J, 2009, FUTURE MICROBIOL, V4, P837, DOI [10.2217/fmb.09.59, 10.2217/FMB.09.59]
   Julander JG, 2020, ANTIVIR RES, V182, DOI 10.1016/j.antiviral.2020.104904
   Jurgeit A, 2012, PLOS PATHOG, V8, DOI 10.1371/journal.ppat.1002976
   KAPLAN LD, 1987, AM J MED, V82, P615, DOI 10.1016/0002-9343(87)90108-2
   Karlas A, 2016, NAT COMMUN, V7, DOI 10.1038/ncomms11320
   Kaur P, 2020, PLOS NEGLECT TROP D, V14, DOI 10.1371/journal.pntd.0008336
   Kaur P, 2013, ANTIMICROB AGENTS CH, V57, P155, DOI 10.1128/AAC.01467-12
   Keating JA, 2012, REV MED VIROL, V22, P166, DOI 10.1002/rmv.722
   Keller TL, 2012, NAT CHEM BIOL, V8, P311, DOI [10.1038/NCHEMBIO.790, 10.1038/nchembio.790]
   Pereira JKA, 2017, CLIN RHEUMATOL, V36, P2179, DOI 10.1007/s10067-017-3766-7
   Khan M, 2011, ANTIVIR RES, V89, P1, DOI 10.1016/j.antiviral.2010.10.009
   Khan M, 2010, J MED VIROL, V82, P817, DOI 10.1002/jmv.21663
   Khan N, 2021, J BIOMOL STRUCT DYN, V39, P1373, DOI 10.1080/07391102.2020.1731602
   Kielian M, 2010, VIRUSES-BASEL, V2, P796, DOI 10.3390/v2040796
   Kim HY, 2007, BIOORGAN MED CHEM, V15, P2667, DOI 10.1016/j.bmc.2007.01.040
   Klimstra WB, 1999, J VIROL, V73, P6299, DOI 10.1128/JVI.73.8.6299-6306.1999
   Koivusalo M, 2010, J CELL BIOL, V188, P547, DOI 10.1083/jcb.200908086
   Kottkamp AC, 2019, J VIROL, V93, DOI [10.1128/JVI.00389-19, 10.1128/jvi.00389-19]
   Kovacikova K, 2020, ANTIMICROB AGENTS CH, V64, DOI 10.1128/AAC.02532-19
   Krishnan R, 2021, BMC MUSCULOSKEL DIS, V22, DOI 10.1186/s12891-021-04123-w
   KRUEGER RF, 1970, SCIENCE, V169, P1213, DOI 10.1126/science.169.3951.1213
   Kumar P, 2019, PATHOGENS, V8, DOI 10.3390/pathogens8030128
   Kumar S. P., 2012, International Journal of Pharmacy and Life Sciences (IJPLS), V3, P1752
   Kuo SC, 2016, ANTIVIR RES, V134, P89, DOI 10.1016/j.antiviral.2016.07.025
   Langsjoen RM, 2017, ANTIVIR RES, V143, P246, DOI 10.1016/j.antiviral.2017.04.014
   Lebrun G, 2009, EMERG INFECT DIS, V15, P495, DOI 10.3201/eid1503.071482
   Lee CHR, 2019, PLOS NEGLECT TROP D, V13, DOI 10.1371/journal.pntd.0007610
   Li YG, 2012, VIROL J, V9, DOI 10.1186/1743-422X-9-114
   LOKE RHT, 1987, J MED VIROL, V21, P97, DOI 10.1002/jmv.1890210113
   Lu JW, 2017, BIOCHEM BIOPH RES CO, V491, P595, DOI 10.1016/j.bbrc.2017.07.157
   Lucas-Hourani M, 2017, ANTIMICROB AGENTS CH, V61, DOI [10.1128/aac.00383-17, 10.1128/AAC.00383-17]
   Lucas-Hourani M, 2013, PLOS PATHOG, V9, DOI 10.1371/journal.ppat.1003678
   Lucas-Hourani M, 2013, J BIOMOL SCREEN, V18, P172, DOI 10.1177/1087057112460091
   Lundberg L, 2018, ANTIVIR RES, V157, P57, DOI 10.1016/j.antiviral.2018.07.005
   Luo HL, 2016, CURR OPIN VIROL, V17, P1, DOI 10.1016/j.coviro.2015.09.005
   Mainou BA, 2015, J VIROL, V89, P8701, DOI 10.1128/JVI.00739-15
   Marra RKF, 2020, BIOORG MED CHEM LETT, V30, DOI 10.1016/j.bmcl.2019.126881
   McKendrick L, 2001, EUR J BIOCHEM, V268, P5375, DOI 10.1046/j.0014-2956.2001.02478.x
   Meena MK, 2022, J BIOMOL STRUCT DYN, V40, P5827, DOI 10.1080/07391102.2021.1873863
   Mishra P, 2016, SCI REP-UK, V6, DOI 10.1038/srep20122
   Moesslacher J, 2020, ACS MED CHEM LETT, V11, P906, DOI 10.1021/acsmedchemlett.9b00662
   Montes-Grajales D, 2020, ANTIVIR RES, V173, DOI 10.1016/j.antiviral.2019.104668
   Mounce BC, 2017, J VIROL, V91, DOI [10.1128/JVI.00344-17, 10.1128/jvi.00344-17]
   Mounce BC, 2016, J VIROL, V90, P9683, DOI 10.1128/JVI.01347-16
   Mounce BC, 2016, CELL HOST MICROBE, V20, P167, DOI 10.1016/j.chom.2016.06.011
   Mudgal R, 2020, FEBS LETT, V594, P678, DOI 10.1002/1873-3468.13642
   Müller M, 2019, PLOS NEGLECT TROP D, V13, DOI 10.1371/journal.pntd.0007703
   Nguyen PTV, 2015, J MOL GRAPH MODEL, V57, P1, DOI 10.1016/j.jmgm.2015.01.001
   Nguyen PTV, 2014, J MOL MODEL, V20, DOI 10.1007/s00894-014-2216-6
   Olagnier D, 2014, J VIROL, V88, P4180, DOI 10.1128/JVI.03114-13
   Ozden S, 2008, J BIOL CHEM, V283, P21899, DOI 10.1074/jbc.M802444200
   Padmakumar B., 2009, Indian J Rheumatol, V4, P94, DOI [10.1016/S0973-3698(10)60189-6, DOI 10.1016/S0973-3698(10)60189-6]
   Paeshuyse J, 2011, CURR OPIN VIROL, V1, P590, DOI 10.1016/j.coviro.2011.10.030
   Pandya S., 2008, INDIAN J RHEUMATOL, V3, P93
   Passos GFS, 2020, PHARMACEUTICALS-BASE, V13, DOI 10.3390/ph13070141
   Pou S, 2012, ANTIMICROB AGENTS CH, V56, P3475, DOI 10.1128/AAC.00100-12
   Priya R, 2014, VIRUS RES, V189, P194, DOI 10.1016/j.virusres.2014.05.010
   Pryke KM, 2017, MBIO, V8, DOI [10.1128/mBio.00452-17, 10.1128/mbio.00452-17]
   Pu SY, 2018, J MED CHEM, V61, P6178, DOI 10.1021/acs.jmedchem.8b00613
   RADA B, 1977, ANN NY ACAD SCI, V284, P410, DOI 10.1111/j.1749-6632.1977.tb21977.x
   Rashad AA, 2018, TETRAHEDRON, V74, P1294, DOI 10.1016/j.tet.2017.12.053
   Rathore APS, 2014, ANTIVIR RES, V103, P7, DOI 10.1016/j.antiviral.2013.12.010
   Raveh A, 2013, PLOS ONE, V8, DOI 10.1371/journal.pone.0082318
   Ravichandran R, 2008, J INFECT DEV COUNTR, V2, P140, DOI 10.3855/T2.2.140
   Ravindran V, 2017, CLIN RHEUMATOL, V36, P1335, DOI 10.1007/s10067-016-3429-0
   Rezza G, 2007, LANCET, V370, P1840, DOI 10.1016/S0140-6736(07)61779-6
   ROBINSON M. C., 1955, TANGANYIKA TERRITORY IN 1952 53 I TRANS ROY SOC TROP MED AND HYG, V49, P28, DOI 10.1016/0035-9203(55)90080-8
   Rodrigo C, 2020, CLIN MICROBIOL INFEC, V26, P979, DOI 10.1016/j.cmi.2020.05.016
   Roques P, 2018, VIRUSES-BASEL, V10, DOI 10.3390/v10050268
   Rothan HA, 2016, ANTIVIR RES, V127, P50, DOI 10.1016/j.antiviral.2016.01.006
   Rothan HA, 2015, PLOS ONE, V10, DOI 10.1371/journal.pone.0126360
   Sali TM, 2015, PLOS PATHOG, V11, DOI 10.1371/journal.ppat.1005324
   Scuotto M, 2017, BIOORGAN MED CHEM, V25, P327, DOI 10.1016/j.bmc.2016.10.037
   Sharma Anuj, 2018, F1000Res, V7, P9, DOI 10.12688/f1000research.13242.1
   Sharma R, 2018, VIROLOGY, V515, P223, DOI 10.1016/j.virol.2017.12.020
   Sharma R, 2016, VIROLOGY, V498, P265, DOI 10.1016/j.virol.2016.08.029
   SHIMIZU Y, 1972, ARCH GES VIRUSFORSCH, V36, P93, DOI 10.1007/BF01250299
   Shin YS, 2020, EUR J MED CHEM, V187, DOI 10.1016/j.ejmech.2019.111956
   Shu QN, 2008, MED RES REV, V28, P219, DOI 10.1002/med.20104
   Singh H, 2018, BIOCHIMIE, V149, P51, DOI 10.1016/j.biochi.2018.04.004
   Singh KD, 2012, J MOL MODEL, V18, P39, DOI 10.1007/s00894-011-1018-3
   Solignat M, 2009, VIROLOGY, V393, P183, DOI 10.1016/j.virol.2009.07.024
   Sourisseau M, 2007, PLOS PATHOG, V3, P804, DOI 10.1371/journal.ppat.0030089
   Staveness D, 2016, J NAT PROD, V79, P675, DOI 10.1021/acs.jnatprod.5b01016
   Staveness D, 2016, J NAT PROD, V79, P680, DOI 10.1021/acs.jnatprod.5b01017
   STRAUSS JH, 1994, MICROBIOL REV, V58, P491, DOI 10.1128/MMBR.58.3.491-562.1994
   Supramaniam A, 2018, ANTIMICROB AGENTS CH, V62, DOI [10.1128/AAC.01959-17, 10.1128/aac.01959-17]
   Tardugno R, 2018, BIOORGAN MED CHEM, V26, P869, DOI 10.1016/j.bmc.2018.01.002
   Teng TS, 2012, J CLIN INVEST, V122, P4447, DOI 10.1172/JCI63120
   Thiberville SD, 2013, PLOS NEGLECT TROP D, V7, DOI 10.1371/journal.pntd.0002004
   Thiberville SD, 2013, ANTIVIR RES, V99, P345, DOI 10.1016/j.antiviral.2013.06.009
   Tong X, 2018, ANTIVIR RES, V149, P34, DOI 10.1016/j.antiviral.2017.11.004
   Tripathi PK, 2020, VIROLOGY, V548, P250, DOI 10.1016/j.virol.2020.05.010
   Turner TL, 2014, CLINICOECONOMIC OUTC, V6, P217, DOI 10.2147/CEOR.S60710
   Urakova N, 2018, J VIROL, V92, DOI 10.1128/JVI.01965-17
   van der Heijden MW, 2002, ARCH VIROL, V147, P875, DOI 10.1007/s00705-001-0773-3
   Varghese FS, 2017, ANTIMICROB AGENTS CH, V61, DOI [10.1128/AAC.02227-16, 10.1128/aac.02227-16]
   Varghese FS, 2016, J VIROL, V90, P9743, DOI 10.1128/JVI.01382-16
   Varghese FS, 2016, ANTIVIR RES, V126, P117, DOI 10.1016/j.antiviral.2015.12.012
   Vazeille M, 2007, PLOS ONE, V2, DOI 10.1371/journal.pone.0001168
   Venturi G, 2017, EUROSURVEILLANCE, V22, P11, DOI 10.2807/1560-7917.ES.2017.22.39.17-00646
   Voss JE, 2010, NATURE, V468, P709, DOI 10.1038/nature09555
   Wada Y, 2017, VIROLOGY, V505, P102, DOI 10.1016/j.virol.2017.02.014
   Wan JJ, 2020, MBIO, V11, DOI 10.1128/mBio.01382-20
   Wang YM, 2016, ANTIVIR RES, V135, P81, DOI 10.1016/j.antiviral.2016.10.003
   Weber C, 2015, ANTIVIR RES, V113, P1, DOI 10.1016/j.antiviral.2014.11.001
   WHO Media Centre, CHIK KEY FACTS CHIK KEY FACTS
   Wichit S, 2017, SCI REP-UK, V7, DOI 10.1038/s41598-017-03316-5
   WOLFE MS, 1991, J MED CHEM, V34, P1521, DOI 10.1021/jm00109a001
   Yang YQ, 2019, J MED CHEM, V62, P4056, DOI 10.1021/acs.jmedchem.9b00091
   Yoon JS, 2019, J MED CHEM, V62, P6346, DOI 10.1021/acs.jmedchem.9b00781
   Zeller H, 2016, J INFECT DIS, V214, pS436, DOI 10.1093/infdis/jiw391
   Zhang SX, 2021, PLOS ONE, V16, DOI 10.1371/journal.pone.0245013
   Zhang XY, 2003, J VIROL, V77, P2981, DOI 10.1128/JVI.77.5.2981-2989.2003
   Zilbermintz L, 2015, SCI REP-UK, V5, DOI 10.1038/srep13476
NR 215
TC 44
Z9 45
U1 0
U2 14
PU MDPI
PI BASEL
PA ST ALBAN-ANLAGE 66, CH-4052 BASEL, SWITZERLAND
EI 1999-4915
J9 VIRUSES-BASEL
JI Viruses-Basel
PD JUL
PY 2021
VL 13
IS 7
AR 1307
DI 10.3390/v13071307
PG 35
WC Virology
WE Science Citation Index Expanded (SCI-EXPANDED)
SC Virology
GA TO5GH
UT WOS:000676939400001
PM 34372513
OA gold, Green Published
DA 2025-07-26
ER

PT J
AU Bisanzio, D
   Martello, E
   Izenour, K
   Stevens, K
   Kaur, R
   McKenzie, BA
   Kraemer, M
   Reithinger, R
   Zohdy, S
AF Bisanzio, Donal
   Martello, Elisa
   Izenour, Katherine
   Stevens, Kelly
   Kaur, Ramandeep
   McKenzie, Benjamin A.
   Kraemer, Moritz
   Reithinger, Richard
   Zohdy, Sarah
TI Arboviral diseases and poverty in Alabama, 2007-2017
SO PLOS NEGLECTED TROPICAL DISEASES
LA English
DT Article
ID WEST-NILE-VIRUS; ST-LOUIS ENCEPHALITIS; TRANSMISSION; CHIKUNGUNYA;
   INFECTION; MOSQUITOS; PATTERNS; DIPTERA; COUNTY; DENGUE
AB Author summary Mosquito-borne arboviruses like West Nile virus (WNV), dengue virus (DENV), chikungunya virus (CHIKV), Zika virus (ZIKV), California serogroup virus (CSV), Eastern equine encephalitis virus (EEE), and Saint Louis encephalitis virus (SLE) are on the rise globally. Socioeconomic and environmental conditions have played a role in directing in this expansion by creating conditions ideal for mosquito vectors and transmission. In this study, we used 10 years (2007-2017) of county level human arboviral case data from the US state of Alabama to better understand the roles socioeconomics (poverty rate) and environmental (land use, precipitation, land cover) conditions may play in driving patterns of arboviral disease in the southern US. We found a significant association between poverty rate and incidence of WNV, an arbovirus primarily transmitted by Culex spp. mosquitoes, which are known for thriving in contaminated water sources and sewage overflow. Conversely, cases of DENV, CHIKV, and ZIKV, arboviruses primarily transmitted by Aedes spp. mosquitoes, were reported in areas of high socioeconomic status. These findings suggest differential distribution of arboviruses relevant to human health in Alabama, and that poverty in the southern US is a significant factor that should be considered when planning WNV prevention and intervention strategies.
   Mosquito-borne viruses cause diseases of great public health concern. Arboviral disease case distributions have complex relationships with socioeconomic and environmental factors. We combined information about socio-economic (population, and poverty rate) and environmental (precipitation, and land use) characteristics with reported human cases of arboviral disease in the counties of Alabama, USA, from 2007-2017. We used county level data on West Nile virus (WNV), dengue virus (DENV), chikungunya virus (CHIKV), Zika virus (ZIKV), California serogroup virus, Eastern equine encephalitis virus, and Saint Louis encephalitis virus to provide a detailed description of their spatio-temporal pattern. We found a significant spatial convergence between incidence of WNV and poverty rate clustered in the southern part of Alabama. DENV, CHIKV and ZIKV cases showed a different spatial pattern, being mostly located in the northern part, in areas of high socioeconomic status. The results of our study establish that poverty-driven inequities in arboviral risk exist in the southern USA, and should be taken into account when planning prevention and intervention strategies.
C1 [Bisanzio, Donal; Reithinger, Richard] RTI Int, Washington, DC USA.
   [Martello, Elisa] Univ Nottingham, Sch Med, Div Epidemiol & Publ Hlth, Nottingham, England.
   [Izenour, Katherine] Auburn Univ, Coll Vet Med, Auburn, AL 36849 USA.
   [Stevens, Kelly; Kaur, Ramandeep] Alabama Dept Publ Hlth, Montgomery, AL 36102 USA.
   [McKenzie, Benjamin A.; Zohdy, Sarah] Auburn Univ, Sch Forestry & Wildlife Serv, Auburn, AL 36849 USA.
   [Kraemer, Moritz] Harvard Med Sch, Dept Pediat, Boston, MA 02115 USA.
   [Kraemer, Moritz] Boston Childrens Hosp, Computat Epidemiol Lab, Boston, MA USA.
   [Kraemer, Moritz] Univ Oxford, Dept Zool, Oxford, England.
C3 Research Triangle Institute; University of Nottingham; Auburn University
   System; Auburn University; Auburn University System; Auburn University;
   Harvard University; Harvard Medical School; Harvard University; Harvard
   University Medical Affiliates; Boston Children's Hospital; University of
   Oxford
RP Martello, E (corresponding author), Univ Nottingham, Sch Med, Div Epidemiol & Publ Hlth, Nottingham, England.
EM martello.elisa@gmail.com
RI ; Bin Abdulhak, Aref/AAM-9492-2020; martello, elisa/HMD-2455-2023
OI Reithinger, Richard/0000-0001-5710-1556; Zohdy,
   Sarah/0000-0001-5316-0567; Kaur, Ramandeep/0000-0002-0055-1836;
   martello, elisa/0000-0003-0247-6670; Izenour,
   Katherine/0000-0002-2097-6145
FU Auburn University Office of the Vice President for Research (OVPR) at
   Auburn University
FX Support for this work was provided through the Auburn University Office
   of the Vice President for Research (OVPR) at Auburn University
   (http://cws.auburn.edu/ovpr) to SZ. The funder supported the consultancy
   payment received by EM. The funders had no role in study design, data
   collection and analysis, decision to publish, or preparation of the
   manuscript.
CR [Anonymous], 2019, CDC ARBONET DIS MAPP
   Besag J, 1995, BIOMETRIKA, V82, P733, DOI 10.1093/biomet/82.4.733
   Bonds Matthew H, 2012, PLoS Biol, V10, pe1001456, DOI 10.1371/journal.pbio.1001456
   Bonifay T, 2017, OPEN FORUM INFECT DI, V4, DOI 10.1093/ofid/ofx247
   Chatterjee S., 2009, REGRESSION ANAL EXAM
   Cohen J., 1988, Statistical Power Analysis For the Behavioral Sciences, V2nd ed, P20, DOI [DOI 10.4324/9780203771587, 10.4324/9780203771587]
   Cupp EW, 2007, J MED ENTOMOL, V44, P117, DOI 10.1603/0022-2585(2007)44[117:WNVIIM]2.0.CO;2
   Diaz A, 2018, EMERG INFECT DIS, V24, P2150, DOI 10.3201/eid2412.180372
   Estep LK, 2011, AM J TROP MED HYG, V84, P718, DOI 10.4269/ajtmh.2011.10-0586
   Estep LK, 2010, J MED ENTOMOL, V47, P977, DOI 10.1603/ME10056
   GAHLINGER PM, 1986, AM J TROP MED HYG, V35, P601, DOI 10.4269/ajtmh.1986.35.601
   Graham SP, 2012, AM J TROP MED HYG, V86, P540, DOI 10.4269/ajtmh.2012.11-0283
   Harrigan RJ, 2010, PLOS ONE, V5, DOI 10.1371/journal.pone.0015437
   Hotez PJ, 2017, PLOS NEGLECT TROP D, V11, DOI 10.1371/journal.pntd.0005744
   Hotez Peter J, 2014, Mol Med, V20 Suppl 1, pS31, DOI 10.2119/molmed.2014.00169
   Kraemer MUG, 2015, ELIFE, V4, DOI 10.7554/eLife.08347
   Little E, 2017, J MED ENTOMOL, V54, P1183, DOI 10.1093/jme/tjx103
   Lockaby G, 2016, J VECTOR ECOL, V41, P232, DOI 10.1111/jvec.12218
   McDonald E, 2019, MMWR-MORBID MORTAL W, V68, P673, DOI 10.15585/mmwr.mm6831a1
   McKenna ML, 2017, AM J TROP MED HYG, V97, P1623, DOI 10.4269/ajtmh.17-0396
   McKenzie BA, 2019, J MED ENTOMOL, V56, P1745, DOI 10.1093/jme/tjz115
   Mulligan K, 2015, PATHOG GLOB HEALTH, V109, P10, DOI 10.1179/2047773214Y.0000000168
   Nasci RS, 2014, EMERG INFECT DIS, V20, P1394, DOI 10.3201/eid2008.140333
   Patra S, 2016, TRAVEL MED INFECT DI, V14, P419, DOI 10.1016/j.tmaid.2016.06.003
   Plourde AR, 2016, EMERG INFECT DIS, V22, P1185, DOI 10.3201/eid2207.151990
   QGIS Development Team, 2009, QGIS Geographic Information System
   R Core Team, 2022, R: A language and environment for statistical computing, DOI DOI 10.1093/OXFORDJOURNALS.JHERED.A111573
   Reisen WK, 2008, J MED ENTOMOL, V45, P494, DOI 10.1603/0022-2585(2008)45[494:PWNVTA]2.0.CO;2
   Reiter P, 2003, EMERG INFECT DIS, V9, P86
   Rios J, 2006, J AM MOSQUITO CONTR, V22, P254, DOI 10.2987/8756-971X(2006)22[254:DASAOW]2.0.CO;2
   Rochlin I, 2011, PLOS ONE, V6, DOI 10.1371/journal.pone.0023280
   Rosenberg Ronald, 2018, MMWR Morb Mortal Wkly Rep, V67, P496, DOI 10.15585/mmwr.mm6717e1
   Rothman SE., 2020, J MED ENTOMOL
   Ruiz MO, 2007, INT J HEALTH GEOGR, V6, DOI 10.1186/1476-072X-6-10
   Ruiz MO., 2017, INT J HEALTH GEOGR, V3, P8
   Savage HM, 2008, J MED ENTOMOL, V45, P276, DOI 10.1603/0022-2585(2008)45[276:HHHAPA]2.0.CO;2
   United States Census Bureau, 2011, ARE CONC POV 2006 20
   Vazquez-Prokopec GM, 2013, PLOS ONE, V8, DOI 10.1371/journal.pone.0058802
   Venkat H, 2015, MMWR-MORBID MORTAL W, V64, P1349, DOI 10.15585/mmwr.mm6448a5
   Waller LA, 2004, Applied Spatial Statistics for Public Health Data, V368
   Watson JT, 2007, EMERG INFECT DIS, V13, P1, DOI 10.3201/eid1301.060779
   Wilke ABB, 2019, SCI REP-UK, V9, DOI 10.1038/s41598-019-45337-2
   Winemiller T.L., 2009, ENCY ALABAMA
   World Health Organization & UNICEF/UNDP/World Bank/WHO, 2012, SPEC PROGR RES TRA T
   Zohdy S, 2018, J MED ENTOMOL, V55, P1319, DOI 10.1093/jme/tjy050
NR 45
TC 7
Z9 8
U1 1
U2 13
PU PUBLIC LIBRARY SCIENCE
PI SAN FRANCISCO
PA 1160 BATTERY STREET, STE 100, SAN FRANCISCO, CA 94111 USA
SN 1935-2735
J9 PLOS NEGLECT TROP D
JI Plos Neglect. Trop. Dis.
PD JUL
PY 2021
VL 15
IS 7
AR e0009535
DI 10.1371/journal.pntd.0009535
PG 13
WC Infectious Diseases; Parasitology; Tropical Medicine
WE Science Citation Index Expanded (SCI-EXPANDED)
SC Infectious Diseases; Parasitology; Tropical Medicine
GA TK6UW
UT WOS:000674292000002
PM 34228748
OA gold, Green Published
DA 2025-07-26
ER

PT J
AU Brezgin, S
   Kostyusheva, A
   Bayurova, E
   Volchkova, E
   Gegechkori, V
   Gordeychuk, I
   Glebe, D
   Kostyushev, D
   Chulanov, V
AF Brezgin, Sergey
   Kostyusheva, Anastasiya
   Bayurova, Ekaterina
   Volchkova, Elena
   Gegechkori, Vladimir
   Gordeychuk, Ilya
   Glebe, Dieter
   Kostyushev, Dmitry
   Chulanov, Vladimir
TI Immunity and Viral Infections: Modulating Antiviral Response via
   CRISPR-Cas Systems
SO VIRUSES-BASEL
LA English
DT Review
DE CRISPR; Cas; interferon effector proteins; interferon induction;
   pathogen recognition receptor; pathogen-associated molecular pattern;
   Toll-like receptor; cGAS; STING; DNA sensors; interferon stimulated
   genes; pooled libraries; epitranscriptomics; HBV; HDV; HCV; HIV;
   SARS-CoV-2; yellow fever virus; KSHV; HSV; EBOV; ZIKV; influenza A
   virus; CHIKV
ID HEPATITIS-B-VIRUS; SARCOMA-ASSOCIATED HERPESVIRUS; PATTERN-RECOGNITION
   RECEPTORS; NATURAL-KILLER-CELLS; TOLL-LIKE RECEPTORS; SENSORS RIG-I;
   NF-KAPPA-B; DENGUE VIRUS; LATENT HIV-1; PROTEIN-SYNTHESIS
AB Viral infections cause a variety of acute and chronic human diseases, sometimes resulting in small local outbreaks, or in some cases spreading across the globe and leading to global pandemics. Understanding and exploiting virus-host interactions is instrumental for identifying host factors involved in viral replication, developing effective antiviral agents, and mitigating the severity of virus-borne infectious diseases. The diversity of CRISPR systems and CRISPR-based tools enables the specific modulation of innate immune responses and has contributed impressively to the fields of virology and immunology in a very short time. In this review, we describe the most recent advances in the use of CRISPR systems for basic and translational studies of virus-host interactions.
C1 [Brezgin, Sergey; Kostyusheva, Anastasiya; Kostyushev, Dmitry; Chulanov, Vladimir] Minist Hlth, Natl Med Res Ctr TB & Infect Dis, Moscow 127994, Russia.
   [Brezgin, Sergey] Fed Med Biol Agcy, Inst Immunol, Moscow 115522, Russia.
   [Brezgin, Sergey; Kostyushev, Dmitry; Chulanov, Vladimir] Sirius Univ Sci & Technol, Sci Ctr Genet & Life Sci, Div Biotechnol, Soci 354340, Russia.
   [Bayurova, Ekaterina; Gordeychuk, Ilya] Russian Acad Sci, Chumakov Fed Sci Ctr Res & Dev Immune & Biol Prod, Moscow 108819, Russia.
   [Volchkova, Elena; Chulanov, Vladimir] Sechenov Univ, Dept Infect Dis, Moscow 119991, Russia.
   [Gegechkori, Vladimir] Sechenov Univ, Dept Pharmaceut & Toxicol Chem, Moscow 119991, Russia.
   [Gordeychuk, Ilya] Sechenov Univ, Dept Org & Technol Immunobiol Drugs, Moscow 119991, Russia.
   [Glebe, Dieter] Justus Liebig Univ Giessen, Natl Reference Ctr Hepatitis B Viruses & Hepatiti, Inst Med Virol, D-35392 Giessen, Germany.
C3 Ministry of Health of the Russian Federation; National Medical Research
   Center of Phthisiopulmonology & Infectious Diseases; NRC Institute of
   Immunology FMBA of Russia; Russian Academy of Sciences; Chumakov Federal
   Scientific Center for Research & Development of Immune & Biological
   Products of Russian Academy of Sciences; Sechenov First Moscow State
   Medical University; Sechenov First Moscow State Medical University;
   Sechenov First Moscow State Medical University; Justus Liebig University
   Giessen
RP Kostyushev, D (corresponding author), Minist Hlth, Natl Med Res Ctr TB & Infect Dis, Moscow 127994, Russia.; Kostyushev, D (corresponding author), Sirius Univ Sci & Technol, Sci Ctr Genet & Life Sci, Div Biotechnol, Soci 354340, Russia.
EM seegez@mail.ru; ak@rcvh.ru; 79153645941@ya.ru; az@rcvh.ru;
   mr.faul@mail.ru; gordeychuk_iv@chumakovs.su;
   Dieter.Glebe@viro.med.uni-giessen.de; dkostushev@gmail.com;
   vladimir@chulanov.ru
RI ; Chulanov, Vladimir/S-4708-2016; Kostyushev, Dmitry/E-5124-2015;
   Brezgin, Sergey/AAB-6388-2020; Bayurova, Ekaterina/S-8583-2019;
   Kostyusheva, Anastasiya/AAH-9439-2020; Gegechkori,
   Vladimir/AAD-2259-2019; Gordeychuk, Ilya/D-6515-2014
OI /0000-0001-8437-1148; Chulanov, Vladimir/0000-0001-6303-9293; Baurova,
   Ekaterina/0000-0002-6160-2203; Kostyushev, Dmitry/0000-0002-1851-7441;
   Brezgin, Sergey/0000-0003-4792-0739; Gordeychuk,
   Ilya/0000-0002-4551-7535
FU RFBR-DFG grant [20-515-12010, GL 595/9-1]; RFBR [20-015-00442]; German
   Ministry of Health via the Robert Koch Institute, Berlin, Germany
FX This work was funded by RFBR-DFG grant 20-515-12010 and GL 595/9-1; and
   RFBR grant 20-015-00442. The National Reference Center for Hepatitis B
   Viruses and Hepatitis D Viruses at the Justus Liebig University Giessen
   is supported by the German Ministry of Health via the Robert Koch
   Institute, Berlin, Germany.
CR Abbott TR, 2020, CELL, V181, P865, DOI 10.1016/j.cell.2020.04.020
   Abudayyeh OO, 2019, SCIENCE, V365, P382, DOI 10.1126/science.aax7063
   Agudelo D, 2020, GENOME RES, V30, P107, DOI 10.1101/gr.255414.119
   Aguirre S, 2012, PLOS PATHOG, V8, DOI 10.1371/journal.ppat.1002934
   Akira S, 2006, CELL, V124, P783, DOI 10.1016/j.cell.2006.02.015
   Akira S, 2004, NAT REV IMMUNOL, V4, P499, DOI 10.1038/nri1391
   Anggakusuma, 2015, HEPATOLOGY, V62, P702, DOI DOI 10.1002/hep.27913
   Antonelli G, 2015, CYTOKINE GROWTH F R, V26, P121, DOI 10.1016/j.cytogfr.2014.12.006
   Ashley CL, 2019, VIRUSES-BASEL, V11, DOI 10.3390/v11030246
   Ashour J, 2009, J VIROL, V83, P5408, DOI 10.1128/JVI.02188-08
   Atianand MK, 2013, J IMMUNOL, V190, P1911, DOI 10.4049/jimmunol.1203162
   Bae S, 2014, NAT METHODS, V11, P705, DOI 10.1038/nmeth.3015
   Baeumler TA, 2017, CELL REP, V20, P2639, DOI 10.1016/j.celrep.2017.08.044
   Ban J, 2018, VIRUSES-BASEL, V10, DOI 10.3390/v10120716
   Barral PM, 2009, PHARMACOL THERAPEUT, V124, P219, DOI 10.1016/j.pharmthera.2009.06.012
   Barrangou R, 2016, NAT BIOTECHNOL, V34, P933, DOI 10.1038/nbt.3659
   Batra J, 2018, CELL, V175, P1917, DOI 10.1016/j.cell.2018.08.044
   Biolatti M, 2018, J VIROL, V92, DOI 10.1128/JVI.01774-17
   Biron CA, 1999, ANNU REV IMMUNOL, V17, P189, DOI 10.1146/annurev.immunol.17.1.189
   Bogerd HP, 2015, P NATL ACAD SCI USA, V112, pE7249, DOI 10.1073/pnas.1516305112
   Bonifati S, 2016, VIROLOGY, V495, P92, DOI 10.1016/j.virol.2016.05.002
   Botto S, 2019, MBIO, V10, DOI 10.1128/mBio.02510-18
   Bowie AG, 2008, NAT REV IMMUNOL, V8, P911, DOI 10.1038/nri2436
   Brandsma Inger, 2012, Genome Integr, V3, P9, DOI 10.1186/2041-9414-3-9
   Brezgin S, 2020, INT J MOL SCI, V21, DOI 10.3390/ijms21186865
   Brezgin S, 2019, INT J MOL SCI, V20, DOI 10.3390/ijms20236041
   Brezgin S, 2019, MICROORGANISMS, V7, DOI 10.3390/microorganisms7110533
   Bürckstümmer T, 2009, NAT IMMUNOL, V10, P266, DOI 10.1038/ni.1702
   Burleigh K, 2020, SCI IMMUNOL, V5, DOI 10.1126/sciimmunol.aba4219
   Bussey KA, 2014, J VIROL, V88, P9245, DOI 10.1128/JVI.00841-14
   Cacciarelli TV, 1996, HEPATOLOGY, V24, P6, DOI 10.1053/jhep.1996.v24.pm0008707283
   Chakrabarti A, 2011, J INTERF CYTOK RES, V31, P49, DOI 10.1089/jir.2010.0120
   Chan YK, 2016, NAT IMMUNOL, V17, P523, DOI 10.1038/ni.3393
   Chang HHY, 2017, NAT REV MOL CELL BIO, V18, P495, DOI 10.1038/nrm.2017.48
   Charlesworth CT, 2019, NAT MED, V25, P249, DOI 10.1038/s41591-018-0326-x
   Chavez A, 2015, NAT METHODS, V12, P326, DOI [10.1038/nmeth.3312, 10.1038/NMETH.3312]
   Chen SR, 2019, INT J MOL SCI, V20, DOI 10.3390/ijms20071580
   Chen YG, 2019, MOL CELL, V76, P96, DOI 10.1016/j.molcel.2019.07.016
   Cheng AW, 2013, CELL RES, V23, P1163, DOI 10.1038/cr.2013.122
   Chia BS, 2020, J VIROL, V94, DOI 10.1128/JVI.00319-20
   Chiang C, 2018, J VIROL, V92, DOI 10.1128/JVI.01737-17
   Civril F, 2013, NATURE, V498, P332, DOI 10.1038/nature12305
   Conticello SG, 2003, CURR BIOL, V13, P2009, DOI 10.1016/j.cub.2003.10.034
   Cox DBT, 2017, SCIENCE, V358, P1019, DOI 10.1126/science.aaq0180
   Cristea IM, 2010, J VIROL, V84, P7803, DOI 10.1128/JVI.00139-10
   Davis ME, 2014, CELL HOST MICROBE, V16, P19, DOI 10.1016/j.chom.2014.06.007
   den Haan JMM, 2000, J EXP MED, V192, P1685, DOI 10.1084/jem.192.12.1685
   Diner BA, 2016, MBIO, V7, DOI 10.1128/mBio.01553-16
   Ding SY, 2018, NAT COMMUN, V9, DOI 10.1038/s41467-018-03782-z
   Dominguez AA, 2016, NAT REV MOL CELL BIO, V17, DOI 10.1038/nrm.2015.2
   Doyle T, 2018, NAT MICROBIOL, V3, P1369, DOI 10.1038/s41564-018-0273-9
   Drahos J, 2009, J VIROL, V83, P11581, DOI 10.1128/JVI.01490-09
   Dufour C, 2018, PLOS ONE, V13, DOI 10.1371/journal.pone.0191709
   Dufrasne FE, 2016, VIRUSES-BASEL, V8, DOI 10.3390/v8100285
   Dukhovny A, 2019, J VIROL, V93, DOI 10.1128/JVI.00211-19
   Durantel D, 2016, J HEPATOL, V64, pS117, DOI 10.1016/j.jhep.2016.02.016
   Durfee LA, 2010, MOL CELL, V38, P722, DOI 10.1016/j.molcel.2010.05.002
   Espert L, 2003, J BIOL CHEM, V278, P16151, DOI 10.1074/jbc.M209628200
   Fanning GC, 2019, NAT REV DRUG DISCOV, V18, P827, DOI 10.1038/s41573-019-0037-0
   Feng JJ, 2018, J VIROL, V92, DOI 10.1128/JVI.02140-17
   Feng Q, 2014, J VIROL, V88, P3369, DOI 10.1128/JVI.02712-13
   Ferdosi SR, 2019, NAT COMMUN, V10, DOI 10.1038/s41467-019-09693-x
   Fernandes-Alnemri T, 2009, NATURE, V458, P509, DOI 10.1038/nature07710
   Finlay BB, 2006, CELL, V124, P767, DOI 10.1016/j.cell.2006.01.034
   Freije CA, 2019, MOL CELL, V76, P826, DOI 10.1016/j.molcel.2019.09.013
   Fros JJ, 2016, VIRUSES-BASEL, V8, DOI 10.3390/v8060166
   Fu Y, 2016, NAT COMMUN, V7, DOI 10.1038/ncomms11707
   Gao P, 2013, CELL, V154, P748, DOI 10.1016/j.cell.2013.07.023
   Gaudelli NM, 2017, NATURE, V551, P464, DOI 10.1038/nature24644
   Gillmore JD, 2021, NEW ENGL J MED, V385, P493, DOI 10.1056/NEJMoa2107454
   Goodwin CM, 2019, J VIROL, V93, DOI 10.1128/JVI.01052-19
   Gray EE, 2016, IMMUNITY, V45, P255, DOI 10.1016/j.immuni.2016.06.015
   Guo XM, 2007, P NATL ACAD SCI USA, V104, P151, DOI 10.1073/pnas.0607063104
   Hahn AS, 2016, J VIROL, V90, P8013, DOI 10.1128/JVI.01181-16
   Han J, 2018, CELL REP, V23, P596, DOI 10.1016/j.celrep.2018.03.045
   Harman AN, 2015, J VIROL, V89, P6575, DOI 10.1128/JVI.00889-15
   He LE, 2019, MOL CANCER, V18, DOI 10.1186/s12943-019-1109-9
   Helbig KJ, 2014, J MOL BIOL, V426, P1210, DOI 10.1016/j.jmb.2013.10.019
   Hess GT, 2016, NAT METHODS, V13, P1036, DOI [10.1038/NMETH.4038, 10.1038/nmeth.4038]
   Hilton IB, 2015, NAT BIOTECHNOL, V33, P510, DOI 10.1038/nbt.3199
   Honda K, 2006, IMMUNITY, V25, P349, DOI 10.1016/j.immuni.2006.08.009
   Hornung V, 2006, SCIENCE, V314, P994, DOI 10.1126/science.1132505
   Hou FJ, 2011, CELL, V146, P448, DOI 10.1016/j.cell.2011.06.041
   Hou ZH, 2016, SCI REP-UK, V6, DOI 10.1038/srep26150
   Hu Y, 2017, J VIROL, V91, DOI 10.1128/JVI.02143-16
   Huang J, 2018, J VIROL, V92, DOI 10.1128/JVI.00841-18
   Huang XX, 2020, EMBO J, V39, DOI 10.15252/embj.2020104741
   Huang ZF, 2018, CELL HOST MICROBE, V24, P69, DOI 10.1016/j.chom.2018.05.007
   Ihry RJ, 2018, NAT MED, V24, P939, DOI 10.1038/s41591-018-0050-6
   Ishikawa H, 2008, NATURE, V455, P674, DOI 10.1038/nature07317
   Isorce N, 2015, ANTIVIR RES, V122, P69, DOI 10.1016/j.antiviral.2015.08.008
   James CD, 2019, MSPHERE, V4, DOI 10.1128/mSphere.00448-19
   Ji HYY, 2016, MOL THER, V24, P508, DOI 10.1038/mt.2016.7
   Jiang W, 2018, CELL RES, V28, P855, DOI 10.1038/s41422-018-0052-4
   Jiang XM, 2012, IMMUNITY, V36, P959, DOI 10.1016/j.immuni.2012.03.022
   Jinek M, 2012, SCIENCE, V337, P816, DOI 10.1126/science.1225829
   John SP, 2013, J VIROL, V87, P7837, DOI 10.1128/JVI.00481-13
   Johnson KE, 2014, PLOS PATHOG, V10, DOI 10.1371/journal.ppat.1004503
   Ju LG, 2017, J IMMUNOL, V198, P1274, DOI 10.4049/jimmunol.1601194
   Jureka AS, 2015, STRUCTURE, V23, P2001, DOI 10.1016/j.str.2015.08.007
   Kalamvoki M, 2014, P NATL ACAD SCI USA, V111, pE611, DOI 10.1073/pnas.1323414111
   Kato H, 2006, NATURE, V441, P101, DOI 10.1038/nature04734
   Kawai T, 2005, NAT IMMUNOL, V6, P981, DOI 10.1038/ni1243
   Kawai T, 2004, NAT IMMUNOL, V5, P1061, DOI 10.1038/ni1118
   Kawai T, 2007, SEMIN IMMUNOL, V19, P24, DOI 10.1016/j.smim.2006.12.004
   Kawai T, 2010, NAT IMMUNOL, V11, P373, DOI 10.1038/ni.1863
   Kerur N, 2011, CELL HOST MICROBE, V9, P363, DOI 10.1016/j.chom.2011.04.008
   Kim MS, 2019, FISH SHELLFISH IMMUN, V93, P1041, DOI 10.1016/j.fsi.2019.08.058
   Kim MS, 2018, FISH SHELLFISH IMMUN, V83, P443, DOI 10.1016/j.fsi.2018.09.025
   Kim S, 2018, GENOME RES, V28, P367, DOI 10.1101/gr.231936.117
   Kleinstiver BP, 2016, NATURE, V529, P490, DOI 10.1038/nature16526
   Kocak DD, 2019, NAT BIOTECHNOL, V37, P657, DOI 10.1038/s41587-019-0095-1
   Könner AC, 2011, TRENDS ENDOCRIN MET, V22, P16, DOI 10.1016/j.tem.2010.08.007
   Komor AC, 2017, SCI ADV, V3, DOI 10.1126/sciadv.aao4774
   Komor AC, 2016, NATURE, V533, P420, DOI 10.1038/nature17946
   Konermann S, 2015, NATURE, V517, P583, DOI 10.1038/nature14136
   Kopecky-Bromberg SA, 2007, J VIROL, V81, P548, DOI 10.1128/JVI.01782-06
   Kosicki M, 2018, NAT BIOTECHNOL, V36, P765, DOI 10.1038/nbt.4192
   Kostyushev D, 2020, INT J MOL SCI, V21, DOI 10.3390/ijms21197362
   Kostyushev D, 2019, CELL MOL LIFE SCI, V76, P1779, DOI 10.1007/s00018-019-03021-8
   Kostyushev D, 2019, SCI REP-UK, V9, DOI 10.1038/s41598-019-38526-6
   Kühnl A, 2018, MBIO, V9, DOI 10.1128/mBio.01345-18
   Kuffour EO, 2018, J VIROL, V92, DOI 10.1128/JVI.00592-18
   Kühl U, 2003, CIRCULATION, V107, P2793, DOI 10.1161/01.CIR.0000072766.67150.51
   Kumar S, 2018, J VIROL, V92, DOI 10.1128/JVI.00001-18
   LaFleur MW, 2019, NAT COMMUN, V10, DOI 10.1038/s41467-019-09656-2
   Lamkanfi M, 2014, CELL, V157, P1013, DOI 10.1016/j.cell.2014.04.007
   LAMPHEAR BJ, 1993, J BIOL CHEM, V268, P19200
   Lau L, 2015, SCIENCE, V350, P568, DOI 10.1126/science.aab3291
   Lee Y, 2020, TRENDS GENET, V36, P177, DOI 10.1016/j.tig.2019.12.007
   Lei Y, 2009, PLOS ONE, V4, DOI 10.1371/journal.pone.0005466
   Leibowitz ML, 2021, NAT GENET, V53, P895, DOI 10.1038/s41588-021-00838-7
   Lewis CJT, 2017, NAT REV MOL CELL BIO, V18, P202, DOI 10.1038/nrm.2016.163
   Li CF, 2017, IMMUNITY, V46, P446, DOI 10.1016/j.immuni.2017.02.012
   Li DP, 2019, CELL REP, V29, P1249, DOI 10.1016/j.celrep.2019.09.069
   Li K, 2005, P NATL ACAD SCI USA, V102, P2992, DOI 10.1073/pnas.0408824102
   Li MQ, 2012, NATURE, V491, P125, DOI 10.1038/nature11433
   Li PF, 2018, VIROL J, V15, DOI 10.1186/s12985-018-1080-x
   Li YZ, 2016, P NATL ACAD SCI USA, V113, P2241, DOI 10.1073/pnas.1519657113
   Liang GX, 2015, PLOS PATHOG, V11, DOI 10.1371/journal.ppat.1004780
   Liang QM, 2012, J VIROL, V86, P10162, DOI 10.1128/JVI.05224-11
   Limsirichai P, 2016, MOL THER, V24, P499, DOI 10.1038/mt.2015.213
   Lin RT, 2001, ONCOGENE, V20, P800, DOI 10.1038/sj.onc.1204163
   Lin SM, 1999, HEPATOLOGY, V29, P971, DOI 10.1002/hep.510290312
   Lin SC, 2010, NATURE, V465, P885, DOI 10.1038/nature09121
   Linder B, 2015, NAT METHODS, V12, P767, DOI [10.1038/nmeth.3453, 10.1038/NMETH.3453]
   Lio CWJ, 2016, J VIROL, V90, P7789, DOI 10.1128/JVI.01040-16
   Liu MJ, 2019, FRONT GENET, V9, DOI 10.3389/fgene.2018.00691
   Liu QX, 2018, SCI ADV, V4, DOI 10.1126/sciadv.aar2824
   Liu SQ, 2013, ELIFE, V2, DOI 10.7554/eLife.00785
   Liu SY, 2013, IMMUNITY, V38, P92, DOI 10.1016/j.immuni.2012.11.005
   Liu XM, 2019, NAT CHEM BIOL, V15, P865, DOI 10.1038/s41589-019-0327-1
   Liu Y, 2018, J LIPID RES, V59, P2287, DOI 10.1194/jlr.M084558
   Liu YH, 2015, J VIROL, V89, P2287, DOI 10.1128/JVI.02760-14
   Liu ZS, 2018, CELL BIOSCI, V8, DOI 10.1186/s13578-018-0233-3
   Lu J, 2011, J VIROL, V85, P2126, DOI 10.1128/JVI.01531-10
   Lu MJ, 2020, NAT MICROBIOL, V5, P584, DOI 10.1038/s41564-019-0653-9
   Lucifora J, 2014, SCIENCE, V343, P1221, DOI 10.1126/science.1243462
   Lugrin J, 2018, IMMUNOL REV, V281, P99, DOI 10.1111/imr.12618
   Ma HM, 2020, MBIO, V11, DOI 10.1128/mBio.00136-20
   Ma Z, 2015, P NATL ACAD SCI USA, V112, pE4306, DOI 10.1073/pnas.1503831112
   Malim MH, 2012, CSH PERSPECT MED, V2, DOI 10.1101/cshperspect.a006940
   Malmgaard L, 2004, J INTERF CYTOK RES, V24, P439, DOI 10.1089/1079990041689665
   Martinsen JT, 2020, FRONT IMMUNOL, V11, DOI 10.3389/fimmu.2020.01112
   Meng XZ, 2018, PLOS PATHOG, V14, DOI 10.1371/journal.ppat.1006884
   Meyer KD, 2017, ANNU REV CELL DEV BI, V33, P319, DOI 10.1146/annurev-cellbio-100616-060758
   Meylan E, 2005, NATURE, V437, P1167, DOI 10.1038/nature04193
   Morrison J, 2013, PLOS PATHOG, V9, DOI 10.1371/journal.ppat.1003265
   Mudhasani R, 2013, J VIROL, V87, P8451, DOI 10.1128/JVI.03382-12
   Narayana SK, 2015, J BIOL CHEM, V290, P25946, DOI 10.1074/jbc.M115.657346
   Neil SJD, 2008, NATURE, V451, P425, DOI 10.1038/nature06553
   Nyakatura EK, 2017, HUM VACC IMMUNOTHER, V13, P836, DOI 10.1080/21645515.2016.1251536
   O'Geen H, 2019, EPIGENET CHROMATIN, V12, DOI 10.1186/s13072-019-0275-8
   OhAinle M, 2018, ELIFE, V7, DOI 10.7554/eLife.39823
   Oka T, 2012, NATURE, V485, P251, DOI 10.1038/nature10992
   Orchard RC, 2019, J VIROL, V93, DOI 10.1128/JVI.01324-18
   Orzalli MH, 2016, J VIROL, V90, P8351, DOI 10.1128/JVI.00939-16
   Orzalli MH, 2015, P NATL ACAD SCI USA, V112, pE1773, DOI 10.1073/pnas.1424637112
   Orzalli MH, 2012, P NATL ACAD SCI USA, V109, pE3008, DOI 10.1073/pnas.1211302109
   Oshiumi H, 2013, PLOS PATHOG, V9, DOI 10.1371/journal.ppat.1003533
   Paijo J, 2016, PLOS PATHOG, V12, DOI 10.1371/journal.ppat.1005546
   Park A, 2020, CELL HOST MICROBE, V27, P870, DOI 10.1016/j.chom.2020.05.008
   Park A, 2019, NAT COMMUN, V10, DOI 10.1038/s41467-019-12641-4
   Passos V, 2019, J VIROL, V93, DOI 10.1128/JVI.01221-19
   Perez-Pinera P, 2013, NAT METHODS, V10, P973, DOI [10.1038/NMETH.2600, 10.1038/nmeth.2600]
   Pfaender S, 2020, NAT MICROBIOL, V5, P1330, DOI [10.1038/s41564-020-0769-y, 10.1101/2020.03.05.979260]
   Pflueger C, 2018, GENOME RES, V28, P1193, DOI 10.1101/gr.233049.117
   Pham QT, 2010, GENE THER, V17, P859, DOI 10.1038/gt.2010.40
   Pindel A, 2011, J INTERF CYTOK RES, V31, P59, DOI 10.1089/jir.2010.0099
   Platanias LC, 2005, NAT REV IMMUNOL, V5, P375, DOI 10.1038/nri1604
   Prins KC, 2009, J VIROL, V83, P3069, DOI 10.1128/JVI.01875-08
   Puray-Chavez MN, 2019, VIRUSES-BASEL, V11, DOI 10.3390/v11070651
   Pythoud C, 2012, J VIROL, V86, P7728, DOI 10.1128/JVI.00187-12
   Qi LS, 2013, CELL, V152, P1173, DOI 10.1016/j.cell.2013.02.022
   Qiao Y, 2016, FEBS LETT, V590, P419, DOI 10.1002/1873-3468.12058
   Rajsbaum R, 2012, PLOS PATHOG, V8, DOI 10.1371/journal.ppat.1003059
   Ramírez-Carvajal L, 2016, ANTIVIR RES, V125, P8, DOI 10.1016/j.antiviral.2015.11.002
   Rees HA, 2018, NAT REV GENET, V19, P770, DOI 10.1038/s41576-018-0059-1
   Richardson RB, 2018, NAT MICROBIOL, V3, P1214, DOI 10.1038/s41564-018-0244-1
   Roberts SA, 2013, NAT GENET, V45, P970, DOI 10.1038/ng.2702
   Roesch F, 2018, RETROVIROLOGY, V15, DOI 10.1186/s12977-018-0409-2
   Saayman SM, 2016, MOL THER, V24, P488, DOI 10.1038/mt.2015.202
   Saito T, 2008, NATURE, V454, P523, DOI 10.1038/nature07106
   Sajwan S, 2019, SCI REP-UK, V9, DOI 10.1038/s41598-019-54179-x
   Sali TM, 2015, PLOS PATHOG, V11, DOI 10.1371/journal.ppat.1005324
   Sato S, 2003, J IMMUNOL, V171, P4304, DOI 10.4049/jimmunol.171.8.4304
   Sato S, 2015, IMMUNITY, V42, P123, DOI 10.1016/j.immuni.2014.12.016
   Sayed Adham, 2021, SN Bus Econ, V1, P54, DOI 10.1007/s43546-021-00059-4
   Scarrow M, 2020, CRIT REV BIOTECHNOL, V40, P639, DOI 10.1080/07388551.2020.1751059
   Schafer ARM, 2020, FRONT MICROBIOL, V11, DOI 10.3389/fmicb.2020.00024
   Schilling M, 2020, CELLS-BASEL, V9, DOI 10.3390/cells9061476
   Schneider WM, 2014, ANNU REV IMMUNOL, V32, P513, DOI 10.1146/annurev-immunol-032713-120231
   Schoggins JW, 2011, NATURE, V472, P481, DOI 10.1038/nature09907
   Schröfelbauer R, 2004, P NATL ACAD SCI USA, V101, P3927, DOI 10.1073/pnas.0307132101
   Sharma A, 2019, PLOS PATHOG, V15, DOI 10.1371/journal.ppat.1007925
   Shi GL, 2021, EMBO J, V40, DOI [10.15252/embj.2020106501, 10.1101/2020.08.11.246678]
   Sivan G, 2015, MBIO, V6, DOI 10.1128/mBio.01122-15
   Slaymaker IM, 2016, SCIENCE, V351, P84, DOI 10.1126/science.aad5227
   Solis M, 2011, J VIROL, V85, P1224, DOI 10.1128/JVI.01635-10
   Spence JS, 2019, NAT CHEM BIOL, V15, P259, DOI 10.1038/s41589-018-0213-2
   Stadler D, 2021, EMBO REP, V22, DOI 10.15252/embr.201949568
   Su CH, 2017, J VIROL, V91, DOI 10.1128/JVI.02414-16
   Su JM, 2019, NAT MICROBIOL, V4, P2552, DOI 10.1038/s41564-019-0585-4
   Sui HY, 2017, SCI SIGNAL, V10, DOI 10.1126/scisignal.aah5054
   Sun LJ, 2013, SCIENCE, V339, P786, DOI 10.1126/science.1232458
   Tartour K, 2017, PLOS PATHOG, V13, DOI 10.1371/journal.ppat.1006610
   Taylor JP, 2018, J LEUKOCYTE BIOL, V103, P1225, DOI 10.1002/JLB.3MIA0917-352R
   Teng Y, 2019, GENES IMMUN, V20, P327, DOI 10.1038/s41435-018-0036-x
   Thakore PI, 2015, NAT METHODS, V12, P1143, DOI 10.1038/nmeth.3630
   Thompson MR, 2011, VIRUSES-BASEL, V3, P920, DOI 10.3390/v3060920
   Tschopp J, 2003, NAT REV MOL CELL BIO, V4, P95, DOI 10.1038/nrm1019
   Tycko J, 2016, MOL CELL, V63, P355, DOI 10.1016/j.molcel.2016.07.004
   Urin V, 2019, J MOL BIOL, V431, P3324, DOI 10.1016/j.jmb.2019.06.007
   Uzhachenko RV, 2019, FRONT IMMUNOL, V10, DOI 10.3389/fimmu.2019.01906
   Van der Hoek KH, 2017, SCI REP-UK, V7, DOI 10.1038/s41598-017-04138-1
   van Overbeek M, 2016, MOL CELL, V63, P633, DOI 10.1016/j.molcel.2016.06.037
   Vanwalscappel B, 2018, VIROLOGY, V522, P199, DOI 10.1016/j.virol.2018.07.014
   Verpooten D, 2009, J BIOL CHEM, V284, P1097, DOI 10.1074/jbc.M805905200
   Vincent IE, 2011, PLOS ONE, V6, DOI 10.1371/journal.pone.0026315
   Vladimer GI, 2014, FRONT IMMUNOL, V5, DOI 10.3389/fimmu.2014.00094
   Vogl T, 2007, NAT MED, V13, P1042, DOI 10.1038/nm1638
   Wachalska M, 2019, CELLS-BASEL, V8, DOI 10.3390/cells8121590
   Waggoner SN, 2016, CURR OPIN VIROL, V16, P15, DOI 10.1016/j.coviro.2015.10.008
   Walker EJ, 2013, PLOS ONE, V8, DOI 10.1371/journal.pone.0071316
   Wang B, 2018, FRONT IMMUNOL, V9, DOI 10.3389/fimmu.2018.01193
   Wang HD, 2017, LANCET, V390, P1084, DOI [10.1016/S0140-6736(17)32649-1, 10.1016/S0140-6736(17)32647-8, 10.1016/S0140-6736(17)32646-6, 10.1016/S0140-6736(17)32650-8, 10.1016/S0140-6736(17)32648-X, 10.1016/S0140-6736(17)32645-4]
   Wang L, 2019, SCIENCE, V365, P656, DOI 10.1126/science.aav0758
   Wang X, 2018, NAT BIOTECHNOL, V36, P946, DOI 10.1038/nbt.4198
   Wang YZ, 2013, J LEUKOCYTE BIOL, V94, P337, DOI 10.1189/jlb.0313158
   Watters K, 2011, J VIROL, V85, P10874, DOI 10.1128/JVI.00718-11
   Weidner JM, 2010, J VIROL, V84, P12646, DOI 10.1128/JVI.01328-10
   Whelan JN, 2019, J VIROL, V93, DOI 10.1128/JVI.00313-19
   White LK, 2011, J VIROL, V85, P606, DOI 10.1128/JVI.00767-10
   WHO, 2012, GLOBAL TUBERCULOSIS REPORT 2012, P1
   Wilson C, 2020, NAT BIOTECHNOL, V38, DOI 10.1038/s41587-020-0572-6
   Winkler R, 2019, NAT IMMUNOL, V20, P173, DOI 10.1038/s41590-018-0275-z
   Wrensch F, 2015, J INFECT DIS, V212, pS210, DOI 10.1093/infdis/jiv255
   Wu F, 2019, VIROL J, V16, DOI 10.1186/s12985-019-1236-3
   Wu JJ, 2015, CELL HOST MICROBE, V18, P333, DOI 10.1016/j.chom.2015.07.015
   Wu NN, 2019, PLOS PATHOG, V15, DOI 10.1371/journal.ppat.1008093
   Xia HJ, 2018, NAT COMMUN, V9, DOI 10.1038/s41467-017-02816-2
   Xiang ZC, 2016, J VIROL, V90, P1613, DOI 10.1128/JVI.02395-15
   Xu B, 2018, J VIROL, V92, DOI 10.1128/JVI.00422-18
   Xu CF, 2018, FRONT IMMUNOL, V9, DOI 10.3389/fimmu.2018.01446
   Xu CL, 2021, NAT METHODS, V18, P499, DOI 10.1038/s41592-021-01124-4
   Xu L, 2019, NEW ENGL J MED, V381, P1240, DOI 10.1056/NEJMoa1817426
   Yamauchi S, 2016, SCI REP-UK, V6, DOI 10.1038/srep38336
   Yang Z., 2020, SUPPRESSION MDA5 MED, p2020.08.12.247767, DOI [10.1101/2020.08.12.247767, DOI 10.1101/2020.08.12.247767]
   Yeo NC, 2018, NAT METHODS, V15, P611, DOI 10.1038/s41592-018-0048-5
   Yoneyama M, 2004, NAT IMMUNOL, V5, P730, DOI 10.1038/ni1087
   Yu CY, 2015, PLOS PATHOG, V11, DOI 10.1371/journal.ppat.1005350
   Zeng RC, 2020, P NATL ACAD SCI USA, V117, P32105, DOI 10.1073/pnas.2012197117
   Zhang F, 2021, FRONT IMMUNOL, V11, DOI 10.3389/fimmu.2020.624556
   Zhang GG, 2016, P NATL ACAD SCI USA, V113, pE1034, DOI 10.1073/pnas.1516812113
   Zhang HL, 2017, J VIROL, V91, DOI [10.1128/JVI.02396-16, 10.1128/jvi.02396-16]
   Zhang JJ, 2018, CELL HOST MICROBE, V24, P234, DOI 10.1016/j.chom.2018.07.004
   Zhang Q, 2017, PLOS ONE, V12, DOI 10.1371/journal.pone.0182866
   Zhang X, 2014, CELL REP, V6, P421, DOI 10.1016/j.celrep.2014.01.003
   Zhang YZ, 2019, SCI REP-UK, V9, DOI 10.1038/s41598-019-40003-z
   Zhang YG, 2015, SCI REP-UK, V5, DOI 10.1038/srep16277
   Zhao XS, 2018, J VIROL, V92, DOI 10.1128/JVI.01535-17
   Zhen AJ, 2017, IMMUNOTHERAPY-UK, V9, P401, DOI 10.2217/imt-2016-0121
   Zheng YY, 2018, EMBO J, V37, DOI 10.15252/embj.201899347
   Zhou HB, 2018, NAT NEUROSCI, V21, P440, DOI 10.1038/s41593-017-0060-6
   Zhu YP, 2018, NATURE, V564, P278, DOI 10.1038/s41586-018-0750-6
   Zuccaro MV, 2020, CELL, V183, P1650, DOI 10.1016/j.cell.2020.10.025
NR 286
TC 13
Z9 14
U1 1
U2 34
PU MDPI
PI BASEL
PA ST ALBAN-ANLAGE 66, CH-4052 BASEL, SWITZERLAND
EI 1999-4915
J9 VIRUSES-BASEL
JI Viruses-Basel
PD JUL
PY 2021
VL 13
IS 7
AR 1373
DI 10.3390/v13071373
PG 37
WC Virology
WE Science Citation Index Expanded (SCI-EXPANDED)
SC Virology
GA TO8YW
UT WOS:000677190500001
PM 34372578
OA gold, Green Published
DA 2025-07-26
ER

PT J
AU Carabali, M
   Maheu-Giroux, M
   Kaufman, JS
AF Carabali, Mabel
   Maheu-Giroux, Mathieu
   Kaufman, Jay S.
TI Dengue, Severity Paradox, and Socioeconomic Distribution Among
   Afro-Colombians
SO EPIDEMIOLOGY
LA English
DT Article
DE Colombia; dengue; ethnic disparities; Flavivirus; health inequalities;
   intersectionality; spatiotemporal analysis
ID HEMORRHAGIC-FEVER; GENETIC ANCESTRY; HEALTH-CARE; DETERMINANTS; RISK;
   CALI; CHIKUNGUNYA; ETHNICITY; MORTALITY; DISEASES
AB Background:
   The clinical presentation of dengue ranges from self-limited mild illness to severe forms, including death. African ancestry is often described as protective against dengue severity. However, in the Latin American context, African ancestry has been associated with increased mortality. This "severity paradox" has been hypothesized as resulting from confounding or heterogeneity by socioeconomic status (SES). However, few systematic analyses have been conducted to investigate the presence and nature of the disparity paradox.
   Methods:
   We fit Bayesian hierarchical spatiotemporal models using individual-level surveillance data from Cali, Colombia (2012-2017), to assess the overall morbidity and severity burden of notified dengue. We fitted overall and ethnic-specific models to assess the presence of heterogeneity by SES across and within ethnic groups (Afro-Colombian vs. non-Afro-Colombians), conducting sensitivity analyses to account for potential underreporting.
   Results:
   Our study included 65,402 dengue cases and 13,732 (21%) hospitalizations. Overall notified dengue incidence rates did not vary across ethnic groups. Severity risk was higher among Afro-Colombians (risk ratio [RR] = 1.16; 95% Credible Interval [95% CrI] = 1.08, 1.24) but after accounting for underreporting by ethnicity this association was nearly null (RR = 1.02; 95% CrI = 0.97, 1.07). Subsidized health insurance and low-SES were associated with increased overall dengue rates and severity.
   Conclusion:
   The paradoxically increased severity among Afro-Colombians can be attributed to differential health-seeking behaviors and reporting among Afro-Colombians. Such differential reporting can be understood as a type of intersectionality between SES, insurance scheme, and ethnicity that requires a quantitative assessment in future studies.
C1 [Carabali, Mabel; Maheu-Giroux, Mathieu; Kaufman, Jay S.] McGill Univ, Dept Epidemiol Biostat & Occupat Hlth, Purvis Hall,1020 Pine Ave West, Montreal, PQ H3A 1A2, Canada.
C3 McGill University
RP Carabali, M (corresponding author), McGill Univ, Dept Epidemiol Biostat & Occupat Hlth, Purvis Hall,1020 Pine Ave West, Montreal, PQ H3A 1A2, Canada.
EM mabel.carabali@mail.mcgill.ca
RI Maheu-Giroux, Mathieu/R-4034-2019
OI Carabali, Mabel/0000-0002-9171-0483; Maheu-Giroux,
   Mathieu/0000-0002-8363-4388
FU CIHR-Banting-Best Doctoral Award fellowship
FX We acknowledge the collaboration of the Public Health and the
   Surveillance office in Cali, Colombia. Mabel Carabali held a
   CIHR-Banting-Best Doctoral Award fellowship. Data used in this article
   may be obtained by official requests to the public health offices/local
   Ministry of Health from Cali, Colombia.
CR Agudelo-Suárez AA, 2016, ETHNIC DIS, V26, P147, DOI 10.18865/ed.26.2.147
   Villar LA, 2015, PLOS NEGLECT TROP D, V9, DOI 10.1371/journal.pntd.0003499
   Arauz MJ, 2015, PLOS ONE, V10, DOI 10.1371/journal.pone.0117455
   Ardila Pinto Fabián, 2015, Physis, V25, P571
   Avendaño-Tamayo Efrén, 2017, Biomed., V37, P486, DOI [10.7705/biomedica.v37i4.3305, 10.7705/biomedica.v34i2.3305]
   Bavia L, 2020, SCI REP-UK, V10, DOI 10.1038/s41598-020-58542-1
   Bernal R., 2005, WORKING PAPERS, V29, P41
   Blangiardo M, 2015, SPATIAL AND SPATIO-TEMPORAL BAYESIAN MODELS WITH R-INLA, P1, DOI 10.1002/9781118950203
   Blanton RE, 2008, EUR J HUM GENET, V16, P762, DOI 10.1038/ejhg.2008.4
   Chacón-Duque JC, 2014, INFECT GENET EVOL, V27, P89, DOI 10.1016/j.meegid.2014.07.003
   Carabalí JM, 2012, GLOB HEALTH PROMOT, V19, P45, DOI 10.1177/1757975912464250
   Carabali M, 2021, PLOS NEGLECT TROP D, V15, DOI 10.1371/journal.pntd.0009014
   Carabali M, 2018, TROP MED INT HEALTH, V23, P1231, DOI 10.1111/tmi.13147
   Carabali M, 2015, BMC INFECT DIS, V15, DOI 10.1186/s12879-015-1058-x
   Chu HT, 2010, EPIDEMIOLOGY, V21, P855, DOI 10.1097/EDE.0b013e3181f2012b
   Collins PH, 2015, ANNU REV SOCIOL, V41, P1, DOI 10.1146/annurev-soc-073014-112142
   Sierra BDL, 2007, ARCH VIROL, V152, P533, DOI 10.1007/s00705-006-0869-x
   Delmelle E, 2016, ACTA TROP, V164, P169, DOI 10.1016/j.actatropica.2016.08.028
   Departamento Administrativo de Planeacion Municipal Alcaldia de Cali, 2018, ESTRATIFICACION SOCI
   Departamento Nacional de Estadistica de Colombia (DANE), 2015, ESTIMACIONES POBLACI
   Desjardins MR, 2020, HEALTH PLACE, V63, DOI 10.1016/j.healthplace.2020.102339
   Erreygers G, 2011, J HEALTH ECON, V30, P685, DOI 10.1016/j.jhealeco.2011.04.004
   Farinelli EC, 2018, ACTA TROP, V180, P47, DOI 10.1016/j.actatropica.2018.01.005
   Grupo de Estratificacion Direccion de Geoestadistica, 2015, METODOLOGIA ESTRATIF, P96
   Guarnizo-Herreño CC, 2019, J EPIDEMIOL COMMUN H, V73, P737, DOI 10.1136/jech-2018-212049
   Hagenlocher M, 2013, INT J HEALTH GEOGR, V12, DOI 10.1186/1476-072X-12-36
   Halstead SB, 2001, AM J TROP MED HYG, V65, P180, DOI 10.4269/ajtmh.2001.65.180
   Instituto Nacional de Salud (INS), 2016, VIGILANCIA AN LISIS, V4000-001
   Instituto Nacional de Salud (INS), 2019, EVENTO DENGUE
   Instituto Nacional de Salud (INS) Instituto Nacional de Salud (INS) C, 2014, SURVEILLANCE, V0000-059 V02, P19
   Jackson JW, 2019, SOC SCI MED, V226, P254, DOI 10.1016/j.socscimed.2019.01.033
   Jackson JW, 2017, SOC PSYCH PSYCH EPID, V52, P785, DOI 10.1007/s00127-017-1390-0
   Jaenisch Thomas, 2014, Emerg Infect Dis, V20, DOI 10.3201/eid2010.140487
   Mayer SV, 2017, ACTA TROP, V166, P155, DOI 10.1016/j.actatropica.2016.11.020
   Messer LC, 2010, AM J EPIDEMIOL, V171, P664, DOI 10.1093/aje/kwp435
   Messina JP, 2014, TRENDS MICROBIOL, V22, P138, DOI 10.1016/j.tim.2013.12.011
   Mora-Salamanca AF, 2020, INT J INFECT DIS, V97, P81, DOI 10.1016/j.ijid.2020.05.051
   Moraes GH, 2013, AM J TROP MED HYG, V88, P670, DOI 10.4269/ajtmh.11-0774
   Muff S, 2015, J ROY STAT SOC C, V64, P231, DOI 10.1111/rssc.12069
   Mulligan K, 2015, PATHOG GLOB HEALTH, V109, P10, DOI 10.1179/2047773214Y.0000000168
   Nuru-Jeter AM, 2018, ANNU REV PUBL HEALTH, V39, P169, DOI 10.1146/annurev-publhealth-040617-014230
   Paixao ES, 2015, REV SOC BRAS MED TRO, V48, P399, DOI 10.1590/0037-8682-0145-2015
   Pan American Health Organization (PAHO), 2017, TOOL DIAGNOSIS CARE, V1st ed
   Pan American Health Organization/World Health Organization, 2019, EP UPD DENG, P15
   Rodrigues NCP, 2018, PLOS ONE, V13, DOI 10.1371/journal.pone.0198357
   R Core Team, 2020, Initial condition sensi
   Restrepo BN, 2008, AM J TROP MED HYG, V79, P673, DOI 10.4269/ajtmh.2008.79.673
   Rico-Mendoza A, 2019, REV PANAM SALUD PUBL, V43, DOI 10.26633/RPSP.2019.49
   Palacios JHR, 2016, COLOMB MEDICA, V47, P133
   Rue H, 2017, ANNU REV STAT APPL, V4, P395, DOI 10.1146/annurev-statistics-060116-054045
   Sierra B, 2017, PLOS PATHOG, V13, DOI 10.1371/journal.ppat.1006220
   Sierra BDC, 2006, VIRAL IMMUNOL, V19, P662, DOI 10.1089/vim.2006.0042
   Silva LK, 2010, EUR J HUM GENET, V18, P1221, DOI 10.1038/ejhg.2010.98
   WHO, 2020, HLTH TOPICS FACT SHE
   World Health Organization Special Programme for Research and Training in Tropical Diseases, 2009, WHO LIB CATALOGUING
   Zou GY, 2004, AM J EPIDEMIOL, V159, P702, DOI 10.1093/aje/kwh090
NR 56
TC 3
Z9 3
U1 0
U2 4
PU LIPPINCOTT WILLIAMS & WILKINS
PI PHILADELPHIA
PA TWO COMMERCE SQ, 2001 MARKET ST, PHILADELPHIA, PA 19103 USA
SN 1044-3983
EI 1531-5487
J9 EPIDEMIOLOGY
JI Epidemiology
PD JUL
PY 2021
VL 32
IS 4
BP 541
EP 550
DI 10.1097/EDE.0000000000001353
PG 10
WC Public, Environmental & Occupational Health
WE Science Citation Index Expanded (SCI-EXPANDED); Social Science Citation Index (SSCI)
SC Public, Environmental & Occupational Health
GA SL7LE
UT WOS:000657094500015
PM 33767115
DA 2025-07-26
ER

PT J
AU Cardenas, JC
   Giraldo-Parra, SY
   Gonzalez, MU
   Gutierrez-Silva, LY
   Jaimes-Villamizar, L
   Roa-Parra, AL
   Carvajal, DJ
   Valdivia, HO
   Sanchez, JF
   Colpitts, TM
   Londono-Renteria, B
AF Cardenas, Jenny C.
   Giraldo-Parra, Sandra Y.
   Gonzalez, Maria U.
   Gutierrez-Silva, Lady Y.
   Jaimes-Villamizar, Lucy
   Roa-Parra, Alba L.
   Carvajal, Daisy J.
   Valdivia, Hugo O.
   Sanchez, Juan F.
   Colpitts, Tonya M.
   Londono-Renteria, Berlin
TI Laboratory Findings in Patients with Probable Dengue Diagnosis from an
   Endemic Area in Colombia in 2018
SO VIRUSES-BASEL
LA English
DT Article
DE dengue virus; rapid diagnosis; hemogram; PCR
ID PROTEIN NS1; VIRUS; INFECTION; CHIKUNGUNYA; ANTIGEN; FEVER; BLOOD; ZIKA
AB As demonstrated with the novel coronavirus pandemic, rapid and accurate diagnosis is key to determine the clinical characteristic of a disease and to improve vaccine development. Once the infected person is identified, hematological findings may be used to predict disease outcome and offer the correct treatment. Rapid and accurate diagnosis and clinical parameters are pivotal to track infections during clinical trials and set protection status. This is also applicable for re-emerging diseases like dengue fever, which causes outbreaks in Asia and Latin America every 4 to 5 years. Some areas in the US are also endemic for the transmission of dengue virus (DENV), the causal agent of dengue fever. However, significant number of DENV infections in rural areas are diagnosed solely by clinical and hematological findings because of the lack of availability of ELISA or PCR-based tests or the infrastructure to implement them in the near future. Rapid diagnostic tests (RDT) are a less sensitive, yet they represent a timely way of detecting DENV infections. The purpose of this study was to determine whether there is an association between hematological findings and the probability for an NS1-based DENV RDT to detect the DENV NS1 antigen. We also aimed to describe the hematological parameters that are associated with the diagnosis through each test.
C1 [Cardenas, Jenny C.; Gonzalez, Maria U.; Gutierrez-Silva, Lady Y.; Jaimes-Villamizar, Lucy; Roa-Parra, Alba L.; Carvajal, Daisy J.; Londono-Renteria, Berlin] Kansas State Univ, Dept Entomol, Vector Biol Lab, Manhattan, KS 66505 USA.
   [Cardenas, Jenny C.; Giraldo-Parra, Sandra Y.] Los Patios Local Hosp, Clin Lab, Los Patios 547079, Norte De Santan, Colombia.
   [Gonzalez, Maria U.] Hosp Univ Erasmo Meoz, Clin Lab, Cucuta 547079, Norte De Santan, Colombia.
   [Gutierrez-Silva, Lady Y.] Hosp Emiro Quintero Canizares, Clin Lab, Ocana 547079, Norte De Santan, Colombia.
   [Jaimes-Villamizar, Lucy] Hosp Jorge Cristo Sahium, Clin Lab, Villa Del Rosario 547079, Norte De Santan, Colombia.
   [Roa-Parra, Alba L.; Carvajal, Daisy J.] Univ Pamplona, Dept Microbiol, Pamplona 547079, Norte De Santan, Spain.
   [Valdivia, Hugo O.; Sanchez, Juan F.] Us Naval Med Res Unit 6 NAMRU 6, Dept Parasitol, Callao 07001, Peru.
   [Colpitts, Tonya M.] Boston Univ, Dept Microbiol, Natl Emerging Infect Dis Labs, Sch Med, Boston, MA 02128 USA.
C3 Kansas State University; Naval Medical Research Center (NMRC); Naval
   Medical Research Unit No. 6 (NAMRU-6); Boston University
RP Londono-Renteria, B (corresponding author), Kansas State Univ, Dept Entomol, Vector Biol Lab, Manhattan, KS 66505 USA.
EM carocardenasg@hotmail.com; sandrayomara@hotmail.com;
   maubago94@gmail.com; yuvey716lagusi1982@hotmail.com;
   lucyjv2009@hotmail.com; albalurp19@gmail.com; daisyjc41@hotmail.com;
   hugo.o.valdivia.ln@mail.mil; juan.sanchez209.ln@mail.mil; tmcol@bu.edu;
   blondono@ksu.edu
RI ; Valdivia, Hugo/KHZ-4798-2024; CARDENAS-GUERRA, J.CARLOS/ITT-7961-2023;
   Londono, Berlin/I-8830-2019
OI Londono-Renteria, Berlin/0000-0001-5956-5274; Valdivia,
   Hugo/0000-0003-2159-5667; 
FU Department of Entomology at Kansas State University; US DoD Armed Forces
   Health Surveillance Division (AFHSD)/Global Emerging Infections
   Surveillance (GEIS) Branch, PROMIS [P00144_20_N6_02]; USDA National
   Institute of Food and Agriculture, Hatch-Multistate [1021430]
FX This research was funded by the Department of Entomology at Kansas State
   University (BLR) and by the US DoD Armed Forces Health Surveillance
   Division (AFHSD)/Global Emerging Infections Surveillance (GEIS) Branch,
   PROMIS ID P00144_20_N6_02, 2019-2020 and the USDA National Institute of
   Food and Agriculture, Hatch-Multistate, project 1021430.
CR Abbas M, 2018, ANTIMICROB RESIST IN, V7, DOI 10.1186/s13756-018-0403-4
   Alcon S, 2002, J CLIN MICROBIOL, V40, P376, DOI 10.1128/JCM.40.02.376-381.2002
   Andreata-Santos R, 2020, INT J INFECT DIS, V95, P276, DOI 10.1016/j.ijid.2020.04.012
   Castillo JA, 2018, APOPTOSIS, V23, P576, DOI 10.1007/s10495-018-1488-1
   Castillo JA, 2019, ARCH IMMUNOL THER EX, V67, P27, DOI 10.1007/s00005-018-0525-7
   Villar LA, 2015, PLOS NEGLECT TROP D, V9, DOI 10.1371/journal.pntd.0003499
   Anker M, 2011, WEST PAC SURVEILL RE, V2, P17, DOI [10.5365/wpsar.2011.2.1.002, 10.5365/WPSAR.2011.2.1.002]
   Beatty ME, 2010, PLOS NEGLECT TROP D, V4, DOI 10.1371/journal.pntd.0000890
   Chaloemwong Juthatip, 2018, BMC Hematol, V18, P20, DOI 10.1186/s12878-018-0116-1
   Chan KS, 2009, J MICROBIOL IMMUNOL, V42, P471
   Chong HY, 2019, VIRUS RES, V274, DOI 10.1016/j.virusres.2019.197770
   da Rosa APAT, 2000, EMERG INFECT DIS, V6, P298
   Durbin AP, 2008, VIROLOGY, V376, P429, DOI 10.1016/j.virol.2008.03.028
   Garg A, 2019, J LAB PHYS, V11, P63, DOI 10.4103/JLP.JLP_140_18
   Gómez-Palacio Andrés, 2017, Biomed., V37, P135, DOI [10.7705/biomedica.v34i2.3474, 10.7705/biomedica.v37i0.3474]
   Guzman MG, 2010, NAT REV MICROBIOL, pS7, DOI 10.1038/nrmicro2460
   Hunsperger EA, 2016, J CLIN MICROBIOL, V54, P2090, DOI 10.1128/JCM.00521-16
   Jiméaez-Silva CL, 2018, PLOS ONE, V13, DOI 10.1371/journal.pone.0203090
   Kalayanarooj S, 1997, J INFECT DIS, V176, P313, DOI 10.1086/514047
   KAPLAN JE, 1983, AM J EPIDEMIOL, V117, P335, DOI 10.1093/oxfordjournals.aje.a113546
   Khan W, 2018, J ARTHROPOD-BORNE DI, V12, P108
   Leach CB, 2020, PLOS NEGLECT TROP D, V14, DOI 10.1371/journal.pntd.0008868
   Lim JK, 2020, BMC INFECT DIS, V20, DOI 10.1186/s12879-020-05172-7
   LIN S-F, 1989, Kaohsiung Journal of Medical Sciences, V5, P12
   Londoño-Rentería B, 2015, BIOMEDICA, V35, P572
   Luo R, 2019, CLIN MICROBIOL INFEC, V25, P659, DOI 10.1016/j.cmi.2019.01.002
   Caicedo-Borrero DM, 2020, AM J TROP MED HYG, V102, P1226, DOI 10.4269/ajtmh.19-0722
   Mora-Cárdenas E, 2020, PLOS NEGLECT TROP D, V14, DOI 10.1371/journal.pntd.0008039
   Napoli C, 2012, J TRAVEL MED, V19, P294, DOI 10.1111/j.1708-8305.2012.00640.x
   Pan American Health Organization, REP CAS DENG FEV AM
   Pan American Health Organization, 2020, EP UPD BDENG EP UPD BDENG
   Patterson J, 2016, WEST J EMERG MED, V17, P671, DOI 10.5811/westjem.2016.9.30904
   Quintero J, 2020, PLOS ONE, V15, DOI 10.1371/journal.pone.0230486
   Raafat N, 2019, T ROY SOC TROP MED H, V113, P653, DOI 10.1093/trstmh/trz068
   Rao AA, 2020, CUREUS J MED SCIENCE, V12, DOI 10.7759/cureus.11594
   Redoni M, 2020, REV MED VIROL, V30, DOI 10.1002/rmv.2101
   Sa-ngamuang C, 2018, PLOS NEGLECT TROP D, V12, DOI 10.1371/journal.pntd.0006573
   Shukla R, 2020, FRONT CELL INFECT MI, V10, DOI 10.3389/fcimb.2020.572681
   Simmons CP, 2012, NEW ENGL J MED, V366, P1423, DOI 10.1056/NEJMra1110265
   Suppiah J, 2018, PLOS NEGLECT TROP D, V12, DOI 10.1371/journal.pntd.0006817
   Tang KF, 2012, EXPERT REV ANTI-INFE, V10, P895, DOI [10.1586/ERI.12.76, 10.1586/eri.12.76]
   Tapia-Conyer R, 2012, PAEDIATR INT CHILD H, V32, P14, DOI 10.1179/2046904712Z.00000000046
   ten Bosch QA, 2018, PLOS PATHOG, V14, DOI 10.1371/journal.ppat.1006965
   Thomas L, 2010, AM J TROP MED HYG, V83, P696, DOI 10.4269/ajtmh.2010.10-0138
   Torrentes-Carvalho A, 2009, MEM I OSWALDO CRUZ, V104, P1091, DOI 10.1590/S0074-02762009000800005
   Tsai Jih-Jin, 2017, Biomed Hub, V2, P1, DOI 10.1159/000457785
   World Health Organization, 2020, Dengue and severe dengue
   Wright WF, 2012, DIAGN MICR INFEC DIS, V73, P215, DOI 10.1016/j.diagmicrobio.2012.03.021
   Young PR, 2000, J CLIN MICROBIOL, V38, P1053, DOI 10.1128/JCM.38.3.1053-1057.2000
NR 49
TC 2
Z9 2
U1 1
U2 3
PU MDPI
PI BASEL
PA ST ALBAN-ANLAGE 66, CH-4052 BASEL, SWITZERLAND
EI 1999-4915
J9 VIRUSES-BASEL
JI Viruses-Basel
PD JUL
PY 2021
VL 13
IS 7
AR 1401
DI 10.3390/v13071401
PG 11
WC Virology
WE Science Citation Index Expanded (SCI-EXPANDED)
SC Virology
GA TO7ZX
UT WOS:000677125600001
PM 34372606
OA gold, Green Published
DA 2025-07-26
ER

PT J
AU Charniga, K
   Cucunubá, ZM
   Mercado, M
   Prieto, F
   Ospina, M
   Nouvellet, P
   Donnelly, CA
AF Charniga, Kelly
   Cucunuba, Zulma M.
   Mercado, Marcela
   Prieto, Franklyn
   Ospina, Martha
   Nouvellet, Pierre
   Donnelly, Christl A.
TI Spatial and temporal invasion dynamics of the 2014-2017 Zika and
   chikungunya epidemics in Colombia
SO PLOS COMPUTATIONAL BIOLOGY
LA English
DT Article
ID GRAVITY MODEL; MONTE-CARLO; VIRUS; SPREAD; TRANSMISSION; MOBILITY
AB Author summary Understanding the spread of infectious diseases across space and time is critical for preparedness, designing interventions, and elucidating mechanisms underlying transmission. We analyzed human case data from over 500,000 reported cases to investigate the spread of the recent Zika virus (ZIKV) and chikungunya virus (CHIKV) epidemics in Colombia. Both viruses were introduced into northern Colombia. We found that gravity models and Stouffer's rank models best described transmission and that transmission mainly occurred over short distances. Our results highlight similarities and key differences between the ZIKV and CHIKV epidemics in Colombia, which can be used to anticipate future epidemic waves and prioritize cities for active surveillance and targeted interventions.
   Zika virus (ZIKV) and chikungunya virus (CHIKV) were recently introduced into the Americas resulting in significant disease burdens. Understanding their spatial and temporal dynamics at the subnational level is key to informing surveillance and preparedness for future epidemics. We analyzed anonymized line list data on approximately 105,000 Zika virus disease and 412,000 chikungunya fever suspected and laboratory-confirmed cases during the 2014-2017 epidemics. We first determined the week of invasion in each city. Out of 1,122, 288 cities met criteria for epidemic invasion by ZIKA and 338 cities by CHIKV. We analyzed risk factors for invasion using linear and logistic regression models. We also estimated that the geographic origin of both epidemics was located in Barranquilla, north Colombia. We assessed the spatial and temporal invasion dynamics of both viruses to analyze transmission between cities using a suite of (i) gravity models, (ii) Stouffer's rank models, and (iii) radiation models with two types of distance metrics, geographic distance and travel time between cities. Invasion risk was best captured by a gravity model when accounting for geographic distance and intermediate levels of density dependence; Stouffer's rank model with geographic distance performed similarly well. Although a few long-distance invasion events occurred at the beginning of the epidemics, an estimated distance power of 1.7 (95% CrI: 1.5-2.0) from the gravity models suggests that spatial spread was primarily driven by short-distance transmission. Similarities between the epidemics were highlighted by jointly fitted models, which were preferred over individual models when the transmission intensity was allowed to vary across arboviruses. However, ZIKV spread considerably faster than CHIKV.
C1 [Charniga, Kelly; Cucunuba, Zulma M.; Donnelly, Christl A.] Imperial Coll London, Ctr Global Infect Dis Anal, Dept Infect Dis Epidemiol, MRC, London, England.
   [Mercado, Marcela; Prieto, Franklyn; Ospina, Martha] Inst Nacl Salud, Bogota, Colombia.
   [Nouvellet, Pierre] Univ Sussex, Sch Life Sci, Brighton, E Sussex, England.
   [Donnelly, Christl A.] Univ Oxford, Dept Stat, Oxford, England.
C3 Imperial College London; Instituto Nacional de Salud (Colombia);
   University of Sussex; University of Oxford
RP Charniga, K (corresponding author), Imperial Coll London, Ctr Global Infect Dis Anal, Dept Infect Dis Epidemiol, MRC, London, England.
EM kelly.charniga@gmail.com
RI PRIETO ALVARADO, FRANKLYN EDWIN/MBW-2046-2025; Cucunuba,
   Zulma/X-5670-2019; Cucunuba, Zulma M./L-4076-2016
OI Nouvellet, Pierre/0000-0002-6094-5722; Mercado-Reyes,
   Marcela/0000-0003-3721-3176; PRIETO ALVARADO, FRANKLYN
   EDWIN/0000-0002-2079-7251; Cucunuba, Zulma M./0000-0002-8165-3198;
   Charniga, Kelly/0000-0002-7648-7041; Donnelly,
   Christl/0000-0002-0195-2463
FU MRC Centre for Global Infectious Disease Analysis - UK Medical Research
   Council (MRC) [MR/R015600/1]; MRC Centre for Global Infectious Disease
   Analysis - UK Foreign, Commonwealth & Development Office (FCDO)
   [MR/R015600/1]; European Union; Imperial College London's President's
   PhD Scholarship; Rutherford Fund [MR/R024855/1]; Medical Research
   Council [MC_PC_15091, MR/K010174/1B, MR/R015600/1] Funding Source:
   researchfish
FX KC, ZMC, PN, and CAD acknowledge funding from the MRC Centre for Global
   Infectious Disease Analysis (reference MR/R015600/1), jointly funded by
   the UK Medical Research Council (MRC, https://mrc.ukri.org) and the UK
   Foreign, Commonwealth & Development Office (FCDO,
   https://bit.ly/3gw2uER), under the MRC/FCDO Concordat agreement and is
   also part of the EDCTP2 programme supported by the European Union. KC is
   funded by Imperial College London's President's PhD Scholarship
   (https://bit.ly/3iMiXX1).ZMC is supported by a Fellowship through the
   Rutherford Fund (MR/R024855/1, https://bit.ly/3q7Bi2n).The funders had
   no role in study design, data collection and analysis, decision to
   publish, or preparation of the manuscript.
CR Barrett ADT, 2018, NPJ VACCINES, V3, DOI 10.1038/s41541-018-0061-9
   Barrios JM, 2012, INT J ENV RES PUB HE, V9, P4346, DOI 10.3390/ijerph9124346
   Bates D., 2020, R PACKAGE CODA 0 19
   Bertuzzo E, 2011, GEOPHYS RES LETT, V38, DOI 10.1029/2011GL046823
   Bjornstad O.N., 2019, BIORXIV, V1, P15, DOI DOI 10.1101/2019.12.19.882175
   Black A, 2019, BMC INFECT DIS, V19, DOI 10.1186/s12879-019-4566-2
   Caminade C, 2017, P NATL ACAD SCI USA, V114, P119, DOI 10.1073/pnas.1614303114
   Carvajal C, 2017, BIOMEDICA, V37, P53, DOI [10.7705/biomedica.v37i1.2915, 10.7705/biomedica.v34i2.3370]
   Cauchemez S, 2014, EUROSURVEILLANCE, V19, P15, DOI 10.2807/1560-7917.ES2014.19.28.20854
   Causil, 2016, 23 I NAC SAL
   Charu V, 2017, PLOS COMPUT BIOL, V13, DOI 10.1371/journal.pcbi.1005382
   Eggo RM, 2011, J R SOC INTERFACE, V8, P233, DOI 10.1098/rsif.2010.0216
   Erasmus JH, 2016, J INFECT DIS, V214, pS488, DOI 10.1093/infdis/jiw271
   Ferguson NM, 2016, SCIENCE, V353, P353, DOI 10.1126/science.aag0219
   FOTHERINGHAM AS, 1984, ENVIRON PLANN A, V16, P529, DOI 10.1068/a160529
   Gardner LM, 2018, PLOS NEGLECT TROP D, V12, DOI 10.1371/journal.pntd.0006194
   Gilks WR, 1998, MARKOV CHAIN MONTE C
   Gog JR, 2014, PLOS COMPUT BIOL, V10, DOI 10.1371/journal.pcbi.1003635
   Gordon A, 2019, PLOS MED, V16, DOI 10.1371/journal.pmed.1002726
   Hamra G, 2013, INT J EPIDEMIOL, V42, P627, DOI 10.1093/ije/dyt043
   HASTINGS WK, 1970, BIOMETRIKA, V57, P97, DOI 10.2307/2334940
   Ioos S, 2014, MED MALADIES INFECT, V44, P302, DOI 10.1016/j.medmal.2014.04.008
   Kindhauser MK, 2016, B WORLD HEALTH ORGAN, V94, P675, DOI 10.2471/BLT.16.171082
   Kraemer MUG, 2019, SCI REP-UK, V9, DOI 10.1038/s41598-019-41192-3
   Lizarazo E, 2019, EMERG INFECT DIS, V25, P672, DOI 10.3201/eid2504.172121
   Montana, 2016, 22 MIN SAL PROT SOC
   Oliveira JF, 2020, PLOS ONE, V15, DOI 10.1371/journal.pone.0228347
   Paixao ES, 2018, BMJ GLOB HEALTH, V3, DOI 10.1136/bmjgh-2017-000530
   Pan American Health Organization, CHIK DAT MAPS STAT 2
   Pan American Health Organization, ZIK CUM CAS 2018
   Perkin TA, 2019, EPIDEMICS-NETH, V29, DOI 10.1016/j.epidem.2019.100357
   Roche B, 2017, SCI REP-UK, V7, DOI 10.1038/s41598-017-05957-y
   Rodriguez-Barraquer I, 2019, SCIENCE, V363, P607, DOI 10.1126/science.aav6618
   Salje H, 2017, SCIENCE, V355, P1302, DOI 10.1126/science.aaj9384
   Simini F, 2012, NATURE, V484, P96, DOI 10.1038/nature10856
   Spiegelhalter DJ, 2002, J R STAT SOC B, V64, P583, DOI 10.1111/1467-9868.00353
   Staples JE, 2009, CLIN INFECT DIS, V49, P942, DOI 10.1086/605496
   Stouffer SA, 1940, AM SOCIOL REV, V5, P845, DOI 10.2307/2084520
   Tuite AR, 2011, ANN INTERN MED, V154, P593, DOI 10.7326/0003-4819-154-9-201105030-00334
   U.S. Central Intelligence Agency, WORLD FACTB COL 2020
   Viboud C, 2006, SCIENCE, V312, P447, DOI 10.1126/science.1125237
   Villero-Wolf Y, 2019, SCI REP-UK, V9, DOI 10.1038/s41598-019-45981-8
   Weaver SC, 2015, NEW ENGL J MED, V372, P1231, DOI 10.1056/NEJMra1406035
   Xia YC, 2004, AM NAT, V164, P267, DOI 10.1086/422341
   Yactayo S, 2016, J INFECT DIS, V214, pS441, DOI 10.1093/infdis/jiw390
   Zhang Q, 2017, P NATL ACAD SCI USA, V114, pE4334, DOI 10.1073/pnas.1620161114
NR 46
TC 3
Z9 3
U1 0
U2 8
PU PUBLIC LIBRARY SCIENCE
PI SAN FRANCISCO
PA 1160 BATTERY STREET, STE 100, SAN FRANCISCO, CA 94111 USA
SN 1553-734X
EI 1553-7358
J9 PLOS COMPUT BIOL
JI PLoS Comput. Biol.
PD JUL
PY 2021
VL 17
IS 7
AR e1009174
DI 10.1371/journal.pcbi.1009174
PG 25
WC Biochemical Research Methods; Mathematical & Computational Biology
WE Science Citation Index Expanded (SCI-EXPANDED)
SC Biochemistry & Molecular Biology; Mathematical & Computational Biology
GA TG8TY
UT WOS:000671671200002
PM 34214074
OA Green Published, Green Accepted, gold, Green Submitted
DA 2025-07-26
ER

PT J
AU Desgraupes, S
   Hubert, M
   Gessain, A
   Ceccaldi, PE
   Vidy, A
AF Desgraupes, Sophie
   Hubert, Mathieu
   Gessain, Antoine
   Ceccaldi, Pierre-Emmanuel
   Vidy, Aurore
TI Mother-to-Child Transmission of Arboviruses during Breastfeeding: From
   Epidemiology to Cellular Mechanisms
SO VIRUSES-BASEL
LA English
DT Review
DE arboviruses; mother-to-child transmission; breastfeeding; breast milk;
   intestinal epithelium; mammary epithelium; Zika virus; yellow fever
   virus; dengue virus; Chikungunya virus; West Nile virus; barrier
   crossing mechanisms; viral transmission
ID HUMAN-IMMUNODEFICIENCY-VIRUS; EPSTEIN-BARR-VIRUS; YELLOW-FEVER VIRUS;
   MILK-BORNE TRANSMISSION; SEMLIKI FOREST VIRUS; WEST-NILE-VIRUS; BOVINE
   LACTOFERRIN; ZIKA VIRUS; ANTIVIRAL ACTIVITY; EPITHELIAL-CELLS
AB Most viruses use several entry sites and modes of transmission to infect their host (parenteral, sexual, respiratory, oro-fecal, transplacental, transcutaneous, etc.). Some of them are known to be essentially transmitted via arthropod bites (mosquitoes, ticks, phlebotomes, sandflies, etc.), and are thus named arthropod-borne viruses, or arboviruses. During the last decades, several arboviruses have emerged or re-emerged in different countries in the form of notable outbreaks, resulting in a growing interest from scientific and medical communities as well as an increase in epidemiological studies. These studies have highlighted the existence of other modes of transmission. Among them, mother-to-child transmission (MTCT) during breastfeeding was highlighted for the vaccine strain of yellow fever virus (YFV) and Zika virus (ZIKV), and suggested for other arboviruses such as Chikungunya virus (CHIKV), dengue virus (DENV), and West Nile virus (WNV). In this review, we summarize all epidemiological and clinical clues that suggest the existence of breastfeeding as a neglected route for MTCT of arboviruses and we decipher some of the mechanisms that chronologically occur during MTCT via breastfeeding by focusing on ZIKV transmission process.
C1 [Desgraupes, Sophie; Hubert, Mathieu; Gessain, Antoine; Ceccaldi, Pierre-Emmanuel; Vidy, Aurore] Inst Pasteur, Dept Virol, Unite Epidemiol & Physiopathol Virus Oncogenes, F-75015 Paris, France.
   [Desgraupes, Sophie; Hubert, Mathieu; Gessain, Antoine; Ceccaldi, Pierre-Emmanuel; Vidy, Aurore] Univ Paris, F-75013 Paris, France.
   [Desgraupes, Sophie; Hubert, Mathieu; Gessain, Antoine; Ceccaldi, Pierre-Emmanuel; Vidy, Aurore] Inst Pasteur, UMR Ctr Natl Rech Sci 3569, F-75015 Paris, France.
C3 Pasteur Network; Universite Paris Cite; Institut Pasteur Paris;
   Universite Paris Cite; Pasteur Network; Universite Paris Cite; Institut
   Pasteur Paris
RP Desgraupes, S; Vidy, A (corresponding author), Inst Pasteur, Dept Virol, Unite Epidemiol & Physiopathol Virus Oncogenes, F-75015 Paris, France.; Desgraupes, S; Vidy, A (corresponding author), Univ Paris, F-75013 Paris, France.; Desgraupes, S; Vidy, A (corresponding author), Inst Pasteur, UMR Ctr Natl Rech Sci 3569, F-75015 Paris, France.
EM sophie.desgraupes@pasteur.fr; mathieu.hubert@pasteur.fr;
   antoine.gessain@pasteur.fr; pierre-emmanuel.ceccaldi@pasteur.fr;
   aurore.vidy@pasteur.fr
RI CECCALDI, Pierre-Emmanuel/J-6628-2017
OI Hubert, Mathieu/0000-0002-2190-0177; Vidy, Aurore/0000-0001-9622-2684
CR ANDERVONT HB, 1946, YALE J BIOL MED, V18, P333
   ANDO Y, 1989, JPN J CANCER RES, V80, P405, DOI 10.1111/j.1349-7006.1989.tb02327.x
   [Anonymous], 1967, WHO CHRON, V21, P460
   [Anonymous], 2018, Breastfeeding
   [Anonymous], 2002, MMWR MORB MORTAL WKL
   [Anonymous], VIR HEM FEV CHAP 4 2
   Arragain L, 2017, J PEDIAT INF DIS SOC, V6, P324, DOI 10.1093/jpids/piw058
   Artsob H, 2017, INTERNATIONAL ENCYCLOPEDIA OF PUBLIC HEALTH, VOL 1, A-CHL, 2ND EDITION, P154, DOI 10.1016/B978-0-12-803678-5.00023-0
   Ballard O, 2013, PEDIATR CLIN N AM, V60, P49, DOI 10.1016/j.pcl.2012.10.002
   Barthel A, 2013, CLIN INFECT DIS, V57, P415, DOI 10.1093/cid/cit227
   Bartu A, 2009, BRIT J CLIN PHARMACO, V67, P455, DOI 10.1111/j.1365-2125.2009.03366.x
   Besnard M, 2014, EUROSURVEILLANCE, V19, P13, DOI 10.2807/1560-7917.ES2014.19.13.20751
   Besnard M, 2017, EMERG INFECT DIS, V23, P1421, DOI 10.3201/eid2308.170198
   BJORKSTEN B, 1980, BMJ-BRIT MED J, V281, P765, DOI 10.1136/bmj.281.6243.765
   Blank CA, 2000, J VIROL, V74, P6476, DOI 10.1128/JVI.74.14.6476-6484.2000
   Blázquez AB, 2010, VIRUS RES, V151, P240, DOI 10.1016/j.virusres.2010.04.009
   Blohm G.M., 2017, MICROBIOL RESOUR ANN, V5, DOI [10.1128/genomeA.00231-17, DOI 10.1128/genomeA.00231-17]
   Blohm GM, 2018, CLIN INFECT DIS, V66, P1120, DOI 10.1093/cid/cix968
   Bomsel M, 1997, NAT MED, V3, P42, DOI 10.1038/nm0197-42
   Bomsel M, 1998, IMMUNITY, V9, P277, DOI 10.1016/S1074-7613(00)80610-X
   Campos GS, 2017, PEDIATR INFECT DIS J, V36, P1015, DOI [10.1097/INF.0000000000001658, 10.1097/inf.0000000000001658]
   Carvalho CAM, 2017, J GEN VIROL, V98, P1749, DOI 10.1099/jgv.0.000849
   Carvalho CAM, 2014, VIROLOGY, V452, P297, DOI 10.1016/j.virol.2014.01.022
   Cavalcanti MG, 2017, INT J INFECT DIS, V57, P70, DOI 10.1016/j.ijid.2017.01.042
   Centeno-Tablante E, 2021, VIRUSES-BASEL, V13, DOI 10.3390/v13010123
   [Center for Disease Control and Prevention NNDSS], ARB DIS NEUR NONN 20
   Chaves-Carballo E, 2005, MIL MED, V170, P881, DOI 10.7205/MILMED.170.10.881
   Chen JM, 2017, INT J MOL SCI, V18, DOI 10.3390/ijms18091957
   Chien YJ, 2008, VIROLOGY, V379, P143, DOI 10.1016/j.virol.2008.06.017
   Chilvers MA, 2001, EUR RESPIR J, V18, P965, DOI 10.1183/09031936.01.00093001
   Clarke NM, 2000, J MED MICROBIOL, V49, P719, DOI 10.1099/0022-1317-49-8-719
   Conzelmann C, 2019, VIRUSES-BASEL, V11, DOI 10.3390/v11070591
   Couto A. Mallmann, 2010, Morbidity and Mortality Weekly Report, V59, P130
   Curtis N, 2005, ARCH DIS CHILD-FETAL, V90, pF529, DOI 10.1136/adc.2004.067769
   Damiens E, 1998, EUR J CELL BIOL, V77, P344, DOI 10.1016/S0171-9335(98)80093-9
   Dawson DR, 2009, ORAL DIS, V15, P554, DOI 10.1111/j.1601-0825.2009.01585.x
   DePeters EJ, 2009, J MAMMARY GLAND BIOL, V14, P397, DOI 10.1007/s10911-009-9158-0
   Dickman KG, 2000, AM J PHYSIOL-GASTR L, V279, pG757, DOI 10.1152/ajpgi.2000.279.4.G757
   Dorosko SM, 2010, J VIROL, V84, P10533, DOI 10.1128/JVI.01263-10
   Dupont-Rouzeyrol M, 2016, LANCET, V387, P1051, DOI 10.1016/S0140-6736(16)00624-3
   DWORSKY M, 1982, J PEDIATR-US, V101, P440, DOI 10.1016/S0022-3476(82)80081-4
   FORD JE, 1977, J PEDIATR-US, V90, P29, DOI 10.1016/S0022-3476(77)80759-2
   Fotopoulos G, 2002, P NATL ACAD SCI USA, V99, P9410, DOI 10.1073/pnas.142586899
   Francese R, 2020, PLOS NEGLECT TROP D, V14, DOI 10.1371/journal.pntd.0008713
   Frankel SS, 1997, AM J PATHOL, V151, P89
   Frankel SS, 1996, SCIENCE, V272, P115, DOI 10.1126/science.272.5258.115
   FRIIS H, 1982, BMJ-BRIT MED J, V285, P1604, DOI 10.1136/bmj.285.6355.1604
   Giovanetti M, 2018, CLIN MICROBIOL INFEC, V24, P1111, DOI 10.1016/j.cmi.2018.06.008
   GLUSHAKOVA S, 1995, NAT MED, V1, P1320, DOI 10.1038/nm1295-1320
   GOLDBLUM RM, 1984, J PEDIATR-US, V104, P380, DOI 10.1016/S0022-3476(84)81099-9
   Gonzalez-Hernandez MB, 2014, J VIROL, V88, P6934, DOI 10.1128/JVI.00204-14
   Gonzalez-Hernandez MB, 2013, J VIROL, V87, P12685, DOI 10.1128/JVI.02378-13
   GRESIKOVA-KOHUTOVA M, 1959, Acta Virol, V3, P159
   Hadinoto V, 2009, PLOS PATHOG, V5, DOI 10.1371/journal.ppat.1000496
   Hammer J, 2000, INT CONGR SER, V1195, P239
   Hamprecht K, 2004, PEDIATR RES, V56, P529, DOI 10.1203/01.PDR.0000139483.35087.BE
   HARMSEN MC, 1995, J INFECT DIS, V172, P380, DOI 10.1093/infdis/172.2.380
   HASEGAWA K, 1994, JPN J MED SCI BIOL, V47, P73, DOI 10.7883/yoken1952.47.73
   Hemachudha P, 2019, CLIN MED INSIGHT-CAS, V12, DOI 10.1177/1179547619835179
   Hinckley AF, 2007, PEDIATRICS, V119, pE666, DOI 10.1542/peds.2006-2107
   Hino S, 1996, J ACQ IMMUN DEF SYND, V13, pS199, DOI 10.1097/00042560-199600001-00030
   Hino S, 2011, P JPN ACAD B-PHYS, V87, P152, DOI 10.2183/pjab.87.152
   Hocke AC, 2013, AM J RESP CRIT CARE, V188, P882, DOI 10.1164/rccm.201305-0954LE
   Hubert M, 2020, FRONT MICROBIOL, V11, DOI 10.3389/fmicb.2020.524678
   Hubert M, 2019, VIRUSES-BASEL, V11, DOI 10.3390/v11100950
   Ikeda H, 1998, BIOCHEM BIOPH RES CO, V245, P549, DOI 10.1006/bbrc.1998.8481
   Ikeda M, 2000, VIRUS RES, V66, P51, DOI 10.1016/S0168-1702(99)00121-5
   Imbronito Ana V, 2008, J Oral Sci, V50, P25, DOI 10.2334/josnusd.50.25
   Inman JL, 2015, DEVELOPMENT, V142, P1028, DOI 10.1242/dev.087643
   ISAACS CE, 1986, J INFECT DIS, V154, P966, DOI 10.1093/infdis/154.6.966
   Israel-Ballard K, 2005, JAIDS-J ACQ IMM DEF, V40, P175, DOI 10.1097/01.qai.0000178929.15904.95
   Israel-Ballard K, 2007, JAIDS-J ACQ IMM DEF, V45, P318
   Israel-Ballard KA, 2008, JAIDS-J ACQ IMM DEF, V48, P444, DOI 10.1097/QAI.0b013e31817beb8d
   Jeffrey BS, 2001, J TROP PEDIATRICS, V47, P345, DOI 10.1093/tropej/47.6.345
   JENNINGS AD, 1994, J INFECT DIS, V169, P512, DOI 10.1093/infdis/169.3.512
   Jiang R, 2006, J VIROL, V80, P7281, DOI 10.1128/JVI.00497-06
   Kast JI, 2017, CLIN EXP IMMUNOL, V190, P351, DOI 10.1111/cei.13042
   Kia'i Nakisa., 2019, Histology, Respiratory Epithelium
   Kim SY, 2017, PHARMACEUTICALS-BASE, V10, DOI 10.3390/ph10020044
   KOHN A, 1980, ARCH VIROL, V66, P301, DOI 10.1007/BF01320626
   Koulinska IN, 2006, JAIDS-J ACQ IMM DEF, V41, P93, DOI 10.1097/01.qai.0000179424.19413.24
   Kuhn S, 2011, CAN MED ASSOC J, V183, pE243, DOI 10.1503/cmaj.100619
   LaMantia AS, 2016, DEV BIOL, V409, P329, DOI 10.1016/j.ydbio.2015.09.024
   Lawrence RA, 1999, ACTA PAEDIATR, V88, P14, DOI 10.1080/080352599750029682
   Lawrence RM, 2004, CLIN PERINATOL, V31, P501, DOI 10.1016/j.clp.2004.03.019
   Mabuka J, 2012, PLOS PATHOG, V8, DOI 10.1371/journal.ppat.1002739
   Maher D, 2004, J INFECT DIS, V190, P1989, DOI 10.1086/425423
   Maidji E, 2017, PLOS PATHOG, V13, DOI 10.1371/journal.ppat.1006202
   MANN DM, 1994, J BIOL CHEM, V269, P23661
   Mann TZ, 2018, PAEDIATR PERINAT EP, V32, P358, DOI 10.1111/ppe.12478
   Marchetti M, 1999, MED MICROBIOL IMMUN, V187, P199, DOI 10.1007/s004300050093
   Marchetti M, 1998, BIOMETALS, V11, P89, DOI 10.1023/A:1009217709851
   Marchetti M, 1996, ANTIVIR RES, V29, P221, DOI 10.1016/0166-3542(95)00840-3
   Marks M, 2016, CLIN MED, V16, P129, DOI 10.7861/clinmedicine.16-2-129
   Martin-Latil S, 2007, J VIROL, V81, P4457, DOI 10.1128/JVI.02344-06
   Martin-Latil S, 2012, BLOOD, V120, P572, DOI 10.1182/blood-2011-08-374637
   May PA, 2016, REPROD TOXICOL, V63, P13, DOI 10.1016/j.reprotox.2016.05.002
   McElroy KL, 2006, J GEN VIROL, V87, P2993, DOI 10.1099/vir.0.82023-0
   Mello AS, 2019, AM J CASE REP, V20, P723, DOI 10.12659/AJCR.915726
   MICLAT NN, 1978, ANESTH ANALG, V57, P98
   MILLER BR, 1988, ACTA VIROL, V32, P227
   Moriuchi M, 2001, J IMMUNOL, V166, P4231, DOI 10.4049/jimmunol.166.6.4231
   Moriuchi M, 2006, J VIROL, V80, P7118, DOI 10.1128/JVI.00409-06
   Müller JA, 2016, EMERG INFECT DIS, V22, P1685, DOI 10.3201/eid2209.160664
   Muranishi Y, 2016, BIOTECHNIQUES, V60, P47, DOI 10.2144/000114373
   Ng TB, 2001, LIFE SCI, V69, P2217, DOI 10.1016/S0024-3205(01)01311-X
   Numazaki K, 2005, AFR J BIOTECHNOL, V4, P867
   Orloff S L, 1993, J Hum Lact, V9, P13, DOI 10.1177/089033449300900125
   Ouzilou L, 2002, J GEN VIROL, V83, P2177, DOI 10.1099/0022-1317-83-9-2177
   Pegtel DM, 2004, J VIROL, V78, P12613, DOI 10.1128/JVI.78.22.12613-12624.2004
   Percher F, 2016, VIRUSES-BASEL, V8, DOI 10.3390/v8020040
   Perry M, 1998, IMMUNOL TODAY, V19, P414, DOI 10.1016/S0167-5699(98)01307-3
   Pfaender S, 2017, VIRUS RES, V228, P58, DOI 10.1016/j.virusres.2016.11.025
   Pfaender S, 2013, J INFECT DIS, V208, P1943, DOI 10.1093/infdis/jit519
   Pietrantoni A, 2015, VIRUSES-BASEL, V7, P480, DOI 10.3390/v7020480
   POGODINA V. V., 1958, VOPROSY VIRUSOL [TRANSL], V3, P295
   Primo Cândida Caniçali, 2013, Rev. paul. pediatr., V31, P392, DOI 10.1590/S0103-05822013000300018
   Puddu P, 1998, INT J BIOCHEM CELL B, V30, P1055, DOI 10.1016/S1357-2725(98)00066-1
   REAGAN RL, 1956, J IMMUNOL, V76, P243
   REAGAN RL, 1956, AM J TROP MED HYG, V5, P809, DOI 10.4269/ajtmh.1956.5.809
   Regla-Nava JA, 2019, PLOS NEGLECT TROP D, V13, DOI 10.1371/journal.pntd.0007080
   Ribeiro AF, 2020, PEDIATR INFECT DIS J, V39, P68, DOI 10.1097/INF.0000000000002496
   Sajjan U, 2008, AM J RESP CRIT CARE, V178, P1271, DOI 10.1164/rccm.200801-136OC
   Santiana M, 2018, CELL HOST MICROBE, V24, P208, DOI 10.1016/j.chom.2018.07.006
   Short KR, 2016, EUR RESPIR J, V47, P954, DOI 10.1183/13993003.01282-2015
   Siciliano R, 1999, BIOCHEM BIOPH RES CO, V264, P19, DOI 10.1006/bbrc.1999.1318
   Slater Mackenzie, 2010, Paediatr Drugs, V12, P1, DOI 10.2165/11316130-000000000-00000
   Smallcombe CC, 2019, AM J PHYSIOL-LUNG C, V316, pL358, DOI 10.1152/ajplung.00345.2018
   Sotelo JR, 2017, EMERG INFECT DIS, V23, P854, DOI 10.3201/eid2305.161538
   Soto-Rivera J, 2013, AM J REPROD IMMUNOL, V69, P52, DOI 10.1111/aji.12018
   Southern SO, 1998, VIROLOGY, V241, P200, DOI 10.1006/viro.1997.8978
   Stahl-Hennig C, 1999, SCIENCE, V285, P1261, DOI 10.1126/science.285.5431.1261
   Superti F, 1997, MED MICROBIOL IMMUN, V186, P83, DOI 10.1007/s004300050049
   Swart PJ, 1998, ADV EXP MED BIOL, V443, P205
   Swart PJ, 1996, AIDS RES HUM RETROV, V12, P769, DOI 10.1089/aid.1996.12.769
   Swart PJ, 1999, J PEPT SCI, V5, P563, DOI 10.1002/(SICI)1099-1387(199912)5:12<563::AID-PSC226>3.0.CO;2-3
   Takahashi Y, 2008, BIOCHEM BIOPH RES CO, V368, P501, DOI 10.1016/j.bbrc.2008.01.120
   Tao XR, 2013, J VIROL, V87, P9953, DOI 10.1128/JVI.01562-13
   Temple RM, 2014, P NATL ACAD SCI USA, V111, P16544, DOI 10.1073/pnas.1400818111
   THORMAR H, 1987, ANTIMICROB AGENTS CH, V31, P27, DOI 10.1128/AAC.31.1.27
   TONIOLO A, 1995, AIDS, V9, P859, DOI 10.1097/00002030-199508000-00005
   Traiber C, 2011, J PEDIAT-BRAZIL, V87, P269, DOI 10.2223/JPED.2067
   Tugizov SM, 2013, J VIROL, V87, P8179, DOI 10.1128/JVI.00443-13
   Uwaezuoke SN, 2017, CLIN MED INSIGHTS-PE, V11, DOI 10.1177/1179556517690196
   van de Perre P, 2021, PEDIAT ALLERG IMM-UK, V32, P835, DOI 10.1111/pai.13473
   vanBerkel PHC, 1997, BIOCHEM J, V328, P145, DOI 10.1042/bj3280145
   VANZOERENGROBBEN D, 1987, ARCH DIS CHILD, V62, P161, DOI 10.1136/adc.62.2.161
   Vielle NJ, 2019, FRONT MICROBIOL, V10, DOI 10.3389/fmicb.2019.00811
   Waarts BL, 2005, VIROLOGY, V333, P284, DOI 10.1016/j.virol.2005.01.010
   Wahl A, 2012, PLOS PATHOG, V8, DOI 10.1371/journal.ppat.1002732
   WELSH JK, 1979, J INFECT DIS, V140, P322, DOI 10.1093/infdis/140.3.322
   WELSH JK, 1978, INFECT IMMUN, V19, P395, DOI 10.1128/IAI.19.2.395-401.1978
   WHITMAN LORING, 1939, AMER JOUR TROP MED, V19, P19
   Wiktor S Z, 1997, J Hum Virol, V1, P37
   Willingham K, 2014, JOVE-J VIS EXP, DOI 10.3791/51007
   Witkowska-Zimny M, 2017, CELL MOL BIOL LETT, V22, DOI 10.1186/s11658-017-0042-4
   Wu CA, 2011, J VIROL, V85, P5115, DOI 10.1128/JVI.01934-10
   Yi MY, 1997, J VIROL, V71, P5997, DOI 10.1128/JVI.71.8.5997-6002.1997
   Yu C, 2014, PLOS ONE, V9, DOI 10.1371/journal.pone.0096957
   ZOU S, 1992, COMP BIOCHEM PHYS B, V103, P889, DOI 10.1016/0305-0491(92)90210-I
NR 160
TC 23
Z9 23
U1 1
U2 15
PU MDPI
PI BASEL
PA ST ALBAN-ANLAGE 66, CH-4052 BASEL, SWITZERLAND
EI 1999-4915
J9 VIRUSES-BASEL
JI Viruses-Basel
PD JUL
PY 2021
VL 13
IS 7
AR 1312
DI 10.3390/v13071312
PG 25
WC Virology
WE Science Citation Index Expanded (SCI-EXPANDED)
SC Virology
GA TO5FA
UT WOS:000676936100001
PM 34372518
OA Green Published, gold
DA 2025-07-26
ER

PT J
AU Franz, S
   Pott, F
   Zillinger, T
   Schüler, C
   Dapa, S
   Fischer, C
   Passos, V
   Stenzel, S
   Chen, FF
   Döhner, K
   Hartmann, G
   Sodeik, B
   Pessler, F
   Simmons, G
   Drexler, JF
   Goffinet, C
AF Franz, Sergej
   Pott, Fabian
   Zillinger, Thomas
   Schueler, Christiane
   Dapa, Sandra
   Fischer, Carlo
   Passos, Vania
   Stenzel, Saskia
   Chen, Fangfang
   Doehner, Katinka
   Hartmann, Gunther
   Sodeik, Beate
   Pessler, Frank
   Simmons, Graham
   Drexler, Jan Felix
   Goffinet, Christine
TI Human IFITM3 restricts chikungunya virus and Mayaro virus infection and
   is susceptible to virus-mediated counteraction
SO LIFE SCIENCE ALLIANCE
LA English
DT Article
ID WEST NILE VIRUS; CELL-TO-CELL; PROTEIN; TRANSMISSION; RESISTANCE;
   ASSOCIATION; INHIBITION; TETHERIN; RELEASE; TYPE-1
AB Interferon-induced transmembrane (IFITM) proteins restrict membrane fusion and virion internalization of several enveloped viruses. The role of IFITM proteins during alphaviral infection of human cells and viral counteraction strategies are insufficiently understood. Here, we characterized the impact of human IFITMs on the entry and spread of chikungunya virus and Mayaro virus and provide first evidence for a CHIKV-mediated antagonism of IFITMs. IFITM1, 2, and 3 restricted infection at the level of alphavirus glycoprotein-mediated entry, both in the context of direct infection and cell-to-cell transmission. Relocalization of normally endosomal IFITM3 to the plasma membrane resulted in loss of antiviral activity. rs12252-C, a naturally occurring variant of IFITM3 that may associate with severe influenza in humans, restricted CHIKV, MAYV, and influenza A virus infection as efficiently as wild-type IFITM3. Antivirally active IFITM variants displayed reduced cell surface levels in CHIKV-infected cells involving a posttranscriptional process mediated by one or several nonstructural protein(s) of CHIKV. Finally, IFITM3-imposed reduction of specific infectivity of nascent particles provides a rationale for the necessity of a virus-encoded counteraction strategy against this restriction factor.
C1 [Franz, Sergej; Dapa, Sandra; Passos, Vania; Goffinet, Christine] Helmholtz Ctr Infect Res HZI, Inst Expt Virol, TWINCORE Ctr Expt, Hannover, Germany.
   [Franz, Sergej; Dapa, Sandra; Passos, Vania; Chen, Fangfang; Pessler, Frank; Goffinet, Christine] Joint Venture Hannover Med Sch MHH, Clin Infect Res, Hannover, Germany.
   [Franz, Sergej; Simmons, Graham] Vitalant Res Inst, San Francisco, CA USA.
   [Pott, Fabian; Schueler, Christiane; Fischer, Carlo; Stenzel, Saskia; Hartmann, Gunther; Drexler, Jan Felix; Goffinet, Christine] Charite Univ Med Berlin, Inst Virol, Berlin, Germany.
   [Pott, Fabian; Schueler, Christiane; Fischer, Carlo; Stenzel, Saskia; Hartmann, Gunther; Drexler, Jan Felix; Goffinet, Christine] Free Univ Berlin, Berlin, Germany.
   [Pott, Fabian; Schueler, Christiane; Fischer, Carlo; Stenzel, Saskia; Hartmann, Gunther; Drexler, Jan Felix; Goffinet, Christine] Humboldt Univ, Berlin, Germany.
   [Pott, Fabian; Schueler, Christiane; Stenzel, Saskia; Goffinet, Christine] Charite Univ Med Berlin, Berlin Inst Hlth, Berlin, Germany.
   [Zillinger, Thomas] Univ Hosp, Inst Clin Chem, Venusberg Campus 1, Bonn, Germany.
   [Zillinger, Thomas] Univ Hosp, Clin Pharmacol, Venusberg Campus 1, Bonn, Germany.
   [Chen, Fangfang; Pessler, Frank] Helmholtz Ctr Infect Res HZI, TWINCORE Ctr Expt, Res Grp Biomarkers Infect Dis, Hannover, NH, Germany.
   [Doehner, Katinka; Sodeik, Beate] Hannover Med Sch, Inst Virol, Hannover, Germany.
   [Sodeik, Beate] Hannover Med Sch, Cluster Excellence RESIST EXC 2155, Hannover, Germany.
C3 Helmholtz Association; Helmholtz-Center for Infection Research;
   Vitalant; Vitalant Research Institute; Berlin Institute of Health; Free
   University of Berlin; Humboldt University of Berlin; Charite
   Universitatsmedizin Berlin; Free University of Berlin; Humboldt
   University of Berlin; Berlin Institute of Health; Free University of
   Berlin; Humboldt University of Berlin; Charite Universitatsmedizin
   Berlin; University of Bonn; University of Bonn; Helmholtz Association;
   Helmholtz-Center for Infection Research; Hannover Medical School;
   Hannover Medical School
RP Goffinet, C (corresponding author), Helmholtz Ctr Infect Res HZI, Inst Expt Virol, TWINCORE Ctr Expt, Hannover, Germany.; Goffinet, C (corresponding author), Joint Venture Hannover Med Sch MHH, Clin Infect Res, Hannover, Germany.; Goffinet, C (corresponding author), Charite Univ Med Berlin, Inst Virol, Berlin, Germany.; Goffinet, C (corresponding author), Free Univ Berlin, Berlin, Germany.; Goffinet, C (corresponding author), Humboldt Univ, Berlin, Germany.; Goffinet, C (corresponding author), Charite Univ Med Berlin, Berlin Inst Hlth, Berlin, Germany.
EM christine.goffinet@charite.de
RI ; Fischer, Carlo/AHB-5768-2022; Pott, Fabian/AAN-2549-2021; Zillinger,
   Thomas/AAD-7320-2020; Sodeik, Beate/C-9732-2010; Goffinet,
   Christine/L-4878-2019; Stenzel, Saskia/KMA-7503-2024; chen,
   fangfang/HHC-2292-2022; Drexler, Jan Felix/GMW-5098-2022; Simmons,
   Graham/G-3523-2012; Hartmann, Gunther/P-7492-2017
OI Sodeik, Beate/0000-0003-4650-3036; Goffinet,
   Christine/0000-0002-3959-004X; Schueler, Christiane
   Elise/0000-0002-9004-2073; Zillinger, Thomas/0000-0002-0866-4835;
   Fischer, Carlo/0000-0001-9163-2406; Stenzel, Saskia/0000-0003-0926-7759;
   Drexler, Jan Felix/0000-0002-3509-0232; Chen,
   Fangfang/0000-0001-7396-4052; Simmons, Graham/0000-0002-9615-7023;
   Passos, Vania/0000-0001-5604-3438; Hartmann,
   Gunther/0000-0003-1021-2018; Hoing, Fabian/0000-0003-3700-1691
FU Deutsche Forschungsgemeinschaft (DFG) for Germany's Excellence Strategy
   [EXC 2155, 390874280, SFB 900-158989968 (TPC2)]; DFG [GO2153/6-1,
   GO2153/3-1]; Impulse and Networking Fund of the Helmholtz Association
   through the HGF-EU partnering grant [PIE-008]; Helmholtz Center for
   Infection Research (HZI); Berlin Institute of Health (BIH)
FX We thank Oliver Dittrich-Breiholz and the Transcriptomics Facility from
   Hanover Medical School, and Victor Tarabykin for granting access to the
   Step One Plus Real Time PCR System and the ABI7500 Real Time PCR System,
   respectively. We thank Hildegard Schilling for technical support with
   culture and typing of gene-edited cell lines. We thank Bo Zhang for
   providing the MAYV-GFP clone. We thank the NIH AIDS Research and
   Reference Reagent Program for providing essential reagents. We thank
   Thomas Pietschmann and Christian Drosten for constant support. This work
   was supported by funding from the Deutsche Forschungsgemeinschaft (DFG)
   for Germany's Excellence Strategy, EXC 2155, project number 390874280
   and SFB 900-158989968 (TPC2) awarded to B Sodeik; by grant GO2153/3-1 to
   C Goffinet within DFG German/African Cooperation Projects in
   Infectiology, and by DFG grant GO2153/6-1 to C Goffinet, by the Impulse
   and Networking Fund of the Helmholtz Association through the HGF-EU
   partnering grant PIE-008 to C Goffinet, and funding of the Helmholtz
   Center for Infection Research (HZI) and of Berlin Institute of Health
   (BIH) to C Goffinet.
CR Agarwal S, 2006, MOL THER, V14, P555, DOI 10.1016/j.ymthe.2006.03.025
   Akhrymuk I, 2012, J VIROL, V86, P7180, DOI 10.1128/JVI.00541-12
   Appourchaux R, 2019, J VIROL, V93, DOI 10.1128/JVI.01716-18
   Bailey CC, 2014, ANNU REV VIROL, V1, P261, DOI 10.1146/annurev-virology-031413-085537
   Bartosch B, 2003, J EXP MED, V197, P633, DOI 10.1084/jem.20021756
   Bozzo C. P., 2020, BIORXIV, DOI 10.1101/2020.08.18.255935
   Brass AL, 2009, CELL, V139, P1243, DOI 10.1016/j.cell.2009.12.017
   Carter TC, 2018, J MED VIROL, V90, P436, DOI 10.1002/jmv.24975
   Chan SY, 2000, J VIROL, V74, P4933, DOI 10.1128/JVI.74.10.4933-4937.2000
   Chesarino NM, 2015, PLOS PATHOG, V11, DOI 10.1371/journal.ppat.1005095
   Chesarino NM, 2014, J BIOL CHEM, V289, P11986, DOI 10.1074/jbc.M114.557694
   Compton AA, 2016, EMBO REP, V17, P1657, DOI 10.15252/embr.201642771
   Compton AA, 2014, CELL HOST MICROBE, V16, P736, DOI 10.1016/j.chom.2014.11.001
   David S, 2018, IMMUNOGENETICS, V70, P169, DOI 10.1007/s00251-017-1026-2
   Desai TM, 2014, PLOS PATHOG, V10, DOI 10.1371/journal.ppat.1004048
   Everitt AR, 2012, NATURE, V484, P519, DOI 10.1038/nature10921
   Feeley EM, 2011, PLOS PATHOG, V7, DOI 10.1371/journal.ppat.1002337
   Fros JJ, 2010, J VIROL, V84, P10877, DOI 10.1128/JVI.00949-10
   Gorman MJ, 2016, J VIROL, V90, P8212, DOI 10.1128/JVI.00581-16
   Grosche L, 2019, BIO-PROTOCOL, V9, DOI 10.21769/BioProtoc.3441
   HAHON N, 1970, APPL MICROBIOL, V19, P389, DOI 10.1128/AEM.19.2.389-391.1970
   Hoffmann E, 2002, VACCINE, V20, P3165, DOI 10.1016/S0264-410X(02)00268-2
   Jia R, 2014, CELL MICROBIOL, V16, P1080, DOI 10.1111/cmi.12262
   Jia R, 2012, J VIROL, V86, P13697, DOI 10.1128/JVI.01828-12
   John SP, 2013, J VIROL, V87, P7837, DOI 10.1128/JVI.00481-13
   Jolly C, 2010, J VIROL, V84, P12185, DOI 10.1128/JVI.01447-10
   Lee CY, 2011, PLOS PATHOG, V7, DOI 10.1371/journal.ppat.1002390
   Li C, 2018, FRONT IMMUNOL, V9, DOI 10.3389/fimmu.2018.00228
   Li C, 2019, VIRUSES-BASEL, V11, DOI 10.3390/v11020126
   Li K, 2013, PLOS PATHOG, V9, DOI 10.1371/journal.ppat.1003124
   Li XD, 2019, ANTIVIR RES, V168, P82, DOI 10.1016/j.antiviral.2019.05.013
   Liao Y, 2019, FRONT MICROBIOL, V10, DOI 10.3389/fmicb.2019.01097
   Liberatore RA, 2017, J VIROL, V91, DOI 10.1128/JVI.02286-16
   López-Rodríguez M, 2016, EUR J CLIN MICROBIOL, V35, P1811, DOI 10.1007/s10096-016-2732-7
   Lu J, 2011, J VIROL, V85, P2126, DOI 10.1128/JVI.01531-10
   Makvandi-Nejad S, 2018, J INFECT DIS, V217, P257, DOI 10.1093/infdis/jix512
   Meertens L, 2019, NATURE, V574, P259, DOI 10.1038/s41586-019-1578-4
   Mills TC, 2014, J INFECT DIS, V209, P1028, DOI 10.1093/infdis/jit468
   Narayana SK, 2015, J BIOL CHEM, V290, P25946, DOI 10.1074/jbc.M115.657346
   Neil SJD, 2008, NATURE, V451, P425, DOI 10.1038/nature06553
   Pan Y, 2017, FRONT CELL INFECT MI, V7, DOI 10.3389/fcimb.2017.00294
   Perreira JM, 2013, J MOL BIOL, V425, P4937, DOI 10.1016/j.jmb.2013.09.024
   Poddar S, 2016, J VIROL, V90, P8780, DOI 10.1128/JVI.00655-16
   Puigdomènech I, 2013, J VIROL, V87, P2846, DOI 10.1128/JVI.02514-12
   Randolph AG, 2017, J INFECT DIS, V216, P14, DOI 10.1093/infdis/jix242
   Rausalu K, 2016, SCI REP-UK, V6, DOI 10.1038/srep37124
   Richardson MW, 2008, J VIROL, V82, P11117, DOI 10.1128/JVI.01046-08
   Savidis G, 2016, CELL REP, V15, P2323, DOI 10.1016/j.celrep.2016.05.074
   Schoggins JW, 2011, NATURE, V472, P481, DOI 10.1038/nature09907
   Snijder B, 2012, MOL SYST BIOL, V8, DOI 10.1038/msb.2012.9
   Spence JS, 2019, NAT CHEM BIOL, V15, P259, DOI 10.1038/s41589-018-0213-2
   Stewart SA, 2003, RNA, V9, P493, DOI 10.1261/rna.2192803
   Suddala KC, 2019, PLOS PATHOG, V15, DOI 10.1371/journal.ppat.1007532
   Tartour K, 2017, PLOS PATHOG, V13, DOI 10.1371/journal.ppat.1006610
   Tartour K, 2014, RETROVIROLOGY, V11, DOI 10.1186/s12977-014-0103-y
   Timpe JM, 2008, HEPATOLOGY, V47, P17, DOI 10.1002/hep.21959
   Tsetsarkin KA, 2007, PLOS PATHOG, V3, P1895, DOI 10.1371/journal.ppat.0030201
   Tsetsarkin KA, 2014, NAT COMMUN, V5, DOI 10.1038/ncomms5084
   Van Damme N, 2008, CELL HOST MICROBE, V3, P245, DOI 10.1016/j.chom.2008.03.001
   Vendrame D, 2009, J VIROL, V83, P10527, DOI 10.1128/JVI.01235-09
   Weber C, 2017, PLOS NEGLECT TROP D, V11, DOI 10.1371/journal.pntd.0005318
   Weidner JM, 2010, J VIROL, V84, P12646, DOI 10.1128/JVI.01328-10
   Weston S, 2016, TRAFFIC, V17, P997, DOI 10.1111/tra.12416
   Weston S, 2014, PLOS ONE, V9, DOI 10.1371/journal.pone.0104341
   White LK, 2011, J VIROL, V85, P606, DOI 10.1128/JVI.00767-10
   Wildurn S, 2006, J VIROL, V80, P8047, DOI 10.1128/JVI.00252-06
   Williams DEJ, 2014, PLOS ONE, V9, DOI 10.1371/journal.pone.0110096
   Wrensch F, 2015, J INFECT DIS, V212, pS210, DOI 10.1093/infdis/jiv255
   Yount JS, 2012, J BIOL CHEM, V287, P19631, DOI 10.1074/jbc.M112.362095
   Zhang R, 2018, NATURE, V557, P570, DOI 10.1038/s41586-018-0121-3
   Zhang YH, 2013, NAT COMMUN, V4, DOI 10.1038/ncomms2433
   Zufferey R, 1997, NAT BIOTECHNOL, V15, P871, DOI 10.1038/nbt0997-871
NR 72
TC 15
Z9 15
U1 0
U2 3
PU LIFE SCIENCE ALLIANCE LLC
PI COLD SPRING HARBOR
PA 1 BUNGTOWN RD, COLD SPRING HARBOR, NY 11724 USA
EI 2575-1077
J9 LIFE SCI ALLIANCE
JI Life Sci. Alliance
PD JUL
PY 2021
VL 4
IS 7
AR e202000909
DI 10.26508/lsa.202000909
PG 15
WC Biology
WE Science Citation Index Expanded (SCI-EXPANDED)
SC Life Sciences & Biomedicine - Other Topics
GA UM7RF
UT WOS:000693524700009
PM 34078739
OA Green Submitted, Green Published, gold
DA 2025-07-26
ER

PT J
AU Gyorkos, TW
   Carabin, H
   Phillip, M
   Benedict, L
   Davis, A
   Roberts, JH
   Wasan, KM
   Ndao, M
   Krentel, A
AF Gyorkos, Theresa W.
   Carabin, Helene
   Phillip, Maneesh
   Benedict, Leshawn
   Davis, Amy
   Roberts, Janet Hatcher
   Wasan, Kishor M.
   Ndao, Momar
   Krentel, Alison
TI Canadian contributions to research on neglected tropical diseases
SO PLOS NEGLECTED TROPICAL DISEASES
LA English
DT Review
AB Background The World Health Organization's (WHO) Neglected Tropical Disease (NTD) Road Map for 2021-2030 was recently endorsed by all member states at the World Health Assembly in November 2020. Although only 3 of the 20 NTDs are endemic in Canada (i.e., echinococcosis, rabies, and scabies), the Canadian research community has contributed to advancing the knowledge base of all 20 NTDs. Previous research comprehensively detailed Canadian research on 11 NTDs between 1950 and 2010 using a network analysis approach. The specific objective of the present analysis was to update the publication record over the last decade (2010-2019) to include all 20 NTDs. Materials and methods A bibliometric analysis was conducted in Scopus and Web of Science databases (for English or French articles published between January 1, 2010 and December 31, 2019) using appropriate search terms for each of the 20 NTDs and where at least 1 of the authors had a Canadian institution address. A 21st search was added to include publications including multiple NTDs or a discussion of NTDs in general. Following assessment of inclusion and exclusion criteria, 2 reviewers independently screened all abstracts, with discordant observations rereviewed to arrive at an agreement. Duplicates were removed. Results A total of 1,790 publications were retrieved (1,738 with a disease-specific NTD focus and 52 with a general NTD focus, resulting in 1,659 unique publications), giving an average of over 160 articles per year. Over 80% were classified as full-length research articles. The top 3 journals in terms of frequency were PLOS Neglected Tropical Diseases, PLOS ONE, and the American Journal of Tropical Medicine and Hygiene. Authors' institutions were from all Canadian provinces. While all 20 NTDs were addressed in these publications, the 5 most commonly studied were leishmaniasis, dengue fever and chikungunya, Chagas disease, soil-transmitted helminthiases, and rabies. Conclusions Canadian researchers across the country have contributed to the evidence base of all 20 NTDs, publishing an average of over 160 publications per year between 2010 and 2019. As WHO NTD Road Map 2021-2030 rolls out globally, the Canadian research community, in collaboration with its partners and in solidarity with people living in vulnerable circumstances in endemic regions worldwide, is well positioned to meet future research challenges so that the goal of eliminating the disease burden attributable to NTDs can be achieved.
C1 [Gyorkos, Theresa W.] McGill Univ, WHO Collaborating Ctr Res & Training Parasite Epi, Dept Epidemiol Biostat & Occupat Hlth, Montreal, PQ, Canada.
   [Carabin, Helene] Univ Montreal, Fac Med Vet, St Hyacinthe, PQ, Canada.
   [Carabin, Helene] Univ Montreal, Ecole Sante Publ, Montreal, PQ, Canada.
   [Carabin, Helene] Ctr Rech Sante Publ CReSP, Montreal, PQ, Canada.
   [Carabin, Helene] Grp Rech Epidemiol Zoonoses & Sante Publ GREZOSP, St Hyacinthe, PQ, Canada.
   [Phillip, Maneesh] Effect Hope, Markham, ON, Canada.
   [Benedict, Leshawn; Davis, Amy; Roberts, Janet Hatcher; Krentel, Alison] Bruyere Res Inst, Ottawa, ON, Canada.
   [Roberts, Janet Hatcher; Krentel, Alison] Univ Ottawa, Sch Epidemiol & Publ Hlth, Ottawa, ON, Canada.
   [Roberts, Janet Hatcher] Bruyere Res Inst, WHO Collaborating Ctr Knowledge Translat Technol, Ottawa, ON, Canada.
   [Wasan, Kishor M.] Univ British Columbia, Fac Med, Dept Urol Sci, Vancouver, BC, Canada.
   [Wasan, Kishor M.] Univ British Columbia, Neglected Global Dis Initiat, Vancouver, BC, Canada.
   [Ndao, Momar] McGill Univ, Natl Reference Ctr Parasitol, Res Inst, Hlth Ctr, Montreal, PQ, Canada.
C3 McGill University; Universite de Montreal; Universite de Montreal;
   Universite de Montreal; University of Ottawa; University of Ottawa;
   University of Ottawa; University of British Columbia; University of
   British Columbia; McGill University
RP Gyorkos, TW (corresponding author), McGill Univ, WHO Collaborating Ctr Res & Training Parasite Epi, Dept Epidemiol Biostat & Occupat Hlth, Montreal, PQ, Canada.
EM theresa.gyorkos@mcgill.ca
OI Ndao, Momar/0000-0002-9012-4212; Hatcher Roberts,
   Janet/0000-0002-1605-3911; Carabin, Helene/0000-0002-2822-4730; Krentel,
   Alison/0000-0001-7213-1577
FU Uniting to Combat NTDs
FX Funding: Partial funding for personnel support to AD and LB was provided
   by Uniting to Combat NTDs to MP. The funders had no role in study
   design, data collection and analysis, decision to publish, or
   preparation of the manuscript.
CR Banerji A, 2015, PAED CHILD HEALT-CAN, V20, P395, DOI 10.1093/pch/22.7.395
   Blouin B, 2018, THESIS MCGILL U
   Canadian Council for International Co-operation (CCIC), 2016, TRANSF OUR WORLD CAN
   Deplazes P, 2017, ADV PARASIT, V95, P315, DOI 10.1016/bs.apar.2016.11.001
   Gabriel P., 2010, Open Medicine, V4, P117
   Gyorkos TW, 2020, HEALTH RES POLICY SY, V18, DOI 10.1186/s12961-020-00634-5
   Gyorkos TW, 2003, PARASITES OF THE COLDER CLIMATES, P77
   HOLNESS DL, 1992, ARCH DERMATOL, V128, P1257, DOI 10.1001/archderm.128.9.1257
   Hotez PJ, 2020, PLOS NEGLECT TROP D, V14, DOI 10.1371/journal.pntd.0007999
   James E, 1937, CAN MED ASSOC J, V36, P354
   Mansfield J., 2011, IMMUNOLOGY INFECT DI, V2nd ed
   Massolo A, 2019, NEW ENGL J MED, V381, P384, DOI 10.1056/NEJMc1814975
   Massolo A, 2014, PARASITE, V21, DOI 10.1051/parasite/2014069
   Mcluhan M., 1962, The Gutenberg Galaxy
   Mediouni S, 2020, BMC PUBLIC HEALTH, V20, DOI 10.1186/s12889-020-08606-8
   Nagi R, 2020, HEALTH RES POLICY SY, V18, DOI 10.1186/s12961-020-00635-4
   Nagi R, 2020, HEALTH RES POLICY SY, V18, DOI 10.1186/s12961-020-0543-x
   Nixon SA, 2018, LANCET, V391, P1736, DOI [10.1016/S0140-6736(18)30322-2, 10.1016/s0140-6736(18)30322-2]
   Phillips K., 2012, THESIS U TORONTO
   Phillips K, 2013, PLOS NEGLECT TROP D, V7, DOI 10.1371/journal.pntd.0002568
   Potvin J-E., 2019, LEISHMANIA METHODS P
   Public Health Agency of Canada, DIS COND RAB
   WEBSTER GA, 1967, CAN MED ASSOC J, V96, P600
   WHO, 2011, HELMINTH CONTROL IN SCHOOL-AGE CHILDREN: A GUIDE FOR MANAGERS OF CONTROL PROGRAMMES, SECOND EDITION, P1
   World Health Organization, 2020, REP DIR GEN 73 WORLD, V118
   World Health Organization, WHOCDSNTDPCT201801
NR 26
TC 4
Z9 4
U1 1
U2 11
PU PUBLIC LIBRARY SCIENCE
PI SAN FRANCISCO
PA 1160 BATTERY STREET, STE 100, SAN FRANCISCO, CA 94111 USA
SN 1935-2735
J9 PLOS NEGLECT TROP D
JI Plos Neglect. Trop. Dis.
PD JUL
PY 2021
VL 15
IS 7
AR e0009476
DI 10.1371/journal.pntd.0009476
PG 10
WC Infectious Diseases; Parasitology; Tropical Medicine
WE Science Citation Index Expanded (SCI-EXPANDED)
SC Infectious Diseases; Parasitology; Tropical Medicine
GA TC5WW
UT WOS:000668714500005
PM 34197474
OA Green Published, gold
DA 2025-07-26
ER

PT J
AU Jesus, MCS
   Chagas, RDO
   Santos, CA
   Santos, RWF
   Barros, GS
   La Corte, R
   Batista, MVA
   Storti-Melo, LM
AF Jesus, Myrela C. S.
   Chagas, Rynat D. O.
   Santos, Cliomar A.
   Santos, Rafaela W. F.
   Barros, Gerlane S.
   La Corte, Roseli
   Batista, Marcus V. A.
   Storti-Melo, Luciane M.
TI Molecular characterization and phylogenetic analysis of Chikungunya
   virus during the 2016 outbreak in Sergipe, northeastern Brazil
SO TRANSACTIONS OF THE ROYAL SOCIETY OF TROPICAL MEDICINE AND HYGIENE
LA English
DT Article
DE arboviruses; chikungunya fever; phylogeny
ID EPIDEMIOLOGY; INDIA
AB Background: Chikungunya (CHIKV) is an arbovirus transmitted mainly by Aedes aegypti females. CHIKV has been highlighted as the pathogen with the greatest impact due to the high morbidity caused by the infection. In 2016, Brazil experienced an outbreak that affected almost 272 000 people. Here, we performed a molecular characterization and phylogenetic analysis of the CHIKV circulating in 2016 in the state of Sergipe, Brazil.
   Methods: A partial region of the E1 gene of 16 CHIKV-positive samples from Sergipe State was amplified and sequenced.
   Results: All sequences belonged to the East-Central-South-African genotype and three point mutations were verified. Two of them were silent mutations and one was a non-synonymous mutation, which changed lysine to threonine at position 211 in the E1 protein. This mutation was present in 81.2% of the sequences, as well as in other five Brazilian sequences from previous studies. This study found that CHIKV strains circulating in Sergipe during the 2016 outbreak belonged to two different haplotypes.
   Conclusions: The strains circulating in Sergipe are phylogenetically dose to other Brazilian samples circulating in the northeast and southeast of the country, as well as viruses circulating during the same period in Haiti, indicating the rapid spread of these haplotypes.
C1 [Jesus, Myrela C. S.; Santos, Rafaela W. F.; Barros, Gerlane S.; La Corte, Roseli; Batista, Marcus V. A.; Storti-Melo, Luciane M.] Univ Fed Sergipe, Programa Posgrad Biol Parasitaria, BR-49100000 Sao Cristovao, Sergipe, Brazil.
   [Chagas, Rynat D. O.] Univ Fed Sergipe, Dept Med, BR-49060108 Aracaju, Sergipe, Brazil.
   [Santos, Cliomar A.; Santos, Rafaela W. F.] Lab Cent Saude Publ Sergipe, LACEN, BR-49020590 Aracaju, Sergipe, Brazil.
   [Barros, Gerlane S.; Batista, Marcus V. A.; Storti-Melo, Luciane M.] Univ Fed Sergipe, Dept Biol, BR-49100000 Sao Cristovao, Sergipe, Brazil.
   [La Corte, Roseli] Univ Fed Sergipe, Dept Morfol, BR-49100000 Sao Cristovao, Sergipe, Brazil.
C3 Universidade Federal de Sergipe; Universidade Federal de Sergipe;
   Universidade Federal de Sergipe; Universidade Federal de Sergipe
RP Storti-Melo, LM (corresponding author), Univ Fed Sergipe, Programa Posgrad Biol Parasitaria, BR-49100000 Sao Cristovao, Sergipe, Brazil.; Storti-Melo, LM (corresponding author), Univ Fed Sergipe, Dept Biol, BR-49100000 Sao Cristovao, Sergipe, Brazil.
EM lucianemelo@ufs.br
RI ; Santos, Roseli/F-1735-2015; Batista, Marcus/E-3223-2013; de Jesus,
   Myrela/ITT-0952-2023
OI Santos de Jesus, Myrela Conceicao/0000-0002-3819-9065; Farias dos
   Santos, Rafaela Windy/0000-0002-4556-6126; Batista,
   Marcus/0000-0003-4745-8919; Chagas, Rynat/0000-0002-4509-0623;
   Storti-Melo, Luciane Moreno/0000-0002-2305-7996
FU Brazilian Institutes Fundacao de Apoio a Pesquisa e Inovacao Tecnologica
   do Estado de Sergipe [FAPITEC/SE-PROMOB 10/2016]; Conselho Nacional de
   Desenvolvimento Cientifico e Tecnologico (CNPq); Coordenacao de
   Aperfeicoamento de Pessoal de Nivel Superior [CAPES] [001]
FX This work was supported by the Brazilian Institutes Fundacao de Apoio a
   Pesquisa e Inovacao Tecnologica do Estado de Sergipe [FAPITEC/SE-PROMOB
   10/2016], Conselho Nacional de Desenvolvimento Cientifico e Tecnologico
   (CNPq) and Coordenacao de Aperfeicoamento de Pessoal de Nivel Superior
   [CAPES-finance code 001].
CR Agarwal A, 2016, VIROLOGY, V497, P59, DOI 10.1016/j.virol.2016.06.025
   [Anonymous], 2017, MONITORAMENTO CASOS
   [Anonymous], 2017, MONITORAMENTO CASOS, P48
   Arias-Goeta C, 2013, PLOS ONE, V8, DOI 10.1371/journal.pone.0057548
   Cardoso FD, 2019, REV INST MED TROP SP, V61, DOI [10.1590/S1678-9946201961057, 10.1590/s1678-9946201961057]
   Costa CM, 2018, EUR J LIPID SCI TECH, V120, DOI 10.1002/ejlt.201700320
   Costa-da-Silva AL, 2017, PLOS NEGLECT TROP D, V11, DOI 10.1371/journal.pntd.0005630
   Cunha MD, 2017, J CLIN VIROL, V97, P44, DOI 10.1016/j.jcv.2017.10.015
   da Costa AC, 2017, EMERG INFECT DIS, V23, P1742, DOI 10.3201/eid2310.170307
   Edgar RC, 2004, NUCLEIC ACIDS RES, V32, P1792, DOI 10.1093/nar/gkh340
   Guindon S, 2010, SYST BIOL, V59, P307, DOI 10.1093/sysbio/syq010
   Laiton-Donato K, 2016, BIOMEDICA, V36, P25, DOI 10.7705/biomedica.v36i0.2990
   Librado P, 2009, BIOINFORMATICS, V25, P1451, DOI 10.1093/bioinformatics/btp187
   Machado LC, 2019, PLOS NEGL TROP DIS, V13, P5
   Mathew AJ, 2017, CURR ALLERGY ASTHM R, V17, DOI 10.1007/s11882-017-0680-7
   Posada D, 2008, MOL BIOL EVOL, V25, P1253, DOI 10.1093/molbev/msn083
   Shrinet J, 2012, VIROL J, V9, DOI 10.1186/1743-422X-9-100
   Silva LA, 2017, J CLIN INVEST, V127, P737, DOI 10.1172/JCI84417
   Soares-Schanoski A, 2019, PLOS PATHOG, V15, DOI 10.1371/journal.ppat.1007880
   Souza TMA, 2017, PLOS CURR-TREE LIFE, V14, P9
   Staden R, 1996, MOL BIOTECHNOL, V5, P233, DOI 10.1007/BF02900361
   Sumathy K, 2012, J MED VIROL, V84, P462, DOI 10.1002/jmv.23187
   Sy AK, 2016, EMERG INFECT DIS, V22, P887, DOI 10.3201/eid2205.151268
   TAMURA K, 1993, MOL BIOL EVOL, V10, P512, DOI 10.1093/oxfordjournals.molbev.a040023
   Tanabe ISB, 2018, FRONT CELL INFECT MI, V8, DOI 10.3389/fcimb.2018.00345
   Taraphdar D, 2015, T ROY SOC TROP MED H, V109, P197, DOI 10.1093/trstmh/tru166
   Tong JS, 2010, PLOS ONE, V5, DOI 10.1371/journal.pone.0015408
   Tsetsarkin KA, 2007, PLOS PATHOG, V3, P1895, DOI 10.1371/journal.ppat.0030201
   Tuekprakhon A, 2018, SCI REP-UK, V8, DOI 10.1038/s41598-018-19174-8
   Usme-Ciro JA, 2014, HUM VACC IMMUNOTHER, V10, P2674, DOI 10.4161/hv.29563
   Vairo F, 2019, INFECT DIS CLIN N AM, V33, P1003, DOI 10.1016/j.idc.2019.08.006
   Zeller H, 2016, J INFECT DIS, V214, pS436, DOI 10.1093/infdis/jiw391
NR 32
TC 5
Z9 5
U1 0
U2 1
PU OXFORD UNIV PRESS
PI OXFORD
PA GREAT CLARENDON ST, OXFORD OX2 6DP, ENGLAND
SN 0035-9203
EI 1878-3503
J9 T ROY SOC TROP MED H
JI Trans. Roy. Soc. Trop. Med. Hyg.
PD JUL
PY 2021
VL 115
IS 7
BP 779
EP 784
DI 10.1093/trstmh/traa123
PG 6
WC Public, Environmental & Occupational Health; Tropical Medicine
WE Science Citation Index Expanded (SCI-EXPANDED)
SC Public, Environmental & Occupational Health; Tropical Medicine
GA TI4OC
UT WOS:000672778200007
PM 33236121
DA 2025-07-26
ER

PT J
AU Junkum, A
   Maleewong, WC
   Saeung, A
   Champakaew, D
   Chansang, A
   Amornlerdpison, D
   Aldred, AK
   Chaithong, U
   Jitpakdi, A
   Riyong, D
   Pitasawat, B
AF Junkum, Anuluck
   Maleewong, Wanchai
   Saeung, Atiporn
   Champakaew, Danita
   Chansang, Arpaporn
   Amornlerdpison, Doungporn
   Aldred, Arunee Kongdee
   Chaithong, Udom
   Jitpakdi, Atchariya
   Riyong, Doungrat
   Pitasawat, Benjawan
TI Ligusticum sinense Nanoemulsion Gel as Potential Repellent
   against Aedes aegypti, Anopheles minimus, and Culex
   quinquefasciatus (Diptera: Culicidae)
SO INSECTS
LA English
DT Article
DE DEET; Ligusticum sinense; mosquito; nanoformulation; repellent
ID ESSENTIAL OILS; LABORATORY EVALUATION; COMPARATIVE EFFICACY; MOSQUITO
   REPELLENTS; FORMULATION; VECTORS; FAMILY; DEET
AB Simple Summary Mosquito vectors can transmit diverse infectious pathogens and parasites that cause diseases such as dengue, Zika, Chikungunya, West Nile fever, and malaria. Botanical-derived repellents have been applied for personal protection against various species of mosquito vectors. In Thailand, numerous plant extracts have so far been investigated for mosquito repellent activity. Recently, Ligusticum sinense hexane extract (LHE) was reported as a potential candidate for the development of a new natural alternative to standard synthetic repellent. This study formulated LHE into nanoemulsion gel (LHE-NEG) and investigated its repellent activity against three mosquito vectors, including Aedes aegypti, Anopheles minimus, and Culex quinquefasciatus. The results revealed that LHE-NEG provided comparable protection times to N,N-diethyl-3-methylbenzamide nanoemulsion gel (DEET-NEG) against all mosquito species. Furthermore, LHE-NEG is safe for human health, based on the results of the skin irritation test. The repellent activity obtained from stored samples of LHE-NEG yielded satisfactory protection times of more than 2 h. Therefore, this gel formulation could be developed commercially, as an effective personal protection product against mosquito bites. Ligusticum sinense Oliv. cv. is a species of Umbelliferae (Apiaceae), a large plant family in the order Apiales. In this study, L. sinense hexane extract nanoemulsion gel (LHE-NEG) was investigated for mosquito repellency and compared to the standard chemical, N,N-diethyl-3-methylbenzamide (DEET), with the goal of developing a natural alternative to synthetic repellents in protecting against mosquito vectors. The results demonstrated that LHE-NEG afforded remarkable repellency against Aedes aegypti, Anopheles minimus, and Culex quinquefasciatus, with median protection times (MPTs) of 5.5 (4.5-6.0), 11.5 (8.5-12.5), and 11.25 (8.5-12.5) h, respectively, which was comparable to those of DEET-nanoemulsion gel (DEET-NEG: 8.5 (7.0-9.0), 12.0 (10.0-12.5), and 12.5 (10.0-13.5) h, respectively). Evaluation of skin irritation in 30 human volunteers revealed no potential irritant from LHE-NEG. The physical and biological stability of LHE-NEG were determined after being kept under heating/cooling cycle conditions. The stored samples of LHE-NEG exhibited some changes in appearance and differing degrees of repellency between those kept for 3 and 6 heating/cooling cycles, thus providing slightly shorter MPTs of 4.25 (4.0-4.5) and 3.25 (2.5-3.5) h, respectively, when compared to those of 5.0 (4.5-6.0) h in fresh preparation. These findings encourage commercially developed LHE-based products as an alternative to conventional synthetic repellents in preventing mosquito bites and helping to interrupt mosquito-borne disease transmission.
C1 [Junkum, Anuluck; Saeung, Atiporn; Chansang, Arpaporn; Chaithong, Udom; Jitpakdi, Atchariya; Riyong, Doungrat; Pitasawat, Benjawan] Chiang Mai Univ, Fac Med, Ctr Insect Vector Study, Dept Parasitol, Chiang Mai 50200, Thailand.
   [Maleewong, Wanchai] Khon Kaen Univ, Dept Parasitol, Khon Kaen 40002, Thailand.
   [Maleewong, Wanchai] Khon Kaen Univ, Excellence Med Innovat & Technol Res Grp, Fac Med, Khon Kaen 40002, Thailand.
   [Maleewong, Wanchai] Khon Kaen Univ, Mekong Hlth Sci Res Inst, Khon Kaen 40002, Thailand.
   [Champakaew, Danita] Walailak Univ, Sch Publ Hlth, Nakhon Si Thammarat 80160, Thailand.
   [Amornlerdpison, Doungporn] Maejo Univ, Ctr Excellence Agr Innovat Grad Entrepreneur, Chiang Mai 50290, Thailand.
   [Aldred, Arunee Kongdee] Maejo Univ, Fac Sci, Program Ind Chem & Text Technol, Chiang Mai 50290, Thailand.
C3 Chiang Mai University; Khon Kaen University; Khon Kaen University; Khon
   Kaen University; Walailak University; Maejo University; Maejo University
RP Junkum, A (corresponding author), Chiang Mai Univ, Fac Med, Ctr Insect Vector Study, Dept Parasitol, Chiang Mai 50200, Thailand.
EM anuluck.j@cmu.ac.th; wanch_ma@kku.ac.th; atiporn.s@cmu.ac.th;
   danita.ch@wu.ac.th; atchansang@gmail.com; doungpornfishtech@gmail.com;
   arunee.k@mju.ac.th; udom.c@cmu.ac.th; ajitpakdi2@yahoo.com;
   doungrat.riyong@cmu.ac.th; benjawan.p@cmu.ac.th
OI Maleewong, Wanchai/0000-0002-6726-3759; Amornlerdpison,
   Doungporn/0000-0002-3429-1366; Junkum, Anuluck/0000-0003-1810-6308
FU Senior Research Scholar Grant [RTA5880001]; Thailand Research Fund
   (TRF); Office of Research Administration, Chiang Mai University
FX This research was funded by the Senior Research Scholar Grant, grant
   number RTA5880001, the Thailand Research Fund (TRF) and the Office of
   Research Administration, Chiang Mai University.
CR Afify A, 2020, MALARIA J, V19, DOI 10.1186/s12936-020-03206-8
   Aguiar M, 2016, PLOS NEGLECT TROP D, V10, DOI 10.1371/journal.pntd.0005179
   Amer A, 2006, PARASITOL RES, V99, P491, DOI 10.1007/s00436-006-0185-0
   [Anonymous], 2014, CHIANG MAI MED J
   Bajaj S., 2012, J. of Applied Pharma. Science, V2, P129, DOI [DOI 10.7324/JAPS.2012.2322, 10.7324/JAPS.2012.2322]
   Barnard DR, 2004, J MED ENTOMOL, V41, P726, DOI 10.1603/0022-2585-41.4.726
   Basketter DA, 2004, CONTACT DERMATITIS, V51, P1, DOI 10.1111/j.0105-1873.2004.00385.x
   Champakaew D, 2016, PARASITE VECTOR, V9, DOI 10.1186/s13071-016-1650-y
   Chareonviriyaphap T, 2013, PARASITE VECTOR, V6, DOI 10.1186/1756-3305-6-280
   Choochote W, 2007, FITOTERAPIA, V78, P359, DOI 10.1016/j.fitote.2007.02.006
   Cilek JE, 2004, J AM MOSQUITO CONTR, V20, P299
   da Silveira LTC, 2019, BMC INFECT DIS, V19, DOI 10.1186/s12879-019-4369-5
   Dickson BFR, 2017, TROP MED INFECT DIS, V2, DOI 10.3390/tropicalmed2030032
   Ebadollahi Asgar, 2013, Ecologia Balkanica, V5, P149
   Evergetis E, 2012, INTEGRATED PEST MANAGEMENT AND PEST CONTROL - CURRENT AND FUTURE TACTICS, P613
   Finlayson C, 2015, ACTA TROP, V152, P245, DOI 10.1016/j.actatropica.2015.09.026
   Fradin MS, 2002, NEW ENGL J MED, V347, P13, DOI 10.1056/NEJMoa011699
   Fradin MS, 1998, ANN INTERN MED, V128, P931, DOI 10.7326/0003-4819-128-11-199806010-00013
   Ghosh V, 2013, J NANOSCI NANOTECHNO, V13, P114, DOI 10.1166/jnn.2013.6701
   Karunamoorthi K, 2010, EUR REV MED PHARMACO, V14, P443
   Leikin J.B., 1998, POISONING TOXICOLOGY
   Logan JG, 2010, MALARIA J, V9, DOI 10.1186/1475-2875-9-239
   Ministry of Public Health, 2019, STAT DENG DENG HAEM STAT DENG DENG HAEM
   Mittal PK, 2011, INDIAN J MED RES, V133, P426
   Mullen G. R., 2002, MED VET ENTOMOL
   Narawi MM, 2020, FRONT PHARMACOL, V11, DOI 10.3389/fphar.2020.00214
   Nitatpattana Narong, 2005, Southeast Asian Journal of Tropical Medicine and Public Health, V36, P875
   Nuchuchua O, 2009, AAPS PHARMSCITECH, V10, P1234, DOI 10.1208/s12249-009-9323-1
   Parker DM, 2015, MALARIA J, V14, DOI 10.1186/s12936-015-0921-y
   Potikasikorn J, 2005, AM J TROP MED HYG, V73, P343, DOI 10.4269/ajtmh.2005.73.343
   Qiu HC, 1998, J AM MOSQUITO CONTR, V14, P12
   Rozendaal JanA., 1997, VECTOR CONTROL METHO
   Sanghong R, 2015, MALARIA J, V14, DOI 10.1186/s12936-015-0816-y
   Sayed-Ahmad B, 2017, IND CROP PROD, V109, P661, DOI 10.1016/j.indcrop.2017.09.027
   Stanczyk NM, 2013, PLOS ONE, V8, DOI 10.1371/journal.pone.0054438
   Nerio LS, 2010, BIORESOURCE TECHNOL, V101, P372, DOI 10.1016/j.biortech.2009.07.048
   Sungvornyothin S, 2006, J VECTOR ECOL, V31, P252, DOI 10.3376/1081-1710(2006)31[252:TBABAO]2.0.CO;2
   Terenius O, 2008, CELL HOST MICROBE, V4, P417, DOI 10.1016/j.chom.2008.09.002
   Triteeraprapab S, 2000, EPIDEMIOL INFECT, V125, P207, DOI 10.1017/S0950268899004355
   Tuetun B, 2009, PARASITOL RES, V104, P515, DOI 10.1007/s00436-008-1224-9
   Tuetun B, 2004, ANN TROP MED PARASIT, V98, P407, DOI 10.1179/000349804225003334
   Turek C, 2013, COMPR REV FOOD SCI F, V12, P40, DOI 10.1111/1541-4337.12006
   Vino U., 2017, INT J CURR RES, V9, P60267
   World Health Organization Dengue, 2009, GUIDELINES DIAGNOSIS, P1
   World Health Organization (WHO), 1996, REP WHO INF CONS EVA REP WHO INF CONS EVA
   Wu JG, 2011, PHARM BIOL, V49, P86, DOI 10.3109/13880209.2010.499517
   Yadav NP, 2014, BIOMED RES INT, V2014, DOI 10.1155/2014/786084
NR 47
TC 9
Z9 9
U1 0
U2 9
PU MDPI
PI BASEL
PA ST ALBAN-ANLAGE 66, CH-4052 BASEL, SWITZERLAND
EI 2075-4450
J9 INSECTS
JI Insects
PD JUL
PY 2021
VL 12
IS 7
AR 596
DI 10.3390/insects12070596
PG 11
WC Entomology
WE Science Citation Index Expanded (SCI-EXPANDED)
SC Entomology
GA TO4FO
UT WOS:000676869900001
PM 34208936
OA gold, Green Published
DA 2025-07-26
ER

PT J
AU Kirui, J
   Abidine, Y
   Lenman, A
   Islam, K
   Gwon, YD
   Lasswitz, L
   Evander, M
   Bally, M
   Gerold, G
AF Kirui, Jared
   Abidine, Yara
   Lenman, Annasara
   Islam, Koushikul
   Gwon, Yong-Dae
   Lasswitz, Lisa
   Evander, Magnus
   Bally, Marta
   Gerold, Gisa
TI The Phosphatidylserine Receptor TIM-1 Enhances Authentic Chikungunya
   Virus Cell Entry
SO CELLS
LA English
DT Article
DE Chikungunya virus; CHIKV; alphavirus; enveloped virus;
   phosphatidylserine; T-cell immunoglobulin and mucin domain 1; TIM-1; Axl
   receptor tyrosine kinase; Axl; entry
ID KIDNEY INJURY MOLECULE-1; IMMUNE-RESPONSES; ZAIRE-EBOLAVIRUS;
   SINGLE-PARTICLE; KINASE AXL; FIND-ME; EAT-ME; INFECTION; IDENTIFICATION;
   ACTIVATION
AB Chikungunya virus (CHIKV) is a re-emerging, mosquito-transmitted, enveloped positive stranded RNA virus. Chikungunya fever is characterized by acute and chronic debilitating arthritis. Although multiple host factors have been shown to enhance CHIKV infection, the molecular mechanisms of cell entry and entry factors remain poorly understood. The phosphatidylserine-dependent receptors, T-cell immunoglobulin and mucin domain 1 (TIM-1) and Axl receptor tyrosine kinase (Axl), are transmembrane proteins that can serve as entry factors for enveloped viruses. Previous studies used pseudoviruses to delineate the role of TIM-1 and Axl in CHIKV entry. Conversely, here, we use the authentic CHIKV and cells ectopically expressing TIM-1 or Axl and demonstrate a role for TIM-1 in CHIKV infection. To further characterize TIM-1-dependent CHIKV infection, we generated cells expressing domain mutants of TIM-1. We show that point mutations in the phosphatidylserine binding site of TIM-1 lead to reduced cell binding, entry, and infection of CHIKV. Ectopic expression of TIM-1 renders immortalized keratinocytes permissive to CHIKV, whereas silencing of endogenously expressed TIM-1 in human hepatoma cells reduces CHIKV infection. Altogether, our findings indicate that, unlike Axl, TIM-1 readily promotes the productive entry of authentic CHIKV into target cells.
C1 [Kirui, Jared; Lenman, Annasara; Lasswitz, Lisa; Gerold, Gisa] Med Sch Hannover & Helmholtz Ctr Infect Res, Inst Expt Virol, TWINCORE, Ctr Expt & Clin Infect Res, D-30625 Hannover, Germany.
   [Kirui, Jared; Lasswitz, Lisa; Gerold, Gisa] Univ Vet Med Hannover, Dept Biochem, D-30559 Hannover, Germany.
   [Kirui, Jared; Lasswitz, Lisa; Gerold, Gisa] Univ Vet Med Hannover, Res Ctr Emerging Infect & Zoonoses RIZ, D-30559 Hannover, Germany.
   [Abidine, Yara; Lenman, Annasara; Islam, Koushikul; Gwon, Yong-Dae; Evander, Magnus; Bally, Marta; Gerold, Gisa] Umea Univ, Dept Clin Microbiol, S-90185 Umea, Sweden.
   [Abidine, Yara; Bally, Marta; Gerold, Gisa] Umea Univ, Wallenberg Ctr Mol Med WCMM, S-90185 Umea, Sweden.
C3 Helmholtz Association; Helmholtz-Center for Infection Research;
   University of Veterinary Medicine Hannover; University of Veterinary
   Medicine Hannover; Umea University; Umea University
RP Gerold, G (corresponding author), Med Sch Hannover & Helmholtz Ctr Infect Res, Inst Expt Virol, TWINCORE, Ctr Expt & Clin Infect Res, D-30625 Hannover, Germany.; Gerold, G (corresponding author), Univ Vet Med Hannover, Dept Biochem, D-30559 Hannover, Germany.; Gerold, G (corresponding author), Univ Vet Med Hannover, Res Ctr Emerging Infect & Zoonoses RIZ, D-30559 Hannover, Germany.; Gerold, G (corresponding author), Umea Univ, Dept Clin Microbiol, S-90185 Umea, Sweden.; Gerold, G (corresponding author), Umea Univ, Wallenberg Ctr Mol Med WCMM, S-90185 Umea, Sweden.
EM Jared.Kirui@tiho-hannover.de; yara.abidine@umu.se;
   anna-sara.lenman@umu.se; islam.koushikul@umu.se; kwon.yongdae@umu;
   Lisa.Lasswitz@tiho-hannover.de; magnus.evander@umu.se;
   marta.bally@umu.se; Gisa.Gerold@tiho-hannover.de
RI Gerold, Gisa/AAU-5064-2021; Evander, Magnus/AAF-5665-2019; Abidine,
   Yara/KUF-0311-2024; Lenman, Annasara/AGQ-4861-2022; Bally,
   Marta/G-8744-2011
OI Kirui, Jared/0000-0003-1741-7606; Gwon, Yong-Dae/0000-0002-0703-4188;
   Gerold, Gisa/0000-0002-1326-5038; Lenman, Annasara/0000-0001-5109-9408;
   Islam, Md Koushikul/0000-0002-3253-2736; Bally,
   Marta/0000-0002-5865-8302
FU German Academic Exchange Service (DAAD); Knut and Alice Wallenberg
   Foundation; Federal Ministry of Education and Research; Ministry of
   Science and Culture of Lower Saxony through the Professorinnen programm
   III; Swedish Research Council [2017-05607]; Wenner-Grens foundations
   postdoctoral fellowship [UPD2018-0193]; international Infection Biology
   Ph.D. program of Hannover Biomedical Research School; Deutsche
   Forschungsgemeinschaft; University of Veterinary Medicine Hannover;
   Swedish Research Council [2017-05607] Funding Source: Swedish Research
   Council
FX This work was funded by the German Academic Exchange Service (DAAD) to
   J.K., the Knut and Alice Wallenberg Foundation to G.G. and M.B., the
   Federal Ministry of Education and Research together with the Ministry of
   Science and Culture of Lower Saxony through the Professorinnen programm
   III to G.G., Swedish Research Council grant no. 2017-05607 to M.E.,
   Wenner-Grens foundations postdoctoral fellowship to Y.A. (UPD2018-0193)
   and the international Infection Biology Ph.D. program of Hannover
   Biomedical Research School to J.K. This publication was supported by
   Deutsche Forschungsgemeinschaft and University of Veterinary Medicine
   Hannover, Foundation within the funding programme Open Access
   Publishing.
CR Alberione MP, 2020, MED MICROBIOL IMMUN, V209, P499, DOI 10.1007/s00430-020-00675-1
   Amara A, 2015, NAT REV MICROBIOL, V13, P461, DOI 10.1038/nrmicro3469
   Amitai Assaf, 2018, PLoS Comput Biol, V14, pe1006408, DOI 10.1371/journal.pcbi.1006408
   Anderson HA, 2003, NAT IMMUNOL, V4, P87, DOI 10.1038/ni871
   Aquino RS, 2016, FRONT BIOSCI-LANDMRK, V21, P1260, DOI 10.2741/4455
   Atasheva S, 2010, J VIROL, V84, P10004, DOI 10.1128/JVI.01151-10
   Baer A, 2016, J VIROL, V90, P3558, DOI 10.1128/JVI.02827-15
   Bailly V, 2002, J BIOL CHEM, V277, P39739, DOI 10.1074/jbc.M200562200
   Basore K, 2019, CELL, V177, P1725, DOI 10.1016/j.cell.2019.04.006
   Bauer T, 2012, J EXP MED, V209, P2033, DOI 10.1084/jem.20120493
   Bergqvist J, 2015, VECTOR-BORNE ZOONOT, V15, P133, DOI 10.1089/vbz.2014.1717
   Bernard E, 2015, VIROLOGY, V476, P1, DOI 10.1016/j.virol.2014.11.013
   Bernard E, 2010, PLOS ONE, V5, DOI 10.1371/journal.pone.0011479
   Bhattacharyya S, 2013, CELL HOST MICROBE, V14, P136, DOI 10.1016/j.chom.2013.07.005
   Bishop NE, 1997, ARCH VIROL, V142, P2161, DOI 10.1007/s007050050233
   Blight KJ, 2002, J VIROL, V76, P13001, DOI 10.1128/JVI.76.24.13001-13014.2002
   BOUKAMP P, 1988, J CELL BIOL, V106, P761, DOI 10.1083/jcb.106.3.761
   Brindley MA, 2011, VIROLOGY, V415, P83, DOI 10.1016/j.virol.2011.04.002
   Brooks CR, 2015, EMBO J, V34, P2441, DOI 10.15252/embj.201489838
   Chen J, 2018, NAT MICROBIOL, V3, P302, DOI 10.1038/s41564-017-0092-4
   Chua H H, 2010, Med J Malaysia, V65, P83
   Dejarnac O, 2018, CELL REP, V23, P1779, DOI 10.1016/j.celrep.2018.04.013
   Dhanwani R, 2012, VIRUS RES, V163, P563, DOI 10.1016/j.virusres.2011.12.009
   DUBRIDGE RB, 1987, MOL CELL BIOL, V7, P379, DOI 10.1128/MCB.7.1.379
   Dupuis-Maguiraga L, 2012, PLOS NEGLECT TROP D, V6, DOI 10.1371/journal.pntd.0001446
   Erwig LP, 2007, AM J PATHOL, V171, P2, DOI 10.2353/ajpath.2007.070135
   ESKO JD, 1985, P NATL ACAD SCI USA, V82, P3197, DOI 10.1073/pnas.82.10.3197
   Fedeli C, 2018, J VIROL, V92, DOI 10.1128/JVI.01613-17
   Fongsaran C, 2014, ARCH VIROL, V159, P3353, DOI 10.1007/s00705-014-2210-4
   Freeman GJ, 2010, IMMUNOL REV, V235, P172, DOI 10.1111/j.0105-2896.2010.00903.x
   Gardner CL, 2014, PLOS NEGLECT TROP D, V8, DOI 10.1371/journal.pntd.0002719
   Gorchakov R, 2012, J VIROL, V86, P6084, DOI 10.1128/JVI.06449-11
   Holmes AC, 2020, PLOS PATHOG, V16, DOI 10.1371/journal.ppat.1008876
   Hoornweg TE, 2016, J VIROL, V90, P4745, DOI 10.1128/JVI.03184-15
   Hunt CL, 2011, J VIROL, V85, P334, DOI 10.1128/JVI.01278-09
   Ichimura T, 2008, J CLIN INVEST, V118, P1657, DOI 10.1172/JCI34487
   Jaalouk DE, 2006, VIROL J, V3, DOI 10.1186/1743-422X-3-27
   Jemielity S, 2013, PLOS PATHOG, V9, DOI 10.1371/journal.ppat.1003232
   Jin J, 2018, PLOS NEGLECT TROP D, V12, DOI 10.1371/journal.pntd.0006693
   Kane LP, 2010, J IMMUNOL, V184, P2743, DOI 10.4049/jimmunol.0902937
   KAO F, 1967, GENETICS, V55, P511
   Khan M, 2011, ANTIVIR RES, V89, P1, DOI 10.1016/j.antiviral.2010.10.009
   Kielian M, 2010, VIRUSES-BASEL, V2, P796, DOI 10.3390/v2040796
   Kondratowicz AS, 2011, P NATL ACAD SCI USA, V108, P8426, DOI 10.1073/pnas.1019030108
   Krejbich-Trotot P, 2011, FASEB J, V25, P314, DOI 10.1096/fj.10-164178
   Kuchroo VK, 2003, NAT REV IMMUNOL, V3, P454, DOI 10.1038/nri1111
   Kuo SC, 2012, J BIOMED SCI, V19, DOI 10.1186/1423-0127-19-44
   Kuo SC, 2011, J VIROL METHODS, V175, P206, DOI 10.1016/j.jviromet.2011.05.015
   Lauter M, 2019, CELL COMMUN SIGNAL, V17, DOI 10.1186/s12964-019-0377-8
   Lee CHR, 2019, PLOS NEGLECT TROP D, V13, DOI 10.1371/journal.pntd.0007610
   Lee RCH, 2013, PLOS NEGLECT TROP D, V7, DOI 10.1371/journal.pntd.0002050
   LEVITT NH, 1986, VACCINE, V4, P157, DOI 10.1016/0264-410X(86)90003-4
   Li J, 2012, WORLD J GASTROENTERO, V18, P5369, DOI 10.3748/wjg.v18.i38.5369
   Li MH, 2014, P NATL ACAD SCI USA, V111, pE3699, DOI 10.1073/pnas.1404851111
   MARSH M, 1984, BIOCHEM SOC T, V12, P981, DOI 10.1042/bst0120981
   Matusali G, 2019, VIRUSES-BASEL, V11, DOI 10.3390/v11020175
   Meertens L, 2017, CELL REP, V18, P324, DOI 10.1016/j.celrep.2016.12.045
   Meertens L, 2012, CELL HOST MICROBE, V12, P544, DOI 10.1016/j.chom.2012.08.009
   Mercer J, 2010, ANN NY ACAD SCI, V1209, P49, DOI 10.1111/j.1749-6632.2010.05772.x
   Meyers JH, 2005, NAT IMMUNOL, V6, P455, DOI 10.1038/ni1185
   Moller-Tank S, 2014, VIROLOGY, V468, P565, DOI 10.1016/j.virol.2014.09.009
   Moller-Tank S, 2013, J VIROL, V87, P8327, DOI 10.1128/JVI.01025-13
   Morizono K, 2014, J VIROL, V88, P4275, DOI 10.1128/JVI.03287-13
   Morizono K, 2011, CELL HOST MICROBE, V9, P286, DOI 10.1016/j.chom.2011.03.012
   Morrison TE, 2014, J VIROL, V88, P11644, DOI 10.1128/JVI.01432-14
   MOSMANN T, 1983, J IMMUNOL METHODS, V65, P55, DOI 10.1016/0022-1759(83)90303-4
   Nagata K, 1996, J BIOL CHEM, V271, P30022, DOI 10.1074/jbc.271.47.30022
   Nayak TK, 2017, VIRUSES-BASEL, V9, DOI 10.3390/v9010003
   Niu JC, 2018, VIRUSES-BASEL, V10, DOI 10.3390/v10110630
   OHKUMA S, 1981, J CELL BIOL, V90, P656, DOI 10.1083/jcb.90.3.656
   OHKUMA S, 1978, P NATL ACAD SCI USA, V75, P3327, DOI 10.1073/pnas.75.7.3327
   Ooi YS, 2013, PLOS PATHOG, V9, DOI 10.1371/journal.ppat.1003835
   Palsson B, 1997, EXP HEMATOL, V25, P94
   Pialoux G, 2007, LANCET INFECT DIS, V7, P319, DOI 10.1016/S1473-3099(07)70107-X
   Pietkiewicz S, 2015, J IMMUNOL METHODS, V423, P99, DOI 10.1016/j.jim.2015.04.025
   Pirtle E C, 1991, Rev Sci Tech, V10, P733
   Powers AM, 2000, J GEN VIROL, V81, P471, DOI 10.1099/0022-1317-81-2-471
   Ravichandran KS, 2011, IMMUNITY, V35, P445, DOI 10.1016/j.immuni.2011.09.004
   Santiago C, 2007, IMMUNITY, V26, P299, DOI 10.1016/j.immuni.2007.01.014
   Sasaki T, 2006, EMBO J, V25, P80, DOI 10.1038/sj.emboj.7600912
   Schnierle BS, 2019, VIRUSES-BASEL, V11, DOI 10.3390/v11111078
   Shih SC, 2000, EMBO J, V19, P187, DOI 10.1093/emboj/19.2.187
   Silva LA, 2014, J VIROL, V88, P2385, DOI 10.1128/JVI.03116-13
   Solignat M, 2009, VIROLOGY, V393, P183, DOI 10.1016/j.virol.2009.07.024
   Song DH, 2021, VIROLOGY, V560, P17, DOI 10.1016/j.virol.2021.04.013
   Song H, 2019, CELL, V177, P1714, DOI 10.1016/j.cell.2019.04.008
   Sourisseau M, 2007, PLOS PATHOG, V3, P804, DOI 10.1371/journal.ppat.0030089
   Strange DP, 2019, MBIO, V10, DOI 10.1128/mBio.01372-19
   Thiberville SD, 2013, ANTIVIR RES, V99, P345, DOI 10.1016/j.antiviral.2013.06.009
   Tinevez JY, 2017, METHODS, V115, P80, DOI 10.1016/j.ymeth.2016.09.016
   Tsetsarkin K, 2006, VECTOR-BORNE ZOONOT, V6, P325, DOI 10.1089/vbz.2006.6.325
   Tsetsarkin KA, 2007, PLOS PATHOG, V3, P1895, DOI 10.1371/journal.ppat.0030201
   Umetsu SE, 2005, NAT IMMUNOL, V6, P447, DOI 10.1038/ni1186
   van Duijl-Richter MKS, 2015, J GEN VIROL, V96, P2122, DOI 10.1099/vir.0.000144
   van Duijl-Richter MKS, 2015, VIRUSES-BASEL, V7, P3647, DOI 10.3390/v7072792
   Vanlandingham DL, 2005, INSECT BIOCHEM MOLEC, V35, P1162, DOI 10.1016/j.ibmb.2005.05.008
   Vega AR, 2018, BIOPHYS J, V114, P1018, DOI 10.1016/j.bpj.2018.01.012
   Wahid B, 2017, INT J INFECT DIS, V58, P69, DOI 10.1016/j.ijid.2017.03.006
   Wang J, 2017, J VIROL, V91, DOI 10.1128/JVI.01583-16
   Wang Q, 2013, INT IMMUNOL, V25, P363, DOI 10.1093/intimm/dxs161
   Wang ZY, 2017, J GEN VIROL, V98, P2061, DOI 10.1099/jgv.0.000886
   Weaver SC, 2012, EXPERT REV VACCINES, V11, P1087, DOI [10.1586/erv.12.84, 10.1586/ERV.12.84]
   Weber C, 2017, PLOS NEGLECT TROP D, V11, DOI 10.1371/journal.pntd.0005318
   Wikan N, 2012, PLOS ONE, V7, DOI 10.1371/journal.pone.0031102
   Wintachai P, 2012, J MED VIROL, V84, P1757, DOI 10.1002/jmv.23403
   Yuan S, 2015, PROTEIN CELL, V6, P814, DOI 10.1007/s13238-015-0220-y
   Zapatero-Belinchón FJ, 2019, VIRUSES-BASEL, V11, DOI 10.3390/v11030275
   Zeng XC, 2015, P NATL ACAD SCI USA, V112, P2034, DOI 10.1073/pnas.1414190112
   Zhang R, 2018, NATURE, V557, P570, DOI 10.1038/s41586-018-0121-3
NR 109
TC 29
Z9 30
U1 0
U2 10
PU MDPI
PI BASEL
PA ST ALBAN-ANLAGE 66, CH-4052 BASEL, SWITZERLAND
EI 2073-4409
J9 CELLS-BASEL
JI Cells
PD JUL
PY 2021
VL 10
IS 7
AR 1828
DI 10.3390/cells10071828
PG 25
WC Cell Biology
WE Science Citation Index Expanded (SCI-EXPANDED)
SC Cell Biology
GA TN7EP
UT WOS:000676394100001
PM 34359995
OA Green Published, gold
DA 2025-07-26
ER

PT J
AU Kovacikova, K
   González, MG
   Jones, R
   Reguera, J
   Gigante, A
   Pérez-Pérez, MJ
   Pürstinger, G
   Moesslacher, J
   Langer, T
   Jeong, LS
   Delang, L
   Neyts, J
   Snijder, EJ
   van Westen, GJP
   van Hemert, MJ
AF Kovacikova, Kristina
   Gonzalez, Marina Gorostiola
   Jones, Rhian
   Reguera, Juan
   Gigante, Alba
   Perez-Perez, Maria-Jesus
   Puerstinger, Gerhard
   Moesslacher, Julia
   Langer, Thierry
   Jeong, Lak Shin
   Delang, Leen
   Neyts, Johan
   Snijder, Eric J.
   van Westen, Gerard J. P.
   van Hemert, Martijn J.
TI Structural Insights into the Mechanisms of Action of Functionally
   Distinct Classes of Chikungunya Virus Nonstructural Protein 1 Inhibitors
SO ANTIMICROBIAL AGENTS AND CHEMOTHERAPY
LA English
DT Article
DE Chikungunya virus; antivirals; nsP1; capping; resistance; molecular
   docking; SAM; GTP; binding pocket; inhibitors
ID METHYLTRANSFERASE ACTIVITY; NSP1; IDENTIFICATION; EXPRESSION;
   RESISTANCE; MUTATIONS; REPLICASE; DOCKING; COMPLEX; ICM
AB Chikungunya virus (CHIKV) nonstructural protein 1 (nsP1) harbors the methyltransferase (MTase) and guanylyltransferase (GTase) activities needed for viral RNA capping and represents a promising antiviral drug target. We compared the antiviral efficacies of nsP1 inhibitors belonging to the MADTP, CHVB, and FHNA series (6'-fluoro-homoneplanocin A [FHNA], its 3'-keto form, and 6'-beta-fluoro-homoaristeromycin). Cell-based phenotypic cross-resistance assays revealed that the CHVB and MADTP series had similar modes of action that differed from that of the FHNA series. In biochemical assays with purified Semliki Forest virus and CHIKV nsP1, CHVB compounds strongly inhibited MTase and GTase activities, while MADTP-372 had a moderate inhibitory effect. FHNA did not directly inhibit the enzymatic activity of CHIKV nsP1. The first-of-their-kind molecular-docking studies with the cryo-electron microscopy (cryo-EM) structure of CHIKV nsP1, which is assembled into a dodecameric ring, revealed that the MADTP and CHVB series bind at the S-adenosylmethionine (SAM)-binding site in the capping domain, where they would function as competitive or noncompetitive inhibitors. The FHNA series was predicted to bind at the secondary binding pocket in the ring-aperture membrane-binding and oligomerization (RAMBO) domain, potentially interfering with the membrane binding and oligomerization of nsP1. Our cell-based and enzymatic assays, in combination with molecular docking and mapping of compound resistance mutations to the nsP1 structure, allowed us to group nsP1 inhibitors into functionally distinct classes. This study identified druggable pockets in the nsP1 dodecameric structure and provides a basis for the rational design, optimization, and combination of inhibitors of this unique and promising antiviral drug target.
C1 [Kovacikova, Kristina; Snijder, Eric J.; van Hemert, Martijn J.] Leiden Univ, Dept Med Microbiol, Med Ctr, Leiden, Netherlands.
   [Gonzalez, Marina Gorostiola; van Westen, Gerard J. P.] Leiden Univ, Leiden Acad Ctr Drug Res, Div Drug Discovery & Safety, Leiden, Netherlands.
   [Gonzalez, Marina Gorostiola] Oncode Inst, Leiden, Netherlands.
   [Jones, Rhian; Reguera, Juan] Aix Marseille Univ, CNRS, INSERM, AFMB,UMR 7257, Marseille, France.
   [Gigante, Alba; Perez-Perez, Maria-Jesus] Inst Quim Med IQM CSIC, Madrid, Spain.
   [Puerstinger, Gerhard] Univ Innsbruck, Dept Pharmaceut Chem, Innsbruck, Austria.
   [Moesslacher, Julia] Univ Innsbruck, Dept Pharm, Innsbruck, Austria.
   [Langer, Thierry] Univ Vienna, Dept Pharmaceut Chem, Vienna, Austria.
   [Jeong, Lak Shin] Seoul Natl Univ, Coll Pharm, Seoul, South Korea.
   [Delang, Leen; Neyts, Johan] Katholieke Univ Leuven, Dept Microbiol Immunol & Transplantat, Lab Virol & Chemotherapy, Rega Inst Med Res, Leuven, Belgium.
C3 Leiden University - Excl LUMC; Leiden University; Leiden University
   Medical Center (LUMC); Leiden University - Excl LUMC; Leiden University;
   Centre National de la Recherche Scientifique (CNRS); CNRS - National
   Institute for Biology (INSB); Institut National de la Sante et de la
   Recherche Medicale (Inserm); Aix-Marseille Universite; Consejo Superior
   de Investigaciones Cientificas (CSIC); CSIC - Instituto de Quimica
   Medica (IQM); University of Innsbruck; University of Innsbruck;
   University of Vienna; Seoul National University (SNU); KU Leuven
RP van Hemert, MJ (corresponding author), Leiden Univ, Dept Med Microbiol, Med Ctr, Leiden, Netherlands.
EM M.J.van_hemert@lumc.nl
RI van Westen, Gerard/D-7432-2011; Snijder, Eric/E-6073-2018; NEYTS,
   Johan/U-8267-2017; Neyts, Johan/U-8267-2017; Delang, Leen/D-9548-2018;
   Perez-Perez, Maria-Jesus/O-4580-2014; Langer, Thierry/U-8621-2017;
   Reguera, Juan/A-7551-2017
OI van Westen, Gerard/0000-0003-0717-1817; Snijder,
   Eric/0000-0003-3297-2309; Gorostiola Gonzalez,
   Marina/0000-0003-1568-0881; NEYTS, Johan/0000-0002-0033-7514;
   Perez-Perez, Maria-Jesus/0000-0003-1336-7760; Jones,
   Rhian/0000-0001-5513-5939; Langer, Thierry/0000-0002-5242-1240; Reguera,
   Juan/0000-0003-4977-7948
FU Marie Sklodowska-Curie ETN European Training Network "ANTIVIRALS" (EU)
   [642434]; Oncode Institute, the Netherlands; ATIP-Avenir program;
   Bettencourt Shueller Foundation; AEI [PID2019-105117RR-C22]; Marie Curie
   Actions (MSCA) [642434] Funding Source: Marie Curie Actions (MSCA)
FX K.K. was supported by the Marie Sklodowska-Curie ETN European Training
   Network "ANTIVIRALS" (EU grant agreement 642434). M.G.G. was supported
   by funding from the Oncode Institute, the Netherlands. R.J. and J.R.
   were supported by the ATIP-Avenir program and the Bettencourt Shueller
   Foundation. M.-J.P.-P. acknowledges the financial support of AEI (grant
   PID2019-105117RR-C22).
CR ABAGYAN R, 1994, J COMPUT CHEM, V15, P488, DOI 10.1002/jcc.540150503
   Abdelnabi R, 2020, ANTIMICROB AGENTS CH, V64, DOI 10.1128/AAC.00649-20
   Ahola T, 1997, J VIROL, V71, P392, DOI 10.1128/JVI.71.1.392-397.1997
   AHOLA T, 1995, P NATL ACAD SCI USA, V92, P507, DOI 10.1073/pnas.92.2.507
   Ahola T, 2015, BIOL DIRECT, V10, DOI 10.1186/s13062-015-0050-0
   Allison AB, 2015, VIROLOGY, V474, P154, DOI 10.1016/j.virol.2014.10.024
   An JH, 2005, MOL CELL PROTEOMICS, V4, P752, DOI 10.1074/mcp.M400159-MCP200
   An Jianghong, 2004, Genome Inform, V15, P31
   Burt FJ, 2017, LANCET INFECT DIS, V17, pE107, DOI 10.1016/S1473-3099(16)30385-1
   Chandra G, 2015, J MED CHEM, V58, P5108, DOI 10.1021/acs.jmedchem.5b00553
   Decroly E, 2012, NAT REV MICROBIOL, V10, P51, DOI 10.1038/nrmicro2675
   Delang L, 2016, SCI REP-UK, V6, DOI 10.1038/srep31819
   Delang L, 2014, J ANTIMICROB CHEMOTH, V69, P2770, DOI 10.1093/jac/dku209
   FROSHAUER S, 1988, J CELL BIOL, V107, P2075, DOI 10.1083/jcb.107.6.2075
   Gigante A, 2014, J MED CHEM, V57, P4000, DOI 10.1021/jm401844c
   Heidari Z, 2015, FISH SHELLFISH IMMUN, V42, P297, DOI 10.1016/j.fsi.2014.11.003
   Jones R, 2021, NATURE, V589, P615, DOI 10.1038/s41586-020-3036-8
   Kaur R, 2018, VIRUS RES, V256, P209, DOI 10.1016/j.virusres.2018.06.013
   Kovacikova K, 2020, ANTIMICROB AGENTS CH, V64, DOI 10.1128/AAC.01788-20
   Kovacikova K, 2020, ANTIMICROB AGENTS CH, V64, DOI 10.1128/AAC.02532-19
   Kujala P, 2001, J VIROL, V75, P3873, DOI 10.1128/JVI.75.8.3873-3884.2001
   LAAKKONEN P, 1994, J VIROL, V68, P7418, DOI 10.1128/JVI.68.11.7418-7425.1994
   Lampio A, 2000, J BIOL CHEM, V275, P37853, DOI 10.1074/jbc.M004865200
   MI S, 1991, VIROLOGY, V184, P423, DOI 10.1016/0042-6822(91)90862-6
   Moesslacher J, 2020, ACS MED CHEM LETT, V11, P906, DOI 10.1021/acsmedchemlett.9b00662
   Mounce BC, 2017, J VIROL, V91, DOI [10.1128/JVI.00344-17, 10.1128/jvi.00344-17]
   Mudgal R, 2020, FEBS LETT, V594, P678, DOI 10.1002/1873-3468.13642
   Neves MAC, 2012, J COMPUT AID MOL DES, V26, P675, DOI 10.1007/s10822-012-9547-0
   Pietlä MK, 2017, VIRUS RES, V234, P44, DOI 10.1016/j.virusres.2017.01.007
   Rabah N, 2020, ANTIVIR RES, V182, DOI 10.1016/j.antiviral.2020.104883
   ROZANOV MN, 1992, J GEN VIROL, V73, P2129, DOI 10.1099/0022-1317-73-8-2129
   SCHEIDEL LM, 1991, VIROLOGY, V181, P490, DOI 10.1016/0042-6822(91)90881-B
   Scholte FEM, 2013, PLOS ONE, V8, DOI 10.1371/journal.pone.0071047
   Schrauf S, 2020, FRONT IMMUNOL, V11, DOI 10.3389/fimmu.2020.00592
   Spuul P, 2007, J VIROL, V81, P872, DOI 10.1128/JVI.01785-06
   Suhrbier A, 2019, NAT REV RHEUMATOL, V15, P597, DOI 10.1038/s41584-019-0276-9
   Vasiljeva L, 2000, J BIOL CHEM, V275, P17281, DOI 10.1074/jbc.M910340199
   Wang HL, 1996, VIROLOGY, V217, P527, DOI 10.1006/viro.1996.0147
NR 38
TC 11
Z9 12
U1 0
U2 6
PU AMER SOC MICROBIOLOGY
PI WASHINGTON
PA 1752 N ST NW, WASHINGTON, DC 20036-2904 USA
SN 0066-4804
EI 1098-6596
J9 ANTIMICROB AGENTS CH
JI Antimicrob. Agents Chemother.
PD JUL
PY 2021
VL 65
IS 7
AR e02566-20
DI 10.1128/AAC.02566-20
PG 17
WC Microbiology; Pharmacology & Pharmacy
WE Science Citation Index Expanded (SCI-EXPANDED)
SC Microbiology; Pharmacology & Pharmacy
GA WH7GR
UT WOS:000707841700051
PM 33875421
OA Green Published, hybrid
DA 2025-07-26
ER

PT J
AU League, GP
   Harrington, LC
   Pitcher, SA
   Geyer, JK
   Baxter, LL
   Montijo, J
   Rowland, JG
   Johnson, LM
   Murdock, CC
   Cator, LJ
AF League, Garrett P.
   Harrington, Laura C.
   Pitcher, Sylvie A.
   Geyer, Julie K.
   Baxter, Lindsay L.
   Montijo, Julian
   Rowland, John G.
   Johnson, Lynn M.
   Murdock, Courtney C.
   Cator, Lauren J.
TI Sexual selection theory meets disease vector control: Testing harmonic
   convergence as a "good genes" signal in Aedes aegypti mosquitoes
SO PLOS NEGLECTED TROPICAL DISEASES
LA English
DT Article
ID BODY-SIZE; MATE PREFERENCES; MATING SUCCESS; BEHAVIOR; EVOLUTION;
   FITNESS; CHIKUNGUNYA; FECUNDITY; CAPTURE; DIPTERA
AB Author summary Mosquitoes transmit numerous pathogens that disproportionately impact developing countries. The mosquito Aedes aegypti, studied here, transmits viruses that cause neglected tropical diseases such as dengue, yellow fever, chikungunya, and Zika. Disease prevention programs rely heavily upon mosquito vector control. To successfully interrupt disease transmission, several control methods depend upon the ability of laboratory-modified male mosquitoes to successfully mate with wild females to suppress or replace natural populations. However, our understanding of what determines mating success in mosquitoes is far from complete. Our study addresses the question of whether female Ae. aegypti mosquitoes use male acoustic signals to select higher quality mates and improve their offspring's fitness. We find that acoustic signals do not serve as universal indicators of fitness. Further, the fitness metrics we measured were only weakly heritable, suggesting that females that mate with high quality males do not necessarily produce fitter offspring. Our study provides a nuanced understanding of mate choice, mating acoustic signals, and parent and offspring reproductive fitness in a key disease-transmitting mosquito species. These discoveries improve our grasp of sexual selection in mosquitoes and can be leveraged by the vector control community to improve vitally important disease prevention programs.
   Background The mosquito Aedes aegypti is a medically important, globally distributed vector of the viruses that cause dengue, yellow fever, chikungunya, and Zika. Although reproduction and mate choice are key components of vector population dynamics and control, our understanding of the mechanisms of sexual selection in mosquitoes remains poor. In "good genes" models of sexual selection, females use male cues as an indicator of both mate and offspring genetic quality. Recent studies in Ae. aegypti provide evidence that male wingbeats may signal aspects of offspring quality and performance during mate selection in a process known as harmonic convergence. However, the extent to which harmonic convergence may signal overall inherent quality of mates and their offspring remains unknown. Methodology/Principal findings To examine this, we measured the relationship between acoustic signaling and a broad panel of parent and offspring fitness traits in two generations of field-derived Ae. aegypti originating from dengue-endemic field sites in Thailand. Our data show that in this population of mosquitoes, harmonic convergence does not signal male fertility, female fecundity, or male flight performance traits, which despite displaying robust variability in both parents and their offspring were only weakly heritable. Conclusions/Significance Together, our findings suggest that vector reproductive control programs should treat harmonic convergence as an indicator of some, but not all aspects of inherent quality, and that sexual selection likely affects Ae. aegypti in a trait-, population-, and environment-dependent manner.
C1 [League, Garrett P.; Harrington, Laura C.; Pitcher, Sylvie A.; Geyer, Julie K.; Baxter, Lindsay L.; Montijo, Julian; Murdock, Courtney C.] Cornell Univ, Dept Entomol, Ithaca, NY 14853 USA.
   [Rowland, John G.; Cator, Lauren J.] Imperial Coll London, Dept Life Sci, Silwood Pk, Ascot, Berks, England.
   [Johnson, Lynn M.] Cornell Univ, Cornell Stat Consulting Unit, Ithaca, NY USA.
   [Murdock, Courtney C.] Univ Georgia, Dept Infect Dis, Athens, GA 30602 USA.
   [Murdock, Courtney C.] Univ Georgia, Odum Sch Ecol, Athens, GA 30602 USA.
   [Geyer, Julie K.] Univ N Carolina, Dept Biol, Chapel Hill, NC 27515 USA.
C3 Cornell University; Imperial College London; Cornell University;
   University System of Georgia; University of Georgia; University System
   of Georgia; University of Georgia; University of North Carolina;
   University of North Carolina Chapel Hill
RP Cator, LJ (corresponding author), Imperial Coll London, Dept Life Sci, Silwood Pk, Ascot, Berks, England.
EM l.cator@imperial.ac.uk
RI ; Rowland, John/B-5783-2008
OI Geyer, Julie/0000-0002-9579-379X; , Lynn/0000-0002-9317-4637; MONTIJO,
   JULIAN/0000-0003-3541-269X
FU National Institute of Allergy and Infectious Diseases [R21AI118593,
   R01AI095491]
FX This work was funded by the National Institute of Allergy and Infectious
   Diseases (www.niaid.nih.gov) grant R21AI118593 awarded to LJC and
   R01AI095491 awarded to LCH. The funders had no role in study design,
   data collection and analysis, decision to publish, or preparation of the
   manuscript.
CR Aldersley A, 2019, PARASITE VECTOR, V12, DOI 10.1186/s13071-019-3617-2
   Aldersley A, 2019, SCI REP-UK, V9, DOI 10.1038/s41598-019-38599-3
   Alphey L, 2010, VECTOR-BORNE ZOONOT, V10, P295, DOI 10.1089/vbz.2009.0014
   Alphey N, 2011, PLOS ONE, V6, DOI 10.1371/journal.pone.0025384
   Andersson Malte, 1994
   Andrés M, 2020, CURR OPIN INSECT SCI, V40, P11, DOI 10.1016/j.cois.2020.04.003
   Baeshen R, 2014, MALARIA J, V13, DOI 10.1186/1475-2875-13-19
   Bates D, 2015, J STAT SOFTW, V67, P1, DOI 10.18637/jss.v067.i01
   Bhatt S, 2013, NATURE, V496, P504, DOI 10.1038/nature12060
   Bourtzis K, 2014, ACTA TROP, V132, pS150, DOI 10.1016/j.actatropica.2013.11.004
   BRIEGEL H, 1990, J INSECT PHYSIOL, V36, P165, DOI 10.1016/0022-1910(90)90118-Y
   Cabrera M, 2007, J AM MOSQUITO CONTR, V23, P1, DOI 10.2987/8756-971X(2007)23[1:AAPMLB]2.0.CO;2
   Carvalho DO, 2014, JOVE-J VIS EXP, DOI 10.3791/3579
   Cator LJ, 2021, TRENDS PARASITOL, V37, P330, DOI 10.1016/j.pt.2020.11.009
   Cator LJ, 2016, PARASITE VECTOR, V9, DOI 10.1186/s13071-016-1914-6
   Cator LJ, 2011, ANIM BEHAV, V82, P627, DOI 10.1016/j.anbehav.2011.07.013
   Cator LJ, 2010, BEHAV ECOL, V21, P1033, DOI 10.1093/beheco/arq087
   Cator LJ, 2009, SCIENCE, V323, P1077, DOI 10.1126/science.1166541
   Center for Conservation Bioacoustics, 2014, RAV PROINTERACTIVE S
   Clifton ME, 2014, J INSECT PHYSIOL, V64, P40, DOI 10.1016/j.jinsphys.2014.03.006
   Facchinelli L, 2015, MALARIA J, V14, DOI 10.1186/s12936-015-0792-2
   Faria NR, 2018, SCIENCE, V361, P894, DOI 10.1126/science.aat7115
   Fisher R. A., 1930, The genetical theory of natural selection
   Fox J, 2018, An R companion to applied regression, DOI DOI 10.1016/j.ecoleng.2013.06.038
   Fuller RC, 2005, INTEGR COMP BIOL, V45, P391, DOI 10.1093/icb/45.3.391
   Gibson G, 2006, CURR BIOL, V16, P1311, DOI 10.1016/j.cub.2006.05.053
   Gloria-Soria A, 2019, PLOS NEGLECT TROP D, V13, DOI 10.1371/journal.pntd.0007930
   GWADZ RW, 1968, MOSQ NEWS, V28, P586
   HAMILTON WD, 1982, SCIENCE, V218, P384, DOI 10.1126/science.7123238
   Hedrick PW, 2007, CURR BIOL, V17, pR230, DOI 10.1016/j.cub.2007.01.012
   Helinski MEH, 2013, ECOL CONT VECTOR-BOR, V3, P221
   Helinski MEH, 2012, BEHAV ECOL SOCIOBIOL, V66, P1131, DOI 10.1007/s00265-012-1365-9
   Helinski MEH, 2011, J MED ENTOMOL, V48, P202, DOI 10.1603/ME10071
   Hunt J, 2004, TRENDS ECOL EVOL, V19, P329, DOI 10.1016/j.tree.2004.03.035
   IWASA Y, 1994, EVOLUTION, V48, P853, DOI [10.2307/2410492, 10.1111/j.1558-5646.1994.tb01367.x]
   IWASA Y, 1991, EVOLUTION, V45, P1431, DOI 10.1111/j.1558-5646.1991.tb02646.x
   Kassambara Alboukadel, 2024, CRAN
   Kokko H, 2002, P ROY SOC B-BIOL SCI, V269, P1331, DOI 10.1098/rspb.2002.2020
   Kokko H, 2003, P ROY SOC B-BIOL SCI, V270, P653, DOI 10.1098/rspb.2002.2235
   Kokko H, 2006, ANNU REV ECOL EVOL S, V37, P43, DOI 10.1146/annurev.ecolsys.37.091305.110259
   Kraemer MUG, 2015, ELIFE, V4, DOI 10.7554/eLife.08347
   Kuznetsova A, 2017, J STAT SOFTW, V82, P1, DOI 10.18637/jss.v082.i13
   LANDE R, 1981, P NATL ACAD SCI-BIOL, V78, P3721, DOI 10.1073/pnas.78.6.3721
   League GP, 2019, CURR BIOL, V29, pR196, DOI 10.1016/j.cub.2019.02.005
   Lee SS, 2013, J THEOR BIOL, V331, P78, DOI 10.1016/j.jtbi.2013.04.014
   Lenth R., 2018, AHDB FINAL REPORT
   Li JCA, 2003, SOCIOL METHOD RES, V32, P117, DOI 10.1177/0049124103031004005
   Macias VM, 2017, INT J ENV RES PUB HE, V14, DOI 10.3390/ijerph14091006
   McDonald J.H., 2014, Handbook of Biological Statistics, V3rd, P40
   McPhee ME, 2004, BIOL CONSERV, V115, P71, DOI 10.1016/S0006-3207(03)00095-8
   Menda G, 2019, CURR BIOL, V29, P709, DOI 10.1016/j.cub.2019.01.026
   Messina JP, 2019, NAT MICROBIOL, V4, P1508, DOI 10.1038/s41564-019-0476-8
   Miller M, 2017, THESIS IMPERIAL COLL
   Gesto JSM, 2018, PARASITE VECTOR, V11, DOI 10.1186/s13071-018-2695-x
   MOUSSEAU TA, 1987, HEREDITY, V59, P181, DOI 10.1038/hdy.1987.113
   Moyes CL, 2017, PLOS NEGLECT TROP D, V11, DOI 10.1371/journal.pntd.0005625
   Nghabi KR, 2008, ANIM BEHAV, V76, P105, DOI 10.1016/j.anbehav.2008.01.014
   Oliva CF, 2014, ACTA TROP, V132, pS12, DOI 10.1016/j.actatropica.2013.11.021
   Oliva CF, 2011, MALARIA J, V10, DOI 10.1186/1475-2875-10-135
   Pennetier C, 2010, CURR BIOL, V20, P131, DOI 10.1016/j.cub.2009.11.040
   Ponlawat A, 2007, J MED ENTOMOL, V44, P422, DOI 10.1603/0022-2585(2007)44[422:AABSIM]2.0.CO;2
   Ponlawat A, 2009, AM J TROP MED HYG, V80, P395, DOI 10.4269/ajtmh.2009.80.395
   Powell JR, 2018, INSECTS, V9, DOI 10.3390/insects9040139
   Prokop ZM, 2012, EVOLUTION, V66, P2665, DOI 10.1111/j.1558-5646.2012.01654.x
   Qureshi A, 2019, P ROY SOC B-BIOL SCI, V286, DOI 10.1098/rspb.2019.0591
   Radwan J, 2008, GENETICA, V134, P113, DOI 10.1007/s10709-007-9203-0
   Reitmayer CM, 2021, COMMUN BIOL, V4, DOI 10.1038/s42003-021-02236-5
   Ross PA, 2019, EVOL APPL, V12, P572, DOI 10.1111/eva.12740
   ROTH LM, 1948, AM MIDL NAT, V40, P265, DOI 10.2307/2421604
   RStudio Team, 2022, RStudio: Integrated Development Environment for R, DOI DOI 10.1145/3132847.3132886
   Shragai T, 2017, ANN NY ACAD SCI, V1399, P61, DOI 10.1111/nyas.13306
   Simoes PMV, 2016, J EXP BIOL, V219, P2039, DOI 10.1242/jeb.135293
   Singmann Henrik, 2024, CRAN
   Team R.C, 2020, RA language and environment for statistical computing, DOI DOI 10.1128/EC.4.8.1455-1464.2005
   Telang A, 2012, MED VET ENTOMOL, V26, P271, DOI 10.1111/j.1365-2915.2011.00993.x
   Therneau T.M., 2020, **DATA OBJECT**
   Thomas SJ, 2015, AM J TROP MED HYG, V93, P24, DOI 10.4269/ajtmh.14-0242
   Tomkins JL, 2004, TRENDS ECOL EVOL, V19, P323, DOI 10.1016/j.tree.2004.03.029
   Villarreal SM, 2018, J INSECT PHYSIOL, V108, P1, DOI 10.1016/j.jinsphys.2018.05.001
   Warren B, 2009, CURR BIOL, V19, P485, DOI 10.1016/j.cub.2009.01.059
   WEATHERHEAD PJ, 1979, AM NAT, V113, P201, DOI 10.1086/283379
   Weaver SC, 2018, ANNU REV MED, V69, P395, DOI 10.1146/annurev-med-050715-105122
   Wickham H., 2016, ggplot2: Elegant Graphics for Data Analysis, DOI [10.1007/978-3-319-24277-4, DOI 10.1007/978-3-319-24277-4]
   Yuval B, 2006, ANNU REV ENTOMOL, V51, P413, DOI 10.1146/annurev.ento.51.110104.151058
   ZAHAVI A, 1975, J THEOR BIOL, V53, P205, DOI 10.1016/0022-5193(75)90111-3
   Zirbel KE, 2018, ECOSPHERE, V9, DOI 10.1002/ecs2.2469
NR 86
TC 2
Z9 3
U1 0
U2 8
PU PUBLIC LIBRARY SCIENCE
PI SAN FRANCISCO
PA 1160 BATTERY STREET, STE 100, SAN FRANCISCO, CA 94111 USA
SN 1935-2735
J9 PLOS NEGLECT TROP D
JI Plos Neglect. Trop. Dis.
PD JUL
PY 2021
VL 15
IS 7
AR e0009540
DI 10.1371/journal.pntd.0009540
PG 19
WC Infectious Diseases; Parasitology; Tropical Medicine
WE Science Citation Index Expanded (SCI-EXPANDED)
SC Infectious Diseases; Parasitology; Tropical Medicine
GA TG8TS
UT WOS:000671670600002
PM 34214096
OA gold, Green Published, Green Submitted
DA 2025-07-26
ER

PT J
AU Nam, S
   Ga, YJ
   Lee, JY
   Hwang, WY
   Jung, E
   Shin, JS
   Chen, WY
   Choi, G
   Zhou, B
   Yeh, JY
   Go, YY
AF Nam, Sangwoo
   Ga, Yun Ji
   Lee, Joo-Youn
   Hwang, Woo-Yeon
   Jung, Eunhye
   Shin, Jin Soo
   Chen, Weiyi
   Choi, Gildon
   Zhou, Bin
   Yeh, Jung-Yong
   Go, Yun Young
TI Radicicol Inhibits Chikungunya Virus Replication by Targeting
   Nonstructural Protein 2
SO ANTIMICROBIAL AGENTS AND CHEMOTHERAPY
LA English
DT Article
DE Chikungunya virus; nsP2; radicicol; Hsp90; Hsp90 inhibitor; antiviral
ID SINDBIS-VIRUS; PERSISTENT INFECTION; HSP90; IDENTIFICATION; REPLICONS;
   MECHANISM; CELLS; NSP2
AB Chikungunya virus (CHIKV) is a mosquito-borne alphavirus that causes a debilitating febrile illness characterized by persistent muscle and joint pain. The wide-spread distribution of transmission-competent vectors, Aedes species mosquitoes, indicates the potential risk of large-scale epidemics with high attack rates that can severely impact public health globally. Despite this, currently, there are no antivirals available for the treatment of CHIKV infections. Thus, we aimed to identify potential drug candidates by screening a chemical library using a cytopathic effect-based high-throughput screening assay. As a result, we identified radicicol, a heat shock protein 90 (Hsp90) inhibitor that effectively suppressed CHIKV replication by blocking the synthesis of both positive- and negative-strand viral RNA as well as expression of viral proteins. Interestingly, selection for viral drug-resistant variants and mutational studies revealed nonstructural protein 2 (nsP2) as a putative molecular target of radicicol. Moreover, coimmunoprecipitation and in silico modeling analyses determined that G641D mutation in the methyltransferase (MT)-like domain of nsP2 is essential for its interaction with cytoplasmic Hsp90 beta chaperone. Our findings collectively support the potential application of radicicol as an anti-CHIKV agent. The detailed study of the underlying mechanism of action further contributes to our understanding of virus-host interactions for novel therapeutics against CHIKV infection.
C1 [Nam, Sangwoo; Choi, Gildon] Univ Sci & Technol, Med Chem & Pharmacol, Daejeon, South Korea.
   [Nam, Sangwoo] Bioneer Corp, Mol Diagnost Div, Daejeon, South Korea.
   [Ga, Yun Ji; Yeh, Jung-Yong] Incheon Natl Univ, Coll Life Sci & Bioengn, Div Life Sci, Incheon, South Korea.
   [Lee, Joo-Youn; Hwang, Woo-Yeon; Jung, Eunhye; Shin, Jin Soo; Choi, Gildon] Korea Res Inst Chem Technol, Therapeut & Biotechnol Div, Daejeon, South Korea.
   [Hwang, Woo-Yeon] Kyung Hee Univ, Dept Pharmaceut Sci, Seoul, South Korea.
   [Chen, Weiyi; Go, Yun Young] City Univ Hong Kong, Jockey Club Coll Vet Med, Dept Infect Dis & Publ Hlth, Hong Kong, Peoples R China.
   [Zhou, Bin] Nanjing Agr Univ, Coll Vet Med, MOE Joint Int Res Lab Anim Hlth & Food Safety, Nanjing, Peoples R China.
C3 University of Science & Technology (UST); Incheon National University;
   Korea Research Institute of Chemical Technology (KRICT); Kyung Hee
   University; City University of Hong Kong; Nanjing Agricultural
   University
RP Yeh, JY (corresponding author), Incheon Natl Univ, Coll Life Sci & Bioengn, Div Life Sci, Incheon, South Korea.; Go, YY (corresponding author), City Univ Hong Kong, Jockey Club Coll Vet Med, Dept Infect Dis & Publ Hlth, Hong Kong, Peoples R China.
EM yehjy@inu.ac.kr; yunygo@cityu.edu.hk
RI ; Go, Yun Young/IAM-4779-2023; Zhu, Bin/ABC-2439-2020
OI Yeh, Jung-Yong/0000-0002-0939-7783; Zhou, Bin/0000-0001-7279-9489
FU KRICT [KK2032-20, KK1803-E00]; Incheon National University; City
   University of Hong Kong, Hong Kong SAR, China
FX This research was supported by KRICT intramural funding (grant numbers
   KK2032-20 and KK1803-E00) and Incheon National University Research
   Grant, 2016. Y.Y.G. was supported by a start-up fund from the City
   University of Hong Kong, Hong Kong SAR, China.
CR Anderson I, 2014, P NATL ACAD SCI USA, V111, pE1528, DOI 10.1073/pnas.1320178111
   Burt FJ, 2012, LANCET, V379, P662, DOI 10.1016/S0140-6736(11)60281-X
   Cameron CE, 2001, CURR OPIN INFECT DIS, V14, P757, DOI 10.1097/00001432-200112000-00015
   Chase G, 2008, VIROLOGY, V377, P431, DOI 10.1016/j.virol.2008.04.040
   Chiosis G, 2004, DRUG DISCOV TODAY, V9, P881, DOI 10.1016/S1359-6446(04)03245-3
   Das I, 2014, PLOS ONE, V9, DOI 10.1371/journal.pone.0100531
   DELMOTTE P, 1953, NATURE, V171, P344, DOI 10.1038/171344a0
   Dryga SA, 1997, VIROLOGY, V228, P74, DOI 10.1006/viro.1996.8364
   Fischer M, 2014, MMWR-MORBID MORTAL W, V63, P500
   FROLOV I, 1994, J VIROL, V68, P1721, DOI 10.1128/JVI.68.3.1721-1727.1994
   Frolov I, 1999, J VIROL, V73, P3854, DOI 10.1128/JVI.73.5.3854-3865.1999
   Garmashova N, 2006, J VIROL, V80, P5686, DOI 10.1128/JVI.02739-05
   Geller R, 2007, GENE DEV, V21, P195, DOI 10.1101/gad.1505307
   Geller R, 2013, PLOS ONE, V8, DOI 10.1371/journal.pone.0056762
   Geller R, 2012, BBA-MOL CELL RES, V1823, P698, DOI 10.1016/j.bbamcr.2011.11.007
   Hu JM, 2000, J VIROL, V74, P11447, DOI 10.1128/JVI.74.24.11447-11455.2000
   Ju HQ, 2011, BIOORG MED CHEM LETT, V21, P1675, DOI 10.1016/j.bmcl.2011.01.098
   Katoh H, 2017, J VIROL, V91, DOI 10.1128/JVI.02220-16
   Kaushik S, 2018, NAT REV MOL CELL BIO, V19, P365, DOI 10.1038/s41580-018-0001-6
   Kumar A, 2014, PLOS ONE, V9, DOI 10.1371/journal.pone.0085714
   Lani R, 2016, ANTIVIR RES, V133, P50, DOI 10.1016/j.antiviral.2016.07.009
   Leparc-Goffart I, 2014, LANCET, V383, P514, DOI 10.1016/S0140-6736(14)60185-9
   Li L, 2010, NATURE, V468, P705, DOI 10.1038/nature09546
   LUMSDEN W. H. R., 1955, TANGANYIKA TERRITORY IN 1952 53 II TRANS ROY SOC TROP MED AND HYG, V49, P33, DOI 10.1016/0035-9203(55)90081-X
   Makhnevych T, 2012, BBA-MOL CELL RES, V1823, P674, DOI 10.1016/j.bbamcr.2011.09.001
   Momose F, 2002, J BIOL CHEM, V277, P45306, DOI 10.1074/jbc.M206822200
   Nagy PD, 2011, VIROLOGY, V411, P374, DOI 10.1016/j.virol.2010.12.061
   Naito T, 2007, J VIROL, V81, P1339, DOI 10.1128/JVI.01917-06
   Nakagawa S, 2007, BIOCHEM BIOPH RES CO, V353, P882, DOI 10.1016/j.bbrc.2006.12.117
   Nayak TK, 2017, VIRUSES-BASEL, V9, DOI 10.3390/v9010003
   Pearl LH, 2006, ANNU REV BIOCHEM, V75, P271, DOI 10.1146/annurev.biochem.75.103004.142738
   Peterson LB, 2009, FUTURE MED CHEM, V1, P267, DOI 10.4155/FMC.09.17
   Prodromou C, 2012, BBA-MOL CELL RES, V1823, P614, DOI 10.1016/j.bbamcr.2011.07.020
   Rathore APS, 2014, ANTIVIR RES, V103, P7, DOI 10.1016/j.antiviral.2013.12.010
   ROBINSON M. C., 1955, TANGANYIKA TERRITORY IN 1952 53 I TRANS ROY SOC TROP MED AND HYG, V49, P28, DOI 10.1016/0035-9203(55)90080-8
   ROSS R. W., 1956, JOUR HYG, V54, P177
   Sakata M, 2019, J VIROL, V93, DOI 10.1128/JVI.01142-19
   Schmeisser K, 2019, FRONT CELL DEV BIOL, V7, DOI 10.3389/fcell.2019.00192
   Schulte TW, 1998, CELL STRESS CHAPERON, V3, P100, DOI 10.1379/1466-1268(1998)003<0100:ARBTTN>2.3.CO;2
   Shim HY, 2011, VIROLOGY, V410, P161, DOI 10.1016/j.virol.2010.11.005
   Shin JS, 2018, VIRUSES-BASEL, V10, DOI 10.3390/v10060283
   Smith DR, 2010, ANTIVIR RES, V87, P187, DOI 10.1016/j.antiviral.2010.04.015
   Stapleford KA, 2015, J VIROL, V89, P11233, DOI 10.1128/JVI.01553-15
   STRAUSS JH, 1994, MICROBIOL REV, V58, P491, DOI 10.1128/MMBR.58.3.491-562.1994
   Sudeep AB, 2008, J BIOSCIENCES, V33, P443, DOI 10.1007/s12038-008-0063-2
   Ujino S, 2009, J BIOL CHEM, V284, P6841, DOI 10.1074/jbc.M806452200
   Voss JE, 2010, NATURE, V468, P709, DOI 10.1038/nature09555
   Wang YL, 2017, ARCH VIROL, V162, P3269, DOI 10.1007/s00705-017-3511-1
   Waxman L, 2001, P NATL ACAD SCI USA, V98, P13931, DOI 10.1073/pnas.241510898
   Weaver SC, 2015, ANTIVIR RES, V120, P32, DOI 10.1016/j.antiviral.2015.04.016
   WEISS B, 1980, J VIROL, V33, P463, DOI 10.1128/JVI.33.1.463-474.1980
   Zuehlke A, 2010, BIOPOLYMERS, V93, P211, DOI 10.1002/bip.21292
NR 52
TC 8
Z9 8
U1 0
U2 7
PU AMER SOC MICROBIOLOGY
PI WASHINGTON
PA 1752 N ST NW, WASHINGTON, DC 20036-2904 USA
SN 0066-4804
EI 1098-6596
J9 ANTIMICROB AGENTS CH
JI Antimicrob. Agents Chemother.
PD JUL
PY 2021
VL 65
IS 7
AR e00135-21
DI 10.1128/AAC.00135-21
PG 13
WC Microbiology; Pharmacology & Pharmacy
WE Science Citation Index Expanded (SCI-EXPANDED)
SC Microbiology; Pharmacology & Pharmacy
GA WH7GR
UT WOS:000707841700010
PM 33903104
OA Green Published
DA 2025-07-26
ER

PT J
AU Patterson, EI
   Kautz, TF
   Contreras-Gutierrez, MA
   Guzman, H
   Tesh, RB
   Hughes, GL
   Forrester, NL
AF Patterson, Edward, I
   Kautz, Tiffany F.
   Contreras-Gutierrez, Maria A.
   Guzman, Hilda
   Tesh, Robert B.
   Hughes, Grant L.
   Forrester, Naomi L.
TI Negeviruses Reduce Replication of Alphaviruses during Coinfection
SO JOURNAL OF VIROLOGY
LA English
DT Article
DE Negev virus; alphavirus; insect-specific virus; negevirus;
   paratransgenesis; superinfection exclusion
ID INSECT-SPECIFIC VIRUSES; EQUINE ENCEPHALITIS-VIRUS;
   GENETIC-CHARACTERIZATION; MOSQUITO DENSOVIRUSES; INFECTION; FLAVIVIRUS;
   STRAIN; TRANSMISSION; ARBOVIRUS; DIPTERA
AB Negeviruses are a group of insect-specific viruses (ISVs) that have been found in many arthropods. Their presence in important vector species led us to examine their interactions with arboviruses during coinfections. Wild-type negeviruses reduced the replication of several alphaviruses during coinfections in mosquito cells. Negev virus (NEGV) isolates were also used to express green fluorescent protein (GFP) and anti-chikungunya virus (CHIKV) antibody fragments during coinfections with CHIKV. NEGV expressing anti-CHIKV antibody fragments was able to further reduce replication of CHIKV during coinfections, while reductions of CHIKV with NEGV expressing GFP were similar to titers with wild-type NEGV alone. These results are the first to show that negeviruses induce superinfection exclusion of arboviruses and to demonstrate a novel approach to deliver antiviral antibody fragments with paratransgenic ISVs. The ability to inhibit arbovirus replication and express exogenous proteins in mosquito cells makes negeviruses a promising platform for control of arthropod-borne pathogens.
   IMPORTANCE Negeviruses are a group of insect-specific viruses (ISVs), viruses known to infect only insects. They have been discovered over a wide geographical and species range. Their ability to infect mosquito species that transmit dangerous arboviruses makes negeviruses a candidate for a pathogen control platform. Coinfections of mosquito cells with a negevirus and an alphavirus demonstrated that negeviruses can inhibit the replication of alphaviruses. Additionally, modifying Negev virus (NEGV) to express a fragment of an anti-CHIKV antibody further reduced the replication of CHIKV in coinfected cells. This is the first evidence to demonstrate that negeviruses can inhibit the replication of important arboviruses in mosquito cells. The ability of a modified NEGV to drive the expression of antiviral proteins also highlights a method for negeviruses to target specific pathogens and limit the incidence of vector-borne diseases.
C1 [Patterson, Edward, I; Kautz, Tiffany F.; Contreras-Gutierrez, Maria A.; Guzman, Hilda; Tesh, Robert B.; Forrester, Naomi L.] Univ Texas Med Branch, Dept Pathol, Galveston, TX 77555 USA.
   [Patterson, Edward, I; Hughes, Grant L.] Univ Liverpool Liverpool Sch Trop Med, Ctr Neglected Trop Dis, Dept Vector Biol, Liverpool, Merseyside, England.
   [Patterson, Edward, I] Brock Univ, Dept Biol Sci, St Catharines, ON, Canada.
   [Kautz, Tiffany F.] UT Hlth San Antonio, Glenn Biggs Inst Alzheimers & Neurodegenerat Dis, San Antonio, TX USA.
   [Contreras-Gutierrez, Maria A.] Inst Univ, Tecnol Antioquia, Medellin, Colombia.
   [Contreras-Gutierrez, Maria A.] Univ Nacl Colombia, Grp Invest Sistemat Mol, Medellin, Colombia.
   [Forrester, Naomi L.] Univ Keele, Sch Life Sci, Keele, Staffs, England.
C3 University of Texas System; University of Texas Medical Branch
   Galveston; Liverpool School of Tropical Medicine; Brock University;
   University of Texas System; University of Texas Health Science Center at
   San Antonio; Universidad Nacional de Colombia; Keele University
RP Patterson, EI (corresponding author), Univ Texas Med Branch, Dept Pathol, Galveston, TX 77555 USA.; Patterson, EI (corresponding author), Univ Liverpool Liverpool Sch Trop Med, Ctr Neglected Trop Dis, Dept Vector Biol, Liverpool, Merseyside, England.; Patterson, EI (corresponding author), Brock Univ, Dept Biol Sci, St Catharines, ON, Canada.
EM ipatterson@brocku.ca
OI Patterson, Edward/0000-0003-3465-0848; Hughes, Grant/0000-0002-7567-7185
FU Liverpool School of Tropical Medicine Director's Catalyst Fund award;
   NIH [R01-AI095753-01A1, R01-AI125902, R21AI138074]; BBSRC [BB/T001240/1,
   V011278/1]; Royal Society Wolfson Fellowship [RSWF\R1\180013]; NIHR
   [NIHR2000907]; URKI [20197]; BBSRC [BB/T001240/1] Funding Source: UKRI
FX E.I.P. was supported by the Liverpool School of Tropical Medicine
   Director's Catalyst Fund award. N.L.F. was supported by NIH
   R01-AI095753-01A1 and R01-AI125902. G.L.H. was supported by the BBSRC
   (BB/T001240/1 and V011278/1) , a Royal Society Wolfson Fellowship
   (RSWF\R1\180013) , the NIH (R21AI138074) , URKI (20197) , and the NIHR
   (NIHR2000907) . G.L.H. is affiliated with the National Institute for
   Health Research Health Protection Research Unit (NIHR HPRU) in Emerging
   and Zoonotic Infections at the University of Liverpool, in partnership
   with Public Health England (PHE) , in collaboration with Liverpool
   School of Tropical Medicine and the University of Oxford. G.L.H. is
   based at LSTM.
CR Atoni E, 2018, VIRUSES-BASEL, V10, DOI 10.3390/v10010030
   Baidaliuk A, 2019, J VIROL, V93, DOI 10.1128/JVI.00705-19
   Bolling BG, 2012, VIROLOGY, V427, P90, DOI 10.1016/j.virol.2012.02.016
   Buchman A, 2020, PLOS PATHOG, V16, DOI 10.1371/journal.ppat.1008103
   Burivong P, 2004, VIROLOGY, V329, P261, DOI 10.1016/j.virol.2004.08.032
   Calisher CH, 2018, ANNU REV ENTOMOL, V63, P87, DOI 10.1146/annurev-ento-020117-043033
   Carapeta S, 2015, VIROLOGY, V483, P318, DOI 10.1016/j.virol.2015.04.021
   Carlson J, 2006, ADV VIRUS RES, V68, P361, DOI 10.1016/S0065-3527(06)68010-X
   Charles J, 2018, J GEN VIROL, V99, P1729, DOI 10.1099/jgv.0.001165
   Colmant AMG, 2020, J GEN VIROL, V101, P440, DOI 10.1099/jgv.0.001388
   Cross ST, 2018, VIRUSES-BASEL, V10, DOI 10.3390/v10070388
   de Miranda JR, 2017, VIRUSES-BASEL, V9, DOI 10.3390/v9080214
   Fox JM, 2015, CELL, V163, P1095, DOI 10.1016/j.cell.2015.10.050
   Gantz VM, 2015, P NATL ACAD SCI USA, V112, pE6736, DOI 10.1073/pnas.1521077112
   Goenaga S, 2015, VIRUSES-BASEL, V7, P5801, DOI 10.3390/v7112911
   Gorchakov RV, 2014, J GEN VIROL, V95, P2071, DOI 10.1099/vir.0.066019-0
   Hall-Mendelin S, 2016, PARASITE VECTOR, V9, DOI 10.1186/s13071-016-1683-2
   Hegde S, 2018, FRONT MICROBIOL, V9, DOI 10.3389/fmicb.2018.02160
   Hirunkanokpun S, 2008, AM J TROP MED HYG, V78, P784, DOI 10.4269/ajtmh.2008.78.784
   Hobson-Peters J, 2013, PLOS ONE, V8, DOI 10.1371/journal.pone.0056534
   Jiggins FM, 2017, PLOS BIOL, V15, DOI 10.1371/journal.pbio.2002780
   Kallies R, 2014, VIRUSES-BASEL, V6, P4346, DOI 10.3390/v6114346
   Kautz TF, 2020, VIRUSES-BASEL, V12, DOI 10.3390/v12060660
   Kawakami K, 2016, ARCH VIROL, V161, P801, DOI 10.1007/s00705-015-2711-9
   Kenney JL, 2014, J GEN VIROL, V95, P2796, DOI 10.1099/vir.0.068031-0
   Kent RJ, 2010, PLOS NEGLECT TROP D, V4, DOI 10.1371/journal.pntd.0000671
   KINNEY RM, 1993, J VIROL, V67, P1269, DOI 10.1128/JVI.67.3.1269-1277.1993
   Kondo H, 2020, FRONT MICROBIOL, V11, DOI 10.3389/fmicb.2020.00509
   Kondo H, 2019, VIRUS RES, V262, P37, DOI 10.1016/j.virusres.2017.11.020
   Kuwata R, 2015, J MED ENTOMOL, V52, P222, DOI 10.1093/jme/tju059
   Ledermann JP, 2004, J ECON ENTOMOL, V97, P1828, DOI 10.1603/0022-0493-97.6.1828
   LEVITT NH, 1986, VACCINE, V4, P157, DOI 10.1016/0264-410X(86)90003-4
   Lu G, 2020, VIRUSES-BASEL, V12, DOI 10.3390/v12070692
   Nabeshima T, 2014, J GEN VIROL, V95, P1390, DOI 10.1099/vir.0.061887-0
   Nanfack-Minkeu F, 2019, SCI REP-UK, V9, DOI 10.1038/s41598-019-42825-3
   Nasar F, 2015, VIROLOGY, V484, P51, DOI 10.1016/j.virol.2015.05.009
   Newman CM, 2017, VECTOR-BORNE ZOONOT, V17, P567, DOI 10.1089/vbz.2017.2124
   Nunes MRT, 2017, VIROLOGY, V504, P152, DOI 10.1016/j.virol.2017.01.022
   O'Brien CA, 2017, EVOL BIOINFORM, V13, DOI 10.1177/1176934317691269
   Patterson EI, 2020, CURR OPIN INSECT SCI, V39, P50, DOI 10.1016/j.cois.2020.02.005
   Romo H, 2018, EMERG MICROBES INFEC, V7, DOI 10.1038/s41426-018-0180-4
   Schultz MJ, 2018, VIROLOGY, V518, P406, DOI 10.1016/j.virol.2018.03.022
   Shi M, 2017, J VIROL, V91, DOI 10.1128/JVI.00680-17
   Smith DR, 2008, VIROLOGY, V372, P176, DOI 10.1016/j.virol.2007.10.011
   Suzuki Y, 2014, SCI REP-UK, V4, DOI 10.1038/srep05127
   Talavera S, 2018, PARASITE VECTOR, V11, DOI 10.1186/s13071-018-2887-4
   Vasilakis N, 2013, J VIROL, V87, P2475, DOI 10.1128/JVI.00776-12
   Walker T, 2014, PARASITE VECTOR, V7, DOI 10.1186/1756-3305-7-382
   Ye GG, 2020, PLOS NEGLECT TROP D, V14, DOI 10.1371/journal.pntd.0008920
   Zhang GM, 2017, SCI REP-UK, V7, DOI 10.1038/s41598-017-07279-5
NR 50
TC 26
Z9 28
U1 0
U2 12
PU AMER SOC MICROBIOLOGY
PI WASHINGTON
PA 1752 N ST NW, WASHINGTON, DC 20036-2904 USA
SN 0022-538X
EI 1098-5514
J9 J VIROL
JI J. Virol.
PD JUL
PY 2021
VL 95
IS 14
AR e00433-21
DI 10.1128/JVI.00433-21
PG 12
WC Virology
WE Science Citation Index Expanded (SCI-EXPANDED)
SC Virology
GA WI8UV
UT WOS:000708631300009
PM 33952645
OA Green Accepted, Green Submitted, Green Published
DA 2025-07-26
ER

PT J
AU Pinto, SB
   Riback, TIS
   Sylvestre, G
   Costa, G
   Peixoto, J
   Dias, FBS
   Tanamas, SK
   Simmons, CP
   Dufault, SM
   Ryan, PA
   O'Neill, SL
   Muzzi, FC
   Kutcher, S
   Montgomery, J
   Green, BR
   Smithyman, R
   Eppinghaus, A
   Saraceni, V
   Durovni, B
   Anders, KL
   Moreira, LA
AF Pinto, Sofia B.
   Riback, Thais I. S.
   Sylvestre, Gabriel
   Costa, Guilherme
   Peixoto, Julia
   Dias, Fernando B. S.
   Tanamas, Stephanie K.
   Simmons, Cameron P.
   Dufault, Suzanne M.
   Ryan, Peter A.
   O'Neill, Scott L.
   Muzzi, Frederico C.
   Kutcher, Simon
   Montgomery, Jacqui
   Green, Benjamin R.
   Smithyman, Ruth
   Eppinghaus, Ana
   Saraceni, Valeria
   Durovni, Betina
   Anders, Katherine L.
   Moreira, Luciano A.
TI Effectiveness of Wolbachia-infected mosquito deployments in
   reducing the incidence of dengue and other Aedes-borne diseases in
   Niteroi, Brazil: A quasi-experimental study
SO PLOS NEGLECTED TROPICAL DISEASES
LA English
DT Article
ID AEGYPTI
AB Background The introduction of the bacterium Wolbachia (wMel strain) into Aedes aegypti mosquitoes reduces their capacity to transmit dengue and other arboviruses. Evidence of a reduction in dengue case incidence following field releases of wMel-infected Ae. aegypti has been reported previously from a cluster randomised controlled trial in Indonesia, and quasi-experimental studies in Indonesia and northern Australia. Methodology/Principal findings Following pilot releases in 2015-2016 and a period of intensive community engagement, deployments of adult wMel-infected Ae. aegypti mosquitoes were conducted in Niteroi, Brazil during 2017-2019. Deployments were phased across four release zones, with a total area of 83 km(2) and a residential population of approximately 373,000. A quasi-experimental design was used to evaluate the effectiveness of wMel deployments in reducing dengue, chikungunya and Zika incidence. An untreated control zone was pre-defined, which was comparable to the intervention area in historical dengue trends. The wMel intervention effect was estimated by controlled interrupted time series analysis of monthly dengue, chikungunya and Zika case notifications to the public health surveillance system before, during and after releases, from release zones and the control zone. Three years after commencement of releases, wMel introgression into local Ae. aegypti populations was heterogeneous throughout Niteroi, reaching a high prevalence (>80%) in the earliest release zone, and more moderate levels (prevalence 40-70%) elsewhere. Despite this spatial heterogeneity in entomological outcomes, the wMel intervention was associated with a 69% reduction in dengue incidence (95% confidence interval 54%, 79%), a 56% reduction in chikungunya incidence (95%CI 16%, 77%) and a 37% reduction in Zika incidence (95%CI 1%, 60%), in the aggregate release area compared with the pre-defined control area. This significant intervention effect on dengue was replicated across all four release zones, and in three of four zones for chikungunya, though not in individual release zones for Zika. Conclusions/Significance We demonstrate that wMel Wolbachia can be successfully introgressed into Ae. aegypti populations in a large and complex urban setting, and that a significant public health benefit from reduced incidence of Aedes-borne disease accrues even where the prevalence of wMel in local mosquito populations is moderate and spatially heterogeneous. These findings are consistent with the results of randomised and non-randomised field trials in Indonesia and northern Australia, and are supportive of the Wolbachia biocontrol method as a multivalent intervention against dengue, chikungunya and Zika.
   Author summary The Aedes aegypti mosquito transmits dengue, chikungunya, Zika and other viral diseases between humans. Previous research has shown that when a symbiotic bacterium called Wolbachia-which exists naturally in many other insect species-is introduced into Ae. aegypti mosquitoes it makes them less able to transmit dengue and other viruses, and is passed from generation to generation via mosquito eggs. The authors report that after releasing Wolbachia-carrying Ae. aegypti in the Brazilian city of Niteroi for periods during 2017 to 2019, between 33% and 90% of the Ae. aegypti mosquito population in four release zones were infected with Wolbachia by March 2020. The authors used controlled interrupted time series analysis to show that Wolbachia deployments were associated with a 69% reduction in dengue cases notified to the public health authorities, compared to a control area of Niteroi that did not receive Wolbachia releases. Chikungunya and Zika case incidence was also significantly lower in the Wolbachia release areas. These results support previous findings from Indonesia and Australia, and show that Wolbachia mosquito releases are an effective and sustainable method for controlling dengue and other diseases spread by Ae. aegypti mosquitoes, even in large and complex urban environments.
C1 [Pinto, Sofia B.; Riback, Thais I. S.; Sylvestre, Gabriel; Costa, Guilherme; Peixoto, Julia; Dias, Fernando B. S.; Durovni, Betina; Moreira, Luciano A.] Fiocruz MS, World Mosquito Program, Rio De Janeiro, Brazil.
   [Dias, Fernando B. S.] Fundacao Oswaldo Cruz, Gabinete Presidencia, Rio De Janeiro, Brazil.
   [Tanamas, Stephanie K.; Simmons, Cameron P.; Ryan, Peter A.; O'Neill, Scott L.; Muzzi, Frederico C.; Kutcher, Simon; Montgomery, Jacqui; Green, Benjamin R.; Smithyman, Ruth; Anders, Katherine L.] Monash Univ, Inst Vector Borne Dis, World Mosquito Program, Clayton, Vic, Australia.
   [Simmons, Cameron P.] Univ Oxford, Hosp Trop Dis, Clin Res Unit, Ho Chi Minh City, Vietnam.
   [Dufault, Suzanne M.] Univ Calif Berkeley, Sch Publ Hlth, Div Biostat, Berkeley, CA 94720 USA.
   [Eppinghaus, Ana] City Hlth Secretariat, Niteroi, RJ, Brazil.
   [Saraceni, Valeria] City Hlth Secretariat, Rio De Janeiro, Brazil.
   [Durovni, Betina] Fiocruz MS, Ctr Strateg Studies, Rio De Janeiro, Brazil.
   [Moreira, Luciano A.] Fiocruz MS, Inst Rene Rachou, Belo Horizonte, MG, Brazil.
C3 Fundacao Oswaldo Cruz; Fundacao Oswaldo Cruz; Monash University;
   University of Oxford; University of California System; University of
   California Berkeley; Fundacao Oswaldo Cruz; Fundacao Oswaldo Cruz;
   Fiocruz - Research Center Rene Rachou
RP Moreira, LA (corresponding author), Fiocruz MS, World Mosquito Program, Rio De Janeiro, Brazil.; Anders, KL (corresponding author), Monash Univ, Inst Vector Borne Dis, World Mosquito Program, Clayton, Vic, Australia.; Moreira, LA (corresponding author), Fiocruz MS, Inst Rene Rachou, Belo Horizonte, MG, Brazil.
EM katie.anders@worldmosquito.org; luciano.moreira@worldmosquito.org
RI ; Anders, Katie/MGV-1651-2025; Dias, Fernando/A-9232-2013; Pinto,
   Sofia/G-8254-2011; O'Neill, Scott/B-3568-2009; Simmons, Cameron
   P./ABA-3896-2021; Simmons, Cameron/ABA-3896-2021
OI Ryan, Peter/0000-0003-0674-4441; Pinto, Sofia B/0000-0001-7758-6706;
   Simmons, Cameron P./0000-0002-9039-7392; Peixoto,
   Julia/0000-0002-8195-6666; Dufault, Suzanne/0000-0002-6316-6548; Braga
   Stehling Dias, Fernando/0000-0001-7747-6136
FU Brazilian Ministry of Health (DECIT/SVS) [25380.000814/2016-13];
   Foundation for the National Institutes of Health through the
   Vector-Based Control of Transmission Discovery Research (VCTR) program
   of the Grand Challenges in Global Health Initiatives of the Bill and
   Melinda Gates Foundation [OPP1159497]; Bill and Melinda Gates Foundation
   [OPP1159497] Funding Source: Bill and Melinda Gates Foundation
FX This work was supported by the Brazilian Ministry of Health (DECIT/SVS,
   grant 25380.000814/2016-13 to LAM), and a grant (OPP1159497) to Monash
   University from the Foundation for the National Institutes of Health
   through the Vector-Based Control of Transmission Discovery Research
   (VCTR) program of the Grand Challenges in Global Health Initiatives of
   the Bill and Melinda Gates Foundation. The funders had no role in study
   design, data collection and analysis, decision to publish, or
   preparation of the manuscript.
CR Aliota MT, 2016, SCI REP-UK, V6, DOI 10.1038/srep28792
   Aliota MT, 2016, PLOS NEGLECT TROP D, V10, DOI 10.1371/journal.pntd.0004677
   Bernal JL, 2017, INT J EPIDEMIOL, V46, P348, DOI 10.1093/ije/dyw098
   Bowman LR, 2016, PLOS NEGLECT TROP D, V10, DOI 10.1371/journal.pntd.0004551
   Dutra HLC, 2016, CELL HOST MICROBE, V19, P771, DOI 10.1016/j.chom.2016.04.021
   Cattarino L, 2020, SCI TRANSL MED, V12, DOI 10.1126/scitranslmed.aax4144
   Costa Guilherme B, 2020, Gates Open Res, V4, P109, DOI 10.12688/gatesopenres.13153.1
   Dar M, 2008, BMC BIOTECHNOL, V8, DOI 10.1186/1472-6750-8-86
   Durovni B., 2020, F1000Research, V8, P1328
   Garcia GA, 2020, SCI REP-UK, V10, DOI [10.1038/s41598-019-56766-4, 10.1038/s41598-020-69793-3]
   Garcia GD, 2019, PLOS NEGLECT TROP D, V13, DOI 10.1371/journal.pntd.0007023
   Hancock PA, 2019, J APPL ECOL, V56, P1674, DOI 10.1111/1365-2664.13423
   Hoffmann AA, 2011, NATURE, V476, P454, DOI 10.1038/nature10356
   Indriani Citra, 2020, Gates Open Res, V4, P50, DOI 10.12688/gatesopenres.13122.1
   Jasper M, 2019, MOL ECOL RESOUR, V19, P1254, DOI 10.1111/1755-0998.13043
   Mancini M., 2020, BIORXIV
   Ministry of Health Brazil (Health Surveillance Secretariat), GUIA VIG SAUD VOL UN GUIA VIG SAUD VOL UN
   Gesto JSM, 2021, SCI REP-UK, V11, DOI 10.1038/s41598-021-89409-8
   Moreira LA, 2009, CELL, V139, P1268, DOI 10.1016/j.cell.2009.11.042
   Nazni WA, 2019, CURR BIOL, V29, P4241, DOI 10.1016/j.cub.2019.11.007
   O'Neill S.L., 2018, Gates Open Res, P36, DOI [10.12688/gatesopenres.12844.1, DOI 10.12688/GATESOPENRES.12844.3]
   Pereira TN, 2018, SCI REP-UK, V8, DOI 10.1038/s41598-018-25236-8
   Rocha Marcele Neves, 2019, Gates Open Res, V3, P161, DOI 10.12688/gatesopenres.12903.2
   Ross PA, 2019, PLOS NEGLECT TROP D, V13, DOI 10.1371/journal.pntd.0007357
   Ross PA, 2017, PLOS PATHOG, V13, DOI 10.1371/journal.ppat.1006006
   Ryan Peter A, 2019, Gates Open Res, V3, P1547, DOI 10.12688/gatesopenres.13061.1
   Schmidt TL, 2018, HEREDITY, V120, P386, DOI 10.1038/s41437-017-0039-9
   Shepard DS, 2016, LANCET INFECT DIS, V16, P935, DOI 10.1016/S1473-3099(16)00146-8
   Sim S, 2020, PLOS NEGLECT TROP D, V14, DOI 10.1371/journal.pntd.0008428
   Stanaway JD, 2016, LANCET INFECT DIS, V16, P712, DOI 10.1016/S1473-3099(16)00026-8
   Utarini A, 2021, NEW ENGL J MED, V384, P2177, DOI 10.1056/NEJMoa2030243
   van den Hurk AF, 2012, PLOS NEGLECT TROP D, V6, DOI 10.1371/journal.pntd.0001892
   Walker T, 2011, NATURE, V476, P450, DOI 10.1038/nature10355
   Wilson AL, 2015, TRENDS PARASITOL, V31, P380, DOI 10.1016/j.pt.2015.04.015
   Ye YXH, 2015, PLOS NEGLECT TROP D, V9, DOI 10.1371/journal.pntd.0003894
NR 35
TC 124
Z9 129
U1 1
U2 12
PU PUBLIC LIBRARY SCIENCE
PI SAN FRANCISCO
PA 1160 BATTERY STREET, STE 100, SAN FRANCISCO, CA 94111 USA
SN 1935-2735
J9 PLOS NEGLECT TROP D
JI Plos Neglect. Trop. Dis.
PD JUL
PY 2021
VL 15
IS 7
AR e0009556
DI 10.1371/journal.pntd.0009556
PG 23
WC Infectious Diseases; Parasitology; Tropical Medicine
WE Science Citation Index Expanded (SCI-EXPANDED)
SC Infectious Diseases; Parasitology; Tropical Medicine
GA TK6VB
UT WOS:000674292500006
PM 34252106
OA Green Published, Green Submitted, gold
DA 2025-07-26
ER

PT J
AU Schmidt, C
   Perkovic, M
   Schnierle, BS
AF Schmidt, Christin
   Perkovic, Mario
   Schnierle, Barbara S.
TI Development of a Sensitive Detection Method for Alphaviruses and Its Use
   as a Virus Neutralization Assay
SO VIRUSES-BASEL
LA English
DT Article
DE chikungunya virus; Mayaro virus; Ross River virus; subgenomic promoter
ID REPORTER GENE; CONSTRUCTION
AB Alphaviruses have a single-stranded, positive-sense RNA genome that contains two open reading frames encoding either the non-structural or the structural genes. Upon infection, the genomic RNA is translated into the non-structural proteins (nsPs). NsPs are required for viral RNA replication and transcription driven from the subgenomic promoter (sgP). Transfection of an RNA encoding the luciferase gene under the control of the sgP into cells enabled the detection of replication-competent chikungunya virus (CHIKV) or Mayaro virus (MAYV) with high sensitivity as a function of the induced luciferase activity. This assay principle was additionally used to analyze virus-neutralizing antibodies in sera and might be an alternative to standard virus neutralization assays based on virus titration or the use of genetically modified tagged viruses.
C1 [Schmidt, Christin; Schnierle, Barbara S.] Paul Ehrlich Inst, Dept Virol, Paul Ehrlich Str 51-59, D-63225 Langen, Germany.
   [Perkovic, Mario] Johannes Gutenberg Univ Mainz, TRON, Translat Oncol, Univ Med Ctr, D-55131 Mainz, Germany.
C3 Paul Ehrlich Institute; Johannes Gutenberg University of Mainz
RP Schnierle, BS (corresponding author), Paul Ehrlich Inst, Dept Virol, Paul Ehrlich Str 51-59, D-63225 Langen, Germany.
EM christin.schmidt@pei.de; Mario.Perkovic@TrOn-Mainz.DE;
   barbara.schnierle@pei.de
RI Schnierle, Barbara/AAG-8108-2019; Perkovic, Mario/AAZ-2653-2021
OI Schmidt, Christin/0000-0001-9151-1970; Perkovic,
   Mario/0000-0002-8969-5157; Schnierle, Barbara/0000-0001-9563-4564
FU LOEWE Center DRUID of the state of Hessen, Germany as a Flexi Fund
FX The research was funded by LOEWE Center DRUID of the state of Hessen,
   Germany as a Flexi Fund.
CR Acres B, 2008, EXPERT REV VACCINES, V7, P889, DOI 10.1586/14760584.7.7.889
   Appassakij H, 2013, TRANSFUSION, V53, P2567, DOI 10.1111/j.1537-2995.2012.03960.x
   Beissert T, 2020, MOL THER, V28, P119, DOI 10.1016/j.ymthe.2019.09.009
   Bessaud M, 2006, EMERG INFECT DIS, V12, P1604, DOI 10.3201/eid1210.060596
   Burt FJ, 2017, LANCET INFECT DIS, V17, pE107, DOI 10.1016/S1473-3099(16)30385-1
   Henss L, 2020, J INFECT DIS, V221, P1713, DOI 10.1093/infdis/jiz658
   Henss L, 2019, VIRUSES-BASEL, V11, DOI 10.3390/v11010082
   Holtkamp S, 2006, BLOOD, V108, P4009, DOI 10.1182/blood-2006-04-015024
   Kraus B, 2013, PLOS ONE, V8, DOI 10.1371/journal.pone.0072756
   Kümmerer BM, 2012, J GEN VIROL, V93, P1991, DOI 10.1099/vir.0.043752-0
   KUHN RJ, 1991, VIROLOGY, V182, P430, DOI 10.1016/0042-6822(91)90584-X
   Li JJ, 2012, PLOS ONE, V7, DOI 10.1371/journal.pone.0033007
   Lutz A, 2005, J VIROL METHODS, V126, P13, DOI 10.1016/j.jviromet.2005.01.016
   Montefiori David C., 2009, V485, P395, DOI 10.1007/978-1-59745-170-3_26
   OLIVO PD, 1994, VIROLOGY, V198, P381, DOI 10.1006/viro.1994.1046
   OLIVO PD, 1994, J VIROL METHODS, V47, P117, DOI 10.1016/0166-0934(94)90071-X
   Panning M, 2009, EMERG INFECT DIS, V15, P469, DOI 10.3201/eid1503.081104
   Sarzotti-Kelsoe M, 2014, J IMMUNOL METHODS, V409, P131, DOI 10.1016/j.jim.2013.11.022
   Spuul P, 2011, J VIROL, V85, P4739, DOI 10.1128/JVI.00085-11
   Steel JJ, 2013, PLOS ONE, V8, DOI 10.1371/journal.pone.0084930
   STRAUSS JH, 1994, MICROBIOL REV, V58, P491, DOI 10.1128/MMBR.58.3.491-562.1994
   Tzeng WP, 2005, J CLIN MICROBIOL, V43, P879, DOI 10.1128/JCM.43.2.879-885.2005
   Weber C, 2015, PLOS NEGLECT TROP D, V9, DOI 10.1371/journal.pntd.0003684
NR 23
TC 3
Z9 3
U1 0
U2 1
PU MDPI
PI BASEL
PA ST ALBAN-ANLAGE 66, CH-4052 BASEL, SWITZERLAND
EI 1999-4915
J9 VIRUSES-BASEL
JI Viruses-Basel
PD JUL
PY 2021
VL 13
IS 7
AR 1191
DI 10.3390/v13071191
PG 8
WC Virology
WE Science Citation Index Expanded (SCI-EXPANDED)
SC Virology
GA TO6QQ
UT WOS:000677033900001
PM 34206519
OA gold, Green Published
DA 2025-07-26
ER

PT J
AU Schultz, EM
   Jones, TJ
   Xu, SB
   Dean, DD
   Zechmann, B
   Barr, KL
AF Schultz, Emily M.
   Jones, TyAnthony J.
   Xu, Sibei
   Dean, Dana D.
   Zechmann, Bernd
   Barr, Kelli L.
TI Cerebral Organoids Derived from a Parkinson's Patient Exhibit Unique
   Pathogenesis from Chikungunya Virus Infection When Compared to a
   Non-Parkinson's Patient
SO PATHOGENS
LA English
DT Article
DE organoid; induced pluripotent stem cell; Parkinson's disease;
   neurotransmission; neuroimmunity; neuroinflammation; Chikungunya;
   neuroinvasive
ID ACUTE SICKNESS RESPONSE; SUBSTANTIA-NIGRA; BRAIN ORGANOIDS; BONE-MARROW;
   ZIKA VIRUS; DISEASE; EXPRESSION; INVOLVEMENT; CRYSTALLIN; SYSTEM
AB (1) Background: Arboviruses of medical and veterinary significance have been identified on all seven continents, with every human and animal population at risk for exposure. Like arboviruses, chronic neurodegenerative diseases, like Alzheimer's and Parkinson's disease, are found wherever there are humans. Significant differences in baseline gene and protein expression have been determined between human-induced pluripotent stem cell lines derived from non-Parkinson's disease individuals and from individuals with Parkinson's disease. It was hypothesized that these inherent differences could impact cerebral organoid responses to viral infection. (2) Methods: In this study, cerebral organoids from a non-Parkinson's and Parkinson's patient were infected with Chikungunya virus and observed for two weeks. (3) Results: Parkinson's organoids lost mass and exhibited a differential antiviral response different from non-Parkinson's organoids. Neurotransmission data from both infected non-Parkinson's and Parkinson's organoids had dysregulation of IL-1, IL-10, and IL-6. These cytokines are associated with mood and could be contributing to persistent depression seen in patients following CHIKV infection. Both organoid types had increased expression of CXCL10, which is linked to demyelination. (4) Conclusions: The differential antiviral response of Parkinson's organoids compared with non-Parkinson's organoids highlights the need for more research in neurotropic infections in a neurologically compromised host.
C1 [Schultz, Emily M.; Jones, TyAnthony J.; Xu, Sibei; Dean, Dana D.] Baylor Univ, Dept Biol, Waco, TX 76706 USA.
   [Zechmann, Bernd] Baylor Univ, Ctr Microscopy & Imaging, Waco, TX 76706 USA.
   [Barr, Kelli L.] Univ S Florida, Ctr Global Hlth & Infect Dis Res, Tampa, FL 33612 USA.
C3 Baylor University; Baylor University; State University System of
   Florida; University of South Florida
RP Barr, KL (corresponding author), Univ S Florida, Ctr Global Hlth & Infect Dis Res, Tampa, FL 33612 USA.
EM emily_schultzl@baylor.edu; jtyanthony@gmail.com; Julia_Xu1@baylor.edu;
   dana_dean@baylor.edu; Bernd_Zechmann@baylor.edu; barrk@usf.edu
RI Barr, Kelli/I-7508-2019
OI Zechmann, Bernd/0000-0002-7702-2588; Schultz, Emily/0000-0002-1202-198X;
   Barr, Kelli/0000-0001-7943-7181
CR Abdoli A, 2020, HELIYON, V6, DOI 10.1016/j.heliyon.2020.e05645
   [Anonymous], 2018, MOL SYST BIOL, DOI [DOI 10.15252/msb.20177862, DOI 10.1002/cyto.b.21595]
   [Anonymous], 2018, J CLIN PSYCHOPHARM, DOI DOI 10.1097/JCP.0000000000000887
   Ao Z, 2020, ANAL CHEM, V92, P4630, DOI 10.1021/acs.analchem.0c00205
   Armah HB, 2007, BRAIN PATHOL, V17, P354, DOI 10.1111/j.1750-3639.2007.00080.x
   ATCC, 2021, NEUR PROG CELLS DERI NEUR PROG CELLS DERI
   Avirutnan P, 2011, MBIO, V2, DOI 10.1128/mBio.00276-11
   Bakonyi T, 2007, J CLIN MICROBIOL, V45, P3870, DOI 10.1128/JCM.01390-07
   Bardina SV, 2017, J VIROL, V91, DOI 10.1128/JVI.02409-16
   Barr KL, 2019, VIRUSES-BASEL, V11, DOI 10.3390/v11030294
   Barr KL, 2018, FRONT PUBLIC HEALTH, V6, DOI 10.3389/fpubh.2018.00186
   Biller-Takahashi JD, 2015, FISH SHELLFISH IMMUN, V47, P360, DOI 10.1016/j.fsi.2015.09.022
   Bopeththa B V K M, 2017, BMC Res Notes, V10, P655, DOI 10.1186/s13104-017-2954-5
   Bouma EM, 2020, J VIROL, V94, DOI 10.1128/JVI.00274-20
   Brault AC, 2009, VET RES, V40, DOI 10.1051/vetres/2009026
   Caggiu E, 2019, FRONT NEUROL, V10, DOI 10.3389/fneur.2019.00122
   Celli J, 2017, HUM MUTAT, V38, P137, DOI 10.1002/humu.23136
   Cerna F, 1999, AM J NEURORADIOL, V20, P1281
   Cerny T, 2017, NEUROCRIT CARE, V27, P447, DOI 10.1007/s12028-017-0413-8
   Chen SR, 2020, MBIO, V11, DOI 10.1128/mBio.01968-20
   Cheng WJ, 2015, MOL IMMUNOL, V64, P152, DOI 10.1016/j.molimm.2014.11.012
   Clé M, 2020, J NEUROINFLAMM, V17, DOI 10.1186/s12974-020-01904-3
   Clevers H, 2016, CELL, V165, P1586, DOI 10.1016/j.cell.2016.05.082
   Culibrk RA, 2020, FRONT AGING NEUROSCI, V12, DOI 10.3389/fnagi.2020.583884
   Cvejic E, 2014, BRAIN BEHAV IMMUN, V36, P207, DOI 10.1016/j.bbi.2013.11.002
   Davenport BJ, 2020, J VIROL, V94, DOI 10.1128/JVI.02036-19
   Sá PKD, 2017, REV SOC BRAS MED TRO, V50, P265
   Dezonne RS, 2017, SCI REP-UK, V7, DOI 10.1038/srep45091
   Dutta D, 2017, TRENDS MOL MED, V23, P393, DOI 10.1016/j.molmed.2017.02.007
   Duttal D, 2017, CURR OPIN IMMUNOL, V48, P15, DOI 10.1016/j.coi.2017.07.012
   El Kalamouni C, 2019, VIRUSES-BASEL, V11, DOI 10.3390/v11010002
   Oltra JAE, 2020, CLIN PSYCHOPHARM NEU, V18, P352, DOI 10.9758/cpn.2020.18.3.352
   Feldmann K, 2021, GASTROENTEROLOGY, V160, P346, DOI 10.1053/j.gastro.2020.09.010
   Francelle L, 2015, HUM MOL GENET, V24, P1563, DOI 10.1093/hmg/ddu571
   Fuchs A, 2010, CELL HOST MICROBE, V8, P186, DOI 10.1016/j.chom.2010.07.007
   Galet B, 2020, FRONT NEUROL, V11, DOI 10.3389/fneur.2020.01005
   Gan-Or Z, 2018, CURR NEUROL NEUROSCI, V18, DOI 10.1007/s11910-018-0860-4
   Garwood CJ, 2017, NEUROPATH APPL NEURO, V43, P281, DOI 10.1111/nan.12338
   Gérardin P, 2014, PLOS NEGLECT TROP D, V8, DOI 10.1371/journal.pntd.0002996
   Ghatak S, 2019, ELIFE, V8, DOI 10.7554/eLife.50333
   Gherardi MM, 2003, J GEN VIROL, V84, P1961, DOI 10.1099/vir.0.19120-0
   Gilardini Montani MS, 2019, AUTOPHAGY, V15, P652, DOI 10.1080/15548627.2018.1536530
   Gorchakov R, 2012, J VIROL, V86, P6084, DOI 10.1128/JVI.06449-11
   Goureau O, 2020, M S-MED SCI, V36, P600, DOI 10.1051/medsci/2020097
   Grassly NC, 2006, P ROY SOC B-BIOL SCI, V273, P2541, DOI 10.1098/rspb.2006.3604
   Gregianini TS, 2017, REV MED VIROL, V27, DOI 10.1002/rmv.1943
   Guo ML, 2019, BRAIN RES, V1724, DOI 10.1016/j.brainres.2019.146446
   Gutiérrez T, 2014, FRONT ONCOL, V4, DOI 10.3389/fonc.2014.00291
   Hacker Hans, 2006, Sci STKE, V2006, pre13, DOI 10.1126/stke.3572006re13
   Hoarau JJ, 2010, J IMMUNOL, V184, P5914, DOI 10.4049/jimmunol.0900255
   Holmes ZE, 2020, NAT COMMUN, V11, DOI 10.1038/s41467-020-15571-8
   Huang J, 2017, FRONT NEUROL, V8, DOI 10.3389/fneur.2017.00626
   Jablonowska E, 2014, PLOS ONE, V9, DOI 10.1371/journal.pone.0095564
   Jang H, 2009, BBA-MOL BASIS DIS, V1792, P714, DOI 10.1016/j.bbadis.2008.08.001
   Klettner A, 2016, MOVEMENT DISORD, V31, P600, DOI 10.1002/mds.26557
   Kouroupi G, 2017, P NATL ACAD SCI USA, V114, pE3679, DOI 10.1073/pnas.1617259114
   Krokidis MG, 2019, AIMS NEUROSCI, V6, P333, DOI 10.3934/Neuroscience.2019.4.333
   Li FT, 2015, INFLAMMATION, V38, P126, DOI 10.1007/s10753-014-0014-z
   Lin L, 2016, CELL REP, V15, P2411, DOI 10.1016/j.celrep.2016.05.022
   Lind L, 2019, J NEUROINFLAMM, V16, DOI 10.1186/s12974-019-1428-1
   Ma LL, 2019, VIROLOGY, V528, P80, DOI 10.1016/j.virol.2018.11.016
   Mainou BA, 2015, J VIROL, V89, P8701, DOI 10.1128/JVI.00739-15
   Makovoz Bar, 2020, SSRN, P3650574, DOI 10.2139/ssrn.3650574
   Marx V, 2020, NAT METHODS, V17, P961, DOI 10.1038/s41592-020-0964-z
   Mazumdar B, 2012, J VIROL, V86, P2221, DOI 10.1128/JVI.06577-11
   McLoone P, 2021, INT J ENVIRON HEAL R, V31, P762, DOI 10.1080/09603123.2019.1689232
   Mészáros A, 2020, CELLS-BASEL, V9, DOI 10.3390/cells9071614
   Nagatsu T, 2019, J NEURAL TRANSM, V126, P397, DOI 10.1007/s00702-018-1903-3
   Nakashima A, 2013, J NEURAL TRANSM, V120, P49, DOI 10.1007/s00702-012-0828-5
   Nickels SL, 2020, STEM CELL RES, V46, DOI 10.1016/j.scr.2020.101870
   Nugraha B, 2018, EUR HEART J, V39, P4234, DOI 10.1093/eurheartj/ehy765
   Nugraha B, 2019, CLIN PHARMACOL THER, V105, P79, DOI 10.1002/cpt.1286
   Ogata A, 2000, NEUROLOGY, V55, P602, DOI 10.1212/WNL.55.4.602
   Papa A, 2016, J MED VIROL, V88, P21, DOI 10.1002/jmv.24312
   Papariello A, 2020, ASSAY DRUG DEV TECHN, V18, P79, DOI 10.1089/adt.2019.922
   Phani Sudarshan, 2012, Parkinsonism Relat Disord, V18 Suppl 1, pS207, DOI 10.1016/S1353-8020(11)70064-5
   Piraino B, 2012, BRAIN BEHAV IMMUN, V26, P552, DOI 10.1016/j.bbi.2011.12.009
   Prigione A, 2010, STEM CELLS, V28, P721, DOI 10.1002/stem.404
   Quadrato G, 2017, NATURE, V545, P48, DOI 10.1038/nature22047
   Raghavendhar BS, 2019, PLOS ONE, V14, DOI 10.1371/journal.pone.0211036
   Reed PW, 2007, EXP NEUROL, V205, P583, DOI 10.1016/j.expneurol.2007.03.009
   Roberts K., 2002, MOL BIOL CELL
   Robinson RL, 2003, AM J MED, V115, P252, DOI 10.1016/S0002-9343(03)00291-2
   Rocklöv J, 2016, EBIOMEDICINE, V9, P250, DOI 10.1016/j.ebiom.2016.06.009
   Rodríguez-Morales AJ, 2018, CYTOKINE, V102, P161, DOI 10.1016/j.cyto.2017.08.011
   Roy E, 2020, MSPHERE, V5, DOI 10.1128/mSphere.00347-20
   Russell CD, 2017, CLIN MICROBIOL REV, V30, P481, DOI 10.1128/CMR.00090-16
   Santarelli R, 2015, J IMMUNOL RES, V2015, DOI 10.1155/2015/546063
   Santisteban MM, 2013, CURR HYPERTENS REP, V15, P377, DOI 10.1007/s11906-013-0361-4
[truncated: 4,369,058 more chars]
