# Supplementary material for: Resurgent threat in a changing climate: A 20-year bibliometric analysis of global Chikungunya research evolution and pandemic preparedness
Source: PLoS Negl Trop Dis. 2026 Feb 23;20(2):e0013959. doi: 10.1371/journal.pntd.0013959 (PMC12945310; doi:10.1371/journal.pntd.0013959)
Supplement: S1 Appendix — (ZIP) [file pntd.0013959.s001.zip › S1_Zip/S7_Text..txt]

FN Clarivate Analytics Web of Science
VR 1.0
PT J
AU Brugueras, S
   Fernández-Martínez, B
   Martínez-de la Puente, J
   Figuerola, J
   Porro, TM
   Rius, C
   Larrauri, A
   Gómez-Barroso, D
AF Brugueras, Silvia
   Fernandez-Martinez, Beatriz
   Martinez-de la Puente, Josue
   Figuerola, Jordi
   Montalvo Porro, Tomas
   Rius, Cristina
   Larrauri, Amparo
   Gomez-Barroso, Diana
TI Environmental drivers, climate change and emergent diseases transmitted
   by mosquitoes and their vectors in southern Europe: A systematic review
SO ENVIRONMENTAL RESEARCH
LA English
DT Review
DE Anopheles; Aedes; Culex; Dengue; Invasive mosquito species; Malaria;
   West nile virus; Zika; Mosquito borne diseases; Climate
ID WEST-NILE-VIRUS; AEDES-ALBOPICTUS; SPATIAL-DISTRIBUTION; ZIKA VIRUS;
   MALARIA; DYNAMICS; RAINFALL; RISK; SURVEILLANCE; OVIPOSITION
AB Mosquito borne diseases are a group of infections that affect humans. Emerging or reemerging diseases are those that (re)occur in regions, groups or hosts that were previously free from these diseases: dengue virus; chikungunya virus; Zika virus; West Nile fever and malaria. In Europe, these infections are mostly imported; however, due to the presence of competent mosquitoes and the number of trips both to and from endemic areas, these pathogens are potentially emergent or re-emergent. Present and future climatic conditions, as well as meteorological, environmental and demographic aspects are risk factors for the distribution of different vectors and/or diseases. This review aimed to identify and analyze the existing literature on the transmission of mosquito borne diseases and those factors potentially affecting their transmission risk of them in six southern European countries with similar environmental conditions: Croatia, France, Greece, Italy, Portugal and Spain. In addition, we would identify those factors potentially affecting the (re)introduction or spread of mosquito vectors. This task has been undertaken with a focus on the environmental and climatic factors, including the effects of climate change. We undertook a systematic review of the vectors, diseases and their associations with climactic and environmental factors in European countries of the Mediterranean region. We followed the PRISMA guidelines and used explicit and systematic methods to identify, select and critically evaluate the studies which were relevant to the topic. We identified 1302 articles in the first search of the databases. Of those, 160 were selected for full-text review. The final data set included 61 articles published between 2000 and 2017.39.3% of the papers were related with dengue, chikungunya and Zika virus or their vectors. Temperature, precipitation and population density were key factors among others. 32.8% studied West Nile virus and its vectors, being temperature, precipitation and NDVI the most frequently used variables. Malaria have been studied in 23% of the articles, with temperature, precipitation and presence of water indexes as the most used variables. The number of publications focused on mosquito borne diseases is increasing in recent years, reflecting the increased interest in that diseases in southern European countries. Climatic and environmental variables are key factors on mosquitoes' distribution and to show the risk of emergence and/or spread of emergent diseases and to study the spatial changes in that distributions.
C1 [Brugueras, Silvia; Montalvo Porro, Tomas; Rius, Cristina] Agencia Salud Publ Barcelona, Pl Lesseps 1, Barcelona 08023, Spain.
   [Fernandez-Martinez, Beatriz; Larrauri, Amparo; Gomez-Barroso, Diana] Inst Salud Carlos III, Ctr Nacl Epidemiol, Calle Monforte Lemos 5, Madrid 28029, Spain.
   [Martinez-de la Puente, Josue; Figuerola, Jordi] Estn Biol Donana EBD CSIC, Calle Amer Vespucio 26, E-41092 Seville, Spain.
   [Brugueras, Silvia; Fernandez-Martinez, Beatriz; Martinez-de la Puente, Josue; Figuerola, Jordi; Montalvo Porro, Tomas; Rius, Cristina; Larrauri, Amparo; Gomez-Barroso, Diana] CIBER Epidemiol & Salud Publ, Calle Monforte Lemos 5, Madrid 28029, Spain.
C3 Public Health Agency of Barcelona; Instituto de Salud Carlos III; Centro
   Nacional de Epidemiologia (CNE); Consejo Superior de Investigaciones
   Cientificas (CSIC); CSIC - Estacion Biologica de Donana (EBD); CIBER -
   Centro de Investigacion Biomedica en Red; CIBERESP
RP Gómez-Barroso, D (corresponding author), Calle Monforte Lemos 5, Madrid 28029, Spain.
EM dgomez@isciii.es
RI ; Larrauri, Amparo/Q-9613-2017; Figuerola, Jordi/B-7917-2008;
   Martínez-de la Puente, Josué/E-8597-2011; Gomez-Barroso,
   Diana/Q-5417-2018; rius, cristina/I-4602-2018; Martinez de la Puente,
   Josue/E-8597-2011
OI Brugueras Torrella, Silvia/0000-0001-6439-0050; Larrauri,
   Amparo/0000-0002-1704-2245; Fernandez-Martinez,
   Beatriz/0000-0001-8831-3164; Figuerola, Jordi/0000-0002-4664-9011;
   Gomez-Barroso, Diana/0000-0001-7388-1767; Martinez de la Puente,
   Josue/0000-0001-8055-4115; Montalvo Porro, Tomas/0000-0002-9060-3205
FU Instituto de Salud Carlos III [PI18/00850]; European Union
   (ERDF7ESF,"Investing in your future"); Spanish Ministry of Science and
   Innovation [CGL 201565055-P, PGC 2018-095704-B-100]
FX This study was supported by project PI18/00850, funded by Instituto de
   Salud Carlos III and co-funded by European Union (ERDF7ESF,"Investing in
   your future"). JF and JMP were funded by projects CGL 201565055-P and
   PGC 2018-095704-B-100 from the Spanish Ministry of Science and
   Innovation.
CR Tran A, 2014, INT J HEALTH GEOGR, V13, DOI 10.1186/1476-072X-13-26
   [Anonymous], 2007, EURO SURVEILL
   [Anonymous], 2018, Epidemiological update: West Nile virus transmission season in Europe, 2018
   [Anonymous], 2017, EP SURV REP MAL GREE
   Baldacchino F, 2017, REMOTE SENS-BASEL, V9, DOI 10.3390/rs9070749
   Benali A, 2014, REMOTE SENS ENVIRON, V145, P116, DOI 10.1016/j.rse.2014.01.014
   Bhatt S, 2013, NATURE, V496, P504, DOI 10.1038/nature12060
   Duffy MR, 2009, NEW ENGL J MED, V360, P2536, DOI 10.1056/NEJMoa0805715
   Engler O, 2013, INT J ENV RES PUB HE, V10, P4869, DOI 10.3390/ijerph10104869
   European Centre for Disease Prevention and Control (ECDC), Surveillance Atlas of Infectious Diseases
   European Centre for Disease Prevention and Control (ECDC), 2014, Mission Report
   Ferraguti M, 2016, SCI REP-UK, V6, DOI 10.1038/srep29002
   Fischer D, 2013, INT J HEALTH GEOGR, V12, DOI 10.1186/1476-072X-12-51
   Fischer D, 2011, GLOBAL PLANET CHANGE, V78, P54, DOI 10.1016/j.gloplacha.2011.05.008
   Gomes E, 2016, PLOS ONE, V11, DOI 10.1371/journal.pone.0164788
   Gubler DJ, 2017, J INFECT DIS, V216, pS860, DOI 10.1093/infdis/jix451
   Guisan A, 2000, ECOL MODEL, V135, P147, DOI 10.1016/S0304-3800(00)00354-9
   Guzzetta G, 2016, PLOS NEGLECT TROP D, V10, DOI 10.1371/journal.pntd.0004762
   Hutchinson R.A., 2004, Mosquito borne diseases in England: past, present and future risks, with special reference to malaria in the Kent Marshes
   Jian Y, 2014, ECOL MODEL, V272, P301, DOI 10.1016/j.ecolmodel.2013.10.019
   Kuhn KG, 2002, J MED ENTOMOL, V39, P621, DOI 10.1603/0022-2585-39.4.621
   La Ruche G, 2010, EUROSURVEILLANCE, V15, P2
   Linard C, 2009, ECOHEALTH, V6, P135, DOI 10.1007/s10393-009-0236-y
   Liu-Helmersson J, 2016, EBIOMEDICINE, V7, P267, DOI 10.1016/j.ebiom.2016.03.046
   Loetti V., 2011, Journal of Natural History, V45, P2203, DOI 10.1080/00222933.2011.590946
   Lourenço J, 2014, PLOS NEGLECT TROP D, V8, DOI 10.1371/journal.pntd.0003083
   Lourenço PM, 2011, J VECTOR ECOL, V36, P279, DOI 10.1111/j.1948-7134.2011.00168.x
   Manica M, 2016, PLOS NEGLECT TROP D, V10, DOI 10.1371/journal.pntd.0004758
   Marcantonio M, 2015, PLOS ONE, V10, DOI 10.1371/journal.pone.0121158
   Marini G, 2016, PLOS ONE, V11, DOI 10.1371/journal.pone.0154018
   Martinez-de la Puente J, 2018, SCI REP-UK, V8, DOI 10.1038/s41598-018-20825-z
   Merdic E, 2004, J VECTOR ECOL, V29, P257
   Minakawa N, 2005, AM J TROP MED HYG, V73, P157, DOI 10.4269/ajtmh.2005.73.157
   Monge S, 2020, ACTA TROP, V205, DOI 10.1016/j.actatropica.2020.105402
   Moyne O., 2015, EPIDEMIOL SANTE ANIM, V67, P77
   Mughini-Gras L, 2014, ECOHEALTH, V11, P120, DOI 10.1007/s10393-013-0878-7
   Mulatti P, 2014, PARASITE VECTOR, V7, DOI 10.1186/1756-3305-7-26
   Neteler M, 2011, INT J HEALTH GEOGR, V10, DOI 10.1186/1476-072X-10-49
   Olaso A, 2017, ENFERM INFEC MICR CL, V35, P541, DOI [10.1016/j.eimc.2016.11.003, 10.1016/j.eimce.2016.11.005]
   Paaijmans KP, 2007, PLOS ONE, V2, DOI 10.1371/journal.pone.0001146
   Parham PE, 2010, ENVIRON HEALTH PERSP, V118, P620, DOI 10.1289/ehp.0901256
   Paz S, 2015, PHILOS T R SOC B, V370, DOI 10.1098/rstb.2013.0561
   Paz S, 2013, PLOS ONE, V8, DOI 10.1371/journal.pone.0056398
   Peel MC, 2007, HYDROL EARTH SYST SC, V11, P1633, DOI 10.5194/hess-11-1633-2007
   Pergantas P, 2017, PLOS ONE, V12, DOI 10.1371/journal.pone.0178836
   Pettersson JHO, 2016, MBIO, V7, DOI [10.1128/mBio.01239-16, 10.1128/mbio.01239-16]
   Piperaki ET, 2016, CLIN MICROBIOL INFEC, V22, P487, DOI 10.1016/j.cmi.2016.04.023
   Poncon N, 2007, MED VET ENTOMOL, V21, P350, DOI 10.1111/j.1365-2915.2007.00701.x
   Poncon N, 2008, MALARIA J, V7, DOI 10.1186/1475-2875-7-147
   POPE KO, 1994, ECOL APPL, V4, P81, DOI 10.2307/1942117
   Rizzoli A, 2015, PARASITE VECTOR, V8, DOI 10.1186/s13071-015-0831-4
   Roche B, 2015, PLOS ONE, V10, DOI 10.1371/journal.pone.0125600
   Rochlin I, 2016, NAT COMMUN, V7, DOI 10.1038/ncomms13604
   Rocklöv J, 2016, EBIOMEDICINE, V9, P250, DOI 10.1016/j.ebiom.2016.06.009
   Rodríguez-Prieto V, 2012, EPIDEMIOL INFECT, V140, P1617, DOI 10.1017/S0950268811002366
   Rogers DJ, 2014, ACTA TROP, V129, P1, DOI 10.1016/j.actatropica.2013.08.008
   Roiz D, 2015, PLOS ONE, V10, DOI 10.1371/journal.pone.0128112
   Roiz D, 2015, PLOS NEGLECT TROP D, V9, DOI 10.1371/journal.pntd.0003854
   Roiz D, 2014, PARASITE VECTOR, V7, DOI 10.1186/1756-3305-7-333
   Roiz D, 2012, J VECTOR ECOL, V37, P20, DOI 10.1111/j.1948-7134.2012.00196.x
   Roiz D, 2011, PLOS ONE, V6, DOI 10.1371/journal.pone.0014800
   Roiz D, 2010, VECTOR-BORNE ZOONOT, V10, P811, DOI 10.1089/vbz.2009.0098
   Romi R, 2012, EUROSURVEILLANCE, V17, P14
   Rosà R, 2014, PARASITE VECTOR, V7, DOI 10.1186/1756-3305-7-269
   Sainz-Elipe S, 2010, MALARIA J, V9, DOI 10.1186/1475-2875-9-221
   Sánchez-Gómez A, 2017, ACTA TROP, V169, P163, DOI 10.1016/j.actatropica.2017.02.022
   Sandholt I, 2002, REMOTE SENS ENVIRON, V79, P213, DOI 10.1016/S0034-4257(01)00274-7
   Santos J, 2017, ACTA TROP, V168, P80, DOI 10.1016/j.actatropica.2017.01.015
   Semenza JC, 2018, FEMS MICROBIOL LETT, V365, DOI 10.1093/femsle/fnx244
   Semenza JC, 2016, ENVIRON HEALTH-GLOB, V15, DOI 10.1186/s12940-016-0105-4
   Shililu J, 2003, J MED ENTOMOL, V40, P921, DOI 10.1603/0022-2585-40.6.921
   Stilianakis NI, 2016, PLOS ONE, V11, DOI 10.1371/journal.pone.0161510
   Succo T, 2016, EUROSURVEILLANCE, V21, P5, DOI 10.2807/1560-7917.ES.2016.21.21.30240
   Sudre B, 2013, EMERG INFECT DIS, V19, P784, DOI 10.3201/eid1905.120811
   Thomas SM, 2012, PARASITE VECTOR, V5, DOI 10.1186/1756-3305-5-100
   Tilston N, 2009, INT J HEALTH GEOGR, V8, DOI 10.1186/1476-072X-8-61
   Toma L, 2003, J AM MOSQUITO CONTR, V19, P19
   Tomasello D, 2013, TRAVEL MED INFECT DI, V11, P274, DOI 10.1016/j.tmaid.2013.07.006
   Tran Annelise, 2007, Vet Ital, V43, P687
   Tran A, 2013, INT J ENV RES PUB HE, V10, P1698, DOI 10.3390/ijerph10051698
   Tran A, 2008, INT J HEALTH GEOGR, V7, DOI 10.1186/1476-072X-7-9
   Tsai TF, 1998, LANCET, V352, P767, DOI 10.1016/S0140-6736(98)03538-7
   Valdez LD, 2017, J THEOR BIOL, V421, P28, DOI 10.1016/j.jtbi.2017.03.024
   Valiakos G, 2014, PLOS ONE, V9, DOI 10.1371/journal.pone.0096935
   Velasco E, 2017, MALARIA J, V16, DOI 10.1186/s12936-017-1915-8
   Venturi G, 2017, EUROSURVEILLANCE, V22, P11, DOI 10.2807/1560-7917.ES.2017.22.39.17-00646
   Vogels CBF, 2017, SCI REP-UK, V7, DOI 10.1038/s41598-017-05185-4
   Vogels CBF, 2016, PLOS ONE, V11, DOI 10.1371/journal.pone.0166959
   WHO, 2012, GLOB STRAT DENG
   WHO, 2018, MAL REP 2018
   Zitko T, 2014, J MED ENTOMOL, V51, P760, DOI 10.1603/ME13071
NR 91
TC 122
Z9 126
U1 3
U2 73
PU ACADEMIC PRESS INC ELSEVIER SCIENCE
PI SAN DIEGO
PA 525 B ST, STE 1900, SAN DIEGO, CA 92101-4495 USA
SN 0013-9351
EI 1096-0953
J9 ENVIRON RES
JI Environ. Res.
PD DEC
PY 2020
VL 191
AR 110038
DI 10.1016/j.envres.2020.110038
PG 17
WC Environmental Sciences; Public, Environmental & Occupational Health
WE Science Citation Index Expanded (SCI-EXPANDED)
SC Environmental Sciences & Ecology; Public, Environmental & Occupational
   Health
GA OP3GW
UT WOS:000587971600029
PM 32810503
OA Green Published, hybrid
DA 2025-07-26
ER

PT J
AU Buss, I
   Genton, B
   D'Acremont, V
AF Buss, Imogen
   Genton, Blaise
   D'Acremont, Valerie
TI Aetiology of fever in returning travellers and migrants: a systematic
   review and meta-analysis
SO JOURNAL OF TRAVEL MEDICINE
LA English
DT Review
DE Predictor; likelihood ratio; COVID-19; diagnosis; febrile; tropical
   disease; guidelines
ID GEOSENTINEL SURVEILLANCE; PRACTICE GUIDELINES; HOSPITAL ADMISSIONS;
   PREDICTIVE FACTORS; CHIKUNGUNYA VIRUS; IMPORTED MALARIA; ENDEMIC AREAS;
   ILLNESS; DIAGNOSIS; DISEASE
AB Background: Numerous publications focus on fever in returning travellers, but there is no known systematic review considering all diseases, or all tropical diseases causing fever. Such a review is necessary in order to develop appropriate practice guidelines. Objectives: Primary objectives of this review were (i) to determine the aetiology of fever in travellers/migrants returning from (sub) tropical countries as well as the proportion of patients with specific diagnoses, and (ii) to assess the predictors for specific tropical diseases. Method: Embase, MEDLINE and Cochrane Library were searched with terms combining fever and travel/migrants. All studies focusing on causes of fever in returning travellers and/or clinical and laboratory predictors of tropical diseases were included. Meta-analyses were performed on frequencies of etiological diagnoses. Results: 10 064 studies were identified; 541 underwent full-text review; 30 met criteria for data extraction. Tropical infections accounted for 33% of fever diagnoses, with malaria causing 22%, dengue 5% and enteric fever 2%. Non-tropical infections accounted for 36% of febrile cases, with acute gastroenteritis causing 14% and respiratory tract infections 13%. Positive likelihood ratios demonstrated that splenomegaly, thrombocytopenia and hyperbilirubinemia were respectively 5-14, 3-11 and 5-7 times more likely in malaria than non-malaria patients. High variability of results between studies reflects heterogeneity in study design, regions visited, participants' characteristics, setting, laboratory investigations performed and diseases included. Conclusion: Malaria accounted for one-fifth of febrile cases, highlighting the importance of rapid malaria testing in febrile returning travellers, followed by other rapid tests for common tropical diseases. High variability between studies highlights the need to harmonize study designs and to promote multi-centre studies investigating predictors of diseases, including of lower incidence, which may help to develop evidence-based guidelines. The use of clinical decision support algorithms by health workers which incorporate clinical predictors, could help standardize studies as well as improve quality of recommendations.
C1 [Buss, Imogen; Genton, Blaise; D'Acremont, Valerie] Univ Lausanne, Ctr Primary Care & Publ Hlth Unisante, Lausanne, Switzerland.
   [Genton, Blaise; D'Acremont, Valerie] Univ Basel, Swiss Trop & Publ Hlth Inst, Basel, Switzerland.
C3 Swiss School of Public Health (SSPH+); University of Lausanne; Swiss
   School of Public Health (SSPH+); University of Basel; Swiss Tropical &
   Public Health Institute
RP Genton, B (corresponding author), Univ Lausanne, Ctr Primary Care & Publ Hlth Unisante, Lausanne, Switzerland.; Genton, B (corresponding author), Univ Basel, Swiss Trop & Publ Hlth Inst, Basel, Switzerland.
EM blaise.genton@unisante.ch
CR Ambresin AE, 2007, COMPUT METH PROG BIO, V85, P19, DOI 10.1016/j.cmpb.2006.09.004
   [Anonymous], 2017, STESASERA404 UN
   [Anonymous], International tourism highlights - 2019 edition, DOI [10.18111/9789284421152., DOI 10.18111/9789284421152]
   Ansart S, 2010, J TRAVEL MED, V17, P124, DOI 10.1111/j.1708-8305.2009.00382.x
   Avni C, 2018, EMERG INFECT DIS, V24, P790, DOI 10.3201/eid2404.171542
   Badiaga S, 2002, J TRAVEL MED, V9, P117, DOI 10.2310/7060.2002.23842
   Bailey MS, 2011, J ROY ARMY MED CORPS, V157, P150, DOI 10.1136/jramc-157-02-05
   Bartalesi F, 2014, ANN RHEUM DIS, V73, P794, DOI 10.1136/annrheumdis-2013-203848
   Boggild A K, 2014, Can Commun Dis Rep, V40, P313
   Boggild Andrea K, 2016, CMAJ Open, V4, pE352
   Boggild AK, 2015, ANN INTERN MED, V162, P757, DOI 10.7326/M15-0074
   Boggild Andrea K, 2014, Open Med, V8, pe20
   Bottieau E, 2007, MEDICINE, V86, P18, DOI 10.1097/MD.0b013e3180305c48
   Bottieau E, 2006, ARCH INTERN MED, V166, P1642, DOI 10.1001/archinte.166.15.1642
   Camps M, 2008, J MED VIROL, V80, P711, DOI 10.1002/jmv.21086
   Casalino E, 2002, ARCH INTERN MED, V162, P1625, DOI 10.1001/archinte.162.14.1625
   Collier A, 2016, CAN J EMERG MED, V18, pS54
   Cooper EC, 2014, J TRAVEL MED, V21, P235, DOI 10.1111/jtm.12122
   Crawshaw AF, 2018, PUBLIC HEALTH, V158, P198, DOI 10.1016/j.puhe.2018.01.018
   D'Acremont V, 2002, AM J TROP MED HYG, V66, P481, DOI 10.4269/ajtmh.2002.66.481
   D'Acremont V, 2003, J TRAVEL MED, V10, pS25
   Epelboin L, 2020, J TRAVEL MED, V27, DOI 10.1093/jtm/taaa114
   Freedman DO, 2006, NEW ENGL J MED, V354, P119, DOI 10.1056/NEJMoa051331
   Griffiths KM, 2018, J TRAVEL MED, V25, DOI 10.1093/jtm/tay007
   Grimes DA, 2005, LANCET, V365, P1500, DOI 10.1016/S0140-6736(05)66422-7
   Grobusch MP, 2018, TRAVEL MED INFECT DI, V24, P1, DOI 10.1016/j.tmaid.2018.06.009
   Hadano Y, 2016, INT J GEN MED, V9, P355, DOI 10.2147/IJGM.S117513
   Huits R, 2018, CLIN MICROBIOL INFEC, V24, P78, DOI 10.1016/j.cmi.2017.06.004
   Huits R, 2017, OPEN FORUM INFECT DI, V4, DOI 10.1093/ofid/ofw273
   Jensenius M, 2013, AM J TROP MED HYG, V88, P397, DOI 10.4269/ajtmh.12-0551
   Kain D, 2019, J TRAVEL MED, V26, DOI 10.1093/jtm/taz059
   Kent Peter, 2016, J Physiother, V62, P231, DOI 10.1016/j.jphys.2016.08.008
   Leblebicioglu H, 2016, TRAVEL MED INFECT DI, V14, P73, DOI 10.1016/j.tmaid.2016.03.002
   Leder K, 2013, ANN INTERN MED, V158, P456, DOI 10.7326/0003-4819-158-6-201303190-00005
   Lev D, 2020, J TRAVEL MED, V27, DOI 10.1093/jtm/taaa067
   Matono T, 2017, PLOS ONE, V12, DOI 10.1371/journal.pone.0179814
   McDonald CR, 2018, MALARIA J, V17, DOI 10.1186/s12936-018-2488-x
   McGee S, 2002, J GEN INTERN MED, V17, P646
   Medlock JM, 2015, LANCET INFECT DIS, V15, P721, DOI 10.1016/S1473-3099(15)70091-5
   Mendelson M, 2014, EMERG INFECT DIS, V20, P532, DOI 10.3201/eid2004.131128
   Mizuno Y, 2009, TRAVEL MED INFECT DI, V7, P296, DOI 10.1016/j.tmaid.2009.03.002
   Moga C., 2012, Development of a quality appraisal tool for case series studies using a modified Delphi technique
   Moher D, 2009, BMJ-BRIT MED J, V339, DOI [10.1016/j.ijsu.2010.02.007, 10.1371/journal.pmed.1000097, 10.1136/bmj.b2535, 10.1136/bmj.i4086, 10.1136/bmj.b2700, 10.1186/2046-4053-4-1, 10.1016/j.ijsu.2010.07.299]
   Notario NM, 2017, REV ESP QUIM, V30, P436
   Mueller Y, 2014, J TRAVEL MED, V21, P169, DOI 10.1111/jtm.12099
   Murad MH, 2017, MAYO CLIN PROC, V92, P423, DOI 10.1016/j.mayocp.2017.01.001
   Murad MH, 2018, BMJ EVID-BASED MED, V23, P60, DOI 10.1136/bmjebm-2017-110853
   Naudin J, 2012, ARCH DIS CHILD, V97, P107, DOI 10.1136/archdischild-2011-300175
   O'Brien D, 2001, CLIN INFECT DIS, V33, P603, DOI 10.1086/322602
   O'Brien DP, 2006, J TRAVEL MED, V13, P145, DOI 10.1111/j.1708-8305.2006.00033.x
   Olivero RM, 2016, AM J TROP MED HYG, V95, P1130, DOI 10.4269/ajtmh.16-0159
   Parola Philippe, 2006, Travel Med Infect Dis, V4, P61, DOI 10.1016/j.tmaid.2005.01.002
   Pisutsan P, 2019, J TRAVEL MED, V26, DOI 10.1093/jtm/taz045
   Renzaho A., 2016, GLOBALISATION MIGRAT
   Rezza G, 2007, LANCET, V370, P1840, DOI 10.1016/S0140-6736(07)61779-6
   Ryan Sadie J, 2019, PLoS Negl Trop Dis, V13, pe0007213, DOI 10.1371/journal.pntd.0007213
   Siikamäki HM, 2011, J TRAVEL MED, V18, P239, DOI 10.1111/j.1708-8305.2011.00532.x
   Stienlauf S, 2005, J TRAVEL MED, V12, P136, DOI 10.2310/7060.2005.12308
   The World Health Organization, 2019, DENG SIT UPD NUMB 57
   West NS, 2003, ARCH DIS CHILD, V88, P432, DOI 10.1136/adc.88.5.432
   who, Dengue and severe dengue
   Wilson ME, 2007, CLIN INFECT DIS, V44, P1560, DOI 10.1086/518173
   Wolinsky H, 2008, EMBO REP, V9, P714, DOI 10.1038/embor.2008.144
   Zeng Xiantao, 2015, J Evid Based Med, V8, P2, DOI 10.1111/jebm.12141
NR 64
TC 38
Z9 38
U1 0
U2 5
PU OXFORD UNIV PRESS INC
PI CARY
PA JOURNALS DEPT, 2001 EVANS RD, CARY, NC 27513 USA
SN 1195-1982
EI 1708-8305
J9 J TRAVEL MED
JI J. Travel Med.
PD DEC
PY 2020
VL 27
IS 8
AR taaa207
DI 10.1093/jtm/taaa207
PG 12
WC Public, Environmental & Occupational Health; Infectious Diseases;
   Medicine, General & Internal
WE Science Citation Index Expanded (SCI-EXPANDED)
SC Public, Environmental & Occupational Health; Infectious Diseases;
   General & Internal Medicine
GA PQ9BJ
UT WOS:000606836400029
PM 33146395
OA Bronze, Green Published
DA 2025-07-26
ER

PT J
AU Câmara, DCP
   Pinel, CD
   Rocha, GP
   Codeço, CT
   Honório, NA
AF Camara, Daniel Cardoso Portela
   Pinel, Celio da Silva
   Rocha, Glaucio Pereira
   Codeco, Claudia Torres
   Honorio, Nildimar Alves
TI Diversity of mosquito (Diptera: Culicidae) vectors in a heterogeneous
   landscape endemic for arboviruses
SO ACTA TROPICA
LA English
DT Article
DE Mosquito vectors; Mosquito diversity; Spatial distribution;
   Heterogeneous landscape; Arboviruses
ID AEDES-SCAPULARIS DIPTERA; YELLOW-FEVER; HABITAT SEGREGATION;
   CHIKUNGUNYA-VIRUS; LAND-USE; SOUTHEASTERN BRAZIL; SPECIES-DIVERSITY;
   BREEDING PLACES; SAO-PAULO; ALBOPICTUS
AB Background: In Brazil and several countries in the Americas, where dengue, chikungunya and Zika are co circulating, there is a need to understand how different mosquito species relate to landscape and humans. Mosquito ecology and distribution, especially at finer spatial scales, are key factors to study since the relationship of mosquito communities to their habitats might have important consequences in the risk of disease transmission to humans. The aim of this study was to evaluate the diversity of resident culicids along heterogeneous landscapes in different endemic cities for dengue, chikungunya and Zika.
   Methods: Fourteen collection sites were randomly selected in six landscapes characterized as urban, periurban and rural along two endemic metropolitan cities in Rio de Janeiro, Brazil: Itaborai and Cachoeiras de Macacu, Rio de Janeiro. In each site, adult mosquito collections were performed using different traps and backpack aspiration. Collections took place during the rainy and dry seasons of 2015 and 2016. To measure diversity in each landscape, we generated species accumulation curves and used different indexes: rarefied species richness, Chao1-bc and ACE-1. Mosquito habitat segregation along different land use types was measured with a partial canonical correspondence analysis (pCCA). Generalized linear mixed models (GLMM) were used to model the probability of occurrence of the most abundant species along an Urban-Forest gradient.
   Results: A total of 13,462 adult mosquitoes from 10 genera and 41 species were collected. The most abundant species were Culex quinquefasciatus Say, 1823, Aedes aegypti (Linnaeus, 1762) and Aedes albopictus (Skuse, 1895). There was a significant association between rarefied species richness and landscape, with higher richness in the Rural landscape. The number of observed species was matched only in the Urban landscape. Most species showed segregation along an Urban-Forest gradient, and the great majority were associated with forested habitats. We were able to fit prediction models for six mosquito species.
   Discussion: The paper discusses the impact of human activities on landscape and its effects on mosquito populations, focusing on the segregation of different known vector species and their proximity to human altered environments. Most of these species are known arbovirus vectors and knowledge of their distribution are key elements that health authorities should take into account when planning arbovirus surveillance and vector control activities.
C1 [Camara, Daniel Cardoso Portela; Honorio, Nildimar Alves] Fundacao Oswaldo Cruz, Inst Oswaldo Cruz, Lab Mosquitos Transmissores Hematozoarios LATHEMA, Rio De Janeiro, Brazil.
   [Camara, Daniel Cardoso Portela; Pinel, Celio da Silva; Rocha, Glaucio Pereira; Honorio, Nildimar Alves] Fundacao Oswaldo Cruz, Nucleo Operac Sentinela Mosquitos Vetores NOSMOVE, Rio De Janeiro, Brazil.
   [Camara, Daniel Cardoso Portela; Codeco, Claudia Torres] Fundacao Oswaldo Cruz, Programa Comp Cient PROCC, Rio De Janeiro, Brazil.
C3 Fundacao Oswaldo Cruz; Fundacao Oswaldo Cruz; Fundacao Oswaldo Cruz
RP Câmara, DCP (corresponding author), Fundacao Oswaldo Cruz, Inst Oswaldo Cruz, Lab Mosquitos Transmissores Hematozoarios LATHEMA, Rio De Janeiro, Brazil.; Câmara, DCP (corresponding author), Fundacao Oswaldo Cruz, Nucleo Operac Sentinela Mosquitos Vetores NOSMOVE, Rio De Janeiro, Brazil.; Câmara, DCP (corresponding author), Fundacao Oswaldo Cruz, Programa Comp Cient PROCC, Rio De Janeiro, Brazil.
EM dcpcamara@gmail.com; pinelcelio@gmail.com; glaucioprocha@gmail.com;
   codeco@fiocruz.br; honorio@ioc.fiocruz.br
RI ; Câmara, Daniel/S-3504-2018; Honorio, Nildimar A./I-9401-2018; Camara,
   Daniel Cardoso Portela/S-3504-2018; Honório, Nildimar/JWP-1565-2024
OI codeco, claudia torres/0000-0003-1174-178X; Honorio, Nildimar
   A./0000-0002-2535-3844; Camara, Daniel Cardoso
   Portela/0000-0002-5439-4477; 
FU Coordenacao de Aperfeicoamento de Pessoal de Nivel Superior - CAPES;
   Fundacao Carlos Chagas Filho de Amparo a Pesquisa do Estado do Rio de
   Janeiro - FAPERJ [E-26/102.241/2013, 401542/2015-7,
   E-26/010.001610/2016, E-26/202.736/2018]; Programa de PosGraduacao em
   Medicina Tropical - Instituto Oswaldo Cruz/Fiocruz
FX This work was supported by grants from: Coordenacao de Aperfeicoamento
   de Pessoal de Nivel Superior - CAPES; Fundacao Carlos Chagas Filho de
   Amparo a Pesquisa do Estado do Rio de Janeiro - FAPERJ (grant nos.
   E-26/102.241/2013; 401542/2015-7; E-26/010.001610/2016 and
   E-26/202.736/2018); Programa de PosGraduacao em Medicina Tropical -
   Instituto Oswaldo Cruz/Fiocruz. The funders had no role in study design,
   data collection and analysis, decision to publish, or preparation of the
   manuscript.
CR [Anonymous], **DATA OBJECT**
   [Anonymous], **DATA OBJECT**
   [Anonymous], **DATA OBJECT**
   Azar SR, 2017, AM J TROP MED HYG, V97, P330, DOI 10.4269/ajtmh.16-0969
   Borcard D, 2011, USE R, P1, DOI 10.1007/978-1-4419-7976-6
   Braga IA, 2007, EPIDEMIOL SERV SAUDE, V16, P113
   Braks MAH, 2003, J MED ENTOMOL, V40, P785, DOI 10.1603/0022-2585-40.6.785
   Camargo-Neves Vera L. F. de, 2005, Cad. Saúde Pública, V21, P1278, DOI 10.1590/S0102-311X2005000400031
   Cardoso JD, 2010, EMERG INFECT DIS, V16, P1918, DOI 10.3201/eid1612.100608
   Ceretti W, 2015, J AM MOSQUITO CONTR, V31, P172, DOI 10.2987/14-6457R
   CHAO A, 1992, J AM STAT ASSOC, V87, P210, DOI 10.2307/2290471
   Chao A, 2000, STAT SINICA, V10, P227
   Chao A, 2016, WILEY STATSREF STAT, P1, DOI DOI 10.1002/9781118445112.STAT03432.PUB2
   Chouin-Carneiro T, 2016, PLOS NEGLECT TROP D, V10, DOI 10.1371/journal.pntd.0004543
   Conn JE, 2002, AM J TROP MED HYG, V66, P18, DOI 10.4269/ajtmh.2002.66.18
   Consoli RA., 1994, PRINCIPAIS MOSQUITOS, DOI DOI 10.7476/9788575412909
   Cox J, 2007, AM J TROP MED HYG, V76, P820, DOI 10.4269/ajtmh.2007.76.820
   daSilva AM, 1996, REV SAUDE PUBL, V30, P103, DOI 10.1590/S0034-89101996000100014
   de Figueiredo MLG, 2010, VIROL J, V7, DOI 10.1186/1743-422X-7-152
   Diallo D, 2014, PLOS ONE, V9, DOI 10.1371/journal.pone.0109442
   Diallo D, 2012, PLOS NEGLECT TROP D, V6, DOI 10.1371/journal.pntd.0001649
   Diallo M, 2005, AM J TROP MED HYG, V73, P445, DOI 10.4269/ajtmh.2005.73.445
   Diallo M, 1999, AM J TROP MED HYG, V60, P281, DOI 10.4269/ajtmh.1999.60.281
   Dick OB, 2012, AM J TROP MED HYG, V87, P584, DOI 10.4269/ajtmh.2012.11-0770
   Dorville LFM, 1996, STUD NEOTROP FAUNA E, V31, P68, DOI 10.1076/snfe.31.2.68.13331
   Ellis EC, 2008, FRONT ECOL ENVIRON, V6, P439, DOI 10.1890/070062
   Fernandes RS, 2019, SCI REP-UK, V9, DOI 10.1038/s41598-019-56669-4
   Fischer S, 2004, J VECTOR ECOL, V29, P365
   Forattini O P, 1981, Rev Saude Publica, V15, P557, DOI 10.1590/S0034-89101981000600001
   Forattini O.P., 2002, IDENTIFICACAO BIOL
   Forattini OP, 1997, REV SAUDE PUBL, V31, P519, DOI 10.1590/S0034-89101997000600013
   Goodrich G., 2020, rstanarm: bayesian applied regression modeling via Stan
   Gubler DJ, 2004, COMP IMMUNOL MICROB, V27, P319, DOI 10.1016/j.cimid.2004.03.013
   HECK KL, 1975, ECOLOGY, V56, P1459, DOI 10.2307/1934716
   Higgs S, 2015, VECTOR-BORNE ZOONOT, V15, P231, DOI 10.1089/vbz.2014.1745
   Honório NA, 2001, REV SAUDE PUBL, V35, P385, DOI 10.1590/S0034-89102001000400009
   Honório NA, 2018, PLOS NEGLECT TROP D, V12, DOI 10.1371/journal.pntd.0006521
   Honório NA, 2009, CAD SAUDE PUBLICA, V25, P1203, DOI 10.1590/S0102-311X2009000600003
   Hortal J, 2006, J ANIM ECOL, V75, P274, DOI 10.1111/j.1365-2656.2006.01048.x
   INEA-Instituto Estadual do Ambiente, 2011, EST AMB IND RIO JAN
   Iversson L B, 1980, Rev Saude Publica, V14, P9, DOI 10.1590/S0034-89101980000100002
   Johnson MF, 2008, J MED ENTOMOL, V45, P1023, DOI 10.1603/0022-2585(2008)45[1023:LUAMDI]2.0.CO;2
   Juliano SA, 2009, ANNU REV ENTOMOL, V54, P37, DOI 10.1146/annurev.ento.54.110807.090611
   JUPP PG, 1990, J AM MOSQUITO CONTR, V6, P415
   Keesing F, 2006, ECOL LETT, V9, P485, DOI 10.1111/j.1461-0248.2006.00885.x
   KLEIN TA, 1992, MEM I OSWALDO CRUZ, V87, P141, DOI 10.1590/S0074-02761992000100021
   Lane J., 1942, ARQ ZOOL ESTADO SAO PAULO, V3, P473
   Lane J., 1953, NEOTROPICAL CULICIDA
   Cavalcante KRLJ, 2017, EPIDEMIOL SERV SAUDE, V26, P617, DOI 10.5123/S1679-49742017000300018
   Lopes J, 1997, REV SAUDE PUBL, V31, P370, DOI 10.1590/S0034-89101997000400006
   Marcondes CB, 2010, Rev Biomed, V21, P221
   MITCHELL CJ, 1985, AM J TROP MED HYG, V34, P945, DOI 10.4269/ajtmh.1985.34.945
   Monath TP, 2015, J CLIN VIROL, V64, P160, DOI 10.1016/j.jcv.2014.08.030
   Morens DM, 2004, NATURE, V430, P242, DOI 10.1038/nature02759
   Musso D, 2016, CLIN MICROBIOL REV, V29, P487, DOI 10.1128/CMR.00072-15
   Muturi EJ, 2006, J VECTOR ECOL, V31, P129, DOI 10.3376/1081-1710(2006)31[129:MSDAAI]2.0.CO;2
   Norris DouglasE., 2004, EcoHealth, V1, P19, DOI DOI 10.1007/S10393-004-0008-7
   Oksanen J, 2015, VEGAN COMMUNITY ECOL
   Ostfeld RS, 2012, ANNU REV ECOL EVOL S, V43, P157, DOI 10.1146/annurev-ecolsys-102710-145022
   Patz JA, 2004, ENVIRON HEALTH PERSP, V112, P1092, DOI 10.1289/ehp.6877
   Pauvolid-Corrêa A, 2013, PLOS NEGLECT TROP D, V7, DOI 10.1371/journal.pntd.0002318
   Pavlovskii˘ E., 1966, Natural Nidality of Transmissible Diseases; With Special Reference to the Landscape Epidemiology of Zooanthroponoses
   Pecor JE, 2002, J AM MOSQUITO CONTR, V18, P241
   Camara DCP, 2016, PLOS ONE, V11, DOI 10.1371/journal.pone.0157120
   Reisen WK, 2010, ANNU REV ENTOMOL, V55, P461, DOI 10.1146/annurev-ento-112408-085419
   Reiskind MH, 2017, MED VET ENTOMOL, V31, P44, DOI 10.1111/mve.12193
   Reiskind MH, 2013, MED VET ENTOMOL, V27, P421, DOI 10.1111/mve.12000
   Ribeiro AF, 2012, J VECTOR ECOL, V37, P316, DOI 10.1111/j.1948-7134.2012.00233.x
   Roberts D.R., 1984, Bulletin of the Pan American Health Organization, V18, P337
   Rossetto EV, 2017, REV INST MED TROP SP, V59, DOI [10.1590/S1678-9946201759017, 10.1590/s1678-9946201759017]
   SPENCE L, 1962, AM J TROP MED HYG, V11, P687, DOI 10.4269/ajtmh.1962.11.687
   Tauil PL, 2010, REV SAUDE PUBL, V44, P555, DOI 10.1590/S0034-89102010005000014
   TER BRAAK CJF, 1987, VEGETATIO, V69, P69, DOI 10.1007/BF00038688
   Unlu I, 2010, J MED ENTOMOL, V47, P625, DOI 10.1603/ME09087
   Vasconcelos Pedro Fernando da Costa, 2003, Rev Soc Bras Med Trop, V36, P275
   Vasconcelos PFC, 2003, T ROY SOC TROP MED H, V97, P60, DOI 10.1016/S0035-9203(03)90023-X
   VASCONCELOS PFD, 1991, REV INST MED TROP SP, V33, P465, DOI 10.1590/S0036-46651991000600007
   Vasilakis N, 2011, NAT REV MICROBIOL, V9, P532, DOI 10.1038/nrmicro2595
   Vega-Rúa A, 2015, PLOS NEGLECT TROP D, V9, DOI 10.1371/journal.pntd.0003780
   Vega-Rúa A, 2014, J VIROL, V88, P6294, DOI 10.1128/JVI.00370-14
   Vehtari A, 2017, STAT COMPUT, V27, P1413, DOI 10.1007/s11222-016-9696-4
   Vorou R, 2016, INT J INFECT DIS, V48, P85, DOI 10.1016/j.ijid.2016.05.014
   Weaver SC, 2014, PLOS NEGLECT TROP D, V8, DOI 10.1371/journal.pntd.0002921
NR 83
TC 16
Z9 20
U1 1
U2 19
PU ELSEVIER
PI AMSTERDAM
PA RADARWEG 29, 1043 NX AMSTERDAM, NETHERLANDS
SN 0001-706X
EI 1873-6254
J9 ACTA TROP
JI Acta Trop.
PD DEC
PY 2020
VL 212
AR 105715
DI 10.1016/j.actatropica.2020.105715
PG 12
WC Parasitology; Tropical Medicine
WE Science Citation Index Expanded (SCI-EXPANDED); Social Science Citation Index (SSCI)
SC Parasitology; Tropical Medicine
GA PG9IW
UT WOS:000600041100002
PM 32971068
DA 2025-07-26
ER

PT J
AU Cappuccio, L
   Maisse, C
AF Cappuccio, Lucie
   Maisse, Carine
TI Infection of Mammals and Mosquitoes by Alphaviruses: Involvement of Cell
   Death
SO CELLS
LA English
DT Review
DE alphaviruses; apoptosis; cell death; mosquito; tolerance
ID SEMLIKI-FOREST-VIRUS; EQUINE ENCEPHALITIS-VIRUS; AEDES-ALBOPICTUS
   DIPTERA; SINDBIS-VIRUS; CHIKUNGUNYA VIRUS; CYTOCHROME-C;
   MOLECULAR-MECHANISMS; PROGRAMMED NECROSIS; NONCYTOPATHIC REPLICATION;
   INFLAMMATORY CASPASES
AB Alphaviruses, such as the chikungunya virus, are emerging and re-emerging viruses that pose a global public health threat. They are transmitted by blood-feeding arthropods, mainly mosquitoes, to humans and animals. Although alphaviruses cause debilitating diseases in mammalian hosts, it appears that they have no pathological effect on the mosquito vector. Alphavirus/host interactions are increasingly studied at cellular and molecular levels. While it seems clear that apoptosis plays a key role in some human pathologies, the role of cell death in determining the outcome of infections in mosquitoes remains to be fully understood. Here, we review the current knowledge on alphavirus-induced regulated cell death in hosts and vectors and the possible role they play in determining tolerance or resistance of mosquitoes.
C1 [Cappuccio, Lucie; Maisse, Carine] Univ Claude Bernard Lyon 1, Univ Lyon, EPHE, IVPC INRA UMR754, F-69007 Lyon, France.
   [Cappuccio, Lucie] Chinese Acad Sci, Inst Pasteur Shanghai, Interspecies Transmiss Arboviruses & Therapeut Re, Shanghai 200031, Peoples R China.
C3 Universite PSL; Ecole Pratique des Hautes Etudes (EPHE); INRAE;
   Universite Claude Bernard Lyon 1; Pasteur Network; Chinese Academy of
   Sciences; Shanghai Institute of Immunity and Infection, CAS
RP Maisse, C (corresponding author), Univ Claude Bernard Lyon 1, Univ Lyon, EPHE, IVPC INRA UMR754, F-69007 Lyon, France.
EM lucie.cappuccio@univ-lyon1.fr; carine.paradisi@univ-lyon1.fr
OI Maisse, Carine/0000-0003-2848-1638
CR Aherne CM, 2013, TISSUE BARRIERS, V1, DOI 10.4161/tisb.24957
   Akhrymuk I, 2018, J VIROL, V92, DOI [10.1128/JVI.01388-18, 10.1128/jvi.01388-18]
   Akhrymuk I, 2012, J VIROL, V86, P7180, DOI 10.1128/JVI.00541-12
   Amara A, 2015, NAT REV MICROBIOL, V13, P461, DOI 10.1038/nrmicro3469
   [Anonymous], 2017, PLOS NEGLECT TROP D, DOI DOI 10.1371/journal.pntd.0005525
   [Anonymous], 1985, TECH REP SER, V719, P116
   Appel E, 2000, VIROLOGY, V276, P238, DOI 10.1006/viro.2000.0458
   Baer A, 2016, J VIROL, V90, P3558, DOI 10.1128/JVI.02827-15
   Barry G, 2010, J VIROL, V84, P7369, DOI 10.1128/JVI.02310-09
   Baxter VK, 2020, ADV VIRUS RES, V107, P315, DOI 10.1016/bs.aivir.2020.06.002
   Bordeaux MC, 2000, EMBO J, V19, P4056, DOI 10.1093/emboj/19.15.4056
   Bowers DF, 2003, J MED ENTOMOL, V40, P698, DOI 10.1603/0022-2585-40.5.698
   Boya P, 2005, MOL CELL BIOL, V25, P1025, DOI 10.1128/MCB.25.3.1025-1040.2005
   Brackney DE, 2020, PLOS NEGLECT TROP D, V14, DOI 10.1371/journal.pntd.0007754
   Brenner D, 2015, NAT REV IMMUNOL, V15, P362, DOI 10.1038/nri3834
   Brodsky MH, 2000, CELL, V101, P103, DOI 10.1016/S0092-8674(00)80627-3
   Camini FC, 2017, VIRUS RES, V236, P1, DOI 10.1016/j.virusres.2017.04.017
   Chai JJ, 2003, NAT STRUCT BIOL, V10, P892, DOI 10.1038/nsb989
   Challa M, 2007, EMBO J, V26, P3144, DOI 10.1038/sj.emboj.7601745
   Chen TH, 2018, VIROLOGY, V519, P156, DOI 10.1016/j.virol.2018.04.011
   Chen TH, 2017, J MICROBIOL IMMUNOL, V50, P747, DOI 10.1016/j.jmii.2017.06.006
   Chen WQ, 2017, NAT MICROBIOL, V2, P1435, DOI 10.1038/s41564-017-0015-4
   Chen ZX, 2007, CELL DEATH DIFFER, V14, P1617, DOI 10.1038/sj.cdd.4402165
   Chen ZX, 2010, CELL DEATH DIFFER, V17, P408, DOI 10.1038/cdd.2009.132
   Chen ZL, 2020, J INT MED RES, V48, DOI 10.1177/0300060520926415
   CHINNAIYAN AM, 1995, CELL, V81, P505, DOI 10.1016/0092-8674(95)90071-3
   Cho Y, 2009, CELL, V137, P1112, DOI 10.1016/j.cell.2009.05.037
   Christgen S, 2020, FRONT CELL INFECT MI, V10, DOI 10.3389/fcimb.2020.00237
   Ciota Alexander T., 2011, BMC Ecology, V11, P23, DOI 10.1186/1472-6785-11-23
   Clavier A, 2016, APOPTOSIS, V21, P239, DOI 10.1007/s10495-015-1209-y
   Clem RJ, 2016, J GEN VIROL, V97, P1033, DOI 10.1099/jgv.0.000429
   Coleman ML, 2001, NAT CELL BIOL, V3, P339, DOI 10.1038/35070009
   Conradt B, 2009, ANNU REV GENET, V43, P493, DOI 10.1146/annurev.genet.42.110807.091533
   Cooper DM, 2009, APOPTOSIS, V14, P247, DOI 10.1007/s10495-009-0322-1
   Cowling V, 2002, CELL DEATH DIFFER, V9, P1046, DOI 10.1038/sj.cdd.4401065
   Czabotar PE, 2014, NAT REV MOL CELL BIO, V15, P49, DOI 10.1038/nrm3722
   da Silveira ID, 2018, FRONT MICROBIOL, V9, DOI 10.3389/fmicb.2018.03011
   Dahal B, 2020, VIROLOGY, V539, P121, DOI 10.1016/j.virol.2019.10.016
   de Castro-Jorge LA, 2019, PLOS PATHOG, V15, DOI 10.1371/journal.ppat.1007934
   Denton D, 2013, BBA-MOL CELL RES, V1833, P3499, DOI 10.1016/j.bbamcr.2013.06.014
   Dhanwani R, 2012, VIRUS RES, V163, P563, DOI 10.1016/j.virusres.2011.12.009
   Dondelinger Y, 2014, CELL REP, V7, P971, DOI 10.1016/j.celrep.2014.04.026
   Dong SZ, 2017, BMC GENOMICS, V18, DOI 10.1186/s12864-017-3775-6
   Dorstyn L, 2006, CELL DEATH DIFFER, V13, P1049, DOI 10.1038/sj.cdd.4401918
   Doumanis J, 2007, CELL DEATH DIFFER, V14, P907, DOI 10.1038/sj.cdd.4402082
   Eckelman BP, 2006, J BIOL CHEM, V281, P3254, DOI 10.1074/jbc.M510863200
   Eckelman BP, 2006, EMBO REP, V7, P988, DOI 10.1038/sj.embor.7400795
   Ekchariyawat P, 2015, INFECT GENET EVOL, V32, P401, DOI 10.1016/j.meegid.2015.03.025
   El Maadidi S, 2014, J IMMUNOL, V192, P1171, DOI 10.4049/jimmunol.1300842
   Elrefaey AME, 2020, VIRUSES-BASEL, V12, DOI 10.3390/v12090964
   Eng KE, 2012, J VIROL, V86, P5674, DOI 10.1128/JVI.06581-11
   FELTON GW, 1995, ARCH INSECT BIOCHEM, V29, P187, DOI 10.1002/arch.940290208
   Franchi L, 2009, NAT IMMUNOL, V10, P241, DOI 10.1038/ni.1703
   Frolov I, 1999, J VIROL, V73, P3854, DOI 10.1128/JVI.73.5.3854-3865.1999
   Fros JJ, 2015, J GEN VIROL, V96, P580, DOI 10.1099/vir.0.071845-0
   Fros JJ, 2013, J VIROL, V87, P10394, DOI 10.1128/JVI.00884-13
   Galluzzi L, 2018, CELL DEATH DIFFER, V25, P486, DOI 10.1038/s41418-017-0012-4
   Galluzzi L, 2017, EMBO J, V36, P1811, DOI 10.15252/embj.201796697
   Galluzzi L, 2016, MICROB CELL, V3, P101, DOI 10.15698/mic2016.03.483
   de Figueiredo MLG, 2014, REV SOC BRAS MED TRO, V47, P677
   Garmashova N, 2007, J VIROL, V81, P2472, DOI 10.1128/JVI.02073-06
   Garmashova N, 2006, J VIROL, V80, P5686, DOI 10.1128/JVI.02739-05
   Göertz GP, 2018, J VIROL, V92, DOI 10.1128/JVI.01008-18
   Gohel R, 2020, INT REV CEL MOL BIO, V354, P63, DOI 10.1016/bs.ircmb.2019.08.003
   Grandgirard D, 1998, EMBO J, V17, P1268, DOI 10.1093/emboj/17.5.1268
   Green DR, 2009, NAT REV IMMUNOL, V9, P353, DOI 10.1038/nri2545
   GRIMSTAD PR, 1980, J MED ENTOMOL, V17, P1, DOI 10.1093/jmedent/17.1.1
   Grootjans S, 2017, CELL DEATH DIFFER, V24, P1184, DOI 10.1038/cdd.2017.65
   He SD, 2011, P NATL ACAD SCI USA, V108, P20054, DOI 10.1073/pnas.1116302108
   Hermanns K, 2017, J GEN VIROL, V98, P43, DOI 10.1099/jgv.0.000694
   Hoarau JJ, 2010, J IMMUNOL, V184, P5914, DOI 10.4049/jimmunol.0900255
   Huang Q, 2011, NAT MED, V17, P860, DOI 10.1038/nm.2385
   Igaki T, 2002, EMBO J, V21, P3009, DOI 10.1093/emboj/cdf306
   Igaki T, 2004, BBA-MOL CELL RES, V1644, P73, DOI 10.1016/j.bbamcr.2003.09.007
   Iranpour M, 2016, EXPERT REV MOL MED, V18, DOI 10.1017/erm.2015.19
   Jackson AC, 1997, ACTA NEUROPATHOL, V93, P349, DOI 10.1007/s004010050626
   Jan JT, 1999, J VIROL, V73, P10296, DOI 10.1128/JVI.73.12.10296-10302.1999
   Jiang S, 2019, J IMMUNOL, V203, P1369, DOI 10.4049/jimmunol.1900383
   Joubert PE, 2012, AUTOPHAGY, V8, P1261, DOI 10.4161/auto.20751
   Joubert PE, 2012, J EXP MED, V209, P1029, DOI 10.1084/jem.20110996
   Judith D, 2013, EMBO REP, V14, P534, DOI 10.1038/embor.2013.51
   Julien O, 2017, CELL DEATH DIFFER, V24, P1380, DOI 10.1038/cdd.2017.44
   Kaiser WJ, 2013, J BIOL CHEM, V288, P31268, DOI 10.1074/jbc.M113.462341
   Kalkavan H, 2018, CELL DEATH DIFFER, V25, P46, DOI 10.1038/cdd.2017.179
   Kaya HEK, 2017, PLOS GENET, V13, DOI 10.1371/journal.pgen.1006438
   Keck F, 2017, VIRULENCE, V8, P1849, DOI 10.1080/21505594.2016.1276690
   Kelly EM, 2012, J GEN VIROL, V93, P2419, DOI 10.1099/vir.0.042846-0
   Kepp O, 2010, EUR J IMMUNOL, V40, P627, DOI 10.1002/eji.200940160
   Kiiver K, 2008, VIRUS RES, V131, P54, DOI 10.1016/j.virusres.2007.08.008
   Kischkel FC, 2000, IMMUNITY, V12, P611, DOI 10.1016/S1074-7613(00)80212-5
   Kleino A, 2014, DEV COMP IMMUNOL, V42, P25, DOI 10.1016/j.dci.2013.05.014
   Konopka JL, 2007, PLOS PATHOG, V3, P2038, DOI 10.1371/journal.ppat.0030199
   Krejbich-Trotot P, 2016, VIRUS RES, V225, P64, DOI 10.1016/j.virusres.2016.09.007
   Krejbich-Trotot P, 2011, VIROL J, V8, DOI 10.1186/1743-422X-8-432
   Krejbich-Trotot P, 2011, FASEB J, V25, P314, DOI 10.1096/fj.10-164178
   Lambrechts L, 2019, CELL HOST MICROBE, V26, P309, DOI 10.1016/j.chom.2019.08.005
   Lamiable O, 2016, J VIROL, V90, P5415, DOI 10.1128/JVI.00238-16
   Letai A, 2002, CANCER CELL, V2, P183, DOI 10.1016/S1535-6108(02)00127-7
   LEVINE B, 1993, NATURE, V361, P739, DOI 10.1038/361739a0
   Levine B, 1996, P NATL ACAD SCI USA, V93, P4810, DOI 10.1073/pnas.93.10.4810
   Lewis J, 1996, J VIROL, V70, P1828, DOI 10.1128/JVI.70.3.1828-1835.1996
   Li JX, 2012, CELL, V150, P339, DOI 10.1016/j.cell.2012.06.019
   Li P, 1997, CELL, V91, P479, DOI 10.1016/S0092-8674(00)80434-1
   Li Q, 2007, INSECT MOL BIOL, V16, P93, DOI 10.1111/j.1365-2583.2007.00705.x
   Liang XH, 1998, J VIROL, V72, P8586, DOI 10.1128/JVI.72.11.8586-8596.1998
   LIN KI, 1995, J CELL BIOL, V131, P1149, DOI 10.1083/jcb.131.5.1149
   Liu B, 2013, PLOS PATHOG, V9, DOI 10.1371/journal.ppat.1003137
   Liu QZ, 2011, APOPTOSIS, V16, P105, DOI 10.1007/s10495-010-0558-9
   Liu T, 2019, FRONT IMMUNOL, V10, DOI 10.3389/fimmu.2019.01925
   Llambi F, 2001, EMBO J, V20, P2715, DOI 10.1093/emboj/20.11.2715
   Llambi F, 2011, MOL CELL, V44, P517, DOI 10.1016/j.molcel.2011.10.001
   Luo X, 1998, CELL, V94, P481, DOI 10.1016/S0092-8674(00)81589-5
   MacDonald GH, 2000, J VIROL, V74, P914, DOI 10.1128/JVI.74.2.914-922.2000
   Man SM, 2017, IMMUNOL REV, V277, P61, DOI 10.1111/imr.12534
   Martin SJ, 1996, J BIOL CHEM, V271, P28753, DOI 10.1074/jbc.271.46.28753
   Martins I, 2014, CELL DEATH DIFFER, V21, P79, DOI 10.1038/cdd.2013.75
   Martins LM, 2002, CELL DEATH DIFFER, V9, P699, DOI 10.1038/sj.cdd.4401044
   Matsunaga E, 2004, NAT CELL BIOL, V6, P749, DOI 10.1038/ncb1157
   McComb S, 2014, P NATL ACAD SCI USA, V111, pE3206, DOI 10.1073/pnas.1407068111
   Means JC, 2010, P NATL ACAD SCI USA, V107, P9825, DOI 10.1073/pnas.0913582107
   Mehlen P, 1998, NATURE, V395, P801, DOI 10.1038/27441
   Micheau O, 2001, MOL CELL BIOL, V21, P5299, DOI 10.1128/MCB.21.16.5299-5305.2001
   Missiroli S, 2018, CELL DEATH DIS, V9, DOI 10.1038/s41419-017-0027-2
   Moriishi K, 2002, VIROLOGY, V292, P258, DOI 10.1006/viro.2001.1206
   Muzio M, 1996, CELL, V85, P817, DOI 10.1016/S0092-8674(00)81266-0
   Nagata S, 2005, ANNU REV IMMUNOL, V23, P853, DOI 10.1146/annurev.immunol.23.021704.115811
   Nailwal H, 2019, CELL DEATH DIFFER, V26, P4, DOI 10.1038/s41418-018-0172-x
   Nasar F, 2012, P NATL ACAD SCI USA, V109, P14622, DOI 10.1073/pnas.1204787109
   Nava VE, 1998, J VIROL, V72, P452, DOI 10.1128/JVI.72.1.452-459.1998
   Negulescu AM, 2018, FEBS J, V285, P3909, DOI 10.1111/febs.14507
   O'Neill K, 2015, P NATL ACAD SCI USA, V112, pE1152, DOI 10.1073/pnas.1424469112
   Ocampo CB, 2013, PLOS ONE, V8, DOI 10.1371/journal.pone.0061187
   Oliveira JH, 2020, DEV COMP IMMUNOL, V103, DOI 10.1016/j.dci.2019.103514
   OLTVAI ZN, 1993, CELL, V74, P609, DOI 10.1016/0092-8674(93)90509-O
   Orvedahl A, 2010, CELL HOST MICROBE, V7, P115, DOI 10.1016/j.chom.2010.01.007
   Pan P, 2019, J VIROL, V93, DOI 10.1128/JVI.00996-19
   Paradisi A, 2008, GASTROENTEROLOGY, V135, P1248, DOI 10.1053/j.gastro.2008.06.080
   Paradisi A, 2009, P NATL ACAD SCI USA, V106, P17146, DOI 10.1073/pnas.0901767106
   Patel RK, 2012, J VIROL, V86, P3595, DOI 10.1128/JVI.06625-11
   Pattingre S, 2005, CELL, V122, P927, DOI 10.1016/j.cell.2005.07.002
   Perri S, 2000, J VIROL, V74, P9802, DOI 10.1128/JVI.74.20.9802-9807.2000
   Petrakova O, 2005, J VIROL, V79, P7597, DOI 10.1128/JVI.79.12.7597-7608.2005
   Phillips MJ, 2016, NAT REV MOL CELL BIO, V17, P69, DOI 10.1038/nrm.2015.8
   Powell JR, 2019, FRONT GENET, V10, DOI 10.3389/fgene.2019.01266
   Powers AM, 2011, METHODS MOL BIOL, V665, P17, DOI 10.1007/978-1-60761-817-1_2
   RABIZADEH S, 1993, SCIENCE, V261, P345, DOI 10.1126/science.8332899
   Ren DC, 2010, SCIENCE, V330, P1390, DOI 10.1126/science.1190217
   Robin M, 2019, AUTOPHAGY, V15, P771, DOI 10.1080/15548627.2018.1558001
   Rogers C, 2017, NAT COMMUN, V8, DOI 10.1038/ncomms14128
   Rückert C, 2018, TRENDS PARASITOL, V34, P310, DOI 10.1016/j.pt.2017.12.004
   Sammin DJ, 1999, NEUROPATH APPL NEURO, V25, P236, DOI 10.1046/j.1365-2990.1999.00170.x
   Sarid R, 2001, CELL DEATH DIFFER, V8, P1224, DOI 10.1038/sj.cdd.4400926
   Scallan MF, 1997, J VIROL, V71, P1583, DOI 10.1128/JVI.71.2.1583-1590.1997
   Schwartz O, 2010, NAT REV MICROBIOL, V8, P491, DOI 10.1038/nrmicro2368
   Scorrano L, 2003, SCIENCE, V300, P135, DOI 10.1126/science.1081208
   Shi JJ, 2014, NATURE, V514, P187, DOI 10.1038/nature13683
   Solignat M, 2009, VIROLOGY, V393, P183, DOI 10.1016/j.virol.2009.07.024
   Subburaj Y, 2015, NAT COMMUN, V6, DOI 10.1038/ncomms9042
   Suhrbier A, 2012, NAT REV RHEUMATOL, V8, P420, DOI 10.1038/nrrheum.2012.64
   Tafesh-Edwards G, 2020, IMMUNOL LETT, V226, P7, DOI 10.1016/j.imlet.2020.06.017
   Tang DL, 2019, CELL RES, V29, P347, DOI 10.1038/s41422-019-0164-5
   Tauszig-Delamasure S, 2007, P NATL ACAD SCI USA, V104, P13361, DOI 10.1073/pnas.0701243104
   Tchankouo-Nguetcheu S, 2010, PLOS ONE, V5, DOI 10.1371/journal.pone.0013149
   Tettamanti G, 2019, PHILOS T R SOC B, V374, DOI 10.1098/rstb.2019.0065
   Tummers B, 2020, IMMUNITY, V52, P994, DOI 10.1016/j.immuni.2020.04.010
   Upton JW, 2012, CELL HOST MICROBE, V11, P290, DOI [10.1016/j.chom.2019.09.004, 10.1016/j.chom.2012.01.016]
   Urban C, 2008, CELL DEATH DIFFER, V15, P1396, DOI 10.1038/cdd.2008.61
   Van Huizen E, 2020, CELLS-BASEL, V9, DOI 10.3390/cells9040970
   Vance JE, 2015, TRAFFIC, V16, P1, DOI 10.1111/tra.12230
   Vanden Berghe T, 2010, CELL DEATH DIFFER, V17, P922, DOI 10.1038/cdd.2009.184
   Varfolomeev E, 2008, J BIOL CHEM, V283, P24295, DOI 10.1074/jbc.C800128200
   Vazquez C, 2015, J VIROL, V89, P6974, DOI 10.1128/JVI.01918-14
   Verhagen AM, 2000, CELL, V102, P43, DOI 10.1016/S0092-8674(00)00009-X
   Vermaak E, 2017, VIRUS RES, V232, P152, DOI 10.1016/j.virusres.2017.03.004
   Vervliet T, 2016, ONCOGENE, V35, P5079, DOI 10.1038/onc.2016.31
   Villunger A, 2003, SCIENCE, V302, P1036, DOI 10.1126/science.1090072
   Vo M, 2010, J MED ENTOMOL, V47, P215, DOI 10.1603/ME09041
   von Karstedt S, 2017, NAT REV CANCER, V17, P352, DOI 10.1038/nrc.2017.28
   Wajant H, 2019, FRONT CELL DEV BIOL, V7, DOI 10.3389/fcell.2019.00091
   Wang H, 2018, MOL CELL, V72, P413, DOI 10.1016/j.molcel.2018.08.040
   Wang H, 2008, J GEN VIROL, V89, P2651, DOI 10.1099/vir.0.2008/005314-0
   Wang H, 2012, J VIROL, V86, P6546, DOI 10.1128/JVI.00125-12
   Wang ZY, 2020, J VIROL, V94, DOI 10.1128/JVI.00602-20
   WEAVER SC, 1988, J VIROL, V62, P2083, DOI 10.1128/JVI.62.6.2083-2090.1988
   WEAVER SC, 1992, AM J TROP MED HYG, V47, P691, DOI 10.4269/ajtmh.1992.47.691
   Weaver SC, 2004, NAT REV MICROBIOL, V2, P789, DOI 10.1038/nrmicro1006
   Wei MC, 2001, SCIENCE, V292, P727, DOI 10.1126/science.1059108
   Whiten SR, 2018, FRONT PHYSIOL, V8, DOI 10.3389/fphys.2017.01134
   Witt A, 2017, CELL DEATH DIFFER, V24, P1160, DOI 10.1038/cdd.2017.33
   Xie Y, 2016, CELL DEATH DIFFER, V23, P369, DOI 10.1038/cdd.2015.158
   Yamada K, 2019, BBA-MOL CELL RES, V1866, P839, DOI 10.1016/j.bbamcr.2019.02.009
   Yatim N, 2017, NAT REV IMMUNOL, V17, P262, DOI 10.1038/nri.2017.9
   Yoshinaka Y, 1999, BIOCHEM BIOPH RES CO, V261, P139, DOI 10.1006/bbrc.1999.0593
   Young AR, 2019, PLOS PATHOG, V15, DOI 10.1371/journal.ppat.1007993
   Yu XC, 2006, J MOL BIOL, V355, P577, DOI 10.1016/j.jmb.2005.10.040
   ZAMZAMI N, 1995, J EXP MED, V182, P367, DOI 10.1084/jem.182.2.367
   Zheng M, 2020, CELL, V181, P674, DOI 10.1016/j.cell.2020.03.040
   Zhou L, 1999, MOL CELL, V4, P745, DOI 10.1016/S1097-2765(00)80385-8
   Zhou Q, 1997, J BIOL CHEM, V272, P7797, DOI 10.1074/jbc.272.12.7797
NR 199
TC 7
Z9 7
U1 0
U2 6
PU MDPI
PI BASEL
PA ST ALBAN-ANLAGE 66, CH-4052 BASEL, SWITZERLAND
EI 2073-4409
J9 CELLS-BASEL
JI Cells
PD DEC
PY 2020
VL 9
IS 12
AR 2612
DI 10.3390/cells9122612
PG 24
WC Cell Biology
WE Science Citation Index Expanded (SCI-EXPANDED)
SC Cell Biology
GA PJ4HM
UT WOS:000601731000001
PM 33291372
OA Green Published, gold
DA 2025-07-26
ER

PT J
AU Carrera, JP
   CucunubÃ¡, ZM
   Neira, K
   Ben Lambert
   Pittí, Y
   Liscano, J
   GarzÃ&sup3;n, JL
   Beltran, D
   Collado-Mariscal, L
   Saenz, L
   Sosa, N
   Rodriguez-Guzman, LD
   GonzÃ¡lez, P
   Lezcano, AG
   Pereyra-Elías, R
   Valderrama, A
   Weaver, SC
   Vittor, AY
   ArmiÃ©n, B
   Pascale, JM
   Donnelly, CA
AF Carrera, Jean-Paul
   Cucunuba, Zulma
   Neira, Karen
   Ben Lambert
   Pitti, Yaneth
   Liscano, Jesus
   Garzon, Jorge
   Beltran, Davis
   Collado-Mariscal, Luisa
   Saenz, Lisseth
   Sosa, Nestor
   Rodriguez-Guzman, Luis
   Gonzalez, Publio
   Lezcano, Andres
   Pereyra-Elias, Renee
   Valderrama, Anayansi
   Weaver, Scott
   Vittor, Amy
   Armien, Blas
   Pascale, Juan-Miguel
   Donnelly, Christl
TI Endemic and Epidemic Human Alphavirus Infections in Eastern Panama: An
   Analysis of Population-Based Cross-Sectional Surveys
SO AMERICAN JOURNAL OF TROPICAL MEDICINE AND HYGIENE
LA English
DT Article
ID VENEZUELAN-EQUINE-ENCEPHALITIS; MAYARO VIRUS; UNA; CHIKUNGUNYA;
   OUTBREAK; PARAGUAY; TESTS
AB Madariaga virus (MADV) has recently been associated with severe human disease in Panama, where the closely related Venezuelan equine encephalitis virus (VEEV) also circulates. In June 2017, a fatal MADV infection was confirmed in a community of Darien Province. We conducted a cross-sectional outbreak investigation with human and mosquito collections in July 2017, where sera were tested for alphavirus antibodies and viral RNA. In addition, by applying a catalytic, force-of-infection (FOI) statistical model to two serosurveys from Darien Province in 2012 and 2017, we investigated whether endemic or epidemic alphavirus transmission occurred historically. In 2017, MADV and VEEV IgM seroprevalences were 1.6% and 4.4%, respectively; IgG antibody prevalences were MADV: 13.2%, VEEV: 16.8%, Una virus (UNAV): 16.0%, and Mayaro virus: 1.1%. Active viral circulation was not detected. Evidence of MADV and UNAV infection was found near households, raising questions about its vectors and enzootic transmission cycles. Insomnia was associated with MADV and VEEV infections, depression symptoms were associated with MADV, and dizziness with VEEV and UNAV. Force-of-infection analyses suggest endemic alphavirus transmission historically, with recent increased human exposure to MADV and VEEV in Aruza and Mercadeo, respectively. The lack of additional neurological cases suggests that severe MADV and VEEV infections occur only rarely. Our results indicate that over the past five decades, alphavirus infections have occurred at low levels in eastern Panama, but that MADV and VEEV infections have recently increased-potentially during the past decade. Endemic infections and outbreaks of MADV and VEEV appear to differ spatially in some locations of eastern Panama.
C1 [Carrera, Jean-Paul] Univ Oxford, Dept Zool, South Parks Rd, Oxford OX1 3SY, England.
   [Carrera, Jean-Paul; Pitti, Yaneth; Garzon, Jorge; Beltran, Davis; Saenz, Lisseth] Gorgas Mem Inst Hlth Studies, Dept Res Virol & Biotechnol, Panama City, Panama.
   [Cucunuba, Zulma; Ben Lambert; Donnelly, Christl] Imperial Coll London, MRC Ctr Global Infect Dis Anal MRC GIDA, Dept Infect Dis Epidemiol, London, England.
   [Neira, Karen; Lezcano, Andres] Univ Peruana Cayetano Heredia, Emerging Infect Dis & Climate Change Unit, Lima, Peru.
   [Liscano, Jesus; Rodriguez-Guzman, Luis] Columbus Univ, Sch Med, Panama City, Panama.
   [Collado-Mariscal, Luisa; Valderrama, Anayansi] Gorgas Mem Inst Hlth Studies, Dept Med Entomol, Panama City, Panama.
   [Sosa, Nestor; Pascale, Juan-Miguel] Gorgas Mem Inst Hlth Studies, Clin Res Unit, Panama City, Panama.
   [Gonzalez, Publio; Armien, Blas] Gorgas Mem Inst Hlth Studies, Dept Res Emerging & Zoonot Dis, Panama City, Panama.
   [Pereyra-Elias, Renee] Univ Oxford, Nuffield Dept Populat Hlth, Oxford, England.
   [Pereyra-Elias, Renee] Univ Peruana Ciencias Aplicadas, Sch Med, Lima, Peru.
   [Weaver, Scott] Univ Texas Med Branch, Inst Human Infect & Immun, Galveston, TX 77555 USA.
   [Weaver, Scott] Univ Texas Med Branch, Dept Microbiol & Immunol, Galveston, TX 77555 USA.
   [Vittor, Amy] Univ Florida, Dept Med, Gainesville, FL USA.
   [Vittor, Amy] Univ Florida, Emerging Pathogens Inst, Gainesville, FL USA.
   [Armien, Blas] Univ Interamer Panama, Panama City, Panama.
   [Donnelly, Christl] Univ Oxford, Dept Stat, 24-29 St Giles, Oxford OX1 3LB, England.
C3 University of Oxford; Instituto Conmemorativo Gorgas de Estudios de la
   Salud; Imperial College London; Universidad Peruana Cayetano Heredia;
   Instituto Conmemorativo Gorgas de Estudios de la Salud; Instituto
   Conmemorativo Gorgas de Estudios de la Salud; Instituto Conmemorativo
   Gorgas de Estudios de la Salud; University of Oxford; Universidad
   Peruana de Ciencias Aplicadas (UPC); University of Texas System;
   University of Texas Medical Branch Galveston; University of Texas
   System; University of Texas Medical Branch Galveston; State University
   System of Florida; University of Florida; State University System of
   Florida; University of Florida; University of Oxford
RP Carrera, JP (corresponding author), Univ Oxford, Dept Zool, South Parks Rd, Oxford OX1 3SY, England.; Donnelly, CA (corresponding author), Univ Oxford, Dept Stat, 24-29 St Giles, Oxford OX1 3LB, England.; Carrera, JP (corresponding author), Ave Justo Arosemana & St 35, Panama City 081602593, Panama.
EM jean.carrera@zoo.ox.ac.uk; zulma.cucunuba@imperial.ac.uk;
   kneira.cr@gmail.com; ben.c.lambert@gmail.com; ypitti@gorgas.gob.pa;
   chamo2112@gmail.com; jluisvasquez2010@gmail.com; dbeltran@gorgas.gob.pa;
   Icollado@gorgas.gob.pa; Isaenz@gorgas.gob.pa; dmsosa@gmail.com;
   dr.ldrg@gmail.com; pgonzalez@gorgas.gob.pa; andres.lescano.g@upch.pe;
   renee.pereyraelias@balliol.ox.ac.uk; avalderrama@gorgas.gob.pa;
   sweaver@utmb.edu; amy.vittor@medicine.ufl.edu; barmien@gorgas.gob.pa;
   jmpascal@yahoo.com; c.donnelly@imperial.ac.uk
RI Neira, Karen/AAV-9775-2021; Pereyra-Elías, Reneé/AAP-5975-2021;
   Cucunuba, Zulma/X-5670-2019; Armien, Blas/HTS-9505-2023; Valderrama,
   Anayansi/AAX-9196-2021; Cucunuba, Zulma M./L-4076-2016
OI Garzon, Jorge/0000-0003-2151-0520; Cucunuba, Zulma
   M./0000-0002-8165-3198; Pitti, Yaneth/0000-0001-5366-8336;
   Collado-Mariscal, Luisa/0009-0005-5522-2633; Vittor,
   Amy/0000-0003-2471-0763; Gonzalez, Publio/0000-0003-0226-1557
FU Clarendon Scholarship from the University of Oxford; Lincoln College,
   University of Oxford [SFF1920_CB2_ MPLS_1293647]; SENACYT [FID-16-201];
   Panamanian Ministry of Economy and Finance; Panamanian Ministry of
   Health [06-2012-FPI-MEF/056-2012-MINSA]; U.S. National Institutes of
   Health [R24AI120942]; U.K. Medical Research Council; Department for
   International Development [MR/R015600/1]; MRC Rutherford Fund Fellowship
   [MR/R024855/1]; National Institute of Health Research; Ministry of
   Economy and Finance of Panama; MRC [MR/R024855/1, MR/R015600/1] Funding
   Source: UKRI; Medical Research Council [MR/R015600/1] Funding Source:
   researchfish
FX c J.-P. C. is funded by the Clarendon Scholarship from the University of
   Oxford and Lincoln-Kingsgate Scholarship from Lincoln College,
   University of Oxford (grant number SFF1920_CB2_ MPLS_1293647). This work
   was supported by SENACYT (grant number FID-16-201) grant to J.-P. C. and
   A. Y. V., and also, the Neglected Diseases Grant from the Ministry of
   Economy and Finance of Panama to J.-M. P. (grant number
   1.11.1.3.703.01.55.120). B. A. received support from the Panamanian
   Ministry of Economy and Finance and the Panamanian Ministry of Health
   (grant number 06-2012-FPI-MEF/056-2012-MINSA). S. C. W. is supported by
   the U.S. National Institutes of Health (grant number R24AI120942). Z. M.
   C. and C. A. D. acknowledge joint-center funding from the U.K. Medical
   Research Council and Department for International Development (grant
   number MR/R015600/1). Z. M. C. is funded by the MRC Rutherford Fund
   Fellowship (grant number MR/R024855/1). C. A. D. acknowledges funding
   from the National Institute of Health Research for support of the Health
   Protection Research Unit in Modelling Methodology.
CR Aguilar PV, 2007, AM J TROP MED HYG, V76, P293, DOI 10.4269/ajtmh.2007.76.293
   Aguilar PV, 2011, FUTURE VIROL, V6, P721, DOI 10.2217/FVL.11.50
   Arrigo NC, 2010, J VIROL, V84, P1014, DOI 10.1128/JVI.01586-09
   Auguste AJ, 2015, EMERG INFECT DIS, V21, P1742, DOI 10.3201/eid2110.141660
   Blosser EM, 2017, J MED ENTOMOL, V54, P812, DOI 10.1093/jme/tjx052
   Borgherini G, 2007, CLIN INFECT DIS, V44, P1401, DOI 10.1086/517537
   Brown BV, 2010, MANUAL CENTRAL AM DI, V2, DOI [10.3897/zookeys.52.541., DOI 10.3897/ZOOKEYS.52.541.]
   Cardozo F, 2018, VECTOR-BORNE ZOONOT, V18, P266, DOI 10.1089/vbz.2017.2178
   Carpenter B, 2017, J STAT SOFTW, V76, P1, DOI 10.18637/jss.v076.i01
   Carrera JP, 2018, AM J TROP MED HYG, V98, P1798, DOI 10.4269/ajtmh.17-0679
   Carrera JP, 2013, NEW ENGL J MED, V369, P732, DOI 10.1056/NEJMoa1212628
   Díaz LA, 2007, T ROY SOC TROP MED H, V101, P1039, DOI 10.1016/j.trstmh.2007.04.009
   Diaz Luis Adrián, 2003, Rev. Inst. Med. trop. S. Paulo, V45, P109, DOI 10.1590/S0036-46652003000200012
   Ferro C, 2003, EMERG INFECT DIS, V9, P49
   GALINDO P, 1966, AM J TROP MED HYG, V15, P385, DOI 10.4269/ajtmh.1966.15.385
   Greene IP, 2005, J VIROL, V79, P9128, DOI 10.1128/JVI.79.14.9128-9133.2005
   Greve KW, 2002, BRAIN INJURY, V16, P917, DOI 10.1080/02699050210131920
   Hanley JA, 2003, AM J EPIDEMIOL, V157, P364, DOI 10.1093/aje/kwf215
   Johnson BW, 2011, CLIN VACCINE IMMUNOL, V18, P1486, DOI 10.1128/CVI.05129-11
   Lambert B., 2018, A students guide to Bayesian Statistics
   Lednicky J, 2016, EMERG INFECT DIS, V22, P2000, DOI 10.3201/eid2211.161015
   Loaiza JR, 2017, SCI REP-UK, V7, DOI 10.1038/s41598-017-07476-2
   Muench H., 2013, Catalytic models in epidemiology
   Navarro J.-C., 2017, Human Virology in Latin America: From Biology to Control, P169, DOI [10.1007/978-3-319-54567-7_9, DOI 10.1007/978-3-319-54567-7_9]
   Powers AM, 2006, AM J TROP MED HYG, V75, P461, DOI 10.4269/ajtmh.2006.75.461
   Reymondin L, 2013, ENV ROAD IMPACT ASSE
   SABATTIN.MS, 1965, AM J TROP MED HYG, V14, P1073, DOI 10.4269/ajtmh.1965.14.1073
   Salje H, 2016, J INFECT DIS, V213, P604, DOI 10.1093/infdis/jiv470
   Sánchez-Seco MP, 2001, J VIROL METHODS, V95, P153, DOI 10.1016/S0166-0934(01)00306-8
   Vittor AY, 2016, PLOS NEGLECT TROP D, V10, DOI 10.1371/journal.pntd.0004554
   VUONG QH, 1989, ECONOMETRICA, V57, P307, DOI 10.2307/1912557
   WALDER R, 1984, AM J TROP MED HYG, V33, P483, DOI 10.4269/ajtmh.1984.33.483
   Weaver SC, 1996, LANCET, V348, P436, DOI 10.1016/S0140-6736(96)02275-1
NR 33
TC 19
Z9 20
U1 1
U2 4
PU AMER SOC TROP MED & HYGIENE
PI MCLEAN
PA 8000 WESTPARK DR, STE 130, MCLEAN, VA 22101 USA
SN 0002-9637
EI 1476-1645
J9 AM J TROP MED HYG
JI Am. J. Trop. Med. Hyg.
PD DEC
PY 2020
VL 103
IS 6
BP 2429
EP 2437
DI 10.4269/ajtmh.20-0408
PG 9
WC Public, Environmental & Occupational Health; Tropical Medicine
WE Science Citation Index Expanded (SCI-EXPANDED)
SC Public, Environmental & Occupational Health; Tropical Medicine
GA PO3QW
UT WOS:000605084900047
PM 33124532
OA Green Published, hybrid, Green Submitted
DA 2025-07-26
ER

PT J
AU Cebrián-Camisón, S
   Martínez-de la Puente, J
   Figuerola, J
AF Cebrian-Camison, Sonia
   Martinez-de la Puente, Josue
   Figuerola, Jordi
TI A Literature Review of Host Feeding Patterns of Invasive Aedes
   Mosquitoes in Europe
SO INSECTS
LA English
DT Review
DE alien species; Asian tiger mosquito; dengue; feeding pattern; feeding
   behavior; hosts; vectors; yellow fever; zika
ID ALBOPICTUS DIPTERA-CULICIDAE; JAPONICUS-JAPONICUS THEOBALD;
   WEST-NILE-VIRUS; MALDI-TOF MS; BLOOD MEAL; 1ST RECORD; STEGOMYIA
   ALBOPICTUS; VECTOR COMPETENCE; KOREICUS DIPTERA; MOLECULAR ANALYSIS
AB Simple Summary
   Invasive mosquito species alter the local epidemiology of many pathogens in the invaded areas, including locality circulating pathogens and imported ones. Four invasive species of the genus Aedes are established in Europe, potentially affecting the transmission of vector-borne diseases in the area. These species include Aedes aegypti, Aedes albopictus, Aedes japonicus and Aedes koreicus. Here, we extensively review the blood feeding patterns of these invasive Aedes mosquitoes which constitute a key parameter affecting the contact rates between infected and susceptible hosts, thus playing a central role in epidemiology of mosquito-borne pathogens. Our results show that these mosquito species feed on different vertebrate groups, especially on mammals. Humans are common hosts of these species, representing 36% and 93% of the blood meals identified for Aedes japonicus and Aedes aegypti, respectively. Birds and, even, ectotherms have been recorded as potential hosts of these Aedes invasive mosquitoes. Given their competence for the transmission of emerging arboviruses such as dengue or Chikungunya viruses and their rates of feeding in humans, Aedes invasive species may have an important impact in the transmission of these pathogens in urban and periurban areas. Finally, we identify the knowledge gaps on the blood feeding patterns of these species and propose directions for future research.
   Aedes invasive mosquitoes (AIMs) play a key role as vectors of several pathogens of public health relevance. Four species have been established in Europe, including Aedes aegypti, Aedes albopictus, Aedes japonicus and Aedes koreicus. In addition, Aedes atropalpus has been repeatedly recorded although it has not yet been established. In spite of their importance in the transmission of endemic (e.g., heartworms) and imported pathogens (e.g., dengue virus), basic information of parameters affecting their vectorial capacity is poorly investigated. The aim of this study is to review the blood feeding patterns of these invasive mosquito species in Europe, summarizing available information from their native and introduced distribution ranges. The feeding patterns of mosquitoes constitute a key parameter affecting the contact rates between infected and susceptible hosts, thus playing a central role in the epidemiology of mosquito-borne pathogens. Our results highlight that these mosquito species feed on the blood of different vertebrate groups from ectotherms to birds and mammals. However, humans represent the most important source of blood for these species, accounting for 36% and 93% of hosts identified for Ae. japonicus and Ae. aegypti, respectively. In spite of that, limited information has been obtained for some particular species, such as Ae. koreicus, or it is restricted to a few particular areas. Given the high vector competence of the four AIM species for the transmission of different emerging arboviruses such as dengue, Chikungunya, Zika or Yellow fever viruses and their high feeding rates on humans, these AIM species may have an important impact on the vectorial capacity for such pathogens on urban and periurban areas. Finally, we propose directions for future research lines based on identified knowledge gaps.
C1 [Cebrian-Camison, Sonia; Figuerola, Jordi] Dept Ecol Humedales, Estn Biol Donana, Av Amer Vespucio 26, Seville 41092, Spain.
   [Martinez-de la Puente, Josue] Univ Granada, Fac Farm, Dept Parasitol, Campus Univ Cartuja, Granada 18071, Spain.
   [Martinez-de la Puente, Josue; Figuerola, Jordi] Ctr Invest Biomed Red Epidemiol & Salud Publ CIBE, Madrid 28029, Spain.
C3 Consejo Superior de Investigaciones Cientificas (CSIC); CSIC - Estacion
   Biologica de Donana (EBD); University of Granada; CIBER - Centro de
   Investigacion Biomedica en Red; CIBERESP
RP Cebrián-Camisón, S (corresponding author), Dept Ecol Humedales, Estn Biol Donana, Av Amer Vespucio 26, Seville 41092, Spain.; Martínez-de la Puente, J (corresponding author), Univ Granada, Fac Farm, Dept Parasitol, Campus Univ Cartuja, Granada 18071, Spain.; Martínez-de la Puente, J (corresponding author), Ctr Invest Biomed Red Epidemiol & Salud Publ CIBE, Madrid 28029, Spain.
EM scebrian27@gmail.com; jmp@ugr.es; jordi@ebd.csic.es
RI Martínez-de la Puente, Josué/E-8597-2011; Cebrián-Camisón,
   Sonia/GXZ-5174-2022; Figuerola, Jordi/B-7917-2008; Martinez de la
   Puente, Josue/E-8597-2011
OI Figuerola, Jordi/0000-0002-4664-9011; Martinez de la Puente,
   Josue/0000-0001-8055-4115; Cebrian, Sonia/0000-0002-6591-1054
FU Spanish Ministry of Science and Innovation [PGC2018-095704-B-I00];
   AIM-COST Action [CA17108]; European Regional Development Fund
FX This study was funded by the project PGC2018-095704-B-I00 from the
   Spanish Ministry of Science and Innovation and the European Regional
   Development Fund. The work of J.M.-d.l.P. and J.F. was conducted within
   the framework of the AIM-COST Action CA17108.
CR Akiner MM, 2016, PLOS NEGLECT TROP D, V10, DOI 10.1371/journal.pntd.0004664
   Alcaide M, 2009, PLOS ONE, V4, DOI 10.1371/journal.pone.0007092
   Anderson JF, 2018, J AM MOSQUITO CONTR, V34, P1, DOI 10.2987/17-6707.1
   Apperson CS, 2004, VECTOR-BORNE ZOONOT, V4, P71, DOI 10.1089/153036604773083013
   Aranda C, 2006, MED VET ENTOMOL, V20, P150, DOI 10.1111/j.1365-2915.2006.00605.x
   Atkinson CT, 1995, PARASITOLOGY, V111, pS59, DOI 10.1017/S003118200007582X
   Barrera R, 2012, J MED ENTOMOL, V49, P917, DOI 10.1603/ME12046
   Becker N., 2010, MOSQUITOES THEIR CON, P27
   Beier John C, 2002, Methods Mol Med, V72, P3
   Benedict MQ, 2007, VECTOR-BORNE ZOONOT, V7, P76, DOI 10.1089/vbz.2006.0562
   Bezzhonova O. V., 2014, Meditsinskaya Parazitologiya i Parazitarnye Bolezni, P16
   Bonilauri P, 2008, EMERG INFECT DIS, V14, P852, DOI 10.3201/eid1405.071144
   Brugueras S, 2020, ENVIRON RES, V191, DOI 10.1016/j.envres.2020.110038
   Cancrini G, 2003, VET PARASITOL, V118, P195, DOI 10.1016/j.vetpar.2003.10.011
   Capelli G, 2011, PARASITE VECTOR, V4, DOI 10.1186/1756-3305-4-188
   Chang MC, 2008, MALARIA J, V7, DOI 10.1186/1475-2875-7-105
   CORNEL AJ, 1991, J AM MOSQUITO CONTR, V7, P107
   CRANS WJ, 1969, MOSQ NEWS, V29, P563
   Crawford JE, 2017, BMC BIOL, V15, DOI 10.1186/s12915-017-0351-0
   Damiens D, 2014, PLOS ONE, V9, DOI 10.1371/journal.pone.0089358
   de la Puente JM, 2020, FRONT VET SCI, V7, DOI 10.3389/fvets.2020.00460
   Delatte H, 2010, VECTOR-BORNE ZOONOT, V10, P249, DOI 10.1089/vbz.2009.0026
   Demeulemeester Julie, 2014, Journal of the European Mosquito Control Association, V32, P14
   Dennett JA, 2007, J AM MOSQUITO CONTR, V23, P264, DOI 10.2987/8756-971X(2007)23[264:ABTMPA]2.0.CO;2
   Diallo D, 2013, T ROY SOC TROP MED H, V107, P200, DOI 10.1093/trstmh/trs095
   dos Santos TP, 2018, EMERG MICROBES INFEC, V7, DOI 10.1038/s41426-018-0194-y
   Egizi A, 2013, INFECT GENET EVOL, V16, P122, DOI 10.1016/j.meegid.2013.01.008
   Eritja R, 2019, PARASITE VECTOR, V12, DOI 10.1186/s13071-019-3317-y
   Eritja R, 2017, SCI REP-UK, V7, DOI 10.1038/s41598-017-12652-5
   European Centre for Disease Prevention and Control (ECDC), 2020, AED ALB CURR KNOWN D
   Faraji A, 2014, PLOS NEGLECT TROP D, V8, DOI 10.1371/journal.pntd.0003037
   Ferraguti M, 2013, PLOS ONE, V8, DOI 10.1371/journal.pone.0066237
   FORATTINI OP, 1986, REV SAUDE PUBL, V20, P244, DOI 10.1590/S0034-89101986000300009
   Franklinos LHV, 2019, LANCET INFECT DIS, V19, pE302, DOI 10.1016/S1473-3099(19)30161-6
   Gatt Paul, 2010, European Mosquito Bulletin, V28, P225
   Gatt Paul, 2009, European Mosquito Bulletin, V27, P56
   Giron S, 2019, EUROSURVEILLANCE, V24, P2, DOI 10.2807/1560-7917.ES.2019.24.45.1900655
   Gomes AC, 2003, J VECTOR ECOL, V28, P74
   Goodman H, 2018, PARASITE VECTOR, V11, DOI 10.1186/s13071-018-2779-7
   Gratz NG, 2004, MED VET ENTOMOL, V18, P215, DOI 10.1111/j.0269-283X.2004.00513.x
   GRIST NR, 1993, J INFECTION, V27, P1, DOI 10.1016/0163-4453(93)93418-4
   Grubaugh ND, 2015, PLOS NEGLECT TROP D, V9, DOI 10.1371/journal.pntd.0003628
   Guo XX, 2014, J AM MOSQUITO CONTR, V30, P309, DOI 10.2987/14-6439R.1
   Gutiérrez-López R, 2019, EMERG INFECT DIS, V25, P346, DOI 10.3201/eid2502.171123
   Haddad N, 2012, BMC INFECT DIS, V12, DOI 10.1186/1471-2334-12-300
   Hadj-Henni L, 2015, FRONT VET SCI, V2, DOI 10.3389/fvets.2015.00015
   Heesterbeek JAP, 2002, ACTA BIOTHEOR, V50, P189, DOI 10.1023/A:1016599411804
   HOLSTEIN M, 1967, B WORLD HEALTH ORGAN, V36, P541
   Huang YJS, 2019, CURR OPIN VIROL, V34, P104, DOI 10.1016/j.coviro.2019.01.001
   Ibáñez-Justicia A, 2020, INT J ENV RES PUB HE, V17, DOI 10.3390/ijerph17103450
   Ibanez-Justicia Adolfo, 2014, Journal of the European Mosquito Control Association, V32, P9
   Izri A, 2011, CLIN MICROBIOL INFEC, V17, P1116, DOI 10.1111/j.1469-0691.2010.03443.x
   Jansen CC, 2009, AM J TROP MED HYG, V81, P849, DOI 10.4269/ajtmh.2009.09-0008
   Kalan K, 2017, PARASITOL RES, V116, P2355, DOI 10.1007/s00436-017-5532-9
   Kampen H, 2014, PARASITE VECTOR, V7, DOI 10.1186/1756-3305-7-59
   Kampen Helge, 2012, P1
   Kek R, 2014, J MED ENTOMOL, V51, P880, DOI 10.1603/ME13213
   Kent RJ, 2009, MOL ECOL RESOUR, V9, P4, DOI 10.1111/j.1755-0998.2008.02469.x
   Khaklang S, 2014, J VECTOR ECOL, V39, P448, DOI 10.1111/jvec.12122
   Kilpatrick AM, 2006, PLOS BIOL, V4, P606, DOI 10.1371/journal.pbio.0040082
   Kim H, 2017, J ASIA-PAC ENTOMOL, V20, P809, DOI 10.1016/j.aspen.2017.05.007
   Kim KS, 2009, J MED ENTOMOL, V46, P1230, DOI 10.1603/033.046.0535
   KNIGHT K L, 1968, Contributions of the American Entomological Institute, V2, P1
   Kraemer MUG, 2015, ELIFE, V4, DOI 10.7554/eLife.08347
   Kramer IM, 2020, PARASITE VECTOR, V13, DOI 10.1186/s13071-020-04054-w
   Kurucz K, 2016, PARASITOL RES, V115, P4687, DOI 10.1007/s00436-016-5229-5
   La Ruche G, 2010, EUROSURVEILLANCE, V15, P2
   Lazzarini L, 2020, EUROSURVEILLANCE, V25, DOI 10.2807/1560-7917.ES.2020.25.36.2001606
   Lorosa ES, 2010, J AM MOSQUITO CONTR, V26, P18, DOI 10.2987/09-5914.1
   Lounibos LP, 2002, ANNU REV ENTOMOL, V47, P233, DOI 10.1146/annurev.ento.47.091201.145206
   Martinez-de la Puente J., 2018, ENCICLOPEDY LIFE SCI
   Martínez-de la Puente J, 2020, DIVERSITY-BASEL, V12, DOI 10.3390/d12030111
   Martínez-de la Puente J, 2015, MALARIA J, V14, DOI 10.1186/s12936-015-0571-0
   Martinez-de la Puente J, 2013, MALARIA J, V12, DOI 10.1186/1475-2875-12-109
   Medlock JM, 2015, B ENTOMOL RES, V105, P637, DOI 10.1017/S0007485315000103
   Molaei G, 2008, J MED ENTOMOL, V45, P1143, DOI 10.1603/0022-2585(2008)45[1143:HPOPMV]2.0.CO;2
   Molaei G, 2009, J AM MOSQUITO CONTR, V25, P210, DOI 10.2987/09-0012.1
   Monge S, 2020, ACTA TROP, V205, DOI 10.1016/j.actatropica.2020.105402
   Montarsi F., 2014, Firenze (Italy) Atti Accad. Naz. Ital. Entomol, V62, P169, DOI 10.13140/RG.2.1.2716.5925
   Muñoz J, 2011, J MED ENTOMOL, V48, P956, DOI 10.1603/ME11016
   Mwanga EP, 2019, MALARIA J, V18, DOI 10.1186/s12936-019-2822-y
   Niare S, 2016, MALARIA J, V15, P87, DOI [DOI 10.1186/S12936-016-1152-6, 10.1186/S12936-016-1152-6]
   Niare S, 2018, INFECT GENET EVOL, V63, P410, DOI 10.1016/j.meegid.2017.09.009
   Ortega-López LD, 2020, PARASITE VECTOR, V13, DOI 10.1186/s13071-020-3887-8
   Osório HC, 2012, J MED ENTOMOL, V49, P717, DOI 10.1603/ME11184
   Petric D., 2001, Abstract of Symposia of the entomologists of Serbia, Goc, p, P26
   Peyton EL, 1999, J AM MOSQUITO CONTR, V15, P238
   Ponlawat A, 2005, J MED ENTOMOL, V42, P844, DOI 10.1603/0022-2585(2005)042[0844:BFPOAA]2.0.CO;2
   Powell JR, 2018, AM J TROP MED HYG, V98, P1563, DOI 10.4269/ajtmh.17-0866
   Reiter P, 1998, J AM MOSQUITO CONTR, V14, P83
   REITER P, 1987, J AM MOSQUITO CONTR, V3, P494
   Richards SL, 2006, J MED ENTOMOL, V43, P543, DOI 10.1603/0022-2585(2006)43[543:HPOAAD]2.0.CO;2
   Romi R, 1997, J AM MOSQUITO CONTR, V13, P245
   Romi R, 1999, J AM MOSQUITO CONTR, V15, P425
   Rose NH, 2020, CURR BIOL, V30, P3570, DOI 10.1016/j.cub.2020.06.092
   Sallam MF, 2019, J MED ENTOMOL, V56, P609, DOI 10.1093/jme/tjy230
   Sardelis MR, 2001, J AM MOSQUITO CONTR, V17, P137
   SAVAGE HM, 1993, J MED ENTOMOL, V30, P27, DOI 10.1093/jmedent/30.1.27
   Schaffner F, 2000, CR ACAD SCI III-VIE, V323, P373, DOI 10.1016/S0764-4469(00)00143-8
   Schaffner F, 2009, MED VET ENTOMOL, V23, P448, DOI 10.1111/j.1365-2915.2009.00825.x
   Schaffner F, 2003, J AM MOSQUITO CONTR, V19, P1
   Schaffner F., 2019, Bull. Soc. Nat. Luxemb., V121, P169
   Schaffner F, 2014, LANCET INFECT DIS, V14, P1271, DOI 10.1016/S1473-3099(14)70834-5
   Schönenberger AC, 2016, MED VET ENTOMOL, V30, P39, DOI 10.1111/mve.12155
   Scholte EJ, 2009, EUROSURVEILLANCE, V14, P24
   Scholte EJ, 2008, MED VET ENTOMOL, V22, P352, DOI 10.1111/j.1365-2915.2008.00763.x
   Service M. W., 1993, P120
   Siriyasatien P, 2010, SE ASIAN J TROP MED, V41, P43
   Sivan A, 2015, PARASITOL RES, V114, P3539, DOI 10.1007/s00436-015-4634-5
   Soghigian J, 2020, MOL ECOL, V29, P3593, DOI 10.1111/mec.15590
   Souza-Neto JA, 2019, INFECT GENET EVOL, V67, P191, DOI 10.1016/j.meegid.2018.11.009
   Srinivasan R., 1992, Southeast Asian Journal of Tropical Medicine and Public Health, V23, P486
   Srisawat R, 2014, JOINT INT TROP MED M, V3, P31
   Stenn T, 2019, J MED ENTOMOL, V56, P10, DOI 10.1093/jme/tjy148
   Suter T, 2015, PARASITE VECTOR, V8, DOI 10.1186/s13071-015-1010-3
   Tamashiro Mikako, 2011, Medical Entomology and Zoology, V62, P53
   Tandina F, 2020, PARASITOLOGY, V147, P329, DOI 10.1017/S003118201900163X
   Tandina F, 2018, PARASITOLOGY, V145, P1170, DOI 10.1017/S0031182018000070
   Tandon Neelam, 2000, Dengue Bulletin, V24, P117
   Tanigawa M, 2013, J VET MED SCI, V75, P319, DOI 10.1292/jvms.12-0359
   Tolle Michael A, 2009, Curr Probl Pediatr Adolesc Health Care, V39, P97, DOI 10.1016/j.cppeds.2009.01.001
   Tomazatos A, 2019, VIRUSES-BASEL, V11, DOI 10.3390/v11121159
   Tripepi L., 2014, THESIS
   Valerio L, 2010, VECTOR-BORNE ZOONOT, V10, P291, DOI 10.1089/vbz.2009.0007
   Vega-Rúa A, 2015, PLOS NEGLECT TROP D, V9, DOI 10.1371/journal.pntd.0003780
   Versteirt V, 2012, J MED ENTOMOL, V49, P1226, DOI 10.1603/ME11170
   Versteirt V, 2009, J MED ENTOMOL, V46, P1464, DOI 10.1603/033.046.0632
   WARNER RE, 1968, CONDOR, V70, P101, DOI 10.2307/1365954
   WEITZ B., 1956, BULL WORLD HEALTH ORGAN, V15, P473
   Werner D, 2016, PARASITOL RES, V115, P1331, DOI 10.1007/s00436-015-4848-6
   WHO, 2019, WORLD MALARIA REPORT
NR 131
TC 51
Z9 56
U1 0
U2 33
PU MDPI
PI BASEL
PA ST ALBAN-ANLAGE 66, CH-4052 BASEL, SWITZERLAND
EI 2075-4450
J9 INSECTS
JI Insects
PD DEC
PY 2020
VL 11
IS 12
AR 848
DI 10.3390/insects11120848
PG 16
WC Entomology
WE Science Citation Index Expanded (SCI-EXPANDED)
SC Entomology
GA PJ9GY
UT WOS:000602067600001
PM 33260438
OA Green Published, gold
DA 2025-07-26
ER

PT J
AU Chen, HX
   Min, N
   Ma, LY
   Mok, CK
   Chu, JJH
AF Chen, Huixin
   Min, Nyo
   Ma, Luyao
   Mok, Chee-Keng
   Chu, Justin Jang Hann
TI Adenovirus vectored IFN-α protects mice from lethal challenge of
   Chikungunya virus infection
SO PLOS NEGLECTED TROPICAL DISEASES
LA English
DT Article
ID EQUINE ENCEPHALITIS-VIRUS; NERVOUS-SYSTEM; INTERFERON; REPLICATION;
   DISEASE
AB Author summary
   Chikungunya has emerged as one of the most important arbovirus diseases of global health significance. Over the last decade, millions of CHIKV infections have been reported in over 80 countries across several continents. However, there is no approved vaccines or specific therapeutics available, development of antiviral strategies against CHIKV infection has become a pressing issue. In this study, the authors examined using 6-day-old BALB/c mice as an animal model to study CHIKV infection. After shown the 6-day-old mice were permissive and susceptible to CHIKV infection, the authors also evaluated the effectiveness of adenovirus-vectored mouse IFN-alpha (mDEF201) against systemic and lethal challenge of CHIKV infection in 6-day-old BALB/c mice. Single-dose of mDEF201 can protect mice against a lethal challenge of CHIKV. The authors believe that mDEF201 has immense clinical potential as a single dose could protect individuals at high risks during an outbreak. In addition, mDEF201 could also potentially be used to treat CHIKV infections especially during the acute phase.
   Chikungunya virus (CHIKV) is a mosquito-borne pathogen that is responsible for numerous large and geographical epidemics, causing millions of cases. However, there is no vaccine or therapeutics against CHIKV infection available. Interferon-alpha (IFN-alpha) has been shown to produce potent antiviral responses during viral infection. Herein we demonstrated the use of an adenovirus-vectored expressed mouse IFN-alpha (mDEF201) as a prophylactic and therapeutic treatment against CHIKV in vivo. 6-day-old BALB/c mice were pre- or post-treated intranasally with single dose of mDEF201 at 5 x 10(6) PFU per mouse and challenged with lethal dose of CHIKV. Complete survival protection was observed in mice upon a single dose of mDEF201 administration 1 days prior to virus challenge. Viral load in the serum and multiple organs were significantly reduced upon mDEF201 administration in a dose dependent manner as compare with adenovirus 5 vector placebo set. Histological analysis of the mice tissue revealed that mDEF201 could significantly reduce the tissue morphological abnormities, mainly infiltration of immune cells and muscle fibre necrosis caused by CHIKV infection. In addition, administration of mDEF201 at 6 hours post CHIKV challenge also showed promising inhibitory effect against viral replication and dissemination. In conclusion, single-dose of intranasal administration with mDEF201 as a prophylactic or therapeutic agent within 6 hours post CHIKV infection is highly protective against a lethal challenge of CHIKV in the murine model.
C1 [Chen, Huixin; Min, Nyo; Ma, Luyao; Mok, Chee-Keng; Chu, Justin Jang Hann] Natl Univ Singapore, Yong Loo Lin Sch Med, Dept Microbiol & Immunol, Lab Mol RNA Virol & Antiviral Strategies, Singapore, Singapore.
   [Chen, Huixin; Min, Nyo; Ma, Luyao; Mok, Chee-Keng; Chu, Justin Jang Hann] Natl Univ Singapore, Yong Loo Lin Sch Med, Infect Dis Programme, Singapore, Singapore.
   [Chu, Justin Jang Hann] ASTAR, Inst Mol & Cell Biol, Collaborat & Translat Unit HFMD, Singapore, Singapore.
C3 National University of Singapore; National University of Singapore;
   Agency for Science Technology & Research (A*STAR); A*STAR - Institute of
   Molecular & Cell Biology (IMCB)
RP Chu, JJH (corresponding author), Natl Univ Singapore, Yong Loo Lin Sch Med, Dept Microbiol & Immunol, Lab Mol RNA Virol & Antiviral Strategies, Singapore, Singapore.; Chu, JJH (corresponding author), Natl Univ Singapore, Yong Loo Lin Sch Med, Infect Dis Programme, Singapore, Singapore.; Chu, JJH (corresponding author), ASTAR, Inst Mol & Cell Biol, Collaborat & Translat Unit HFMD, Singapore, Singapore.
EM miccjh@nus.edu.sg
RI Chu, Justin Jang Hann/ABA-8297-2021; Mok, Chee-Keng/N-5865-2019; chen,
   huixin/KXN-7543-2024
OI Mok, Chee-Keng/0000-0002-9239-0223; CHEN, HUIXIN/0000-0003-3843-4405;
   Chu, Justin Jang Hann/0000-0002-1673-6819; Min, Nyo/0000-0002-5936-6969;
   
FU Ministry of Education-Singapore Tier 2 grants [MOE 2017T2-2-014, MOE
   2017-T2-1-078]
FX This work was supported by the Ministry of Education-Singapore Tier 2
   grants (MOE 2017T2-2-014 and MOE 2017-T2-1-078) to JJHC
   (https://www.moe.gov.sg/).The funders had no role in study design, data
   collection and analysis, decision to publish, or preparation of the
   manuscript.
CR Arpino C, 2009, REV MED VIROL, V19, P121, DOI 10.1002/rmv.606
   Couderc T, 2008, PLOS PATHOG, V4, DOI 10.1371/journal.ppat.0040029
   Dagley A, 2014, ANTIVIR RES, V108, P1, DOI 10.1016/j.antiviral.2014.05.004
   Dupuis-Maguiraga L, 2012, PLOS NEGLECT TROP D, V6, DOI 10.1371/journal.pntd.0001446
   Fros JJ, 2013, J VIROL, V87, P10394, DOI 10.1128/JVI.00884-13
   Fros JJ, 2010, J VIROL, V84, P10877, DOI 10.1128/JVI.00949-10
   Gowen BB, 2014, VIRUSES-BASEL, V6, P1410, DOI 10.3390/v6031410
   Haese NN, 2016, J INFECT DIS, V214, pS482, DOI 10.1093/infdis/jiw284
   Hamilton PL, 2018, J SURG CASE REP, DOI 10.1093/jscr/rjy134
   Hawman DW, 2013, J VIROL, V87, P13878, DOI 10.1128/JVI.02666-13
   Julander JG, 2011, ANTIMICROB AGENTS CH, V55, P2067, DOI 10.1128/AAC.01635-10
   Krutikov M, 2016, RAMBAM MAIMONIDES ME, V7, DOI 10.5041/RMMJ.10260
   Kumaki Y, 2011, ANTIVIR RES, V89, P75, DOI 10.1016/j.antiviral.2010.11.007
   Lentscher AJ, 2020, J CLIN INVEST, V130, P1466, DOI [10.1172/JCI129893, 10.1172/JCI129893.]
   Lewthwaite P, 2009, EMERG INFECT DIS, V15, P329, DOI 10.3201/eid1502.080902
   LUMSDEN W. H. R., 1955, TANGANYIKA TERRITORY IN 1952 53 II TRANS ROY SOC TROP MED AND HYG, V49, P33, DOI 10.1016/0035-9203(55)90081-X
   O'Brien L, 2009, J GEN VIROL, V90, P874, DOI 10.1099/vir.0.006833-0
   Pialoux G, 2007, LANCET INFECT DIS, V7, P319, DOI 10.1016/S1473-3099(07)70107-X
   Qiu XG, 2013, SCI TRANSL MED, V5, DOI 10.1126/scitranslmed.3006605
   RADWANSKI E, 1987, J CLIN PHARMACOL, V27, P432, DOI 10.1002/j.1552-4604.1987.tb03044.x
   ROBINSON M C, 1955, Trans R Soc Trop Med Hyg, V49, P28, DOI [10.1016/0035-9203(55)90080-8, 10.1016/0035-9203(57)90022-6]
   Schilte C, 2013, PLOS NEGLECT TROP D, V7, DOI 10.1371/journal.pntd.0002137
   Schwartz O, 2010, NAT REV MICROBIOL, V8, P491, DOI 10.1038/nrmicro2368
   Sergon K, 2007, AM J TROP MED HYG, V76, P1189, DOI 10.4269/ajtmh.2007.76.1189
   SIMIZU B, 1984, J VIROL, V51, P254, DOI 10.1128/JVI.51.1.254-258.1984
   Sissoko D, 2009, PLOS NEGLECT TROP D, V3, DOI 10.1371/journal.pntd.0000389
   Solignat M, 2009, VIROLOGY, V393, P183, DOI 10.1016/j.virol.2009.07.024
   Sourisseau M, 2007, PLOS PATHOG, V3, P804, DOI 10.1371/journal.ppat.0030089
   STRAUSS JH, 1994, MICROBIOL REV, V58, P491, DOI 10.1128/MMBR.58.3.491-562.1994
   Sun JL, 2016, ANTIVIR RES, V134, P207, DOI 10.1016/j.antiviral.2016.09.003
   Tsetsarkin KA, 2007, PLOS PATHOG, V3, P1895, DOI 10.1371/journal.ppat.0030201
   Wu JQH, 2007, VIROLOGY, V369, P206, DOI 10.1016/j.virol.2007.07.024
NR 32
TC 7
Z9 7
U1 0
U2 0
PU PUBLIC LIBRARY SCIENCE
PI SAN FRANCISCO
PA 1160 BATTERY STREET, STE 100, SAN FRANCISCO, CA 94111 USA
SN 1935-2735
J9 PLOS NEGLECT TROP D
JI Plos Neglect. Trop. Dis.
PD DEC
PY 2020
VL 14
IS 12
AR e0008910
DI 10.1371/journal.pntd.0008910
PG 18
WC Infectious Diseases; Parasitology; Tropical Medicine
WE Science Citation Index Expanded (SCI-EXPANDED)
SC Infectious Diseases; Parasitology; Tropical Medicine
GA PC7CB
UT WOS:000597153700005
PM 33270642
OA gold, Green Published
DA 2025-07-26
ER

PT J
AU Chiadmi, I
   Traoré, SAA
   Salles, JM
AF Chiadmi, Ines
   Traore, Sidnoma Abdoul Aziz
   Salles, Jean-Michel
TI Asian tiger mosquito far from home: Assessing the impact of invasive
   mosquitoes on the French Mediterranean littoral
SO ECOLOGICAL ECONOMICS
LA English
DT Article
DE Invasive species; Asian tiger mosquito; Contingent valuation method;
   Discrete choice experiment; Risk and nuisance cost
ID WILLINGNESS-TO-PAY; LATENT CLASS MODEL; CHOICE EXPERIMENTS; CHIKUNGUNYA
   FEVER; STATED PREFERENCE; VIRUS; RISK; VALUATION; VECTORS
C1 [Chiadmi, Ines; Traore, Sidnoma Abdoul Aziz; Salles, Jean-Michel] Univ Montpellier, CEE M, CNRS, INRAE,Montpellier SupAgro, Montpellier, France.
C3 Universite de Montpellier; Institut Agro; Montpellier SupAgro; Centre
   National de la Recherche Scientifique (CNRS); INRAE
RP Salles, JM (corresponding author), Univ Montpellier, CEE M, CNRS, INRAE,Montpellier SupAgro, Montpellier, France.
EM jean-michel.salles@supagro.fr
RI Chiadmi, Ines/KLD-2777-2024; TRAORE, Sidnoma/AAA-3624-2021; Salles,
   Jean-Michel/I-9409-2019
OI Salles, Jean-Michel/0000-0001-5030-2195; 
FU INVACOST project (ANR/French National Agency for Research); LabEx CeMEB
   (Mediterranean Centre for Environment and Biodiversity, Montpellier,
   France)
FX The research was financially supported by the INVACOST project
   (ANR/French National Agency for Research) and the LabEx CeMEB
   (Mediterranean Centre for Environment and Biodiversity, Montpellier,
   France www.labex-cemeb.org).
CR ADAMOWICZ W, 1994, J ENVIRON ECON MANAG, V26, P271, DOI 10.1006/jeem.1994.1017
   Adamowicz W, 1998, Introduction to Attribute-based Stated Choice Methods
   Ajzen I, 2004, PERS SOC PSYCHOL B, V30, P1108, DOI 10.1177/0146167204264079
   Akiner MM, 2019, PLOS NEGLECT TROP D, V13, DOI 10.1371/journal.pntd.0007334
   [Anonymous], 2003, Discrete choice methods with simulation, DOI [DOI 10.1017/CBO9780511753930, 10.1017/CBO9780511753930]
   Araña JE, 2009, ECOL ECON, V68, P2316, DOI 10.1016/j.ecolecon.2009.03.003
   Bech M, 2005, HEALTH ECON, V14, P1079, DOI 10.1002/hec.984
   Benedict MQ, 2007, VECTOR-BORNE ZOONOT, V7, P76, DOI 10.1089/vbz.2006.0562
   Birol E, 2006, ECOL ECON, V60, P145, DOI 10.1016/j.ecolecon.2006.06.002
   Bithas K, 2018, ECOL ECON, V145, P46, DOI 10.1016/j.ecolecon.2017.08.017
   Bonnieux F, 2007, REV ECON POLIT, V117, P699, DOI 10.3917/redp.175.0699
   Boxall PC, 2002, ENVIRON RESOUR ECON, V23, P421, DOI 10.1023/A:1021351721619
   Bradshaw CJA, 2016, NAT COMMUN, V7, DOI 10.1038/ncomms12986
   Brouwer R, 2010, ENVIRON RESOUR ECON, V46, P93, DOI 10.1007/s10640-009-9337-x
   Calkins H, 2017, J ARRYTHM, V33, P369, DOI 10.1016/j.joa.2017.08.001
   Canali M, 2017, INT J ENV RES PUB HE, V14, DOI 10.3390/ijerph14040444
   Davis M, 2011, NATURE, V474, P153, DOI 10.1038/474153a
   Dickinson K, 2012, VECTOR-BORNE ZOONOT, V12, P886, DOI 10.1089/vbz.2011.0810
   Emerton L., 2008, INVASIVE SPECIES PRO
   Evans E.A., 2003, CHOICES, P5, DOI 10.32473/edis-fe386-2003
   Gould EA, 2010, CLIN MICROBIOL INFEC, V16, P1702, DOI 10.1111/j.1469-0691.2010.03386.x
   Grard G, 2014, PLOS NEGLECT TROP D, V8, DOI 10.1371/journal.pntd.0002681
   Greene WH, 2003, TRANSPORT RES B-METH, V37, P681, DOI 10.1016/S0191-2615(02)00046-2
   Grisolía JM, 2012, J CULT ECON, V36, P113, DOI 10.1007/s10824-012-9158-6
   Halasa YA, 2014, PLOS ONE, V9, DOI 10.1371/journal.pone.0089221
   Halasa YA, 2012, J AM MOSQUITO CONTR, V28, P225, DOI 10.2987/12-6243R.1
   Hanley N, 1998, ENVIRON RESOUR ECON, V11, P413, DOI 10.1023/A:1008287310583
   Higa Yukiko, 2011, Tropical Medicine and Health, V39, P17, DOI 10.2149/tmh.2011-S04
   HOFFMAN SD, 1988, DEMOGRAPHY, V25, P415, DOI 10.2307/2061541
   Hoyos D, 2010, ECOL ECON, V69, P1595, DOI 10.1016/j.ecolecon.2010.04.011
   La Ruche G, 2010, EUROSURVEILLANCE, V15, P2
   LANCASTER KJ, 1966, J POLIT ECON, V74, P132, DOI 10.1086/259131
   Leroy EM, 2009, EMERG INFECT DIS, V15, P591, DOI 10.3201/eid1504.080664
   Leung B, 2002, P ROY SOC B-BIOL SCI, V269, P2407, DOI 10.1098/rspb.2002.2179
   Lounibos LP, 2002, ANNU REV ENTOMOL, V47, P233, DOI 10.1146/annurev.ento.47.091201.145206
   Luchini S., 2002, Economie Et Statistique/ Economics and Statistics, V357, P141, DOI [10.3406/estat.2002.7671, DOI 10.3406/ESTAT.2002.7671]
   Madon MB, 2002, J VECTOR ECOL, V27, P149
   Mwebaze P, 2018, ENVIRON RESOUR ECON, V71, P357, DOI 10.1007/s10640-017-0158-z
   Paupy C, 2009, MICROBES INFECT, V11, P1177, DOI 10.1016/j.micinf.2009.05.005
   Pereira-dos-Santos T, 2020, PATHOGENS, V9, DOI 10.3390/pathogens9040266
   Perrings C, 2002, CONSERV ECOL, V6
   Peyrefitte CN, 2007, EMERG INFECT DIS, V13, P768, DOI 10.3201/eid1305.061500
   Pialoux G, 2007, LANCET INFECT DIS, V7, P319, DOI 10.1016/S1473-3099(07)70107-X
   REITER P, 1987, J AM MOSQUITO CONTR, V3, P494
   Rezza G, 2007, LANCET, V370, P1840, DOI 10.1016/S0140-6736(07)61779-6
   Scholte E.-J., 2007, Proceedings of the Netherlands Entomological Society Meeting, V18, P131
   Septfons A., 2015, B EPIDEMIOL HEBD, V2015, P204
   Shepard DS, 2014, PLOS ONE, V9, DOI 10.1371/journal.pone.0111014
   Suaya J.A., 2007, DENGUE BURDEN DIS CO, P1
   Train KE, 1998, LAND ECON, V74, P230, DOI 10.2307/3147053
   Tsiodras S, 2016, PATHOG GLOB HEALTH, V110, P68, DOI 10.1080/20477724.2016.1176311
   World Health Organization Regional Office for Europe (WHO/Europe), 2016, ZIK VIR TECHN REP
NR 52
TC 2
Z9 2
U1 2
U2 48
PU ELSEVIER
PI AMSTERDAM
PA RADARWEG 29a, 1043 NX AMSTERDAM, NETHERLANDS
SN 0921-8009
EI 1873-6106
J9 ECOL ECON
JI Ecol. Econ.
PD DEC
PY 2020
VL 178
AR 106813
DI 10.1016/j.ecolecon.2020.106813
PG 10
WC Ecology; Economics; Environmental Sciences; Environmental Studies
WE Science Citation Index Expanded (SCI-EXPANDED); Social Science Citation Index (SSCI)
SC Environmental Sciences & Ecology; Business & Economics
GA NP0HO
UT WOS:000569865000004
OA Bronze
DA 2025-07-26
ER

PT J
AU Dekel, N
   Eisenberg-Domovich, Y
   Karlas, A
   Meyer, TF
   Bracher, F
   Lebendiker, M
   Danieli, T
   Livnah, O
AF Dekel, Noa
   Eisenberg-Domovich, Yael
   Karlas, Alexander
   Meyer, Thomas F.
   Bracher, Franz
   Lebendiker, Mario
   Danieli, Tsafi
   Livnah, Oded
TI Expression, purification and crystallization of CLK1 kinase - A
   potential target for antiviral therapy
SO PROTEIN EXPRESSION AND PURIFICATION
LA English
DT Article
DE Influenza; Chikungunya; Viral infection; CLK1; Crystallization;
   Bacterial expression; Purification; Protein kinase; De-phosphorylation
ID PROTEIN-KINASE; DRUG DISCOVERY; INHIBITORS; SCREEN; FAMILY; DOMAIN
AB Cdc-like kinase 1 (CLK1) is a dual-specificity kinase capable of autophosphorylation on tyrosine residues and Ser/Thr phosphorylation of its substrates. CLK1 belongs to the CLK kinase family that regulates alternative splicing through phosphorylation of serine-arginine rich (SR) proteins. Recent studies have demonstrated that CLK1 has an important role in the replication of influenza A and chikungunya viruses. Furthermore, CLK1 was found to be relevant for the replication of HIV-1 and the West Nile virus, making CLK1 an interesting cellular candidate for the development of a host-directed antiviral therapy that might be efficient for treatment of newly emerging viruses. We describe here our attempts and detailed procedures to obtain the recombinant kinase domain of CLK1 in suitable amounts for crystallization in complex with specific inhibitors. The key solution for the reproducibility of crystals resides in devising and refining expression and purification protocols leading to homogeneous protein. Co-expression of CLK1 with lambda-phosphatase and careful purification has yielded crystals of CLK1 complexed with the KH-CB19 inhibitor that diffracted to 1.65 angstrom. These results paved the path to the screening of more structures of CLK1 complexed compounds, leading to further optimization of their inhibitory activity. Moreover, since kinases are desired targets in numerous pathologies, the approach we report here, the co-expression of kinases with lambda-phosphatase, previously used in other kinases, can be adopted as a general protocol in numerous kinase targets for obtaining reproducible and homogenic non-phosphorylated (inactive) forms suitable for biochemical and structural studies thus facilitating the development of novel inhibitors.
C1 [Dekel, Noa; Eisenberg-Domovich, Yael; Lebendiker, Mario; Danieli, Tsafi; Livnah, Oded] Hebrew Univ Jerusalem, Wolfson Ctr Appl Struct Biol, IL-91904 Jerusalem, Israel.
   [Livnah, Oded] Hebrew Univ Jerusalem, Alexander Silverman Inst Life Sci, Dept Biol Chem, Edmond J Safra Campus, IL-91904 Jerusalem, Israel.
   [Karlas, Alexander] ProBioGen AG, Viral Vaccines Dev, Berlin, Germany.
   [Meyer, Thomas F.] Max Planck Inst Infect Biol, Dept Mol Biol, Charitepl 1, D-10117 Berlin, Germany.
   [Bracher, Franz] Ludwig Maximilians Univ Munchen, Dept Pharm Ctr Drug Res, Butenandstr 5-13, D-81377 Munich, Germany.
C3 Hebrew University of Jerusalem; Hebrew University of Jerusalem; Berlin
   Institute of Health; Free University of Berlin; Humboldt University of
   Berlin; Charite Universitatsmedizin Berlin; Max Planck Society;
   University of Munich
RP Livnah, O (corresponding author), Hebrew Univ Jerusalem, Alexander Silverman Inst Life Sci, Dept Biol Chem, Edmond J Safra Campus, IL-91904 Jerusalem, Israel.
EM oded.livnah@huji.ac.il
RI ; Meyer, Thomas/J-2485-2013; Meyer, Thomas F./J-2485-2013
OI Domovich, Yael/0000-0001-6453-4501; Meyer, Thomas
   F./0000-0002-6120-8679; Karlas, Alexander/0000-0002-2187-2057
FU HTX lab in Grenoble [BioStructX_4232]; ANTIFLU research project
   (Innovative anti-influenza drugs excluding viral escape) under the
   European Community's Seventh Framework Programme (FP7/2007-2013)
   [259842]
FX We thank the ESRF staff for their help in maintaining this excellent
   facility, the HTX lab in Grenoble with the support of BioStructX_4232.
   This paper is based on work fully supported by the ANTIFLU research
   project (Innovative anti-influenza drugs excluding viral escape) funded
   under the European Community's Seventh Framework Programme
   (FP7/2007-2013) under grant agreement No. 259842.
CR Albanese SK, 2018, BIOCHEMISTRY-US, V57, P4675, DOI 10.1021/acs.biochem.7b01081
   Artarini A, 2019, ANTIVIR RES, V168, P187, DOI 10.1016/j.antiviral.2019.06.003
   Bamborough P, 2012, EXPERT OPIN DRUG DIS, V7, P1053, DOI 10.1517/17460441.2012.724056
   BENDAVID Y, 1991, EMBO J, V10, P317, DOI 10.1002/j.1460-2075.1991.tb07952.x
   Bhoir S, 2018, SCI REP-UK, V8, DOI 10.1038/s41598-018-22744-5
   Bullock AN, 2009, STRUCTURE, V17, P352, DOI 10.1016/j.str.2008.12.023
   Colwill K, 1996, EMBO J, V15, P265, DOI 10.1002/j.1460-2075.1996.tb00357.x
   de Sanctis D, 2012, J SYNCHROTRON RADIAT, V19, P455, DOI 10.1107/S0909049512009715
   Duncan PI, 1997, MOL CELL BIOL, V17, P5996, DOI 10.1128/MCB.17.10.5996
   Fedorov O, 2011, CHEM BIOL, V18, P67, DOI 10.1016/j.chembiol.2010.11.009
   Garrote AM, 2014, ACTA CRYSTALLOGR F, V70, P354, DOI 10.1107/S2053230X14002581
   Golovanov AP, 2004, J AM CHEM SOC, V126, P8933, DOI 10.1021/ja049297h
   HANES J, 1994, J MOL BIOL, V244, P665, DOI 10.1006/jmbi.1994.1763
   Jenardhanan P, 2019, CURR TOP MED CHEM, V19, P467, DOI 10.2174/1568026619666190304155711
   Karlas A, 2016, NAT COMMUN, V7, DOI 10.1038/ncomms11320
   Karlas A, 2010, NATURE, V463, P818, DOI 10.1038/nature08760
   König R, 2010, NATURE, V463, P813, DOI 10.1038/nature08699
   Krishnan MN, 2008, NATURE, V455, P242, DOI 10.1038/nature07207
   Kristelly R, 2011, PROTEIN EXPRES PURIF, V78, P14, DOI 10.1016/j.pep.2011.03.001
   Lebendiker M, 2015, METHODS MOL BIOL, V1258, P261, DOI 10.1007/978-1-4939-2205-5_14
   Lebendiker M, 2014, FEBS LETT, V588, P236, DOI 10.1016/j.febslet.2013.10.044
   Manning G, 2002, SCIENCE, V298, P1912, DOI 10.1126/science.1075762
   Mccoy AJ, 2007, J APPL CRYSTALLOGR, V40, P658, DOI 10.1107/S0021889807021206
   Melo-Hanchuk TD, 2017, SCI REP-UK, V7, DOI 10.1038/s41598-017-05325-w
   Murár M, 2017, EUR J MED CHEM, V126, P754, DOI 10.1016/j.ejmech.2016.11.003
   Nayler O, 1997, BIOCHEM J, V326, P693, DOI 10.1042/bj3260693
   Otwinowski Z, 1997, METHOD ENZYMOL, V276, P307, DOI 10.1016/S0076-6879(97)76066-X
   Potterton E, 2003, ACTA CRYSTALLOGR D, V59, P1131, DOI 10.1107/S0907444903008126
   Seeliger MA, 2005, PROTEIN SCI, V14, P3135, DOI 10.1110/ps.051750905
   Sheffield P, 1999, PROTEIN EXPRES PURIF, V15, P34, DOI 10.1006/prep.1998.1003
   Studier FW, 2005, PROTEIN EXPRES PURIF, V41, P207, DOI 10.1016/j.pep.2005.01.016
   Tropea Joseph E., 2009, V498, P297, DOI 10.1007/978-1-59745-196-3_19
   Wang WR, 2006, P NATL ACAD SCI USA, V103, P3563, DOI 10.1073/pnas.0600048103
   Wong R, 2011, RETROVIROLOGY, V8, DOI 10.1186/1742-4690-8-47
   Wong RW, 2013, NUCLEIC ACIDS RES, V41, P9471, DOI 10.1093/nar/gkt727
   Zu M, 2015, MOLECULES, V20, P19735, DOI 10.3390/molecules201119653
NR 36
TC 8
Z9 9
U1 0
U2 23
PU ACADEMIC PRESS INC ELSEVIER SCIENCE
PI SAN DIEGO
PA 525 B ST, STE 1900, SAN DIEGO, CA 92101-4495 USA
SN 1046-5928
EI 1096-0279
J9 PROTEIN EXPRES PURIF
JI Protein Expr. Purif.
PD DEC
PY 2020
VL 176
AR 105742
DI 10.1016/j.pep.2020.105742
PG 8
WC Biochemical Research Methods; Biochemistry & Molecular Biology;
   Biotechnology & Applied Microbiology
WE Science Citation Index Expanded (SCI-EXPANDED)
SC Biochemistry & Molecular Biology; Biotechnology & Applied Microbiology
GA NU2KZ
UT WOS:000573472000005
PM 32866611
DA 2025-07-26
ER

PT J
AU Neto, JFD
   da Mota, AJ
   Roque, RA
   Heinrichs-Caldas, W
   Tadei, WP
AF do Nascimento Neto, Joaquim Ferreira
   da Mota, Adolfo Jose
   Roque, Rosemary Aparecida
   Heinrichs-Caldas, Waldir
   Tadei, Wanderli Pedro
TI Analysis of the transcription of genes encoding heat shock proteins
   (hsp) in Aedes aegypti Linnaeus, 1762 (Diptera: Culicidae),
   maintained under climatic conditions provided by the IPCC
   (Intergovernmental Panel On Climate Change) for the year 2100
SO INFECTION GENETICS AND EVOLUTION
LA English
DT Article
DE Global warming; Microcosm; Environmental room; Amazon; Vectors
ID HOST-SEEKING BEHAVIOR; BREEDING PLACES; EXPRESSION; ALBOPICTUS; STRESS;
   CO2; IDENTIFICATION; TEMPERATURES; ADAPTATION; CHAPERONES
AB Human actions intensify the greenhouse effect, aggravating climate changes in the Amazon and elsewhere in the world. The Intergovernmental Panel on Climate Change (IPCC) foresees a global increase of up to 4.5 degrees C and 850 ppm CO2 (above current levels) by 2100. This will impact the biology of the Aedes aegypti mosquito, vector of Dengue, Zika, urban Yellow Fever and Chikungunya. Heat shock proteins are associated with adaptations to anthropic environments and the interaction of some viruses with the vector. The transcription of the hsp26, hsp83 and hsc70 genes of an A. aegypti population, maintained for more than forty-eight generations, in the Current, Intermediate and Extreme climatic scenario predicted by the IPCC was evaluated with qPCR. In females, highest levels of hsp26, hsp83 and hsc70 expression occurred in the Intermediate scenario, while in males, levels were high only for hsp26 gene in Current and Extreme scenarios. Expression of hsp83 and hsc70 genes in males was low under all climatic scenarios, while in the Extreme scenario females had lower expression than in the Current scenario. The data suggest compensatory or adaptive processes acting on heat shock proteins, which can lead to changes in the mosquito's biology, altering vectorial competence.
C1 [do Nascimento Neto, Joaquim Ferreira; Heinrichs-Caldas, Waldir; Tadei, Wanderli Pedro] Inst Nacl Pesquisas Amazonia INPA, Programa Posgrad Genet Conservacao & Biol Evolut, Manaus, Amazonas, Brazil.
   [do Nascimento Neto, Joaquim Ferreira; Roque, Rosemary Aparecida; Tadei, Wanderli Pedro] Inst Nacl Pesquisas Amazonia INPA, Lab Malaria & Dengue LMD, Manaus, Amazonas, Brazil.
   [da Mota, Adolfo Jose] Univ Fed Amazonas UFAM, Fac Ciencias Agr FCA, Manaus, Amazonas, Brazil.
   [Heinrichs-Caldas, Waldir] Inst Nacl Pesquisas Amazonia INPA, Lab Ecofisiol & Evolucao Mol LEEM, Manaus, Amazonas, Brazil.
C3 Institute Nacional de Pesquisas da Amazonia; Institute Nacional de
   Pesquisas da Amazonia; Universidade Federal de Amazonas; Institute
   Nacional de Pesquisas da Amazonia
RP Neto, JFD (corresponding author), Ave Andre Araujo 2936, Petropolis, RJ, Brazil.
EM joaquimfnn@gmail.com; ajmota@ufam.edu.br
RI Neto, Joaquim/M-4689-2018; Tadei, Wanderli/N-4486-2018
OI Heinrichs-Caldas, Waldir/0000-0002-5052-9282
FU National Research Council (CNPq) [465540/2014-7]; Amazonas State
   Research Support Foundation (FAPEAM) [062.1187/2017]; Coordination for
   the Improvement of Higher Education Personnel (CAPES) [001]
FX This study was Further studies are needed by the National Research
   Council (CNPq, 465540/2014-7), Amazonas State Research Support
   Foundation (FAPEAM, 062.1187/2017) and the Coordination for the
   Improvement of Higher Education Personnel (CAPES, code 001), which
   supports INCT/ADAPTA I and II, and Pro-Amazonia. We also thank the
   Laboratorio de Ecofisiologia e Evolucao Molecular (LEEM), Samara Santos
   from UFAM Biotechnology Laboratory, Danilo da Costa (LEEM) and Francisco
   Augusto (LMD).
CR [Anonymous], 1998, Principais mosquitos de importancia sanitaria no Brasil
   Barros V. R., 2014, Climate change 2014: impacts, adaptation and vulnerability: Working Group II contribution to the fifth assessment report of the Intergovernmental Panel on Climate Change
   Batz ZA, 2019, FRONT PHYSIOL, V10, DOI 10.3389/fphys.2019.01352
   Benoit JB, 2011, P NATL ACAD SCI USA, V108, P8026, DOI 10.1073/pnas.1105195108
   Beserra EB, 2009, IHERINGIA SER ZOOL, V99, P281, DOI 10.1590/S0073-47212009000300008
   Cahan SH, 2017, COMP BIOCHEM PHYS A, V204, P113, DOI 10.1016/j.cbpa.2016.11.017
   Carvalho FD, 2017, NEOTROP ENTOMOL, V46, P243, DOI 10.1007/s13744-017-0520-4
   Chaves LF, 2014, ACTA TROP, V129, P15, DOI 10.1016/j.actatropica.2013.02.025
   Chou SC., 2014, Am. J. Clim. Change, V3, P512, DOI [DOI 10.4236/AJCC.2014.35043, 10.4236/ ajcc.2014.35043]
   Couret J, 2014, PLOS ONE, V9, DOI 10.1371/journal.pone.0087468
   da Silva VC, 2006, REV SAUDE PUBL, V40, P1106, DOI 10.1590/S0034-89102006000700021
   Derkzen ML, 2017, LANDSCAPE URBAN PLAN, V157, P106, DOI 10.1016/j.landurbplan.2016.05.027
   Dzaki N, 2017, SCI REP-UK, V7, DOI 10.1038/srep43618
   Esser C, 2004, BBA-MOL CELL RES, V1695, P171, DOI 10.1016/j.bbamcr.2004.09.020
   Farjana T, 2013, J MED ENTOMOL, V50, P838, DOI 10.1603/ME12146
   FAY R. W., 1966, MOSQUITO NEWS, V26, P531
   de Azara TMF, 2013, MEM I OSWALDO CRUZ, V108, P229, DOI 10.1590/0074-0276108022013016
   Forattini O.P., 2002, BIOL EPIDEMIOLOGIA
   Forattini OP, 1997, REV SAUDE PUBL, V31, P519, DOI 10.1590/S0034-89101997000600013
   Ghosha A, 2017, INTERVIROLOGY, V60, P247, DOI 10.1159/000489308
   Glasser CM, 2002, REV SAUDE PUBL, V36, P166, DOI 10.1590/S0034-89102002000200008
   Gloria-Soria A, 2016, MOL ECOL, V25, P5377, DOI 10.1111/mec.13866
   Gloria-Soria A, 2019, PLOS NEGLECT TROP D, V13, DOI 10.1371/journal.pntd.0007930
   Graham AM, 2012, J HERED, V103, P400, DOI 10.1093/jhered/esr150
   Griggs D.J., 2002, WEATHER, V57, P267, DOI [10.1256/004316502320517344, DOI 10.1256/004316502320517344]
   Gross TL, 2009, J MED ENTOMOL, V46, P496, DOI 10.1603/033.046.0313
   Guimberteau M, 2017, HYDROL EARTH SYST SC, V21, P1455, DOI 10.5194/hess-21-1455-2017
   Hamilton LC, 2015, PLOS ONE, V10, DOI 10.1371/journal.pone.0138208
   He QY, 2014, J BIOL CHEM, V289, P27874, DOI 10.1074/jbc.M114.582825
   Huang YMM, 2018, PROTEIN SCI, V27, P463, DOI 10.1002/pro.3338
   Ingham VA, 2020, NATURE, V577, P376, DOI 10.1038/s41586-019-1864-1
   IPCC (Intergovernmental Panel on Climate Change), 2018, Special Report: Global Warming of 1.5oC, DOI DOI 10.1017/CBO9781107415324.004
   Jayasundara N, 2017, TOXICOLOGY, V391, P64, DOI 10.1016/j.tox.2017.07.015
   Kang S, 2008, VIROL J, V5, DOI 10.1186/1743-422X-5-136
   Kim I, 2020, PLOS PATHOG, V16, DOI 10.1371/journal.ppat.1008288
   King AM, 2015, ANNU REV ENTOMOL, V60, P59, DOI 10.1146/annurev-ento-011613-162107
   Kraemer MUG, 2015, SCI DATA, V2, DOI 10.1038/sdata.2015.35
   Kubota RL, 2003, REV SAUDE PUBL, V37, P263, DOI 10.1590/S0034-89102003000200017
   Kumar RR, 2017, FUNCT INTEGR GENOMIC, V17, P621, DOI 10.1007/s10142-017-0560-1
   Kuno G, 2010, J MED ENTOMOL, V47, P957, DOI 10.1603/ME10152
   Lei Y, 2017, SCI REP-UK, V7, DOI 10.1038/s41598-017-05995-6
   Li K, 2019, INSECT SCI, V26, P600, DOI 10.1111/1744-7917.12614
   Lima-Camara TN, 2016, REV SAUDE PUBL, V50, DOI [10.1590/s1518-8787.2016050006791, 10.1590/S1518-8787.2016050006791]
   Livak KJ, 2001, METHODS, V25, P402, DOI 10.1006/meth.2001.1262
   López-Uribe MM, 2014, MOL ECOL, V23, P1874, DOI 10.1111/mec.12689
   Majeed S, 2017, ROY SOC OPEN SCI, V4, DOI 10.1098/rsos.170189
   Majeed S, 2014, J EXP BIOL, V217, P598, DOI 10.1242/jeb.092718
   Malewski T, 2015, J EXP ZOOL PART A, V323, P704, DOI 10.1002/jez.1963
   Mao K, 2019, CELL METAB, V29, P1182, DOI 10.1016/j.cmet.2019.01.022
   Mogk A, 2017, CELL STRESS CHAPERON, V22, P493, DOI 10.1007/s12192-017-0762-4
   Mohammed A, 2011, ACTA TROP, V119, P38, DOI 10.1016/j.actatropica.2011.04.004
   Moutaoufik MT, 2017, PLOS ONE, V12, DOI 10.1371/journal.pone.0177821
   Muturi EJ, 2012, J AM MOSQUITO CONTR, V28, P79, DOI 10.2987/11-6194R.1
   Muturi EJ, 2011, TROP MED INT HEALTH, V16, P955, DOI 10.1111/j.1365-3156.2011.02796.x
   Pan DD, 2018, CELL STRESS CHAPERON, V23, P55, DOI 10.1007/s12192-017-0823-8
   Pinheiro Valéria Cristina Soares, 2002, Cad. Saúde Pública, V18, P1529, DOI 10.1590/S0102-311X2002000600005
   Raji JI, 2019, CURR BIOL, V29, P1253, DOI 10.1016/j.cub.2019.02.045
   REITER P, 1991, J AM MOSQUITO CONTR, V7, P52
   Rodrigues NR, 2018, FREE RADICAL BIO MED, V120, P395, DOI 10.1016/j.freeradbiomed.2018.04.549
   Sharma A, 2020, INT J BIOMETEOROL, V64, P1133, DOI 10.1007/s00484-020-01887-z
   Sim C, 2007, BMC GENOMICS, V8, DOI 10.1186/1471-2164-8-231
   Sivan A, 2017, ACTA TROP, V167, P121, DOI 10.1016/j.actatropica.2016.12.017
   Smith C, 2013, J MED ENTOMOL, V50, P521, DOI 10.1603/ME12149
   Sorensen JG, 2019, J THERM BIOL, V84, P200, DOI 10.1016/j.jtherbio.2019.07.005
   Sorensen JG, 2016, SCI REP-UK, V6, DOI 10.1038/srep30975
   Sorribas MV, 2016, CLIMATIC CHANGE, V136, P555, DOI 10.1007/s10584-016-1640-2
   Sterken MG, 2015, TRENDS GENET, V31, P224, DOI 10.1016/j.tig.2015.02.009
   Sun G, 2019, J CELL BIOCHEM, V120, P10707, DOI 10.1002/jcb.28362
   Tedesco PA, 2013, J APPL ECOL, V50, P1105, DOI 10.1111/1365-2664.12125
   Ungelenk S.M., 2015, FAC NAT SCI MATH RUP, DOI [10.11588/heidok.00018936., DOI 10.11588/HEIDOK.00018936]
   Ungelenk S, 2016, NAT COMMUN, V7, DOI 10.1038/ncomms13673
   Vogt S, 2019, J THERM BIOL, V80, P106, DOI 10.1016/j.jtherbio.2019.01.007
   Will T, 2017, DEV GENES EVOL, V227, P1, DOI 10.1007/s00427-016-0564-1
   Zhang JJ, 2019, CELL STRESS CHAPERON, V24, P45, DOI 10.1007/s12192-018-0940-z
   Zhao L, 2012, ISJ-INVERT SURVIV J, V9, P93
   Zhao LM, 2010, J MED ENTOMOL, V47, P367, DOI 10.1603/ME09232
   Zhao LM, 2009, J MED ENTOMOL, V46, P490, DOI 10.1603/033.046.0312
NR 77
TC 6
Z9 7
U1 1
U2 11
PU ELSEVIER
PI AMSTERDAM
PA RADARWEG 29, 1043 NX AMSTERDAM, NETHERLANDS
SN 1567-1348
EI 1567-7257
J9 INFECT GENET EVOL
JI Infect. Genet. Evol.
PD DEC
PY 2020
VL 86
AR 104626
DI 10.1016/j.meegid.2020.104626
PG 8
WC Infectious Diseases
WE Science Citation Index Expanded (SCI-EXPANDED)
SC Infectious Diseases
GA PG6ZK
UT WOS:000599881300005
PM 33166684
OA Bronze
DA 2025-07-26
ER

PT J
AU Eligio-García, L
   Crisóstomo-Vázquez, MD
   Caballero-García, MD
   Soria-Guerrero, M
   Méndez-Galván, JF
   López-Cancino, SA
   Jiménez-Cardoso, E
AF Eligio-Garcia, Leticia
   Crisostomo-Vazquez, Maria del Pilar
   Caballero-Garcia, Maria de Lourdes
   Soria-Guerrero, Mariana
   Mendez-Galvan, Jorge Fernando
   Lopez-Cancino, Sury Antonio
   Jimenez-Cardoso, Enedina
TI Co-infection of Dengue, Zika and Chikungunya in a group of pregnant
   women from Tuxtla Gutierrez, Chiapas: Preliminary data. 2019
SO PLOS NEGLECTED TROPICAL DISEASES
LA English
DT Article
ID NEUTRALIZING ANTIBODIES; VIRUS; SEROPREVALENCE
AB Author summary
   A study was conducted in a group of pregnant women from a region of southern Mexico where Dengue, Zika and Chikungunya are endemic to determine the presence of three viral infections, clinical manifestations and congenital damage in newborns. Epidemiological surveillance of diseases is mainly based on the incidence of these diseases; however, asymptomatic carriers also play an important role in disease transmission and are generally not included in the systems. In the case of the three arbovirosis studied, asymptomatic infections can occur until 60-70% of cases and play an important role in the disease transmission and level of protection of population. The three arboviruses, transmitted by the bite of the Aedes aegypti mosquito, in the same endemic scenario have the possibility of producing a high rate of asymptomatic infections and coinfections, which may go unnoticed. The study provides valuable information to improve knowledge of transmission in a period of low transmission (dry season) and also to understand that silent transmission has medical importance, especially in pregnancy, due the congenital damage that can cause to newborn. Therefore, it is important to design strategies to incorporate information into the national and international epidemiological surveillance system.
   Introduction
   Dengue, Zika and Chikungunya are RNA Arboviruses present in some areas of Mexico, mainly in the endemic state of Chiapas that is characterized by presence of the vector that transmit them and an ecology that favors high transmission. According to the national epidemiological surveillance system, Dengue has intensified since 2018 and outbreaks continue in various states while for Zika and Chikungunya a decrease in cases has been reported in recent years. The main objective of this study was to determine the incidence of Dengue, Zika and Chikungunya infections during pregnancy in the state of Chiapas.
   Principal findings
   The presence of previous and current infections and coinfections diagnosed by molecular (RT-PCR) and immunological (ELISA for IgG determination) techniques indicates a wide circulation of viruses in asymptomatic people, specifically in pregnant women showing that silent infections in dry season contributes to the preservation of viruses.
   Conclusions
   From 136 studied samples, 27.7% tested positive for DENV, 8% for ZIKV and 24.1% for CHIKV by RTPCR and the values of IgG in sera show that 83.9% were positive for IgG antibodies against DENV, 65% against ZIKV and 59.1% against CHIKV. Results demonstrated presence of ZIKV and CHIKV, not detected by the epidemiological surveillance system, so the importance of establishing proactive epidemiological systems more strict, especially because these infections in pregnant women can cause severe health problems for newborn children.
C1 [Eligio-Garcia, Leticia; Crisostomo-Vazquez, Maria del Pilar; Caballero-Garcia, Maria de Lourdes; Soria-Guerrero, Mariana; Jimenez-Cardoso, Enedina] Hosp Infantil Mexico Dr Federico Gomez, Lab Invest Parasitol, Cdmx, Mexico.
   [Mendez-Galvan, Jorge Fernando] Hosp Infantil Mexico Dr Federico Gomez, Unidad Enfermedades Emergentes, Cdmx, Mexico.
   [Lopez-Cancino, Sury Antonio] Escuela Med, Inst Estudios Super, Tuxtla Gutierrez, Chiapas, Mexico.
C3 Hospital Infantil de Mexico Federico Gomez; Hospital Infantil de Mexico
   Federico Gomez
RP Jiménez-Cardoso, E (corresponding author), Hosp Infantil Mexico Dr Federico Gomez, Lab Invest Parasitol, Cdmx, Mexico.
EM JimenezCE@yahoo.com.mx
RI Cancino, Sury-Antonio/ACH-8037-2022; Lopez-Cancino,
   Sury-Antonio/ACH-8037-2022; Jiménez Cardoso, Enedina/HOC-7021-2023;
   Caballero-Garcia, Maria/D-5659-2017
OI Lopez-Cancino, Sury-Antonio/0000-0001-9721-0036; 
FU  [HIM-2017-020-SSA-1311]
FX This research work was financed with federal funds. No.
   HIM-2017-020-SSA-1311. The funders had no role in study design, data
   collection and analysis, decision to publish, or preparation of the
   manuscript.
CR Amaya-Larios IY, 2014, AM J TROP MED HYG, V91, P1057, DOI 10.4269/ajtmh.14-0145
   Ang LW, 2015, EPIDEMIOL INFECT, V143, P1585, DOI 10.1017/S0950268814002507
   [Anonymous], 2017, J EPIDEMIOLOGICAL RE
   Balmaseda A, 2010, J INFECT DIS, V201, P5, DOI 10.1086/648592
   Barrows NJ, 2018, CHEM REV, V118, P4448, DOI 10.1021/acs.chemrev.7b00719
   Blacksell SD, 2012, CLIN VACCINE IMMUNOL, V19, P804, DOI 10.1128/CVI.05717-11
   Calvo EP, 2016, ACTA TROP, V163, P32, DOI 10.1016/j.actatropica.2016.07.021
   Campos JLS, 2018, NAT IMMUNOL, V19, P1189, DOI 10.1038/s41590-018-0210-3
   Campos RD, 2016, J CLIN VIROL, V77, P69, DOI 10.1016/j.jcv.2016.02.009
   Cohen JI, 2010, INFECT DIS-SER, P13, DOI 10.1007/978-1-60761-512-5_2
   DANTES HG, 1988, INT J EPIDEMIOL, V17, P178, DOI 10.1093/ije/17.1.178
   Martinez JD, 2019, DERMATOL CLIN, V37, P95, DOI 10.1016/j.det.2018.07.008
   Flores EJ, 2016, AM J ROENTGENOL, V206, pW1
   Fritzell Camille, 2018, PLoS Negl Trop Dis, V12, pe0006533, DOI 10.1371/journal.pntd.0006533
   Sánchez-Burgos GG, 2008, SALUD PUBLICA MEXICO, V50, P362
   Hermanns K, 2018, EMERG MICROBES INFEC, V7, DOI 10.1038/s41426-018-0199-6
   Higuera A, 2019, ACTA TROP, V190, P99, DOI 10.1016/j.actatropica.2018.11.010
   Kiaupiene Jurate, 2015, LIETUVOS ISTORIJA NE, VX, P443
   Langerak T, 2019, PLOS PATHOG, V15, DOI 10.1371/journal.ppat.1007640
   Mayer SV, 2017, ACTA TROP, V166, P155, DOI 10.1016/j.actatropica.2016.11.020
   Mendez-Galvan JF, 2020, CAPITULOS 51 DENGUE, DOI [10.24875/BMHIM.20000166, DOI 10.24875/BMHIM.20000166]
   Paixao ES, 2018, BMJ GLOB HEALTH, V3, DOI 10.1136/bmjgh-2017-000530corr1
   Pang JX, 2015, EXPERT REV ANTI-INFE, V13, P731, DOI 10.1586/14787210.2015.1028364
   Paniz-Mondolfi AE, 2016, ANN CLIN MICROB ANTI, V15, DOI 10.1186/s12941-016-0157-x
   Patterson J, 2016, WEST J EMERG MED, V17, P671, DOI 10.5811/westjem.2016.9.30904
   Pavía-Ruz N, 2018, AM J TROP MED HYG, V98, P1202, DOI 10.4269/ajtmh.17-0382
   Pfaffl MW, 2001, NUCLEIC ACIDS RES, V29, DOI 10.1093/nar/29.9.e45
   Reiter P, 2003, EMERG INFECT DIS, V9, P86
   Roth A, 2014, EUROSURVEILLANCE, V19, P2, DOI 10.2807/1560-7917.ES2014.19.41.20929
   Secretaria de Salud de Mexico, 2018, B EPIDEMIOLOGICO SEM
   Singh S, 2018, VIRUSES-BASEL, V10, DOI 10.3390/v10100530
   THAVASU PW, 1992, J IMMUNOL METHODS, V153, P115, DOI 10.1016/0022-1759(92)90313-I
   Vandesompele J, 2002, GENOME BIOL, V3, DOI 10.1186/gb-2002-3-7-research0034
   Villamil-Gómez WE, 2016, INT J INFECT DIS, V51, P135, DOI 10.1016/j.ijid.2016.07.017
   Vouga M, 2019, J TRAVEL MED, V26, DOI 10.1093/jtm/taz077
   Waggoner JJ, 2016, CLIN INFECT DIS, V63, P1584, DOI 10.1093/cid/ciw589
NR 36
TC 15
Z9 15
U1 1
U2 2
PU PUBLIC LIBRARY SCIENCE
PI SAN FRANCISCO
PA 1160 BATTERY STREET, STE 100, SAN FRANCISCO, CA 94111 USA
SN 1935-2735
J9 PLOS NEGLECT TROP D
JI Plos Neglect. Trop. Dis.
PD DEC
PY 2020
VL 14
IS 12
AR e0008880
DI 10.1371/journal.pntd.0008880
PG 11
WC Infectious Diseases; Parasitology; Tropical Medicine
WE Science Citation Index Expanded (SCI-EXPANDED)
SC Infectious Diseases; Parasitology; Tropical Medicine
GA PL2QZ
UT WOS:000602974200004
PM 33347432
OA Green Published, gold
DA 2025-07-26
ER

PT J
AU Fabri, AA
   Rodrigues, CDD
   dos Santos, CC
   Chalhoub, FLL
   Sampaio, SA
   Faria, NRD
   Torres, MC
   Fonseca, V
   Brasil, P
   Calvet, G
   Alcantara, LC
   de Filippis, AMB
   Giovanetti, M
   de Bruycker-Nogueira, F
AF Fabri, Allison Araujo
   Rodrigues, Cintia Damasceno dos Santos
   dos Santos, Carolina Cardoso
   Chalhoub, Flavia Lowen Levy
   Sampaio, Simone Alves
   Faria, Nieli Rodrigues da Costa
   Torres, Maria Celeste
   Fonseca, Vagner
   Brasil, Patricia
   Calvet, Guilherme
   Alcantara, Luiz Carlos Junior
   de Filippis, Ana Maria Bispo
   Giovanetti, Marta
   de Bruycker-Nogueira, Fernanda
TI Co-Circulation of Two Independent Clades and Persistence of CHIKV-ECSA
   Genotype during Epidemic Waves in Rio de Janeiro, Southeast Brazil
SO PATHOGENS
LA English
DT Article
DE chikungunya virus; ECSA genotype; persistence; co-circulation; rio de
   janeiro; Brazil
ID CHIKUNGUNYA VIRUS; TRANSMISSION; EVOLUTION; MODEL; ZIKA
AB The Chikungunya virus infection in Brazil has raised several concerns due to the rapid dissemination of the virus and its association with several clinical complications. Nevertheless, there is limited information about the genomic epidemiology of CHIKV circulating in Brazil from surveillance studies. Thus, to better understand its dispersion dynamics in Rio de Janeiro (RJ), one of the most affected states during the 2016-2019 epidemic waves, we generated 23 near-complete genomes of CHIKV isolates from two main cities located in the metropolitan mesoregion, obtained directly from clinical samples. Our phylogenetic reconstructions suggest the 2019-CHIKV-ECSA epidemic in RJ state was characterized by the co-circulation of multiple clade (clade A and B), high-lighting that two independent introduction events of CHIKV-ECSA into RJ state have occurred between 2016-2019, both mediated from the northeastern region. Interestingly, we identified that the two-clade displaying eighteen characteristic amino acids changes among structural and non-structural proteins. Our findings reinforce that genomic data can provide information about virus genetic diversity and transmission dynamics, which might assist in the arbovirus epidemics establishing of an effective surveillance framework.
C1 [Fabri, Allison Araujo; Rodrigues, Cintia Damasceno dos Santos; dos Santos, Carolina Cardoso; Chalhoub, Flavia Lowen Levy; Sampaio, Simone Alves; Faria, Nieli Rodrigues da Costa; Torres, Maria Celeste; Alcantara, Luiz Carlos Junior; de Filippis, Ana Maria Bispo; Giovanetti, Marta; de Bruycker-Nogueira, Fernanda] Fiocruz MS, Inst Oswaldo Cruz, Flavivirus Lab, BR-21040360 Rio De Janeiro, Brazil.
   [Fonseca, Vagner] Univ KwaZulu Natal, KwaZulu Natal Res Innovat & Sequencing Platform K, Sch Lab Med & Med Sci, Nelson R Mandela Sch Med,Coll Hlth Sci, ZA-4001 Durban, South Africa.
   [Fonseca, Vagner] Univ Fed Minas Gerais, Lab Genet Celular & Mol, Inst Ciencias Biol, BR-31270901 Belo Horizonte, MG, Brazil.
   [Fonseca, Vagner] Minist Saude, Coordenacao Geral Lab Saude Publ, Secretaria Vigilancia Saude, CGLAB SVS MS, BR-70719040 Brasilia, DF, Brazil.
   [Brasil, Patricia; Calvet, Guilherme] Fiocruz MS, Evandro Chagas Natl Inst Infect Dis, BR-21 04090 Rio De Janeiro, Brazil.
C3 Fundacao Oswaldo Cruz; University of Kwazulu Natal; Universidade Federal
   de Minas Gerais; Fundacao Oswaldo Cruz
RP Giovanetti, M; de Bruycker-Nogueira, F (corresponding author), Fiocruz MS, Inst Oswaldo Cruz, Flavivirus Lab, BR-21040360 Rio De Janeiro, Brazil.
EM allison.fabri@ioc.fiocruz.br; cintia.damasceno@ioc.fiocruz.br;
   carolina.santos@ioc.fiocruz.br; flavia.levy@ioc.fiocruz.br;
   sampaiosa@ioc.fiocruz.br; nielircf@ioc.fiocruz.br;
   maria.torres@ioc.fiocruz.br; 217082126@stu.ukzn.ac.za;
   patricia.brasil@ini.fiocruz.br; guilherme.calvet@ini.fiocruz.br;
   luiz.alcantara@ioc.fiocruz.br; ana.bispo@ioc.fiocruz.br;
   marta.giovanetti@ioc.fiocruz.br; februycker@gmail.com
RI Alcantara, Luiz/AAK-9468-2021; Fonseca, Vagner/R-5813-2019; Calvet,
   Guilherme/G-6959-2013; Giovanetti, Marta/AAK-7408-2020; Brasil,
   Patricia/P-3536-2014
OI Fonseca, Vagner/0000-0001-5521-6448; Calvet,
   Guilherme/0000-0002-3545-5238; Giovanetti, Marta/0000-0002-5849-7326; de
   Bruycker-Nogueira, Fernanda/0000-0002-7797-7579; Brasil,
   Patricia/0000-0001-9555-7976; Alcantara, Luiz/0000-0002-6769-9931
FU Coordenacao de Vigilancia em Saude e Laboratorios de Referencia
   (CVSRL-Fiocruz); Fundacao de Amparo a Pesquisa do Estado do Rio de
   Janeiro/(FAPERJ) [E-26/2002.930/2016]; International Development
   Research Centre (IDRC) Canada [108411-001]; European Union [734857,
   734548]; Coordenacao de Aperfeicoamento de Pessoal de Nivel Superior
   (CAPES); CNPq; Fundacao de Amparo a Pesquisa do Estado do Rio de Janeiro
   (FAPERJ)
FX This research was funded by the Coordenacao de Vigilancia em Saude e
   Laboratorios de Referencia (CVSRL-Fiocruz), the Fundacao de Amparo a
   Pesquisa do Estado do Rio de Janeiro/(FAPERJ), grant number
   E-26/2002.930/2016, by the International Development Research Centre
   (IDRC) Canada, grant number 108411-001, by European Union's Horizon 2020
   under grant agreements ZIKACTION no. 734857 and ZIKAPLAN no. 734548, and
   to Coordenacao de Aperfeicoamento de Pessoal de Nivel Superior (CAPES)
   and CNPq for the students fellowships (A.A.F.; M.C.T.; F.L.L.C). M.G. is
   supported by Fundacao de Amparo a Pesquisa do Estado do Rio de Janeiro
   (FAPERJ).
CR Agarwal A, 2016, VIROLOGY, V497, P59, DOI 10.1016/j.virol.2016.06.025
   de Souza TMA, 2018, VIRUSES-BASEL, V10, DOI 10.3390/v10110623
   [Anonymous], 2018, SCIENCE
   Baele G, 2013, MOL BIOL EVOL, V30, P239, DOI 10.1093/molbev/mss243
   Cardoso FD, 2019, REV INST MED TROP SP, V61, DOI [10.1590/S1678-9946201961057, 10.1590/s1678-9946201961057]
   CEPERJ, CART FLUM
   Cunha M.S., FRONT MICROBIOL INTE
   Cunha MS, 2017, EMERG INFECT DIS, V23, P1737, DOI 10.3201/eid2310.161855
   Darriba D, 2012, NAT METHODS, V9, P772, DOI 10.1038/nmeth.2109
   Drummond AJ, 2006, PLOS BIOL, V4, P699, DOI 10.1371/journal.pbio.0040088
   Faria NR, 2017, NATURE, V546, P406, DOI 10.1038/nature22401
   Gill MS, 2013, MOL BIOL EVOL, V30, P713, DOI 10.1093/molbev/mss265
   IBGE, CID EST RIO DE JAN
   Vieira CJDP, 2020, TROP MED INFECT DIS, V5, DOI 10.3390/tropicalmed5020105
   Katoh K, 2019, BRIEF BIOINFORM, V20, P1160, DOI 10.1093/bib/bbx108
   Kuo SC, 2012, J BIOMED SCI, V19, DOI 10.1186/1423-0127-19-44
   Nguyen LT, 2015, MOL BIOL EVOL, V32, P268, DOI 10.1093/molbev/msu300
   Leparc-Goffart I, 2014, LANCET, V383, P514, DOI 10.1016/S0140-6736(14)60185-9
   Mascarenhas M, 2018, PLOS ONE, V13, DOI 10.1371/journal.pone.0207554
   Maia ZPG, 2020, EMERG MICROBES INFEC, V9, P53, DOI 10.1080/22221751.2019.1701954
   Powers AM, 2011, EXP BIOL MED, V236, P909, DOI 10.1258/ebm.2011.011078
   Quick J, 2017, NAT PROTOC, V12, P1261, DOI 10.1038/nprot.2017.066
   Rambaut A, 2018, SYST BIOL, V67, P901, DOI 10.1093/sysbio/syy032
   Rambaut A, 2016, VIRUS EVOL, V2, DOI 10.1093/ve/vew007
   Rougeron V, 2015, J CLIN VIROL, V64, P144, DOI 10.1016/j.jcv.2014.08.032
   Sahadeo NSD, 2017, VIRUS EVOL, V3, DOI 10.1093/ve/vex010
   Solignat M, 2009, VIROLOGY, V393, P183, DOI 10.1016/j.virol.2009.07.024
   Souza Thiago Moreno L, 2019, Sci Rep, V9, P2760, DOI 10.1038/s41598-019-39406-9
   Souza Thiara Manuele Alves, 2017, PLoS Curr, V9, DOI 10.1371/currents.outbreaks.4200119978d62ccaa454599cd2735727
   Suchard MA, 2018, VIRUS EVOL, V4, DOI 10.1093/ve/vey016
   SVS, 2016, MON CAS DENG FEBR CH, V47
   SVS, 2018, MON CAS DENG FEBR CH, V49
   SVS, 2019, MON CAS DENG FEBR CH, V50
   SVS, 2020, MON CAS ARB URB TRAN, V51
   SVS, 2020, B EP MON CAS ARB URB, V51
   Teixeira MG, 2015, EMERG INFECT DIS, V21, P906, DOI 10.3201/eid2105.141727
   Nunes MRT, 2015, BMC MED, V13, DOI 10.1186/s12916-015-0348-x
   Tsetsarkin KA, 2007, PLOS PATHOG, V3, P1895, DOI 10.1371/journal.ppat.0030201
   Tsetsarkin KA, 2011, CURR OPIN VIROL, V1, P310, DOI 10.1016/j.coviro.2011.07.004
   Vilsker M, 2019, BIOINFORMATICS, V35, P871, DOI 10.1093/bioinformatics/bty695
   Weaver SC, 2015, NEW ENGL J MED, V372, P1231, DOI 10.1056/NEJMra1406035
   Xavier J, 2019, PLOS ONE, V14, DOI 10.1371/journal.pone.0217871
NR 42
TC 13
Z9 13
U1 0
U2 4
PU MDPI
PI BASEL
PA ST ALBAN-ANLAGE 66, CH-4052 BASEL, SWITZERLAND
EI 2076-0817
J9 PATHOGENS
JI Pathogens
PD DEC
PY 2020
VL 9
IS 12
AR 984
DI 10.3390/pathogens9120984
PG 12
WC Microbiology
WE Science Citation Index Expanded (SCI-EXPANDED)
SC Microbiology
GA PK2RT
UT WOS:000602299700001
PM 33255865
OA Green Published, gold
DA 2025-07-26
ER

PT J
AU Faccini-Martínez, AA
   Rivero, R
   Garay, E
   García, A
   Mattar, S
   Botero, Y
   Galeano, K
   Miranda, J
   Martínez, C
   Guzmán, C
   Arrieta, G
   Contreras, H
   Kerguelen, H
   Moscote, M
   Brango, E
   Contreras, V
AF Faccini-Martinez, Alvaro A.
   Rivero, Ricardo
   Garay, Evelin
   Garcia, Alejandra
   Mattar, Salim
   Botero, Yesica
   Galeano, Ketty
   Miranda, Jorge
   Martinez, Caty
   Guzman, Camilo
   Arrieta, German
   Contreras, Hector
   Kerguelen, Hugo
   Moscote, Maria
   Brango, Eimi
   Contreras, Veronica
TI Serological cross-reactivity using a SARS-CoV-2 ELISA test in acute Zika
   virus infection, Colombia
SO INTERNATIONAL JOURNAL OF INFECTIOUS DISEASES
LA English
DT Article
DE Diagnosis; Endemic diseases; Arbovirus infection; Validation study
AB Objectives: We investigated seroreactivity by using a commercial SARS-CoV-2 ELISA test in samples collected from different groups of individuals, including patients diagnosed to have Dengue, Zika, and Chikungunya infection between 2015 and 2019, from an endemic area in the Caribbean Colombian region.
   Methods: A total of 127 sera samples obtained from six different groups of individuals were included in this study: Group A: patients with confirmed SARS-CoV-2 infection; Group B: patients with symptoms suggestive of COVID-19 or asymptomatic contacts with confirmed patients; Group C: patients with acute or recent dengue virus infection; Group D: patients with acute Zika virus infection; Group E: patients with previous Chikungunya virus infection; and Group F: individuals with exposure to spotted fever group rickettsiae.
   Results: Overall, group A, group B, and group D showed seroreactivity to SARS-CoV-2 in 92%, 75%, and 26% of samples, respectively; furthermore, group C, group E, and group F showed 100% seronegativity.
   Conclusions: We found 26% of serological cross-reactivity in patients with acute Zika virus infection by using a commercial SARS-CoV-2 ELISA test. Further studies are needed to evaluate whether serological cross-reaction is maintained with time in nonacute patients with previous exposure to the Zika virus and its effect in SARS-CoV-2 serosurveys in endemic areas for this arbovirus. (C) 2020 The Authors. Published by Elsevier Ltd on behalf of International Society for Infectious Diseases.
C1 [Faccini-Martinez, Alvaro A.; Rivero, Ricardo; Garay, Evelin; Garcia, Alejandra; Mattar, Salim; Botero, Yesica; Galeano, Ketty; Miranda, Jorge; Martinez, Caty; Guzman, Camilo; Arrieta, German; Contreras, Hector; Contreras, Veronica] Univ Cordoba, Inst Invest Biol Trop, Campus Berastegui, Cordoba, Colombia.
   [Faccini-Martinez, Alvaro A.; Mattar, Salim; Arrieta, German] Asociac Colombiana Infectol, Com Med Trop Zoonosis & Med Viajero, Bogota, Colombia.
   [Kerguelen, Hugo] Alcaldia Monteria, Gerencia COVID, Cordoba, Colombia.
   [Moscote, Maria] Alcaldia Monteria, Secretaria Salud Monteria, Cordoba, Colombia.
   [Brango, Eimi] Clin Salud Social, Sincelejo, Sucre, Colombia.
RP Mattar, S (corresponding author), Univ Cordoba, Inst Invest Biol Trop, Campus Berastegui, Cordoba, Colombia.
EM mattarsalim@hotmail.com
RI Rivero, Ricardo/GSJ-0859-2022; Miranda, Jorge/K-8943-2013; Botero,
   Yesica/JJD-9717-2023; Miranda Regino, Jorge/K-8943-2013
OI MATTAR, SALIM/0000-0003-0526-4630; Faccini-Martinez, Alvaro
   A./0000-0002-1127-0132; Garay Montalvo, Evelin/0000-0001-6843-8365;
   Botero, Yesica/0000-0003-4150-4355; Contreras,
   Hector/0000-0001-8978-7484; Miranda Regino, Jorge/0000-0002-7110-7791;
   Rivero Herrera, Ricardo/0000-0003-2284-3335
FU Ministerio de Ciencia Tecnologia e Innovacion, Colombia (MINCIENCIAS);
   Research project: "Fortalecimiento de capacidades instaladas de ciencia
   y tecnologia de la Universidad de Cordoba para atender problematicas
   asociadas con agentes biologicos de alto riesgo para la salud humana en
   el departamento de Cordoba" [20200000100090]
FX The study was supported by Ministerio de Ciencia Tecnologia e
   Innovacion, Colombia (MINCIENCIAS). Research project: "Fortalecimiento
   de capacidades instaladas de ciencia y tecnologia de la Universidad de
   Cordoba para atender problematicas asociadas con agentes biologicos de
   alto riesgo para la salud humana en el departamento de Cordoba" (BPIN
   Code: 20200000100090). To Alcaldia de Monteria for support on collecting
   the blood samples.
CR Arrieta G, 2019, ANN CLIN MICROB ANTI, V18, DOI 10.1186/s12941-019-0328-7
   Chams N, 2020, FRONT PUBLIC HEALTH, V8, DOI 10.3389/fpubh.2020.00383
   Hanson KE, 2020, CLIN INFECT DIS, V78, pe150, DOI 10.1093/cid/ciaa1343
   Lustig Y., 2020, CLIN INFECT DIS, DOI 10.1093/cid/ciaa1207
   Mora-Salamanca AF, 2020, INT J INFECT DIS, V97, P81, DOI 10.1016/j.ijid.2020.05.051
   Nunthavichitra S, 2020, AM J TROP MED HYG, V103, P83, DOI 10.4269/ajtmh.20-0440
   Rodriguez-Morales AJ, 2020, TRAVEL MED INFECT DI, V34, DOI 10.1016/j.tmaid.2020.101623
   Rodriguez-Morales AJ, 2015, J INFECT DEV COUNTR, V9, P684, DOI 10.3855/jidc.7230
   Spinicci M, 2020, MEM I OSWALDO CRUZ, V115
NR 9
TC 31
Z9 31
U1 0
U2 1
PU ELSEVIER SCI LTD
PI London
PA 125 London Wall, London, ENGLAND
SN 1201-9712
EI 1878-3511
J9 INT J INFECT DIS
JI Int. J. Infect. Dis.
PD DEC
PY 2020
VL 101
BP 191
EP 193
DI 10.1016/j.ijid.2020.09.1451
PG 3
WC Infectious Diseases
WE Science Citation Index Expanded (SCI-EXPANDED)
SC Infectious Diseases
GA PB1FN
UT WOS:000596075200037
PM 33002616
OA Green Published, gold
DA 2025-07-26
ER

PT J
AU Fernandes, NDT
   de Souza, AC
   Simoes, LA
   dos Reis, GMF
   Souza, KT
   Schwan, RF
   Dias, DR
AF Fernandes, Natalia de Andrade Teixeira
   de Souza, Angelica Cristina
   Simoes, Luara Aparecida
   dos Reis, Gustavo Magno Ferreira
   Souza, Karla Teixeira
   Schwan, Rosane Freitas
   Dias, Disney Ribeiro
TI Eco-friendly biosurfactant from Wickerhamomyces anomalus CCMA
   0358 as larvicidal and antimicrobial
SO MICROBIOLOGICAL RESEARCH
LA English
DT Article
DE Glycolipid; Yeast; Waste cooking oil; WCO; Submerged fermentation
ID BACILLUS-SUBTILIS SPB1; RHAMNOLIPID PRODUCTION; ANTIFUNGAL ACTIVITY;
   TABLET FORMULATION; OIL; IDENTIFICATION; PURIFICATION; BACTERIA; PLANT
AB Kitchen waste oil (KWO) was evaluated as a substrate for production of biosurfactant by Wickerhamomyces anomalus CCMA 0358 and was tested against Aedes aegypti larvae, the mosquito causing neglected diseases, such as dengue fever, Zika, and Chikungunya, achieving 100 % mortality in the lowest concentration (6.25 %) evaluated in 24 h. Furthermore, possible applications of this compound were evaluated as antibacterial, anti-adhesive, and antifungal. At a concentration of 50 %, the biosurfactant was found to inhibit the growth of Bacillus cereus, showing high inhibitions levels against Salmonella Enteritidis, Staphylococcus aureus, and Escherichia coli. The antifungal activity was evaluated against Aspergillus, Cercospora, Colletotrichum, and Fusarium, obtaining results of up to 95 % inhibition. In addition to these promising results, the yeast W. anomalus produced the biosurfactant from an inexpensive substrate, which increases the possibility of its application in several industries owing to the low cost involved.
C1 [Fernandes, Natalia de Andrade Teixeira; de Souza, Angelica Cristina; Simoes, Luara Aparecida; dos Reis, Gustavo Magno Ferreira; Souza, Karla Teixeira; Schwan, Rosane Freitas] Fed Univ Lavras UFLA, Dept Biol, Campus Univ, BR-37200000 Lavras, MG, Brazil.
   [Dias, Disney Ribeiro] Fed Univ Lavras UFLA, Dept Food Sci, Campus Univ,Caixa Postal 3037, BR-37200000 Lavras, MG, Brazil.
C3 Universidade Federal de Lavras; Universidade Federal de Lavras
RP Dias, DR (corresponding author), Fed Univ Lavras UFLA, Dept Food Sci, Campus Univ,Caixa Postal 3037, BR-37200000 Lavras, MG, Brazil.
EM diasdr@ufla.br
RI Ferreira, Gustavo/AGA-3440-2022; de Andrade Teixeira Fernandes,
   Natalia/ITU-2757-2023; Simoes, Luara/AEI-6662-2022; Ribeiro Dias,
   Disney/M-1338-2013; Schwan, Rosane/AAD-3253-2020; Ribeiro Dias,
   Dias/M-1338-2013
OI Simoes, Luara/0000-0003-4182-5175; de Andrade Teixeira Fernandes,
   Natalia/0000-0002-3180-8307; Ferreira, Gustavo/0000-0002-2232-241X;
   Ribeiro Dias, Disney/0000-0002-1010-1484; 
FU Conselho Nacional de Desenvolvimento Cientifico e Tecnologico do Brasil
   (CNPq); Fundacao de Amparo a Pesquisa do Estado de Minas Gerais
   (FAPEMIG); Coordenacao de Aperfeicoamento de Pessoal de Nivel Superior
   (CAPES)
FX The authors thank Professor Roberta Piccoli for giving away the strains
   of bacteria used and Professor Jose da Cruz Machado for giving away the
   fungi. We also thank the Lavras City Hall, the Sanitary Surveillance for
   yielding the larvae. And we thank the Brazilian agencies Conselho
   Nacional de Desenvolvimento Cientifico e Tecnologico do Brasil (CNPq),
   Fundacao de Amparo a Pesquisa do Estado de Minas Gerais (FAPEMIG), and
   Coordenacao de Aperfeicoamento de Pessoal de Nivel Superior (CAPES) for
   their financial support.
CR Ahimou F, 2000, ENZYME MICROB TECH, V27, P749, DOI 10.1016/S0141-0229(00)00295-7
   Akiyode O, 2016, J COLLOID INTERF SCI, V479, P221, DOI 10.1016/j.jcis.2016.06.051
   Armengol G, 2006, J ECON ENTOMOL, V99, P1590, DOI 10.1603/0022-0493-99.5.1590
   Basit M, 2018, PAK J PHARM SCI, V31, P251
   Borah SN, 2015, BIOCONTROL, V60, P375, DOI 10.1007/s10526-014-9645-0
   Bushnell LD, 1941, J BACTERIOL, V41, P653, DOI 10.1128/JB.41.5.653-673.1941
   Chen CY, 2018, ENVIRON SCI POLLUT R, V25, P14934, DOI 10.1007/s11356-018-1691-1
   CHRISTOPHERS SR, 1960, SHIPS HARBORS AEDES
   Das K, 2006, ACTA TROP, V97, P168, DOI 10.1016/j.actatropica.2005.10.002
   de Medeiros FPM, 2005, MEM I OSWALDO CRUZ, V100, P431, DOI 10.1590/S0074-02762005000400015
   De Rienzo MAD, 2016, FEMS MICROBIOL LETT, V363, DOI 10.1093/femsle/fnv224
   Eldin AM, 2019, MICROCHEM J, V146, P309, DOI 10.1016/j.microc.2019.01.020
   Elshafie AE, 2015, FRONT MICROBIOL, V6, DOI 10.3389/fmicb.2015.01324
   Falagas ME, 2009, J HOSP INFECT, V71, P301, DOI 10.1016/j.jhin.2008.12.008
   Faria NT, 2015, ENZYME MICROB TECH, V71, P58, DOI 10.1016/j.enzmictec.2014.10.008
   Ferreira DF, 2011, CIENC AGROTEC, V35, P1039, DOI 10.1590/S1413-70542011000600001
   Fontes GC, 2008, QUIM NOVA, V31, P2091, DOI 10.1590/S0100-40422008000800033
   Marcelino PRF, 2017, PLOS ONE, V12, DOI 10.1371/journal.pone.0187125
   Garg Mayank, 2018, Biotechnology Reports, V18, pe00251, DOI 10.1016/j.btre.2018.e00251
   Geetha I, 2012, PEST MANAG SCI, V68, P1447, DOI 10.1002/ps.3324
   Ghribi D, 2012, J BIOMED BIOTECHNOL, DOI 10.1155/2012/373682
   Ghribi D, 2011, AFR J MICROBIOL RES, V5, P4927, DOI 10.5897/AJMR11.1125
   Gomaa EZ, 2013, BRAZ ARCH BIOL TECHN, V56, P259, DOI 10.1590/S1516-89132013000200011
   Goswami D, 2014, J BASIC MICROB, V54, P548, DOI 10.1002/jobm.201200801
   Gudiña EJ, 2010, LETT APPL MICROBIOL, V50, P419, DOI 10.1111/j.1472-765X.2010.02818.x
   Gudiña EJ, 2015, RSC ADV, V5, P90960, DOI 10.1039/c5ra11659g
   Heinemann C, 2000, FEMS MICROBIOL LETT, V190, P177, DOI 10.1111/j.1574-6968.2000.tb09282.x
   Iharabras S.A., 2018, IND QUIM FICH INF SE
   Jalowiecki L, 2018, CURR MICROBIOL, V75, P639, DOI 10.1007/s00284-017-1428-2
   Jemil N, 2017, BMC MICROBIOL, V17, DOI 10.1186/s12866-017-1050-2
   Kapadia S.G., 2013, Asian J. Exp. Biol. Sci, V4, P1, DOI DOI 10.12691/IJEBB-2-2-4
   Kim BS, 2000, PEST MANAG SCI, V56, P1029, DOI 10.1002/1526-4998(200012)56:12<1029::AID-PS238>3.0.CO;2-Q
   Kim SK, 2011, J AGR FOOD CHEM, V59, P934, DOI 10.1021/jf104027x
   Lan GH, 2015, BIOCHEM ENG J, V101, P44, DOI 10.1016/j.bej.2015.05.001
   Luna JM, 2011, CURR MICROBIOL, V62, P1527, DOI 10.1007/s00284-011-9889-1
   Mani P, 2016, 3 BIOTECH, V6, DOI 10.1007/s13205-016-0478-7
   Mnif I, 2016, ENVIRON SCI POLLUT R, V23, P6690, DOI 10.1007/s11356-015-5826-3
   Mnif I, 2015, ENVIRON SCI POLLUT R, V22, P18137, DOI 10.1007/s11356-015-5005-6
   Mnif I, 2015, BIOPOLYMERS, V104, P129, DOI 10.1002/bip.22630
   Nalini S, 2014, BIORESOURCE TECHNOL, V173, P231, DOI 10.1016/j.biortech.2014.09.051
   Nashida J, 2018, J ORG CHEM, V83, P7281, DOI 10.1021/acs.joc.8b00032
   Nitschke M, 2007, TRENDS FOOD SCI TECH, V18, P252, DOI 10.1016/j.tifs.2007.01.002
   Reddy KS, 2016, BIORESOURCE TECHNOL, V221, P291, DOI 10.1016/j.biortech.2016.09.041
   Rivardo F, 2009, APPL MICROBIOL BIOT, V83, P541, DOI 10.1007/s00253-009-1987-7
   Rodrigues J., 2011, ISOLATION CHARACTERI
   Rufino RD, 2013, J PETROL SCI ENG, V109, P117, DOI 10.1016/j.petrol.2013.08.014
   Sambanthamoorthy K, 2014, BMC MICROBIOL, V14, DOI 10.1186/1471-2180-14-197
   Santos DKF, 2016, INT J MOL SCI, V17, DOI 10.3390/ijms17030401
   Shekhar S, 2019, INT J ENVIRON SCI TE, V16, P4697, DOI 10.1007/s13762-018-1915-4
   Silva VL, 2015, FRONT MICROBIOL, V6, DOI 10.3389/fmicb.2015.00088
   Singh A, 2007, BIOTECHNOL ADV, V25, P99, DOI 10.1016/j.biotechadv.2006.10.004
   Singh P, 2008, J SCI FOOD AGR, V88, P2421, DOI 10.1002/jsfa.3342
   Souza KST, 2018, J HAZARD MATER, V346, P152, DOI 10.1016/j.jhazmat.2017.12.021
   Varnier AL, 2009, PLANT CELL ENVIRON, V32, P178, DOI 10.1111/j.1365-3040.2008.01911.x
NR 54
TC 18
Z9 19
U1 0
U2 12
PU ELSEVIER GMBH
PI MUNICH
PA HACKERBRUCKE 6, 80335 MUNICH, GERMANY
SN 0944-5013
EI 1618-0623
J9 MICROBIOL RES
JI Microbiol. Res.
PD DEC
PY 2020
VL 241
AR 126571
DI 10.1016/j.micres.2020.126571
PG 8
WC Microbiology
WE Science Citation Index Expanded (SCI-EXPANDED)
SC Microbiology
GA OO3OX
UT WOS:000587293300011
PM 32818706
DA 2025-07-26
ER

PT J
AU Grijalva, I
   Grajales-Muñiz, C
   González-Bonilla, C
   Borja-Aburto, VH
   Paredes-Cruz, M
   Guerrero-Cantera, J
   González-Ibarra, J
   Vallejos-Parás, A
   Rojas-Mendoza, T
   Santacruz-Tinoco, CE
   Hernández-Bautista, P
   Arriaga-Nieto, L
   Garza-Sagástegui, MG
   Vargas-Ramos, I
   Sepúlveda-Núñez, A
   Campos-Villarreal, OI
   Corrales-Pérez, R
   Azuara-Castillo, M
   Sierra-González, E
   Meza-Medina, JA
   Martínez-Miguel, B
   López-Becerril, G
   Ramos-Orozco, J
   Muñoz-Guerrero, T
   Gutiérrez-Lozano, MS
   Cervantes-Ocampo, AA
AF Grijalva, Israel
   Grajales-Muniz, Concepcion
   Gonzalez-Bonilla, Cesar
   Borja-Aburto, Victor Hugo
   Paredes-Cruz, Martin
   Guerrero-Cantera, Jose
   Gonzalez-Ibarra, Joaquin
   Vallejos-Paras, Alfonso
   Rojas-Mendoza, Teresita
   Santacruz-Tinoco, Clara Esperanza
   Hernandez-Bautista, Porfirio
   Arriaga-Nieto, Lumumba
   Garza-Sagastegui, Ma Guadalupe
   Vargas-Ramos, Ignacio
   Sepulveda-Nunez, Ana
   Campos-Villarreal, Omar Israel
   Corrales-Perez, Roberto
   Azuara-Castillo, Mallela
   Sierra-Gonzalez, Elsa
   Meza-Medina, Jose Alfonso
   Martinez-Miguel, Bernardo
   Lopez-Becerril, Gabriela
   Ramos-Orozco, Jessica
   Munoz-Guerrero, Tomas
   Gutierrez-Lozano, Maria Soledad
   Cervantes-Ocampo, Arlette Areli
TI Zika and dengue but not chikungunya are associated with Guillain-Barre
   syndrome in Mexico: A case-control study
SO PLOS NEGLECTED TROPICAL DISEASES
LA English
DT Article
ID VIRUS-INFECTION; MANIFESTATIONS; DIAGNOSIS; COLOMBIA; OUTBREAK; CUCUTA
AB Author summary
   Dengue (DENV), chikungunya (CHIKV), and Zika (ZIKV) are considered as emerging or re-emerging viruses. Recently, these viruses have produced major epidemics in tropical climate urban centers, and have been associated with neurological manifestations, including Guillain-Barre syndrome (GBS), which causes muscle weakness, unstable gait, and decreased or absent musculoskeletal reflexes. This study aims to investigate the association between these viral infections and GBS. A case and control study was conducted nationwide, including 97 cases of GBS and 184 controls matched by age, gender, and locality, but not the disease. The study shows a positive association between GBS cases and ZIKV or ZIKV and DENV infection. GBS cases associated with ZIKV depicted a more severe clinical picture (more impairment of functional status, incapacity, and a higher percentage of mechanical ventilation). Finally, the symptoms of suspected ZIKV disease prior to the development of GBS were similar to some previous reports. The impact of the interaction of these three arboviruses, particularly ZIKV, on the health of the Mexican population was less than expected. The Mexican experience could be useful for other populations.
   Background
   Zika, dengue and chikungunya viruses (ZIKV, CHIKV and DENV) are temporally associated with neurological diseases, such as Guillain-Barre syndrome (GBS). Because these three arboviruses coexist in Mexico, the frequency and severity of GBS could theoretically increase. This study aims to determine the association between these arboviruses and GBS in a Mexican population and to establish the clinical characteristics of the patients, including the severity of the infection.
   A case-control study was conducted (2016/07/01-2018/06/30) in Instituto Mexicano del Seguro Social (Mexican Social Security Institute) hospitals, using serum and urine samples that were collected to determine exposure to ZIKV, DENV, CHIKV by RT-qPCR and serology (IgM). For the categorical variables analysis, Pearson's chi(2) or Fisher exact tests were used, and the Mann-Whitney U test for continuous variables. To determine the association of GBS and viral infection diagnosis through laboratory and symptomatology before admission, we calculated the odds ratio (OR) and 95% confidence intervals (95%CI) using a 2x2 contingency table. A p-value <= 0.05 was considered as significant. Ninety-seven GBS cases and 184 controls were included. The association of GBS with ZIKV acute infection (OR, 8.04; 95% CI, 0.89-73.01, p = 0.047), as well as laboratory evidence of ZIKV infection (OR, 16.45; 95% CI, 2.03-133.56; p = 0.001) or Flavivirus (ZIKV and DENV) infection (OR, 6.35; 95% CI, 1.99-20.28; p = 0.001) was observed. Cases of GBS associated with ZIKV demonstrated a greater impairment of functional status and a higher percentage of mechanical ventilation. According to laboratory results, an association between ZIKV or ZIKV and DENV infection in patients with GBS was found. Cases of GBS associated with ZIKV exhibited a more severe clinical picture. Cases with co-infection were not found.
C1 [Grijalva, Israel; Paredes-Cruz, Martin; Guerrero-Cantera, Jose; Lopez-Becerril, Gabriela] UMAE Hosp Especialidades, Inst Mexicano Seguro Social, Med Res Unit Neurol Dis, Ctr Med Nacl Siglo 21, Mexico City, DF, Mexico.
   [Grajales-Muniz, Concepcion; Vallejos-Paras, Alfonso; Rojas-Mendoza, Teresita; Hernandez-Bautista, Porfirio; Arriaga-Nieto, Lumumba] Inst Mexicano Seguro Social, Div Epidemiol Surveillance Communicable Dis, Epidemiol Surveillance Coordinat, Mexico City, DF, Mexico.
   [Gonzalez-Bonilla, Cesar; Gonzalez-Ibarra, Joaquin] Inst Mexicano Seguro Social, Div Surveillance Labs & Epidemiol Res, Epidemiol Surveillance Coordinat, Mexico City, DF, Mexico.
   [Borja-Aburto, Victor Hugo] Inst Mexicano Seguro Social, Primary Hlth Care Unit, Mexico City, DF, Mexico.
   [Santacruz-Tinoco, Clara Esperanza; Martinez-Miguel, Bernardo] Inst Mexicano Seguro Social, Cent Lab Epidemiol, Ctr Med Nacl La Raza, Mexico City, DF, Mexico.
   [Garza-Sagastegui, Ma Guadalupe] Inst Mexicano Seguro Social, Med Provis State Nuevo Leon, Monterrey, Nuevo Leon, Mexico.
   [Vargas-Ramos, Ignacio; Sepulveda-Nunez, Ana; Campos-Villarreal, Omar Israel] UMAE Hosp Especialidades 25, Inst Mexicano Seguro Social, Monterrey, Nuevo Leon, Mexico.
   [Corrales-Perez, Roberto] Inst Mexicano Seguro Social, Med Epidemiol Assistance Coordinat State Nuevo Le, Monterrey, Nuevo Leon, Mexico.
   [Azuara-Castillo, Mallela; Sierra-Gonzalez, Elsa; Meza-Medina, Jose Alfonso] Hosp Gen Zona 33, Inst Mexicano Seguro Social, Monterrey, Nuevo Leon, Mexico.
   [Ramos-Orozco, Jessica] Hosp Gen Reg 1, Inst Mexicano Seguro Social, Tijuana, Baja California, Mexico.
   [Munoz-Guerrero, Tomas; Gutierrez-Lozano, Maria Soledad] Hosp Gen Reg 1, Inst Mexicano Seguro Social Orizaba, Tuxpan, Veracruz, Mexico.
   [Cervantes-Ocampo, Arlette Areli] Hosp Gen Zona & Med Familiar 36, Inst Mexicano Seguro Social, Coatzacoalcos, Veracruz, Mexico.
C3 Instituto Mexicano del Seguro Social; Instituto Mexicano del Seguro
   Social; Instituto Mexicano del Seguro Social; Instituto Mexicano del
   Seguro Social; Instituto Mexicano del Seguro Social; Instituto Mexicano
   del Seguro Social; Instituto Mexicano del Seguro Social; Instituto
   Mexicano del Seguro Social; Instituto Mexicano del Seguro Social;
   Instituto Mexicano del Seguro Social; Instituto Mexicano del Seguro
   Social
RP Grijalva, I (corresponding author), UMAE Hosp Especialidades, Inst Mexicano Seguro Social, Med Res Unit Neurol Dis, Ctr Med Nacl Siglo 21, Mexico City, DF, Mexico.
EM igrijalvao@yahoo.com
RI ; Hernandez Bautista, Porfirio Felipe/IST-7988-2023; NIETO,
   LUMUMBA/B-7697-2019; ARRIAGA-NIETO, LUMUMBA/B-7697-2019; Bonilla,
   Cesar/B-4972-2015
OI Vallejos Paras, Alfonso/0000-0003-0972-8295; Gonzalez Ibarra,
   Joaquin/0000-0003-0159-3357; ARRIAGA-NIETO, LUMUMBA/0000-0003-0243-768X;
   
FU Instituto Mexicano del Seguro Social through Fondo de Investigacion en
   Salud [FIS/IMSS/PROT/PRIO/16/055]
FX This project was totally funded by the Instituto Mexicano del Seguro
   Social (https://www.imss.gob.mx) through Fondo de Investigacion en
   SaludYYY, grant number FIS/IMSS/PROT/PRIO/16/055. The grant was obtained
   by IG. The funders had no role in study design, data collection and
   analysis, decision to publish, or preparation of the manuscript.
CR Acevedo Nathalie, 2017, Front Microbiol, V8, P42, DOI 10.3389/fmicb.2017.00042
   Díaz-Quioñez JA, 2016, VIRUS GENES, V52, P855, DOI 10.1007/s11262-016-1384-0
   Alshekhlee A, 2008, NEUROLOGY, V70, P1608, DOI 10.1212/01.wnl.0000310983.38724.d4
   Anaya JM, 2017, J AUTOIMMUN, V77, P123, DOI 10.1016/j.jaut.2016.12.007
   Arias A, 2017, J CRIT CARE, V37, P19, DOI 10.1016/j.jcrc.2016.08.016
   Barbi L, 2018, BRAZ J INFECT DIS, V22, P137, DOI 10.1016/j.bjid.2018.02.005
   Bautista LE, 2019, J NEUROL SCI, V403, P99, DOI 10.1016/j.jns.2019.06.019
   Broutet N, 2016, NEW ENGL J MED, V374, P1506, DOI 10.1056/NEJMp1602708
   Cao-Lormeau VM, 2016, LANCET, V387, P1531, DOI 10.1016/S0140-6736(16)00562-6
   Castanha PMS, 2017, J INFECT DIS, V215, P781, DOI 10.1093/infdis/jiw638
   Chien LJ, 2006, J CLIN MICROBIOL, V44, P1295, DOI 10.1128/JCM.44.4.1295-1304.2006
   de Azevedo MB, 2018, REV SOC BRAS MED TRO, V51, P347, DOI 10.1590/0037-8682-0327-2017
   Dirlikov E, 2017, JAMA-J AM MED ASSOC, V318, P1498, DOI 10.1001/jama.2017.11483
   Domínguez-Moreno R, 2014, REV NEUROLOGIA, V58, P4, DOI 10.33588/rn.5801.2013370
   Fokke C, 2014, BRAIN, V137, P33, DOI 10.1093/brain/awt285
   GeurtsvanKessel CH, 2018, ANN CLIN TRANSL NEUR, V5, P606, DOI 10.1002/acn3.556
   Gongora-Rivera F, 2020, PLOS ONE, V15, DOI 10.1371/journal.pone.0230132
   Lanciotti RS, 2008, EMERG INFECT DIS, V14, P1232, DOI 10.3201/eid1408.080287
   Lanciotti RS, 2007, EMERG INFECT DIS, V13, P764, DOI 10.3201/eid1305.070015
   Leis AA, 2016, FRONT NEUROL, V7, DOI 10.3389/fneur.2016.00170
   Mehta R, 2018, REV MED VIROL, V28, DOI 10.1002/rmv.1978
   Parra B, 2016, NEW ENGL J MED, V375, P1513, DOI 10.1056/NEJMoa1605564
   Patterson J, 2016, WEST J EMERG MED, V17, P671, DOI 10.5811/westjem.2016.9.30904
   Paul LM, 2016, CLIN TRANSL IMMUNOL, V5, DOI 10.1038/cti.2016.72
   Salinas JL, 2017, J NEUROL SCI, V381, P272, DOI 10.1016/j.jns.2017.09.001
   Simon O, 2016, J CLIN VIROL, V77, P29, DOI 10.1016/j.jcv.2016.01.016
   Simon O, 2018, J NEUROVIROL, V24, P362, DOI 10.1007/s13365-018-0621-9
   Soares CN, 2008, ARQ NEURO-PSIQUIAT, V66, P234, DOI 10.1590/S0004-282X2008000200018
   Souayah Nizar, 2008, J Clin Neuromuscul Dis, V10, P24, DOI 10.1097/CND.0b013e3181850691
   Styczynski AR, 2017, PLOS NEGLECT TROP D, V11, DOI 10.1371/journal.pntd.0005869
   Sebastián UU, 2017, J CRIT CARE, V42, P275, DOI 10.1016/j.jcrc.2017.07.038
   Uncini A, 2018, EUR J NEUROL, V25, P644, DOI 10.1111/ene.13552
   Verma R, 2014, J NEUROL SCI, V346, P26, DOI 10.1016/j.jns.2014.08.044
   Weaver SC, 2010, ANTIVIR RES, V85, P328, DOI 10.1016/j.antiviral.2009.10.008
   Willison HJ, 2016, LANCET, V388, P717, DOI 10.1016/S0140-6736(16)00339-1
NR 35
TC 20
Z9 20
U1 1
U2 3
PU PUBLIC LIBRARY SCIENCE
PI SAN FRANCISCO
PA 1160 BATTERY STREET, STE 100, SAN FRANCISCO, CA 94111 USA
SN 1935-2735
J9 PLOS NEGLECT TROP D
JI Plos Neglect. Trop. Dis.
PD DEC
PY 2020
VL 14
IS 12
AR e0008032
DI 10.1371/journal.pntd.0008032
PG 14
WC Infectious Diseases; Parasitology; Tropical Medicine
WE Science Citation Index Expanded (SCI-EXPANDED)
SC Infectious Diseases; Parasitology; Tropical Medicine
GA PI6BS
UT WOS:000601174600006
PM 33332366
OA Green Submitted, Green Published, gold
DA 2025-07-26
ER

PT J
AU Estrada-Franco, JG
   Fernández-Santos, NA
   Adebiyi, AA
   López-López, MD
   Aguilar-Durán, JA
   Hernández-Triana, LM
   Prosser, SWJ
   Hebert, PDN
   Fooks, AR
   Hamer, GL
   Xue, L
   Rodríguez-Pérez, MA
AF Guillermo Estrada-Franco, Jose
   Fernandez-Santos, Nadia A.
   Adebiyi, Adeniran A.
   Lopez-Lopez, Maria de J.
   Aguilar-Duran, Jesus A.
   Hernandez-Triana, Luis M.
   Prosser, Sean W. J.
   Hebert, Paul D. N.
   Fooks, Anthony R.
   Hamer, Gabriel L.
   Xue, Ling
   Rodriguez-Perez, Mario A.
TI Vertebrate-Aedes aegypti and Culex quinquefasciatus
   (Diptera)-arbovirus transmission networks: Non-human feeding revealed by
   meta-barcoding and next-generation sequencing
SO PLOS NEGLECTED TROPICAL DISEASES
LA English
DT Article
ID WEST-NILE-VIRUS; CHIKUNGUNYA-VIRUS; MOSQUITO VECTORS; BLOOD MEALS; ZIKA
   VIRUS; CULICIDAE; DIPTERA; SURVEILLANCE; IDENTIFICATION; POPULATION
AB Author summary
   Elucidating arbovirus-vector-host contact networks is critical to understand and control mosquito-borne virus transmission, including pathogens such as ZIKV, DENV 1-4, CHIKV, and WNV. Here, we report the results of metabarcoding of blood meals of two primary pathogen mosquito vectors, Aedes aegypti and Culex quinquefasciatus. We found limited human blood feeding by Ae. aegypti and high preference for feeding on mammals by Cx. quinquefasciatus. Interestingly, blood meal analysis revealed dogs as the most utilized host for both vector species suggesting the potential for zooprophylaxis for human-amplified urban arboviruses. Pools of these vector species were tested for seven arboviruses and all were negative. We calculated vectorial capacity to discuss the potential risk and transmission dynamics of pathogens transmitted by these two important vectors in an urban location in Northern Mexico.
   Background
   Aedes aegypti mosquito-borne viruses including Zika (ZIKV), dengue (DENV), yellow fever (YFV), and chikungunya (CHIKV) have emerged and re-emerged globally, resulting in an elevated burden of human disease. Aedes aegypti is found worldwide in tropical, sub-tropical, and temperate areas. The characterization of mosquito blood meals is essential to understand the transmission dynamics of mosquito-vectored pathogens.
   Methodology/principal findings
   Here, we report Ae. aegypti and Culex quinquefasciatus host feeding patterns and arbovirus transmission in Northern Mexico using a metabarcoding-like approach with next-generation deep sequencing technology. A total of 145 Ae. aegypti yielded a blood meal analysis result with 107 (73.8%) for a single vertebrate species and 38 (26.2%) for two or more. Among the single host blood meals for Ae. aegypti, 28.0% were from humans, 54.2% from dogs, 16.8% from cats, and 1.0% from tortoises. Among those with more than one species present, 65.9% were from humans and dogs. For Cx. quinquefasciatus, 388 individuals yielded information with 326 (84%) being from a single host and 63 (16.2%) being from two or more hosts. Of the single species blood meals, 77.9% were from dogs, 6.1% from chickens, 3.1% from house sparrows, 2.4% from humans, while the remaining 10.5% derived from other 12 host species. Among those which had fed on more than one species, 11% were from dogs and humans, and 89% of other host species combinations. Forage ratio analysis revealed dog as the most over-utilized host by Ae. aegypti (= 4.3) and Cx. quinquefasciatus (= 5.6) and the human blood index at 39% and 4%, respectively. A total of 2,941 host-seeking female Ae. aegypti and 3,536 Cx. quinquefasciatus mosquitoes were collected in the surveyed area. Of these, 118 Ae. aegypti pools and 37 Cx. quinquefasciatus pools were screened for seven arboviruses (ZIKV, DENV 1-4, CHIKV, and West Nile virus (WNV)) using qRT-PCR and none were positive (point prevalence = 0%). The 95%-exact upper limit confidence interval was 0.07% and 0.17% for Ae. aegypti and Cx. quinquefasciatus, respectively
   Conclusions/significance
   The low human blood feeding rate in Ae. aegypti, high rate of feeding on mammals by Cx. quinquefasciatus, and the potential risk to transmission dynamics of arboviruses in highly urbanized areas of Northern Mexico is discussed.
C1 [Guillermo Estrada-Franco, Jose; Fernandez-Santos, Nadia A.; Adebiyi, Adeniran A.; Lopez-Lopez, Maria de J.; Aguilar-Duran, Jesus A.; Rodriguez-Perez, Mario A.] Inst Politecn Nacl, Ctr Biotecnol Genom, Ciudad Reynosa, Tamaulipas, Mexico.
   [Hernandez-Triana, Luis M.; Fooks, Anthony R.] Anim & Plant Hlth Agcy, Woodham Lane, Addlestone, Surrey, England.
   [Prosser, Sean W. J.; Hebert, Paul D. N.] Univ Guelph, Ctr Biodivers Genom, Guelph, ON, Canada.
   [Hamer, Gabriel L.] Texas A&M Univ, Dept Entomol, College Stn, TX 77843 USA.
   [Xue, Ling] Harbin Engn Univ, Coll Math Sci, Harbin, Heilongjiang, Peoples R China.
C3 Animal & Plant Health Agency UK; University of Guelph; Texas A&M
   University System; Texas A&M University College Station; Harbin
   Engineering University
RP Rodríguez-Pérez, MA (corresponding author), Inst Politecn Nacl, Ctr Biotecnol Genom, Ciudad Reynosa, Tamaulipas, Mexico.
EM drmarodriguez@hotmail.com
RI Rodriguez-Perez, Mario/P-8814-2014; Adeniran, Adebiyi/HGF-1882-2022;
   Rodriguez Perez, Mario/P-8814-2014; Adeniran, Adebiyi
   Abdulhakeem/HGF-1882-2022
OI Fooks, Anthony/0000-0002-3243-6154; Rodriguez Perez,
   Mario/0000-0002-0905-6073; Lopez-Lopez, Maria de
   Jesus/0000-0001-6737-1322; Aguilar-Duran, Jesus
   Alejandro/0000-0001-5317-634X; Adeniran, Adebiyi
   Abdulhakeem/0000-0001-8911-049X; Fernandez-Santos, Nadia
   Angelica/0000-0001-7164-7950
FU CONACyT-MEXBOL [295569]; IPN [SIP 20181120, 20195706, SIP 20196759,
   20200873, 20202442]; TAMU-CONACYT Collaborative Research Grant Program
   [2018-041-1]; Consejo Nacional de Ciencia Y Tecnologia (CONACYT), Mexico
   [291137/457158]; Department for Environment Food and Rural Affairs
   (DEFRA); Welsh Government [SV3045]; EU [653316]; Canada First Research
   Excellence Fund; Scottish Government; Academy of Finland (AKA) [295569]
   Funding Source: Academy of Finland (AKA)
FX This work was performed under the auspices of CONACyT-MEXBOL (No.
   295569) to MARP; IPN (SIP 20181120 and 20195706) to MARP, and a
   TAMU-CONACYT Collaborative Research Grant Program (2018-041-1) to MARP
   and GLH. AAA holds a doctoral scholarship from Consejo Nacional de
   Ciencia Y Tecnologi ' a (CONACYT), Mexico (291137/457158). Funding for
   LMHT and ARF was provided by the Department for Environment Food and
   Rural Affairs (DEFRA), Scottish Government and Welsh Government through
   grants SV3045 and the EU Framework Horizon 2020 Innovation Grant,
   European Virus Archive (EVAg, grant no. 653316). Funding for JGEF was
   provided by IPN (SIP 20196759, 20200873, and 20202442). PNDH would like
   to thank Canada First Research Excellence Fund and the government of
   Canada through Genome Canada and the Ontario Genomics Institute to the
   International Barcode of Life Project which also aided the work. The
   funders had no role in study design, data collection and analysis,
   decision to publish, or preparation of the manuscript.
CR Alm E, 2014, PLOS NEGLECT TROP D, V8, DOI 10.1371/journal.pntd.0003416
   [Anonymous], [No title captured]
   Arce-Fonseca M, 2017, INFECT DIS POVERTY, V6, DOI 10.1186/s40249-017-0333-z
   Baak-Baak C, 2018, HUMAN BLOOD ONLY SOU
   Ballance LT, 2006, PROG OCEANOGR, V69, P360, DOI 10.1016/j.pocean.2006.03.013
   BEIER JC, 1988, J MED ENTOMOL, V25, P9, DOI 10.1093/jmedent/25.1.9
   BOREHAM PFL, 1973, B WORLD HEALTH ORGAN, V48, P605
   Brugman V., 2016, HOST SELECTION FEEDI
   Burkett-Cadena ND, 2013, MOSQUITOES SE US 201
   Chaccour C, 2010, J INFECT DIS, V202, P113, DOI 10.1086/653208
   Chan M, 2012, PLOS ONE, V7, DOI 10.1371/journal.pone.0050972
   Darsie RF, 2005, IDENTIFICATION GEOGR, Vxiv, P383, DOI [10.2987/8756-971X(2005)21[128:ROTPOC]2.0.CO;2, DOI 10.2987/8756-971X(2005)21[128:R0TP0C]2.0.C0;2]
   Davoust B, 2014, EMERG INFECT DIS, V20, P1415, DOI 10.3201/eid2008.130691
   Deus KM, 2012, J MED ENTOMOL, V49, P356, DOI 10.1603/ME11164
   Edgar RC, 2013, NAT METHODS, V10, P996, DOI [10.1038/NMETH.2604, 10.1038/nmeth.2604]
   Edman JD, 2003, WAG UR FRON, V2, P63
   Elizondo-Quiroga A, 2006, J AM MOSQUITO CONTR, V22, P654, DOI 10.2987/8756-971X(2006)22[654:HPOCQI]2.0.CO;2
   Garcia-Rejon JE, 2010, J INSECT SCI, V10, DOI 10.1673/031.010.3201
   Garrett-Jones C., 1964, Bulletin of the World Health Organization, V30, P241
   Garza-Hernández JA, 2013, PLOS NEGLECT TROP D, V7, DOI 10.1371/journal.pntd.0002013
   GILLIES MT, 1964, NATURE, V203, P852, DOI 10.1038/203852a0
   Gomes LAM, 2001, MEM I OSWALDO CRUZ, V96, P693, DOI 10.1590/S0074-02762001000500020
   Greenberg JA, 2013, J INSECT SCI, V13, DOI 10.1673/031.013.7501
   Hamer GL, 2008, VECTOR-BORNE ZOONOT, V8, P57, DOI 10.1089/vbz.2007.0123
   HESS AD, 1970, AM J TROP MED HYG, V19, P327, DOI 10.4269/ajtmh.1970.19.327
   Hess AD, 1968, MOSQUITO NEWS, V28
   Ivanova NV, 2006, MOL ECOL NOTES, V6, P998, DOI 10.1111/j.1471-8286.2006.01428.x
   JONES JC, 1973, BIOL BULL-US, V145, P127, DOI 10.2307/1540353
   Kelly DW, 2001, TRENDS PARASITOL, V17, P578, DOI 10.1016/S1471-4922(01)02116-X
   Kent RJ, 2010, PLOS NEGLECT TROP D, V4, DOI 10.1371/journal.pntd.0000671
   Lanciotti RS, 2008, EMERG INFECT DIS, V14, P1232, DOI 10.3201/eid1408.080287
   Lanciotti RS, 2007, EMERG INFECT DIS, V13, P764, DOI 10.3201/eid1305.070015
   Lardeux F, 2007, MALARIA J, V6, DOI 10.1186/1475-2875-6-8
   Liu-Helmersson J, 2014, PLOS ONE, V9, DOI 10.1371/journal.pone.0089783
   Logue K, 2016, PLOS NEGLECT TROP D, V10, DOI 10.1371/journal.pntd.0004512
   Martin E, 2019, ACTA TROP, V192, P129, DOI 10.1016/j.actatropica.2019.02.006
   MCCLELLAND GAH, 1963, ANN TROP MED PARASIT, V57, P214, DOI 10.1080/00034983.1963.11686176
   Mora AJ, 2019, PEERJ, V7, DOI 10.7717/peerj.6596
   Mukabana WR, 2002, TRENDS PARASITOL, V18, P505, DOI 10.1016/S1471-4922(02)02364-4
   Mwangangi JM, 2003, J AM MOSQUITO CONTR, V19, P371
   Olson MF, 2020, VIRUSES-BASEL, V12, DOI 10.3390/v12040453
   Onyango MG, 2020, EMERG MICROBES INFEC, V9, P67, DOI 10.1080/22221751.2019.1707125
   Pappa V, 2011, AM J TROP MED HYG, V84, P298, DOI 10.4269/ajtmh.2011.10-0463
   Rodriguez-Perez MA, 2019, SW ENTOMOLOGIST
   Rodríguez-Pérez MA, 2015, PLOS NEGLECT TROP D, V9, DOI 10.1371/journal.pntd.0003922
   Rodríguez-Pérez MA, 2012, INTEGRATED PEST MANAGEMENT AND PEST CONTROL - CURRENT AND FUTURE TACTICS, P241
   S BE, 2018, J CROHNS COLITIS J CROHNS COLITIS, V12, pS049
   Sallum MAM, 2019, MALARIA J, V18, DOI 10.1186/s12936-019-2753-7
   SCOTT TW, 1993, J MED ENTOMOL, V30, P94, DOI 10.1093/jmedent/30.1.94
   SCOTT TW, 1993, J MED ENTOMOL, V30, P922, DOI 10.1093/jmedent/30.5.922
   Scott TW, 2000, J MED ENTOMOL, V37, P77, DOI 10.1603/0022-2585-37.1.77
   Tanne JH, 2011, BRIT MED J, V343, DOI 10.1136/bmj.d4355
   TEMPELIS CH, 1975, J MED ENTOMOL, V11, P635, DOI 10.1093/jmedent/11.6.635
   Tenney TD, 2014, EMERG INFECT DIS, V20, P1323, DOI 10.3201/eid2008.131843
   Verdonschot PFM, 2014, LIMNOLOGICA, V45, P69, DOI 10.1016/j.limno.2013.11.002
   Laredo-Tiscareno SV, 2018, AM J TROP MED HYG, V99, P1308, DOI 10.4269/ajtmh.18-0426
   Laredo-Tiscareño SV, 2018, AM J TROP MED HYG, V99, P191, DOI 10.4269/ajtmh.18-0117
   Yang HM, 2009, EPIDEMIOL INFECT, V137, P1188, DOI 10.1017/S0950268809002040
   YASUNO M, 1970, B WORLD HEALTH ORGAN, V43, P319
NR 59
TC 29
Z9 30
U1 1
U2 11
PU PUBLIC LIBRARY SCIENCE
PI SAN FRANCISCO
PA 1160 BATTERY STREET, STE 100, SAN FRANCISCO, CA 94111 USA
SN 1935-2735
J9 PLOS NEGLECT TROP D
JI Plos Neglect. Trop. Dis.
PD DEC
PY 2020
VL 14
IS 12
AR e0008867
DI 10.1371/journal.pntd.0008867
PG 22
WC Infectious Diseases; Parasitology; Tropical Medicine
WE Science Citation Index Expanded (SCI-EXPANDED)
SC Infectious Diseases; Parasitology; Tropical Medicine
GA PO7DK
UT WOS:000605329000003
PM 33382725
OA Green Published, gold
DA 2025-07-26
ER

PT J
AU Gutiérrez-Bugallo, G
   Boullis, A
   Martinez, Y
   Hery, L
   Rodríguez, M
   Bisset, JA
   Vega-Rúa, A
AF Gutierrez-Bugallo, Gladys
   Boullis, Antoine
   Martinez, Yanet
   Hery, Lyza
   Rodriguez, Magdalena
   Bisset, Juan A.
   Vega-Rua, Anubis
TI Vector competence of Aedes aegypti from Havana, Cuba, for dengue
   virus type 1, chikungunya, and Zika viruses
SO PLOS NEGLECTED TROPICAL DISEASES
LA English
DT Article
ID CULEX-QUINQUEFASCIATUS; WEST NILE; ALBOPICTUS; MOSQUITOS; CULICIDAE;
   DIPTERA; TARSALIS; AFRICAN
AB Author summary
   Dengue (DENV), Zika (ZIKV), and chikungunya (CHIKV) viruses are mainly transmitted by Aedes aegypti mosquitoes and together caused near 10 million human cases in the last decade in the Americas. The diseases caused by these viruses share symptoms ranging from mild clinical manifestations to severe complications, including fatal outcomes. Cuba has not been exempted from these viruses and is frequently subjected to dengue and more recently by diseases caused by ZIKV infection. Surprisingly, despite multiple CHIKV outbreaks recorded in neighboring countries, local circulation has not been reported in Havana. Although Ae. aegypti has been implicated as the major DENV and ZIKV vector because of its wide distribution on the island, neither field nor experimental approaches have been used to demonstrate the ability of Cuban Ae. aegypti populations to transmit DENVs, ZIKV, and CHIKV. In this laboratory study, we demonstrated that two Ae. aegypti populations from Havana could become infected with and transmit these viruses, albeit at low rates. Our paper suggests that the absence of CHIKV circulation in Havana was not related to refractoriness of Ae. aegypti populations to this virus; therefore, vector control remains being essential in preventing future arboviruses outbreaks.
   Background
   Like many countries from the Americas, Cuba is threatened by Aedes aegypti-associated arboviruses such as dengue (DENV), Zika (ZIKV), and chikungunya (CHIKV) viruses. Curiously, when CHIKV was actively circulating in the region in 2013-2014, no autochthonous transmission of this virus was detected in Havana, Cuba, despite the importation of chikungunya cases into this city. To investigate if the transmission ability of local mosquito populations could explain this epidemiological scenario, we evaluated for the first time the vector competence of two Ae. aegypti populations (Pasteur and Parraga) collected from Havana for dengue virus type 1 (DENV-1), CHIKV, and ZIKV.
   Methodology/Principal findings
   Mosquito populations were fed separately using blood containing ZIKV, DENV-1, or CHIKV. Infection, dissemination, and transmission rates, were estimated at 3 (exclusively for CHIKV), 7, and 14 days post exposure (dpe) for each Ae. aegypti population-virus combination. Both mosquito populations were susceptible to DENV-1 and ZIKV, with viral infection and dissemination rates ranging from 24-97% and 6-67% respectively. In addition, CHIKV disseminated in both populations and was subsequently transmitted. Transmission rates were low (<30%) regardless of the mosquito population/virus combination and no ZIKV was detected in saliva of females from the Pasteur population at any dpe.
   Conclusions/Significance
   Our study demonstrated the ability of Ae. aegypti from Cuba to transmit DENV, ZIKV, and CHIKV. These results, along with the widespread distribution and high abundance of this species in the urban settings throughout the island, highlight the importance of Ae. aegypti control and arbovirus surveillance to prevent future outbreaks.
C1 [Gutierrez-Bugallo, Gladys; Martinez, Yanet; Rodriguez, Magdalena; Bisset, Juan A.] Inst Trop Med Pedro Kouri, PAHO WHO Collaborating Ctr Dengue & Its Control, Ctr Res Diagnost & Reference, Dept Vector Control, Havana, Cuba.
   [Boullis, Antoine; Hery, Lyza; Vega-Rua, Anubis] Inst Pasteur Guadeloupe, Lab Vector Control Res, Unit Transmiss Reservoir & Pathogens Divers, Les Abymes, France.
C3 Universite Paris Cite
RP Vega-Rúa, A (corresponding author), Inst Pasteur Guadeloupe, Lab Vector Control Res, Unit Transmiss Reservoir & Pathogens Divers, Les Abymes, France.
OI Boullis, Antoine/0000-0001-8309-5065; Gutierrez-Bugallo,
   Gladys/0000-0003-4415-7045
FU European Union's Horizon 2020 Research and innovation programme under
   "ZIKALLIANCE" [734548]; Programme Operationnel FEDER-Guadeloupe-Conseil
   Regional [2018-FED1084]; French Embassy in Cuba; La Region Guadeloupe;
   Calmette & Yersin postdoctoral fellowship from the Institut Pasteur
   Department of International Affairs
FX This work was supported by the European Union's Horizon 2020 Research
   and innovation programme under "ZIKALLIANCE" (Grant Agreement no.
   734548) and the Programme Operationnel FEDER-Guadeloupe-Conseil Regional
   2014-2020 (Grant 2018-FED1084). GGB mobility was supported by the French
   Embassy in Cuba. LH is funded by a PhD scholarship from La Region
   Guadeloupe. AB is funded by a Calmette & Yersin postdoctoral fellowship
   from the Institut Pasteur Department of International Affairs. The
   funders had no role in study design, data collection and analysis,
   decision to publish, or preparation of the manuscript.
CR Alto BW, 2017, PLOS NEGLECT TROP D, V11, DOI 10.1371/journal.pntd.0005724
   Azar SR, 2019, VIRUSES-BASEL, V11, DOI 10.3390/v11090867
   Bonica MB, 2019, PLOS NEGLECT TROP D, V13, DOI 10.1371/journal.pntd.0007433
   Blair CD, 2011, FUTURE MICROBIOL, V6, P265, DOI [10.2217/FMB.11.11, 10.2217/fmb.11.11]
   Broche RG, 1999, J AM MOSQUITO CONTR, V15, P569
   CALISHER CH, 1988, ACTA VIROL, V32, P469
   Calvez E, 2017, PARASITE VECTOR, V10, DOI 10.1186/s13071-017-2319-x
   Chadee DD, 2017, J VECTOR ECOL, V42, P130, DOI 10.1111/jvec.12247
   CHAMBERLAIN RW, 1954, AM J HYG, V60, P286, DOI 10.1093/oxfordjournals.aje.a119722
   Chastel C, 2011, Bull Soc Pathol Exot, V104, P213, DOI 10.1007/s13149-011-0165-1
   CHEN WJ, 1993, J MED ENTOMOL, V30, P524, DOI 10.1093/jmedent/30.3.524
   Chouin-Carneiro T, 2016, PLOS NEGLECT TROP D, V10, DOI 10.1371/journal.pntd.0004543
   Cleophas T.J., 1998, J. Clin. Med, V2, P2
   DICK GWA, 1952, T ROY SOC TROP MED H, V46, P521, DOI 10.1016/0035-9203(52)90043-6
   Dubrulle M, 2009, PLOS ONE, V4, DOI 10.1371/journal.pone.0005895
   Garcia-Luna SM, 2018, PLOS NEGLECT TROP D, V12, DOI 10.1371/journal.pntd.0006599
   Gubler DJ, 1998, CLIN MICROBIOL REV, V11, P480, DOI 10.1128/CMR.11.3.480
   Gutiérrez-Bugallo G, 2019, NAT ECOL EVOL, V3, P561, DOI 10.1038/s41559-019-0836-z
   Guzman M. G., 2019, Revista Cubana de Medicina Tropical, V71, pe338
   HARDY JL, 1983, ANNU REV ENTOMOL, V28, P229, DOI 10.1146/annurev.en.28.010183.001305
   Hery L, 2019, EMERG MICROBES INFEC, V8, P699, DOI 10.1080/22221751.2019.1615849
   Honório NA, 2018, PLOS NEGLECT TROP D, V12, DOI 10.1371/journal.pntd.0006521
   Joanne S, 2017, TROP MED INT HEALTH, V22, P1154, DOI 10.1111/tmi.12918
   JUPP PG, 1976, MOSQ NEWS, V36, P166
   Ladhani SN, 2016, ARCH DIS CHILD, V101, P600, DOI 10.1136/archdischild-2016-310590
   Lambrechts L, 2009, BMC EVOL BIOL, V9, DOI 10.1186/1471-2148-9-160
   Lounibos LP, 2016, J INFECT DIS, V214, pS453, DOI 10.1093/infdis/jiw285
   LUMSDEN W. H. R., 1955, TANGANYIKA TERRITORY IN 1952 53 II TRANS ROY SOC TROP MED AND HYG, V49, P33, DOI 10.1016/0035-9203(55)90081-X
   Maciel-De-Freitas R, 2008, CAD SAUDE PUBLICA, V24, P2747, DOI 10.1590/S0102-311X2008001200003
   Marquetti M.C., 2019, T R SOC TROP MED HYG, V113, pS99
   Marquetti Maria del Carmen, 1999, Revista Cubana de Medicina Tropical, V51, P79
   MEYER RP, 1983, AM J TROP MED HYG, V32, P305, DOI 10.4269/ajtmh.1983.32.305
   MILLER BR, 1989, TROP MED PARASITOL, V40, P396
   Paixao ES, 2018, BMJ GLOB HEALTH, V3, DOI 10.1136/bmjgh-2017-000530
   Pan American Health Organization (PAHO), 2020, PLISA HLTH INF PLATF
   Ponlawat A, 2005, J MED ENTOMOL, V42, P844, DOI 10.1603/0022-2585(2005)042[0844:BFPOAA]2.0.CO;2
   Poole-Smith BK, 2015, PLOS NEGLECT TROP D, V9, DOI 10.1371/journal.pntd.0003462
   Richards SL, 2006, J MED ENTOMOL, V43, P543, DOI 10.1603/0022-2585(2006)43[543:HPOAAD]2.0.CO;2
   Roundy CM, 2017, EMERG INFECT DIS, V23, P625, DOI 10.3201/eid2304.161484
   Salazar MI, 2007, BMC MICROBIOL, V7, DOI 10.1186/1471-2180-7-9
   Sanchez-Vargas I, 2019, INSECTS, V10, DOI 10.3390/insects10020039
   Smith DR, 2005, AM J TROP MED HYG, V73, P33, DOI 10.4269/ajtmh.2005.73.33
   Styer LM, 2007, PLOS PATHOG, V3, P1262, DOI 10.1371/journal.ppat.0030132
   Team RC, 2013, R: A language and environment for statistical computing
   Terry H, 1984, Z Gesamte Hyg, V30, P737
   Thiberville SD, 2013, ANTIVIR RES, V99, P345, DOI 10.1016/j.antiviral.2013.06.009
   Tsetsarkin KA, 2011, CURR OPIN VIROL, V1, P310, DOI 10.1016/j.coviro.2011.07.004
   Vega-Rúa A, 2014, J VIROL, V88, P6294, DOI 10.1128/JVI.00370-14
   WEAVER SC, 1993, J MED ENTOMOL, V30, P391, DOI 10.1093/jmedent/30.2.391
   Weaver SC, 2020, NAT MICROBIOL, V5, P232, DOI 10.1038/s41564-019-0665-5
   Weaver SC, 2009, INFECT GENET EVOL, V9, P523, DOI 10.1016/j.meegid.2009.02.003
NR 51
TC 17
Z9 20
U1 1
U2 5
PU PUBLIC LIBRARY SCIENCE
PI SAN FRANCISCO
PA 1160 BATTERY STREET, STE 100, SAN FRANCISCO, CA 94111 USA
SN 1935-2735
J9 PLOS NEGLECT TROP D
JI Plos Neglect. Trop. Dis.
PD DEC
PY 2020
VL 14
IS 12
AR e0008941
DI 10.1371/journal.pntd.0008941
PG 13
WC Infectious Diseases; Parasitology; Tropical Medicine
WE Science Citation Index Expanded (SCI-EXPANDED)
SC Infectious Diseases; Parasitology; Tropical Medicine
GA PC7CB
UT WOS:000597153700002
PM 33270652
OA Green Published, gold
DA 2025-07-26
ER

PT J
AU Henriques, DF
   Nunes, JAL
   Anjos, MV
   Melo, JM
   Rosário, WO
   Azevedo, RSS
   Chiang, JO
   Martins, LC
   dos Santos, FB
   Casseb, LMN
   Vasconcelos, PFC
   Rodrigues, SG
AF Henriques, Daniele Freitas
   Nunes, Juliana A. L.
   Anjos, Maura, V
   Melo, Juliana M.
   Rosario, Wallace O.
   Azevedo, Raimunda S. S.
   Chiang, Jannifer O.
   Martins, Livia C.
   dos Santos, Flavia B.
   Casseb, Livia M. N.
   Vasconcelos, Pedro F. C.
   Rodrigues, Sueli G.
TI Evaluation of immunoglobulin M-specific capture enzyme-linked
   immunosorbent assays and commercial tests for flaviviruses diagnosis by
   a National Reference Laboratory
SO JOURNAL OF VIROLOGICAL METHODS
LA English
DT Article
DE Flaviviruses; Dengue; Zika; Yellow fever; ELISA; IgM; Commercial tests
ID ZIKA VIRUS-INFECTION; DENGUE; ANTIGEN; IGM
AB Zika and Dengue viruses present considerable immunological cross-reactivity, resulting in a troublesome semdiagnosis due to occurrence of false positive results. Due to Brazil's wide variety of circulating flaviviruses we aimed to access the use of in house serological tests adapted by National Reference Laboratory for Arboviruses in Brazil and evaluate commercial tests available. We evaluated in house IgM ELISAs for the individual detection of anti-ZIKV, -DENV, and -YFV IgM, against a panel of samples positive for dengue, zika, yellow fever, Rocio, Ilheus, Saint Louis encephalitis, West Nile and chikungunya. We also evaluated two commercial kits for dengue and zika IgM detection recommended by the Brazilian Ministry of Health in 2015. The sensitivity and specificity for the in house ZIKV IgM ELISA was 60.0 % and 88.6 % and for the in house DENV IgM ELISA was 100 % and 82.2 %, respectively. The in house YFV IgM ELISA presented 100 % for both sensitivity and specificity. The Novagnost Zika Virus IgM test presented a sensitivity of 47.3 % and specificity of 85.3 % and the Serion ELISA classic Dengue Virus IgM, 92.8 % and 58.9 %, respectively. Overall, both in house ELISAs for ZIKV and DENV adapted and evaluated here, presented better performances than the commercial kits tested.
C1 [Henriques, Daniele Freitas; Nunes, Juliana A. L.; Anjos, Maura, V; Melo, Juliana M.; Rosario, Wallace O.; Azevedo, Raimunda S. S.; Chiang, Jannifer O.; Martins, Livia C.; Casseb, Livia M. N.; Vasconcelos, Pedro F. C.; Rodrigues, Sueli G.] Evandro Chagas Inst, Dept Arbovirol & Hemorrhag Fevers, BR-67030000 Ananindeua, Para, Brazil.
   [dos Santos, Flavia B.] Oswaldo Cruz Inst, Viral Immunol Lab, BR-21040900 Rio De Janeiro, RJ, Brazil.
C3 Instituto Evandro Chagas; Fundacao Oswaldo Cruz
RP Henriques, DF (corresponding author), Evandro Chagas Inst, Dept Arbovirol & Hemorrhag Fevers, BR-67030000 Ananindeua, Para, Brazil.
EM danielehenriques@iec.gov.br
RI Santos, Flavia/AAI-8292-2021; Azevedo, Raimunda/T-4656-2019;
   Vasconcelos, Pedro/AAH-3142-2019; Casseb, Livia/MDS-7375-2025; Chiang,
   Jannifer/MEP-6478-2025; Martins, Livia/E-2189-2014
OI Santos, Flavia/0000-0002-1309-5366; 
FU General Coordination of Public Health Laboratories (CGLAB/MS)
FX The authors wish to thank General Coordination of Public Health
   Laboratories (CGLAB/MS) for providin Commercial IgM assays. We also
   thank Dr. Eliana Vieira Pinto da Silva and Ms. Luis Fabio dos Santos
   Gomes.
CR Andries AC, 2016, BMC INFECT DIS, V16, DOI 10.1186/s12879-016-1551-x
   [Anonymous], 2007, BioEstat. Versao 5.0
   [Anonymous], 2009, Psychiatric News, V41, P29, DOI DOI 10.1176/PN.41.1.0029B
   [Anonymous], 2016, Zika Virus Disease, Microcephaly, and Guillain-Barre Syndrome
   Arrieta G, 2019, ANN CLIN MICROB ANTI, V18, DOI 10.1186/s12941-019-0328-7
   Basile AJ, 2018, J VIROL METHODS, V260, P26, DOI 10.1016/j.jviromet.2018.06.018
   Beaty BJ., 1995, DIAGNOSTIC PROCEDURE, V7th, P189
   Blacksell SD, 2007, CLIN VACCINE IMMUNOL, V14, P1458, DOI 10.1128/CVI.00482-06
   Duffy MR, 2009, NEW ENGL J MED, V360, P2536, DOI 10.1056/NEJMoa0805715
   Falconar AKI, 2006, CLIN VACCINE IMMUNOL, V13, P1044, DOI 10.1128/CVI.00105-06
   Faria NR, 2016, SCIENCE, V352, P345, DOI 10.1126/science.aaf5036
   Gordon A, 2019, PLOS MED, V16, DOI 10.1371/journal.pmed.1002726
   Groen J, 2000, CLIN DIAGN LAB IMMUN, V7, P867, DOI 10.1128/CDLI.7.6.867-871.2000
   Heinz FX, 2017, MICROBIOL MOL BIOL R, V81, DOI [10.1128/MMBR.00055-16, 10.1128/mmbr.00055-16]
   Krammer F, 2019, TRENDS IMMUNOL, V40, P467, DOI 10.1016/j.it.2019.04.008
   KUNO G, 1991, J VIROL METHODS, V33, P101, DOI 10.1016/0166-0934(91)90011-N
   KUNO G, 1987, AM J TROP MED HYG, V36, P153, DOI 10.4269/ajtmh.1987.36.153
   L'Huillier AG, 2017, J CLIN MICROBIOL, V55, P2462, DOI 10.1128/JCM.00442-17
   Lee H, 2019, ANN LAB MED, V39, P566, DOI 10.3343/alm.2019.39.6.566
   Liu ZY, 2019, NAT REV MICROBIOL, V17, P131, DOI 10.1038/s41579-018-0134-9
   Martin DA, 2000, J CLIN MICROBIOL, V38, P1823, DOI 10.1128/JCM.38.5.1823-1826.2000
   Murphy K., 2010, Imunobiologia de Janeway, V7A
   Musso D, 2019, NEW ENGL J MED, V381, P1444, DOI 10.1056/NEJMra1808246
   Organization P.A.H., 1994, DENG DENG HEM FEV AM
   Priyamvada L, 2017, J INFECT DIS, V216, pS906, DOI 10.1093/infdis/jix513
   Lima MDQ, 2010, PLOS NEGLECT TROP D, V4, DOI 10.1371/journal.pntd.0000738
   Rodriguez-Barraquer I, 2019, SCIENCE, V363, P607, DOI 10.1126/science.aav6618
   Scroferneker M., 1998, IMUNOLOGIA BASICA AP
   Silva C.P., 2018, ANALISE CURVA ANTICO
   Tsai WY, 2017, CLIN INFECT DIS, V65, P1829, DOI 10.1093/cid/cix672
   Van den Bossche D, 2019, EUR J CLIN MICROBIOL, V38, P771, DOI 10.1007/s10096-019-03472-8
NR 31
TC 4
Z9 4
U1 1
U2 7
PU ELSEVIER
PI AMSTERDAM
PA RADARWEG 29a, 1043 NX AMSTERDAM, NETHERLANDS
SN 0166-0934
EI 1879-0984
J9 J VIROL METHODS
JI J. Virol. Methods
PD DEC
PY 2020
VL 286
AR 113976
DI 10.1016/j.jviromet.2020.113976
PG 5
WC Biochemical Research Methods; Biotechnology & Applied Microbiology;
   Virology
WE Science Citation Index Expanded (SCI-EXPANDED)
SC Biochemistry & Molecular Biology; Biotechnology & Applied Microbiology;
   Virology
GA OH4AH
UT WOS:000582512800009
PM 32971183
OA hybrid, Green Published
DA 2025-07-26
ER

PT J
AU Kazaura, M
AF Kazaura, Method
TI Knowledge, attitude and practices about dengue fever among adults living
   in Pwani Region, Tanzania in 2019
SO AFRICAN HEALTH SCIENCES
LA English
DT Article
DE Attitude; Dengue; knowledge; practice; rural
ID CROSS-SECTIONAL SURVEY; VIRUS; CHIKUNGUNYA; INFECTION; MALARIA; AFRICA
AB Background: Dengue fever (DF) is currently widespread in tropical and sub-tropical countries. Among the triggers of epidemic include urbanization and internal migrations. Within the past few years, there have been DF outbreaks in Tanzania. Although Pwani region is among the predicted risk areas for the DF, there is insufficient data about people?s knowledge, attitude and practices towards prevention of DF in their settings. Therefore, the aim of this study was to assess knowledge, attitude and practices about DF among adults in Pwani region in Tanzania. Methods: The cross-sectional study conducted in Mkuranga District, Pwani region in Tanzania. We used face-to-face interviews to collect data. The main analytical procedure was descriptive using frequencies. Results: The majority, 97.7%, were aware of DF. Nevertheless, almost 80% had a low knowledge on symptoms, transmission and vector control measures. Furthermore, less than 20% had positive attitude towards dengue fever prevention, severity of the illness and health seeking behavior. Conclusion: Lack of enough knowledge and positive attitude about disease transmission, symptoms and preventive measures put the population at high risk of contracting the disease. There is need to create and improve friendly, correct and simple information, education and education messages for the rural populations.
C1 [Kazaura, Method] Muhimbili Univ Hlth & Allied Sci, Dar Es Salaam, Tanzania.
C3 Muhimbili University of Health & Allied Sciences
RP Kazaura, M (corresponding author), Muhimbili Univ Hlth & Allied Sci, Dar Es Salaam, Tanzania.
EM methodkazaura@gmail.com
CR Alhoot M.A., 2017, MALAYSIAN J PUBLIC H, V17, P66, DOI DOI 10.37268/MJPHM/VOL.17/NO.3/ART.223
   Alyousefi TAA, 2016, BMC INFECT DIS, V16, DOI 10.1186/s12879-016-1895-2
   [Anonymous], GUID DENG SURV MOSQ
   Tran BX, 2018, INT J ENV RES PUB HE, V15, DOI 10.3390/ijerph15061174
   Boillat-Blanco N, 2018, BMC INFECT DIS, V18, DOI 10.1186/s12879-018-3549-z
   Chaloemwong Juthatip, 2018, BMC Hematol, V18, P20, DOI 10.1186/s12878-018-0116-1
   Chipwaza B, 2014, PLOS NEGLECT TROP D, V8, DOI 10.1371/journal.pntd.0002896
   Dhimal M, 2014, PLOS ONE, V9, DOI 10.1371/journal.pone.0102028
   Diaz-Quijano FA, 2018, BMC PUBLIC HEALTH, V18, DOI 10.1186/s12889-018-5055-z
   Eldigail MH, 2018, BMC PUBLIC HEALTH, V18, DOI 10.1186/s12889-018-5853-3
   Elsinga J, 2017, PARASITE VECTOR, V10, DOI 10.1186/s13071-017-2371-6
   Epelboin L, 2013, PLOS NEGLECT TROP D, V7, DOI 10.1371/journal.pntd.0002420
   Erratum, 2016, BMC INFECT DIS, V16, P188
   Ferede G, 2018, PLOS NEGLECT TROP D, V12, DOI 10.1371/journal.pntd.0006430
   Furuya-Kanamori L, 2016, BMC INFECT DIS, V16, DOI 10.1186/s12879-016-1417-2
   Getachew Dejene, 2015, Interdiscip Perspect Infect Dis, V2015, P706276, DOI 10.1155/2015/706276
   Halstead SB, 2008, ANNU REV ENTOMOL, V53, P273, DOI 10.1146/annurev.ento.53.103106.093326
   Nguyen HV, 2019, INT J ENV RES PUB HE, V16, DOI 10.3390/ijerph16060976
   Kajeguka DC, 2016, BMC INFECT DIS, V16, DOI 10.1186/s12879-016-1511-5
   Kish L, 1965, Survey Sampling
   Leta S, 2018, INT J INFECT DIS, V67, P25, DOI 10.1016/j.ijid.2017.11.026
   Nguyen LH, 2018, PATIENT PREFER ADHER, V12, P1917, DOI 10.2147/PPA.S178444
   Lugova H, 2017, J COMMUN HEALTH, V42, P413, DOI 10.1007/s10900-016-0270-y
   Mboera LEG, 2016, PLOS NEGLECT TROP D, V10, DOI 10.1371/journal.pntd.0004313
   National Bureau of Statistics (NBS) [Tanzania] and ORC Macro, 2014, TANZ POP HOUS CENS 2
   Nealon J, 2016, PLOS NEGLECT TROP D, V10, DOI 10.1371/journal.pntd.0004918
   Okada K, 2019, EMERG INFECT DIS, V25, P1782, DOI 10.3201/eid2509.190814
   Peter John Victor, 2015, World J Crit Care Med, V4, P244, DOI 10.5492/wjccm.v4.i3.244
   Ridde V, 2016, INFECT DIS POVERTY, V5, DOI 10.1186/s40249-016-0120-2
   Saringe S, 2019, BMC RES NOTES, V12, DOI 10.1186/s13104-019-4074-x
   Simo FBN, 2019, SCI REP-UK, V9, DOI 10.1038/s41598-019-50135-x
   Tavakol M, 2011, INT J MED EDUC, V2, P53, DOI 10.5116/ijme.4dfb.8dfd
   Teixeira MG, 2009, BMJ-BRIT MED J, V339, DOI 10.1136/bmj.b4338
   Torell Elin, 2006, MKURANGA GOVERNANCE, P18
   Vairo F, 2012, INT J INFECT DIS, V16, pE44, DOI 10.1016/j.ijid.2011.09.018
   Ward T, 2017, TROP MED INT HEALTH, V22, P960, DOI 10.1111/tmi.12903
   Weetman D, 2018, INT J ENV RES PUB HE, V15, DOI 10.3390/ijerph15020220
   Were F, 2012, PAEDIATR INT CHILD H, V32, P18, DOI 10.1179/2046904712Z.00000000048
   WHO, 2012, DENG SEV DENG FACT S
   Yboa B C., 2013, American Journal of Public Health, V1, P47, DOI [10.12691/ajphr-1-2-2, DOI 10.12691/AJPHR-1-2-2]
   Yusuf AM, 2019, RISK MANAG HEALTHC P, V12, P91, DOI 10.2147/RMHP.S195214
   Zhang H, 2014, BIOMED RES INT-UK, V2014, DOI 10.1155/2014/359308
NR 42
TC 10
Z9 10
U1 1
U2 10
PU MAKERERE UNIV, COLL HEALTH SCIENCES,SCH MED
PI KAMPALA
PA PO BOX 7072, KAMPALA, 00000, UGANDA
SN 1680-6905
EI 1729-0503
J9 AFR HEALTH SCI
JI Afr. Health Sci.
PD DEC
PY 2020
VL 20
IS 4
BP 1601
EP 1609
DI 10.4314/ahs.v20i4.12
PG 9
WC Medicine, General & Internal
WE Science Citation Index Expanded (SCI-EXPANDED)
SC General & Internal Medicine
GA RB0QO
UT WOS:000631822500011
PM 34394220
OA Green Published, gold
DA 2025-07-26
ER

PT J
AU Kovacikova, K
   van Hemert, MJ
AF Kovacikova, Kristina
   van Hemert, Martijn J.
TI Small-Molecule Inhibitors of Chikungunya Virus: Mechanisms of Action and
   Antiviral Drug Resistance
SO ANTIMICROBIAL AGENTS AND CHEMOTHERAPY
LA English
DT Review
DE direct-acting antivirals; host-directed antivirals; drug resistance;
   viral target; high-throughput screening; enzymatic assays; in silico
   screening; in vivo validation; chikungunya virus
ID SEMLIKI-FOREST-VIRUS; SINDBIS VIRUS; MEMBRANE ASSOCIATION;
   MYCOPHENOLIC-ACID; PROTEIN NSP1; REPLICATION; CHLOROQUINE;
   IDENTIFICATION; MUTATIONS; INFECTION
AB Chikungunya virus (CHIKV) is a mosquito-transmitted alphavirus that has spread to more than 60 countries worldwide. CHIKV infection leads to a febrile illness known as chikungunya fever (CHIKF), which is characterized by long-lasting and debilitating joint and muscle pain. CHIKV can cause large-scale epidemics with high attack rates, which substantiates the need for development of effective therapeutics suitable for outbreak containment. In this review, we highlight the different strategies used for developing CHIKV small-molecule inhibitors, ranging from high-throughput cell-based screening to in silico screens and enzymatic assays with purified viral proteins. We further discuss the current status of the most promising molecules, including in vitro and in vivo findings. In particular, we focus on describing host and/or viral targets, mode of action, and mechanisms of antiviral drug resistance and associated mutations. Knowledge of the key molecular determinants of drug-resistance will aid selection of the most promising antiviral agent(s) for clinical use. For these reasons, we also summarize the available information about drug resistant phenotypes in Aedes mosquito vectors. From this review, it is evident that more of the active molecules need to be evaluated in preclinical and clinical models to address the current lack of antiviral treatment for CHIKF.
C1 [Kovacikova, Kristina; van Hemert, Martijn J.] Leiden Univ, Dept Med Microbiol, Med Ctr, Leiden, Netherlands.
C3 Leiden University; Leiden University Medical Center (LUMC); Leiden
   University - Excl LUMC
RP van Hemert, MJ (corresponding author), Leiden Univ, Dept Med Microbiol, Med Ctr, Leiden, Netherlands.
EM MJ.van_Hemert@iumc.nl
OI van Hemert, Martijn/0000-0002-2617-9243
FU Marie Sklodowska-Curie ETN European Training Network "ANTIVIRALS" (EU)
   [642434]; Marie Curie Actions (MSCA) [642434] Funding Source: Marie
   Curie Actions (MSCA)
FX K.K. was supported by the Marie Sklodowska-Curie ETN European Training
   Network "ANTIVIRALS" (EU grant agreement 642434).
CR Abdelnabi R, 2020, ANTIMICROB AGENTS CH, V64, DOI 10.1128/AAC.00649-20
   Abdelnabi R, 2017, ANTIVIR RES, V139, P79, DOI 10.1016/j.antiviral.2016.12.020
   Abraham R, 2018, P NATL ACAD SCI USA, V115, pE10457, DOI 10.1073/pnas.1812130115
   AHOLA T, 1995, P NATL ACAD SCI USA, V92, P507, DOI 10.1073/pnas.92.2.507
   Akhrymuk I, 2019, J VIROL, V93, DOI 10.1128/JVI.02062-18
   Akhrymuk I, 2012, J VIROL, V86, P7180, DOI 10.1128/JVI.00541-12
   Albulescu IC, 2020, VIRUSES-BASEL, V12, DOI 10.3390/v12030314
   Albulescu IC, 2015, ANTIVIR RES, V121, P39, DOI 10.1016/j.antiviral.2015.06.013
   Ashbrook AW, 2016, MBIO, V7, DOI 10.1128/mBio.00693-16
   Bakhache W, 2020, J VIROL, V94, DOI 10.1128/JVI.02183-19
   Bassetto M, 2013, ANTIVIR RES, V98, P12, DOI 10.1016/j.antiviral.2013.01.002
   Bhatia HK, 2014, J PHARMACOL PHARMACO, V5, P278, DOI 10.4103/0976-500X.142464
   BRIGHTON SW, 1984, S AFR MED J, V66, P217
   Briolant S, 2004, ANTIVIR RES, V61, P111, DOI 10.1016/j.antiviral.2003.09.005
   Calba C, 2017, EUROSURVEILLANCE, V22, P5, DOI 10.2807/1560-7917.ES.2017.22.39.17-00647
   Cassadou S, 2014, EUROSURVEILLANCE, V19, P6, DOI 10.2807/1560-7917.ES2014.19.13.20752
   Chopra A, 2014, ARTHRITIS RHEUMATOL, V66, P319, DOI 10.1002/art.38221
   Chretien JP, 2007, AM J TROP MED HYG, V76, P405, DOI 10.4269/ajtmh.2007.76.405
   Coffey LL, 2011, P NATL ACAD SCI USA, V108, P16038, DOI 10.1073/pnas.1111650108
   CROSS RK, 1983, VIROLOGY, V130, P452, DOI 10.1016/0042-6822(83)90099-5
   Das PK, 2016, ANTIMICROB AGENTS CH, V60, P7382, DOI 10.1128/AAC.01421-16
   de Cedrón MG, 1999, FEBS LETT, V448, P19, DOI 10.1016/S0014-5793(99)00321-X
   De Lamballerie X, 2008, VECTOR-BORNE ZOONOT, V8, P837, DOI 10.1089/vbz.2008.0049
   Delang L, 2016, SCI REP-UK, V6, DOI 10.1038/srep31819
   Delang L, 2018, MSPHERE, V3, DOI [10.1128/mSphere.00230-18, 10.1128/msphere.00230-18]
   Delang L, 2014, J ANTIMICROB CHEMOTH, V69, P2770, DOI 10.1093/jac/dku209
   Delisle E, 2015, EUROSURVEILLANCE, V20, P8, DOI 10.2807/1560-7917.ES2015.20.17.21108
   Delogu I, 2011, ANTIVIR RES, V90, P99, DOI 10.1016/j.antiviral.2011.03.182
   Dey D, 2019, PLOS NEGLECT TROP D, V13, DOI 10.1371/journal.pntd.0007548
   Di Mola A, 2014, BIOORGAN MED CHEM, V22, P6014, DOI 10.1016/j.bmc.2014.09.013
   Ehteshami M, 2017, ANTIMICROB AGENTS CH, V61, DOI 10.1128/AAC.02395-16
   El-labbad EM, 2015, CHEM BIOL DRUG DES, V86, P1518, DOI 10.1111/cbdd.12621
   Feibelman KM, 2018, ANTIVIR RES, V154, P124, DOI 10.1016/j.antiviral.2018.03.013
   Ferreira AC, 2019, ANTIMICROB AGENTS CH, V63, DOI 10.1128/AAC.01389-18
   Foy NJ, 2013, J VIROL, V87, P1997, DOI 10.1128/JVI.02853-12
   Franco Evelyn J., 2018, Antiviral Chemistry & Chemotherapy, V26, p2040206618807580, DOI 10.1177/2040206618807580
   FREEDMAN A, 1960, ANN RHEUM DIS, V19, P243, DOI 10.1136/ard.19.3.243
   Gao YN, 2019, PLOS PATHOG, V15, DOI 10.1371/journal.ppat.1007239
   Gibbons DL, 2000, J VIROL, V74, P7772, DOI 10.1128/JVI.74.17.7772-7780.2000
   Gigante A, 2017, ANTIVIR RES, V144, P216, DOI 10.1016/j.antiviral.2017.06.003
   Gigante A, 2014, J MED CHEM, V57, P4000, DOI 10.1021/jm401844c
   Göertz GP, 2018, J VIROL, V92, DOI 10.1128/JVI.01008-18
   Grandadam M, 2011, EMERG INFECT DIS, V17, P910, DOI 10.3201/eid1705.101873
   HARDY WR, 1989, J VIROL, V63, P4653, DOI 10.1128/JVI.63.11.4653-4664.1989
   HELENIUS A, 1980, J CELL BIOL, V84, P404, DOI 10.1083/jcb.84.2.404
   Henss L, 2018, VIRUSES-BASEL, V10, DOI 10.3390/v10110592
   Henss L, 2016, VIROL J, V13, DOI 10.1186/s12985-016-0607-2
   Ho YJ, 2018, ANTIVIR RES, V159, P134, DOI 10.1016/j.antiviral.2018.10.005
   Ho YJ, 2015, PLOS ONE, V10, DOI 10.1371/journal.pone.0133511
   Jadav SS, 2015, EUR J MED CHEM, V89, P172, DOI 10.1016/j.ejmech.2014.10.042
   Jing XH, 2008, P NATL ACAD SCI USA, V105, P10967, DOI 10.1073/pnas.0804958105
   Karpe YA, 2011, PLOS ONE, V6, DOI 10.1371/journal.pone.0022336
   Kaur P, 2013, ANTIMICROB AGENTS CH, V57, P155, DOI 10.1128/AAC.01467-12
   Kaur R, 2018, VIRUS RES, V256, P209, DOI 10.1016/j.virusres.2018.06.013
   Khan AH, 2002, J GEN VIROL, V83, P3075, DOI 10.1099/0022-1317-83-12-3075
   Khan M, 2011, ANTIVIR RES, V89, P1, DOI 10.1016/j.antiviral.2010.10.009
   Khan M, 2010, J MED VIROL, V82, P817, DOI 10.1002/jmv.21663
   Kim DY, 2016, PLOS PATHOG, V12, DOI 10.1371/journal.ppat.1005810
   Kottkamp AC, 2019, J VIROL, V93, DOI [10.1128/JVI.00389-19, 10.1128/jvi.00389-19]
   Kovacikova K, 2020, ANTIMICROB AGENTS CH, V64, DOI 10.1128/AAC.02532-19
   Kuo SC, 2016, ANTIVIR RES, V134, P89, DOI 10.1016/j.antiviral.2016.07.025
   Laakkonen P, 1996, J BIOL CHEM, V271, P28567, DOI 10.1074/jbc.271.45.28567
   Lani R, 2015, SCI REP-UK, V5, DOI 10.1038/srep11421
   Law YS, 2019, P NATL ACAD SCI USA, V116, P9558, DOI 10.1073/pnas.1900656116
   LV LC, 2020, MBIO, V11, DOI DOI 10.1128/MBIO.01382-20
   MAHESHWARI RK, 1991, J VIROL, V65, P992, DOI 10.1128/JVI.65.2.992-995.1991
   Malet H, 2009, J VIROL, V83, P6534, DOI 10.1128/JVI.00189-09
   McPherson RL, 2017, P NATL ACAD SCI USA, V114, P1666, DOI 10.1073/pnas.1621485114
   Meshram CD, 2018, J VIROL, V92, DOI [10.1128/JVI.00838-18, 10.1128/jvi.00838-18]
   Mishra P, 2016, SCI REP-UK, V6, DOI 10.1038/srep20122
   Moesslacher J, 2020, ACS MED CHEM LETT, V11, P906, DOI 10.1021/acsmedchemlett.9b00662
   Mounce BC, 2017, J VIROL, V91, DOI [10.1128/JVI.00344-17, 10.1128/jvi.00344-17]
   Mounce BC, 2017, ANTIVIR RES, V142, P148, DOI 10.1016/j.antiviral.2017.03.014
   Mounce BC, 2016, J VIROL, V90, P9683, DOI 10.1128/JVI.01347-16
   Mounce BC, 2016, CELL HOST MICROBE, V20, P167, DOI 10.1016/j.chom.2016.06.011
   Mudgal R, 2020, FEBS LETT, V594, P678, DOI 10.1002/1873-3468.13642
   Narwal M, 2018, INT J BIOL MACROMOL, V116, P451, DOI 10.1016/j.ijbiomac.2018.05.007
   Oo A, 2018, ANTIVIR RES, V150, P101, DOI 10.1016/j.antiviral.2017.12.012
   PAREDES AM, 1993, P NATL ACAD SCI USA, V90, P9095, DOI 10.1073/pnas.90.19.9095
   Pietlä MK, 2017, VIRUS RES, V234, P44, DOI 10.1016/j.virusres.2017.01.007
   Pohjala L, 2011, PLOS ONE, V6, DOI 10.1371/journal.pone.0028923
   Poo YS, 2014, PLOS NEGLECT TROP D, V8, DOI 10.1371/journal.pntd.0003354
   RADA B, 1977, ANN NY ACAD SCI, V284, P410, DOI 10.1111/j.1749-6632.1977.tb21977.x
   Rathore APS, 2014, ANTIVIR RES, V103, P7, DOI 10.1016/j.antiviral.2013.12.010
   Rezza G, 2007, LANCET, V370, P1840, DOI 10.1016/S0140-6736(07)61779-6
   RIKKONEN M, 1994, J VIROL, V68, P5804, DOI 10.1128/JVI.68.9.5804-5810.1994
   ROBINSON M C, 1955, Trans R Soc Trop Med Hyg, V49, P28, DOI [10.1016/0035-9203(55)90080-8, 10.1016/0035-9203(57)90022-6]
   ROSENBLUM CI, 1994, VIROLOGY, V198, P100, DOI 10.1006/viro.1994.1012
   Rothan HA, 2015, PLOS ONE, V10, DOI 10.1371/journal.pone.0126360
   SCHEIDEL LM, 1987, VIROLOGY, V158, P1, DOI 10.1016/0042-6822(87)90230-3
   SCHEIDEL LM, 1991, VIROLOGY, V181, P490, DOI 10.1016/0042-6822(91)90881-B
   Scholte FEM, 2013, PLOS ONE, V8, DOI 10.1371/journal.pone.0071047
   Seyedi SS, 2016, SCI REP-UK, V6, DOI 10.1038/srep24027
   Sharma R, 2016, VIROLOGY, V498, P265, DOI 10.1016/j.virol.2016.08.029
   Shin G, 2012, P NATL ACAD SCI USA, V109, P16534, DOI 10.1073/pnas.1210418109
   Shin YS, 2020, EUR J MED CHEM, V187, DOI 10.1016/j.ejmech.2019.111956
   Silva LA, 2014, J VIROL, V88, P2385, DOI 10.1128/JVI.03116-13
   SMITH TJ, 1995, P NATL ACAD SCI USA, V92, P10648, DOI 10.1073/pnas.92.23.10648
   Spuul P, 2007, J VIROL, V81, P872, DOI 10.1128/JVI.01785-06
   Suhrbier A, 2019, NAT REV RHEUMATOL, V15, P597, DOI 10.1038/s41584-019-0276-9
   Tomar S, 2006, J VIROL, V80, P9962, DOI 10.1128/JVI.01067-06
   Treffers EE, 2015, PROTEOMICS, V15, P2267, DOI 10.1002/pmic.201400581
   Troost B, 2020, SCI REP-UK, V10, DOI 10.1038/s41598-020-63397-7
   Urakova N, 2018, J VIROL, V92, DOI 10.1128/JVI.01965-17
   Utt A, 2015, J VIROL, V89, P3145, DOI 10.1128/JVI.03213-14
   Varghese FS, 2017, ANTIMICROB AGENTS CH, V61, DOI [10.1128/AAC.02227-16, 10.1128/aac.02227-16]
   Varghese FS, 2016, J VIROL, V90, P9743, DOI 10.1128/JVI.01382-16
   Varghese FS, 2016, ANTIVIR RES, V126, P117, DOI 10.1016/j.antiviral.2015.12.012
   Vasiljeva L, 2001, J BIOL CHEM, V276, P30786, DOI 10.1074/jbc.M104786200
   Vasiljeva L, 2000, J BIOL CHEM, V275, P17281, DOI 10.1074/jbc.M910340199
   Vazeille M, 2007, PLOS ONE, V2, DOI 10.1371/journal.pone.0001168
   Venturi Giulietta, 2017, Euro Surveill, V22, DOI 10.2807/1560-7917.ES.2017.22.39.17-00646
   VOGEL RH, 1986, NATURE, V320, P533, DOI 10.1038/320533a0
   von Rhein C, 2016, ANTIVIR RES, V125, P51, DOI 10.1016/j.antiviral.2015.11.007
   VONBONSDORFF CH, 1975, J VIROL, V16, P141, DOI 10.1128/JVI.16.1.141-145.1975
   WAHLBERG JM, 1992, J VIROL, V66, P7309, DOI 10.1128/JVI.66.12.7309-7318.1992
   Wang HL, 1996, VIROLOGY, V217, P527, DOI 10.1006/viro.1996.0147
   Wang YM, 2016, ANTIVIR RES, V135, P81, DOI 10.1016/j.antiviral.2016.10.003
   Wichit S, 2017, SCI REP-UK, V7, DOI 10.1038/s41598-017-03316-5
   Wintachai P, 2015, SCI REP-UK, V5, DOI 10.1038/srep14179
   Wintachai P, 2015, MICROBIOL IMMUNOL, V59, P129, DOI 10.1111/1348-0421.12230
   Yang YQ, 2019, J MED CHEM, V62, P4056, DOI 10.1021/acs.jmedchem.9b00091
NR 122
TC 36
Z9 37
U1 0
U2 4
PU AMER SOC MICROBIOLOGY
PI WASHINGTON
PA 1752 N ST NW, WASHINGTON, DC 20036-2904 USA
SN 0066-4804
EI 1098-6596
J9 ANTIMICROB AGENTS CH
JI Antimicrob. Agents Chemother.
PD DEC
PY 2020
VL 64
IS 12
AR e01788-20
DI 10.1128/AAC.01788-20
PG 19
WC Microbiology; Pharmacology & Pharmacy
WE Science Citation Index Expanded (SCI-EXPANDED)
SC Microbiology; Pharmacology & Pharmacy
GA OV7DU
UT WOS:000592366500004
PM 32928738
OA hybrid, Green Published
DA 2025-07-26
ER

PT J
AU Kumar, S
   Singh, VK
   Vasam, M
   Patil, PS
   Dhaked, RK
   Ansari, AS
   Lohiya, NK
   Parashar, D
   Tapryal, S
AF Kumar, Sandeep
   Singh, Vikas Kumar
   Vasam, Manohar
   Patil, Poonam Shewale
   Dhaked, Rajeev K.
   Ansari, Abdul S.
   Lohiya, Nirmal K.
   Parashar, Deepti
   Tapryal, Suman
TI An in vitro refolding method to produce oligomers of anti-CHIKV,
   E2-IgM Fc fusion subunit vaccine candidates expressed in E. coli
SO JOURNAL OF IMMUNOLOGICAL METHODS
LA English
DT Article
DE Chikungunya; Vaccine; Fusion protein; In vitro refolding; Immunization
ID CHIKUNGUNYA VIRUS; CELL ACTIVATION; IGM; RECEPTOR; FORMULATIONS;
   INFECTIONS; ANTIBODIES; PARTICLES; EPIDEMIC; PROTEIN
AB Recombinant envelope protein-1 (E1) and E2 of Chikungunya virus (CHIKV) has been shown to elicit neutralizing antibodies and a balanced Th1/Th2 response in mice however with limited protection. Recently reported CHIK virus-like particles showed augmented immunity and protection in adult mice in comparison to E1 and E2, however exacerbated the disease in aged subjects. In order to improve the overall efficacy of protein based vaccines, novel strategies need to be adopted. The discovery of IgM Fc receptor (Fc mu R) and its role in humoral immune response led us to hypothesise that fusion of an antigen with Fc of IgM may enhance its immunogenicity by polymerizing it and Fc mu R mediated activation of B and other immune cells. We report in the current study, expression of E2 subunit of CHIKV in fusion with various IgM Fc domains/peptides in E. coli, their in-vitro refolding, characterization and immune response in C57BL/6 mice. Candidates fused with CH3-CH4 Fc fragment produced stable oligomers, whereas the one fused with peptides remained monomeric. The latter elicited a strong humoral and a balanced Th1/Th2 response in mice, whereas the polymeric candidate despite eliciting a strong humoral response, stimulated a biased Th1 response and exhibited higher virus neutralization in Vero cells.
C1 [Kumar, Sandeep; Singh, Vikas Kumar; Vasam, Manohar; Tapryal, Suman] Cent Univ Rajasthan, Sch Life Sci, Dept Biotechnol, NH-8, Ajmer 305817, Rajasthan, India.
   [Patil, Poonam Shewale; Parashar, Deepti] ICMR Natl Inst Virol, Dengue & Chikungunya Grp, 20-A Dr Ambedkar Rd, Pune 411001, Maharashtra, India.
   [Dhaked, Rajeev K.; Ansari, Abdul S.] Univ Rajasthan, Dept Zool, Ctr Adv Studies, JLN Marg, Jaipur 302004, Rajasthan, India.
   [Lohiya, Nirmal K.] Univ Rajasthan, Indian Soc Study Reprod & Fertil, Dept Zool, Ctr Adv Studies, Jaipur 302004, Rajasthan, India.
C3 Central University of Rajasthan (CURAJ); Indian Council of Medical
   Research (ICMR); ICMR - National Institute of Virology (NIV); University
   of Rajasthan; University of Rajasthan
RP Tapryal, S (corresponding author), Cent Univ Rajasthan, Sch Life Sci, Dept Biotechnol, NH-8, Ajmer 305817, Rajasthan, India.
EM suman_tapryal@curaj.ac.in
RI ; Kumar, Sandeep/IUQ-2320-2023; Tapryal, Suman/R-2178-2019; Parashar,
   Dr. Deepti/K-3441-2019; , Vasam Manohar/AIB-8398-2022; , Vasam
   Manohar/AEN-2468-2022
OI KUMAR, SANDEEP/0000-0002-8505-7270; Tapryal, Suman/0000-0002-7956-8509;
   Singh, Vikas Kumar/0000-0002-6034-0563; , Vasam
   Manohar/0000-0002-3148-8729
FU Science and Engineering Research Board (SERB), Department of Science &
   Technology, Government of India [EEQ/2016/000569]; University Grants
   Commission (UGC), Government of India [BSR/BT/3(B)
   2203.03.789.03.01.31]; UGC-Rajiv Gandhi National Fellowship (RGNF),
   Govt. of India; UGC-Junior Research Fellowship (JRF), Govt. of India
FX This research was supported and funded by the Science and Engineering
   Research Board (SERB), Department of Science & Technology, Government of
   India (EEQ/2016/000569) and University Grants Commission (UGC),
   Government of India (BSR/BT/3(B) 2203.03.789.03.01.31). The CD
   spectroscopy was performed at Advanced Instrumentation Research
   Facility, Jawaharlal Nehru University, New Delhi, India. Sandeep Kumar
   is supported by UGC-Rajiv Gandhi National Fellowship (RGNF), Govt. of
   India, whereas Vikas Kumar Singh is supported by UGC-Junior Research
   Fellowship (JRF), Govt. of India.
CR Brenner D, 2014, P NATL ACAD SCI USA, V111, P1060, DOI 10.1073/pnas.1323166111
   BRIERE F, 1994, J EXP MED, V179, P757, DOI 10.1084/jem.179.2.757
   Brito LA, 2011, J PHARM SCI-US, V100, P34, DOI 10.1002/jps.22267
   Calabrese LH, 2008, NAT CLIN PRACT RHEUM, V4, P2, DOI 10.1038/ncprheum0679
   Chang LJ, 2014, LANCET, V384, P2046, DOI 10.1016/S0140-6736(14)61185-5
   Choi I, 2001, EUR J IMMUNOL, V31, P94, DOI 10.1002/1521-4141(200101)31:1<94::AID-IMMU94>3.3.CO;2-A
   Chretien JP, 2007, AM J TROP MED HYG, V76, P405, DOI 10.4269/ajtmh.2007.76.405
   Deenick EK, 2005, EUR J IMMUNOL, V35, P2949, DOI 10.1002/eji.200425719
   Dupuis-Maguiraga L, 2012, PLOS NEGLECT TROP D, V6, DOI 10.1371/journal.pntd.0001446
   Economopoulou A, 2009, EPIDEMIOL INFECT, V137, P534, DOI 10.1017/S0950268808001167
   Erasmus JH, 2017, NAT MED, V23, P192, DOI 10.1038/nm.4253
   Graham BS, 2016, J INFECT DIS, V214, pS510, DOI 10.1093/infdis/jiw370
   Hallengärd D, 2014, J VIROL, V88, P2858, DOI 10.1128/JVI.03453-13
   Honda S, 2016, NAT COMMUN, V7, DOI 10.1038/ncomms11498
   Honjo K, 2015, J IMMUNOL, V194, P1975, DOI 10.4049/jimmunol.1401866
   Kam YW, 2012, EMBO MOL MED, V4, P330, DOI 10.1002/emmm.201200213
   Khan M, 2012, VIRUS RES, V167, P236, DOI 10.1016/j.virusres.2012.05.004
   Kothila T., 2017, F1000RESEARCH, V6
   Kubagawa H, 2009, J EXP MED, V206, P2779, DOI 10.1084/jem.20091107
   Kumar M, 2012, VACCINE, V30, P6142, DOI 10.1016/j.vaccine.2012.07.072
   Lang KS, 2013, P NATL ACAD SCI USA, V110, P2593, DOI 10.1073/pnas.1222264110
   Leparc-Goffart I, 2014, LANCET, V383, P514, DOI 10.1016/S0140-6736(14)60185-9
   LEVITT NH, 1986, VACCINE, V4, P157, DOI 10.1016/0264-410X(86)90003-4
   Liu J, 2018, FRONT IMMUNOL, V9, DOI 10.3389/fimmu.2018.00160
   Malisan F., 1995, P87
   Mallilankaraman K, 2011, PLOS NEGLECT TROP D, V5, DOI 10.1371/journal.pntd.0000928
   Mavalankar D, 2007, LANCET INFECT DIS, V7, P306, DOI 10.1016/S1473-3099(07)70091-9
   Metz SW, 2013, VACCINE, V31, P6092, DOI 10.1016/j.vaccine.2013.09.045
   Metz SW, 2013, PLOS NEGLECT TROP D, V7, DOI 10.1371/journal.pntd.0002124
   Metz SW, 2011, VIROL J, V8, DOI 10.1186/1743-422X-8-353
   Arévalo SRM, 2019, COMPETITIVIDAD: VISIONES DESDE LA INVESTIGACION CIENTIFICA EN CIENCIAS ECONOMICAS Y ADMINISTRATIVAS, P13
   Müller R, 2013, P NATL ACAD SCI USA, V110, P10183, DOI 10.1073/pnas.1300547110
   Nguyen TTT, 2017, J IMMUNOL, V199, P1635, DOI 10.4049/jimmunol.1700560
   Ouchida R, 2012, P NATL ACAD SCI USA, V109, pE2699, DOI 10.1073/pnas.1210706109
   Pérez-Hernández M, 2015, PROTEIN EXPRES PURIF, V115, P54, DOI 10.1016/j.pep.2015.07.009
   Powers AM, 2007, J GEN VIROL, V88, P2363, DOI 10.1099/vir.0.82858-0
   Ramsauer K, 2015, LANCET INFECT DIS, V15, P519, DOI 10.1016/S1473-3099(15)70043-5
   Reyes-Sandoval A, 2019, HUM VACC IMMUNOTHER, V15, P2351, DOI 10.1080/21645515.2019.1574149
   ROSS R. W., 1956, JOUR HYG, V54, P177
   Sambrook J., 1989, COLD SPRING HARB SYM, DOI DOI 10.51-10.67
   Sambrook Joseph, 2006, CSH Protoc, V2006, DOI [10.1101/pdb.prot4022, 10.1101/pdb.prot4453, 10.1101/pdb.prot4085, 10.1101/pdb.prot4027, 10.1101/pdb.prot4050, 10.1101/pdb.prot4056, 10.1101/pdb.prot3723, 10.1101/pdb.prot3972, 10.1101/pdb.prot3825, 10.1101/pdb.prot3871, 10.1101/pdb.prot4455, 10.1101/pdb.prot3966, 10.1101/pdb.prot4044]
   Saraswat S, 2016, PLOS NEGLECT TROP D, V10, DOI 10.1371/journal.pntd.0004782
   Schwameis M, 2016, HUM VACC IMMUNOTHER, V12, P716, DOI 10.1080/21645515.2015.1101197
   Shibuya A, 2006, SPRINGER SEMIN IMMUN, V28, P377, DOI 10.1007/s00281-006-0050-3
   Shima H, 2010, INT IMMUNOL, V22, P149, DOI 10.1093/intimm/dxp121
   Tapryal S., 2005, CLONING EXPRESSION S
   Tapryal S, 2010, PROTEIN EXPRES PURIF, V72, P162, DOI 10.1016/j.pep.2010.03.024
   Tretyakova I, 2014, J INFECT DIS, V209, P1882, DOI 10.1093/infdis/jiu114
   Van Bortel W, 2014, EUROSURVEILLANCE, V19, P17, DOI 10.2807/1560-7917.ES2014.19.13.20759
   Voss JE, 2010, NATURE, V468, P709, DOI 10.1038/nature09555
   Wahid B, 2017, INT J INFECT DIS, V58, P69, DOI 10.1016/j.ijid.2017.03.006
   Wang HS, 2016, FRONT IMMUNOL, V7, DOI 10.3389/fimmu.2016.00099
   Weaver SC, 2015, ANTIVIR RES, V120, P32, DOI 10.1016/j.antiviral.2015.04.016
   Weber C, 2015, PLOS NEGLECT TROP D, V9, DOI 10.1371/journal.pntd.0003684
   Yap ML, 2017, P NATL ACAD SCI USA, V114, P13703, DOI 10.1073/pnas.1713166114
   Yergolkar PN, 2006, EMERG INFECT DIS, V12, P1580, DOI 10.3201/eid1210.060529
   Young AR, 2019, PLOS PATHOG, V15, DOI 10.1371/journal.ppat.1007993
NR 57
TC 6
Z9 7
U1 0
U2 3
PU ELSEVIER
PI AMSTERDAM
PA RADARWEG 29, 1043 NX AMSTERDAM, NETHERLANDS
SN 0022-1759
EI 1872-7905
J9 J IMMUNOL METHODS
JI J. Immunol. Methods
PD DEC
PY 2020
VL 487
AR 112869
DI 10.1016/j.jim.2020.112869
PG 15
WC Biochemical Research Methods; Immunology
WE Science Citation Index Expanded (SCI-EXPANDED)
SC Biochemistry & Molecular Biology; Immunology
GA OY4UF
UT WOS:000594243200014
PM 32971119
DA 2025-07-26
ER

PT J
AU Kuno, G
AF Kuno, Goro
TI The Absence of Yellow Fever in Asia: History, Hypotheses, Vector
   Dispersal, Possibility of YF in Asia, and Other Enigmas
SO VIRUSES-BASEL
LA English
DT Review
DE yellow fever; Aedes aegypti; Asia; vector dispersal; spillback;
   hypothesis; international sanitary convention; medical enigma;
   transmission cycle
ID SYLVATIC DENGUE VIRUS; WEST-NILE-VIRUS; AEDES-AEGYPTI; CHIKUNGUNYA
   VIRUS; VERTICAL TRANSMISSION; EPIDEMIC; MOSQUITOS; AFRICA; INFECTION;
   DIPTERA
AB Since the recent epidemics of yellow fever in Angola and Brazil as well as the importation of cases to China in 2016, there has been an increased interest in the century-old enigma, absence of yellow fever in Asia. Although this topic has been repeatedly reviewed before, the history of human intervention has never been considered a critical factor. A two-stage literature search online for this review, however, yielded a rich history indispensable for the debate over this medical enigma. As we combat the pandemic of COVID-19 coronavirus worldwide today, we can learn invaluable lessons from the historical events in Asia. In this review, I explore the history first and then critically examine in depth major hypotheses proposed in light of accumulated data, global dispersal of the principal vector, patterns of YF transmission, persistence of urban transmission, and the possibility of YF in Asia. Through this process of re-examination of the current knowledge, the subjects for research that should be conducted are identified. This review also reveals the importance of holistic approach incorporating ecological and human factors for many unresolved subjects, such as the enigma of YF absence in Asia, vector competence, vector dispersal, spillback, viral persistence and transmission mechanisms.
C1 [Kuno, Goro] Ctr Dis Control & Prevent, Div Vector Borne Infect Dis, Ft Collins, CO 80521 USA.
   [Kuno, Goro] 1648 Collindale Dr, Ft Collins, CO 80525 USA.
C3 Centers for Disease Control & Prevention - USA
RP Kuno, G (corresponding author), Ctr Dis Control & Prevent, Div Vector Borne Infect Dis, Ft Collins, CO 80521 USA.; Kuno, G (corresponding author), 1648 Collindale Dr, Ft Collins, CO 80525 USA.
EM gykuno@gmail.com
CR Abdul-Ghani R, 2019, ACTA TROP, V197, DOI 10.1016/j.actatropica.2019.105066
   Abrao EP, 2016, VECTOR-BORNE ZOONOT, V16, P124, DOI 10.1089/vbz.2015.1804
   Abresu F.V.S., 2019, MEMORIAS I OSWALDO C, V114, pe190070
   Ackerknecht EH, 2009, INT J EPIDEMIOL, V38, P7, DOI 10.1093/ije/dyn254
   Agampodi SB, 2013, BIOMED RES INT, V2013, DOI 10.1155/2013/905043
   Agramonte A., 1912, N. Y. Med. J, V96, P465
   Ahmed A, 2020, VIRUSES-BASEL, V12, DOI 10.3390/v12010081
   Akiner MM, 2016, PLOS NEGLECT TROP D, V10, DOI 10.1371/journal.pntd.0004664
   Alencar J., 2019, NATURALIZATION VERTI, DOI [10.1101/688713, DOI 10.1101/688713]
   [Anonymous], 2008, Wkly Epidemiol Rec, V83, P105
   [Anonymous], 1918, HISP AM HIST REV, DOI [DOI 10.1215/00182168-1.4.389, 10.1215/00182168-1.4.389]
   [Anonymous], 1932, BR MED J, V2, P324
   [Anonymous], 1909, Trans. R. Soc. Trop. Med. Hyg, DOI DOI 10.1080/00034983.1910.11685706
   [Anonymous], 1988, ARBOVIRUSES EPIDEMIO
   Arias-Goeta C, 2013, PLOS ONE, V8, DOI 10.1371/journal.pone.0057548
   ASHCROFT MT, 1979, T ROY SOC TROP MED H, V73, P247, DOI 10.1016/0035-9203(79)90232-3
   Auguste AJ, 2010, J VIROL, V84, P9967, DOI 10.1128/JVI.00588-10
   Augustine G., 1909, HIST YELLOW FEVER
   Azar SR, 2019, VIRUSES-BASEL, V11, DOI 10.3390/v11090867
   Baidaliuk A, 2019, J VIROL, V93, DOI 10.1128/JVI.00705-19
   Balfour A, 1914, LANCET, V1, P1176
   Baroian O.B., 1958, VOP VIRUSOL+, V1, P3
   Barredo E, 2020, TRENDS PARASITOL, V36, P473, DOI 10.1016/j.pt.2020.02.003
   Barreto J.B., 1928, ARCH HYG, V3, P93
   BARRETT ADT, 1990, J GEN VIROL, V71, P2301, DOI 10.1099/0022-1317-71-10-2301
   Barrett Alan D, 2003, Adv Virus Res, V61, P291, DOI 10.1016/S0065-3527(03)61007-9
   Barrie H J, 1997, Can Bull Med Hist, V14, P133
   Bayne-Jones S., 1964, MED DEP US WORLD WAR, VVII, P357
   BEATY BJ, 1980, AM J TROP MED HYG, V29, P125, DOI 10.4269/ajtmh.1980.29.125
   Bennett KL, 2018, ECOL EVOL, V8, P3019, DOI 10.1002/ece3.3668
   Bennett KL, 2016, MOL ECOL, V25, P4337, DOI 10.1111/mec.13762
   Blake LE, 2014, MBIO, V5, DOI 10.1128/mBio.01253-14
   Boyce Rubert., 1911, YELLOW FEVER ITS PRE
   Brent SE, 2018, B WORLD HEALTH ORGAN, V96, P343, DOI 10.2471/BLT.17.205658
   Bryant JE, 2007, PLOS PATHOG, V3, P668, DOI 10.1371/journal.ppat.0030075
   BURKE DS, 1985, T ROY SOC TROP MED H, V79, P419, DOI 10.1016/0035-9203(85)90398-0
   Butler D, 2016, NATURE, V532, P155, DOI 10.1038/532155a
   Bylon D., 1780, BATAVIA, V2, P17
   Calisher CH, 2005, VECTOR-BORNE ZOONOT, V5, P202, DOI 10.1089/vbz.2005.5.202
   CAREY D E, 1971, Journal of the History of Medicine and Allied Sciences, V26, P243
   Carter HR, 1931, YELLOW FEVER EPIDEMI, P308
   Cathey JT, 2014, T ROY SOC TROP MED H, V108, P252, DOI 10.1093/trstmh/tru043
   CAUSEY OR, 1950, AM J TROP MED, V30, P301
   Christie James, 1881, Glasgow Med J, V16, P161
   Clements AN, 2017, J VECTOR ECOL, V42, P208, DOI 10.1111/jvec.12261
   Clements AN, 2012, BIOL MOSQUITOES, V3, P218
   Cohen J, 2018, SCIENCE, V361, P1055, DOI 10.1126/science.361.6407.1055
   Collins RobertO., 2006, AFR ASIAN STUD, V5, P325, DOI DOI 10.1163/156920906779134821
   Colmant AMG, 2016, J GEN VIROL, V97, P1087, DOI 10.1099/jgv.0.000430
   CORNET M, 1979, MED MALADIES INFECT, V9, P63, DOI 10.1016/S0399-077X(79)80024-4
   Courtney K. O., 1950, American Journal of Public Health, V40, P417, DOI 10.2105/AJPH.40.4.417
   Couto-Lima D, 2020, MEM I OSWALDO CRUZ, V115, DOI 10.1590/0074-02760200218
   Couto-Lima D, 2017, SCI REP-UK, V7, DOI 10.1038/s41598-017-05186-3
   Da Cunha J.G., 1872, DENGUE ITS HIST SYMP
   Davis N. C., 1931, American Journal of Tropical Medicine, V11, P31
   De Lange C.D., 1936, CLIN TXB TROPICAL ME
   DeFilippis VR, 2000, VIRAL ECOLOGY, P125, DOI 10.1016/B978-012362675-2/50005-7
   Degallier N, 1998, J MED ENTOMOL, V35, P931, DOI 10.1093/jmedent/35.6.931
   Dellicour S, 2018, NAT COMMUN, V9, DOI 10.1038/s41467-018-03763-2
   Dennehy JJ, 2017, ANN NY ACAD SCI, V1389, P124, DOI 10.1111/nyas.13304
   Diallo D, 2020, BMC MICROBIOL, V20, DOI 10.1186/s12866-020-01866-9
   Dinger JE., 1929, NED TIJDSCHR GENEES, V73, P3
   DOWNS W G, 1982, Ecology of Disease, V1, P103
   Downs W.G., 1955, YELL FEV S COMM CARL
   Downs W.G., 1974, APPARENT BARRIER EXT
   DOWNS WG, 1982, ANNU REV MED, V33, P1, DOI 10.1146/annurev.me.33.020182.000245
   Dudley S.F., 1945, J TROP MED HYG, V37, P273
   Duguet J., 1945, B WORLD HEALTH ORGAN, V2, P155
   Dupont-Rouzeyrol M, 2014, VIROL J, V11, DOI 10.1186/1743-422X-11-61
   EDDY TP, 1980, T ROY SOC TROP MED H, V74, P142, DOI 10.1016/0035-9203(80)90040-1
   Eisler R, 2003, ENVIRON GEOCHEM HLTH, V25, P325, DOI 10.1023/A:1024573701073
   EKBLOM TORE, 1929, ADA MED SCANDINAVICA, V70, P505
   Espinosa M, 2014, SOC SCI HIST, V38, P437, DOI 10.1017/ssh.2015.20
   Ezenwa VO, 2006, P ROY SOC B-BIOL SCI, V273, P109, DOI 10.1098/rspb.2005.3284
   Faria NR, 2018, SCIENCE, V361, P894, DOI 10.1126/science.aat7115
   Fernando HSD, 2020, PLOS ONE, V15, DOI 10.1371/journal.pone.0235430
   Fine P, 2011, CLIN INFECT DIS, V52, P911, DOI 10.1093/cid/cir007
   Fontenille D, 1997, T ROY SOC TROP MED H, V91, P533, DOI 10.1016/S0035-9203(97)90013-4
   Fontenille D, 2020, PATHOGENS, V9, DOI 10.3390/pathogens9040265
   Fosdick R.B., 1952, STORY ROCKEFELLER FD, P59
   Fraga C, 1928, PUBLIC HEALTH REP, V43, P3079, DOI 10.2307/4579035
   FRANCO Odair., 1969, Historia da Febre-Amarela no Brasil
   FREDERIKSEN H, 1955, AM J TROP MED HYG, V4, P483, DOI 10.4269/ajtmh.1955.4.483
   French RK, 2020, TRENDS MICROBIOL, V28, P165, DOI 10.1016/j.tim.2019.10.010
   GALINDO P, 1958, AM J TROP MED HYG, V7, P429, DOI 10.4269/ajtmh.1958.7.429
   Ganushkina LA, 2016, VECTOR-BORNE ZOONOT, V16, P58, DOI 10.1089/vbz.2014.1761
   GERMAIN M, 1976, Cahiers O.R.S.T.O.M. (Office de la Recherche Scientifique et Technique Outre-Mer) Serie Entomologie Medicale et Parasitologie, V14, P125
   GILLETT J. D., 1955, ANN TROP MED AND PARASITOL, V49, P63
   GILLETT JD, 1950, ANN TROP MED PARASIT, V44, P342, DOI 10.1080/00034983.1950.11685459
   Gloria-Soria A, 2016, MOL ECOL, V25, P5377, DOI 10.1111/mec.13866
   Gorgas W.C., 1915, SANITATION PANAMA, P206
   Goubert C, 2016, HEREDITY, V117, P125, DOI 10.1038/hdy.2016.35
   Gould EA, 2003, ADV VIRUS RES, V59, P277, DOI 10.1016/S0065-3527(03)59008-X
   Gould E, 2017, ONE HEALTH-AMSTERDAM, V4, P1, DOI 10.1016/j.onehlt.2017.06.001
   Grunnill M, 2016, J MED ENTOMOL, V53, P1, DOI 10.1093/jme/tjv168
   Gubler D.J., 1982, Recent Development in the Genetics of Insect Disease Vectors, P326
   Gubler DJ, 2004, COMP IMMUNOL MICROB, V27, P319, DOI 10.1016/j.cimid.2004.03.013
   Gubler DJ, 2018, J TRAVEL MED, V25, DOI 10.1093/jtm/tay097
   HALSTEAD SB, 1969, AM J TROP MED HYG, V18, P997, DOI 10.4269/ajtmh.1969.18.997
   Halstead SB, 2015, EMERG INFECT DIS, V21, P557, DOI 10.3201/eid2104.141723
   Hanley KA, 2013, INFECT GENET EVOL, V19, P292, DOI 10.1016/j.meegid.2013.03.008
   Heiser V., 1936, AM DOCTORS ODYSSEY A, P291
   Henderson B.E., 1971, WHO EXPERT COMMITTEE
   Hendy A, 2020, ACTA TROP, V206, DOI 10.1016/j.actatropica.2020.105441
   HINDLE EDWARD, 1929, PROC ROY SOC MED, V22, P823
   Hirsch A., 1883, Handbook of geographical and historical pathology, V1, P55
   Hoffman W.H., 1925, YELLOW FEVER FAR E P, P143
   Hogarth RA, 2019, AM J PUBLIC HEALTH, V109, P1339, DOI [10.2105/AJPH.2019.305245, 10.2105/ajph.2019.305245]
   Hong Kong Centre for Health Protection Dept. Health, 2008, PREV YELL FEV HONG K
   Hong Kong Government, 1866, HONG KONG GOV GAZ, V122-134, P189
   Hughes J. H., 1956, Mosquito News, V16, P106
   Humphreys M, 2009, HEALTH AFFAIR, V28, P1734, DOI 10.1377/hlthaff.28.6.1734
   Izurieta RO, 2009, J GLOB INFECT DIS, V1, P111, DOI 10.4103/0974-777X.56257
   James S. P., 1913, Indian Journal of Medical Research, V1, P213
   Johansen CA, 2017, EMERG INFECT DIS, V23, P1289, DOI 10.3201/eid2308.161440
   JOHNSON BK, 1975, T ROY SOC TROP MED H, V69, P336, DOI 10.1016/0035-9203(75)90128-5
   Johnson CK, 2015, SCI REP-UK, V5, DOI 10.1038/srep14830
   Jove Jove V V, 20200227954206 BIORX, DOI [10.1101/2020.02.27.954206 10.1101/2020.02.27.954206, DOI 10.1101/2020.02.27.954206, 10.1101/2020.02.27.954206]
   JOYCE C. R., 1961, PROC HAWAIIAN ENT SOC, V17, P403
   Kamgang B, 2019, EMERG MICROBES INFEC, V8, P1636, DOI 10.1080/22221751.2019.1688097
   Keesing F, 2006, ECOL LETT, V9, P485, DOI 10.1111/j.1461-0248.2006.00885.x
   Khaklang S, 2014, J VECTOR ECOL, V39, P448, DOI 10.1111/jvec.12122
   Kiple K.F., 1982, ANOTHER DIMENSION BL, P30
   Kiple K L, 1977, Soc Sci Hist, V1, P419
   Klotz O., 1928, YELLOW FEVER W AFRIC
   Klotz O., 1926, 3011072497 LAC
   Kotsakiozi P, 2018, PARASITE VECTOR, V11, DOI 10.1186/s13071-018-2933-2
   Kraemer MUG, 2017, LANCET INFECT DIS, V17, P330, DOI [10.1016/s1473-3099(16)30513-8, 10.1016/S1473-3099(16)30513-8]
   Kumar S, 2001, LANCET, V357, P1346, DOI 10.1016/S0140-6736(00)04539-6
   Kumm HenryW., 1931, The Geographical Distribution of the Yellow Fever Vectors: A Compilation of Material Recorded in the Literature
   Kuno G, 1995, EPIDEMIOL REV, V17, P321, DOI 10.1093/oxfordjournals.epirev.a036196
   Kuno G., 2014, REVISITING TUMULTUOU
   Kuno G, 2019, BIOSCIENCE, V69, P161, DOI 10.1093/biosci/biz005
   Kuno G, 2017, VIRUSES-BASEL, V9, DOI 10.3390/v9070185
   Kuno G, 2016, ARBOVIRUSES: MOLECULAR BIOLOGY, EVOLUTION AND CONTROL, P219
   Kuno G, 2015, PLOS NEGLECT TROP D, V9, DOI 10.1371/journal.pntd.0004101
   Lafferty KD, 2018, BIOL LETTERS, V14, DOI 10.1098/rsbl.2017.0743
   Lee S S, 2001, Yale J Health Policy Law Ethics, V1, P33
   Legendre MJ, 1927, CR HEBD ACAD SCI, V185, P1224
   Lequime S, 2016, PLOS PATHOG, V12, DOI 10.1371/journal.ppat.1005548
   LEVENBOOK IS, 1987, J BIOL STAND, V15, P305, DOI 10.1016/S0092-1157(87)80003-3
   Lewis M. J., 1991, Studies on the natural history of yellow fever in Trinidad., P6
   Ling Y, 2016, EMERG INFECT DIS, V22, P1317, DOI 10.3201/eid2207.160469
   Lloyd BJ, 1930, AM J PUBLIC HEALTH N, V20, P925, DOI 10.2105/AJPH.20.9.925
   Lourenço-de-Oliveira R, 2002, MEM I OSWALDO CRUZ, V97, P437, DOI 10.1590/S0074-02762002000300031
   Manson Patrick, 1903, Trans Epidemiol Soc Lond, V22, P60
   Marchoux E., 1905, Compte Rendu des Seances de la Societe de Biologie, Vlix, P260
   Mattingly P.F., 1969, BIOL MOSQUITO BORNE, P70
   McKinley E.B., 1935, GEOGRAPHY DIS
   Meerwijk MB, 2020, B HIST MED, V94, P215, DOI 10.1353/bhm.2020.0035
   MILLER BR, 1989, TROP MED PARASITOL, V40, P396
   MILLER BR, 1989, T ROY SOC TROP MED H, V83, P252, DOI 10.1016/0035-9203(89)90667-6
   Miot EF, 2019, PLOS NEGLECT TROP D, V13, DOI 10.1371/journal.pntd.0007783
   Mohan Joshi Mohan Joshi, 2012, National Journal of Community Medicine, V3, P31
   MONATH TP, 1983, J GEN VIROL, V64, P627, DOI 10.1099/0022-1317-64-3-627
   MONATH TP, 1991, AM J TROP MED HYG, V45, P1
   MONATH TP, 1980, AM J TROP MED HYG, V29, P912, DOI 10.4269/ajtmh.1980.29.912
   MONATH TP, 1973, B WORLD HEALTH ORGAN, V49, P235
   Mondet B, 2001, B SOC PATHOL EXOT, V94, P260
   Moore M, 2013, PLOS NEGLECT TROP D, V7, DOI 10.1371/journal.pntd.0002175
   Moreno ES, 2013, REV INST MED TROP SP, V55, P45, DOI 10.1590/S0036-46652013000100008
   Morris A D, 1995, Hawaii Med J, V54, P781
   Mouchtouri VA, 2019, INT J ENV RES PUB HE, V16, DOI 10.3390/ijerph16234638
   NASIDI A, 1989, T ROY SOC TROP MED H, V83, P401, DOI 10.1016/0035-9203(89)90518-X
   Njenga MK, 2008, J GEN VIROL, V89, P2754, DOI 10.1099/vir.0.2008/005413-0
   Öhlund P, 2019, VIRUS GENES, V55, P127, DOI 10.1007/s11262-018-01629-9
   Silva NIO, 2020, VIROL J, V17, DOI 10.1186/s12985-019-1277-7
   Pan American Health Organization, 2020, EP
   Pandit C.G., 1982, MY WORLD PREVENTIVE, P109
   PAVRI K, 1986, T ROY SOC TROP MED H, V80, P491, DOI 10.1016/0035-9203(86)90358-5
   PELTIER M, 1947, AM J PUBLIC HEALTH, V37, P1026
   Pettit A, 1929, CR SOC BIOL, V112, P719
   PINHEIRO FP, 1981, AM J TROP MED HYG, V30, P204, DOI 10.4269/ajtmh.1981.30.204
   Pollett S, 2018, INFECT GENET EVOL, V62, P279, DOI 10.1016/j.meegid.2018.04.032
   Polu SL, 2012, CAMB IMP POST-COL ST, P119
   Possas C, 2018, MEM I OSWALDO CRUZ, V113
   Powell JR, 2018, BIOSCIENCE, V68, P854, DOI 10.1093/biosci/biy119
   Powell JR, 2018, AM J TROP MED HYG, V98, P1563, DOI 10.4269/ajtmh.17-0866
   Powell JR, 2013, MEM I OSWALDO CRUZ, V108, P11, DOI 10.1590/0074-0276130395
   Pybus OG, 2015, P ROY SOC B-BIOL SCI, V282, DOI 10.1098/rspb.2014.2878
   Rajagopalan P. K., 2016, Journal of Communicable Diseases, V48, P33
   Ramirez AL, 2018, PARASITE VECTOR, V11, DOI 10.1186/s13071-018-2901-x
   Reidenbach Kyanne R., 2009, BMC Evolutionary Biology, V9, DOI 10.1186/1471-2148-9-298
   Riabova T.E., 2005, MED PARASITOL, V1, P3
   Rudnick A., 1986, I MED RES MALAYS B, V23, P51
   SABIN ALBERT B., 1952, AMER JOUR TROP MED AND HYG, V1, P30
   Sall AA, 2010, J VIROL, V84, P765, DOI 10.1128/JVI.01738-09
   de Abreu FVS, 2019, EMERG MICROBES INFEC, V8, P218, DOI 10.1080/22221751.2019.1568180
   Saron WAA, 2018, SCI ADV, V4, DOI 10.1126/sciadv.aar4297
   Sawyer W. A., 1936, Transactions of the Royal Society of Tropical Medicine and Hygiene, V29, P397, DOI 10.1016/S0035-9203(36)90055-X
   Sawyer WA, 1930, J EXP MED, V51, P493, DOI 10.1084/jem.51.3.493
   Sawyer Wilbur A., 1937, American Journal of Tropical Medicine, V17, P137
   Schaffner F, 2014, LANCET INFECT DIS, V14, P1271, DOI 10.1016/S1473-3099(14)70834-5
   Scott H. H., 1943, TRANS ROY SOC TROP MED AND HYG, V37, P169, DOI 10.1016/S0035-9203(43)90043-4
   Service M. W., 1989, Demography and vector-borne diseases., P59
   SHOPE RE, 1994, ANN NY ACAD SCI, V740, P138, DOI 10.1111/j.1749-6632.1994.tb19864.x
   Siedner MJ, 2018, LANCET PUBLIC HEALTH, V3, pE109, DOI 10.1016/S2468-2667(18)30029-X
   Sinton J.A., 1938, HLTH B, V20, P1
   Sissoko F, 2019, PLOS ONE, V14, DOI 10.1371/journal.pone.0214170
   Sivaramakrishnan Kavita, 2016, QUARANTINE LOCAL GLO, P154
   SMITH C E G, 1956, J Trop Med Hyg, V59, P243
   Smith C.E.G., 1964, Host-Parasite Relationship in Invertebrate Hosts, P1
   SMITH CEG, 1962, B WORLD HEALTH ORGAN, V27, P717
   Snijders E. P., 1931, American Journal of Tropical Medicine, V11, P171
   Snijders E.P., 1931, Tr. Far East Assoc. Trop. Med, P133
   Soghigian J, 2020, MOL ECOL, V29, P3593, DOI 10.1111/mec.15590
   Soper F.L., 1955, YELL FEV S COMM CARL, P3
   Soper F.L., 1970, BUILDING HLTH BRIDGE, P160
   SOPER FL, 1963, AM J PUBLIC HEALTH N, V53, P7, DOI 10.2105/AJPH.53.1.7
   Soper FL, 1937, AM J PUBLIC HEALTH N, V27, P1, DOI 10.2105/AJPH.27.1.1
   Souza-Neto JA, 2019, INFECT GENET EVOL, V67, P191, DOI 10.1016/j.meegid.2018.11.009
   Stepan N.L., 2011, ERADICATION RIDDING, P62
   Stoddard ST, 2013, P NATL ACAD SCI USA, V110, P994, DOI 10.1073/pnas.1213349110
   Suzuki Y, 2017, J VIROL, V91, DOI [10.1128/JVI.00571-17, 10.1128/jvi.00571-17]
   TABACHNICK W J, 1991, American Entomologist, V37, P14
   Tan GS, 2018, ANN ACAD MED SINGAP, V47, P185
   Tauil PL, 2010, REV SAUDE PUBL, V44, P555, DOI 10.1590/S0034-89102010005000014
   Taylor R.M., 1951, YELLOW FEVER, P426
   Teissier Y, 2020, PLOS NEGLECT TROP D, V14, DOI 10.1371/journal.pntd.0008110
   Tesh RB, 2016, ARBOVIRUSES: MOLECULAR BIOLOGY, EVOLUTION AND CONTROL, P191
   THEILER M, 1975, AM J TROP MED HYG, V24, P115, DOI 10.4269/ajtmh.1975.24.115
   Thomas RE, 2013, AM J PUBLIC HEALTH, V103, pE16, DOI 10.2105/AJPH.2012.301158
   Thonnon J, 1998, AM J TROP MED HYG, V59, P108, DOI 10.4269/ajtmh.1998.59.108
   Tikasingh E. S., 1991, Studies on the natural history of yellow fever in Trinidad., P76
   TRPIS M, 1975, B ENTOMOL RES, V65, P199, DOI 10.1017/S0007485300005903
   Van der Stuyft P, 1999, LANCET, V353, P1558, DOI 10.1016/S0140-6736(99)03291-2
   Vasilakis N, 2008, VIROLOGY, V377, P296, DOI 10.1016/j.virol.2008.04.044
   Vasilakis N, 2019, VIRUSES-BASEL, V11, DOI 10.3390/v11050471
   Vasilakis N, 2011, NAT REV MICROBIOL, V9, P532, DOI 10.1038/nrmicro2595
   Wasserman S, 2016, INT J INFECT DIS, V48, P98, DOI 10.1016/j.ijid.2016.04.025
   Watts S, 2001, J SOC HIST, V34, P955, DOI 10.1353/jsh.2001.0071
   Wermelinger ED, 2016, EPIDEMIOL SERV SAUDE, V25, P837, DOI [10.5123/S1679-49742016000400017, 10.5123/s1679-49742016000400017]
   Whitman L, 1938, P SOC EXP BIOL MED, V37, P664
   Whittingham H.E., 1938, P ROY SOC MED, V32, P455, DOI [10.1177/003591573903200533, DOI 10.1177/003591573903200533]
   Wilder-Smith A, 2017, J TRAVEL MED, V24, DOI 10.1093/jtm/tax008
   Williams G., 1969, PLAGUE KILLERS, P209
   Xiao SY, 2003, AM J TROP MED HYG, V68, P695, DOI 10.4269/ajtmh.2003.68.695
   Young KI, 2017, PARASITE VECTOR, V10, DOI 10.1186/s13071-017-2341-z
   Yuval B., 1992, Bulletin of the Society for Vector Ecology, V17, P150
   Zakham F, 2017, PLOS NEGLECT TROP D, V11, DOI [10.1371/journal.pntd.0005322, 10.1371/journal.pntd.00053]
   Zhang GH, 2017, SCI REP-UK, V7, DOI 10.1038/s41598-017-02347-2
NR 241
TC 18
Z9 19
U1 1
U2 10
PU MDPI
PI BASEL
PA ST ALBAN-ANLAGE 66, CH-4052 BASEL, SWITZERLAND
EI 1999-4915
J9 VIRUSES-BASEL
JI Viruses-Basel
PD DEC
PY 2020
VL 12
IS 12
AR 1349
DI 10.3390/v12121349
PG 39
WC Virology
WE Science Citation Index Expanded (SCI-EXPANDED); Social Science Citation Index (SSCI)
SC Virology
GA PK2QW
UT WOS:000602297400001
PM 33255615
OA Green Published, gold
DA 2025-07-26
ER

PT J
AU Kutsuna, S
   Saito, S
   Ohmagari, N
AF Kutsuna, Satoshi
   Saito, Sho
   Ohmagari, Norio
TI Simultaneous diagnosis of dengue virus, Chikungunya virus, and Zika
   virus infection using a new point-of-care testing (POCT) system based on
   the loop-mediated isothermal amplification (LAMP) method
SO JOURNAL OF INFECTION AND CHEMOTHERAPY
LA English
DT Article
DE Dengue virus; Chikungunya virus; Zika virus infection; Loop-mediated
   isothermal amplification; Diagnostic accuracy
ID FEVER
AB Introduction: Dengue fever, Chikungunya fever, and Zika virus infection have similar symptoms and overlapping areas of endemicity and so cannot be distinguished clinically. Rapid diagnosis tests are available for each infection but each test covers only single target. There are PCR-based methods available that test for all three infections simultaneously, not applicable for in-vitro diagnostic use. The aim of this study was to evaluate the diagnostic accuracy of a new point-of-care testing (LAMP POCT) based on loop-mediated isothermal amplification method that tests for all three viruses simultaneously, using serum or urine samples, and takes about 45 min.
   Methods: LAMP POCT was evaluated as the comparator on 67 individuals, of whom 56 had dengue, three had Chikungunya, two had Zika virus infection and six did not have any kind of these infections confirmed by RT-PCR.
   Results: Among individuals with dengue, the sensitivity of LAMP POCT was 100% in samples collected in the first 3 days after illness onset, all three patients with Chikungunya were LAMP POCT positive, and both patients with Zika virus infection were LAMP POCT negative. There were no false-positive test results.
   Conclusions: LAMP POCT has potential utility as a point-of-care combination test for dengue and Chikungunya viruses, but further prospective studies are needed among individuals with Chikungunya virus and Zika virus infection, using serum and urine samples. (C) 2020 Japanese Society of Chemotherapy and The Japanese Association for Infectious Diseases. Published by Elsevier Ltd. All rights reserved.
C1 [Kutsuna, Satoshi; Saito, Sho; Ohmagari, Norio] Natl Ctr Global Hlth & Med, Dis Control & Prevent Ctr, Shinjuku Ku, 1-21-1 Toyama, Tokyo, Japan.
C3 Japan Institute for Health Security (JIHS); National Center for Global
   Health & Medicine - Japan
RP Kutsuna, S (corresponding author), Natl Ctr Global Hlth & Med, Dis Control & Prevent Ctr, Shinjuku Ku, 1-21-1 Toyama, Tokyo, Japan.
EM skutsuna@hosp.ncgm.go.jp
RI Ohmagari, Norio/GLN-5290-2022
FU Eiken Chemical Co.
FX We would like to thank the technical staff who participated in study
   data collection and in sample processing. We would also like to thank
   the staff of National Institute of Infectious Diseases for providing
   clinical samples and support for this study. This study is granted by a
   joint research grant from Eiken Chemical Co.
CR Alm E, 2014, PLOS NEGLECT TROP D, V8, DOI 10.1371/journal.pntd.0003416
   Bharucha T, 2019, OPEN FORUM INFECT DI, V6, DOI 10.1093/ofid/ofz048
   Bhatt S, 2013, NATURE, V496, P504, DOI 10.1038/nature12060
   BOOM R, 1990, J CLIN MICROBIOL, V28, P495, DOI 10.1128/JCM.28.3.495-503.1990
   Brasil P, 2016, NEW ENGL J MED, V375, P2321, DOI 10.1056/NEJMoa1602412
   Effler PV, 2005, EMERG INFECT DIS, V11, P742
   Fischer M, 2014, MMWR-MORBID MORTAL W, V63, P500
   Granger D, 2019, J CLIN MICROBIOL, V57, DOI 10.1128/JCM.01413-18
   Griffin I, 2019, EMERG INFECT DIS, V25, P2264, DOI 10.3201/eid2512.191022
   Jain J, 2018, VIROL J, V15, DOI 10.1186/s12985-018-1000-0
   Kantele A, 2019, EUROSURVEILLANCE, V24, P2, DOI 10.2807/1560-7917.ES.2019.24.11.1900162
   Kutsuna S, 2015, EMERG INFECT DIS, V21, P517, DOI [10.3201/eid2103.141662, 10.3201/eid2103/141662]
   Mercado-Reyes M, 2019, EPIDEMIOL INFECT, V147, DOI [10.1017/S095026881800359X, 10.1017/s095026881800359x]
   Panning M, 2008, EMERG INFECT DIS, V14, P416, DOI 10.3201/eid1403.070906
   Simmons CP, 2012, NEW ENGL J MED, V366, P1423, DOI 10.1056/NEJMra1110265
   Yonekawa T, 2020, SCI REP-UK, V10, DOI 10.1038/s41598-020-62109-5
NR 16
TC 4
Z9 7
U1 1
U2 65
PU ELSEVIER
PI AMSTERDAM
PA RADARWEG 29, 1043 NX AMSTERDAM, NETHERLANDS
SN 1341-321X
EI 1437-7780
J9 J INFECT CHEMOTHER
JI J. Infect. Chemother.
PD DEC
PY 2020
VL 26
IS 12
BP 1249
EP 1253
DI 10.1016/j.jiac.2020.07.001
PG 5
WC Infectious Diseases; Pharmacology & Pharmacy
WE Science Citation Index Expanded (SCI-EXPANDED)
SC Infectious Diseases; Pharmacology & Pharmacy
GA OC8XB
UT WOS:000579438400003
PM 32713745
DA 2025-07-26
ER

PT J
AU Lequime, S
   Dehecq, JS
   Matheus, S
   de Laval, F
   Almeras, L
   Briolant, S
   Fontaine, A
AF Lequime, Sebastian
   Dehecq, Jean-Sebastien
   Matheus, Severine
   de Laval, Franck
   Almeras, Lionel
   Briolant, Sebastien
   Fontaine, Albin
TI Modeling intra-mosquito dynamics of Zika virus and its dose-dependence
   confirms the low epidemic potential of Aedes albopictus
SO PLOS PATHOGENS
LA English
DT Article
ID CHIKUNGUNYA VIRUS; VECTOR COMPETENCE; NONHUMAN-PRIMATES; REUNION ISLAND;
   INFECTION; AEGYPTI; DENGUE; SUSCEPTIBILITY; CULICIDAE; CAPACITY
AB Author summary
   Zika virus (ZIKV) has emerged worldwide and triggered large outbreaks in human populations. While the yellow fever mosquito Aedes aegypti is considered the primary vector of ZIKV, the Asian tiger mosquito Aedes albopictus has been shown experimentally to transmit the virus and has been involved in a few autochthonous transmission in France in 2019. Here, we provide a comprehensive study on the ability of Ae. albopictus mosquitoes to transmit ZIKV by considering the within-host dynamics of ZIKV infection in humans and its impact on both mosquito infection probability and time to mosquito infectiousness. These empirical data were then leveraged by in silico simulations to embed them into their epidemiological context. Our study reveals a low but existing epidemic potential of Ae. albopictus for ZIKV, whatever their tropical or temperate origins. We identified mosquito density as a predictor for ZIKV outbreak occurrence when vectored by Ae. albopictus. Our findings help to explain the absence of large scale ZIKV epidemics in territories occupied by Ae. albopictus but call for active surveillance and eradication programs to maintain the risk of emergence to a low level.
   Originating from African forests, Zika virus (ZIKV) has now emerged worldwide in urbanized areas, mainly transmitted by Aedes aegypti mosquitoes. Although Aedes albopictus can transmit ZIKV experimentally and was suspected to be a ZIKV vector in Central Africa, the potential of this species to sustain virus transmission was yet to be uncovered until the end of 2019, when several autochthonous transmissions of the virus vectored by Ae. albopictus occurred in France. Aside from these few locally acquired ZIKV infections, most territories colonized by Ae. albopictus have been spared so far. The risk level of ZIKV emergence in these areas remains however an open question. To assess Ae. albopictus' vector potential for ZIKV and identify key virus outbreak predictors, we built a complete framework using the complementary combination of (i) dose-dependent experimental Ae. albopictus exposure to ZIKV followed by time-dependent assessment of infection and systemic infection rates, (ii) modeling of intra-human ZIKV viremia dynamics, and (iii) in silico epidemiological simulations using an Agent-Based Model. The highest risk of transmission occurred during the pre-symptomatic stage of the disease, at the peak of viremia. At this dose, mosquito infection probability was estimated to be 20%, and 21 days were required to reach the median systemic infection rates. Mosquito population origin, either temperate or tropical, had no impact on infection rates or intra-host virus dynamic. Despite these unfavorable characteristics for transmission, Ae. albopictus was still able to trigger and yield large outbreaks in a simulated environment in the presence of sufficiently high mosquito biting rates. Our results reveal a low but existing epidemic potential of Ae. albopictus for ZIKV, that might explain the absence of large scale ZIKV epidemics so far in territories occupied only by Ae. albopictus. They nevertheless support active surveillance and eradication programs in these territories to maintain the risk of emergence to a low level.
C1 [Lequime, Sebastian] Univ Groningen, Groningen Inst Evolutionary Life Sci, Cluster Microbial Ecol, Groningen, Netherlands.
   [Lequime, Sebastian] Katholieke Univ Leuven, Rega Inst, Lab Clin & Epidemiol Virol, Dept Microbiol Immunol & Transplantat, Leuven, Belgium.
   [Dehecq, Jean-Sebastien] Agence Reg Sante La Reunion, Vector Control Unit, French Minist Hlth, St Denis, Reunion, France.
   [Matheus, Severine] Inst Pasteur, Natl Reference Ctr Arboviruses, Lab Virol, Guyane Francaise, Cayenne, France.
   [Matheus, Severine] Inst Pasteur, Environm & Infect Risks Unit, Paris, France.
   [de Laval, Franck] Ctr Epidemiol & Sante Publ Armees, Serv Sante Armees, CESPA, SSA, Marseille, France.
   [de Laval, Franck] Aix Marseille Univ, Sci Econ & Sociales Sante & Traitement Informat M, INSERM, IRD,SESSTIM, Marseille, France.
   [Almeras, Lionel; Briolant, Sebastien; Fontaine, Albin] Inst Rech Biomed Armees IRBA, Dept Microbiol & Malad Infect, Unite Parasitol & Entomol, Marseille, France.
   [Almeras, Lionel; Briolant, Sebastien; Fontaine, Albin] Aix Marseille Univ, AP HM, UMR Vecteurs Infect Trop & Mediterraneennes VITRO, SSA,IRD, Marseille, France.
   [Almeras, Lionel; Briolant, Sebastien; Fontaine, Albin] IHU Mediterranee Infect, Marseille, France.
C3 University of Groningen; KU Leuven; Pasteur Network; Universite Paris
   Cite; Institut Pasteur Paris; Aix-Marseille Universite; Institut
   National de la Sante et de la Recherche Medicale (Inserm); Institut de
   Recherche pour le Developpement (IRD); Aix-Marseille Universite;
   Aix-Marseille Universite; Assistance Publique-Hopitaux de Marseille;
   Institut de Recherche pour le Developpement (IRD); Aix-Marseille
   Universite
RP Fontaine, A (corresponding author), Inst Rech Biomed Armees IRBA, Dept Microbiol & Malad Infect, Unite Parasitol & Entomol, Marseille, France.; Fontaine, A (corresponding author), Aix Marseille Univ, AP HM, UMR Vecteurs Infect Trop & Mediterraneennes VITRO, SSA,IRD, Marseille, France.; Fontaine, A (corresponding author), IHU Mediterranee Infect, Marseille, France.
EM albinfont@gmail.com
RI ; Alméras, Lionel/ABD-9797-2021; Lequime, Sebastian/E-9380-2011;
   Fontaine, Albin/K-4345-2019; Lequime, Sébastian/E-9380-2011; de laval,
   franck/HSG-1972-2023
OI Fontaine, Albin/0000-0001-6869-6516; Matheus,
   Severine/0000-0001-9171-1964; Lequime, Sebastian/0000-0002-3140-0651; 
FU Direction Generale de l'Armement [PDH-2-NRBC-2-B-2113]; Direction
   Centrale du Service de Sante des Armees [2016RC10]; European Virus
   Archive goes Global (EVAg) from the European Union [653316]; Fonds
   Wetenschappelijk Onderzoek -Vlaanderen (FWO)
FX This study was funded by the Direction Generale de l'Armement
   (https://www.defense.gouv.fr/dga, grant no PDH-2-NRBC-2-B-2113, SB) and
   the Direction Centrale du Service de Sante des Armees
   (https://www.defense.gouv.fr/sante, grant agreement 2016RC10, SB) and
   was supported by the European Virus Archive goes Global (EVAg,
   https://www.european-virus-archive.com) project that has received
   funding from the European Union's Horizon 2020 research and innovation
   program under grant agreement No 653316. The contents of this
   publication are the sole responsibility of the authors. SL was funded by
   a postdoctoral grant of the Fonds Wetenschappelijk Onderzoek -Vlaanderen
   (FWO, https://www.fwo.be).The funders had no role in study design, data
   collection and analysis, decision to publish, or preparation of the
   manuscript
CR Althouse BM, 2014, VIROLOGY, V452, P237, DOI 10.1016/j.virol.2014.01.015
   Armbruster PA, 2016, J MED ENTOMOL, V53, P1013, DOI 10.1093/jme/tjw037
   Azar SR, 2019, VIRUSES-BASEL, V11, DOI 10.3390/v11090867
   Azar SR, 2017, AM J TROP MED HYG, V97, P330, DOI 10.4269/ajtmh.16-0969
   Baidaliuk A, 2019, J VIROL, V93, DOI 10.1128/JVI.00705-19
   Bennett KE, 2002, AM J TROP MED HYG, V67, P85, DOI 10.4269/ajtmh.2002.67.85
   Best K, 2017, P NATL ACAD SCI USA, V114, P8847, DOI 10.1073/pnas.1704011114
   Brady OJ, 2016, T ROY SOC TROP MED H, V110, P107, DOI 10.1093/trstmh/trv113
   Carpenter Bob, 2017, J Stat Softw, V76, DOI 10.18637/jss.v076.i01
   Carrington LB, 2013, PLOS NEGLECT TROP D, V7, DOI 10.1371/journal.pntd.0002190
   Chouin-Carneiro T, 2016, PLOS NEGLECT TROP D, V10, DOI 10.1371/journal.pntd.0004543
   Ciota AT, 2017, EMERG INFECT DIS, V23, P1110, DOI 10.3201/eid2307.161633
   Clark A, 2013, FRONT PSYCHOL, V4, DOI 10.3389/fpsyg.2013.00270
   de Laval F, 2018, J CLIN VIROL, V109, P57, DOI 10.1016/j.jcv.2018.09.015
   Delatte H, 2009, J MED ENTOMOL, V46, P33, DOI 10.1603/033.046.0105
   Delatte H, 2010, VECTOR-BORNE ZOONOT, V10, P249, DOI 10.1089/vbz.2009.0026
   Denlinger DL, 2014, ANNU REV ENTOMOL, V59, P73, DOI 10.1146/annurev-ento-011613-162023
   Dick G. W. A., 1952, Transactions of the Royal Society of Tropical Medicine and Hygiene, V46, P509, DOI 10.1016/0035-9203(52)90042-4
   DiLuca M, 2016, EUROSURVEILLANCE, V21, DOI DOI 10.2807/1560-7917.ES.2016.21.18.30223
   Dudley DM, 2016, NAT COMMUN, V7, DOI 10.1038/ncomms12204
   Duffy MR, 2009, NEW ENGL J MED, V360, P2536, DOI 10.1056/NEJMoa0805715
   Duong V, 2015, P NATL ACAD SCI USA, V112, P14688, DOI 10.1073/pnas.1508114112
   Durand GA, 2020, VIRUSES-BASEL, V12, DOI 10.3390/v12030296
   Epelboin Y, 2017, PLOS NEGLECT TROP D, V11, DOI 10.1371/journal.pntd.0005933
   Estes JD, 2018, NAT REV IMMUNOL, V18, P390, DOI 10.1038/s41577-018-0005-7
   Fansiri T, 2013, PLOS GENET, V9, DOI 10.1371/journal.pgen.1003621
   Favier C, 2005, P ROY SOC B-BIOL SCI, V272, P1171, DOI 10.1098/rspb.2004.3020
   Fontaine A, 2018, PLOS PATHOG, V14, DOI 10.1371/journal.ppat.1007187
   Fontaine A, 2016, SCI REP-UK, V6, DOI 10.1038/srep24885
   Fourié T, 2018, OPEN FORUM INFECT DI, V5, DOI 10.1093/ofid/ofy261
   Gimenez O., 2009, Weak identifiability in models for mark-recapture-recovery data in Modeling demographic processes in marked populations. Doi, DOI [DOI 10.1007/978-0-387-78151-8_48, 10.1007/978-0-387-78151-8_48]
   González MA, 2019, PARASITE VECTOR, V12, DOI 10.1186/s13071-019-3359-1
   Grard G, 2014, PLOS NEGLECT TROP D, V8, DOI 10.1371/journal.pntd.0002681
   Gratz NG, 2004, MED VET ENTOMOL, V18, P215, DOI 10.1111/j.0269-283X.2004.00513.x
   GUBLER DJ, 1979, AM J TROP MED HYG, V28, P1045, DOI 10.4269/ajtmh.1979.28.1045
   Gutiérrez-López R, 2019, EMERG INFECT DIS, V25, P346, DOI 10.3201/eid2502.171123
   Heitmann A, 2017, EUROSURVEILLANCE, V22, P4, DOI 10.2807/1560-7917.ES.2017.22.2.30437
   HOBBS JH, 1991, J AM MOSQUITO CONTR, V7, P488
   Houé V, 2019, EMERG MICROBES INFEC, V8, P542, DOI 10.1080/22221751.2019.1599302
   Jouannic JM, 2016, LANCET, V387, P1051, DOI 10.1016/S0140-6736(16)00625-5
   Juliano SA, 2004, OECOLOGIA, V139, P583, DOI 10.1007/s00442-004-1532-4
   Kamgang B, 2012, PARASITE VECTOR, V5, DOI 10.1186/1756-3305-5-57
   Kraemer MUG, 2019, NAT MICROBIOL, V4, P854, DOI 10.1038/s41564-019-0376-y
   Kramer LD, 2015, CURR OPIN VIROL, V15, P112, DOI 10.1016/j.coviro.2015.10.003
   Krow-Lucal ER, 2017, EMERG INFECT DIS, V23, P841, DOI 10.3201/eid2305.161715
   Lequime S, 2020, METHODS ECOL EVOL, V11, P1002, DOI 10.1111/2041-210X.13422
   Lessler J, 2016, B WORLD HEALTH ORGAN, V94, P841, DOI 10.2471/BLT.16.174540
   Lowe R, 2018, INT J ENV RES PUB HE, V15, DOI 10.3390/ijerph15010096
   MACDONALD G, 1961, PUBLIC HEALTH REP, V76, P753, DOI 10.2307/4591271
   Matheus S, 2017, EMERG INFECT DIS, V23, P1910, DOI 10.3201/eid2311.170337
   McKenzie BA, 2019, PLOS ONE, V14, DOI 10.1371/journal.pone.0216794
   MILLER BR, 1989, TROP MED PARASITOL, V40, P396
   Musso D., 2014, Clinical Microbiology and Infection, V20, pO595, DOI 10.1111/1469-0691.12707
   OMEARA GF, 1995, J MED ENTOMOL, V32, P554, DOI 10.1093/jmedent/32.4.554
   Pascalis H, 2019, HELIYON, V5, DOI 10.1016/j.heliyon.2019.e01455
   R Core Team, 2022, R: A language and environment for statistical computing, DOI DOI 10.1093/OXFORDJOURNALS.JHERED.A111573
   Rawal Gautam, 2016, J Family Med Prim Care, V5, P523, DOI 10.4103/2249-4863.197256
   Renault P, 2007, AM J TROP MED HYG, V77, P727
   Rezza G, 2007, LANCET, V370, P1840, DOI 10.1016/S0140-6736(07)61779-6
   Roundy CM, 2017, EMERG INFECT DIS, V23, P625, DOI 10.3201/eid2304.161484
   Ryckebusch F, 2017, INT J MOL SCI, V18, DOI 10.3390/ijms18112384
   Sanchez-Vargas I, 2019, INSECTS, V10, DOI 10.3390/insects10020039
   Silva GS, 2018, J CRIT CARE, V46, P106, DOI 10.1016/j.jcrc.2018.03.030
   Monteiro VVS, 2019, FRONT MICROBIOL, V10, DOI 10.3389/fmicb.2019.00492
   Smith DL, 2012, PLOS PATHOG, V8, DOI 10.1371/journal.ppat.1002588
   Stan Development Team, 2018, RSTAN R INT STAN R P
   Succo T, 2016, EUROSURVEILLANCE, V21, P5, DOI 10.2807/1560-7917.ES.2016.21.21.30240
   Suzuki Y, 2020, CURR BIOL, V30, P3495, DOI 10.1016/j.cub.2020.06.057
   Taylor SC, 2019, TRENDS BIOTECHNOL, V37, P761, DOI 10.1016/j.tibtech.2018.12.002
   Tesla B, 2018, PLOS NEGLECT TROP D, V12, DOI 10.1371/journal.pntd.0006733
   Tomasello D, 2013, TRAVEL MED INFECT DI, V11, P274, DOI 10.1016/j.tmaid.2013.07.006
   Tsetsarkin KA, 2007, PLOS PATHOG, V3, P1895, DOI 10.1371/journal.ppat.0030201
   van Boheemen S, 2017, SCI REP-UK, V7, DOI 10.1038/s41598-017-02652-w
   Vasquez V, 2018, INT J INFECT DIS, V72, P34, DOI 10.1016/j.ijid.2018.05.007
   Vazeille M, 2018, MED VET ENTOMOL, V32, P251, DOI 10.1111/mve.12284
   Vazeille M, 2019, EMERG MICROBES INFEC, V8, P1668, DOI 10.1080/22221751.2019.1689797
   Vega-Rua A, 2013, PLOS ONE, V8, DOI 10.1371/journal.pone.0059716
   Wickham H, 2019, J Open Sour Softw, V4, P1686, DOI [DOI 10.21105/JOSS.01686, 10.21105/joss.01686]
   Wickham H., 2016, ggplot2: Elegant Graphics for Data Analysis, DOI [10.1007/978-3-319-24277-4, DOI 10.1007/978-3-319-24277-4]
   Winokur OC, 2020, PLOS NEGLECT TROP D, V14, DOI 10.1371/journal.pntd.0008047
   Wong PSJ, 2013, PLOS NEGLECT TROP D, V7, DOI 10.1371/journal.pntd.0002348
   Youngflesh C., 2018, J OPEN SOURC SOFTW, V3, DOI [10.21105/joss.00640, DOI 10.21105/JOSS.00640]
NR 82
TC 22
Z9 22
U1 1
U2 7
PU PUBLIC LIBRARY SCIENCE
PI SAN FRANCISCO
PA 1160 BATTERY STREET, STE 100, SAN FRANCISCO, CA 94111 USA
SN 1553-7366
EI 1553-7374
J9 PLOS PATHOG
JI PLoS Pathog.
PD DEC
PY 2020
VL 16
IS 12
AR e1009068
DI 10.1371/journal.ppat.1009068
PG 25
WC Microbiology; Parasitology; Virology
WE Science Citation Index Expanded (SCI-EXPANDED)
SC Microbiology; Parasitology; Virology
GA PO6ZV
UT WOS:000605319700003
PM 33382858
OA Green Published, gold
DA 2025-07-26
ER

PT J
AU Loe, MWC
   Hao, EW
   Chen, ML
   Li, C
   Lee, RCH
   Zhu, IXY
   Teo, ZY
   Chin, WX
   Hou, XT
   Deng, JG
   Chu, JJH
AF Loe, Marcus Wing Choy
   Hao, Erwei
   Chen, Meiling
   Li, Cong
   Lee, Regina Ching Hua
   Zhu, Isabelle Xin Yu
   Teo, Zi Yun
   Chin, Wei-Xin
   Hou, Xiaotao
   Deng, JiaGang
   Chu, Justin Jang Hann
TI Betulinic acid exhibits antiviral effects against dengue virus infection
SO ANTIVIRAL RESEARCH
LA English
DT Article
DE Dengue virus; Antiviral; Natural compounds; Betulinic acid
ID HUMAN-MELANOMA
AB Dengue virus (DENV) is an arthropod-borne virus that has developed into a prominent global health threat in recent decades. The main causative agent of dengue fever, the virus infects an estimated 390 million individuals across the globe each year. Despite the sharply increasing social and economic burden on global society caused by the disease, there is still a glaring lack of effective therapeutics against DENV. In this study, betulinic acid, a naturally occurring pentacyclic triterpenoid was established as an inhibitor of DENV infection in vitro. Time-course studies revealed that betulinic acid inhibits a post-entry stage of the DENV replication cycle and subsequent analyses also showed that the compound is able to inhibit viral RNA synthesis and protein production. Betulinic acid also demonstrated antiviral efficacy against other serotypes of DENV, as well as against other mosquito-borne RNA viruses such as Zika virus and Chikungunya virus, which are commonly found co-circulating together with DENV. As such, betulinic acid may serve as a valuable starting point for the development of antivirals to combat potential DENV outbreaks, particularly in tropical and subtropical regions which make up a large majority of documented infections.
C1 [Loe, Marcus Wing Choy; Lee, Regina Ching Hua; Zhu, Isabelle Xin Yu; Teo, Zi Yun; Chin, Wei-Xin; Chu, Justin Jang Hann] Natl Univ Singapore, Natl Univ Hlth Syst, Yong Loo Lin Sch Med, Lab Mol RNA Virol & Antiviral Strategies,Dept Mic, MD4 Level 5,5 Sci Dr 2, Singapore 117597, Singapore.
   [Chu, Justin Jang Hann] ASTAR, Inst Mol & Cell Biol, 61 Biopolis Dr,Proteos 06-05, Singapore 138673, Singapore.
   [Hao, Erwei; Chen, Meiling; Li, Cong; Hou, Xiaotao; Deng, JiaGang] Guangxi Univ Chinese Med, Guangxi Key Lab Efficacy Study Chinese Mat Med, Nanning 530200, Guangxi, Peoples R China.
   [Hao, Erwei; Chen, Meiling; Li, Cong; Hou, Xiaotao; Deng, JiaGang] Guangxi Univ Chinese Med, Guangxi Collaborat Innovat Ctr Res Funct Ingredie, Nanning 530200, Guangxi, Peoples R China.
   [Hao, Erwei; Chen, Meiling; Li, Cong; Hou, Xiaotao; Deng, JiaGang] Guangxi Univ Chinese Med, China ASEAN Joint Lab Int Cooperat Tradit Med Res, Nanning 530200, Guangxi, Peoples R China.
C3 National University of Singapore; Agency for Science Technology &
   Research (A*STAR); A*STAR - Institute of Molecular & Cell Biology
   (IMCB); Guangxi University of Chinese Medicine; Guangxi University of
   Chinese Medicine; Guangxi University of Chinese Medicine
RP Chu, JJH (corresponding author), Natl Univ Singapore, Natl Univ Hlth Syst, Yong Loo Lin Sch Med, Lab Mol RNA Virol & Antiviral Strategies,Dept Mic, MD4 Level 5,5 Sci Dr 2, Singapore 117597, Singapore.
EM miccjh@nus.edu.sg
RI Chen, Mei Ling/IZD-5069-2023; Chu, Justin Jang Hann/ABA-8297-2021; Hao,
   Erwei/AAX-8620-2020
OI Chu, Justin Jang Hann/0000-0002-1673-6819; , Marcus/0009-0005-0775-7270
FU MOE Tier 2 grants [MOE 2017-T2-1-078, MOE 2017-T2-2-014]; Guangxi
   Science and Technology Plan Project [GUIKEAD19110155]
FX This study was supported by the following grants: MOE Tier 2 grants (MOE
   2017-T2-1-078 and MOE 2017-T2-2-014) and Guangxi Science and Technology
   Plan Project (No. GUIKEAD19110155).
CR Bhatt S, 2013, NATURE, V496, P504, DOI 10.1038/nature12060
   Bourjot M, 2012, J NAT PROD, V75, P752, DOI 10.1021/np300059n
   Cichewicz RH, 2004, MED RES REV, V24, P90, DOI 10.1002/med.10053
   Cordell GA, 2012, J NAT PROD, V75, P514, DOI 10.1021/np200803m
   Coulerie P, 2014, REC NAT PROD, V8, P286
   Dang Z, 2009, J MED CHEM, V52, P7887, DOI 10.1021/jm9004253
   Gubler D.J., 2008, ENCY VIROLOGY, DOI [10.1016/B978-012374410-4.00380-0, DOI 10.1016/B978-012374410-4.00380-0]
   Guzman MG, 2010, NAT REV MICROBIOL, pS7, DOI 10.1038/nrmicro2460
   Halstead SB, 2007, LANCET, V370, P1644, DOI 10.1016/S0140-6736(07)61687-0
   Hodge K, 2016, J BIOL CHEM, V291, P17437, DOI 10.1074/jbc.M116.724013
   Kuhn RJ, 2002, CELL, V108, P717, DOI 10.1016/S0092-8674(02)00660-8
   Kuno G, 1998, J VIROL, V72, P73, DOI 10.1128/JVI.72.1.73-83.1998
   Lee JK, 2019, ANTIVIR RES, V171, DOI 10.1016/j.antiviral.2019.104589
   Lin CK, 2017, SCI REP-UK, V7, DOI 10.1038/srep44701
   Lin CK, 2015, BRIT J PHARMACOL, V172, P4481, DOI 10.1111/bph.13233
   Low JGH, 2017, J INFECT DIS, V215, pS96, DOI 10.1093/infdis/jiw423
   Low Y. J. S., 2009, J ANTIVIRALS ANTIRET, V1, P62, DOI [Doi:https://doi.org/10.4172/jaa.1000009, DOI 10.4172/JAA.1000009]
   Lu LL, 2008, VIROLOGY, V371, P61, DOI 10.1016/j.virol.2007.09.025
   Luo RL, 2016, BIOMED PHARMACOTHER, V84, P1321, DOI 10.1016/j.biopha.2016.10.018
   Moghaddam M. G., 2012, Pharmacology and Pharmacy, V3, P119, DOI 10.4236/pp.2012.32018
   Musso D, 2016, CLIN MICROBIOL REV, V29, P487, DOI 10.1128/CMR.00072-15
   Peyrat LA, 2017, CHEM BIODIVERS, V14, DOI 10.1002/cbdv.201600171
   PISHA E, 1995, NAT MED, V1, P1046, DOI 10.1038/nm1095-1046
   Qing M, 2010, ANTIMICROB AGENTS CH, V54, P3686, DOI 10.1128/AAC.00561-10
   Rothan HA, 2018, J AUTOIMMUN, V89, P11, DOI 10.1016/j.jaut.2018.01.002
   Roulston A, 1999, ANNU REV MICROBIOL, V53, P577, DOI 10.1146/annurev.micro.53.1.577
   Sreekumar E, 2010, VIRUS GENES, V40, P14, DOI 10.1007/s11262-009-0411-9
   Sun IC, 2002, J MED CHEM, V45, P4271, DOI 10.1021/jm020069c
   Tam DTH, 2012, CLIN INFECT DIS, V55, P1216, DOI 10.1093/cid/cis655
   Tan YM, 2003, CLIN CANCER RES, V9, P2866
   Tricou Vianney, 2010, PLoS Negl Trop Dis, V4, pe785, DOI 10.1371/journal.pntd.0000785
   Whitehorn J, 2016, CLIN INFECT DIS, V62, P468, DOI 10.1093/cid/civ949
   Yamshchikov V, 2001, VIROLOGY, V281, P272, DOI 10.1006/viro.2000.0793
NR 33
TC 37
Z9 39
U1 2
U2 27
PU ELSEVIER
PI AMSTERDAM
PA RADARWEG 29a, 1043 NX AMSTERDAM, NETHERLANDS
SN 0166-3542
EI 1872-9096
J9 ANTIVIR RES
JI Antiviral Res.
PD DEC
PY 2020
VL 184
AR 104954
DI 10.1016/j.antiviral.2020.104954
PG 15
WC Pharmacology & Pharmacy; Virology
WE Science Citation Index Expanded (SCI-EXPANDED)
SC Pharmacology & Pharmacy; Virology
GA PI1DD
UT WOS:000600838300006
PM 33080251
DA 2025-07-26
ER

PT J
AU Madden, EA
   Plante, KS
   Morrison, CR
   Kutchko, KM
   Sanders, W
   Long, KM
   Taft-Benz, S
   Cisneros, MCC
   White, AM
   Sarkar, S
   Reynolds, G
   Vincent, HA
   Laederach, A
   Moorman, NJ
   Heise, MT
AF Madden, Emily A.
   Plante, Kenneth S.
   Morrison, Clayton R.
   Kutchko, Katrina M.
   Sanders, Wes
   Long, Kristin M.
   Taft-Benz, Sharon
   Cisneros, Marta C. Cruz
   White, Ashlyn Morgan
   Sarkar, Sanjay
   Reynolds, Grace
   Vincent, Heather A.
   Laederach, Alain
   Moorman, Nathanial J.
   Heise, Mark T.
TI Using SHAPE-MaP To Model RNA Secondary Structure and Identify 3′UTR
   Variation in Chikungunya Virus
SO JOURNAL OF VIROLOGY
LA English
DT Article
DE RNA structure; SHAPE-MaP; chikungunya; plus-strand RNA virus
ID ALPHAVIRUS MESSENGER-RNA; GENOME CYCLIZATION; ELEMENT; REPLICATION;
   MECHANISM; STRATEGY; REGION
AB Chikungunya virus (CHIKV) is a mosquito-borne alphavirus associated with debilitating arthralgia in humans. RNA secondary structure in the viral genome plays an important role in the lifecycle of alphaviruses; however, the specific role of RNA structure in regulating CHIKV replication is poorly understood. Our previous studies found little conservation in RNA secondary structure between alphaviruses, and this structural divergence creates unique functional structures in specific alpha virus genomes. Therefore, to understand the impact of RNA structure on CHIKV biology, we used SHAPE-MaP to inform the modeling of RNA secondary structure throughout the genome of a CHIKV isolate from the 2013 Caribbean outbreak. We then analyzed regions of the genome with high levels of structural specificity to identify potentially functional RNA secondary structures and identified 23 regions within the CHIKV genome with higher than average structural stability, including four previously identified, functionally important CHIKV RNA structures. We also analyzed the RNA flexibility and secondary structures of multiple 3'UTR variants of CHIKV that are known to affect virus replication in mosquito cells. This analysis found several novel RNA structures within these 3'UTR variants. A duplication in the 3'UTR that enhances viral replication in mosquito cells led to an overall increase in the amount of unstructured RNA in the 3'UTR. This analysis demonstrates that the CHIKV genome contains a number of unique, specific RNA secondary structures and provides a strategy for testing these secondary structures for functional importance in CHIKV replication and pathogenesis.
   IMPORTANCE Chikungunya virus (CHIKV) is a mosquito-borne RNA virus that causes febrile illness and debilitating arthralgia in humans. CHIKV causes explosive outbreaks but there are no approved therapies to treat or prevent CHIKV infection. The CHIKV genome contains functional RNA secondary structures that are essential for proper virus replication. Since RNA secondary structures have only been defined for a small portion of the CHIKV genome, we used a chemical probing method to define the RNA secondary structures of CHIKV genomic RNA. We identified 23 highly specific structured regions of the genome, and confirmed the functional importance of one structure using mutagenesis. Furthermore, we defined the RNA secondary structure of three CHIKV 3'UTR variants that differ in their ability to replicate in mosquito cells. Our study highlights the complexity of the CHIKV genome and describes new systems for designing compensatory mutations to test the functional relevance of viral RNA secondary structures.
C1 [Madden, Emily A.; Sanders, Wes; Vincent, Heather A.; Moorman, Nathanial J.; Heise, Mark T.] Univ N Carolina, Dept Microbiol & Immunol, Chapel Hill, NC 27599 USA.
   [Plante, Kenneth S.; Morrison, Clayton R.; Long, Kristin M.; Taft-Benz, Sharon; Cisneros, Marta C. Cruz; White, Ashlyn Morgan; Sarkar, Sanjay; Reynolds, Grace; Heise, Mark T.] Univ N Carolina, Dept Genet, Chapel Hill, NC 27599 USA.
   [Kutchko, Katrina M.; Laederach, Alain] Univ N Carolina, Biol Dept, Chapel Hill, NC USA.
   [Kutchko, Katrina M.] Univ N Carolina, Curriculum Bioinformat & Computat Biol, Chapel Hill, NC USA.
   [Moorman, Nathanial J.] Univ N Carolina, Lineberger Comprehens Canc Ctr, Chapel Hill, NC USA.
   [Plante, Kenneth S.] Univ Texas Med Branch, World Reference Ctr Emerging Viruses & Arboviruse, Galveston, TX 77555 USA.
   [Long, Kristin M.] North Carolina State Lab Publ Hlth, Raleigh, NC USA.
   [Vincent, Heather A.] Duke Univ, Dept Surg, Durham, NC USA.
C3 University of North Carolina; University of North Carolina Chapel Hill;
   University of North Carolina; University of North Carolina Chapel Hill;
   University of North Carolina; University of North Carolina Chapel Hill;
   University of North Carolina; University of North Carolina Chapel Hill;
   University of North Carolina; University of North Carolina Chapel Hill;
   University of Texas System; University of Texas Medical Branch
   Galveston; Duke University
RP Heise, MT (corresponding author), Univ N Carolina, Dept Microbiol & Immunol, Chapel Hill, NC 27599 USA.; Heise, MT (corresponding author), Univ N Carolina, Dept Genet, Chapel Hill, NC 27599 USA.
EM mark_heisem@med.unc.edu
RI ; Madden, Emily/KMX-3062-2024
OI Madden, Emily/0000-0003-0209-914X; Cruz Cisneros, Marta
   Cristina/0000-0002-2785-3498; Plante, Kenneth/0000-0002-7485-3167;
   White, Morgan/0009-0007-5416-9564
FU National Institutes of Health [U19 AI142759, U19 AI 107810, U19 AI
   109761, R21 AI 138056, AI 123811, T32 AI 007151-36A1, F32 AI 126730]
FX This study was supported by the National Institutes of Health (U19
   AI142759 to M.T.H., U19 AI 107810 to M.T.H., U19 AI 109761 to M.T.H.,
   R21 AI 138056 to M.T.H. and N.J.M., AI 123811 to N.J.M., T32 AI
   007151-36A1 to E.A.M., and F32 AI 126730 to K.S.P.). Funding for the
   open access charge was provided by the National Institutes of Health.
CR Boerneke MA, 2019, ANNU REV VIROL, V6, P93, DOI 10.1146/annurev-virology-092917-043315
   Carrasco L, 2018, VIRUSES-BASEL, V10, DOI 10.3390/v10020070
   Chapman EG, 2014, ELIFE, V3, DOI 10.7554/eLife.01892
   Chapman EG, 2014, SCIENCE, V344, P307, DOI 10.1126/science.1250897
   Chen RB, 2016, J VIROL, V90, P10600, DOI 10.1128/JVI.01166-16
   Chen RB, 2013, PLOS PATHOG, V9, DOI 10.1371/journal.ppat.1003591
   de Borba L, 2015, J VIROL, V89, P3430, DOI 10.1128/JVI.02677-14
   Deigan KE, 2009, P NATL ACAD SCI USA, V106, P97, DOI 10.1073/pnas.0806929106
   Dethoff EA, 2018, P NATL ACAD SCI USA, V115, P11513, DOI 10.1073/pnas.1716689115
   Eddy SR, 2014, ANNU REV BIOPHYS, V43, P433, DOI 10.1146/annurev-biophys-051013-022950
   Fayzulin R, 2004, J VIROL, V78, P4953, DOI 10.1128/JVI.78.10.4953-4964.2004
   Filomatori CV, 2006, GENE DEV, V20, P2238, DOI 10.1101/gad.1444206
   Filomatori CV, 2021, SEMIN CELL DEV BIOL, V111, P148, DOI 10.1016/j.semcdb.2020.07.006
   Filomatori CV, 2019, PLOS PATHOG, V15, DOI 10.1371/journal.ppat.1007706
   Filomatori CV, 2017, PLOS PATHOG, V13, DOI 10.1371/journal.ppat.1006265
   Firth AE, 2014, NUCLEIC ACIDS RES, V42, P12425, DOI 10.1093/nar/gku981
   Firth AE, 2011, NUCLEIC ACIDS RES, V39, P6679, DOI 10.1093/nar/gkr224
   Firth AE, 2008, VIROL J, V5, DOI 10.1186/1743-422X-5-108
   Forrester NL, 2012, J VIROL, V86, P2729, DOI 10.1128/JVI.05591-11
   Garcia-Moreno M, 2016, SCI REP-UK, V6, DOI 10.1038/srep19217
   Huynen M, 1997, J MOL BIOL, V267, P1104, DOI 10.1006/jmbi.1997.0889
   Hyde JL, 2015, VIRUS RES, V206, P99, DOI 10.1016/j.virusres.2015.01.016
   Hyde JL, 2014, SCIENCE, V343, P783, DOI 10.1126/science.1248465
   Jones JE, 2017, MBIO, V8, DOI 10.1128/mBio.01456-17
   Jorge DMD, 2015, VIRUS EVOL, V1, DOI 10.1093/ve/vev012
   Kendall C, 2019, NUCLEIC ACIDS RES, V47, P9296, DOI 10.1093/nar/gkz640
   Kendra JA, 2018, J BIOL CHEM, V293, P17536, DOI 10.1074/jbc.RA118.005606
   Kim DY, 2011, J VIROL, V85, P8022, DOI 10.1128/JVI.00644-11
   Kutchko KM, 2018, NUCLEIC ACIDS RES, V46, P3657, DOI 10.1093/nar/gky012
   Kutchko KM, 2017, WIRES RNA, V8, DOI 10.1002/wrna.1374
   Langmead B, 2012, NAT METHODS, V9, P357, DOI [10.1038/NMETH.1923, 10.1038/nmeth.1923]
   LEVITT NH, 1986, VACCINE, V4, P157, DOI 10.1016/0264-410X(86)90003-4
   Li P, 2018, CELL HOST MICROBE, V24, P875, DOI 10.1016/j.chom.2018.10.011
   Mauger DM, 2015, P NATL ACAD SCI US
   Michel G, 2007, VIROLOGY, V362, P475, DOI 10.1016/j.virol.2007.01.009
   Morley VJ, 2018, VIRUS EVOL, V4, DOI 10.1093/ve/vey012
   Morrison CR, 2016, EMERGING INFECTIONS 10, P143, DOI 10.1128/microbiolspec.EI10-0017-2016
   Morrison TE, 2011, AM J PATHOL, V178, P32, DOI 10.1016/j.ajpath.2010.11.018
   NIESTERS HGM, 1990, J VIROL, V64, P1639, DOI 10.1128/JVI.64.4.1639-1647.1990
   Pirakitikulr N, 2016, MOL CELL, V62, P111, DOI 10.1016/j.molcel.2016.01.024
   Reuter JS, 2010, BMC BIOINFORMATICS, V11, DOI 10.1186/1471-2105-11-129
   Reynaud JM, 2015, PLOS PATHOG, V11, DOI 10.1371/journal.ppat.1004863
   Schneider AD, 2019, VIRUSES-BASEL, V11, DOI 10.3390/v11090798
   Siegfried NA, 2014, NAT METHODS, V11, P959, DOI [10.1038/nmeth.3029, 10.1038/NMETH.3029]
   Smola MJ, 2018, NAT PROTOC, V13, P1181, DOI 10.1038/nprot.2018.010
   Smola MJ, 2015, NAT PROTOC, V10, P1643, DOI 10.1038/nprot.2015.103
   Soldatov RA, 2014, BIOINFORMATICS, V30, P457, DOI 10.1093/bioinformatics/btt701
   Stapleford KA, 2016, PLOS NEGLECT TROP D, V10, DOI 10.1371/journal.pntd.0004402
   Sükösd Z, 2013, NUCLEIC ACIDS RES, V41, P2807, DOI 10.1093/nar/gks1283
   Toribio R, 2018, NUCLEIC ACIDS RES, V46, P4176, DOI 10.1093/nar/gky071
   Toribio R, 2016, NUCLEIC ACIDS RES, V44, P4368, DOI 10.1093/nar/gkw172
   Ventoso I, 2006, GENE DEV, V20, P87, DOI 10.1101/gad.357006
   Ventoso I, 2012, J VIROL, V86, P9484, DOI 10.1128/JVI.01114-12
   Villordo SM, 2016, TRENDS MICROBIOL, V24, P270, DOI 10.1016/j.tim.2016.01.002
   Villordo SM, 2015, PLOS PATHOG, V11, DOI 10.1371/journal.ppat.1004604
   Villordo SM, 2009, VIRUS RES, V139, P230, DOI 10.1016/j.virusres.2008.07.016
   Watts JM, 2009, NATURE, V460, P711, DOI 10.1038/nature08237
   Weaver SC, 2015, ANTIVIR RES, V120, P32, DOI 10.1016/j.antiviral.2015.04.016
NR 58
TC 30
Z9 33
U1 0
U2 9
PU AMER SOC MICROBIOLOGY
PI WASHINGTON
PA 1752 N ST NW, WASHINGTON, DC 20036-2904 USA
SN 0022-538X
EI 1098-5514
J9 J VIROL
JI J. Virol.
PD DEC
PY 2020
VL 94
IS 24
AR e00701
DI 10.1128/JVI.00701-20
PG 22
WC Virology
WE Science Citation Index Expanded (SCI-EXPANDED)
SC Virology
GA OZ7GQ
UT WOS:000595090400009
PM 32999019
OA Green Published
DA 2025-07-26
ER

PT J
AU Mallhi, TH
   Khan, YH
   Adnan, AS
AF Mallhi, Tauqeer
   Khan, Yusra
   Adnan, Azreen
TI Stratification of Acute Kidney Injury in COVID-19
SO AMERICAN JOURNAL OF TROPICAL MEDICINE AND HYGIENE
LA English
DT Article
AB Despite myriad improvements in the care of COVID-19 patients, atypical manifestations are least appreciated during the current pandemic. Because COVID-19 is primarily manifesting as an acute respiratory illness with interstitial and alveolar pneumonia, the possibility of viral invasions into the other organs cannot be disregarded. Acute kidney injury (AKI) has been associated with various viral infections including dengue, chikungunya, Zika, and HIV. The prevalence and risks of AKI during the course of COVID-19 have been described in few studies. However, the existing literature demonstrate great disparity across findings amid variations in methodology and population. This article underscores the propensity of AKI among COVID-19 patients, limitations of the exiting evidence, and importance of timely identification during the case management. The prevalence of AKI is variable across the studies ranging from 4.7% to 81%. Evidence suggest old age, comorbidities, ventilator support, use of vasopressors, black race, severe infection, and elevated levels of baseline serum creatinine and d-dimers are independent risk factors of COVID-19 associated with AKI. COVID-19 patients with AKI also showed unsatisfactory renal recovery and higher mortality rate as compared with patients without AKI. These findings underscore that AKI frequently occurs during the course of COVID-19 infection and requires early stratification and management.
C1 [Mallhi, Tauqeer; Khan, Yusra] Jouf Univ, Coll Pharm, Dept Clin Pharm, Sakaka 72341, Saudi Arabia.
   [Adnan, Azreen] Management & Sci Univ Shah Alam, MSU Med Ctr, Dept Nephrol, Shah Alam, Malaysia.
   [Adnan, Azreen] Hosp Univ Sains Malaysia, Chron Kidney Dis Resource Ctr, Sch Med Sci, Kota Baharu, Kelantan, Malaysia.
C3 Al Jouf University; Management Science University; Universiti Sains
   Malaysia
RP Khan, YH (corresponding author), Jouf Univ, Coll Pharm, Dept Clin Pharm, Sakaka 72341, Saudi Arabia.
EM tauqeer.hussain.mallhi@hotmail.com; yusrahabib@ymail.com;
   azreenadnan1@gmail.com
RI Khan, Yusra Habib/AFK-9024-2022; Hussain, Tauqeer/W-5155-2017; Mallhi,
   Tauqeer Hussain/W-5155-2017
OI Hussain, Tauqeer/0000-0001-9957-5362; Khan, Yusra/0000-0002-9479-6147
CR Chen NS, 2020, LANCET, V395, P507, DOI 10.1016/S0140-6736(20)30211-7
   Chen T, 2020, BMJ-BRIT MED J, V368, DOI [10.1136/bmj.m1091, 10.1136/bmj.m1295]
   Cheng YC, 2020, KIDNEY INT, V97, P829, DOI 10.1016/j.kint.2020.03.005
   Cui XY, 2020, KIDNEY BLOOD PRESS R, V45, P612, DOI 10.1159/000509517
   Fanelli V, 2020, CRIT CARE, V24, DOI 10.1186/s13054-020-02872-z
   Goldfarb DS, 2020, CLIN J AM SOC NEPHRO, V15, P880, DOI 10.2215/CJN.05180420
   Guan W, 2020, NEW ENGL J MED, V382, P1708, DOI 10.1056/NEJMoa2002032
   Hirsch JS, 2020, KIDNEY INT, V98, P209, DOI 10.1016/j.kint.2020.05.006
   Joseph A, 2020, ANN INTENSIVE CARE, V10, DOI 10.1186/s13613-020-00734-z
   Kikuchi K, 2020, THER APHER DIAL, V24, P361, DOI 10.1111/1744-9987.13531
   Ling Y, 2020, CHINESE MED J-PEKING, V133, P1039, DOI 10.1097/CM9.0000000000000774
   Mallhi TH, 2018, PLOS ONE, V13, DOI 10.1371/journal.pone.0192510
   Mallhi TH, 2016, POSTGRAD MED J, V92, P78, DOI 10.1136/postgradmedj-2015-133582
   Mallhi TH, 2015, PLOS ONE, V10, DOI 10.1371/journal.pone.0138465
   Mizuiri Sonoo, 2015, World J Nephrol, V4, P74, DOI 10.5527/wjn.v4.i1.74
   Naicker S, 2020, KIDNEY INT, V97, P824, DOI 10.1016/j.kint.2020.03.001
   Ng JH, 2021, AM J KIDNEY DIS, V77, P204, DOI 10.1053/j.ajkd.2020.09.002
   Pei GC, 2020, J AM SOC NEPHROL, V31, P1157, DOI 10.1681/ASN.2020030276
   South AM, 2020, NAT REV NEPHROL, V16, P305, DOI 10.1038/s41581-020-0279-4
   Su H, 2020, KIDNEY INT, V98, P219, DOI 10.1016/j.kint.2020.04.003
   Taher A, 2020, CUREUS J MED SCIENCE, V12, DOI 10.7759/cureus.9693
   Wang DW, 2020, JAMA-J AM MED ASSOC, V323, P1061, DOI 10.1001/jama.2020.1585
   Wang LY, 2020, KOREAN J PHYSIOL PHA, V24, P19, DOI 10.4196/kjpp.2020.24.1.19
   Wang T, 2020, CAUTION KIDNEY DYSFU
   Yang X, 2020, LANCET RESP MED, V8, pE26
   Zhou F, 2020, LANCET, V395, P1054, DOI 10.1016/S0140-6736(20)30566-3
NR 26
TC 9
Z9 9
U1 0
U2 4
PU AMER SOC TROP MED & HYGIENE
PI MCLEAN
PA 8000 WESTPARK DR, STE 130, MCLEAN, VA 22101 USA
SN 0002-9637
EI 1476-1645
J9 AM J TROP MED HYG
JI Am. J. Trop. Med. Hyg.
PD DEC
PY 2020
VL 103
IS 6
BP 2164
EP 2167
DI 10.4269/ajtmh.20-0794
PG 4
WC Public, Environmental & Occupational Health; Tropical Medicine
WE Science Citation Index Expanded (SCI-EXPANDED)
SC Public, Environmental & Occupational Health; Tropical Medicine
GA PO3QW
UT WOS:000605084900007
PM 33124548
OA Green Published, hybrid
DA 2025-07-26
ER

PT J
AU Marano, JM
   Chuong, C
   Weger-Lucarelli, J
AF Marano, Jeffrey M.
   Chuong, Christina
   Weger-Lucarelli, James
TI Rolling circle amplification: A high fidelity and efficient alternative
   to plasmid preparation for the rescue of infectious clones
SO VIROLOGY
LA English
DT Article
DE Rolling circle amplification; Infectious clone; Viral rescue;
   Bacteria-free; Alphaviruses; Molecular virology
ID DNA-POLYMERASE; VIRUS; CDNA; VECTORS; FITNESS
AB Alphaviruses (genus Alphavirus; family Togaviridae) are a medically relevant family of viruses that include chikungunya virus and Mayaro virus. Infectious cDNA clones of these viruses are necessary molecular tools to understand viral biology. Traditionally, rescuing virus from an infectious cDNA clone requires propagating plasmids in bacteria, which can result in mutations in the viral genome due to bacterial toxicity or recombination and requires specialized equipment and knowledge to propagate the bacteria. Here, we present an alternative rolling circle amplification (RCA), an in vitro technology. We demonstrate that the viral yield of transfected RCA product is comparable to midiprepped plasmid, albeit with a slight delay in kinetics. RCA, however, is cheaper and less time-consuming. Further, sequential RCA did not introduce mutations into the viral genome, subverting the need for glycerol stocks and retransformation. These results indicate that RCA is a viable alternative to traditional plasmid-based approaches to viral rescue.
C1 [Marano, Jeffrey M.; Chuong, Christina; Weger-Lucarelli, James] Virginia Tech, Dept Biomed Sci & Pathobiol, VA MD Reg Coll Vet Med, Blacksburg, VA 24061 USA.
   [Marano, Jeffrey M.] Virginia Tech, Translat Biol Med & Hlth Grad Program, Blacksburg, VA USA.
C3 Virginia Polytechnic Institute & State University; Virginia Polytechnic
   Institute & State University
RP Weger-Lucarelli, J (corresponding author), Virginia Tech, Dept Biomed Sci & Pathobiol, VA MD Reg Coll Vet Med, Blacksburg, VA 24061 USA.
EM weger@vt.edu
OI Marano, Jeffrey/0000-0003-3703-3423; Chuong,
   Christina/0000-0003-2799-7771; Weger-Lucarelli,
   James/0000-0002-9483-1694
FU DARPA's PREventing EMerging Pathogenic Threats (PREEMPT) program
FX This work was partially supported by funding from DARPA's PREventing
   EMerging Pathogenic Threats (PREEMPT) program.
CR Ahlquist P, 2003, J VIROL, V77, P8181, DOI 10.1128/JVI.77.15.8181-8186.2003
   Aliota MT, 2018, PLOS PATHOG, V14, DOI 10.1371/journal.ppat.1006964
   Atieh T, 2018, PLOS ONE, V13, DOI 10.1371/journal.pone.0193069
   Atieh T, 2017, SCI REP-UK, V7, DOI 10.1038/s41598-017-14522-6
   Bates T., 2020, DEV CHARACTERIZATION
   Biswal S, 2019, NEW ENGL J MED, V381, P2009, DOI 10.1056/NEJMoa1903869
   BLANCO L, 1989, J BIOL CHEM, V264, P8935
   Canale A.S., 2018, J MOL BIOL
   Chuong C, 2019, VIROLOGY, V535, P227, DOI 10.1016/j.virol.2019.07.013
   Cuevas JM, 2012, MOL BIOL EVOL, V29, P17, DOI 10.1093/molbev/msr179
   GARMENDIA C, 1992, J BIOL CHEM, V267, P2594
   Glenting J, 2005, MICROB CELL FACT, V4, DOI 10.1186/1475-2859-4-26
   Grubaugh ND, 2017, CELL REP, V19, P709, DOI 10.1016/j.celrep.2017.03.076
   Grubaugh ND, 2016, CELL HOST MICROBE, V19, P481, DOI 10.1016/j.chom.2016.03.002
   Inoue J, 2006, NUCLEIC ACIDS RES, V34, DOI 10.1093/nar/gkl350
   Kümmerer BM, 2012, J GEN VIROL, V93, P1991, DOI 10.1099/vir.0.043752-0
   Leung JYS, 2011, ADV VIROL, V2011, DOI 10.1155/2011/249640
   Li DS, 2011, PLOS ONE, V6, DOI 10.1371/journal.pone.0018197
   Lundstrom K, 2016, VIRUS RES, V216, P16, DOI 10.1016/j.virusres.2015.08.015
   Mohsen MG, 2016, ACCOUNTS CHEM RES, V49, P2540, DOI 10.1021/acs.accounts.6b00417
   Mudaliar PP, 2016, INT J INFECT DIS, V45, P448, DOI 10.1016/j.ijid.2016.02.950
   Nougairede A, 2013, PLOS PATHOG, V9, DOI 10.1371/journal.ppat.1003172
   Ozaki H, 2004, J VIROL, V78, P1851, DOI 10.1128/JVI.78.4.1851-1857.2004
   Plennevaux E., 2017, CLIN INFECT DIS
   Pu SY, 2011, J VIROL, V85, P2927, DOI 10.1128/JVI.01986-10
   Scobey T, 2013, P NATL ACAD SCI USA, V110, P16157, DOI 10.1073/pnas.1311542110
   Singh A, 2019, CANCER IMMUNOL IMMUN, V68, P849, DOI 10.1007/s00262-018-2276-z
   Steel JJ, 2011, VIROL J, V8, DOI 10.1186/1743-422X-8-356
   Weger-Lucarelli J, 2018, VIROLOGY, V521, P138, DOI 10.1016/j.virol.2018.06.004
   Weger-Lucarelli J, 2017, J VIROL, V91, DOI 10.1128/JVI.01765-16
NR 30
TC 8
Z9 11
U1 0
U2 11
PU ACADEMIC PRESS INC ELSEVIER SCIENCE
PI SAN DIEGO
PA 525 B ST, STE 1900, SAN DIEGO, CA 92101-4495 USA
SN 0042-6822
EI 1089-862X
J9 VIROLOGY
JI Virology
PD DEC
PY 2020
VL 551
BP 58
EP 63
DI 10.1016/j.virol.2020.08.016
PG 6
WC Virology
WE Science Citation Index Expanded (SCI-EXPANDED)
SC Virology
GA OU9LQ
UT WOS:000591845000007
PM 33032077
OA Green Submitted, Green Published, Bronze
DA 2025-07-26
ER

PT J
AU da Silva, MRM
   Ricci, E
AF Mattos da Silva, Marcio Robert
   Ricci-Junior, Eduardo
TI An approach to natural insect repellent formulations: from basic
   research to technological development
SO ACTA TROPICA
LA English
DT Article
DE Natural repellent; Patent; Formulation; Extended release
ID AEDES-AEGYPTI DIPTERA; HERBAL ESSENTIAL OILS; NEEM SEED OIL; CITRONELLA
   OIL; MOSQUITO REPELLENTS; CONTROLLED-RELEASE; CULEX-QUINQUEFASCIATUS;
   MELALEUCA-ALTERNIFOLIA; CHEMICAL-COMPOSITION; BETA-CYCLODEXTRIN
AB The incidence of dengue, Zika, chikungunya, yellow fever and malaria cases has increased significantly in the world. To avoid mosquito bites, one of the best strategies is the use of repellents. The interest in using plants as mosquito repellents has increased significantly. In this review, has been performed a bibliographic survey of the plants with repellent activity, evaluate the trends of natural repellent formulations in the scientific literature, those described in patents and commercially available products. Limonene, 1,8-cineole, geraniol, eugenol and citronellal are the active compounds that mostly appear in the essential oils of plants with repellent activity. The type of natural repellent formulation mostly widely marketed is the spray and lotion, respectively. In patents, classic formulation as emulsion was most frequently used, followed by lotions and sprays. Data collected from scientific articles and patents show that microparticles are the most widely used extended release systems nowadays for natural repellents. The citronella essential oil was the one mostly used among the classic commercially available formulations, as well as in the extended release systems described in the literature and patents. Future research must be conducted to the use of nanotechnology in the development of extended release systems containing essential oils with repellent activity produced from natural and biodegradable materials.
C1 [Mattos da Silva, Marcio Robert; Ricci-Junior, Eduardo] Fed Univ Rio de Janeiro 21949900, Dept Med, Fac Pharm, Galen Dev Lab LADEG, BR-21941599 Rio De Janeiro, Brazil.
RP da Silva, MRM (corresponding author), Fed Univ Rio de Janeiro 21949900, Dept Med, Fac Pharm, Galen Dev Lab LADEG, BR-21941599 Rio De Janeiro, Brazil.
EM mrobert@ufrj.br
RI ; Robert, Márcio/ABF-3876-2021; Ricci-Junior, Eduardo/S-9969-2019
OI Robert, Marcio/0000-0002-4261-6917; Ricci-Junior,
   Eduardo/0000-0002-2550-696X
FU CAPES Foundation (Coordination for the Improvement of Higher Education
   Personnel)
FX This work was supported by CAPES Foundation (Coordination for the
   Improvement of Higher Education Personnel).
CR Agarwal S, 2019, MICRO NANO TECHNOL, P93, DOI 10.1016/B978-0-323-51270-1.00004-2
   Agrawal N, 2017, ULTRASON SONOCHEM, V36, P367, DOI 10.1016/j.ultsonch.2016.11.037
   Akhtar Y, 2012, PHYSIOL ENTOMOL, V37, P81, DOI 10.1111/j.1365-3032.2011.00824.x
   Amer A, 2006, PARASITOL RES, V99, P466, DOI 10.1007/s00436-006-0182-3
   Andressa K., 2019, J SUPERCRIT FLUID, V150, P30, DOI [10.1016/j.supflu.2019.04.005., DOI 10.1016/J.SUPFLU.2019.04.005]
   Ann P.L., 2011, U.S Patent, Patent No. 20090169656
   Auda Sayed Hassan, 2015, Journal of Pharmaceutical Investigation, V45, P311, DOI 10.1007/s40005-015-0174-3
   Avoseh O, 2015, MOLECULES, V20, P7438, DOI 10.3390/molecules20057438
   Azeem M, 2019, IND CROP PROD, V140, DOI 10.1016/j.indcrop.2019.111609
   Banerjee S, 2013, CARBOHYD POLYM, V93, P691, DOI 10.1016/j.carbpol.2013.01.028
   Bao C., 2018, CN Patent, Patent No. [CN107996622 (A), 107996622]
   Baoan C., 2008, CN Patent, Patent No. 101209234
   Baranitharan M, 2017, PROCESS SAF ENVIRON, V106, P23, DOI 10.1016/j.psep.2016.12.003
   Barbosa LA, 2016, MOLECULES, V21, P1, DOI DOI 10.3390/M0LECULES21121671
   Barradas TN, 2016, CURR DRUG DELIV, V13, P221, DOI 10.2174/1567201813666151207110515
   Bartlow AW, 2019, VET SCI, V6, DOI 10.3390/vetsci6020040
   Benelli G., 2013, LARVICIDAL REPELLENT, DOI [10.1007/s00436-012-3246-6, DOI 10.1007/S00436-012-3246-6]
   Benelli G, 2020, J ETHNOPHARMACOL, V248, DOI 10.1016/j.jep.2019.112333
   Benelli G, 2018, IND CROP PROD, V124, P236, DOI 10.1016/j.indcrop.2018.07.048
   Benelli G, 2016, ENZYME MICROB TECH, V95, P58, DOI 10.1016/j.enzmictec.2016.08.022
   Bilia AR, 2014, EVID-BASED COMPL ALT, V2014, DOI 10.1155/2014/651593
   Marques HMC, 2010, FLAVOUR FRAG J, V25, P313, DOI 10.1002/ffj.2019
   Cal K, 2008, EUR J PHARM BIOPHARM, V68, P467, DOI 10.1016/j.ejpb.2007.08.002
   Campos E.V.R., 2018, SCI REPORTS, V8, P1, DOI [10.1038/s41598-018-20602-y, DOI 10.1038/S41598-018-20602-Y]
   Carino A.T., 2016, Ph Patent, Patent No. [PH2/2015/000712, 22015000712]
   Carroll J.F., 2011, ESSENTIAL OILS CUPRE, P258, DOI [10.1111/j.1948-7134.2011.00166.x., DOI 10.1111/J.1948-7134.2011.00166.X]
   Chang KS, 2006, PEST MANAG SCI, V62, P1032, DOI 10.1002/ps.1268
   Chattopadhyay P, 2015, ACTA TROP, V147, P45, DOI 10.1016/j.actatropica.2015.03.027
   Chellappandian M, 2018, ENVIRON INT, V113, P214, DOI 10.1016/j.envint.2017.12.038
   Chime SA., 2014, Appl Nanotechnol Drug Deliv, V3, P77, DOI 10.5772/58673
   Choochote W, 2007, FITOTERAPIA, V78, P359, DOI 10.1016/j.fitote.2007.02.006
   Chou ST, 2013, INT J MOL SCI, V14, P12978, DOI 10.3390/ijms140712978
   Ciera L.W., 2014, FUNCTIONALIZING TEXT, P81
   Cleton N, 2012, J CLIN VIROL, V55, P191, DOI 10.1016/j.jcv.2012.07.004
   Conti B, 2012, PARASITOL RES, V110, P2013, DOI 10.1007/s00436-011-2730-8
   Cosimi S, 2009, J STORED PROD RES, V45, P125, DOI 10.1016/j.jspr.2008.10.002
   Costa M.C.P., 2017, World Patent, Patent No. [WO/2017/152252, 2017152252]
   CU JQ, 1992, PHYTOCHEMISTRY, V31, P571, DOI 10.1016/0031-9422(92)90040-W
   CURTIS CF, 1987, MED VET ENTOMOL, V1, P109, DOI 10.1111/j.1365-2915.1987.tb00331.x
   da Silva JDF, 2015, QUIM NOVA, V38, P1196, DOI 10.5935/0100-4042.20150135
   Dabur, 2019, DABUR ODOMOS PATCH
   Darling S.T., 2011, BR Patent, Patent No. [PI0706876, 10706876]
   Davies JH, 2019, US Patent, Patent No. [2019/0037840A1, 20190037840]
   Viana LRD, 2018, REV ESC ENFERM USP, V52, DOI [10.1590/S1980-220X2017052103403, 10.1590/s1980-220x2017052103403]
   de Compos VEB, 2012, J NANOSCI NANOTECHNO, V12, P2881, DOI 10.1166/jnn.2012.5690
   de Souza Tavares Wagner, 2016, Sci Rep, V6, P34093, DOI 10.1038/srep34093
   Delaveau J., 2013, World Patent, Patent No. [WO2013003168A1, 2013003168]
   Di W., 2012, CN Patent, Patent No. 102786624
   Dickens JC, 2013, PESTIC BIOCHEM PHYS, V106, P149, DOI 10.1016/j.pestbp.2013.02.006
   Dosoky NS, 2018, NUTRIENTS, V10, DOI 10.3390/nu10091196
   Drapeau J, 2009, CHEM BIODIVERS, V6, P934, DOI 10.1002/cbdv.200800225
   El -Sheikh TMY, 2016, J SAUDI CHEM SOC, V20, P13, DOI 10.1016/j.jscs.2012.05.009
   Erler F, 2006, FITOTERAPIA, V77, P491, DOI 10.1016/j.fitote.2006.05.028
   European Medicines Agencs, 2017, 44 EUR MED AG
   Everett J., 2006, US patent, Patent No. 20060182775
   Feng JG, 2018, NANOEMULSIONS: FORMULATION, APPLICATIONS, AND CHARACTERIZATION, P379, DOI 10.1016/B978-0-12-811838-2.00012-6
   Ferreira CD, 2019, NANOSCALE RES LETT, V14, DOI 10.1186/s11671-018-2829-2
   Fonseca-Santos B, 2019, IND CROP PROD, V128, P488, DOI 10.1016/j.indcrop.2018.11.020
   Fouad HA, 2017, J STORED PROD RES, V73, P30, DOI 10.1016/j.jspr.2017.06.001
   Fradin M.S., 2012, INSECT PROTECTION, DOI [10.1016/B978-1-4557-1076-8.00007-7., DOI 10.1016/B978-1-4557-1076-8.00007-7]
   Galli GM, 2018, J ECON ENTOMOL, V111, P2983, DOI 10.1093/jee/toy267
   Gillij YG, 2008, BIORESOURCE TECHNOL, V99, P2507, DOI 10.1016/j.biortech.2007.04.066
   Gonvidarajan M., 2010, ASIAN PAC J TROP MED, P691
   Govindarajan M., 2012, Asian Pacific Journal of Tropical Biomedicine, V2, P602, DOI 10.1016/S2221-1691(12)60105-1
   Govindarajan M, 2016, PARASITOL RES, V115, P925, DOI 10.1007/s00436-015-4817-0
   Goyal R, 2016, J CONTROL RELEASE, V240, P77, DOI 10.1016/j.jconrel.2015.10.049
   Gustav T., 2006, EVALUATION EXTRACTS, V43, P113, DOI [10.1603/0022-2585(2006)043., DOI 10.1603/0022-2585(2006)043]
   Haidong L., 2018, WO Patent, Patent No. [WO/2018/209907, 2018209907]
   Haldar K. M., 2014, Asian Pacific Journal of Tropical Disease, V4, pS214
   Hallahan D.L., 2007, World Patent, Patent No. [2006/01703., 200601703]
   Hans-Kervin B., 2012, PT Patent, Patent No. 1571911
   He J., 2015, CN Patent, Patent No. [104872215., 2015104872215]
   Heinemeyer S, 2015, ADV HIGH ENERGY PHYS, V2015, DOI 10.1155/2015/152394
   Hou J., 2018, CN Patent, Patent No. [CN108359333-A, 108359333]
   Hou WG, 2016, CURR OPIN COLLOID IN, V25, P67, DOI 10.1016/j.cocis.2016.06.013
   Hsieh WC, 2006, COLLOID SURFACE B, V53, P209, DOI 10.1016/j.colsurfb.2006.09.008
   Hu J, 2014, J APPL POLYM SCI, V131, DOI 10.1002/app.40182
   Huali L., 2017, CN Patent, Patent No. [201710648096.6., 2017106480966]
   Huizhi L., 2017, CN Patent, Patent No. 102016000854902
   Ichiura H, 2014, CHEM ENG J, V245, P17, DOI 10.1016/j.cej.2014.02.019
   Il ks K.S., 2010, KR Patent, Patent No. [KR100955344B1, 100955344]
   Iliou K, 2019, PEST MANAG SCI, V75, P2142, DOI 10.1002/ps.5334
   Inouye S., 2006, VOLATILE COMPOSITION, P159, DOI [10.1016/j.ijat.2006.09.001., DOI 10.1016/J.IJAT.2006.09.001]
   Islam J, 2017, ACTA TROP, V167, P216, DOI 10.1016/j.actatropica.2016.12.031
   Ito Y., 2018, DRUG DELIVERY SYSTEM, DOI [10.1007/978-981-13-0152-0_9, DOI 10.1007/978-981-13-0152-0_9]
   J. G., 2013, Asian Pacific Journal of Tropical Disease, V3, P26
   Jamekhorshid A, 2014, RENEW SUST ENERG REV, V31, P531, DOI 10.1016/j.rser.2013.12.033
   Jiangtao L., 2018, CN Patent, Patent No. 107602037
   Jianqiang H., 2019, CN Patent, Patent No. [201610816355.7, 2016108163557]
   Joshi H.N., 2018, U.S Patent, Patent No. 20180035675
   Kamaraj C, 2011, ASIAN PAC J TROP MED, V4, P698, DOI 10.1016/S1995-7645(11)60177-6
   Kang SH, 2009, J KOREAN SOC APPL BI, V52, P353, DOI 10.3839/jksabc.2009.063
   Karr JI, 2012, J CONTROL RELEASE, V160, P502, DOI 10.1016/j.jconrel.2012.04.023
   Kasting GB, 2008, TOXICOL IN VITRO, V22, P548, DOI 10.1016/j.tiv.2007.11.003
   Katz TM, 2008, J AM ACAD DERMATOL, V58, P865, DOI 10.1016/j.jaad.2007.10.005
   Kaur GJ, 2010, J MED PLANTS RES, V4, P87
   Kemabonta K. A., 2018, Jordan Journal of Biological Sciences (JJBS), V11, P195
   Kenry, 2017, PROG POLYM SCI, V70, P1, DOI 10.1016/j.progpolymsci.2017.03.002
   Khanna S, 2018, FASH TEXT, V5
   Kim IH, 2013, J FOOD SCI, V78, pE229, DOI 10.1111/1750-3841.12006
   Kiran SR, 2007, PARASITOL RES, V101, P413, DOI 10.1007/s00436-007-0485-z
   Kotronia Margarita, 2017, Bioengineering-Basel, V4, P74, DOI 10.3390/bioengineering4030074
   Lee MY, 2018, BIOMED RES INT, V2018, DOI 10.1155/2018/6860271
   Legeay S, 2018, EUR J PHARMACOL, V825, P92, DOI 10.1016/j.ejphar.2018.02.033
   Li Y, 2014, J APPL POLYM SCI, V131, DOI 10.1002/app.40053
   Li Z, 2017, ONCOL REP, V38, P611, DOI 10.3892/or.2017.5718
   Lindenbach BD, 2007, Fields Virology eds, P1101
   Lis MJ, 2018, POLYMERS-BASEL, V10, DOI 10.3390/polym10121324
   Lucia A, 2017, COLLOID SURFACE A, V521, P133, DOI 10.1016/j.colsurfa.2016.04.062
   Lucia A, 2017, PEERJ, V5, DOI 10.7717/peerj.3171
   Maia MF, 2011, MALARIA J, V10, DOI 10.1186/1475-2875-10-S1-S11
   Maji TK, 2007, BIORESOURCE TECHNOL, V98, P840, DOI 10.1016/j.biortech.2006.03.005
   Maji T.K., 2007, J APPL POLYM, V111, P779, DOI [10.1016/j.trstmh.2010.06.004., DOI 10.1016/J.TRSTMH.2010.06.004]
   Marimuthu Govindarajan Marimuthu Govindarajan, 2015, Journal of the Saudi Society of Agricultural Sciences, V14, P128, DOI 10.1016/j.jssas.2013.08.005
   Marku D, 2012, INT J PHARMACEUT, V428, P1, DOI 10.1016/j.ijpharm.2012.01.031
   Mayba JN, 2018, J CUTAN MED SURG, V22, P207, DOI 10.1177/1203475417743234
   Mazzetto S.E., 2018, Patent BR, Patent No. 102016159849
   Meirowitz R, 2010, WOODHEAD PUBL TEXT, P125, DOI 10.1533/9781845697785.2.125
   Menezes PP, 2012, THERMOCHIM ACTA, V548, P45, DOI 10.1016/j.tca.2012.08.023
   Mihranyan A, 2012, PROG MATER SCI, V57, P875, DOI 10.1016/j.pmatsci.2011.10.001
   Miot H.A., 2004, CARAPA GUIANENSIS DE, V46, P253
   Specos MMM, 2010, T ROY SOC TROP MED H, V104, P653, DOI 10.1016/j.trstmh.2010.06.004
   Misni N, 2017, J VECTOR DIS, V54, P44
   Munda S, 2018, J ESSENT OIL RES, V30, P303, DOI 10.1080/10412905.2018.1486240
   N'Guessan R, 2008, T ROY SOC TROP MED H, V102, P259, DOI 10.1016/j.trstmh.2007.10.012
   Nabi SAA, 2016, J PHARM PHARMACOL, V4, P40
   Nagaich U, 2018, J ADV PHARM TECHNOL, V9, P65, DOI 10.4103/japtr.JAPTR_325_18
   Nagarajan Yogananth Nagarajan Yogananth, 2015, Asian Pacific Journal of Tropical Disease, V5, pS67
   Naseri N, 2015, ADV PHARM BULL, V5, P305, DOI 10.15171/apb.2015.043
   Norris EJ, 2017, INT J ENV RES PUB HE, V14, DOI 10.3390/ijerph14020124
   Nuchuchua O, 2009, AAPS PHARMSCITECH, V10, P1234, DOI 10.1208/s12249-009-9323-1
   Oliveira AEMFM, 2016, PLOS ONE, V11, DOI 10.1371/journal.pone.0145835
   Oliveira S., 2018, CARAPA GUIANENSIS AU, DOI [10.1155/ 2018/5032816., DOI 10.1155/2018/5032816]
   Omolo MO, 2004, PHYTOCHEMISTRY, V65, P2797, DOI 10.1016/j.phytochem.2004.08.035
   Oshaghi M., 2003, Iranian Journal of Public Health, V32, P47
   Paluch G, 2010, PEST MANAG SCI, V66, P925, DOI 10.1002/ps.1974
   Pan American Health Organization / World Health Organization, 2019, EP UPD DENG, P14
   Pardeike J, 2009, INT J PHARMACEUT, V366, P170, DOI 10.1016/j.ijpharm.2008.10.003
   Park M.S., 2010, KR Patent, Patent No. 1020090096116
   Pathak C, 2019, MICRO NANO TECHNOL, P35, DOI 10.1016/B978-0-12-814029-1.00003-X
   Patumi M, 2002, FOOD CHEM, V77, P27, DOI 10.1016/S0308-8146(01)00317-X
   Paula C.A., 2017, World Patent, Patent No. [WO/2017/143421, 2017143421]
   Pavela R, 2019, ACTA TROP, V193, P236, DOI 10.1016/j.actatropica.2019.01.019
   Pavela R, 2019, IND CROP PROD, V129, P631, DOI 10.1016/j.indcrop.2018.11.073
   Pavela R, 2016, EXP PARASITOL, V167, P103, DOI 10.1016/j.exppara.2016.05.010
   Pavela R, 2014, J ASIA-PAC ENTOMOL, V17, P287, DOI 10.1016/j.aspen.2014.02.001
   Peterson C., 2001, Pesticide Outlook, V12, P154, DOI 10.1039/b106296b
   Phukan S., 2005, Indian Journal of Experimental Biology, V43, P472
   Piras A, 2018, IND CROP PROD, V113, P89, DOI 10.1016/j.indcrop.2018.01.024
   Prajapati V, 2005, BIORESOURCE TECHNOL, V96, P1749, DOI 10.1016/j.biortech.2005.01.007
   Pukale DD, 2017, J SURFACTANTS DETERG, V20, P1061, DOI 10.1007/s11743-017-1970-8
   Rai J.Y., 2005, KR Patent, Patent No. [10, 2005 1020030051., 1020051020030051]
   Rakmai J, 2016, BIOCHEM ENG J, V105, P107, DOI 10.1016/j.bej.2015.09.011
   Rehman JU, 2014, FITOTERAPIA, V95, P65, DOI 10.1016/j.fitote.2014.03.002
   Reis I.F., 2008, BR Patent, Patent No. [PI0606042, 0606042]
   Ribas J, 2010, AN BRAS DERMATOL, V85, P33, DOI 10.1590/S0365-05962010000100004
   Ribeiro AD, 2016, APPL MATER TODAY, V5, P90, DOI 10.1016/j.apmt.2016.09.003
   Ríos N, 2017, REV BRAS ENTOMOL, V61, P307, DOI 10.1016/j.rbe.2017.08.005
   Milhomem-Paixao SSR, 2017, J NANOMATER, V2017, DOI 10.1155/2017/4362046
   Paumgartten FJR, 2016, VIGIL SANIT DEBATE, V4, P97, DOI 10.3395/2317-269x.00736
   Rust RS, 2012, SEMIN PEDIATR NEUROL, V19, P130, DOI 10.1016/j.spen.2012.03.002
   Sakulku U, 2009, INT J PHARMACEUT, V372, P105, DOI 10.1016/j.ijpharm.2008.12.029
   Satyal P, 2019, PARASITOL RES, V118, P733, DOI 10.1007/s00436-019-06212-1
   Senhorini GA, 2012, MAT SCI ENG C-MATER, V32, P1121, DOI 10.1016/j.msec.2012.02.027
   Shi XM, 2015, J NANOMATER, V2015, DOI 10.1155/2015/140716
   Singh VK, 2015, J PHARM SCI-US, V104, P1035, DOI 10.1002/jps.24260
   Sittipummongkol K, 2019, POLYM BULL, V76, P3803, DOI 10.1007/s00289-018-2456-1
   Sittipummongkol K, 2018, FOOD PACKAGING SHELF, V18, P131, DOI 10.1016/j.fpsl.2018.09.001
   Solomon B, 2012, EUR J PHARM BIOPHARM, V80, P61, DOI 10.1016/j.ejpb.2011.08.003
   Sommerville M., 2006, U.S Patent, Patent No. 20060147562
   Songkro S, 2012, J MED ENTOMOL, V49, P672, DOI 10.1603/ME11141
   Songkro S, 2012, J INCL PHENOM MACRO, V72, P339, DOI 10.1007/s10847-011-9985-7
   Soonwera M, 2015, ACTA TROP, V142, P127, DOI 10.1016/j.actatropica.2014.11.010
   SOUTHWELL IA, 1990, PHYTOCHEMISTRY, V29, P3529, DOI 10.1016/0031-9422(90)85269-L
   Souza CF, 2016, MICROB PATHOGENESIS, V98, P82, DOI 10.1016/j.micpath.2016.07.002
   Souza JM, 2014, REV BRAS FARMACOGN, V24, P691
   Sritabutra D., 2013, Asian Pacific Journal of Tropical Disease, V3, P271
   Stephen P., 2009, U.S Patent, Patent No. 20090030069
   Strickman D.A., 2014, INSECT REPELLENTS HD, DOI [10.1201/b17407., DOI 10.1201/B17407]
   Sugimoto M., 2004, Japanese Patent, Patent No. 2004210756
   Suhrbier A, 2012, NAT REV RHEUMATOL, V8, P420, DOI 10.1038/nrrheum.2012.64
   Suresh Chandra Suresh Chandra, 1996, Journal of Essential Oil Research, V8, P129
   Tavares M, 2018, INT J PHARMACEUT, V539, P190, DOI 10.1016/j.ijpharm.2018.01.046
   Tawatsin Apiwat, 2006, Southeast Asian Journal of Tropical Medicine and Public Health, V37, P915
   Ravindran J., 2012, Asian Pacific Journal of Tropical Disease, V2, P177, DOI 10.1016/S2222-1808(12)60042-5
   Thorsell W, 1998, PHYTOMEDICINE, V5, P311, DOI 10.1016/S0944-7113(98)80072-X
   Tidwell JL, 2012, METHODS MOL BIOL, V823, P391, DOI 10.1007/978-1-60327-216-2_26
   Tisgratog R, 2016, ACTA TROP, V157, P136, DOI 10.1016/j.actatropica.2016.01.024
   Tortillard D., 2018, U.S Patent, Patent No. 20180235214
   Trongtokit Yuwadee, 2005, Southeast Asian Journal of Tropical Medicine and Public Health, V36, P1423
   Tsukamoto Y, 2019, TETRAHEDRON, V75, P1149, DOI 10.1016/j.tet.2018.12.036
   Tyagi BK, 1998, PHYTOMEDICINE, V5, P324, DOI 10.1016/S0944-7113(98)80073-1
   Urbain M., 2008, FR Patent, Patent No. [FR2906441, 2906441]
   Venkatachalam MR, 2001, BIORESOURCE TECHNOL, V76, P287, DOI 10.1016/S0960-8524(00)00096-1
   Verma RS, 2019, IND CROP PROD, V142, DOI 10.1016/j.indcrop.2019.111839
   Villanova JCO, 2010, POLIMEROS, V20, P51, DOI 10.1590/S0104-14282010005000009
   Vinturelle R, 2017, BIOCHEM RES INT, V2017, DOI 10.1155/2017/5342947
   Wakaskar R. R., 2017, Journal of Nanomedicine & Nanotechnology, V08, DOI [10.4172/2157-7439.1000433, DOI 10.4172/2157-7439.1000433]
   Willcox AC, 2018, AM J TROP MED HYG, V99, P756, DOI 10.4269/ajtmh.18-0156
   Wu H, 2019, IND CROP PROD, V128, P464, DOI 10.1016/j.indcrop.2018.11.015
   Xiaobing Y., 2018, CN Patent, Patent No. [201711169487.6., 2017111694876]
   Xu W, 2013, J DRUG DELIV, V2013, DOI 10.1155/2013/340315
   Yadav NP, 2014, BIOMED RES INT, V2014, DOI 10.1155/2014/786084
   Yang G, 2018, PROG POLYM SCI, V81, P80, DOI 10.1016/j.progpolymsci.2017.12.003
   Yildiztekin T., 2017, World Patent, Patent No. [WO/2017/003395, 2017003395]
   Yile L., 2012, CN Patent, Patent No. 102696704
   Yim WT, 2016, VET PARASITOL, V225, P99, DOI 10.1016/j.vetpar.2016.06.007
   Yinyin S., 2013, CN Patent, Patent No. [103262839-A, 103262839]
   Yoon Jong Kwang, 2015, J Parasitol Res, V2015, P361021, DOI 10.1155/2015/361021
   You L., 2018, CN Patent, Patent No. [201710838078.4., 2017108380784]
   Zhibin Y., 2013, Espacenet patent CN Patent, Patent No. [103081994-A, 103081994]
   Zhu JJ, 2018, SCI REP-UK, V8, DOI 10.1038/s41598-018-24151-2
   Zielinska A, 2016, APPL NANOBIOMATER, V10, P231, DOI 10.1016/B978-0-323-42868-2.00010-3
NR 213
TC 72
Z9 79
U1 5
U2 48
PU ELSEVIER
PI AMSTERDAM
PA RADARWEG 29, 1043 NX AMSTERDAM, NETHERLANDS
SN 0001-706X
EI 1873-6254
J9 ACTA TROP
JI Acta Trop.
PD DEC
PY 2020
VL 212
AR 105419
DI 10.1016/j.actatropica.2020.105419
PG 25
WC Parasitology; Tropical Medicine
WE Science Citation Index Expanded (SCI-EXPANDED)
SC Parasitology; Tropical Medicine
GA PI1DE
UT WOS:000600838400024
PM 32119826
DA 2025-07-26
ER

PT J
AU McAllister, N
   Liu, Y
   Silva, LM
   Lentscher, AJ
   Chai, WG
   Wu, N
   Griswold, KA
   Raghunathan, K
   Vang, L
   Alexander, J
   Warfield, KL
   Diamond, MS
   Feizi, T
   Silva, LA
   Dermody, TS
AF McAllister, Nicole
   Liu, Yan
   Silva, Lisete M.
   Lentscher, Anthony J.
   Chai, Wengang
   Wu, Nian
   Griswold, Kira A.
   Raghunathan, Krishnan
   Vang, Lo
   Alexander, Jeff
   Warfield, Kelly L.
   Diamond, Michael S.
   Feizi, Ten
   Silva, Laurie A.
   Dermody, Terence S.
TI Chikungunya Virus Strains from Each Genetic Clade Bind Sulfated
   Glycosaminoglycans as Attachment Factors
SO JOURNAL OF VIROLOGY
LA English
DT Article
DE attachment factors; glycan microarrays; glycosaminoglycans; heparan
   sulfate; alphavirus; chikungunya virus; glycans
ID HERPES-SIMPLEX-VIRUS; 3-O-SULFATED HEPARAN-SULFATE; ROSS-RIVER-VIRUS;
   DENGUE VIRUS; ENVELOPE PROTEIN; PARTICLE VACCINE; REUNION ISLAND;
   ENTEROVIRUS 71; SINDBIS VIRUS; CELL
AB Chikungunya virus (CHIKV) is an arthritogenic alphavirus that causes debilitating musculoskeletal disease. CHIKV displays broad cell, tissue, and species tropism, which may correlate with the attachment factors and entry receptors used by the virus. Cell surface glycosaminoglycans (GAGs) have been identified as CHIKV attachment factors. However, the specific types of GAGs and potentially other glycans to which CHIKV binds and whether there are strain-specific differences in GAG binding are not fully understood. To identify the types of glycans bound by CHIKV, we conducted glycan microarray analyses and discovered that CHIKV preferentially binds GAGs. Microarray results also indicate that sulfate groups on GAGs are essential for CHIKV binding and that CHIKV binds most strongly to longer GAG chains of heparin and heparan sulfate. To determine whether GAG binding capacity varies among CHIKV strains, a representative strain from each genetic clade was tested. While all strains directly bound to heparin and chondroitin sulfate in enzyme-linked immunosorbent assays (ELISAs) and depended on heparan sulfate for efficient cell binding and infection, we observed some variation by strain. Enzymatic removal of cell surface GAGs and genetic ablation that diminishes GAG expression reduced CHIKV binding and infectivity of all strains. Collectively, these data demonstrate that GAGs are the preferred glycan bound by CHIKV, enhance our understanding of the specific GAG moieties required for CHIKV binding, define strain differences in GAG engagement, and provide further evidence for a critical function of GAGs in CHIKV cell attachment and infection.
   IMPORTANCE Alphavirus infections are a global health threat, contributing to out breaks of disease in many parts of the world. Recent epidemics caused by CHIKV, an arthritogenic alphavirus, resulted in more than 8.5 million cases as the virus has spread into new geographic regions, including the Western Hemisphere. CHIKV causes disease in the majority of people infected, leading to severe and debilitating arthritis. Despite the severity of CHIKV disease, there are no licensed therapeutics. Since attachment factors and receptors are determinants of viral tropism and pathogenesis, understanding these virus-host interactions can enhance our knowledge of CHIKV infection. We analyzed over 670 glycans and identified GAGs as the main glycan bound by CHIKV. We defined specific GAG components required for CHIKV binding and assessed strain-specific differences in GAG binding capacity. These studies provide insight about cell surface molecules that CHIKV binds, which could facilitate the development of antiviral therapeutics targeting the CHIKV attachment step.
C1 [McAllister, Nicole; Lentscher, Anthony J.; Griswold, Kira A.; Dermody, Terence S.] Univ Pittsburgh, Sch Med, Dept Microbiol & Mol Genet, Pittsburgh, PA 15213 USA.
   [McAllister, Nicole; Lentscher, Anthony J.; Griswold, Kira A.; Raghunathan, Krishnan; Silva, Laurie A.; Dermody, Terence S.] UPMC Childrens Hosp Pittsburgh, Ctr Microbial Pathogenesis, Pittsburgh, PA 15224 USA.
   [Liu, Yan; Silva, Lisete M.; Chai, Wengang; Wu, Nian; Feizi, Ten] Imperial Coll London, Dept Metab Digest & Reprod, Glycosci Lab, London, England.
   [Silva, Lisete M.] Univ Aveiro, Dept Chem, LAQV REQUIMTE, Aveiro, Portugal.
   [Wu, Nian] Jinan Univ, Coll Med, Div Histol & Embryol, Guangzhou, Peoples R China.
   [Raghunathan, Krishnan; Silva, Laurie A.; Dermody, Terence S.] Univ Pittsburgh, Sch Med, Dept Pediat, Pittsburgh, PA 15261 USA.
   [Vang, Lo; Alexander, Jeff; Warfield, Kelly L.] Emergent BioSolut Inc, Emergent Travel Hlth, San Diego, CA USA.
   [Diamond, Michael S.] Washington Univ, Sch Med, Dept Pathol & Immunol, St Louis, MO USA.
   [Diamond, Michael S.] Washington Univ, Sch Med, Dept Med, St Louis, MO 63110 USA.
   [Diamond, Michael S.] Washington Univ, Sch Med, Dept Mol Microbiol, St Louis, MO 63110 USA.
C3 Pennsylvania Commonwealth System of Higher Education (PCSHE); University
   of Pittsburgh; Pennsylvania Commonwealth System of Higher Education
   (PCSHE); University of Pittsburgh; Imperial College London; Universidade
   de Aveiro; Jinan University; Pennsylvania Commonwealth System of Higher
   Education (PCSHE); University of Pittsburgh; Washington University
   (WUSTL); Washington University (WUSTL); Washington University (WUSTL)
RP Dermody, TS (corresponding author), Univ Pittsburgh, Sch Med, Dept Microbiol & Mol Genet, Pittsburgh, PA 15213 USA.; Silva, LA; Dermody, TS (corresponding author), UPMC Childrens Hosp Pittsburgh, Ctr Microbial Pathogenesis, Pittsburgh, PA 15224 USA.; Silva, LA; Dermody, TS (corresponding author), Univ Pittsburgh, Sch Med, Dept Pediat, Pittsburgh, PA 15261 USA.
EM laurie.silva@pitt.edu; terence.dermody@chp.edu
RI ; Liu, Yan/D-9117-2013; Diamond, Michael/AAH-1733-2019; Silva,
   Lisete/AAD-7415-2020
OI McAllister, Nicole/0000-0002-2453-3317; Chai,
   Wengang/0000-0003-2977-5347; Liu, Yan/0000-0002-2566-6867; Silva, Lisete
   M./0000-0003-4876-5240; 
FU Public Health Service [F31 AI147440, T32 AI60525, T32 AI049820, R01
   AI123348]; Wellcome Trust Biomedical Resource [WT099197/Z/12/Z,
   108430/Z/15/Z, 218304/Z/19/Z]; March of Dimes Prematurity Research
   Center [22-FY18-82]; UPMC Children's Hospital of Pittsburgh; Wellcome
   Trust [218304/Z/19/Z] Funding Source: Wellcome Trust; Medical Research
   Council [MC_U117533887] Funding Source: researchfish; The Francis Crick
   Institute [10029] Funding Source: researchfish
FX This work was supported by Public Health Service awards F31 AI147440
   (N.M.), T32 AI60525 (N.M.), T32 AI049820 (A.J.L.), and R01 AI123348
   (M.S.D. and T.S.D.). This work also was supported by Wellcome Trust
   Biomedical Resource grants WT099197/Z/12/Z (T.F.), 108430/Z/15/Z (T.F.),
   and 218304/Z/19/Z (Y.L.). The March of Dimes Prematurity Research Center
   grant 22-FY18-82 (T.F.) provided partial financial support to the
   Imperial College Glycosciences Laboratory, and K.R. was supported in
   part by a start-up grant from UPMC Children's Hospital of Pittsburgh.
CR Akahata W, 2010, NAT MED, V16, P334, DOI 10.1038/nm.2105
   [Anonymous], 2019, VIRUSES BASEL, DOI DOI 10.3390/V11030247
   Aquino RS, 2016, FRONT BIOSCI-LANDMRK, V21, P1260, DOI 10.2741/4455
   Arankalle VA, 2007, J GEN VIROL, V88, P1967, DOI 10.1099/vir.0.82714-0
   Ashbrook AW, 2014, J VIROL, V88, P12180, DOI 10.1128/JVI.01672-14
   Ayu SM, 2010, AM J TROP MED HYG, V83, P1245, DOI 10.4269/ajtmh.2010.10-0279
   Basore K, 2019, CELL, V177, P1725, DOI 10.1016/j.cell.2019.04.006
   Borgherini G, 2008, CLIN INFECT DIS, V47, P469, DOI 10.1086/590003
   Brynes AP, 1998, J VIROL, V72, P7349, DOI 10.1128/JVI.72.9.7349-7356.1998
   Bugatti A, 2019, SCI REP-UK, V9, DOI 10.1038/s41598-019-52201-w
   Carnec X, 2016, J VIROL, V90, P92, DOI 10.1128/JVI.01849-15
   Casasnovas Jose M, 2013, Subcell Biochem, V68, P441, DOI 10.1007/978-94-007-6552-8_15
   Cassadou S, 2014, EUROSURVEILLANCE, V19, P6, DOI 10.2807/1560-7917.ES2014.19.13.20752
   Chang LJ, 2014, LANCET, V384, P2046, DOI 10.1016/S0140-6736(14)61185-5
   Chen CL, 2020, P NATL ACAD SCI USA, V117, P8890, DOI 10.1073/pnas.1910670117
   Chen GL, 2020, JAMA-J AM MED ASSOC, V323, P1369, DOI 10.1001/jama.2020.2477
   Chen YP, 1997, NAT MED, V3, P866, DOI 10.1038/nm0897-866
   Ciano KA, 2014, VIRUSES-BASEL, V6, P5182, DOI 10.3390/v6125182
   Couderc T, 2008, PLOS PATHOG, V4, DOI 10.1371/journal.ppat.0040029
   DEAGOSTINI AI, 1990, J CELL BIOL, V111, P1293, DOI 10.1083/jcb.111.3.1293
   Dechecchi MC, 2000, VIROLOGY, V268, P382, DOI 10.1006/viro.1999.0171
   Diallo D, 2012, PLOS NEGLECT TROP D, V6, DOI 10.1371/journal.pntd.0001649
   Dinglasan RR, 2007, P NATL ACAD SCI USA, V104, P15882, DOI 10.1073/pnas.0706340104
   Dupuis-Maguiraga L, 2012, PLOS NEGLECT TROP D, V6, DOI 10.1371/journal.pntd.0001446
   Edelman R, 2000, AM J TROP MED HYG, V62, P681, DOI 10.4269/ajtmh.2000.62.681
   Esko J.D., 2015, Essentials of Glycobiology
   Fongsaran C, 2014, ARCH VIROL, V159, P3353, DOI 10.1007/s00705-014-2210-4
   Gama CI, 2006, NAT CHEM BIOL, V2, P467, DOI 10.1038/nchembio810
   Gandhi NS, 2008, CHEM BIOL DRUG DES, V72, P455, DOI 10.1111/j.1747-0285.2008.00741.x
   Gardner CL, 2014, PLOS NEGLECT TROP D, V8, DOI 10.1371/journal.pntd.0002719
   Gardner CL, 2013, J VIROL, V87, P8582, DOI 10.1128/JVI.00937-13
   Gardner CL, 2011, P NATL ACAD SCI USA, V108, P16026, DOI 10.1073/pnas.1110617108
   Gardner J, 2010, J VIROL, V84, P8021, DOI 10.1128/JVI.02603-09
   Gibney KB, 2011, CLIN INFECT DIS, V52, pE121, DOI 10.1093/cid/ciq214
   Giroglou T, 2001, J VIROL, V75, P1565, DOI 10.1128/JVI.75.3.1565-1570.2001
   Goo L, 2016, J INFECT DIS, V214, P1487, DOI 10.1093/infdis/jiw431
   Gorchakov R, 2012, J VIROL, V86, P6084, DOI 10.1128/JVI.06449-11
   Hallak LK, 2000, VIROLOGY, V271, P264, DOI 10.1006/viro.2000.0293
   Hallak LK, 2000, J VIROL, V74, P10508, DOI 10.1128/JVI.74.22.10508-10513.2000
   Halstead SB, 2015, EMERG INFECT DIS, V21, P557, DOI 10.3201/eid2104.141723
   HARDINGHAM TE, 1972, BIOCHIM BIOPHYS ACTA, V279, P401, DOI 10.1016/0304-4165(72)90160-2
   HARRISON VR, 1971, J IMMUNOL, V107, P643
   Hawman DW, 2016, CELL REP, V16, P1326, DOI 10.1016/j.celrep.2016.06.076
   Heil ML, 2001, J VIROL, V75, P6303, DOI 10.1128/JVI.75.14.6303-6309.2001
   Heinze T, 2006, ADV POLYM SCI, V205, P199, DOI 10.1007/12_100
   Her ZS, 2010, J IMMUNOL, V184, P5903, DOI 10.4049/jimmunol.0904181
   Herrero LJ, 2015, J VIROL, V89, P8063, DOI 10.1128/JVI.00224-15
   Jones JE, 2017, MBIO, V8, DOI 10.1128/mBio.01456-17
   Kamhi E, 2013, BIOL REV, V88, P928, DOI 10.1111/brv.12034
   KATO M, 1994, J BIOL CHEM, V269, P18881
   Kim SY, 2019, BIOCHEMISTRY-US, V58, P1155, DOI 10.1021/acs.biochem.8b01267
   Kim SY, 2017, BIOCHEMISTRY-US, V56, P1151, DOI 10.1021/acs.biochem.6b01056
   Klimstra WB, 2003, J VIROL, V77, P12022, DOI 10.1128/JVI.77.22.12022-12032.2003
   Klimstra WB, 1998, J VIROL, V72, P7357, DOI 10.1128/JVI.72.9.7357-7366.1998
   Kusche-Gullberg M, 2003, CURR OPIN STRUC BIOL, V13, P605, DOI 10.1016/j.sbi.2003.08.002
   Ledin J, 2004, J BIOL CHEM, V279, P42732, DOI 10.1074/jbc.M405382200
   Lemant J, 2008, CRIT CARE MED, V36, P2536, DOI 10.1097/CCM.0b013e318183f2d2
   LEVITT NH, 1986, VACCINE, V4, P157, DOI 10.1016/0264-410X(86)90003-4
   Lin JY, 2014, J BIOMED SCI, V21, DOI 10.1186/1423-0127-21-18
   Lindahl U., 2015, ESSENTIALS GLYCOBIOL
   Liu Y, 2017, GLYCOBIOLOGY, V27, P280, DOI 10.1093/glycob/cww118
   Liu Y, 2012, METHODS MOL BIOL, V808, P117, DOI 10.1007/978-1-61779-373-8_8
   LYON M, 1994, J BIOL CHEM, V269, P11208
   Marsh M, 2006, CELL, V124, P729, DOI 10.1016/j.cell.2006.02.007
   Matusali G, 2019, VIRUSES-BASEL, V11, DOI 10.3390/v11020175
   McFarlane M, 2014, PLOS NEGLECT TROP D, V8, DOI 10.1371/journal.pntd.0002994
   Mercer J, 2010, ANNU REV BIOCHEM, V79, P803, DOI 10.1146/annurev-biochem-060208-104626
   Modhiran N, 2019, ANTIVIR RES, V168, P121, DOI 10.1016/j.antiviral.2019.05.004
   Moller-Tank S, 2013, J VIROL, V87, P8327, DOI 10.1128/JVI.01025-13
   Morrison TE, 2011, AM J PATHOL, V178, P32, DOI 10.1016/j.ajpath.2010.11.018
   Ozden S, 2007, PLOS ONE, V2, DOI 10.1371/journal.pone.0000527
   PAHO, 2018, GEOGR SPREAD CHIK AM
   Pal P, 2013, PLOS PATHOG, V9, DOI 10.1371/journal.ppat.1003312
   Palma AS, 2011, BIOCHEM BIOPH RES CO, V408, P548, DOI 10.1016/j.bbrc.2011.04.055
   Peerboom N, 2017, BIOPHYS J, V113, P1223, DOI 10.1016/j.bpj.2017.06.028
   Powers AM, 2007, J GEN VIROL, V88, P2363, DOI 10.1099/vir.0.82858-0
   Puiprom O, 2013, INFECT GENET EVOL, V17, P210, DOI 10.1016/j.meegid.2013.04.005
   Rabenstein DL, 2002, NAT PROD REP, V19, P312, DOI 10.1039/b100916h
   RODERIQUEZ G, 1995, J VIROL, V69, P2233, DOI 10.1128/JVI.69.4.2233-2239.1995
   Rohatgi A, 2014, J VIROL, V88, P2414, DOI 10.1128/JVI.02716-13
   Sarrazin S, 2011, CSH PERSPECT BIOL, V3, DOI 10.1101/cshperspect.a004952
   Schilte C, 2013, PLOS NEGLECT TROP D, V7, DOI 10.1371/journal.pntd.0002137
   Schowalter RM, 2011, PLOS PATHOG, V7, DOI 10.1371/journal.ppat.1002161
   Schwartz O, 2010, NAT REV MICROBIOL, V8, P491, DOI 10.1038/nrmicro2368
   Shukla D, 1999, CELL, V99, P13, DOI 10.1016/S0092-8674(00)80058-6
   Silva LA, 2017, J CLIN INVEST, V127, P737, DOI 10.1172/JCI84417
   Silva LA, 2014, J VIROL, V88, P2385, DOI 10.1128/JVI.03116-13
   Sinnis P, 2007, J BIOL CHEM, V282, P25376, DOI 10.1074/jbc.M704698200
   Sirisena PDNN, 2018, J MED ENTOMOL, V55, P1580, DOI 10.1093/jme/tjy097
   Smit JM, 2002, J VIROL, V76, P10128, DOI 10.1128/JVI.76.20.10128-10137.2002
   Soumahoro MK, 2011, PLOS NEGLECT TROP D, V5, DOI 10.1371/journal.pntd.0001197
   Sourisseau M, 2007, PLOS PATHOG, V3, P804, DOI 10.1371/journal.ppat.0030089
   Staples JE, 2009, CLIN INFECT DIS, V49, P942, DOI 10.1086/605496
   Stopschinski BE, 2018, J BIOL CHEM, V293, P10826, DOI 10.1074/jbc.RA117.000378
   Supramaniam A, 2019, PLOS ONE, V14, DOI 10.1371/journal.pone.0217998
   Supramaniam A, 2018, ANTIMICROB AGENTS CH, V62, DOI [10.1128/AAC.01959-17, 10.1128/aac.01959-17]
   Tan CW, 2013, J VIROL, V87, P611, DOI 10.1128/JVI.02226-12
   Tanaka A, 2017, J VIROL, V91, DOI [10.1128/JVI.00432-17, 10.1128/jvi.00432-17]
   Thiberville SD, 2013, ANTIVIR RES, V99, P345, DOI 10.1016/j.antiviral.2013.06.009
   Tiwari V, 2006, J VIROL, V80, P8970, DOI 10.1128/JVI.00296-06
   Tseligka ED, 2018, PLOS PATHOG, V14, DOI 10.1371/journal.ppat.1007190
   Vanlandingham DL, 2005, AM J TROP MED HYG, V72, P616, DOI 10.4269/ajtmh.2005.72.616
   Wang EY, 2003, J VIROL, V77, P1204, DOI 10.1128/JVI.77.2.1204-1210.2003
   Watterson D, 2012, J GEN VIROL, V93, P72, DOI 10.1099/vir.0.037317-0
   Weber C, 2017, PLOS NEGLECT TROP D, V11, DOI 10.1371/journal.pntd.0005318
   Wintachai P, 2012, J MED VIROL, V84, P1757, DOI 10.1002/jmv.23403
   WUDUNN D, 1989, J VIROL, V63, P52, DOI 10.1128/JVI.63.1.52-58.1989
   Xu Y, 2015, J VIROL, V89, P3846, DOI 10.1128/JVI.03647-14
   Young AR, 2019, PLOS PATHOG, V15, DOI 10.1371/journal.ppat.1007993
   Zhang R, 2019, CELL REP, V28, P2647, DOI 10.1016/j.celrep.2019.07.105
   Zhang R, 2018, NATURE, V557, P570, DOI 10.1038/s41586-018-0121-3
   Zhang W, 2005, VIROLOGY, V332, P511, DOI 10.1016/j.virol.2004.11.043
NR 112
TC 22
Z9 24
U1 1
U2 8
PU AMER SOC MICROBIOLOGY
PI WASHINGTON
PA 1752 N ST NW, WASHINGTON, DC 20036-2904 USA
SN 0022-538X
EI 1098-5514
J9 J VIROL
JI J. Virol.
PD DEC
PY 2020
VL 94
IS 24
AR e01500-20
DI 10.1128/JVI.01500-20
PG 19
WC Virology
WE Science Citation Index Expanded (SCI-EXPANDED)
SC Virology
GA PA8GQ
UT WOS:000595868300010
PM 32999033
OA Green Published, hybrid
DA 2025-07-26
ER

PT J
AU Mendoza, MFL
   Acciani, MD
   Levit, CN
   Santa Maria, C
   Brindley, MA
AF Mendoza, Maria Fernanda Lay
   Acciani, Marissa Danielle
   Levit, Courtney Nina
   Santa Maria, Christopher
   Brindley, Melinda Ann
TI Monitoring Viral Entry in Real-Time Using a Luciferase Recombinant
   Vesicular Stomatitis Virus Producing SARS-CoV-2, EBOV, LASV, CHIKV, and
   VSV Glycoproteins
SO VIRUSES-BASEL
LA English
DT Article
DE entry; kinetics; luciferase; real-time; live assay; vesicular stomatitis
   virus; ebola; lassa; chikungunya; coronavirus
ID MEMBRANE-FUSION PROTEINS; CELL ENTRY; CRYSTAL-STRUCTURE;
   ALPHA-DYSTROGLYCAN; KINASE AXL; DC-SIGN; LOW-PH; RECEPTOR;
   PHOSPHATIDYLSERINE; IDENTIFICATION
AB Viral entry is the first stage in the virus replication cycle and, for enveloped viruses, is mediated by virally encoded glycoproteins. Viral glycoproteins have different receptor affinities and triggering mechanisms. We employed vesicular stomatitis virus (VSV), a BSL-2 enveloped virus that can incorporate non-native glycoproteins, to examine the entry efficiencies of diverse viral glycoproteins. To compare the glycoprotein-mediated entry efficiencies of VSV glycoprotein (G), Severe acute respiratory syndrome coronavirus 2 (SARS-CoV-2) spike (S), Ebola (EBOV) glycoprotein (GP), Lassa (LASV) GP, and Chikungunya (CHIKV) envelope (E) protein, we produced recombinant VSV (rVSV) viruses that produce the five glycoproteins. The rVSV virions encoded a nano luciferase (NLucP) reporter gene fused to a destabilization domain (PEST), which we used in combination with the live-cell substrate EndurazineTM to monitor viral entry kinetics in real time. Our data indicate that rVSV particles with glycoproteins that require more post-internalization priming typically demonstrate delayed entry in comparison to VSV G. In addition to determining the time required for each virus to complete entry, we also used our system to evaluate viral cell surface receptor preferences, monitor fusion, and elucidate endocytosis mechanisms. This system can be rapidly employed to examine diverse viral glycoproteins and their entry requirements.
C1 [Mendoza, Maria Fernanda Lay; Acciani, Marissa Danielle; Levit, Courtney Nina; Santa Maria, Christopher; Brindley, Melinda Ann] Univ Georgia, Coll Vet Med, Dept Infect Dis, Athens, GA 30602 USA.
   [Brindley, Melinda Ann] Univ Georgia, Coll Vet Med, Dept Populat Hlth, Athens, GA 30602 USA.
C3 University System of Georgia; University of Georgia; University System
   of Georgia; University of Georgia
RP Brindley, MA (corresponding author), Univ Georgia, Coll Vet Med, Dept Infect Dis, Athens, GA 30602 USA.; Brindley, MA (corresponding author), Univ Georgia, Coll Vet Med, Dept Populat Hlth, Athens, GA 30602 USA.
EM mfl71444@uga.edu; marissa.acciani@uga.edu; courtneylevit17@uga.edu;
   cpsm1@uga.edu; mbrindle@uga.edu
OI Acciani, Marissa/0000-0001-6642-9772; Santa Maria,
   Christopher/0000-0001-9594-4415; Brindley, Melinda/0000-0002-4929-8085;
   Levit, Courtney/0000-0002-1925-7055; Lay Mendoza, Maria
   Fernanda/0000-0002-7858-1509
FU National Institute of Allergy and Infectious Diseases of the National
   Institutes of Health [R01AI139238]
FX The research reported in this publication was supported by the National
   Institute of Allergy and Infectious Diseases of the National Institutes
   of Health under Award Number R01AI139238.
CR Acciani M.D., 2020, BIORXIV, DOI [10.1101/2020.03.16.994012, DOI 10.1101/2020.03.16.994012]
   Acciani M, 2017, J VIROL, V91, DOI 10.1128/JVI.00574-17
   Alvarez CP, 2002, J VIROL, V76, P6841, DOI 10.1128/JVI.76.13.6841-6844.2002
   Bestle D, 2020, LIFE SCI ALLIANCE, V3, DOI 10.26508/lsa.202000786
   Brecher M, 2012, J VIROL, V86, P364, DOI 10.1128/JVI.05708-11
   Brouillette RB, 2018, J VIROL, V92, DOI [10.1128/JVI.00093-18, 10.1128/jvi.00093-18]
   Buchholz UJ, 1999, J VIROL, V73, P251, DOI 10.1128/JVI.73.1.251-259.1999
   Bulow U, 2020, VIRUSES-BASEL, V12, DOI 10.3390/v12070716
   Cao W, 1998, SCIENCE, V282, P2079, DOI 10.1126/science.282.5396.2079
   Carette JE, 2011, NATURE, V477, P340, DOI 10.1038/nature10348
   Carnec X, 2016, J VIROL, V90, P92, DOI 10.1128/JVI.01849-15
   Case JB, 2020, CELL HOST MICROBE, V28, P475, DOI 10.1016/j.chom.2020.06.021
   Chandran K, 2005, SCIENCE, V308, P1643, DOI 10.1126/science.1110656
   Cosset FL, 2011, ADV GENET, V73, P121, DOI 10.1016/B978-0-12-380860-8.00004-5
   Cosset FL, 2009, J VIROL, V83, P3228, DOI 10.1128/JVI.01711-08
   FAN DP, 1978, CELL, V15, P985, DOI 10.1016/0092-8674(78)90282-9
   Fedeli C, 2018, J VIROL, V92, DOI 10.1128/JVI.01613-17
   Fénéant L, 2019, PLOS ONE, V14, DOI 10.1371/journal.pone.0219312
   Finkelshtein D, 2013, P NATL ACAD SCI USA, V110, P7306, DOI 10.1073/pnas.1214441110
   Gaudin Y, 2000, Subcell Biochem, V34, P379
   Goncalves AR, 2013, J VIROL, V87, P11504, DOI 10.1128/JVI.01893-13
   Heldwein EE, 2006, SCIENCE, V313, P217, DOI 10.1126/science.1126548
   Herder M, 2021, J LAW BIOSCI, V7, DOI 10.1093/jlb/lsz019
   Hoffmann M, 2020, CELL, V181, P271, DOI 10.1016/j.cell.2020.02.052
   Hoornweg TE, 2016, J VIROL, V90, P4745, DOI 10.1128/JVI.03184-15
   Hunt CL, 2011, J VIROL, V85, P334, DOI 10.1128/JVI.01278-09
   Jae LT, 2014, SCIENCE, V344, P1506, DOI 10.1126/science.1252480
   Johannsdottir HK, 2009, J VIROL, V83, P440, DOI 10.1128/JVI.01864-08
   Johnson MC, 2020, J VIROL, V94, DOI 10.1128/JVI.01062-20
   Kadlec J, 2008, NAT STRUCT MOL BIOL, V15, P1024, DOI 10.1038/nsmb.1484
   Kielian M, 2006, NAT REV MICROBIOL, V4, P67, DOI 10.1038/nrmicro1326
   Kim IS, 2017, P NATL ACAD SCI USA, V114, pE28, DOI 10.1073/pnas.1618883114
   Kondratowicz AS, 2011, P NATL ACAD SCI USA, V108, P8426, DOI 10.1073/pnas.1019030108
   Kunz S, 2005, J VIROL, V79, P14282, DOI 10.1128/JVI.79.22.14282-14296.2005
   Li S, 2016, PLOS PATHOG, V12, DOI 10.1371/journal.ppat.1005418
   Li WH, 2003, NATURE, V426, P450, DOI 10.1038/nature02145
   Matz KM, 2019, EXPERT REV VACCINES, V18, P1229, DOI 10.1080/14760584.2019.1698952
   Millet JK, 2019, JOVE-J VIS EXP, DOI 10.3791/59010
   Moller-Tank S, 2013, J VIROL, V87, P8327, DOI 10.1128/JVI.01025-13
   Morizono K, 2011, CELL HOST MICROBE, V9, P286, DOI 10.1016/j.chom.2011.03.012
   Nikolic J, 2018, NAT COMMUN, V9, DOI 10.1038/s41467-018-03432-4
   Ono N, 2001, J VIROL, V75, P4399, DOI 10.1128/JVI.75.9.4399-4401.2001
   Ou XY, 2020, NAT COMMUN, V11, DOI 10.1038/s41467-020-15562-9
   Plemper RK, 2011, CURR OPIN VIROL, V1, P92, DOI 10.1016/j.coviro.2011.06.002
   Ramakrishnan Muthannan Andavar, 2016, World J Virol, V5, P85, DOI 10.5501/wjv.v5.i2.85
   Roche S, 2007, SCIENCE, V315, P843, DOI 10.1126/science.1135710
   Roche S, 2006, SCIENCE, V313, P187, DOI 10.1126/science.1127683
   Salvador B, 2009, VIROLOGY, V393, P33, DOI 10.1016/j.virol.2009.07.013
   Schornberg K, 2006, J VIROL, V80, P4174, DOI 10.1128/JVI.80.8.4174-4178.2006
   Shimojima M, 2006, J VIROL, V80, P10109, DOI 10.1128/JVI.01157-06
   Shimojima M, 2012, J VIROL, V86, P2067, DOI 10.1128/JVI.06451-11
   Silva LA, 2014, J VIROL, V88, P2385, DOI 10.1128/JVI.03116-13
   Simmons G, 2005, P NATL ACAD SCI USA, V102, P11876, DOI 10.1073/pnas.0505577102
   SUPERTI F, 1987, J GEN VIROL, V68, P387, DOI 10.1099/0022-1317-68-2-387
   Tani H, 2012, FRONT MICROBIOL, V3, DOI 10.3389/fmicb.2011.00272
   WAHLBERG JM, 1989, J VIROL, V63, P4991, DOI 10.1128/JVI.63.12.4991-4997.1989
   White JM, 2008, CRIT REV BIOCHEM MOL, V43, P189, DOI [10.1080/10409230802058320, 10.1080/10409230802058320 ]
   White JM, 2016, TRAFFIC, V17, P593, DOI 10.1111/tra.12389
   Whitt MA, 2010, J VIROL METHODS, V169, P365, DOI 10.1016/j.jviromet.2010.08.006
   Willard KA, 2019, VIRUSES-BASEL, V11, DOI 10.3390/v11010020
   Wintachai P, 2012, J MED VIROL, V84, P1757, DOI 10.1002/jmv.23403
   Wrapp D, 2020, SCIENCE, V367, P1260, DOI [10.1126/science.abb2507, 10.1101/2020.02.11.944462]
   Xiong HL, 2020, EMERG MICROBES INFEC, V9, P2105, DOI 10.1080/22221751.2020.1815589
   Xu YH, 2004, J BIOL CHEM, V279, P30514, DOI 10.1074/jbc.M403760200
   Zhang R, 2018, NATURE, V557, P570, DOI 10.1038/s41586-018-0121-3
   Zhao P, 2020, CELL HOST MICROBE, V28, P586, DOI [10.1016/j.chom.2020.08.004, 10.1101/2020.06.25.172403]
   Zhou Peng, 2020, NATURE, V579, P270, DOI DOI 10.1038/s41586-020-2012-7
NR 67
TC 17
Z9 19
U1 1
U2 6
PU MDPI
PI BASEL
PA MDPI AG, Grosspeteranlage 5, CH-4052 BASEL, SWITZERLAND
EI 1999-4915
J9 VIRUSES-BASEL
JI Viruses-Basel
PD DEC
PY 2020
VL 12
IS 12
AR 1457
DI 10.3390/v12121457
PG 18
WC Virology
WE Science Citation Index Expanded (SCI-EXPANDED)
SC Virology
GA PK4AK
UT WOS:000602389800001
PM 33348746
OA gold, Green Published, Green Submitted
DA 2025-07-26
ER

PT J
AU Merbah, M
   Wollen-Roberts, S
   Shubin, ZN
   Li, YF
   Bai, HJ
   Dussupt, V
   Mendez-Rivera, L
   Slike, B
   Krebs, SJ
   Modjarrad, K
   Michael, NL
   Rolland, M
AF Merbah, Melanie
   Wollen-Roberts, Suzanne
   Shubin, Zhanna
   Li, Yifan
   Bai, Hongjun
   Dussupt, Vincent
   Mendez-Rivera, Letzibeth
   Slike, Bonnie
   Krebs, Shelly J.
   Modjarrad, Kayvon
   Michael, Nelson L.
   Rolland, Morgane
TI A high-throughput multiplex assay to characterize flavivirus-specific
   immunoglobulins
SO JOURNAL OF IMMUNOLOGICAL METHODS
LA English
DT Article
DE Flavivirus; ZIKV; Antibody detection; Immunoglobulin; Cross-reactivity
ID ANTIBODY-MEDIATED NEUTRALIZATION; ZIKA VIRUS; MECHANISMS; INFECTION;
   EMERGENCE; IMPACT
AB Genus Flavivirus, which includes 53 virus species, is the leading cause of arthropod-borne diseases in humans. Diagnosis of these viral diseases is complicated by their overlapping epidemiology and clinical manifestations, and the fact that cross-reactive antibody responses are frequently elicited by individuals in response to infection. We developed a bead-based immunoassay to concomitantly profile the isotype and subclass of antibody responses (five isotypes and four subclasses) in parallel with specificity against multiple antigens. Our panel included 22 envelope (E) and non-structural 1 (NS1) proteins of different flaviviruses (Zika (ZIKV), Dengue (DENV), Yellow Fever (YFV), West Nile (WNV), Japanese Encephalitis (JEV) and Tick-Borne Encephalitis (TBEV)) and the envelope protein of Chikungunya virus (CHIKV). Using 54 samples from 40 individuals with ZIKV infection that had been pre-characterized, we identified 1) stronger ZIKV responses in individuals previously exposed to flavivirus compared to flavivirus-naive individuals; 2) different antibody isotypes depending on the stage of infection: acute, convalescent and late convalescent; 3) cross-reactive responses; and 4) a potential CHIKV infection. The assay had a broad dynamic range (> 5 logs) and has the potential to distinguish antigen-specific responses induced by ZIKV infection from cross-reactive responses. The multidimensional data provided by this high-throughput antibody-profiling platform can advance our understanding of the human immune response to flaviviruses as they expand their global reach.
C1 [Merbah, Melanie; Wollen-Roberts, Suzanne; Shubin, Zhanna; Li, Yifan; Bai, Hongjun; Dussupt, Vincent; Mendez-Rivera, Letzibeth; Slike, Bonnie; Krebs, Shelly J.; Rolland, Morgane] Walter Reed Army Inst Res, US Mil HIV Res Program, Silver Spring, MD 20910 USA.
   [Merbah, Melanie; Wollen-Roberts, Suzanne; Shubin, Zhanna; Li, Yifan; Bai, Hongjun; Dussupt, Vincent; Mendez-Rivera, Letzibeth; Slike, Bonnie; Krebs, Shelly J.; Rolland, Morgane] Henry M Jackson Fdn Advancement Mil Med Inc, Bethesda, MD 20817 USA.
   [Modjarrad, Kayvon] Walter Reed Army Inst Res, Emerging Infect Dis Branch, Silver Spring, MD 20910 USA.
   [Michael, Nelson L.] Walter Reed Army Inst Res, Ctr Infect Dis Res, Silver Spring, MD 20910 USA.
C3 Walter Reed Army Institute of Research (WRAIR); United States Department
   of Defense; United States Army; Henry M. Jackson Foundation for the
   Advancement of Military Medicine, Inc; Walter Reed Army Institute of
   Research (WRAIR); United States Department of Defense; United States
   Army; United States Department of Defense; United States Army; Walter
   Reed Army Institute of Research (WRAIR)
RP Merbah, M (corresponding author), Walter Reed Army Inst Res, MHRP HJF, 503 Robert Grant Ave,Room 2A45, Silver Spring, MD 20910 USA.
EM mmerbah@hivresearch.org
RI ; Bai, Hongjun/JLM-9109-2023; Li, Yifan/HMV-6829-2023; Krebs,
   Shelly/D-8015-2016
OI Merbah, Melanie/0000-0002-5641-8612; Li, Yifan/0000-0001-7038-2671;
   Krebs, Shelly/0000-0003-1136-1760; Wollen-Roberts,
   Suzanne/0000-0002-9409-2756
FU Henry M. Jackson Foundation for the Advancement of Military Medicine,
   Inc. [W81XWH-18-2-0174]; U.S. Department of the Army [W81XWH-18-2-0174]
FX We thank Bruno Guy, Nicholas Jackson, Janice Moser, Richard Jarman,
   Jeffrey Currier, Gregory Gromowski and Stephen Thomas for helpful
   discussion. This work was supported by a cooperative agreement between
   The Henry M. Jackson Foundation for the Advancement of Military
   Medicine, Inc., and the U.S. Department of the Army [W81XWH-18-2-0174].
CR Andreasson U, 2015, FRONT NEUROL, V6, DOI 10.3389/fneur.2015.00179
   [Anonymous], 2016, R LANG ENV STAT COMP
   Barba-Spaeth G, 2016, NATURE, V536, P48, DOI 10.1038/nature18938
   Bhatt S, 2013, NATURE, V496, P504, DOI 10.1038/nature12060
   Bonaparte M, 2019, J TRAVEL MED, V26, DOI 10.1093/jtm/taz078
   Brown EP, 2017, J IMMUNOL METHODS, V443, P33, DOI 10.1016/j.jim.2017.01.010
   CALISHER CH, 1989, J GEN VIROL, V70, P37, DOI 10.1099/0022-1317-70-1-37
   Coudeville L, 2020, VACCINE, V38, P1363, DOI 10.1016/j.vaccine.2019.12.012
   Dowd KA, 2014, J VIROL, V88, P11726, DOI 10.1128/JVI.01140-14
   Duffy MR, 2009, NEW ENGL J MED, V360, P2536, DOI 10.1056/NEJMoa0805715
   Dussupt V, 2020, NAT MED, V26, P228, DOI 10.1038/s41591-019-0746-2
   Fauci AS, 2016, NEW ENGL J MED, V374, P601, DOI 10.1056/NEJMp1600297
   Heinz FX, 2012, J CLIN VIROL, V55, P289, DOI 10.1016/j.jcv.2012.08.024
   Kuno G, 1998, J VIROL, V72, P73, DOI 10.1128/JVI.72.1.73-83.1998
   Liechti T, 2018, J IMMUNOL METHODS, V454, P48, DOI 10.1016/j.jim.2017.12.003
   Maecker HT, OVERVIEW LUMINEX ASS
   Musso D, 2019, NEW ENGL J MED, V381, P1444, DOI 10.1056/NEJMra1808246
   Pierson TC, 2008, CELL HOST MICROBE, V4, P229, DOI 10.1016/j.chom.2008.08.004
   Pierson TC, 2018, NATURE, V560, P573, DOI 10.1038/s41586-018-0446-y
   Pierson Theodore C., 2008, Expert Reviews in Molecular Medicine, V10, P1, DOI 10.1017/S1462399408000665
   Rodriguez-Barraquer I, 2019, SCIENCE, V363, P607, DOI 10.1126/science.aav6618
   Simmonds P, 2017, J GEN VIROL, V98, P2, DOI 10.1099/jgv.0.000672
   Simmons CP, 2012, NEW ENGL J MED, V366, P1423, DOI 10.1056/NEJMra1110265
   Wickham H., 2016, ggplot2, DOI DOI 10.1007/978-3-319-24277-4
   Wilder-Smith Annelies, 2017, Lancet Infect Dis, V17, pe101, DOI 10.1016/S1473-3099(16)30518-7
NR 25
TC 9
Z9 10
U1 0
U2 3
PU ELSEVIER
PI AMSTERDAM
PA RADARWEG 29, 1043 NX AMSTERDAM, NETHERLANDS
SN 0022-1759
EI 1872-7905
J9 J IMMUNOL METHODS
JI J. Immunol. Methods
PD DEC
PY 2020
VL 487
AR 112874
DI 10.1016/j.jim.2020.112874
PG 13
WC Biochemical Research Methods; Immunology
WE Science Citation Index Expanded (SCI-EXPANDED)
SC Biochemistry & Molecular Biology; Immunology
GA OY4UF
UT WOS:000594243200018
PM 33022219
OA hybrid
DA 2025-07-26
ER

PT J
AU Nasrin, F
   Chowdhury, AD
   Ganganboina, AB
   Achadu, OJ
   Hossain, F
   Yamazaki, M
   Park, EY
AF Nasrin, Fahmida
   Chowdhury, Ankan Dutta
   Ganganboina, Akhilesh Babu
   Achadu, Ojodomo J.
   Hossain, Farzana
   Yamazaki, Masahito
   Park, Enoch Y.
TI Fluorescent and electrochemical dual-mode detection of Chikungunya virus
   E1 protein using fluorophore-embedded and redox probe-encapsulated
   liposomes
SO MICROCHIMICA ACTA
LA English
DT Article
DE Liposomes; Quantum dots; Biosensor; Chikungunya virus protein;
   Fluorescence detection; Electrochemical detection
AB The critical goal of sensitive virus detection should apply in the early stage of infection, which may increase the probable survival rate. To achieve the low detection limit for the early stage where a small number of viruses are present in the sample, proper amplified signals from a sensor can make readable and reliable detection. In this work, a new model of fluorescent and electrochemical dual-mode detection system has been developed to detect virus, taking recombinant Chikungunya virus E1 protein (CHIK-VP) as an example. The hydrophobic quantum dots (QDs) embedded in the lipid bilayer of liposome and methylene blue (MB) encapsulated in the inner core of liposomes played a role of dual-signaling modulator. After CHIK-VP addition, the nanocomposites and APTES-coated Fe3O4 nanoparticles (Fe3O4 NPs) were conjugated with antibodies to form a sandwich structure and separated from the medium magnetically. The nanoconjugates have been burst out by chloroform as surfactant, and both the QDs and MB are released from the liposome and were then monitored through changes in the fluorescence and electrochemical signals, respectively. These two fluorometric and electrochemical signals alteration quantified the CHIK-VP in the range of femtogram to nanogram per milliliter level with a LOD of 32 fg mL(-1), making this liposomal system a potential matrix in a virus detection platform.
C1 [Nasrin, Fahmida; Hossain, Farzana; Park, Enoch Y.] Shizuoka Univ, Grad Sch Sci & Technol, Lab Biotechnol, Suruga Ku, 836 Ohya, Shizuoka 4228529, Japan.
   [Chowdhury, Ankan Dutta; Ganganboina, Akhilesh Babu; Achadu, Ojodomo J.; Park, Enoch Y.] Shizuoka Univ, Res Inst Green Sci & Technol, Lab Biotechnol, Suruga Ku, 836 Ohya, Shizuoka 4228529, Japan.
   [Yamazaki, Masahito] Shizuoka Univ, Res Inst Elect, Suruga Ku, 836 Ohya, Shizuoka 4228529, Japan.
C3 Shizuoka University; Shizuoka University; Shizuoka University
RP Park, EY (corresponding author), Shizuoka Univ, Grad Sch Sci & Technol, Lab Biotechnol, Suruga Ku, 836 Ohya, Shizuoka 4228529, Japan.; Park, EY (corresponding author), Shizuoka Univ, Res Inst Green Sci & Technol, Lab Biotechnol, Suruga Ku, 836 Ohya, Shizuoka 4228529, Japan.
EM fahmida.nasrin.17@shizuoka.ac.jp; ankan.dutta.chowdhury@shizuoka.ac.jp;
   akhilesh.babu.ganganboina@shizuoka.ac.jp;
   ojodomo.john.achadu@shizuoka.ac.jp; farzana.hossain.17@shizuoka.ac.jp;
   yamazaki.masahito@shizuoka.ac.jp; park.enoch@shizuoka.ac.jp
RI Yamazaki, Masahito/F-6122-2011; Achadu, Ojodomo/ADJ-2771-2022; Achadu,
   Ojodomo John/E-9332-2018; Dutta Chowdhury, Ankan/IAM-8588-2023; Park,
   Enoch/AAU-2614-2020; GANGANBOINA, AKHILESH/AAZ-8455-2020
OI Ganganboina, Akhilesh Babu/0000-0003-3259-5080; Achadu, Ojodomo
   John/0000-0002-5542-3110; Park, Enoch Y./0000-0002-7840-1424; Dutta
   Chowdhury, Ankan/0000-0002-6391-5895; YAMAZAKI,
   Masahito/0000-0002-5959-9914
FU Japan Society for the Promotion of Science (JSPS) [19F19064, 19F19348];
   Heiwa Nakajima Foundation; Grants-in-Aid for Scientific Research
   [19F19348, 19F19064, 20KK0115] Funding Source: KAKEN
FX ABG (No. 19F19064) and OJA (No. 19F19348) received support from the
   Japan Society for the Promotion of Science (JSPS) (post-doctoral
   fellowship) and the Heiwa Nakajima Foundation.
CR Achadu OJ, 2020, MICROCHIM ACTA, V187, DOI 10.1007/s00604-020-04433-1
   Babamiri B, 2018, SENSOR ACTUAT B-CHEM, V254, P551, DOI 10.1016/j.snb.2017.07.016
   Chand R, 2017, BIOSENS BIOELECTRON, V98, P47, DOI 10.1016/j.bios.2017.06.026
   Chang YF, 2016, BIOSENS BIOELECTRON, V77, P1201, DOI 10.1016/j.bios.2015.10.012
   Chang YF, 2010, BIOSENS BIOELECTRON, V26, P1068, DOI 10.1016/j.bios.2010.08.060
   Chen DH, 2019, MICROCHIM ACTA, V186, DOI 10.1007/s00604-019-3537-z
   Chowdhury AD, 2019, GREEN SCI TECHNOLOGY, P316
   Chowdhury AD, 2020, ACS APPL BIO MATER, V3, P3560, DOI 10.1021/acsabm.0c00213
   Chowdhury AD, 2018, ANAL CHIM ACTA, V1027, P109, DOI 10.1016/j.aca.2018.04.029
   Chowdhury AD, 2017, ANAL CHEM, V89, P12244, DOI 10.1021/acs.analchem.7b03095
   Chowdhury AD, 2016, ACS APPL MATER INTER, V8, P21002, DOI 10.1021/acsami.6b06266
   Das S, 2018, MEASUREMENT, V129, P68, DOI 10.1016/j.measurement.2018.07.008
   Deng HM, 2015, ANAL CHIM ACTA, V853, P30, DOI 10.1016/j.aca.2014.09.037
   Dutt CA, 2019, SENSOR ACTUAT B-CHEM, V301, DOI 10.1016/j.snb.2019.127153
   Ganganboina AB, 2020, BIOSENS BIOELECTRON, V157, DOI 10.1016/j.bios.2020.112169
   Ganganboina AB, 2019, SCI REP-UK, V9, DOI 10.1038/s41598-019-43740-3
   Ganganboina AB, 2017, ELECTROCHIM ACTA, V245, P912, DOI 10.1016/j.electacta.2017.06.002
   Han KN, 2016, SCI REP-UK, V6, DOI 10.1038/srep25710
   Haque F, 2013, NANO TODAY, V8, P56, DOI 10.1016/j.nantod.2012.12.008
   Harjanto D, 2013, LANGMUIR, V29, P7949, DOI 10.1021/la4005714
   He Y, 2016, J MATER CHEM B, V4, P752, DOI 10.1039/c5tb01926e
   Nguyen HH, 2015, SENSORS-BASEL, V15, P10481, DOI 10.3390/s150510481
   Hsin TM, 2012, ANALYST, V137, P245, DOI 10.1039/c1an15565b
   Hu JA, 2010, ANAL CHEM, V82, P8991, DOI 10.1021/ac1019599
   Ilkhani H, 2016, BIOSENS BIOELECTRON, V80, P257, DOI 10.1016/j.bios.2016.01.068
   Johari-Ahar M, 2018, BIOSENS BIOELECTRON, V107, P26, DOI 10.1016/j.bios.2018.02.005
   Kaushik A, 2018, SCI REP-UK, V8, DOI 10.1038/s41598-018-28035-3
   Khoris IM, 2020, ANAL CHIM ACTA, V1110, P64, DOI 10.1016/j.aca.2020.02.020
   Kirsch J, 2013, CHEM SOC REV, V42, P8733, DOI 10.1039/c3cs60141b
   Layqah LA, 2019, MICROCHIM ACTA, V186, DOI 10.1007/s00604-019-3345-5
   Li XP, 2012, TALANTA, V100, P1, DOI 10.1016/j.talanta.2012.08.041
   Luo SC, 2014, BIOSENS BIOELECTRON, V61, P232, DOI 10.1016/j.bios.2014.05.013
   Maestro LM, 2010, NANO LETT, V10, P5109, DOI 10.1021/nl1036098
   Nasrin F, 2020, ANAL CHIM ACTA, V1109, P148, DOI 10.1016/j.aca.2020.02.039
   Nasrin F, 2018, BIOSENS BIOELECTRON, V122, P16, DOI 10.1016/j.bios.2018.09.024
   Incani RN, 2017, ACTA TROP, V167, P64, DOI 10.1016/j.actatropica.2016.12.014
   Nwaji N, 2018, NEW J CHEM, V42, P6040, DOI 10.1039/c7nj05196d
   Okabayashi T, 2015, J CLIN MICROBIOL, V53, P382, DOI 10.1128/JCM.02033-14
   Pastucha M, 2019, MICROCHIM ACTA, V186, DOI 10.1007/s00604-019-3410-0
   Pei ZC, 2010, ANAL BIOCHEM, V398, P161, DOI 10.1016/j.ab.2009.11.038
   Shojaei TR, 2015, MOL BIOL REP, V42, P187, DOI 10.1007/s11033-014-3758-5
   Singh S, 2016, INT J NANOMED, V11, P1475, DOI 10.2147/IJN.S100253
   Stobiecka M, 2019, BIOSENS BIOELECTRON, V137, P58, DOI 10.1016/j.bios.2019.04.060
   Takemura K, 2017, BIOSENS BIOELECTRON, V89, P998, DOI 10.1016/j.bios.2016.10.045
   Tang Y, 2018, ANAL CHIM ACTA, V1031, P161, DOI 10.1016/j.aca.2018.05.027
   Tasi LM, 2003, COLLOID SURFACE A, V213, P7, DOI 10.1016/S0927-7757(02)00287-X
   Vabbilisetty P, 2014, ORG BIOMOL CHEM, V12, P1237, DOI 10.1039/c3ob41721b
   Vollmer F, 2012, NANOPHOTONICS-BERLIN, V1, P267, DOI 10.1515/nanoph-2012-0021
   Yang LF, 2018, TALANTA, V179, P531, DOI 10.1016/j.talanta.2017.11.033
   Yuan P, 2008, J PHYS CHEM C, V112, P15742, DOI 10.1021/jp805657t
   Zhao WA, 2008, ANGEW CHEM INT EDIT, V47, P6330, DOI 10.1002/anie.200705982
   Zhou J, 2013, J AM CHEM SOC, V135, P2056, DOI 10.1021/ja3110329
NR 52
TC 23
Z9 23
U1 3
U2 50
PU SPRINGER WIEN
PI WIEN
PA SACHSENPLATZ 4-6, PO BOX 89, A-1201 WIEN, AUSTRIA
SN 0026-3672
EI 1436-5073
J9 MICROCHIM ACTA
JI Microchim. Acta
PD DEC
PY 2020
VL 187
IS 12
AR 674
DI 10.1007/s00604-020-04656-2
PG 11
WC Chemistry, Analytical
WE Science Citation Index Expanded (SCI-EXPANDED)
SC Chemistry
GA PA7BA
UT WOS:000595785000001
PM 33241435
OA Bronze, Green Published
DA 2025-07-26
ER

PT J
AU Nejati, J
   Zaim, M
   Vatandoost, H
   Moosa-Kazemi, SH
   Bueno-Marí, R
   Azari-Hamidian, S
   Sedaghat, MM
   Hanafi-Bojd, AA
   Yaghoobi-Ershadi, MR
   Okati-Aliabad, H
   Collantes, F
   Hoffmann, AA
AF Nejati, Jalil
   Zaim, Morteza
   Vatandoost, Hassan
   Moosa-Kazemi, Seyed Hassan
   Bueno-Mari, Ruben
   Azari-Hamidian, Shahyad
   Sedaghat, Mohammad Mehdi
   Hanafi-Bojd, Ahmad Ali
   Yaghoobi-Ershadi, Mohammad Reza
   Okati-Aliabad, Hassan
   Collantes, Francisco
   Hoffmann, Ary A.
TI Employing Different Traps for Collection of Mosquitoes and Detection of
   Dengue, Chikungunya and Zika Vector, Aedes albopictus, in
   Borderline of Iran and Pakistan
SO JOURNAL OF ARTHROPOD-BORNE DISEASES
LA English
DT Article
DE Stegomyia albopicta; Ovitrap; Sistan and Baluchistan
ID WEST NILE VIRUS; DIPTERA-CULICIDAE; BALUCHESTAN PROVINCE; SURVEILLANCE;
   EFFICACY; AEGYPTI; SPREAD; SKUSE; POPULATIONS; INFECTION
AB Background: Southeastern Iran has been established as an area with the potential to harbor Asian tiger mosquito populations. In 2013, a few numbers of Aedes albopictus were detected in three sampling sites of this region. This field study was aimed to evaluate the efficacy of various traps on monitoring mosquitoes and status of this dengue vector, in five urban and 15 suburban/rural areas.
   Methods: For this purpose, four adult mosquito traps (BG-sentinel 2, bednet, Malaise, and resting box trap) were used and their efficacy compared. In addition, large numbers of CDC ovitraps were employed, within 12 months.
   Results: A total of 4878 adult samples including 22 species covering five genera were collected and identified from traps. It was not revealed any collection of Ae. albopictus. Statistical analysis showed no significant difference in meteorological variables between the two periods, the previous report and the current study. There were significant differences in the total number of mosquitoes collected by various traps in the region across different months.
   Conclusion: The resulting data collected here on the efficiency of the various trap types can be useful for monitoring the densities of mosquito populations, which is an important component of a vector surveillance system. While the presence of Ae. albopictus was determined in this potential risk area, there is no evidence for its establishment and further monitoring needs to be carried out.
C1 [Nejati, Jalil; Okati-Aliabad, Hassan] Zahedan Univ Med Sci, Hlth Promot Res Ctr, Zahedan, Iran.
   [Zaim, Morteza; Vatandoost, Hassan; Moosa-Kazemi, Seyed Hassan; Sedaghat, Mohammad Mehdi; Hanafi-Bojd, Ahmad Ali; Yaghoobi-Ershadi, Mohammad Reza] Univ Tehran Med Sci, Sch Publ Hlth, Dept Med Entomol & Vector Control, Tehran, Iran.
   [Vatandoost, Hassan; Hanafi-Bojd, Ahmad Ali] Univ Tehran Med Sci, Inst Environm Res, Dept Environm Chem Pollutants & Pesticides, Tehran, Iran.
   [Bueno-Mari, Ruben] Labs Lokimica, Dept Invest & Desarrollo I D, Valencia, Spain.
   [Azari-Hamidian, Shahyad] Guilan Univ Med Sci, Res Ctr Hlth & Environm, Sch Hlth, Dept Hlth Educ, Rasht, Iran.
   [Collantes, Francisco] Univ Murcia, Dept Zool & Phys Anthropol, Murcia, Spain.
   [Hoffmann, Ary A.] Univ Melbourne, Sch BioSci, Pest & Environm Adaptat Grp, Bio21 Inst, Melbourne, Vic, Australia.
C3 Zahedan University of Medical Sciences; Tehran University of Medical
   Sciences; Tehran University of Medical Sciences; Guilan University of
   Medical Sciences; University of Murcia; University of Melbourne
RP Vatandoost, H; Moosa-Kazemi, SH (corresponding author), Univ Tehran Med Sci, Sch Publ Hlth, Dept Med Entomol & Vector Control, Tehran, Iran.; Vatandoost, H (corresponding author), Univ Tehran Med Sci, Inst Environm Res, Dept Environm Chem Pollutants & Pesticides, Tehran, Iran.
EM hvatandoost1@yahoo.com; moosakazemi@tums.ac.ir
RI Nejati, Jalil/Y-5323-2019; Collantes, Francisco/M-4798-2017; Vatandoost,
   Hassan/AAY-2459-2021; Hosseini, Saeed/N-1278-2018; Hoffmann,
   Ary/C-2961-2011; Zaim, Morteza/AAE-7086-2022; Azari-Hamidian,
   Shahyad/L-8633-2017
OI Collantes, Francisco/0000-0002-8085-6399; Okati-Aliabad,
   Hassan/0000-0002-9474-9842; 
FU Tehran University of Medical Sciences [9121260011]; Ministry of Health
   and Medical Education [NIMAD 982984]; NHMRC Fellowship
FX This study was financially supported by Tehran University of Medical
   Sciences with the Grant Number 9121260011 and partially by Ministry of
   Health and Medical Education under code number of NIMAD 982984. The
   study was also supported by an NHMRC Fellowship to AAH. This research
   could not be accomplished without the assistance of our colleagues in
   Zahedan and Iranshahr health deputy. Hence, we would like to express our
   deepest appreciation to all those who provided us with the possibility
   to do this study. We are also grateful to Abdolghafar Hasanzehi and
   Abdolmohsen Parvin, the health staff in charge of CDC dengue management
   in Zahedan and Iranshahr Universities of Medical Sciences. We thank
   Farooq Askani, Aghil Birnoor, Rasulbakhsh Raeisi, Ebrahim Badroozeh,
   Salim Nabatzehi, Shahab Dehghani, and Eng. Noormohammad Nabatzehi for
   their assistance in field sampling. In addition, thanks go to Dr Asghar
   Talbalaghi, freelance entomologist and consultant in IPM in Italy, for
   his invaluable comments during sampling. Last but not least, we thank
   Eng. Hamid Reza Behjati in Sistan and Baluchestan Meteorological
   Organization for providing weather data.
CR Aghaie A, 2014, TRANSFUS APHER SCI, V50, P59, DOI 10.1016/j.transci.2013.07.034
   Ahmadnejad F, 2011, EPIDEMIOL INFECT, V139, P1587, DOI 10.1017/S0950268811000173
   Ardalan M, 2014, IRAN J KIDNEY DIS, V8, P438
   Azari-Hamidian S, 2009, MED VET ENTOMOL, V23, P111, DOI 10.1111/j.1365-2915.2009.00802.x
   Azari-Hamidian S, 2009, ZOOTAXA, P1
   Benedict MQ, 2007, VECTOR-BORNE ZOONOT, V7, P76, DOI 10.1089/vbz.2006.0562
   Bernard KA, 2001, EMERG INFECT DIS, V7, P679
   Biogents, 2017, MOSQUITO TRAP BG SEN
   Bueno-Marí R, 2015, J VECTOR DIS, V52, P175
   Chapman HF, 2000, J MED ENTOMOL, V37, P736, DOI 10.1603/0022-2585-37.5.736
   Chinikar S, 2010, Int J Infect Dis, V8, P1
   Dehghan H, 2011, ASIAN PAC J TROP MED, V4, P215, DOI 10.1016/S1995-7645(11)60072-2
   Delatte H, 2010, VECTOR-BORNE ZOONOT, V10, P249, DOI 10.1089/vbz.2009.0026
   Doosti S, 2016, IRAN J PUBLIC HEALTH, V45, P1064
   Edman J, 1997, J AM MOSQUITO CONTR, V13, P24
   Elango G, 2011, INDIAN J MED RES, V134, P375
   Elizondo-Quiroga A, 2006, J AM MOSQUITO CONTR, V22, P10, DOI 10.2987/8756-971X(2006)22[10:GCASOC]2.0.CO;2
   Farajollahi A, 2009, J MED ENTOMOL, V46, P919, DOI 10.1603/033.046.0426
   GILLIES MT, 1980, B ENTOMOL RES, V70, P525, DOI 10.1017/S0007485300007811
   Glaser RL, 2010, PLOS ONE, V5, DOI 10.1371/journal.pone.0011977
   Hagemoen RIM, 2002, J ANIM ECOL, V71, P883, DOI 10.1046/j.1365-2656.2002.00654.x
   Hemami MR, 2013, INT J PREV MED, V4, P894
   Hesson JC, 2015, J VECTOR ECOL, V40, P158, DOI 10.1111/jvec.12145
   Hoffmann AA, 2011, NATURE, V476, P454, DOI 10.1038/nature10356
   Huang YM, 2014, ZOOTAXA, V 3754, P592, DOI 10.11646/zootaxa.3754.5.5
   Hubálek Z, 1999, EMERG INFECT DIS, V5, P643, DOI 10.3201/eid0505.990505
   Khan J., 2015, IMMUN DIS, V3, P1
   Kraemer MUG, 2015, ELIFE, V4, DOI 10.7554/eLife.08347
   Lühken R, 2014, PARASITE VECTOR, V7, DOI 10.1186/1756-3305-7-268
   Madon MB, 2003, J AM MOSQUITO CONTR, V19, P297
   Malaise R., 1937, Entomologisk Tidskrift Stockholm, V58, P148
   Medlock JM, 2006, J VECTOR ECOL, V31, P292, DOI 10.3376/1081-1710(2006)31[292:AOTPFS]2.0.CO;2
   MITCHELL CJ, 1995, J VECTOR ECOL, V20, P44
   Moosa-Kazemi SH., 2016, LIFE SCI J, V13, P50
   Muhammad Mukhtar Muhammad Mukhtar, 2011, Dengue Bulletin, V35, P99
   Nejati J, 2018, J MED ENTOMOL, V55, P1182, DOI 10.1093/jme/tjy079
   Nejati J, 2017, FRONT MICROBIOL, V8, DOI 10.3389/fmicb.2017.01660
   Nejati Jalil, 2017, J Parasit Dis, V41, P503, DOI 10.1007/s12639-016-0838-6
   Pezzin A, 2016, ACTA TROP, V153, P93, DOI 10.1016/j.actatropica.2015.10.002
   Pombi M, 2014, PARASITE VECTOR, V7, DOI 10.1186/1756-3305-7-247
   REITER P, 1991, J AM MOSQUITO CONTR, V7, P52
   Ritchie SA, 2003, J AM MOSQUITO CONTR, V19, P235
   Ritchie SA, 2006, J AM MOSQUITO CONTR, V22, P358, DOI 10.2987/8756-971X(2006)22[358:DOAWIO]2.0.CO;2
   Roiz D, 2011, PLOS ONE, V6, DOI 10.1371/journal.pone.0014800
   Sarfraz MS, 2014, GEOSPATIAL HEALTH, V8, pS685, DOI 10.4081/gh.2014.297
   Seenivasagan T, 2012, ACTA TROP, V124, P54, DOI 10.1016/j.actatropica.2012.06.009
   Service M, 1993, Mosquito ecology field sampling methods, V2nd ed.
   Severini F., 2008, Parassitologia (Rome), V50, P121
   Smallegange RC, 2010, MALARIA J, V9, DOI 10.1186/1475-2875-9-292
   Suleman M, 2016, ASIAN PAC J TROP MED, V9, P371, DOI 10.1016/j.apjtm.2016.03.010
   Surendran SN, 2013, J AM MOSQUITO CONTR, V29, P168, DOI 10.2987/12-6321R.1
   Talbalaghi A, 2010, MED VET ENTOMOL, V24, P83, DOI 10.1111/j.1365-2915.2009.00853.x
   TOWNES HENRY, 1962, PROC ENTOMOL SOC WASHINGTON, V64, P253
   Urbanelli S, 2000, HEREDITY, V84, P331, DOI 10.1046/j.1365-2540.2000.00676.x
   van Breugel F, 2015, CURR BIOL, V25, P2123, DOI 10.1016/j.cub.2015.06.046
   Vatandoost H., 2011, Eastern Mediterranean Health Journal, V17, P439
   Waldock J, 2013, PATHOG GLOB HEALTH, V107, P224, DOI 10.1179/2047773213Y.0000000100
   Yaghoobi-Ershadi M.R., 2017, Bulletin de la Societe de Pathologie Exotique, V110, P116, DOI 10.1007/s13149-016-0530-1
NR 58
TC 14
Z9 16
U1 0
U2 4
PU IRANIAN SCIENTIFIC SOCIETY MEDICAL ENTOMOLOGY
PI TEHRAN
PA SCHOOL PUBLIC HEALTH & INST HEALTH RESEARCH, TEHRAN UNIV MEDICAL
   SCIENCES, P O BOX  6446-14155, TEHRAN, 00000, IRAN
SN 2322-1984
EI 2322-2271
J9 J ARTHROPOD-BORNE DI
JI J. Arthropod.-Borne Dis.
PD DEC
PY 2020
VL 14
IS 4
BP 376
EP 390
PG 15
WC Public, Environmental & Occupational Health; Parasitology
WE Science Citation Index Expanded (SCI-EXPANDED)
SC Public, Environmental & Occupational Health; Parasitology
GA PY1QS
UT WOS:000611825500005
PM 33954211
DA 2025-07-26
ER

PT J
AU O'Leary, S
   Adelman, ZN
AF O'Leary, Sarah
   Adelman, Zach N.
TI CRISPR/Cas9 knockout of female-biased genes AeAct-4 or
   myo-fem in Ae. aegypti results in a flightless
   phenotype in female, but not male mosquitoes
SO PLOS NEGLECTED TROPICAL DISEASES
LA English
DT Article
ID HARMONIC CONVERGENCE; AEDES-AEGYPTI; DRIVE SYSTEM; CRISPR-CAS9;
   DROSOPHILA; EXPRESSION; RESISTANCE; EVOLUTION
AB Author summary
   Ae. aegypti is the most important vector of arboviruses throughout the world, and new strategies are urgently needed to add to our existing arsenal of control methods to prevent or halt disease transmission. Importantly, only female Ae. aegypti mosquitoes transmit arboviruses due to their need for vertebrate blood to support egg production. Here, we identify several genes that are critical only for female mosquito flight; genetic ablation of each gene resulted in flightless females, but flying males. Importantly, the female flightless phenotype was completely penetrant (100%), and the use of sex-biased flight muscle proteins appeared to be conserved throughout mosquito evolution. These data could be used to support the development of novel genetic control approaches to reduce the number of biting females across a wide range of disease vector species.
   Aedes aegypti is a vector of dengue, chikungunya, and Zika viruses. Current vector control strategies such as community engagement, source reduction, and insecticides have not been sufficient to prevent viral outbreaks. Thus, interest in novel strategies involving genetic engineering is growing. Female mosquitoes rely on flight to mate with males and obtain a bloodmeal from a host. We hypothesized that knockout of genes specifically expressed in female mosquitoes associated with the indirect flight muscles would result in a flightless female mosquito. Using CRISPR-Cas9 we generated loss-of-function mutations in several genes hypothesized to control flight in mosquitoes, including actin (AeAct-4) and myosin (myo-fem) genes expressed specifically in the female flight muscle. Genetic knockout of these genes resulted in 100% flightless females, with homozygous males able to fly, mate, and produce offspring, albeit at a reduced rate when compared to wild type males. Interestingly, we found that while AeAct-4 was haplosufficient, with most heterozygous individuals capable of flight, this was not the case for myo-fem, where about half of individuals carrying only one intact copy could not fly. These findings lay the groundwork for developing novel mechanisms of controlling Ae. aegypti populations, and our results suggest that this mechanism could be applicable to other vector species of mosquito.
C1 [O'Leary, Sarah; Adelman, Zach N.] Texas A&M Univ, Dept Entomol, College Stn, TX 77843 USA.
   [O'Leary, Sarah; Adelman, Zach N.] Texas A&M Univ, Interdisciplinary Program Genet, College Stn, TX 77843 USA.
C3 Texas A&M University System; Texas A&M University College Station; Texas
   A&M University System; Texas A&M University College Station
RP Adelman, ZN (corresponding author), Texas A&M Univ, Dept Entomol, College Stn, TX 77843 USA.; Adelman, ZN (corresponding author), Texas A&M Univ, Interdisciplinary Program Genet, College Stn, TX 77843 USA.
EM zachadel@tamu.edu
OI O'Leary, Sarah/0000-0003-1874-5994; Adelman, Zach/0000-0001-5901-7171
FU Texas A&M Agrilife Research (Insect Vectored Disease Grant Program)
FX This work was supported by Texas A&M Agrilife Research (Insect Vectored
   Disease Grant Program) to ZNA and the Genetics Program (SO) at Texas A&M
   University. The funders had no role in study design, data collection and
   analysis, decision to publish, or preparation of the manuscript.
CR Adelman Z.N, 2020, JOVE
   Akbari OS, 2015, SCIENCE, V349, P927, DOI 10.1126/science.aac7932
   Akbari OS, 2013, G3-GENES GENOM GENET, V3, P1493, DOI 10.1534/g3.113.006742
   Akbari OS, 2013, CURR BIOL, V23, P671, DOI 10.1016/j.cub.2013.02.059
   Aldersley A, 2019, SCI REP-UK, V9, DOI 10.1038/s41598-019-38599-3
   Alphey L, 2008, INSECT POPULATION SU
   Alphey L, 2014, ANNU REV ENTOMOL, V59, P205, DOI 10.1146/annurev-ento-011613-162002
   [Anonymous], 2017, DTSCH ZRZTEBLATT JG, V114, pA741
   [Anonymous], 2019, BIORXIV, DOI [10. 1101/595371., DOI 10.1101/595371]
   [Anonymous], 2018, DTSCH ARZTEBL, V115, pA
   [Anonymous], 2015, CDC
   [Anonymous], 2016, J CHIFENG U NATURAL, V32, P219
   [Anonymous], 2017, SURV CONTR AED AEG A
   Arthur BJ, 2014, J ACOUST SOC AM, V135, P933, DOI 10.1121/1.4861233
   Basu S, 2015, P NATL ACAD SCI USA, V112, P4038, DOI 10.1073/pnas.1502370112
   Beaghton A, 2017, MALARIA J, V16, DOI 10.1186/s12936-017-1932-7
   Bernardini F, 2019, SCI REP-UK, V9, DOI 10.1038/s41598-019-41646-8
   Buchman A, 2020, PLOS PATHOG, V16, DOI 10.1371/journal.ppat.1008103
   Buchman A, 2019, P NATL ACAD SCI USA, V116, P3656, DOI 10.1073/pnas.1810771116
   Buchman AB, 2018, ACS SYNTH BIOL, V7, P1359, DOI 10.1021/acssynbio.7b00451
   Cator LJ, 2016, PARASITE VECTOR, V9, DOI 10.1186/s13071-016-1914-6
   Cator LJ, 2011, ANIM BEHAV, V82, P627, DOI 10.1016/j.anbehav.2011.07.013
   Cator LJ, 2009, SCIENCE, V323, P1077, DOI 10.1126/science.1166541
   CDC, 2018, MOSQ LIF CYCL
   Champer J, 2018, P NATL ACAD SCI USA, V115, P5522, DOI 10.1073/pnas.1720354115
   Champer J, 2017, PLOS GENET, V13, DOI 10.1371/journal.pgen.1006796
   Chaverra-Rodriguez D, 2018, NAT COMMUN, V9, DOI 10.1038/s41467-018-05425-9
   Clemons A, 2010, COLD SPRING HARBOR P, V2010
   de Valdez MRW, 2011, P NATL ACAD SCI USA, V108, P4772, DOI 10.1073/pnas.1019295108
   Edgar RC, 2004, NUCLEIC ACIDS RES, V32, P1792, DOI 10.1093/nar/gkh340
   Facchinelli L, 2013, PLOS NEGLECT TROP D, V7, DOI 10.1371/journal.pntd.0002001
   Fasulo B, 2020, PLOS GENET, V16, DOI 10.1371/journal.pgen.1008647
   Fu GL, 2010, P NATL ACAD SCI USA, V107, P4550, DOI 10.1073/pnas.1000251107
   Galizi R, 2016, SCI REP-UK, V6, DOI 10.1038/srep31139
   Galizi R, 2014, NAT COMMUN, V5, DOI 10.1038/ncomms4977
   Gilles JRL, 2014, ACTA TROP, V132, pS178, DOI 10.1016/j.actatropica.2013.08.015
   Giraldo-Calderón GI, 2015, NUCLEIC ACIDS RES, V43, pD707, DOI 10.1093/nar/gku1117
   Bond JG, 2019, PLOS ONE, V14, DOI 10.1371/journal.pone.0212520
   Hammond A, 2016, NAT BIOTECHNOL, V34, P78, DOI 10.1038/nbt.3439
   Hammond Andrew., 2020, bioRxiv, P360339, DOI [DOI 10.1101/360339, 10.1101/ 360339]
   Hammond AM, 2017, PLOS GENET, V13, DOI 10.1371/journal.pgen.1007039
   Jinek M, 2012, SCIENCE, V337, P816, DOI 10.1126/science.1225829
   Kandul NP, 2019, NAT COMMUN, V10, DOI 10.1038/s41467-018-07964-7
   KaramiNejadRanjbar M, 2018, P NATL ACAD SCI USA, V115, P6189, DOI 10.1073/pnas.1713825115
   Hoang KP, 2016, PARASITE VECTOR, V9, DOI 10.1186/s13071-016-1331-x
   Kistler KE, 2015, CELL REP, V11, P51, DOI 10.1016/j.celrep.2015.03.009
   Klein TA, 2012, PATHOG GLOB HEALTH, V106, P20, DOI 10.1179/2047773212Y.0000000003
   Kumar S, 2018, MOL BIOL EVOL, V35, P1547, DOI 10.1093/molbev/msy096
   Kyrou K, 2018, NAT BIOTECHNOL, V36, P1062, DOI 10.1038/nbt.4245
   Li M., 2019, Development of a Confinable Gene-Drive System in the Human Disease Vector, Aedes aegypti, DOI DOI 10.1101/645440
   Liao Y, 2014, BIOINFORMATICS, V30, P923, DOI 10.1093/bioinformatics/btt656
   Marinotti O, 2006, INSECT MOL BIOL, V15, P1, DOI 10.1111/j.1365-2583.2006.00610.x
   McGraw EA, 2013, NAT REV MICROBIOL, V11, P181, DOI 10.1038/nrmicro2968
   Muñoz D, 2004, INSECT MOL BIOL, V13, P563, DOI 10.1111/j.0962-1075.2004.00519.x
   Nickels Liz, 2014, Metal Powder Report, V69, P38, DOI 10.1016/S0026-0657(14)70083-9
   Noble C, 2019, P NATL ACAD SCI USA, V116, P8275, DOI 10.1073/pnas.1716358116
   Oberhofer G, 2019, P NATL ACAD SCI USA, V116, P6250, DOI 10.1073/pnas.1816928116
   Papa F, 2017, GENOME RES, V27, P1536, DOI 10.1101/gr.217216.116
   Port F, 2016, NAT METHODS, V13, P852, DOI 10.1038/nmeth.3972
   Reedy MC, 2000, J CELL BIOL, V151, P1483, DOI 10.1083/jcb.151.7.1483
   Sinkins SP, 2006, NAT REV GENET, V7, P427, DOI 10.1038/nrg1870
   The Gene Ontology Consortium, 2019, NUCLEIC ACIDS RES, V47, pD330
   Theiler M, 1937, J EXP MED, V65, P767, DOI 10.1084/jem.65.6.767
   Twibanire JDK, 2014, POLYMERS-BASEL, V6, P179, DOI 10.3390/polym6010179
   Unckless RL, 2017, GENETICS, V205, P827, DOI 10.1534/genetics.116.197285
   VIGOREAUX JO, 1993, J CELL BIOL, V121, P587, DOI 10.1083/jcb.121.3.587
   Vyazunova I, 2004, INSECT MOL BIOL, V13, P241, DOI 10.1111/j.0962-1075.2004.00481.x
   Windbichler N, 2008, PLOS GENET, V4, DOI 10.1371/journal.pgen.1000291
   Xie KB, 2015, P NATL ACAD SCI USA, V112, P3570, DOI 10.1073/pnas.1420294112
   Yan Y, 2018, SCI REP-UK, V8, DOI 10.1038/s41598-018-34909-3
   Zettel C., 2009, Yellow fever mosquito Aedes aegypti
   Zheng XY, 2019, NATURE, V572, P56, DOI 10.1038/s41586-019-1407-9
   2015, DTSCH ARZTEBL, V112, pE6736
NR 73
TC 19
Z9 20
U1 5
U2 16
PU PUBLIC LIBRARY SCIENCE
PI SAN FRANCISCO
PA 1160 BATTERY STREET, STE 100, SAN FRANCISCO, CA 94111 USA
SN 1935-2735
J9 PLOS NEGLECT TROP D
JI Plos Neglect. Trop. Dis.
PD DEC
PY 2020
VL 14
IS 12
AR e0008971
DI 10.1371/journal.pntd.0008971
PG 19
WC Infectious Diseases; Parasitology; Tropical Medicine
WE Science Citation Index Expanded (SCI-EXPANDED)
SC Infectious Diseases; Parasitology; Tropical Medicine
GA PI6BS
UT WOS:000601174600001
PM 33338046
OA Green Published, gold
DA 2025-07-26
ER

PT J
AU Oliveira-Christe, R
   Wilke, ABB
   Marrelli, MT
AF Oliveira-Christe, Rafael
   Bruno Wilke, Andre Barretto
   Marrelli, Mauro Toledo
TI Microgeographic Wing-Shape Variation in Aedes albopictus and
   Aedes scapularis (Diptera: Culicidae) Populations
SO INSECTS
LA English
DT Article
DE microevolution; Culicidae; mosquitoes; urbanization; urban parks
ID MOSQUITOS DIPTERA; SEXUAL-DIMORPHISM; AUCKLAND REGION; URBAN PARKS;
   AEGYPTI L.; SAO-PAULO; MORPHOMETRICS; TRANSMISSION; DIVERSITY; HABITATS
AB Simple Summary
   Aedes albopictus and Aedes scapularis have been incriminated as vectors of arboviruses that can cause human diseases. Geometric morphometric tools have been used in several epidemiological studies to investigate how each of these mosquito species behaves in urban areas in the city of Sao Paulo, Brazil, and how these species have adapted to anthropogenic changes in the environment. Since it is exotic to the Brazilian fauna, Ae. albopictus has received more attention from health agencies than Ae. scapularis, a native species. It is thus crucial to investigate and compare the two species simultaneously in the same geographic area to better understand how they adapt to urban environments. The aim of this work was to evaluate the population profile of these species in urban parks in the city of Sao Paulo using wing geometric morphometrics. Our results showed different levels of population structuring for both species, suggesting different adaptive responses to urbanization: Ae. albopictus populations collected in the urban parks displayed homogeneous wing patterns, whereas Ae. scapularis populations were shown to have more variation. This indicates the importance of maintaining surveillance of exotic and native mosquito vector species given the fundamental role that urbanization can play in the population dynamics of arbovirus vector species.
   Aedes albopictus and Aedes scapularis are vectors of several arboviruses, including the dengue, chikungunya, and Rocio virus infection. While Ae. albopictus is a highly invasive species native to Asia and has been dispersed by humans to most parts of the world, Ae. scapularis is native to Brazil and is widely distributed in the southeast of the country. Both species are highly anthropophilic and are often abundant in places with high human population densities. Because of the great epidemiological importance of these two mosquitoes and the paucity of knowledge on how they have adapted to different urban built environments, we investigated the microgeographic population structure of these vector species in the city of Sao Paulo, Brazil, using wing geometric morphometrics. Females of Ae. albopictus and Ae. scapularis were collected in seven urban parks in the city. The right wings of the specimens were removed and digitized, and eighteen landmarks based on vein intersections in the wing venation patterns were used to assess cross-sectional variation in wing shape and size. The analyses revealed distinct results for Ae. albopictus and Ae. scapularis populations. While the former had less wing shape variation, the latter had more heterogeneity, indicating a higher degree of intraspecific variation. Our results indicate that microgeographic selective pressures exerted by different urban built environments have a distinct effect on wing shape patterns in the populations of these two mosquito species studied here.
C1 [Oliveira-Christe, Rafael; Marrelli, Mauro Toledo] Univ Sao Paulo, Inst Trop Med, Av Dr Eneas Carvalho Aguiar 470, BR-05403000 Butanta, SP, Brazil.
   [Bruno Wilke, Andre Barretto] Univ Miami, Miller Sch Med, Dept Publ Hlth Sci, Miami, FL 33136 USA.
   [Marrelli, Mauro Toledo] Univ Sao Paulo, Sch Publ Hlth, Dept Epidemiol, Av Dr Arnaldo 715, BR-01246904 Butanta, SP, Brazil.
C3 Universidade de Sao Paulo; University of Miami; Universidade de Sao
   Paulo
RP Marrelli, MT (corresponding author), Univ Sao Paulo, Inst Trop Med, Av Dr Eneas Carvalho Aguiar 470, BR-05403000 Butanta, SP, Brazil.; Marrelli, MT (corresponding author), Univ Sao Paulo, Sch Publ Hlth, Dept Epidemiol, Av Dr Arnaldo 715, BR-01246904 Butanta, SP, Brazil.
EM rchriste@usp.br; axb1737@med.miami.edu; mmarelli@usp.br
RI Wilke, Andre/J-9973-2014; Marrelli, Mauro/AHB-7335-2022
OI Oliveira-Christe, Rafael/0000-0003-2111-7657; Wilke,
   Andre/0000-0002-6629-7666
FU State of Sao Paulo Research Foundation (FAPESP) [2013/15313-4]; FAPESP
   [2017/02342-7]
FX This research was funded by State of Sao Paulo Research Foundation
   (FAPESP, grant 2013/15313-4). ROC is the recipient of a PhD fellowship
   from FAPESP (2017/02342-7). MTM is a research fellow of the National
   Council for Scientific and Technological Development, Brazil (CNPq
   301466/2015-7).
CR Alencar J, 2009, J AM MOSQUITO CONTR, V25, P18, DOI 10.2987/08-5737.1
   Amraoui F, 2019, PLOS NEGLECT TROP D, V13, DOI 10.1371/journal.pntd.0006997
   [Anonymous], 2006, tpsDig, Digitize Landmarks and Outlines (Version 2.05)
   Baldacchino F, 2015, PEST MANAG SCI, V71, P1471, DOI 10.1002/ps.4044
   Benedict MQ, 2007, VECTOR-BORNE ZOONOT, V7, P76, DOI 10.1089/vbz.2006.0562
   Benelli G, 2020, TRENDS PARASITOL, V36, P942, DOI 10.1016/j.pt.2020.01.001
   Breuste J, 2008, LANDSCAPE ECOL, V23, P1139, DOI 10.1007/s10980-008-9273-0
   Wilke ABB, 2016, PLOS ONE, V11, DOI 10.1371/journal.pone.0161643
   Carmo RFR, 2018, ECOL ENTOMOL, V43, P483, DOI 10.1111/een.12524
   Carvajal TM, 2016, J VECTOR DIS, V53, P127
   Ceretti W, 2015, J AM MOSQUITO CONTR, V31, P172, DOI 10.2987/14-6457R
   Chiesura A, 2004, LANDSCAPE URBAN PLAN, V68, P129, DOI 10.1016/j.landurbplan.2003.08.003
   Christe RD, 2016, INFECT GENET EVOL, V45, P434, DOI 10.1016/j.meegid.2016.10.007
   Consoli RA., 1994, PRINCIPAIS MOSQUITOS, DOI DOI 10.7476/9788575412909
   de BUSTAMANTE F M, 1951, Folha Med, V32, P53
   de Carvalho GC, 2017, PARASITE VECTOR, V10, DOI 10.1186/s13071-017-2348-5
   Demari-Silva B, 2014, PARASITE VECTOR, V7, DOI 10.1186/1756-3305-7-174
   Derraik JGB, 2005, J VECTOR ECOL, V30, P73
   Derraik Jose G.B., 2005, Entomotropica, V20, P89
   Devicari M, 2011, BIOTA NEOTROP, V11, P165, DOI 10.1590/S1676-06032011000200016
   Dorville LFM, 1996, STUD NEOTROP FAUNA E, V31, P68, DOI 10.1076/snfe.31.2.68.13331
   Dujardin JP, 2008, INFECT GENET EVOL, V8, P875, DOI 10.1016/j.meegid.2008.07.011
   Forattiini O.P., 2002, CULICIDOLOGIA MED, V2
   Forattini O.P., 2002, CULICIDOLOGIA MED ID
   Gratz NG, 2004, MED VET ENTOMOL, V18, P215, DOI 10.1111/j.0269-283X.2004.00513.x
   HAWLEY WA, 1987, SCIENCE, V236, P1114, DOI 10.1126/science.3576225
   Johnson MTJ, 2017, SCIENCE, V358, DOI 10.1126/science.aam8327
   Kamgang B, 2012, PARASITE VECTOR, V5, DOI 10.1186/1756-3305-5-57
   Keesing F, 2006, ECOL LETT, V9, P485, DOI 10.1111/j.1461-0248.2006.00885.x
   Kenis M, 2009, BIOL INVASIONS, V11, P21, DOI 10.1007/s10530-008-9318-y
   Klingenberg CP, 2011, MOL ECOL RESOUR, V11, P353, DOI 10.1111/j.1755-0998.2010.02924.x
   Li YJ, 2014, PLOS NEGLECT TROP D, V8, DOI 10.1371/journal.pntd.0003301
   Lorenz C, 2017, INFECT GENET EVOL, V54, P205, DOI 10.1016/j.meegid.2017.06.029
   Lorenz C, 2012, PARASITE VECTOR, V5, DOI 10.1186/1756-3305-5-257
   Louise C, 2015, PLOS ONE, V10, DOI 10.1371/journal.pone.0137851
   Massaro E, 2019, SCI REP-UK, V9, DOI 10.1038/s41598-019-53127-z
   Medeiros-Sousa AR, 2015, ACTA TROP, V150, P200, DOI 10.1016/j.actatropica.2015.08.002
   Medeiros-Sousa AR, 2017, SCI REP-UK, V7, DOI 10.1038/s41598-017-18208-x
   Medeiros-Sousa AR, 2013, J AM MOSQUITO CONTR, V29, P275, DOI 10.2987/12-6304R.1
   MITCHELL CJ, 1984, J MED ENTOMOL, V21, P34, DOI 10.1093/jmedent/21.1.34
   Mogi M, 2017, J MED ENTOMOL, V54, P1615, DOI 10.1093/jme/tjx156
   Mousson L, 2005, GENET RES, V86, P1, DOI 10.1017/S0016672305007627
   Multini LC, 2019, ACTA TROP, V190, P30, DOI 10.1016/j.actatropica.2018.10.009
   Myers SS, 2009, ANNU REV ENV RESOUR, V34, P223, DOI 10.1146/annurev.environ.033108.102650
   NASCI RS, 1981, MOSQ NEWS, V41, P808
   Nielsen AB, 2014, URBAN ECOSYST, V17, P305, DOI 10.1007/s11252-013-0316-1
   Petersen V, 2015, PARASITE VECTOR, V8, DOI 10.1186/s13071-015-0740-6
   Quintero J, 2014, BMC INFECT DIS, V14, DOI 10.1186/1471-2334-14-38
   Rezza G, 2012, BMC PUBLIC HEALTH, V12, DOI 10.1186/1471-2458-12-72
   SAo Paulo, 2012, GUIA PARQ MUN SAO PA, V2, P231
   Schuffenecker I, 2006, PLOS MED, V3, P1058, DOI 10.1371/journal.pmed.0030263
   Sendaydiego J.P., 2013, INT J BIOSCIENCE BIO, V3, P379
   Strauss AT, 2015, ECOL LETT, V18, P916, DOI 10.1111/ele.12468
   Valerio L, 2010, VECTOR-BORNE ZOONOT, V10, P291, DOI 10.1089/vbz.2009.0007
   Vidal PO, 2012, INFECT GENET EVOL, V12, P591, DOI 10.1016/j.meegid.2011.11.013
   Vidal PO, 2012, MEM I OSWALDO CRUZ, V107, P1030, DOI 10.1590/S0074-02762012000800011
   Vidal PO, 2011, REV BRAS ENTOMOL, V55, P134, DOI 10.1590/S0085-56262011000100022
   Weaver SC, 2010, ANTIVIR RES, V85, P328, DOI 10.1016/j.antiviral.2009.10.008
   Wilk-da-Silva R, 2018, PARASITE VECTOR, V11, DOI 10.1186/s13071-018-3154-4
   Wilke ABB, 2020, PLOS NEGLECT TROP D, V14, DOI 10.1371/journal.pntd.0007864
   Wilke ABB, 2019, SCI REP-UK, V9, DOI 10.1038/s41598-019-45337-2
   World Health Organization, 2012, DENG SEV DENG FACTSH
   Wormington JD, 2014, EVOL ECOL RES, V16, P223
   Zahouli JBZ, 2017, PLOS NEGLECT TROP D, V11, DOI 10.1371/journal.pntd.0005751
   Zittra C, 2017, PARASITE VECTOR, V10, DOI 10.1186/s13071-017-2140-6
NR 65
TC 14
Z9 14
U1 1
U2 13
PU MDPI
PI BASEL
PA ST ALBAN-ANLAGE 66, CH-4052 BASEL, SWITZERLAND
EI 2075-4450
J9 INSECTS
JI Insects
PD DEC
PY 2020
VL 11
IS 12
AR 862
DI 10.3390/insects11120862
PG 13
WC Entomology
WE Science Citation Index Expanded (SCI-EXPANDED)
SC Entomology
GA PJ9PS
UT WOS:000602090400001
PM 33287264
OA Green Published, gold
DA 2025-07-26
ER

PT J
AU Osman, S
   Preet, R
AF Osman, S.
   Preet, R.
TI Dengue, chikungunya and Zika in GeoSentinel surveillance of
   international travellers: a literature review from 1995 to 2020
SO JOURNAL OF TRAVEL MEDICINE
LA English
DT Review
DE Travel; importation; systematic review; sexual transmission;
   autochthonous transmission; congenital Zika syndrome; Guillain-Barre
   syndrome
ID RETURNED TRAVELERS; VIRUS INTRODUCTION; ILLNESS; DISEASES; AFRICA;
   TRANSMISSION; EXPERIENCE; SPECTRUM; SPREAD; TRENDS
AB Introduction: GeoSentinel is a global surveillance network of travel medicine providers seeing ill-returned travellers. Much of our knowledge on health problems and infectious encountered by international travellers has evolved as a result of GeoSentinel surveillance, providing geographic and temporal trends in morbidity among travellers while contributing to improved pre-travel advice. We set out to synthesize epidemiological information, clinical manifestations and time trends for dengue, chikungunya and Zika in travellers as captured by GeoSentinel.
   Methods: We conducted a systematic literature search in PubMed on international travellers who presented with dengue, chikungunya or Zika virus infections to GeoSentinel sites around the world from 1995 until 2020.
   Results: Of 107 GeoSentinel publications, 42 articles were related to dengue, chikungunya and/or Zika. The final analyses and synthesis of and results presented here are based on the findings from 27 original articles covering the three arboviral diseases.
   Conclusions: Dengue is the most frequent arboviral disease encountered in travellers presenting to GeoSentinel sites, with increasing trends over the past two decades. In Southeast Asia, annual proportionate morbidity increased from 50 dengue cases per 1000 ill returned travellers in non-epidemic years to an average of 159 cases per 1000 travellers during epidemic years. The highest number of travellers with chikungunya virus infections was reported during the chikungunya outbreak in the Americas and the Caribbean in the years 2013-16. Zika was first reported by GeoSentinel already in 2012, but notifications peaked in the years 2016-17 reflecting the public health emergency in the Americas at the time.
C1 [Osman, S.; Preet, R.] Umea Univ, Fac Med, Dept Epidemiol & Global Hlth, S-90185 Umea, Sweden.
C3 Umea University
RP Preet, R (corresponding author), Umea Univ, Fac Med, Dept Epidemiol & Global Hlth, S-90185 Umea, Sweden.
EM raman.preet@umu.se
OI Osman, Sarah/0000-0003-1975-4382; Preet, Raman Kaur/0000-0002-4371-5941
FU ZikaPLAN, the European Union's Horizon 2020 research and innovation
   programme [734584]; H2020 Societal Challenges Programme [734584] Funding
   Source: H2020 Societal Challenges Programme
FX S.O. and R.P. are funded through ZikaPLAN, the European Union's Horizon
   2020 research and innovation programme under Grant Agreement No. 734584.
CR ADT B, 2018, J TRAVEL MED, V25
   Akrami KM, 2020, J TRAVEL MED, V27, DOI 10.1093/jtm/taaa165
   Althaus CL, 2016, PLOS MED, V13, DOI 10.1371/journal.pmed.1002157
   Angelo KM., 2020, J TRAVEL MED, V27
   Angelo KM, 2020, J TRAVEL MED, V27
   Angelo KM, 2020, J TRAVEL MED, V27
   Angelo KM, 2017, J TRAVEL MED, V24, DOI 10.1093/jtm/tax046
   Angelo KM, 2017, MALARIA J, V16, DOI 10.1186/s12936-017-1936-3
   [Anonymous], [No title captured]
   [Anonymous], [No title captured]
   [Anonymous], [No title captured]
   Biswas A, 2020, J TRAVEL MED, V27, DOI 10.1093/jtm/taaa001
   Blaizot R, 2020, CLIN EXP DERMATOL, V45, P580, DOI 10.1111/ced.14170
   Bocanegra C, 2016, J TRAVEL MED, V23, DOI 10.1093/jtm/tav033
   Boggild AK, 2019, J TRAVEL MED, V26
   Boggild AK, 2017, CAN MED ASSOC J, V189, pE334, DOI 10.1503/cmaj.161241
   Bogoch II, 2016, LANCET INFECT DIS, V16, P1237, DOI 10.1016/S1473-3099(16)30270-5
   Bonaparte M, 2019, J TRAVEL MED, V26, DOI 10.1093/jtm/taz078
   Brady OJ, 2020, ANNU REV ENTOMOL, V65, P191, DOI 10.1146/annurev-ento-011019-024918
   Calderwood C, 2019, J TRAVEL MED, V26, DOI 10.1093/jtm/taz033
   Connor B.A., 2019, J Travel Med, V26
   Diaz-Menendez M, 2020, EURO SURVEILL, V25
   Dudouet P, 2020, TRAVEL MED INFECT DI, V36, DOI 10.1016/j.tmaid.2020.101814
   Duong V, 2017, INT J INFECT DIS, V54, P121, DOI 10.1016/j.ijid.2016.11.420
   Durbin AP, 2019, J TRAVEL MED, V26, DOI 10.1093/jtm/tay153
   Epelboin L, 2017, J TRAVEL MED, V24, DOI 10.1093/jtm/tax028
   Foy BD, 2011, EMERG INFECT DIS, V17, P880, DOI 10.3201/eid1705.101939
   Freedman DO, 2006, NEW ENGL J MED, V354, P119, DOI 10.1056/NEJMoa051331
   Freedman DO, 1999, J TRAVEL MED, V6, P94, DOI 10.1111/j.1708-8305.1999.tb00839.x
   Gaunt MW, 2020, ANTIVIR RES, V174, DOI 10.1016/j.antiviral.2019.104676
   Gautret P, 2016, EURO SURVEILL, P21
   Gautret P, 2012, J TRAVEL MED, V19, P169, DOI 10.1111/j.1708-8305.2012.00613.x
   Goodyer L, 2018, J TRAVEL MED, V25, DOI 10.1093/jtm/tay005
   Grubaugh ND, 2019, CELL, V178, P1057, DOI 10.1016/j.cell.2019.07.018
   Gubler DJ, 2018, J TRAVEL MED, V25, DOI 10.1093/jtm/tay097
   Halstead S, 2019, J TRAVEL MED, V26, DOI 10.1093/jtm/taz062
   Hamer DH, 2017, ANN INTERN MED, V166, P99, DOI 10.7326/M16-1842
   Hamer DH, 2019, J TRAVEL MED, V26
   Hamer DH, 2018, J TRAVEL MED, V25
   Hamer DH, 2018, J TRAVEL MED, V25
   Ho YL, 2019, J TRAVEL MED, V26, DOI 10.1093/jtm/taz040
   Hunsperger E, 2019, J TRAVEL MED, V26, DOI 10.1093/jtm/taz092
   Javelle E, 2019, EURO SURVEILL, V24
   Jelinek T., 2009, EURO SURVEILL, V14
   Jensenius M, 2013, AM J TROP MED HYG, V88, P397, DOI 10.4269/ajtmh.12-0551
   Jentes ES, 2016, J TRAVEL MED, V23, DOI 10.1093/jtm/taw062
   Kailas EG, 2019, J TRAVEL MED, V26, DOI 10.1093/jtm/taz043
   Kain D, 2019, J TRAVEL MED, V26, DOI 10.1093/jtm/taz059
   Katanami Y, 2017, J TRAVEL MED, V24, DOI 10.1093/jtm/tax031
   Kwong JC, 2013, AM J TROP MED HYG, V89, P516, DOI 10.4269/ajtmh.13-0029
   Leder K, 2006, CLIN INFECT DIS, V43, P1185, DOI 10.1086/507893
   Leder K, 2017, PLOS ONE, V12, DOI 10.1371/journal.pone.0185689
   Leder K, 2013, EMERG INFECT DIS, V19, P1049, DOI 10.3201/eid1907.121573
   Leder K, 2013, ANN INTERN MED, V158, P456, DOI 10.7326/0003-4819-158-6-201303190-00005
   Liang D, 2017, PLOS ONE, V12, DOI 10.1371/journal.pone.0176710
   Libman M, 2019, J TRAVEL MED, V26
   Libman M, 2019, J TRAVEL MED, V26
   Liew CH, 2020, J TRAVEL MED, V27, DOI 10.1093/jtm/taz087
   Lillepold K, 2019, J TRAVEL MED, V26, DOI 10.1093/jtm/taz017
   Lopez LF, 2016, B MATH BIOL, V78, P185, DOI 10.1007/s11538-015-0135-z
   Luna EJA, 2018, J TRAVEL MED, V25
   Massad E, 2017, EPIDEMIOL INFECT, V145, P2303, DOI 10.1017/S0950268817001200
   Massad E, 2018, SCI REP-UK, V8, DOI 10.1038/s41598-018-22590-5
   McCarthy AE, 2013, CLIN INFECT DIS, V56, P925, DOI 10.1093/cid/cis1016
   Mendelson M, 2014, EMERG INFECT DIS, V20, P532, DOI 10.3201/eid2004.131128
   Mendelson M, 2010, AM J TROP MED HYG, V82, P991, DOI 10.4269/ajtmh.2010.10-0198
   Mohammed HP, 2010, J TRAVEL MED, V17, P8, DOI 10.1111/j.1708-8305.2009.00374.x
   Molton JS, 2018, J TRAVEL MED, V25, DOI 10.1093/jtm/tay023
   Mullen L, 2020, BMJ GLOB HEALTH, V5, DOI 10.1136/bmjgh-2020-002502
   Nakayama E, 2018, J TRAVEL MED, V25, DOI 10.1093/jtm/tax072
   Nasserie T, 2019, J TRAVEL MED, V26, DOI 10.1093/jtm/taz028
   Noël H, 2014, EUROSURVEILLANCE, V19, P2, DOI 10.2807/1560-7917.ES2014.19.28.20855
   O'Reilly KM, 2018, BMC MED, V16, DOI 10.1186/s12916-018-1158-8
   Orsborne J, 2016, PLOS ONE, V11, DOI 10.1371/journal.pone.0152805
   Pearce JC, 2018, J TRAVEL MED, V25, DOI 10.1093/jtm/tay009
   Quam MB, 2016, J TRAVEL MED, V23, DOI 10.1093/jtm/taw059
   Reno E, 2019, J TRAVEL MED, V26, DOI 10.1093/jtm/taz008
   Rezza G, 2018, J TRAVEL MED, V25, DOI 10.1093/jtm/tay004
   Rocklöv J, 2016, EBIOMEDICINE, V9, P250, DOI 10.1016/j.ebiom.2016.06.009
   Salzer HJF, 2018, J TRAVEL MED, V25, DOI 10.1093/jtm/tay055
   Savini H, 2013, EMERG INFECT DIS, V19, P1297, DOI 10.3201/eid1908.121739
   Schwartz E, 2008, EMERG INFECT DIS, V14, P1081, DOI 10.3201/eid1407.071412
   Semenza JC, 2019, J TRAVEL MED, V26, DOI 10.1093/jtm/taz026
   Shinohara K, 2016, J TRAVEL MED, V23, DOI 10.1093/jtm/tav011
   Sokal A, 2017, J TRAVEL MED, V24, DOI 10.1093/jtm/taw066
   Steffen R, 2018, J TRAVEL MED, V25, DOI 10.1093/jtm/tay046
   Tatem AJ, 2012, PARASITOLOGY, V139, P1816, DOI 10.1017/S0031182012000352
   Terry AC, 2018, J TRAVEL MED, V25
   Torresi J, 2017, J TRAVEL MED, V24, DOI 10.1093/jtm/tax064
   Tuite AR, 2020, J TRAVEL MED, V27, DOI 10.1093/jtm/taaa070
   Tuite AR, 2019, J TRAVEL MED, V26, DOI 10.1093/jtm/taz063
   Van Bortel W, 2014, EUROSURVEILLANCE, V19, P17, DOI 10.2807/1560-7917.ES2014.19.13.20759
   Vouga M, 2019, J TRAVEL MED, V26, DOI 10.1093/jtm/taz077
   Wang G, 2018, J TRAVEL MED, V25, DOI 10.1093/jtm/tay022
   Wilder-Smith A, 2018, J TRAVEL MED, V25
   Wilder-Smith AJ., 2019, J Travel Med, V26
   Wilder-Smith A, 2008, MED CLIN N AM, V92, P1377, DOI 10.1016/j.mcna.2008.07.002
   Wilder-Smith A, 2018, J TRAVEL MED, V25, DOI 10.1093/jtm/tay139
   Wilder-Smith A, 2018, CURR INFECT DIS REP, V20, DOI 10.1007/s11908-018-0656-3
   Wilder-Smith A, 2019, LANCET INFECT DIS, V19, pE31, DOI 10.1016/S1473-3099(18)30494-8
   Wilder-Smith A, 2018, J TRAVEL MED, V25, DOI 10.1093/jtm/tay057
   Wilson ME, 2014, CLIN INFECT DIS, V58, P1347, DOI 10.1093/cid/ciu122
   Zhang J, 2016, J TRAVEL MED, V23
   Zhang Q, 2017, P NATL ACAD SCI USA, V114, pE4334, DOI 10.1073/pnas.1620161114
NR 104
TC 46
Z9 46
U1 1
U2 6
PU OXFORD UNIV PRESS INC
PI CARY
PA JOURNALS DEPT, 2001 EVANS RD, CARY, NC 27513 USA
SN 1195-1982
EI 1708-8305
J9 J TRAVEL MED
JI J. Travel Med.
PD DEC
PY 2020
VL 27
IS 8
AR taaa222
DI 10.1093/jtm/taaa222
PG 15
WC Public, Environmental & Occupational Health; Infectious Diseases;
   Medicine, General & Internal
WE Science Citation Index Expanded (SCI-EXPANDED)
SC Public, Environmental & Occupational Health; Infectious Diseases;
   General & Internal Medicine
GA PQ9BJ
UT WOS:000606836400035
PM 33258476
DA 2025-07-26
ER

PT J
AU Parihar, K
   Telang, M
   Ovhal, A
AF Parihar, Kashmira
   Telang, Manasi
   Ovhal, Ankita
TI A patent review on strategies for biological control of mosquito vector
SO WORLD JOURNAL OF MICROBIOLOGY & BIOTECHNOLOGY
LA English
DT Review
DE Biocontrol; Genetic modification; Mosquito vector; Patent landscape
AB Mosquitoes are the vectors responsible for transmitting serious and life-threatening diseases such as malaria, dengue, yellow fever, chikungunya and lymphatic filariasis. Very few effective vaccines or drugs have been developed so far to prevent or treat these diseases, highlighting a need for vector control. This paper presents a comprehensive technology overview of patent documents disclosing biological agents for mosquito control. The patent analysis revealed that comparable number of patent documents were filed in two technology categories: non-recombinant agents and genetically modified (GM) agents. In the category of non-recombinant agents, toxic peptides from microbes and biological consortia seemed to be the earliest technology noted right from the year 1965 whereas the patent filings for suppression of mosquito population using genetic modification techniques have emerged from the year 2000 onwards. The United States of America is the leading patent filing jurisdiction followed by China and the Great Britain. Academic institutes have filed higher number of patent applications as compared to private companies. University of Florida was found to be the leading patent filing entity and its patents were focused on suppression of vector population using techniques such as release of insects with dominant lethal (RIDL) and RNA interference (RNAi).
C1 [Parihar, Kashmira; Telang, Manasi; Ovhal, Ankita] CSIR, Unit Res & Dev Informat Prod CSIR URDIP, Survey 113,114,NCL Estate,Dr Homi Bhabha Rd, Pune 411008, Maharashtra, India.
C3 Council of Scientific & Industrial Research (CSIR) - India
RP Telang, M (corresponding author), CSIR, Unit Res & Dev Informat Prod CSIR URDIP, Survey 113,114,NCL Estate,Dr Homi Bhabha Rd, Pune 411008, Maharashtra, India.
EM manasit@urdip.res.in
OI Telang, Manasi/0000-0002-4956-5200
FU Council of Scientific and Industrial Research-Unit for Research and
   Development of Information Products (CSIR-URDIP), India
FX Kashmira Parihar and Ankita Ovhal thank Council of Scientific and
   Industrial Research-Unit for Research and Development of Information
   Products (CSIR-URDIP), India for Project Fellowship.
CR Alphey L, 2014, PLOS PATHOG, V10, DOI 10.1371/journal.ppat.1003909
   Alphey L, 2013, PATHOG GLOB HEALTH, V107, P170, DOI 10.1179/2047773213Y.0000000095
   Anders KL, 2018, TRIALS, V19, DOI 10.1186/s13063-018-2670-z
   Bansal R, 2012, INT J BIOL SCI, V8, P1323, DOI 10.7150/ijbs.4189
   Barry N, 2020, MALARIA J, V19, DOI 10.1186/s12936-020-03277-7
   Benelli G, 2016, INSECTS, V7, DOI 10.3390/insects7040052
   Blumberg BJ, 2016, GENETIC CONTROL OF MALARIA AND DENGUE, P335
   Borovsky D., 2011, Pestycydy, P5
   Delecluse A., 2000, ENTOMOPATHOGENIC BAC, P101
   Evans BR, 2019, SCI REP-UK, V9, DOI 10.1038/s41598-019-49660-6
   Farajollahi A, 2011, INFECT GENET EVOL, V11, P1577, DOI 10.1016/j.meegid.2011.08.013
   Federici BA, 2003, J EXP BIOL, V206, P3877, DOI 10.1242/jeb.00643
   Lees RS, 2015, CURR OPIN INSECT SCI, V10, P156, DOI 10.1016/j.cois.2015.05.011
   Meghani Z, 2018, PLOS NEGLECT TROP D, V12, DOI 10.1371/journal.pntd.0006501
   Mier-y-Teran-Romero L, 2017, PLOS NEGLECT TROP D, V11, DOI 10.1371/journal.pntd.0005683
   Pillai AB, 2017, INSECT MOL BIOL, V26, P127, DOI 10.1111/imb.12282
   Vogel E, 2019, FRONT PHYSIOL, V9, DOI 10.3389/fphys.2018.01912
   Wilke ABB, 2019, SCI REP-UK, V9, DOI 10.1038/s41598-019-51787-5
   Yen PS, 2020, PATHOGENS, V9, DOI 10.3390/pathogens9050404
   Zhang Q, 2017, INSECT SCI, V24, P714, DOI 10.1111/1744-7917.12401
NR 20
TC 9
Z9 9
U1 2
U2 31
PU SPRINGER
PI DORDRECHT
PA VAN GODEWIJCKSTRAAT 30, 3311 GZ DORDRECHT, NETHERLANDS
SN 0959-3993
EI 1573-0972
J9 WORLD J MICROB BIOT
JI World J. Microbiol. Biotechnol.
PD DEC
PY 2020
VL 36
IS 12
AR 187
DI 10.1007/s11274-020-02960-w
PG 23
WC Biotechnology & Applied Microbiology
WE Science Citation Index Expanded (SCI-EXPANDED)
SC Biotechnology & Applied Microbiology
GA OV1CG
UT WOS:000591956300001
PM 33230723
DA 2025-07-26
ER

PT J
AU Piantadosi, A
   Kanjilal, S
AF Piantadosi, Anne
   Kanjilal, Sanjat
TI Diagnostic Approach for Arboviral Infections in the United States
SO JOURNAL OF CLINICAL MICROBIOLOGY
LA English
DT Review
DE eastern equine encephalitis virus; Jamestown Canyon virus; La Crosse
   virus; Powassan virus; St. Louis encephalitis virus; West Nile virus;
   arbovirus; encephalitis
ID WEST-NILE-VIRUS; LOUIS-ENCEPHALITIS-VIRUS; LINKED IMMUNOSORBENT ASSAYS;
   EASTERN EQUINE ENCEPHALITIS; JAMESTOWN CANYON VIRUS; MICROSPHERE-BASED
   IMMUNOASSAY; IMMUNOGLOBULIN-G IGG; CHAIN-REACTION ASSAY; POWASSAN VIRUS;
   CALIFORNIA SEROGROUP
AB Domestic arthropod-borne viruses (arboviruses) are single-stranded RNA viruses, the most common of which include the mosquito-borne West Nile virus, St. Louis encephalitis virus, La Crosse virus, Jamestown Canyon virus, and eastern equine encephalitis virus, as well as the tick-borne Powassan virus. Previously con sidered rare infections, they have been detected with increasing frequency over the past 2 decades. Here, we present an overview of the domestic arboviruses listed above and describe the modalities employed to diagnose infection. Global arboviruses, including dengue virus, Zika virus, and chikungunya virus, have also been increasingly detected in the United States within the last 5 years but are not a focus of this minireview. Typical manifestations of arbovirus infection range from no symptoms, to meningitis or encephalitis, to death. Serologies are the standard means of diagnosis in the laboratory, since most viruses have a short period of replication, limiting the utility of molecular tests. The interpretation of serologies is confounded by antibody cross-reactivity with viruses belonging to the same serogroup and by long-lasting antibodies from prior infections. Next-generation assays have improved performance by increasing antigen purity, selecting optimal epitopes, and improving interpretive algorithms, but challenges remain. Due to cross-reactivity, a positive first-line serology test requires confirmation by either a plaque reduction neutralization test or detection of seroconversion or a 4-fold rise in virus-specific IgM or IgG antibody titers from acuteand convalescent-phase sera. The use of molecular diagnostics, such as reverse transcription PCR or unbiased metagenomic sequencing, is limited to the minority of patients who present with ongoing viremia or central nervous system replication. With the continued expansion of vector range, the diagnosis of domestic arboviruses will become an increasingly important task for generalists and specialists alike.
C1 [Piantadosi, Anne] Emory Univ, Sch Med, Dept Pathol & Lab Med, Atlanta, GA 30322 USA.
   [Piantadosi, Anne] Emory Univ, Sch Med, Dept Med, Div Infect Dis, Atlanta, GA 30322 USA.
   [Kanjilal, Sanjat] Harvard Med Sch, Boston, MA 02115 USA.
   [Kanjilal, Sanjat] Harvard Pilgrim Healthcare Inst, Dept Populat Med, Boston, MA USA.
   [Kanjilal, Sanjat] Brigham & Womens Hosp, Div Infect Dis, 75 Francis St, Boston, MA 02115 USA.
C3 Emory University; Emory University; Harvard University; Harvard Medical
   School; Harvard Pilgrim Health Care; Harvard University; Harvard
   University Medical Affiliates; Brigham & Women's Hospital
RP Piantadosi, A (corresponding author), Emory Univ, Sch Med, Dept Pathol & Lab Med, Atlanta, GA 30322 USA.; Piantadosi, A (corresponding author), Emory Univ, Sch Med, Dept Med, Div Infect Dis, Atlanta, GA 30322 USA.
EM anne.piantadosi@emory.edu
RI Piantadosi, Anne/ABC-7451-2020
OI Piantadosi, Anne/0000-0002-5942-1534; Kanjilal,
   Sanjat/0000-0002-1221-5725
CR Alonso-Padilla J, 2010, J VIROL METHODS, V166, P37, DOI 10.1016/j.jviromet.2010.02.013
   Bai FW, 2019, PATHOGENS, V8, DOI 10.3390/pathogens8040193
   Barzon L, 2013, J INFECT DIS, V208, P1086, DOI 10.1093/infdis/jit290
   Basile AJ, 2013, PLOS ONE, V8, DOI 10.1371/journal.pone.0075670
   Beasley DWC, 2004, J CLIN MICROBIOL, V42, P2759, DOI 10.1128/JCM.42.6.2759-2765.2004
   Burakoff A, 2018, MMWR-MORBID MORTAL W, V67, P13, DOI 10.15585/mmwr.mm6701a3
   Burkhalter KL, 2014, J AM MOSQUITO CONTR, V30, P21, DOI 10.2987/13-6386.1
   Busch MP, 2008, J INFECT DIS, V198, P984, DOI 10.1086/591467
   CALISHER CH, 1994, CLIN MICROBIOL REV, V7, P89, DOI 10.1128/CMR.7.1.89-116.1994
   CALISHER CH, 1989, J GEN VIROL, V70, P37, DOI 10.1099/0022-1317-70-1-37
   Cavanaugh CE, 2017, CLIN INFECT DIS, V65, P1043, DOI 10.1093/cid/cix435
   Centers for Disease Control and Prevention, 2008, MMWR-MORBID MORTAL W, V58, P458
   Centers for Disease Control and Prevention, 2024, Arboviral diseases, neuroinvasive and nonneuroinvasive: 2015 case definition cited
   Centers for Disease Control and Prevention, 2020, ZIK VIR STAT MAPS
   Centers for Disease Control and Prevention, 2020, CHIK VIR GEOGR DISTR
   Centers for Disease Control and Prevention, 2020, DENG STAT MAPS
   Chao DY, 2015, J CLIN MICROBIOL, V53, P557, DOI 10.1128/JCM.02735-14
   Chiu CY, 2017, EMERG INFECT DIS, V23, P1694, DOI 10.3201/eid2310.161986
   Curren EJ, 2018, MMWR-MORBID MORTAL W, V67, P1137, DOI 10.15585/mmwr.mm6741a1
   Davis LE, 2008, NEUROL CLIN, V26, P727, DOI 10.1016/j.ncl.2008.03.012
   Deng XD, 2020, NAT MICROBIOL, V5, P443, DOI 10.1038/s41564-019-0637-9
   Deresiewicz RL, 1997, NEW ENGL J MED, V336, P1867, DOI 10.1056/NEJM199706263362604
   Frost HM, 2017, EMERG INFECT DIS, V23, P1384, DOI 10.3201/eid2308.161971
   Gaudin M, 2018, FRONT MICROBIOL, V9, DOI 10.3389/fmicb.2018.02924
   Gill CM, 2019, SEMIN NEUROL, V39, P419, DOI 10.1055/s-0039-1687839
   GRIMSTAD PR, 1986, AM J TROP MED HYG, V35, P376, DOI 10.4269/ajtmh.1986.35.376
   Grimstad PR, 2001, ENCY ARTHROPOD TRANS
   Guarner J, 2019, SEMIN DIAGN PATHOL, V36, P170, DOI 10.1053/j.semdp.2019.04.009
   Harding S, 2019, EPIDEMIOL INFECT, V147, DOI 10.1017/S0950268818003096
   Hogrefe WR, 2004, J CLIN MICROBIOL, V42, P4641, DOI 10.1128/JCM.42.10.4641-4648.2004
   Holmes DA, 2005, J CLIN MICROBIOL, V43, P3227, DOI 10.1128/JCM.43.7.3227-3236.2005
   Huang C, 1999, CLIN INFECT DIS, V28, P1294, DOI 10.1086/514789
   Hunsperger E., 2015, MANUAL CLIN MICROBIO, V2, p1644 
   Johnson AJ, 2005, CLIN DIAGN LAB IMMUN, V12, P566, DOI 10.1128/CDLI.12.5.566-574.2005
   Johnson AJ, 2007, CLIN VACCINE IMMUNOL, V14, P1084, DOI 10.1128/CVI.00115-07
   Kerkhof K, 2020, TRENDS MICROBIOL, V28, P276, DOI 10.1016/j.tim.2019.11.005
   Kinsella CM, 2020, EMERG MICROBES INFEC, V9, P903, DOI 10.1080/22221751.2020.1756697
   Koraka P, 2002, MICROBES INFECT, V4, P1209, DOI 10.1016/S1286-4579(02)01647-7
   Krow-Lucal E, 2017, MMWR-MORBID MORTAL W, V66, P51, DOI 10.15585/mmwr.mm6602a3
   Lambert AJ, 2005, J CLIN MICROBIOL, V43, P1885, DOI 10.1128/JCM.43.4.1885-1889.2005
   Lednicky JA, 2019, CLIN INFECT DIS, V68, P143, DOI 10.1093/cid/ciy485
   Levett PN, 2005, J CLIN MICROBIOL, V43, P5873, DOI 10.1128/JCM.43.12.5873-5875.2005
   Lew Rachel J, 2018, Hawaii J Med Public Health, V77, P315
   Lindsey NP, 2015, MMWR-MORBID MORTAL W, V64, P929, DOI 10.15585/mmwr.mm6434a1
   Lindsey Nicole P., 2010, Morbidity and Mortality Weekly Report, V59, P1
   Lustig Y, 2016, J CLIN MICROBIOL, V54, P2294, DOI 10.1128/JCM.01283-16
   Malan AK, 2004, J CLIN MICROBIOL, V42, P727, DOI 10.1128/JCM.42.2.727-733.2004
   Malan AK, 2003, AM J CLIN PATHOL, V119, P508, DOI 10.1309/WJJ7UE42DFHTTF1X
   Martin DA, 2000, J CLIN MICROBIOL, V38, P1823, DOI 10.1128/JCM.38.5.1823-1826.2000
   Martin DA, 2004, CLIN DIAGN LAB IMMUN, V11, P1130, DOI 10.1128/CDLI.11.6.1130-1133.2004
   Martin DA, 2002, CLIN DIAGN LAB IMMUN, V9, P544, DOI 10.1128/CDLI.9.3.544-549.2002
   Matkovic E, 2019, AM J TROP MED HYG, V100, P445, DOI 10.4269/ajtmh.18-0575
   Mayo D, 2001, EMERG INFECT DIS, V7, P911
   McDonald E, 2019, MMWR-MORBID MORTAL W, V68, P673, DOI 10.15585/mmwr.mm6831a1
   McJunkin JE, 2001, NEW ENGL J MED, V344, P801, DOI 10.1056/NEJM200103153441103
   Meehan PJ, 2000, EPIDEMIOL INFECT, V125, P181, DOI 10.1017/S0950268899004227
   Morens DM, 2019, NEW ENGL J MED, V381, P1989, DOI 10.1056/NEJMp1914328
   Mostashari F, 2001, LANCET, V358, P261, DOI 10.1016/S0140-6736(01)05480-0
   Mukerji SS, 2016, NEUROHOSPITALIST, V6, P29, DOI 10.1177/1941874415578533
   Muller DA, 2017, J INFECT DIS, V215, pS89, DOI 10.1093/infdis/jiw649
   Myhrvold C, 2018, SCIENCE, V360, P444, DOI 10.1126/science.aas8836
   Nash D, 2001, NEW ENGL J MED, V344, P1807, DOI 10.1056/NEJM200106143442401
   Natrajan MS, 2019, J CLIN MICROBIOL, V57, DOI 10.1128/JCM.00350-19
   Panella NA, 2005, EMERG INFECT DIS, V11, P1633, DOI 10.3201/eid1110.040394
   Pastula DM, 2015, AM J TROP MED HYG, V93, P384, DOI 10.4269/ajtmh.15-0196
   Piantadosi A, 2018, CLIN INFECT DIS, V66, P789, DOI 10.1093/cid/cix792
   Piantadosi A, 2016, CLIN INFECT DIS, V62, P707, DOI 10.1093/cid/civ1005
   Pouch SM, 2019, CLIN INFECT DIS, V69, P450, DOI 10.1093/cid/ciy923
   Purdy DE, 2004, J CLIN MICROBIOL, V42, P4709, DOI 10.1128/JCM.42.10.4709-4717.2004
   Rathore APS, 2020, FRONT IMMUNOL, V11, DOI 10.3389/fimmu.2020.00334
   Ré V, 2008, ENFERM INFEC MICR CL, V26, P10, DOI 10.1157/13114389
   Reisen WK, 1997, AM J TROP MED HYG, V57, P526, DOI 10.4269/ajtmh.1997.57.526
   Roberson JA, 2007, J CLIN MICROBIOL, V45, P3167, DOI 10.1128/JCM.01143-07
   Rodino KG, 2020, CLIN CHEM, V66, P537, DOI 10.1093/clinchem/hvaa040
   Roehrig JT, 2003, EMERG INFECT DIS, V9, P376, DOI 10.3201/eid0903.020531
   Sambri V, 2013, VIRUSES-BASEL, V5, P2329, DOI 10.3390/v5102329
   Savard Martin, 2018, Epilepsia Open, V3, P286, DOI 10.1002/epi4.12113
   Sejvar JJ, 2003, JAMA-J AM MED ASSOC, V290, P511, DOI 10.1001/jama.290.4.511
   Sherwood JA, 2015, J CLIN MICROBIOL, V53, P2768, DOI 10.1128/JCM.00647-15
   Shi PY, 2001, J CLIN MICROBIOL, V39, P1264, DOI 10.1128/JCM.39.4.1264-1271.2001
   Smith RP, 2019, EMERG INFECT DIS, V25, P804, DOI 10.3201/eid2504.180202
   Solomon IH, 2017, OPEN FORUM INFECT DI, V4, DOI 10.1093/ofid/ofx021
   Tan Y, 2018, J VIROL, V92, DOI 10.1128/JVI.00074-18
   Tardei G, 2000, J CLIN MICROBIOL, V38, P2232
   Tavakoli NP, 2009, NEW ENGL J MED, V360, P2099, DOI 10.1056/NEJMoa0806326
   Thomm AM, 2018, MSPHERE, V3, DOI [10.1128/mSphere.00467-17, 10.1128/msphere.00467-17]
   Waggoner JJ, 2016, J CLIN MICROBIOL, V54, P860, DOI 10.1128/JCM.00279-16
   Wang H, 2009, DIAGN MICR INFEC DIS, V65, P150, DOI 10.1016/j.diagmicrobio.2009.07.001
   Welch RJ, 2008, J CLIN LAB ANAL, V22, P362, DOI 10.1002/jcla.20271
   Wilson MR, 2017, AM J TRANSPLANT, V17, DOI 10.1111/ajt.14058
   Yendell SJ, 2015, VECTOR-BORNE ZOONOT, V15, P311, DOI 10.1089/vbz.2014.1755
   Zanoni F, 2020, EXP CLIN TRANSPLANT, V18, P385, DOI 10.6002/ect.2018.0107
NR 92
TC 50
Z9 54
U1 1
U2 20
PU AMER SOC MICROBIOLOGY
PI WASHINGTON
PA 1752 N ST NW, WASHINGTON, DC 20036-2904 USA
SN 0095-1137
EI 1098-660X
J9 J CLIN MICROBIOL
JI J. Clin. Microbiol.
PD DEC
PY 2020
VL 58
IS 12
AR e01926-19
DI 10.1128/JCM.01926-19
PG 12
WC Microbiology
WE Science Citation Index Expanded (SCI-EXPANDED)
SC Microbiology
GA OU9FK
UT WOS:000591828800017
PM 32938736
OA Green Published
DA 2025-07-26
ER

PT J
AU Pijlman, GP
   Grose, C
   Hick, TAH
   Breukink, HE
   van den Braak, R
   Abbo, SR
   Geertsema, C
   van Oers, MM
   Martens, DE
   Esposito, D
AF Pijlman, Gorben P.
   Grose, Carissa
   Hick, Tessy A. H.
   Breukink, Herman E.
   van den Braak, Robin
   Abbo, Sandra R.
   Geertsema, Corinne
   van Oers, Monique M.
   Martens, Dirk E.
   Esposito, Dominic
TI Relocation of the attTn7 Transgene Insertion Site in Bacmid DNA Enhances
   Baculovirus Genome Stability and Recombinant Protein Expression in
   Insect Cells
SO VIRUSES-BASEL
LA English
DT Article
DE baculovirus; insect cells; bacmid; Tn7; genome stability; protein
   expression; chikungunya virus; VLPs; bioreactor
ID VIRUS-LIKE PARTICLES; VECTOR SYSTEM; INFECTION; VACCINES;
   IDENTIFICATION; OPPORTUNITIES; MULTIPLICITY; REPLICATION; PLATFORM;
   PASSAGE
AB Baculovirus expression vectors are successfully used for the commercial production of complex (glyco)proteins in eukaryotic cells. The genome engineering of single-copy baculovirus infectious clones (bacmids) in E. coli has been valuable in the study of baculovirus biology, but bacmids are not yet widely applied as expression vectors. An important limitation of first-generation bacmids for large-scale protein production is the rapid loss of gene of interest (GOI) expression. The instability is caused by the mini-F replicon in the bacmid backbone, which is non-essential for baculovirus replication in insect cells, and carries the adjacent GOI in between attTn7 transposition sites. In this paper, we test the hypothesis that relocation of the attTn7 transgene insertion site away from the mini-F replicon prevents deletion of the GOI, thereby resulting in higher and prolonged recombinant protein expression levels. We applied lambda red genome engineering combined with SacB counterselection to generate a series of bacmids with relocated attTn7 sites and tested their performance by comparing the relative expression levels of different GOIs. We conclude that GOI expression from the odv-e56 (pif-5) locus results in higher overall expression levels and is more stable over serial passages compared to the original bacmid. Finally, we evaluated this improved next-generation bacmid during a bioreactor scale-up of Sf9 insect cells in suspension to produce enveloped chikungunya virus-like particles as a model vaccine.
C1 [Pijlman, Gorben P.; Hick, Tessy A. H.; Breukink, Herman E.; van den Braak, Robin; Abbo, Sandra R.; Geertsema, Corinne; van Oers, Monique M.] Wageningen Univ, Lab Virol, Droevendaalsesteeg 1, NL-6708 PB Wageningen, Netherlands.
   [Grose, Carissa; Esposito, Dominic] Leidos Biomed Res Inc, Frederick Natl Lab Canc Res, Prot Express Lab, Canc Res Technol Program, Inc POB B, Frederick, MD 21702 USA.
   [Martens, Dirk E.] Wageningen Univ, Bioproc Engn, Droevendaalsesteeg 1, NL-6708 PB Wageningen, Netherlands.
C3 Wageningen University & Research; National Institutes of Health (NIH) -
   USA; NIH National Cancer Institute (NCI); Frederick National Laboratory
   for Cancer Research; Wageningen University & Research
RP Pijlman, GP (corresponding author), Wageningen Univ, Lab Virol, Droevendaalsesteeg 1, NL-6708 PB Wageningen, Netherlands.
EM gorben.pijlman@wur.nl; carissa.grose@nih.gov; tessy.hick@wur.nl;
   herman.breukink@agilent.com; robinvandenbraak@hotmail.com;
   sandra.abbo@wur.nl; corinne.geertsema@wur.nl; monique.vanoers@wur.nl;
   dirk.martens@wur.nl; dom.esposito@nih.gov
RI Hick, Tessy/JCD-8968-2023
OI van den Braak, Robin/0000-0002-7492-0614; Pijlman,
   Gorben/0000-0001-9301-0408; Hick, Tessy/0000-0002-6066-6475; Esposito,
   Dominic/0000-0002-9987-1687
FU National Cancer Institute, National Institutes of Health
   [HHSN261200800001E]
FX This project was funded completely or in part by federal funds from the
   National Cancer Institute, National Institutes of Health, under contract
   number HHSN261200800001E. The content of this publication does not
   necessarily reflect the views or policies of the Department of Health
   and Human Services, nor does any mention of trade names, commercial
   products, or organizations imply endorsement by the U.S. Government.
CR Amanat F, 2020, IMMUNITY, V52, P583, DOI 10.1016/j.immuni.2020.03.007
   Berger I, 2004, NAT BIOTECHNOL, V22, P1583, DOI 10.1038/nbt1036
   Boogaard B, 2019, J GEN VIROL, V100, P669, DOI 10.1099/jgv.0.001200
   Doverskog M, 2000, BIOTECHNOL PROGR, V16, P837, DOI 10.1021/bp000108i
   Felberbaum RS, 2015, BIOTECHNOL J, V10, P702, DOI 10.1002/biot.201400438
   Guebre-Xabier M, 2020, VACCINE, V38, P7892, DOI 10.1016/j.vaccine.2020.10.064
   Hikke MC, 2016, BIOTECHNOL J, V11, P266, DOI 10.1002/biot.201500147
   Javed MA, 2017, J VIROL, V91, DOI 10.1128/JVI.02115-16
   Kost TA, 2016, ADV EXP MED BIOL, V896, P187, DOI 10.1007/978-3-319-27216-0_12
   LUCKOW VA, 1993, J VIROL, V67, P4566, DOI 10.1128/JVI.67.8.4566-4579.1993
   Maranga L, 2003, BIOTECHNOL BIOENG, V84, P245, DOI 10.1002/bit.10773
   Mehalko JL, 2016, J BIOTECHNOL, V238, P1, DOI [10.1016/j.jbiotec.2016.002, 10.1016/j.jbiotec.2016.09.002]
   Metz SW, 2016, METHODS MOL BIOL, V1426, P297, DOI 10.1007/978-1-4939-3618-2_27
   Metz SW, 2013, VACCINE, V31, P6092, DOI 10.1016/j.vaccine.2013.09.045
   Metz SW, 2013, PLOS NEGLECT TROP D, V7, DOI 10.1371/journal.pntd.0002124
   Metz SW, 2011, VIROL J, V8, DOI 10.1186/1743-422X-8-353
   Metz SW, 2011, J INVERTEBR PATHOL, V107, pS16, DOI 10.1016/j.jip.2011.05.002
   Mortola E, 2004, FEBS LETT, V576, P174, DOI 10.1016/j.febslet.2004.09.009
   Noad RJ, 2009, BMC MOL BIOL, V10, DOI 10.1186/1471-2199-10-87
   Peng K, 2011, J VIROL, V85, P10710, DOI 10.1128/JVI.05110-11
   Pijlman GP, 2004, BIOTECHNOL BIOENG, V87, P743, DOI 10.1002/bit.20178
   Pijlman GP, 2003, J GEN VIROL, V84, P2669, DOI 10.1099/vir.0.19438-0
   Pijlman GP, 2003, J GEN VIROL, V84, P2041, DOI 10.1099/vir.0.19133-0
   Pijlman GP, 2002, J VIROL, V76, P5605, DOI 10.1128/JVI.76.11.5605-5611.2002
   Pijlman GP, 2001, VIROLOGY, V283, P132, DOI 10.1006/viro.2001.0854
   Possee RD, 2016, METHODS MOL BIOL, V1350, P51, DOI 10.1007/978-1-4939-3043-2_3
   Radford KM, 1997, CYTOTECHNOLOGY, V24, P73, DOI 10.1023/A:1007962903435
   Radford KM, 1997, BIOTECHNOL BIOENG, V56, P32, DOI 10.1002/(SICI)1097-0290(19971005)56:1<32::AID-BIT4>3.0.CO;2-W
   Serrano A, 2015, J INVERTEBR PATHOL, V126, P43, DOI 10.1016/j.jip.2015.01.008
   Summers MD, 2006, ADV VIRUS RES, V68, P3, DOI 10.1016/S0065-3527(06)68001-9
   van Oers MM, 2015, J GEN VIROL, V96, P6, DOI 10.1099/vir.0.067108-0
   van Oers MM, 2011, J INVERTEBR PATHOL, V107, pS3, DOI 10.1016/j.jip.2011.05.001
   Vieira HLA, 2005, J BIOTECHNOL, V120, P72, DOI 10.1016/j.jbiotec.2005.03.026
   Wagner JM, 2014, PLOS ONE, V9, DOI 10.1371/journal.pone.0094401
   Wang HZ, 2003, VIRUS RES, V97, P57, DOI 10.1016/j.virusres.2003.07.001
   Wong KTK, 1996, BIOTECHNOL BIOENG, V49, P659, DOI 10.1002/(SICI)1097-0290(19960320)49:6<659::AID-BIT7>3.0.CO;2-N
   Zheng YZ, 1999, BIOTECHNOL BIOENG, V65, P600, DOI 10.1002/(SICI)1097-0290(19991205)65:5<600::AID-BIT13>3.0.CO;2-K
   Zwart MP, 2013, J BIOL PHYS, V39, P327, DOI 10.1007/s10867-013-9317-9
NR 38
TC 21
Z9 25
U1 1
U2 12
PU MDPI
PI BASEL
PA ST ALBAN-ANLAGE 66, CH-4052 BASEL, SWITZERLAND
EI 1999-4915
J9 VIRUSES-BASEL
JI Viruses-Basel
PD DEC
PY 2020
VL 12
IS 12
AR 1448
DI 10.3390/v12121448
PG 17
WC Virology
WE Science Citation Index Expanded (SCI-EXPANDED)
SC Virology
GA PK2YR
UT WOS:000602317700001
PM 33339324
OA gold, Green Published
DA 2025-07-26
ER

PT J
AU Sahoo, B
   Gudigamolla, NK
   Chowdary, TK
AF Sahoo, Bibekananda
   Gudigamolla, Naresh Kumar
   Chowdary, Tirumala Kumar
TI Acidic pH-Induced Conformational Changes in Chikungunya Virus Fusion
   Protein E1: a Spring-Twisted Region in the Domain I-III Linker Acts as a
   Hinge Point for Swiveling Motion of Domains
SO JOURNAL OF VIROLOGY
LA English
DT Article
DE acidic pH trigger; alphavirus entry; chikungunya virus; class II fusion;
   protein; domain I and III linker; domain swiveling; fusion protein E1;
   prefusion; conformation
ID SEMLIKI-FOREST-VIRUS; HISTIDINE-RESIDUES; ENVELOPE PROTEINS; SINDBIS
   VIRUS; MEMBRANE; ACTIVATION; INTERMEDIATE; ENTRY
AB Chikungunya virus (CHIKV), a mosquito-transmitted alphavirus, enters a cell through endocytosis, followed by viral and cell membrane fusion. The fusion protein, E1, undergoes an acid pH-induced preto postfusion conformation change during membrane fusion. As part of the conformation change, E1 dissociates from the receptor binding protein, E2, and swivels its domains I and II over domain III to form an extended intermediate and then eventually to form a postfusion hairpin homotrimer. In this study, we tested if the domain I-III linker acts as a "hinge" for the swiveling motion of E1 domains. We found a conserved spring-twisted structure in the linker, stabilized by a salt bridge between a conserved arginine-aspartic acid pair, as a "hinge point" for domain swiveling. Molecular dynamics (MD) simulation of the CHIKV E1 or E2-E1 structure predicted that the spring-twisted region untwists at pH 5.5. Corroborating the prediction, introduction of a "cystine staple" at the hinge point, replacing the conserved arginine-aspartic acid pair with cysteine residues, resulted in loss of fusion activity of E1. MD simulation also predicted domain I-III swiveling at acidic pH. We tested if breaking the His 331-Lys 16 H bond between domains I and III, seen only in the pre fusion conformation, is important for domain swiveling. When domains I and III are "stapled" by introducing a disulfide bond in between, E1 showed loss of fusion activity, implying that domain I and III dissociation is a critical acid pH-induced step in membrane fusion. However, replacement of His 331 with an acidic residue did not affect the pH threshold for fusion, suggesting His 331 is not an acid-sensing residue.
   IMPORTANCE Aedes mosquito-transmitted viruses such as the Zika, dengue, and chikungunya viruses have spread globally. CHIKV, similar to many other enveloped viruses, enters cells in sequential steps: step 1 involves receptor binding followed by endocytosis, and step 2 involves viral-cell membrane fusion in the endocytic vesicle. The viral envelope surface protein, E1, performs membrane fusion. E1 is triggered to undergo conformational changes by acidic pH of the maturing endosome. Different domains of E1 rearrange during the preto postfusion conformation change. Using in silico analysis of the E1 structure and different biochemical experiments, we explained a structural mechanism of key conformational changes in E1 triggered by acidic pH. We noted two important structural changes in E1 at acidic pH. In the first, a spring-twisted region in a loop connecting two domains (I and III) untwists, bringing a swiveling motion of domains on each other. In the second, breaking of interactions between domains I and III and domain separation are required for membrane fusion. This knowledge will help devise new therapeutic strategies to block conformation changes in E1 and thus viral entry.
C1 [Sahoo, Bibekananda; Gudigamolla, Naresh Kumar; Chowdary, Tirumala Kumar] Homi Bhabha Natl Inst HBNI, Natl Inst Sci Educ & Res NISER, Sch Biol Sci, Bhubaneswar, India.
C3 National Institute of Science Education & Research (NISER); Homi Bhabha
   National Institute
RP Chowdary, TK (corresponding author), Homi Bhabha Natl Inst HBNI, Natl Inst Sci Educ & Res NISER, Sch Biol Sci, Bhubaneswar, India.
EM tkchowdary@niser.ac.in
OI GUDIGAMOLLA, NARESH KUMAR/0000-0001-9309-279X; Kumar Chowdary,
   Tirumala/0000-0002-0122-5709; Sahoo, Bibekananda/0000-0002-2629-0136
FU Department of Atomic Energy, Government of India; Council of Scientific
   and Industrial Research, Government of India
FX T.K.C. is supported by an institutional intramural research grant, and
   N.K.G. is supported by a Ph.D. research fellowship from the Department
   of Atomic Energy, Government of India. B.S. is supported by a Ph.D.
   research fellowship from the Council of Scientific and Industrial
   Research, Government of India.
CR Bernard E, 2010, PLOS ONE, V5, DOI 10.1371/journal.pone.0011479
   Cao S, 2013, P NATL ACAD SCI USA, V110, P13362, DOI 10.1073/pnas.1301911110
   Dombkowski AA, 2014, FEBS LETT, V588, P206, DOI 10.1016/j.febslet.2013.11.024
   Fields W, 2013, J VIROL, V87, P3774, DOI 10.1128/JVI.03310-12
   Fritz R, 2008, J CELL BIOL, V183, P353, DOI 10.1083/jcb.200806081
   FULLER SD, 1995, CELL, V81, P715, DOI 10.1016/0092-8674(95)90533-2
   Gibbons DL, 2003, CELL, V114, P573, DOI 10.1016/S0092-8674(03)00683-4
   Gibbons DL, 2004, NATURE, V427, P320, DOI 10.1038/nature02239
   Gui L, 2018, METHODS MOL BIOL, V1836, P261, DOI 10.1007/978-1-4939-8678-1_13
   Harrison SC, 2008, NAT STRUCT MOL BIOL, V15, P690, DOI 10.1038/nsmb.1456
   Kampmann T, 2006, STRUCTURE, V14, P1481, DOI 10.1016/j.str.2006.07.011
   Kielian M, 2006, NAT REV MICROBIOL, V4, P67, DOI 10.1038/nrmicro1326
   KIELIAN M, 1985, J CELL BIOL, V101, P2284, DOI 10.1083/jcb.101.6.2284
   Kielian M, 2010, VIRUSES-BASEL, V2, P796, DOI 10.3390/v2040796
   Lescar J, 2001, CELL, V105, P137, DOI 10.1016/S0092-8674(01)00303-8
   Li L, 2010, NATURE, V468, P705, DOI 10.1038/nature09546
   Liao MF, 2005, J CELL BIOL, V171, P111, DOI 10.1083/jcb.200507075
   Martín CSS, 2008, CELL HOST MICROBE, V4, P600, DOI 10.1016/j.chom.2008.10.012
   Morrison TE, 2014, J VIROL, V88, P11644, DOI 10.1128/JVI.01432-14
   Mueller DS, 2008, BIOCHEM SOC T, V36, P43, DOI 10.1042/BST0360043
   Mukhopadhyay S, 2006, STRUCTURE, V14, P63, DOI 10.1016/j.str.2005.07.025
   Qin ZL, 2009, J VIROL, V83, P4670, DOI 10.1128/JVI.02646-08
   Roman-Sosa G, 2011, J VIROL, V85, P12271, DOI 10.1128/JVI.05902-11
   Sahoo B, 2019, BIOSCIENCE REP, V39, DOI 10.1042/BSR20191077
   Schwartz O, 2010, NAT REV MICROBIOL, V8, P491, DOI 10.1038/nrmicro2368
   Smit JM, 1999, J VIROL, V73, P8476, DOI 10.1128/JVI.73.10.8476-8484.1999
   Sun SY, 2013, ELIFE, V2, DOI 10.7554/eLife.00435
   van Duijl-Richter MKS, 2015, J GEN VIROL, V96, P2122, DOI 10.1099/vir.0.000144
   Vaney MC, 2013, CURR OPIN VIROL, V3, P151, DOI 10.1016/j.coviro.2013.04.003
   Voss JE, 2010, NATURE, V468, P709, DOI 10.1038/nature09555
   Weaver SC, 2015, NEW ENGL J MED, V372, P1231, DOI 10.1056/NEJMra1406035
   Yap ML, 2017, P NATL ACAD SCI USA, V114, P13703, DOI 10.1073/pnas.1713166114
   Zeng XC, 2015, P NATL ACAD SCI USA, V112, P2034, DOI 10.1073/pnas.1414190112
   Zheng Y, 2011, J VIROL, V85, P6334, DOI 10.1128/JVI.00596-11
NR 34
TC 9
Z9 9
U1 0
U2 8
PU AMER SOC MICROBIOLOGY
PI WASHINGTON
PA 1752 N ST NW, WASHINGTON, DC 20036-2904 USA
SN 0022-538X
EI 1098-5514
J9 J VIROL
JI J. Virol.
PD DEC
PY 2020
VL 94
IS 23
AR e01561-20
DI 10.1128/JVI.01561-20
PG 18
WC Virology
WE Science Citation Index Expanded (SCI-EXPANDED)
SC Virology
GA PA8GC
UT WOS:000595866900007
PM 32938768
OA Green Published
DA 2025-07-26
ER

PT J
AU Sánchez-Arcila, JC
   Badolato-Correa, J
   de Souza, TMA
   Paiva, IA
   Barbosa, LS
   Nunes, PCG
   Lima, MDQ
   dos Santos, FB
   Damasco, PV
   da Cunha, RV
   de Azeredo, EL
   de Oliveira-Pinto, LM
AF Sanchez-Arcila, Juan Camilo
   Badolato-Correa, Jessica
   Alves de Souza, Thiara Manuele
   Paiva, Iury Amancio
   Barbosa, Luciana Santos
   Guerra Nunes, Priscila Conrado
   Queiroz Lima, Monique da Rocha
   dos Santos, Flavia Barrento
   Damasco, Paulo Vieira
   da Cunha, Rivaldo Venancio
   de Azeredo, Elzinandes Leal
   de Oliveira-Pinto, Luzia Maria
TI Clinical, Virological, and Immunological Profiles of DENV, ZIKV, and/or
   CHIKV-Infected Brazilian Patients
SO INTERVIROLOGY
LA English
DT Article
DE Dengue virus; Zika virus; Chikungunya virus; Coinfection; Cytokines and
   chemokines
ID CHIKUNGUNYA-VIRUS; DENGUE VIRUSES; CHEMOKINES; DISSEMINATION;
   SURVEILLANCE; COINFECTIONS; HUMANS; BAHIA
[truncated: 4,098,130 more chars]
