# Supplementary material for: Resurgent threat in a changing climate: A 20-year bibliometric analysis of global Chikungunya research evolution and pandemic preparedness
Source: PLoS Negl Trop Dis. 2026 Feb 23;20(2):e0013959. doi: 10.1371/journal.pntd.0013959 (PMC12945310; doi:10.1371/journal.pntd.0013959)
Supplement: S1 Appendix — (ZIP) [file pntd.0013959.s001.zip › S1_Zip/S8_Text..txt]

FN Clarivate Analytics Web of Science
VR 1.0
PT J
AU Cosme, LV
   Gloria-Soria, A
   Caccone, A
   Powell, JR
   Martins, AJ
AF Cosme, Luciano Veiga
   Gloria-Soria, Andrea
   Caccone, Adalgisa
   Powell, Jeffrey Robert
   Martins, Ademir Jesus
TI Evolution of kdr haplotypes in worldwide populations of Aedes
   aegypti: Independent origins of the F1534C kdr mutation
SO PLOS NEGLECTED TROPICAL DISEASES
LA English
DT Article
ID KNOCKDOWN RESISTANCE KDR; SODIUM-CHANNEL GENE; YELLOW-FEVER; VECTOR
AB Aedes aegypti is the primary vector of dengue, chikungunya, Zika, and urban yellow fever. Insecticides are often the most effective tools to rapidly decrease the density of vector populations, especially during arbovirus disease outbreaks. However, the intense use of insecticides, particularly pyrethroids, has selected for resistant mosquito populations worldwide. Mutations in the voltage gated sodium channel (Na-V) are among the principal mechanisms of resistance to pyrethroids and DDT, also known as "knockdown resistance," kdr. Here we report studies on the origin and dispersion of kdr haplotypes in samples of Ae. aegypti from its worldwide distribution. We amplified the IIS6 and IIIS6 Na-V segments from pools of Ae. aegypti populations from 15 countries, in South and North America, Africa, Asia, Pacific, and Australia. The amplicons were barcoded and sequenced using NGS Ion Torrent. Output data were filtered and analyzed using the bioinformatic pipeline Seekdeep to determine frequencies of the IIS6 and IIIS6 haplotypes per population. Phylogenetic relationships among the haplotypes were used to infer whether the kdr mutations have a single or multiple origin. We found 26 and 18 haplotypes, respectively for the IIS6 and IIIS6 segments, among which were the known kdr mutations 989P, 1011M, 1016I and 1016G (IIS6), 1520I, and 1534C (IIIS6). The highest diversity of haplotypes was found in African samples. Kdr mutations 1011M and 1016I were found only in American and African populations, 989P + 1016G and 1520I + 1534C in Asia, while 1534C was present in samples from all continents, except Australia. Based primarily on the intron sequence, IIS6 haplotypes were subdivided into two well-defined clades (A and B). Subsequent phasing of the IIS6 + IIIS6 haplotypes indicates two distinct origins for the 1534C kdr mutation. These results provide evidence of kdr mutations arising de novo at specific locations within the Ae. aegypti geographic distribution. In addition, our results suggest that the 1534C kdr mutation had at least two independent origins. We can thus conclude that insecticide selection pressure with DDT and more recently with pyrethroids is selecting for independent convergent mutations in Na-V.
   Author summary
   Insecticide resistance is a global threat for the control of Aedes aegypti, the mosquito vector of aboviruses such as dengue, chikungunya and Zika. Mutations in the voltage gated sodium channel (Na-V), known as kdr, are one of the principal mechanisms related to resistance to pyrethroids, the class of insecticide most employed worldwide inside and around residences. We investigate whether the same kdr mutations found in Ae. aegypti populations from distinct regions of the world have a common origin and subsequently dispersed or if they emerged in unrelated populations at distinct moments. By evaluating the sequences of two fragments of the Na-V gene, obtained from DNA collections of Ae. aegypti from several countries, we found at least two independent origins for the F1534C kdr mutation in American, African and Asian populations. There was no evidence for multiple origins of the common kdr mutations V1016I and P989S + V1016G, which were exclusive to American and Asian populations. Our results increase our knowledge of insecticide resistance evolution in one of the main arboviral mosquito vectors of major global diseases.
C1 [Cosme, Luciano Veiga; Gloria-Soria, Andrea; Caccone, Adalgisa; Powell, Jeffrey Robert] Yale Univ, New Haven, CT USA.
   [Gloria-Soria, Andrea] Connecticut Agr Expt Stn, Ctr Vector Biol & Zoonot Dis, New Haven, CT 06504 USA.
   [Martins, Ademir Jesus] Fiocruz MS, Inst Oswaldo Cruz, Lab Fisiol & Controle Artropodes Vetores, Rio De Janeiro, RJ, Brazil.
   [Martins, Ademir Jesus] Univ Fed Rio de Janeiro, INCT EM, Inst Nacl Ciencia & Tecnol Entomol Mol, Rio de Janeiro, RJ, Brazil.
C3 Yale University; Connecticut Agricultural Experiment Station; Fundacao
   Oswaldo Cruz; Universidade Federal do Rio de Janeiro
RP Martins, AJ (corresponding author), Fiocruz MS, Inst Oswaldo Cruz, Lab Fisiol & Controle Artropodes Vetores, Rio De Janeiro, RJ, Brazil.; Martins, AJ (corresponding author), Univ Fed Rio de Janeiro, INCT EM, Inst Nacl Ciencia & Tecnol Entomol Mol, Rio de Janeiro, RJ, Brazil.
EM ademirjr@ioc.fiocruz.br
RI Martins, Ademir/B-4117-2009; Caccone, Adalgisa/AAE-4238-2021;
   Gloria-Soria, Andrea/GWU-7676-2022
OI Gloria-Soria, Andrea/0000-0002-5401-3988; Martins,
   Ademir/0000-0001-5739-1215
FU National Institute of Health (NIH) [UO1 AI115595]; Instituto Nacional de
   Ciencia e Tecnologia em Entomologia Molecular (INCT-EM) [465678/2014-9];
   Fundacao de Amparo a Pesquisa do Estado do Rio de Janeiro (FAPERJ)
   [E-26/203.177/2016]
FX This study was funded by the National Institute of Health (NIH, Grant
   no. UO1 AI115595) to JP, the Instituto Nacional de Ciencia e Tecnologia
   em Entomologia Molecular (INCT-EM, Grant no 465678/2014-9) to AJM, and
   the Fundacao de Amparo a Pesquisa do Estado do Rio de Janeiro (FAPERJ,
   Grants no E-26/203.177/2016, E-26/201.836/2017) also to AJM. The funders
   had no role in study design, data collection and analysis, decision to
   publish, or preparation of the manuscript.
CR Al Nazawi AM, 2017, PARASITE VECTOR, V10, DOI 10.1186/s13071-017-2096-6
   [Anonymous], WHO REC LONG LAST IN
   Anstead JA, 2005, INSECT BIOCHEM MOLEC, V35, P249, DOI 10.1016/j.ibmb.2004.12.004
   Auteri M, 2018, BIOMED RES INT, V2018, DOI 10.1155/2018/3098575
   Linss JGB, 2014, PARASITE VECTOR, V7, DOI 10.1186/1756-3305-7-25
   Brengues C, 2003, MED VET ENTOMOL, V17, P87, DOI 10.1046/j.1365-2915.2003.00412.x
   Brito LP, 2018, BIOMED RES INT, V2018, DOI 10.1155/2018/2410819
   Brown JE, 2011, P ROY SOC B-BIOL SCI, V278, P2446, DOI 10.1098/rspb.2010.2469
   Brown JE, 2014, EVOLUTION, V68, P514, DOI 10.1111/evo.12281
   Butler D, 2016, NATURE, V532, P155, DOI 10.1038/532155a
   Catterall WA, 2000, NEURON, V26, P13, DOI 10.1016/S0896-6273(00)81133-2
   Chung HH, 2019, PLOS NEGLECT TROP D, V13, DOI 10.1371/journal.pntd.0007291
   Clement M., 2002, PARALLEL DISTRIB PRO, V2, P184
   Corbel V, 2019, PARASITE VECTOR, V12, DOI 10.1186/s13071-019-3591-8
   Du YZ, 2016, INSECTS, V7, DOI 10.3390/insects7040060
   Du YZ, 2013, P NATL ACAD SCI USA, V110, P11785, DOI 10.1073/pnas.1305118110
   Evans O, 2009, J EXP BIOL, V212, P1436, DOI 10.1242/jeb.028951
   Fernando SD, 2018, PARASITE VECTOR, V11, DOI 10.1186/s13071-018-3113-0
   ffrench-Constant RH, 1998, PHILOS T R SOC B, V353, P1685, DOI 10.1098/rstb.1998.0319
   Franck P, 2012, PLOS ONE, V7, DOI 10.1371/journal.pone.0043543
   Gloria-Soria A, 2016, MED VET ENTOMOL, V30, P235, DOI 10.1111/mve.12153
   Gloria-Soria A, 2016, MOL ECOL, V25, P5377, DOI 10.1111/mec.13866
   Guo XY, 2019, FRONT NEUROSCI-SWITZ, V13, DOI 10.3389/fnins.2019.00006
   Hathaway NJ, 2018, NUCLEIC ACIDS RES, V46, DOI 10.1093/nar/gkx1201
   Ingelbeen B, 2018, PLOS NEGLECT TROP D, V12, DOI 10.1371/journal.pntd.0007029
   Kasai S, 2019, EUROSURVEILLANCE, V24, P48, DOI 10.2807/1560-7917.ES.2019.24.5.1700847
   Kasai S, 2011, JPN J INFECT DIS, V64, P217
   Kawada H, 2016, PLOS NEGLECT TROP D, V10, DOI 10.1371/journal.pntd.0004780
   Kearse M, 2012, BIOINFORMATICS, V28, P1647, DOI 10.1093/bioinformatics/bts199
   Kotsakiozi P, 2017, PLOS NEGLECT TROP D, V11, DOI 10.1371/journal.pntd.0005653
   Kraemer MUG, 2015, ELIFE, V4, DOI 10.7554/eLife.08347
   Kumar S, 2016, MOL BIOL EVOL, V33, P1870, DOI [10.1093/molbev/msw054, 10.1093/molbev/msv279]
   Kushwah RBS, 2015, PLOS NEGLECT TROP D, V9, DOI 10.1371/journal.pntd.0003332
   Martins Ademir Jesus, 2013, Evolution Medicine and Public Health, P148, DOI 10.1093/emph/eot012
   Martins AJ, 2009, TROP MED INT HEALTH, V14, P1351, DOI 10.1111/j.1365-3156.2009.02378.x
   Martins AJ, 2009, AM J TROP MED HYG, V81, P108, DOI 10.4269/ajtmh.2009.81.108
   Matthews BJ, 2018, NATURE, V563, P501, DOI 10.1038/s41586-018-0692-z
   Messina JP, 2019, NAT MICROBIOL, V4, P1508, DOI 10.1038/s41564-019-0476-8
   Moyes CL, 2017, PLOS NEGLECT TROP D, V11, DOI 10.1371/journal.pntd.0005625
   Organization W H, 2016, WHO recommended insecticides for space spraying against mosquitoes
   Pinto J, 2007, PLOS ONE, V2, DOI 10.1371/journal.pone.0001243
   Powell JR, 2018, BIOSCIENCE, V68, P854, DOI 10.1093/biosci/biy119
   Rinkevich FD, 2012, PLOS ONE, V7, DOI 10.1371/journal.pone.0052761
   Saavedra-Rodriguez K, 2007, INSECT MOL BIOL, V16, P785, DOI 10.1111/j.1365-2583.2007.00774.x
   Saavedra-Rodriguez K, 2018, SCI REP-UK, V8, DOI 10.1038/s41598-018-25222-0
   SOPER FL, 1963, AM J PUBLIC HEALTH N, V53, P7, DOI 10.2105/AJPH.53.1.7
   Valle Denise, 2019, Mem. Inst. Oswaldo Cruz, V114, pe180544, DOI 10.1590/0074-02760180544
   Vera-Maloof FZ, 2015, PLOS NEGLECT TROP D, V9, DOI 10.1371/journal.pntd.0004263
   Williamson MS, 1996, MOL GEN GENET, V252, P51, DOI 10.1007/BF02173204
NR 49
TC 45
Z9 48
U1 0
U2 11
PU PUBLIC LIBRARY SCIENCE
PI SAN FRANCISCO
PA 1160 BATTERY STREET, STE 100, SAN FRANCISCO, CA 94111 USA
SN 1935-2735
J9 PLOS NEGLECT TROP D
JI Plos Neglect. Trop. Dis.
PD APR
PY 2020
VL 14
IS 4
AR e0008219
DI 10.1371/journal.pntd.0008219
PG 18
WC Infectious Diseases; Parasitology; Tropical Medicine
WE Science Citation Index Expanded (SCI-EXPANDED)
SC Infectious Diseases; Parasitology; Tropical Medicine
GA MX9YW
UT WOS:000558074700059
PM 32298261
OA Green Published, gold
DA 2025-07-26
ER

PT J
AU Devil, S
   Kaura, T
   Kaur, J
   Lovleen
   Takkar, J
   Sharma, SK
   Grover, GS
AF Devil, Seema
   Kaura, Taruna
   Kaur, Jaspreet
   Lovleen
   Takkar, Jaspreet
   Sharma, S. K.
   Grover, G. S.
TI Prevalence of dengue vectors, larval breeding habitats, Stegomyia
   indices and their correlation with dengue cases in urban and rural areas
   of Punjab, India
SO JOURNAL OF VECTOR BORNE DISEASES
LA English
DT Article
DE Aedes aegypti; Aedes albopictus; breeding habitats; dengue cases;
   Stegomyia indices; Punjab; India
ID AEDES-AEGYPTI; MOSQUITOS; ALBOPICTUS; CHIKUNGUNYA; INFECTION; CULICIDAE;
   DISTRICT; ASSAM; CITY
AB Background & objectives: The state of Punjab, India is highly endemic for dengue fever as high number of confirmed dengue cases have been reported since 2013. A better understanding of vectors distribution and their seasonal variation is necessary to control the disease. Therefore, the present study was conducted in both rural and urban areas of 11 out of 22 districts of Punjab to highlight seasonal prevalence of Aedes vector mosquitoes. Methods: Entomological surveys were carried out in different seasons and all kinds of indoor and outdoor breeding habitats were examined and Aedes immatures were collected. The Stegomyia indices were calculated and compared from urban and rural areas in different seasons. Results: Both vectors of dengue, i.e. Aedes aegypti and Ae. albopictus were recorded to be prevalent. Ae. aegypti mosquitoes were observed in all districts surveyed while Ae. albopictus were found only in seven districts of Punjab. The Stegomyia indices were significantly high during monsoon as compared to pre- and post- monsoon periods. Occurrence of dengue cases were found to be correlated with the Stegomyia indices. Interpretation & conclusion: This is the first detailed study of prevalence of dengue mosquito vectors in Punjab showing the presence of Ae. aegypti and Ae. albopictus in both urban and rural areas of the state, thereby demonstrating wide distribution of this vector. Different breeding habitats identified in the study should be subjected to targeted intervention such as source reduction in order to achieve effective control of dengue cases.
C1 [Devil, Seema; Grover, G. S.] Natl Vector Borne Dis Control Programme, 34-A, Chandigarh 160022, Punjab, India.
   [Kaura, Taruna; Kaur, Jaspreet; Sharma, S. K.] Natl Inst Malaria Res, Sas Nagar 160104, Punjab, India.
   [Lovleen] Lovely Profess Univ, Dept Zool, Jalandhar, Punjab, India.
   [Takkar, Jaspreet] Gian Sagar Med Coll, Bannur, Punjab, India.
C3 Indian Council of Medical Research (ICMR); ICMR - National Institute of
   Malaria Research (NIMR); Lovely Professional University
RP Grover, GS (corresponding author), Dept Hlth & Family Welf, Sect 34-A, Chandigarh, India.
EM dr.gagangrover@gmail.com
RI Kaur, Jaspreet/KLD-4866-2024; sharma, suryakant/JFS-4154-2023
CR [Anonymous], GUID DENG SURV MOSQ
   Balakrishnan N., 2015, Journal of Communicable Diseases, V47, P19
   Baly A, 2007, T ROY SOC TROP MED H, V101, P578, DOI 10.1016/j.trstmh.2007.01.002
   Benedict MQ, 2007, VECTOR-BORNE ZOONOT, V7, P76, DOI 10.1089/vbz.2006.0562
   Bhat M. A., 2014, International Journal of Current Microbiology and Applied Sciences, V3, P253
   Dev V, 2015, TROP BIOMED, V32, P796
   Dev V, 2014, WHO South East Asia J Public Health, V3, P51, DOI 10.4103/2224-3151.206885
   Dutta P, 2015, J VECTOR DIS, V52, P293
   Gill K. S., 1997, Dengue Bulletin, V21, P47
   Gupta E, 2006, VIROL J, V3, DOI 10.1186/1743-422X-3-92
   Guzmán MG, 2002, LANCET INFECT DIS, V2, P33, DOI 10.1016/S1473-3099(01)00171-2
   Kanhekar L.J., 2016, International Journal of Mosquito Research, V3, P40
   Kaur M, 2018, J LAB PHYS, V10, P443, DOI 10.4103/JLP.JLP_13_18
   Kumar Raman, 2013, J Family Med Prim Care, V2, P1, DOI 10.4103/2249-4863.109924
   Lata S, 2012, IJARIT, V3, P153
   Li YJ, 2014, PLOS NEGLECT TROP D, V8, DOI 10.1371/journal.pntd.0003301
   Madeira NG, 2002, MEM I OSWALDO CRUZ, V97, P415, DOI 10.1590/S0074-02762002000300025
   Medeiros AS, 2018, PLOS ONE, V13, DOI 10.1371/journal.pone.0194108
   Mutheneni SR, 2017, EMERG MICROBES INFEC, V6, DOI 10.1038/emi.2017.57
   National vector borne disease control programme (NVBDCP), 2019, DENG DHF SIT IND DEN DENG DHF SIT IND DEN
   Paul R, 2017, ASIAN PAC J HLTH SCI, V4, P100
   Powell JR, 2018, AM J TROP MED HYG, V98, P1563, DOI 10.4269/ajtmh.17-0866
   Rao BB, 2010, SE ASIAN J TROP MED, V41, P536
   REUBEN R, 1978, INDIAN J MED RES, V68, P603
   Rueda LM, 2004, ZOOTAXA, P1, DOI 10.11646/zootaxa.589.1.1
   Saleeza SNR, 2011, INT J BIOL VET AGR F INT J BIOL VET AGR F, V5, P81
   Sharma S. K., 2001, Journal of Communicable Diseases, V33, P28
   Tsuda Y, 2006, J AM MOSQUITO CONTR, V22, P222, DOI 10.2987/8756-971X(2006)22[222:DSDOAA]2.0.CO;2
   Tyagi B.K., 2015, INT J MOSQ RES, V2, P50
   Vikram Kumar, 2015, International Journal of Mosquito Research, V2, P83
   Wilson John J., 2014, International Journal of Mosquito Research, V1, P4
   World Health Organization Dengue, 2009, GUIDELINES DIAGNOSIS, P1
   Yee DA, 2010, J MED ENTOMOL, V47, P53, DOI 10.1603/033.047.0107
NR 33
TC 3
Z9 5
U1 0
U2 2
PU WOLTERS KLUWER MEDKNOW PUBLICATIONS
PI MUMBAI
PA WOLTERS KLUWER INDIA PVT LTD , A-202, 2ND FLR, QUBE, C T S  NO 1498A-2
   VILLAGE MAROL, ANDHERI EAST, MUMBAI, 400059, INDIA
SN 0972-9062
J9 J VECTOR DIS
JI J. Vector Borne Dis.
PD APR-JUN
PY 2020
VL 57
IS 2
BP 176
EP 181
DI 10.4103/0972-9062.313966
PG 6
WC Infectious Diseases; Parasitology; Tropical Medicine
WE Science Citation Index Expanded (SCI-EXPANDED)
SC Infectious Diseases; Parasitology; Tropical Medicine
GA TL7CY
UT WOS:000675017200010
PM 34290163
OA gold
DA 2025-07-26
ER

PT J
AU Fan, YJ
   O'Grady, P
   Yoshimizu, M
   Ponlawat, A
   Kaufman, PE
   Scott, JG
AF Fan, Yinjun
   O'Grady, Patrick
   Yoshimizu, Melissa
   Ponlawat, Alongkot
   Kaufman, Phillip E.
   Scott, Jeffrey G.
TI Evidence for both sequential mutations and recombination in the
   evolution of kdr alleles in Aedes aegypti
SO PLOS NEGLECTED TROPICAL DISEASES
LA English
DT Article
ID SODIUM-CHANNEL GENE; KNOCKDOWN RESISTANCE KDR; IN-HOUSE FLIES;
   PYRETHROID-RESISTANCE; INSECTICIDE RESISTANCE; DIPTERA-CULICIDAE;
   MULTIPLE ORIGINS; POINT MUTATIONS; DENGUE; MECHANISMS
AB Background
   Aedes aegypti is a globally distributed vector of human diseases including dengue, yellow fever, chikungunya, and Zika. Pyrethroid insecticides are the primary means of controlling adult A. aegypti populations to suppress arbovirus outbreaks, but resistance to pyrethroid insecticides has become a global problem. Mutations in the voltage-sensitive sodium channel (Vssc) gene are a major mechanism of pyrethroid resistance in A. aegypti. Vssc resistance alleles in A. aegypti commonly have more than one mutation. However, our understanding of the evolutionary dynamics of how alleles with multiple mutations arose is poorly understood.
   Methodology/Principal findings
   We examined the geographic distribution and association between the common Vssc mutations (V410L, S989P, V1016G/I and F1534C) in A. aegypti by analyzing the relevant Vssc fragments in 25 collections, mainly from Asia and the Americas. Our results showed all 11 Asian populations had two types of resistance alleles: 1534C and 989P+1016G. The 1534C allele was more common with frequencies ranging from 0.31 to 0.88, while the 989P+1016G frequency ranged from 0.13 to 0.50. Four distinct alleles (410L, 1534C, 410L+1534C and 410L+1016I+1534C) were detected in populations from the Americas. The most common was 410L+1016I+1534C with frequencies ranging from 0.50 to 1.00, followed by 1534C with frequencies ranging from 0.13 to 0.50. Our phylogenetic analysis of Vssc supported multiple independent origins of the F1534C mutation. Our results indicated the 410L+1534C allele may have arisen by addition of the V410L mutation to the 1534C allele, or by a crossover event. The 410L+1016I+1534C allele was the result of one or two mutational steps from a 1534C background.
   Conclusions/Significance
   Our data corroborated previous geographic distributions of resistance mutations and provided evidence for both recombination and sequential accumulation of mutations contributing to the molecular evolution of resistance alleles in A. aegypti.
   Author summary
   Mutations in the voltage-sensitive sodium channel (Vssc) gene in Aedes aegypti can confer resistance to insecticides and threaten vector control programs. To date, twelve Vssc mutations have been identified in pyrethroid resistant A. aegypti populations, and F1534C, V1016G/I, S989P and V410L commonly are found alone or in combination. However, the evolutionary dynamics of how alleles came to have multiple mutations is less known. In this study, we found 1534C and 989P+1016G alleles were widely distributed in Asian populations. In contrast, the distinct 410L, 410L+1534C, 410L+1016I +1534C and 1534C alleles were distributed in populations from the Americas. The 410L +1534C allele appears to have arisen by accumulation of the 410L mutation in an individual already having the 1534C allele or by a crossover event. The 410L+1016I+1534C arose by additional mutations from 1534C background. Our data corroborates previous geographic distributions of resistance mutations and provides evidence for both recombination and sequential accumulation of mutations contributing to the molecular evolution of resistance mutations in A. aegypti.
C1 [Fan, Yinjun; O'Grady, Patrick; Scott, Jeffrey G.] Cornell Univ, Dept Entomol, Comstock Hall, Ithaca, NY 14853 USA.
   [Yoshimizu, Melissa] Calif Dept Publ Hlth, Vector Borne Dis Sect, Div Communicable Dis Control, Ctr Infect Dis, Sacramento, CA USA.
   [Ponlawat, Alongkot] USAMD AFRIMS, Dept Entomol, Bangkok, Thailand.
   [Kaufman, Phillip E.] Univ Florida, Dept Entomol & Nematol, Gainesville, FL 32611 USA.
C3 Cornell University; California Department of Public Health; State
   University System of Florida; University of Florida
RP Scott, JG (corresponding author), Cornell Univ, Dept Entomol, Comstock Hall, Ithaca, NY 14853 USA.
EM jgs5@cornell.edu
OI Kaufman, Phillip/0000-0001-6159-8358
FU China Scholarship Council [201706350254]; National Institutes of Health
FX This study was funded in part by the China Scholarship Council (grant
   no.201706350254) (to YF) and the National Institutes of Health (to JGS).
   The funders had no role in the study design, data collection and
   analysis, decision to publish or preparation of the manuscript.
CR Aguirre-Obando OA, 2015, ZOOLOGIA-CURITIBA, V32, P14
   Al Nazawi AM, 2017, PARASITE VECTOR, V10, DOI 10.1186/s13071-017-2096-6
   Alon M, 2006, INSECT BIOCHEM MOLEC, V36, P71, DOI 10.1016/j.ibmb.2005.10.007
   Alvarez LC, 2015, PEST MANAG SCI, V71, P863, DOI 10.1002/ps.3846
   Aponte HA, 2013, PESTIC BIOCHEM PHYS, V107, P226, DOI 10.1016/j.pestbp.2013.07.005
   Anstead JA, 2005, INSECT BIOCHEM MOLEC, V35, P249, DOI 10.1016/j.ibmb.2004.12.004
   Aponte A, 2019, ACTA TROP, V191, P146, DOI 10.1016/j.actatropica.2018.12.021
   Badolo A, 2019, PLOS NEGLECT TROP D, V13, DOI 10.1371/journal.pntd.0007439
   Linss JGB, 2014, PARASITE VECTOR, V7, DOI 10.1186/1756-3305-7-25
   Brengues C, 2003, MED VET ENTOMOL, V17, P87, DOI 10.1046/j.1365-2915.2003.00412.x
   Brito LP, 2013, PLOS ONE, V8, DOI 10.1371/journal.pone.0060878
   Brown JE, 2014, EVOLUTION, V68, P514, DOI 10.1111/evo.12281
   Chang C, 2009, INSECT BIOCHEM MOLEC, V39, P272, DOI 10.1016/j.ibmb.2009.01.001
   Chung HH, 2019, PLOS NEGLECT TROP D, V13, DOI 10.1371/journal.pntd.0007291
   Clement M, 2000, MOL ECOL, V9, P1657, DOI 10.1046/j.1365-294x.2000.01020.x
   Cornel Anthony J, 2016, F1000Res, V5, P194, DOI 10.12688/f1000research.8107.3
   Dong K, 2014, INSECT BIOCHEM MOLEC, V50, P1, DOI 10.1016/j.ibmb.2014.03.012
   Earl DA, 2011, CONSERV GENET RESOUR, V4, P359, DOI DOI 10.1007/S12686-011-9548-7
   Estep AS, 2018, PLOS NEGLECT TROP D, V12, DOI 10.1371/journal.pntd.0006544
   Estep AS, 2017, J MED ENTOMOL, V54, P1643, DOI 10.1093/jme/tjx143
   Evanno G, 2005, MOL ECOL, V14, P2611, DOI 10.1111/j.1365-294X.2005.02553.x
   Fernando SD, 2018, PARASITE VECTOR, V11, DOI 10.1186/s13071-018-3113-0
   Francis S, 2017, PLOS ONE, V12, DOI 10.1371/journal.pone.0179673
   Freeman JC, 2019, PESTIC BIOCHEM PHYS, V158, P61, DOI 10.1016/j.pestbp.2019.04.006
   Gloria-Soria A, 2016, MOL ECOL, V25, P5377, DOI 10.1111/mec.13866
   Granada Y, 2018, INSECTS, V9, DOI 10.3390/insects9010023
   Grossman MK, 2019, PARASITE VECTOR, V12, DOI 10.1186/s13071-018-3275-9
   Guindon S, 2003, SYST BIOL, V52, P696, DOI 10.1080/10635150390235520
   Haddi K, 2017, SCI REP-UK, V7, DOI 10.1038/srep46549
   Hamid PH, 2017, PARASITE VECTOR, V10, DOI 10.1186/s13071-017-2215-4
   Harris AF, 2010, AM J TROP MED HYG, V83, P277, DOI 10.4269/ajtmh.2010.09-0623
   Hirata K, 2014, PLOS NEGLECT TROP D, V8, DOI 10.1371/journal.pntd.0003085
   Ishak IH, 2015, PARASITE VECTOR, V8, DOI 10.1186/s13071-015-0797-2
   Jakobsson M, 2007, BIOINFORMATICS, V23, P1801, DOI 10.1093/bioinformatics/btm233
   Kandel Y, 2019, PLOS ONE, V14, DOI 10.1371/journal.pone.0212693
   Kasai S, 2014, PLOS NEGLECT TROP D, V8, DOI 10.1371/journal.pntd.0002948
   Kawada H, 2016, PLOS NEGLECT TROP D, V10, DOI 10.1371/journal.pntd.0004780
   Kawada H, 2014, PLOS NEGLECT TROP D, V8, DOI 10.1371/journal.pntd.0003032
   Kawada H, 2009, PLOS NEGLECT TROP D, V3, DOI 10.1371/journal.pntd.0000391
   Kearse M, 2012, BIOINFORMATICS, V28, P1647, DOI 10.1093/bioinformatics/bts199
   Kuno G, 2010, J MED ENTOMOL, V47, P957, DOI 10.1603/ME10152
   Kushwah RBS, 2015, PLOS NEGLECT TROP D, V9, DOI 10.1371/journal.pntd.0003332
   Leigh JW, 2015, METHODS ECOL EVOL, V6, P1110, DOI 10.1111/2041-210X.12410
   Leong CS, 2019, PARASITE VECTOR, V12, DOI 10.1186/s13071-019-3472-1
   Li CX, 2015, PARASITE VECTOR, V8, DOI 10.1186/s13071-015-0933-z
   Macoris MD, 2018, PLOS NEGLECT TROP D, V12, DOI 10.1371/journal.pntd.0006390
   Maestre-Serrano R, 2019, PEST MANAG SCI, V75, P1681, DOI 10.1002/ps.5287
   Martins AJ, 2009, TROP MED INT HEALTH, V14, P1351, DOI 10.1111/j.1365-3156.2009.02378.x
   Mulyaningsih B, 2018, INDONES BIOMED J, V10, P250, DOI 10.18585/inabj.v10i3.425
   Murcia O, 2019, PARASITE VECTOR, V12, DOI 10.1186/s13071-019-3309-y
   Muthusamy R, 2015, ACTA TROP, V148, P137, DOI 10.1016/j.actatropica.2015.04.026
   Lien NTK, 2018, J VECTOR ECOL, V43, P184, DOI 10.1111/jvec.12298
   Pang SC, 2015, TROP BIOMED, V32, P140
   Perich MJ, 2003, J AM MOSQUITO CONTR, V19, P58
   Plernsub S, 2013, TROP BIOMED, V30, P621
   García GP, 2009, PLOS NEGLECT TROP D, V3, DOI 10.1371/journal.pntd.0000531
   Posada D, 2008, MOL BIOL EVOL, V25, P1253, DOI 10.1093/molbev/msn083
   Powell JR, 2018, BIOSCIENCE, V68, P854, DOI 10.1093/biosci/biy119
   Pritchard JK, 2000, GENETICS, V155, P945
   Rajatileka S, 2008, ACTA TROP, V108, P54, DOI 10.1016/j.actatropica.2008.08.004
   Rasli R, 2018, INSECTS, V9, DOI 10.3390/insects9020043
   Rinkevich FD, 2006, INSECT MOL BIOL, V15, P157, DOI 10.1111/j.1365-2583.2006.00620.x
   Rinkevich FD, 2005, POPULATION GENETICS
   Rinkevich FD, 2012, PLOS ONE, V7, DOI 10.1371/journal.pone.0052761
   Rinkevich FD, 2012, PESTIC BIOCHEM PHYS, V104, P192, DOI 10.1016/j.pestbp.2012.08.001
   Rosenberg NA, 2004, MOL ECOL NOTES, V4, P137, DOI 10.1046/j.1471-8286.2003.00566.x
   Saavedra-Rodriguez K, 2007, INSECT MOL BIOL, V16, P785, DOI 10.1111/j.1365-2583.2007.00774.x
   Saavedra-Rodriguez K, 2018, SCI REP-UK, V8, DOI 10.1038/s41598-018-25222-0
   Saha P, 2019, PLOS ONE, V14, DOI 10.1371/journal.pone.0215541
   Scott JG, 2019, ANNU REV ENTOMOL, V64, P243, DOI 10.1146/annurev-ento-011118-112420
   Scott JG, 2013, PESTIC BIOCHEM PHYS, V107, P377, DOI 10.1016/j.pestbp.2013.10.006
   Seixas G, 2017, PLOS NEGLECT TROP D, V11, DOI 10.1371/journal.pntd.0005799
   Shepard DS, 2016, LANCET INFECT DIS, V16, P935, DOI 10.1016/S1473-3099(16)00146-8
   Silva JJ, 2020, INSECT MOL BIOL, V29, P9, DOI 10.1111/imb.12605
   Smith LB, 2018, PEST MANAG SCI, V74, P737, DOI 10.1002/ps.4771
   Smith LB, 2016, PESTIC BIOCHEM PHYS, V133, P1, DOI 10.1016/j.pestbp.2016.03.005
   Sombié A, 2019, TROP MED HEALTH, V47, DOI 10.1186/s41182-018-0134-5
   Srisawat R, 2012, SE ASIAN J TROP MED, V43, P1380
   Srisawat R, 2010, APPL ENTOMOL ZOOL, V45, P275, DOI 10.1303/aez.2010.275
   Stell FM, 2013, MED VET ENTOMOL, V27, P284, DOI 10.1111/j.1365-2915.2012.01048.x
   Sun HN, 2017, PESTIC BIOCHEM PHYS, V143, P116, DOI 10.1016/j.pestbp.2017.08.013
   Vera-Maloof FZ, 2015, PLOS NEGLECT TROP D, V9, DOI 10.1371/journal.pntd.0004263
   Viana-Medeiros PF, 2018, PLOS NEGLECT TROP D, V12, DOI 10.1371/journal.pntd
   Wuliandari JR, 2015, INSECTS, V6, P658, DOI 10.3390/insects6030658
   Yanola J, 2010, PESTIC BIOCHEM PHYS, V96, P127, DOI 10.1016/j.pestbp.2009.10.005
NR 85
TC 47
Z9 50
U1 0
U2 13
PU PUBLIC LIBRARY SCIENCE
PI SAN FRANCISCO
PA 1160 BATTERY STREET, STE 100, SAN FRANCISCO, CA 94111 USA
SN 1935-2735
J9 PLOS NEGLECT TROP D
JI Plos Neglect. Trop. Dis.
PD APR
PY 2020
VL 14
IS 4
AR e0008154
DI 10.1371/journal.pntd.0008154
PG 22
WC Infectious Diseases; Parasitology; Tropical Medicine
WE Science Citation Index Expanded (SCI-EXPANDED)
SC Infectious Diseases; Parasitology; Tropical Medicine
GA MX9YW
UT WOS:000558074700029
PM 32302303
OA gold, Green Published
DA 2025-07-26
ER

PT J
AU Flores, HA
   de Bruyne, JT
   O'Donnell, TB
   Nhu, VT
   Giang, NT
   Trang, HTX
   Van, HTT
   Long, VT
   Dui, LT
   Huy, HL
   Le Duyen, HT
   Van Thuy, NT
   Phong, NT
   Chau, NV
   Kien, DTH
   Vi, TT
   Wills, B
   O'Neill, SL
   Simmons, CP
   Carrington, LB
AF Flores, Heather A.
   Taneja de Bruyne, Jyotika
   O'Donnell, Tanya B.
   Tuyet Nhu, Vu
   Thi Giang, Nguyen
   Thi Xuan Trang, Huynh
   Thi Thuy Van, Huynh
   Thi Long, Vo
   Thi Dui, Le
   Le Anh Huy, Huynh
   Thi Le Duyen, Huynh
   Thi Van Thuy, Nguyen
   Thanh Phong, Nguyen
   Van Vinh Chau, Nguyen
   Thi Hue Kien, Duong
   Thuy Vi, Tran
   Wills, Bridget
   O'Neill, Scott L.
   Simmons, Cameron P.
   Carrington, Lauren B.
TI Multiple Wolbachia strains provide comparative levels of
   protection against dengue virus infection in Aedes aegypti
SO PLOS PATHOGENS
LA English
DT Article
ID BLOCKS DENGUE; ESTABLISHMENT; TRANSMISSION; POPULATION
AB The insect bacterium Wolbachia pipientis is being introgressed into Aedes aegypti populations as an intervention against the transmission of medically important arboviruses. Here we compare Ae. aegypti mosquitoes infected with wMelCS or wAlbB to the widely used wMel Wolbachia strain on an Australian nuclear genetic background for their susceptibility to infection by dengue virus (DENV) genotypes spanning all four serotypes. All Wolbachia-infected mosquitoes were more resistant to intrathoracic DENV challenge than their wildtype counterparts. Blocking of DENV replication was greatest by wMelCS. Conversely, wAlbB-infected mosquitoes were more susceptible to whole body infection than wMel and wMelCS. We extended these findings via mosquito oral feeding experiments, using viremic blood from 36 acute, hospitalised dengue cases in Vietnam, additionally including wMel and wildtype mosquitoes on a Vietnamese nuclear genetic background. As above, wAlbB was less effective at blocking DENV replication in the abdomen compared to wMel and wMelCS. The transmission potential of all Wolbachia-infected mosquito lines (measured by the presence/absence of infectious DENV in mosquito saliva) after 14 days, was significantly reduced compared to their wildtype counterparts, and lowest for wMelCS and wAlbB. These data support the use of wAlbB and wMelCS strains for introgression field trials and the biocontrol of DENV transmission. Furthermore, despite observing significant differences in transmission potential between wildtype mosquitoes from Australia and Vietnam, no difference was observed between wMel-infected mosquitoes from each background suggesting that Wolbachia may override any underlying variation in DENV transmission potential.
   Author summary
   Aedes aegypti transmit a number of medically important arboviruses, including dengue, Zika, chikungunya, Mayaro and yellow fever viruses. Over the past 50 years, the burden of Ae. aegypti-transmitted disease has significantly increased-underscoring how current methods of vector control are unable to cope with this problem. Wolbachia-based biocontrol methods show extreme promise in reducing the global burden of vector-borne disease. The wMel strain, widely being used in field trials around the world, substantially reduces the ability of Ae. aegypti mosquitoes to transmit dengue, Zika, and other viruses. Here we describe a comprehensive comparative study of the viral blocking abilities of wMel to wMelCS and wAlbB which have previously been shown to have stronger viral blocking or an expanded utility in extreme environments, respectively. Using two different methods to measure viral replication and transmission potential, we show that both strains provide improved viral protection over wMel in the lab supporting further examination in field trials. We further compare the transmission potential of wMel in two different genetic backgrounds and find that wMel provides equivalent levels of viral blocking despite differences observed in wildtype mosquitoes, suggesting that viral blocking induced by wMel may override any underlying variation for DENV transmission potential.
C1 [Flores, Heather A.; Taneja de Bruyne, Jyotika; O'Donnell, Tanya B.; O'Neill, Scott L.; Simmons, Cameron P.] Monash Univ, Inst Vector Borne Dis, World Mosquito Program, Clayton, Vic, Australia.
   [Tuyet Nhu, Vu; Thi Giang, Nguyen; Thi Xuan Trang, Huynh; Thi Thuy Van, Huynh; Thi Long, Vo; Thi Dui, Le; Le Anh Huy, Huynh; Thi Le Duyen, Huynh; Thi Van Thuy, Nguyen; Thi Hue Kien, Duong; Thuy Vi, Tran; Wills, Bridget; Simmons, Cameron P.; Carrington, Lauren B.] Hosp Trop Dis, Oxford Univ Clin Res Unit, Ho Chi Minh City, Vietnam.
   [Thanh Phong, Nguyen; Van Vinh Chau, Nguyen] Hosp Trop Dis, Ho Chi Minh City, Vietnam.
   [Wills, Bridget; Simmons, Cameron P.; Carrington, Lauren B.] Univ Oxford, Nuffield Dept Med, Oxford, England.
C3 Monash University; University of Oxford
RP Flores, HA (corresponding author), Monash Univ, Inst Vector Borne Dis, World Mosquito Program, Clayton, Vic, Australia.; Carrington, LB (corresponding author), Hosp Trop Dis, Oxford Univ Clin Res Unit, Ho Chi Minh City, Vietnam.; Carrington, LB (corresponding author), Univ Oxford, Nuffield Dept Med, Oxford, England.
EM heather.flores@monash.edu; lbcarrington@gmail.com
RI ; Flores, Heather/A-7403-2019; Simmons, Cameron P./ABA-3896-2021;
   Nguyen, Nguyet/GLN-7315-2022; Carrington, Lauren/B-8269-2013; O'Neill,
   Scott/B-3568-2009; Simmons, Cameron/ABA-3896-2021; Van,
   Huynh/KFS-8707-2024
OI Wills, Bridget/0000-0001-9086-8804; Flores, Heather/0000-0001-5003-7547;
   Carrington, Lauren Bree/0000-0001-9273-7912; Simmons, Cameron
   P./0000-0002-9039-7392; Huynh, Trang T.X/0000-0003-0706-8641; Kien,
   Duong/0000-0002-1573-5697; 
FU Wellcome Trust [102591/Z/13/Z]; Wellcome Trust [102591/Z/13/Z] Funding
   Source: Wellcome Trust
FX This work was supported by a Wellcome Trust Award No.102591/Z/13/Z to
   Monash University through its World Mosquito Program. The funders had no
   role in study design, data collection and analysis, decision to publish,
   or preparation of the manuscript.
CR [Anonymous], 2016, TOP AGRAR, V10, P18
   [Anonymous], 2013, BMC P S6, V7, pO1
   Ant TH, 2018, PLOS PATHOG, V14, P19, DOI DOI 10.1371/J0URNAL.PPAT.1006815
   Axford JK, 2016, AM J TROP MED HYG, V94, P507, DOI 10.4269/ajtmh.15-0608
   Bhatt S, 2013, NATURE, V496, P504, DOI 10.1038/nature12060
   Bian GW, 2010, PLOS PATHOG, V6, DOI 10.1371/journal.ppat.1000833
   Blagrove MSC, 2012, P NATL ACAD SCI USA, V109, P255, DOI 10.1073/pnas.1112021108
   Caragata EP, 2013, PLOS PATHOG, V9, DOI 10.1371/journal.ppat.1003459
   Dutra HLC, 2016, CELL HOST MICROBE, V19, P771, DOI 10.1016/j.chom.2016.04.021
   Carrington LB, 2018, P NATL ACAD SCI USA, V115, P361, DOI 10.1073/pnas.1715788115
   Chrostek E, 2013, PLOS GENET, V9, DOI 10.1371/journal.pgen.1003896
   Duong V, 2015, P NATL ACAD SCI USA, V112, P14688, DOI 10.1073/pnas.1508114112
   Ferguson NM, 2015, SCI TRANSL MED, V7, DOI 10.1126/scitranslmed.3010370
   Flores HA, 2018, NAT REV MICROBIOL, V16, P508, DOI 10.1038/s41579-018-0025-0
   Fraser JE, 2017, PLOS PATHOG, V13, P19
   Frentiu FD, 2014, PLOS NEGLECT TROP D, V8, DOI 10.1371/journal.pntd.0002688
   Garcia GD, 2019, PLOS NEGLECT TROP D, V13, DOI 10.1371/journal.pntd.0007023
   Hoffmann AA, 2011, NATURE, V476, P454, DOI 10.1038/nature10356
   Joubert DA, 2016, PLOS PATHOG, V12, DOI 10.1371/journal.ppat.1005434
   Kien DTH, 2011, J VIROL METHODS, V177, P168, DOI 10.1016/j.jviromet.2011.08.002
   McGraw EA, 2013, NAT REV MICROBIOL, V11, P181, DOI 10.1038/nrmicro2968
   McMeniman CJ, 2009, SCIENCE, V323, P141, DOI 10.1126/science.1165326
   Nazni WA, 2019, CURR BIOL, V29, P4241, DOI 10.1016/j.cub.2019.11.007
   NCCN Clinical Practice, 2018, ACUTE MYELOID LEUKEM, VV2, pMS28
   Nguyen NM, 2013, P NATL ACAD SCI USA, V110, P9072, DOI 10.1073/pnas.1303395110
   Pereira TN, 2018, SCI REP-UK, V8, DOI 10.1038/s41598-018-25236-8
   Rancès E, 2013, J VIROL, V87, P11945, DOI 10.1128/JVI.01522-13
   Rancès E, 2012, PLOS PATHOG, V8, DOI 10.1371/journal.ppat.1002548
   Ritchie SA, 2013, PLOS ONE, V8, DOI 10.1371/journal.pone.0068137
   Ross PA, 2019, PLOS NEGLECT TROP D, V13, DOI 10.1371/journal.pntd.0007357
   Ross PA, 2017, PLOS PATHOG, V13, DOI 10.1371/journal.ppat.1006006
   Ryan Peter A, 2019, Gates Open Res, V3, P1547, DOI 10.12688/gatesopenres.13061.1
   van den Hurk AF, 2012, PLOS NEGLECT TROP D, V6, DOI 10.1371/journal.pntd.0001892
   Walker T, 2011, NATURE, V476, P450, DOI 10.1038/nature10355
   Whitehorn J, 2015, J INFECT DIS, V212, P1182, DOI 10.1093/infdis/jiv173
   Xi ZY, 2005, SCIENCE, V310, P326, DOI 10.1126/science.1117607
   Yeap HL, 2014, PARASITE VECTOR, V7, DOI 10.1186/1756-3305-7-58
NR 37
TC 58
Z9 61
U1 0
U2 14
PU PUBLIC LIBRARY SCIENCE
PI SAN FRANCISCO
PA 1160 BATTERY STREET, STE 100, SAN FRANCISCO, CA 94111 USA
SN 1553-7366
EI 1553-7374
J9 PLOS PATHOG
JI PLoS Pathog.
PD APR
PY 2020
VL 16
IS 4
AR e1008433
DI 10.1371/journal.ppat.1008433
PG 17
WC Microbiology; Parasitology; Virology
WE Science Citation Index Expanded (SCI-EXPANDED)
SC Microbiology; Parasitology; Virology
GA LL2DU
UT WOS:000531365400043
PM 32282862
OA Green Published, gold
DA 2025-07-26
ER

PT J
AU Fontenille, D
   Powell, JR
AF Fontenille, Didier
   Powell, Jeffrey R.
TI From Anonymous to Public Enemy: How Does a Mosquito Become a Feared
   Arbovirus Vector?
SO PATHOGENS
LA English
DT Article
DE mosquito; culicidae; Aedes aegypti; Aedes albopictus; emergence;
   arbovirus
ID AEDES-ALBOPICTUS DIPTERA; YELLOW-FEVER; AEGYPTI; VIRUS; CULICIDAE;
   GENOMICS; DENGUE
AB The past few decades have seen the emergence of several worldwide arbovirus epidemics (chikungunya, Zika), the expansion or recrudescence of historical arboviruses (dengue, yellow fever), and the modification of the distribution area of major vector mosquitoes such as Aedes aegypti and Ae. albopictus, raising questions about the risk of appearance of new vectors and new epidemics. In this opinion piece, we review the factors that led to the emergence of yellow fever in the Americas, define the conditions for a mosquito to become a vector, analyse the recent example of the new status of Aedes albopictus from neglected mosquito to major vector, and propose some scenarios for the future.
C1 [Fontenille, Didier] Univ Montpellier, Inst Rech Dev IRD, MIVEGEC Unit, CNRS, BP 64501, F-34394 Montpellier, France.
   [Powell, Jeffrey R.] Yale Univ, Dept Ecol & Evolutionary Biol, 21 Sachem St, New Haven, CT 06511 USA.
C3 Universite de Montpellier; Centre National de la Recherche Scientifique
   (CNRS); Institut de Recherche pour le Developpement (IRD); Yale
   University
RP Fontenille, D (corresponding author), Univ Montpellier, Inst Rech Dev IRD, MIVEGEC Unit, CNRS, BP 64501, F-34394 Montpellier, France.
EM didier.fontenille@ird.fr; jeffrey.powell@yale.edu
RI ; FONTENILLE, didier/G-4091-2013
OI FONTENILLE, didier/0000-0002-0544-3885; Powell,
   Jeffrey/0000-0002-7651-5153
FU Institut de Recherche pour le Developpement (IRD)
FX Publication fees were covered by Institut de Recherche pour le
   Developpement (IRD).
CR Abad-Franch F, 2012, PLOS NEGLECT TROP D, V6, DOI 10.1371/journal.pntd.0001846
   Agramonte A., 1908, Boston Med. Surg. J, V158, P927, DOI [10.1056/NEJM190806181582501, DOI 10.1056/NEJM190806181582501]
   AZAR SR, 2019, VIRUSES-BASEL, V11, DOI DOI 10.3390/V11090867
   Brady OJ, 2020, ANNU REV ENTOMOL, V65, P191, DOI 10.1146/annurev-ento-011019-024918
   Brady OJ, 2013, PARASITE VECTOR, V6, DOI 10.1186/1756-3305-6-351
   Brey PT, 2018, NATURE, V554, P31, DOI 10.1038/d41586-018-01305-w
   Chippaux JP, 2018, J VENOM ANIM TOXINS, V24, DOI 10.1186/s40409-018-0162-y
   Christophers S.R., 1960, AEDES AEGYPTI YELLOW
   Cohuet A, 2010, TRENDS PARASITOL, V26, P130, DOI 10.1016/j.pt.2009.12.001
   Combes C., 2001, Parasitism, P728
   Couto-Lima D, 2017, SCI REP-UK, V7, DOI 10.1038/s41598-017-05186-3
   de Figueiredo MLG, 2010, VIROL J, V7, DOI 10.1186/1743-422X-7-152
   Delatte H, 2008, VECTOR-BORNE ZOONOT, V8, P25, DOI 10.1089/vbz.2007.0649
   Delatte H, 2011, INFECT GENET EVOL, V11, P1769, DOI 10.1016/j.meegid.2011.07.016
   dos Santos TP, 2018, EMERG MICROBES INFEC, V7, DOI 10.1038/s41426-018-0194-y
   Fernandes RS, 2019, SCI REP-UK, V9, DOI 10.1038/s41598-019-56669-4
   Finlay C.J., 1881, REAL AC CIEN MED FSI
   Gould E, 2017, ONE HEALTH-AMSTERDAM, V4, P1, DOI 10.1016/j.onehlt.2017.06.001
   Grmek M., 1983, MALADIES AUBE CIVILI, P527
   Haddow AD, 2016, PLOS NEGLECT TROP D, V10, DOI 10.1371/journal.pntd.0005083
   Hadfield J, 2019, PLOS PATHOG, V15, DOI 10.1371/journal.ppat.1008042
   Hawley W.A., 1988, Journal of the American Mosquito Control Association, V4, P1
   Houé V, 2019, EMERG MICROBES INFEC, V8, P1265, DOI 10.1080/22221751.2019.1657785
   HUANG Y-M, 1972, Contributions of the American Entomological Institute, V9, P1
   Jácome R, 2019, INT J INFECT DIS, V87, P143, DOI 10.1016/j.ijid.2019.07.033
   Kotsakiozi P, 2017, ECOL EVOL, V7, P10143, DOI 10.1002/ece3.3514
   Lee JM, 2020, ECOHEALTH, V17, P52, DOI 10.1007/s10393-019-01457-9
   Lemos PD, 2017, MITOCHONDRIAL DNA A, V28, P50, DOI 10.3109/19401736.2015.1110793
   LOUNIBOS LP, 1981, ECOL ENTOMOL, V6, P129, DOI 10.1111/j.1365-2311.1981.tb00601.x
   Lounibos LP, 2002, ANNU REV ENTOMOL, V47, P233, DOI 10.1146/annurev.ento.47.091201.145206
   Macdonald G., 1957, EPIDEMIOLOGY CONTROL
   McNeill J.R., 2010, ECOLOGY WAR GREATER
   Miot E., 2019, THESIS
   Mogi M, 2017, J MED ENTOMOL, V54, P1615, DOI 10.1093/jme/tjx156
   Figueiredo LTM, 2019, FRONT CELL INFECT MI, V9, DOI 10.3389/fcimb.2019.00259
   Moreira-Soto A, 2018, CLIN MICROBIOL INFEC, V24, DOI 10.1016/j.cmi.2018.01.026
   Murphy FA, 2004, EMERG INFECT DIS, V10, P762
   Nicolle C., 1933, DESTIN MALADIES INFE, P216
   Pandit PS, 2018, NAT COMMUN, V9, DOI 10.1038/s41467-018-07896-2
   Paupy C, 2009, MICROBES INFECT, V11, P1177, DOI 10.1016/j.micinf.2009.05.005
   Pezzi L, 2020, ANTIVIR RES, V174, DOI 10.1016/j.antiviral.2019.104670
   Powell JR, 2019, FRONT GENET, V10, DOI 10.3389/fgene.2019.01266
   Powell JR, 2018, BIOSCIENCE, V68, P854, DOI 10.1093/biosci/biy119
   Powell JR, 2018, AM J TROP MED HYG, V98, P1563, DOI 10.4269/ajtmh.17-0866
   Reed W., 1900, PHILAD MED J, V6, P790
   Reiter P, 2006, LANCET INFECT DIS, V6, P463, DOI 10.1016/S1473-3099(06)70531-X
   Schuffenecker I, 2006, PLOS MED, V3, P1058, DOI 10.1371/journal.pmed.0030263
   Smith DR, 2012, INSECT MOL BIOL, V21, P1, DOI 10.1111/j.1365-2583.2011.01098.x
   SOPER FL, 1963, AM J PUBLIC HEALTH N, V53, P7, DOI 10.2105/AJPH.53.1.7
   Souza-Neto JA, 2019, INFECT GENET EVOL, V67, P191, DOI 10.1016/j.meegid.2018.11.009
   TABACHNICK WJ, 1985, AM J TROP MED HYG, V34, P1219, DOI 10.4269/ajtmh.1985.34.1219
   Tangena JAA, 2017, J MED ENTOMOL, V54, P1589, DOI 10.1093/jme/tjx071
   Wasserman S, 2016, INT J INFECT DIS, V48, P98, DOI 10.1016/j.ijid.2016.04.025
   Weaver SC, 2018, ANTIVIR RES, V156, P80, DOI 10.1016/j.antiviral.2018.06.009
   Webb JLA, 2016, LANCET, V388, P556, DOI 10.1016/S0140-6736(16)31225-9
   White SK, 2018, EMERG INFECT DIS, V24, P1765, DOI 10.3201/eid2409.171957
   WHO, 1986, PREV CONTR YELL FEV, P96
   World Health Organization, 2005, International health regulations, P74
NR 58
TC 18
Z9 20
U1 1
U2 7
PU MDPI
PI BASEL
PA ST ALBAN-ANLAGE 66, CH-4052 BASEL, SWITZERLAND
EI 2076-0817
J9 PATHOGENS
JI Pathogens
PD APR
PY 2020
VL 9
IS 4
AR 265
DI 10.3390/pathogens9040265
PG 11
WC Microbiology
WE Science Citation Index Expanded (SCI-EXPANDED)
SC Microbiology
GA LP1AB
UT WOS:000534051600051
PM 32260491
OA Green Published, gold
DA 2025-07-26
ER

PT J
AU Götte, B
   Utt, A
   Fragkoudis, R
   Merits, A
   McInerney, GM
AF Gotte, Benjamin
   Utt, Age
   Fragkoudis, Rennos
   Merits, Andres
   McInerney, Gerald M.
TI Sensitivity of Alphaviruses to G3BP Deletion Correlates with Efficiency
   of Replicase Polyprotein Processing
SO JOURNAL OF VIROLOGY
LA English
DT Article
DE virus-host interactions; polyprotein processing; RNA replication;
   replication complexes
ID SEMLIKI-FOREST-VIRUS; FULL-LENGTH CDNA; MINUS-STRAND; RNA REPLICATION;
   DETERMINANTS; CONSTRUCTION; PATHOGENESIS; SPECIFICITY; COMPONENTS;
   COMPLEXES
AB We present a comprehensive overview of the dependency of several Old World alphaviruses for the host protein G3BP. Based on their replication ability in G3BP-deleted cells, Old World alphaviruses can be categorized into two groups, being either resistant or sensitive to G3BP deletion. We observed that all sensitive viruses have an Arg residue at the P4 position of the cleavage site between the nonstructural protein P1 (nsP1) and nsP2 regions of the replicase precursor polyprotein (1/2 site), while a different residue is found at this site in viruses resistant to G3BP deletion. Swapping this residue between resistant and sensitive viruses also switches the G3BP deletion sensitivity. In the absence of G3BP, chikungunya virus (CHIKV) replication is at the limit of detection. The P4 Arg-to-His substitution partially rescues this defect. The P4 residue of the 1/2 site is known to play a regulatory role during processing at this site, and we found that if processing is blocked, the influence of the P4 residue on the sensitivity to G3BP deletion is abolished. Immunofluorescence experiments with CHIKV replicase with manipulated processing indicate that the synthesis of double-stranded RNA is defective in the absence of G3BP and suggest a role of G3BP during negative-strand RNA synthesis. This study provides a functional link between the host protein G3BP and the P4 residue of the 1/2 site for viral RNA replication of Old World alphaviruses. While this suggests a link between G3BP proteins and viral replicase polyprotein processing, we propose that G3BP proteins do not have a regulatory role during polyprotein processing.
   IMPORTANCE Old World alphaviruses comprise several medically relevant viruses, including chikungunya virus and Ross River virus. Recurrent outbreaks and the lack of antivirals and vaccines demand ongoing research to fight the emergence of these infectious diseases. In this context, a thorough investigation of virus-host interactions is critical. Here, we highlight the importance of the host protein G3BP for several Old World alphaviruses. Our data strongly suggest that G3BP plays a crucial role for the activity of the viral replicase and, thus, the amplification of the viral RNA genome. To our knowledge, the present work is the first to provide a functional link between the regulation of viral polyprotein processing and RNA replication and a host factor for alphaviruses. Moreover, the results of this study raise several questions about the fundamental regulatory mechanisms that dictate the activity of the viral replicase, thereby paving the way for future studies.
C1 [Gotte, Benjamin; McInerney, Gerald M.] Karolinska Inst, Dept Microbiol Tumor & Cell Biol, Stockholm, Sweden.
   [Utt, Age; Merits, Andres] Univ Tartu, Inst Technol, Tartu, Estonia.
   [Fragkoudis, Rennos] Pirbright Inst, Woking, Surrey, England.
   [Fragkoudis, Rennos] Univ Nottingham, Sch Vet Med & Sci, Loughborough, Leics, England.
C3 Karolinska Institutet; University of Tartu; UK Research & Innovation
   (UKRI); Biotechnology and Biological Sciences Research Council (BBSRC);
   Pirbright Institute; University of Nottingham
RP McInerney, GM (corresponding author), Karolinska Inst, Dept Microbiol Tumor & Cell Biol, Stockholm, Sweden.; Merits, A (corresponding author), Univ Tartu, Inst Technol, Tartu, Estonia.
EM andres.merits@ut.ee; gerald.mcinerney@ki.se
RI ; McInerney, Gerald/G-5344-2012; Merits, Andres/H-3125-2015; Utt,
   Age/G-6335-2019
OI Gotte, Benjamin/0000-0003-4796-0423; McInerney,
   Gerald/0000-0003-2257-7241; Fragkoudis, Rennos/0000-0002-8451-2665; Utt,
   Age/0009-0003-3247-6425
FU Karolinska Institutet (KI Doktorander); Swedish Research Council
   [621-2014-4718]; Swedish Cancer Foundation [CAN 2015-751]; European
   Regional Development Fund through the Centre of Excellence in Molecular
   Cell Engineering, Estonia [2014-2020.4.01.15-013]; Estonian Research
   Council [IUT20-27]; Wellcome Trust [200171/Z/15/Z]; Wellcome Trust
   [200171/Z/15/Z] Funding Source: Wellcome Trust; MRC [MC_PC_16028]
   Funding Source: UKRI
FX We thank Kai Rausalu and Laura Sandra Lello (University of Tartu) for
   help with insect cell and Northern blot experiments, and members of the
   G.M.M. laboratory (Karolinska Institutet) for critical readings. B.G.
   was supported by a studentship from Karolinska Institutet (KI
   Doktorander). Work in the G.M.M. laboratory is supported by project
   grants from the Swedish Research Council (grant 621-2014-4718) and the
   Swedish Cancer Foundation (grant CAN 2015-751). Work in the A.M.
   laboratory was supported by European Regional Development Fund through
   the Centre of Excellence in Molecular Cell Engineering, Estonia,
   2014-2020.4.01.15-013, institutional research funding (IUT20-27) from
   Estonian Research Council (to A.M.), and by The Wellcome Trust (grant
   200171/Z/15/Z).
CR Bartholomeeusen K, 2018, J VIROL, V92, DOI [10.1128/jvi.00152-18, 10.1128/JVI.00152-18]
   Chan YH, 2019, EMBO MOL MED, V11, DOI 10.15252/emmm.201810092
   Chen RB, 2018, J GEN VIROL, V99, P761, DOI 10.1099/jgv.0.001072
   Chuong C, 2019, VIROLOGY, V535, P227, DOI 10.1016/j.virol.2019.07.013
   Ferguson MC, 2015, J VIROL, V89, P7536, DOI 10.1128/JVI.03645-14
   Frolov I, 2017, J VIROL, V91, DOI 10.1128/JVI.00371-17
   Fros JJ, 2015, PARASITE VECTOR, V8, DOI 10.1186/s13071-015-1070-4
   FUKUI Y, 1987, METHOD CELL BIOL, V28, P347
   Goertz GP, 2018, PLOS NEGLECT TROP D, V12, DOI 10.1371/journal.pntd.0006958
   Gorchakov R, 2008, J VIROL, V82, P6218, DOI 10.1128/JVI.02624-07
   Götte B, 2019, PLOS PATHOG, V15, DOI 10.1371/journal.ppat.1007842
   Hellström K, 2017, J VIROL, V91, DOI 10.1128/JVI.00787-17
   Kedersha N, 2016, J CELL BIOL, V212, P845, DOI 10.1083/jcb.201508028
   Kim DY, 2016, PLOS PATHOG, V12, DOI 10.1371/journal.ppat.1005810
   Kim KH, 2004, VIROLOGY, V323, P153, DOI 10.1016/j.virol.2004.03.009
   Krapp S, 2017, VIRUS RES, V227, P6, DOI 10.1016/j.virusres.2016.09.021
   KUHN RJ, 1991, VIROLOGY, V182, P430, DOI 10.1016/0042-6822(91)90584-X
   LEMM JA, 1994, EMBO J, V13, P2925, DOI 10.1002/j.1460-2075.1994.tb06587.x
   LILJESTROM P, 1991, J VIROL, V65, P4107
   Lulla A, 2006, J VIROL, V80, P5413, DOI 10.1128/JVI.00229-06
   Lulla V, 2018, J VIROL, V92, DOI 10.1128/JVI.00151-18
   Lulla V, 2013, J VIROL, V87, P10207, DOI 10.1128/JVI.01485-13
   Matkovic R, 2019, J VIROL, V93, DOI 10.1128/JVI.01764-18
   Mutso M, 2018, VIRUSES-BASEL, V10, DOI 10.3390/v10050226
   Nikonov A, 2013, PLOS PATHOG, V9, DOI 10.1371/journal.ppat.1003610
   Panas MD, 2015, PLOS PATHOG, V11, DOI 10.1371/journal.ppat.1004659
   Panas MD, 2014, J VIROL, V88, P5888, DOI 10.1128/JVI.00439-14
   Panas MD, 2012, MOL BIOL CELL, V23, P4701, DOI 10.1091/mbc.E12-08-0619
   POLO JM, 1988, J VIROL, V62, P2124, DOI 10.1128/JVI.62.6.2124-2133.1988
   Powers AM, 2001, J VIROL, V75, P10118, DOI 10.1128/JVI.75.21.10118-10131.2001
   Saul S, 2015, J VIROL, V89, P11030, DOI 10.1128/JVI.01186-15
   SAWICKI DL, 1980, J VIROL, V34, P108, DOI 10.1128/JVI.34.1.108-118.1980
   Scholte FEM, 2015, J VIROL, V89, P4457, DOI 10.1128/JVI.03612-14
   Schulte T, 2016, OPEN BIOL, V6, DOI 10.1098/rsob.160078
   SHIRAKO Y, 1990, VIROLOGY, V177, P54, DOI 10.1016/0042-6822(90)90459-5
   SHIRAKO Y, 1994, J VIROL, V68, P1874, DOI 10.1128/JVI.68.3.1874-1885.1994
   STRAUSS EG, 1992, VIROLOGY, V191, P932, DOI 10.1016/0042-6822(92)90268-T
   Szpiech ZA, 2017, PLOS ONE, V12, DOI 10.1371/journal.pone.0183273
   Tomar S, 2006, J VIROL, V80, P9962, DOI 10.1128/JVI.01067-06
   Tourrière H, 2003, J CELL BIOL, V160, P823, DOI 10.1083/jcb.200212128
   Ülper L, 2008, J VIROL METHODS, V148, P265, DOI 10.1016/j.jviromet.2007.10.007
   Utt A, 2019, J VIROL, V93, DOI 10.1128/JVI.00794-19
   Utt A, 2016, PLOS ONE, V11, DOI 10.1371/journal.pone.0151616
   Utt A, 2015, J VIROL, V89, P3145, DOI 10.1128/JVI.03213-14
   Vasiljeva L, 2003, J BIOL CHEM, V278, P41636, DOI 10.1074/jbc.M307481200
   Vasiljeva L, 2001, J BIOL CHEM, V276, P30786, DOI 10.1074/jbc.M104786200
NR 46
TC 23
Z9 25
U1 0
U2 2
PU AMER SOC MICROBIOLOGY
PI WASHINGTON
PA 1752 N ST NW, WASHINGTON, DC 20036-2904 USA
SN 0022-538X
EI 1098-5514
J9 J VIROL
JI J. Virol.
PD APR
PY 2020
VL 94
IS 7
AR e01681-19
DI 10.1128/JVI.01681-19
PG 22
WC Virology
WE Science Citation Index Expanded (SCI-EXPANDED)
SC Virology
GA KW0CT
UT WOS:000520841800011
PM 31941782
OA Green Published
DA 2025-07-26
ER

PT J
AU Jain, J
   Kaur, N
   Haller, SL
   Kumar, A
   Rossi, SL
   Narayanan, V
   Kumar, D
   Gaind, R
   Weaver, SC
   Auguste, AJ
   Sunil, S
AF Jain, Jaspreet
   Kaur, Navjot
   Haller, Sherry L.
   Kumar, Ankit
   Rossi, Shannan L.
   Narayanan, Vimal
   Kumar, Dilip
   Gaind, Rajni
   Weaver, Scott C.
   Auguste, Albert J.
   Sunil, Sujatha
TI Chikungunya Outbreaks in India: A Prospective Study Comparing
   Neutralization and Sequelae during Two Outbreaks in 2010 and 2016
SO AMERICAN JOURNAL OF TROPICAL MEDICINE AND HYGIENE
LA English
DT Article
ID MAHARASHTRA STATE; VIRUS; EPIDEMIC; EPITOPE; FEVER; MUTATION; ILLNESS;
   DENGUE
AB Chikungunya fever (CHIKF) is a major public health concern and is caused by chikungunya virus (CHIKV). In 2005, the virus was reintroduced into India, resulting in massive outbreaks in several parts of the country. During 2010 and 2016 outbreaks, we recruited 588 patients from a tertiary care hospital in New Delhi, India, during the acute phase of CHIKF; collected their blood and clinical data; and determined their arthralgic status 12 weeks post-onset of fever. We evaluated IgM/IgG CHIKV-binding antibodies and their neutralizing capacity, sequenced complete genonnes of 21 CHIKV strains, and correlated mutations with patient sequelae status. We also performed infections in murine models using representative strains from each outbreak to evaluate differences in pathogenesis. Our screening and analysis revealed that patients of the 2016 outbreak developed earlier IgM and neutralizing antibody responses that were negatively correlated with sequelae, compared with 2010 patients. Mutations that correlated with human disease progression were also correlated with enhanced murine virulence and pathogenesis. Overall, our study suggests that the development of early neutralizing antibodies and sequence variation in clinical isolates are predictors of human sequelae.
C1 [Jain, Jaspreet; Kumar, Ankit; Narayanan, Vimal; Sunil, Sujatha] Int Ctr Genet Engn & Biotechnol, Vector Borne Dis Grp, New Delhi 110067, India.
   [Kaur, Navjot; Gaind, Rajni] Vardhman Mahavir Med Coll, Dept Microbiol, New Delhi, India.
   [Kaur, Navjot; Kumar, Dilip; Gaind, Rajni] Safdarjang Hosp, New Delhi, India.
   [Haller, Sherry L.; Rossi, Shannan L.; Weaver, Scott C.; Auguste, Albert J.] Univ Texas Med Branch, Ctr Trop Dis, Inst Human Infect & Immun, Dept Microbiol & Immunol, Galveston, TX 77555 USA.
   [Kumar, Dilip] Vardhman Mahavir Med Coll, Dept Med, New Delhi, India.
C3 Department of Biotechnology (DBT) India; International Center for
   Genetic Engineering & Biotechnology (ICGEB); International Center for
   Genetic Engineering & Biotechnology (ICGEB), New Delhi; Vardhman Mahavir
   Medical College & Safdarjung Hospital; Vardhman Mahavir Medical College
   & Safdarjung Hospital; University of Texas System; University of Texas
   Medical Branch Galveston; Vardhman Mahavir Medical College & Safdarjung
   Hospital
RP Sunil, S (corresponding author), Int Ctr Genet Engn & Biotechnol, Vector Borne Dis Grp, New Delhi 110067, India.
EM jaspreet.jain@gmail.com; navjotmarwah@gmail.com; shhaller@utmb.edu;
   ankitkumar.bcas@gmail.com; slrossi@utmb.edu; sujatha@icgeb.res.in;
   drdilipk1955@gmail.com; rgaind5@hotmail.com; sweaver@utmb.edu;
   albert.auguste@gmail.com; sujatha@icgeb.res.in
RI ; Kaur, Navjot/GLT-1273-2022; Narayanan, Dr Vimal/IWD-8814-2023; Weaver,
   Scott/D-6490-2011
OI Sunil, Sujatha/0000-0002-6531-7768; Haller, Sherry
   L./0000-0002-4340-721X; Auguste, Albert/0000-0001-9048-0041
FU Department of Biotechnology, Government of India
   [BT/PR14725/AGR/36/672/2010]; Department of Science and Technology,
   Government of India [DST/INT/JST/P-25/2014]; NIH [R24AI120942]; National
   Institute of Health
FX This study was supported by grants from the Department of Biotechnology
   (Grant number: BT/PR14725/AGR/36/672/2010 to S. S.), Government of
   India; Department of Science and Technology (Grant number:
   DST/INT/JST/P-25/2014 to R. G. and S. S.), Government of India; and NIH
   (Grant number: R24AI120942 to S. W.). S. W. reports grants from National
   Institute of Health during the conduct of the study.
CR Agarwal A, 2016, VIROLOGY, V497, P59, DOI 10.1016/j.virol.2016.06.025
   [Anonymous], PROGR DONVBDC
   Arankalle VA, 2007, J GEN VIROL, V88, P1967, DOI 10.1099/vir.0.82714-0
   Chua CL, 2017, PLOS ONE, V12, DOI 10.1371/journal.pone.0171989
   Chua CL, 2016, PLOS NEGLECT TROP D, V10, DOI 10.1371/journal.pntd.0004960
   Dutta SK, 2014, J MED VIROL, V86, P1386, DOI 10.1002/jmv.23794
   Fong RH, 2014, J VIROL, V88, P14364, DOI 10.1128/JVI.01943-14
   FOURIE ED, 1979, S AFR MED J, V56, P130
   Gérardin P, 2008, BMC INFECT DIS, V8, DOI 10.1186/1471-2334-8-99
   Gibney KB, 2011, CLIN INFECT DIS, V52, pE121, DOI 10.1093/cid/ciq214
   Gorchakov R, 2012, J VIROL, V86, P6084, DOI 10.1128/JVI.06449-11
   Halstead SB, 2015, EMERG INFECT DIS, V21, P557, DOI 10.3201/eid2104.141723
   Hawman DW, 2017, J VIROL, V91, DOI 10.1128/JVI.00816-17
   Huang SW, 2014, J BIOMED SCI, V21, DOI 10.1186/1423-0127-21-33
   Jain J, 2019, VIRUSES-BASEL, V11, DOI 10.3390/v11060578
   Jain J, 2017, CLIN INFECT DIS, V65, P133, DOI 10.1093/cid/cix283
   Jin J, 2015, CELL REP, V13, P2553, DOI 10.1016/j.celrep.2015.11.043
   Jones JE, 2017, MBIO, V8, DOI 10.1128/mBio.01456-17
   Kam YW, 2012, EMBO MOL MED, V4, P330, DOI 10.1002/emmm.201200213
   Kaur N., 2017, New Microbes and New Infections, V20, P39, DOI 10.1016/j.nmni.2017.07.007
   Krzywinski M, 2009, GENOME RES, V19, P1639, DOI 10.1101/gr.092759.109
   Kumar NP, 2008, J GEN VIROL, V89, P1945, DOI 10.1099/vir.0.83628-0
   Langsjoen RM, 2018, MBIO, V9, DOI 10.1128/mBio.02449-17
   Mavalankar D, 2007, LANCET INFECT DIS, V7, P306, DOI 10.1016/S1473-3099(07)70091-9
   McKenna A, 2010, GENOME RES, V20, P1297, DOI 10.1101/gr.107524.110
   MORTON DB, 1985, VET REC, V116, P431, DOI 10.1136/vr.116.16.431
   Mounce BC, 2017, J VIROL, V91, DOI [10.1128/JVI.00344-17, 10.1128/jvi.00344-17]
   Muniaraj M, 2014, INDIAN J MED RES, V139, P468
   Narasimhan V, 2016, BIOINFORMATICS, V32, P1749, DOI 10.1093/bioinformatics/btw044
   PADBIDRI VS, 1979, J HYG EPID MICROB IM, V23, P445
   R Core Team, 2015, R LANG ENV STAT COMP, DOI DOI 10.1007/978-3-540-74686-7
   RAO TR, 1965, INDIAN J MED RES, V53, P689
   Rezza G, 2007, LANCET, V370, P1840, DOI 10.1016/S0140-6736(07)61779-6
   RODRIGUE.FM, 1972, B WORLD HEALTH ORGAN, V46, P173
   Sahadeo N, 2015, PLOS NEGLECT TROP D, V9, DOI 10.1371/journal.pntd.0004199
   Selvarajah S, 2013, PLOS NEGLECT TROP D, V7, DOI 10.1371/journal.pntd.0002423
   SHAH KV, 1964, INDIAN J MED RES, V52, P676
   Shrinet J, 2012, VIROL J, V9, DOI 10.1186/1743-422X-9-100
   Staples JE, 2009, CLIN INFECT DIS, V49, P942, DOI 10.1086/605496
   Tsetsarkin KA, 2007, PLOS PATHOG, V3, P1895, DOI 10.1371/journal.ppat.0030201
   Weaver SC, 2018, ANNU REV MED, V69, P395, DOI 10.1146/annurev-med-050715-105122
   Weaver SC, 2014, PLOS NEGLECT TROP D, V8, DOI 10.1371/journal.pntd.0002921
   Yergolkar PN, 2006, EMERG INFECT DIS, V12, P1580, DOI 10.3201/eid1210.060529
NR 43
TC 15
Z9 16
U1 0
U2 2
PU AMER SOC TROP MED & HYGIENE
PI MCLEAN
PA 8000 WESTPARK DR, STE 130, MCLEAN, VA 22101 USA
SN 0002-9637
EI 1476-1645
J9 AM J TROP MED HYG
JI Am. J. Trop. Med. Hyg.
PD APR
PY 2020
VL 102
IS 4
BP 857
EP 868
DI 10.4269/ajtmh.19-0481
PG 12
WC Public, Environmental & Occupational Health; Tropical Medicine
WE Science Citation Index Expanded (SCI-EXPANDED)
SC Public, Environmental & Occupational Health; Tropical Medicine
GA LK8BM
UT WOS:000531085300029
PM 32067624
OA Green Published, Bronze
DA 2025-07-26
ER

PT J
AU Kerkhof, K
   Falconi-Agapito, F
   Van Esbroeck, M
   Talledo, M
   Ariën, KK
AF Kerkhof, Karen
   Falconi-Agapito, Francesca
   Van Esbroeck, Marjan
   Talledo, Michael
   Arien, Kevin K.
TI Reliable Serological Diagnostic Tests for Arboviruses: Feasible or
   Utopia?
SO TRENDS IN MICROBIOLOGY
LA English
DT Review
ID ZIKA VIRUS IGM; ANTIBODY-DEPENDENT ENHANCEMENT; LINKED IMMUNOSORBENT
   ASSAYS; DENGUE-FEVER; NEUTRALIZING ANTIBODY; CHIKUNGUNYA; INFECTION;
   EPITOPES; DISEASES; EUROPE
AB Infections with arthropod-bome viruses are increasing globally as a result of climate and demographic changes, global dispersion of insect vectors, and increased air travel. The similar symptomatology of arboviral diseases and the cocirculation of different arboviruses in Africa, Asia, and South America complicate diagnosis. Despite the high sensitivity and specificity of molecular diagnostic tests, their utility is limited to the short viremic phase of arbovirus infections, and therefore the diagnosis of infection is frequently missed in clinical practice. Conversely, the duration of antibody responses provides a wider window of opportunity, making diagnosis more dependent on IgM/IgG detection. This review discusses the issues underlying the low specificity of antibody-detection assays, and addresses the challenges and strategies for discovering more specific biomarkers to enable a more accurate diagnosis.
C1 [Kerkhof, Karen; Falconi-Agapito, Francesca; Arien, Kevin K.] Inst Trop Med, Dept Biomed Sci, Unit Virol, Antwerp, Belgium.
   [Van Esbroeck, Marjan] Inst Trop Med, Natl Reference Ctr Arboviruses, Dept Clin Sci, Antwerp, Belgium.
   [Falconi-Agapito, Francesca; Talledo, Michael] Univ Peruana Cayetano Heredia, Inst Med Trop Alexander von Humboldt, Mol Epidemiol Lab, Lima, Peru.
   [Arien, Kevin K.] Univ Antwerp, Dept Biomed Sci, Antwerp, Belgium.
C3 Institute of Tropical Medicine (ITM); Institute of Tropical Medicine
   (ITM); Universidad Peruana Cayetano Heredia; University of Antwerp
RP Ariën, KK (corresponding author), Inst Trop Med, Dept Biomed Sci, Unit Virol, Antwerp, Belgium.; Ariën, KK (corresponding author), Univ Antwerp, Dept Biomed Sci, Antwerp, Belgium.
EM karien@itg.be
RI Ariën, Kevin/A-7311-2008; Falconi, Francesca/JAX-3328-2023
OI Falconi, Francesca/0000-0003-2359-7439
FU 'Vlaanderen Agentschap innoveren and ondernemen' (VLAIO Innovation
   Mandate); Belgian Development Cooperation program [DGD-FA4]; European
   Union's Horizon 2020 research and innovation program, under the ZikaPLAN
   grant [734584.4]
FX K.K. is a postdoctoral fellow funded by the 'Vlaanderen Agentschap
   innoveren and ondernemen' (VLAIO Innovation Mandate). F.F-A. is a
   predoctoral candidate funded by the Belgian Development Cooperation
   program (DGD-FA4). K.K.A. received funding from the European Union's
   Horizon 2020 research and innovation program, under the ZikaPLAN grant
   agreement 734584.4.
CR Ahmad T. A., 2016, Trials Vaccinology, V5, P71, DOI [10.1016/j.trivac.2016.04.003, DOI 10.1016/J.TRIVAC.2016.04.003]
   Alves MJ, 2013, EUROSURVEILLANCE, V18, P2
   Amicizia D, 2013, HUM VACC IMMUNOTHER, V9, P1163, DOI 10.4161/hv.23802
   Amin N, 2009, MALAYS J MED SCI, V16, P4
   [Anonymous], 2019, SCI REP-UK
   [Anonymous], PLOS NEGL TROP DIS
   [Anonymous], LANCET INFECT DIS
   [Anonymous], PLOS NEGL TROP DIS
   [Anonymous], NEUROL CLIN
   [Anonymous], SEX TRANSM INFECT
   [Anonymous], LANCET
   [Anonymous], J CLIN MICROBIOL
   [Anonymous], 2017, PLOS ONE, DOI DOI 10.1371/journal.pone.0178199
   Ariën KK, 2018, LANCET GLOB HEALTH, V6, pE830, DOI 10.1016/S2214-109X(18)30295-X
   Avirutnan P, 2011, J IMMUNOL, V187, P424, DOI 10.4049/jimmunol.1100750
   Bai LL, 2015, RETROVIROLOGY, V12, DOI 10.1186/s12977-015-0233-x
   Balmaseda A, 2018, J CLIN MICROBIOL, V56, DOI [10.1128/JCM.01785-17, 10.1128/jcm.01785-17]
   Balmaseda A, 2017, P NATL ACAD SCI USA, V114, P8384, DOI 10.1073/pnas.1704984114
   Bergamaschi G, 2019, INT J MOL SCI, V20, DOI 10.3390/ijms20081921
   Burki T, 2018, LANCET, V392, P1000, DOI 10.1016/S0140-6736(18)32286-4
   Caglioti C, 2013, NEW MICROBIOL, V36, P211
   Caliendo AM, 2013, CLIN INFECT DIS, V57, pS139, DOI 10.1093/cid/cit578
   Campbell GL, 2002, LANCET INFECT DIS, V2, P519, DOI 10.1016/S1473-3099(02)00368-7
   Carmona SJ, 2015, MOL CELL PROTEOMICS, V14, P1871, DOI 10.1074/mcp.M114.045906
   Dutra HL, 2017, BIOESSAYS, V39, DOI 10.1002/bies.201600175
   Carter MJ, 2015, PLOS NEGLECT TROP D, V9, DOI 10.1371/journal.pntd.0003424
   Casseb AD, 2014, J VENOM ANIM TOXINS, V20, DOI 10.1186/1678-9199-20-29
   Chang HH, 2017, B WORLD HEALTH ORGAN, V95, P517, DOI 10.2471/BLT.16.182105
   Chávez JH, 2010, BIOLOGICALS, V38, P613, DOI 10.1016/j.biologicals.2010.07.004
   Cleton N, 2012, J CLIN VIROL, V55, P191, DOI 10.1016/j.jcv.2012.07.004
   Crill WD, 2009, PLOS ONE, V4, DOI 10.1371/journal.pone.0004991
   Dai LP, 2016, CELL HOST MICROBE, V19, P696, DOI 10.1016/j.chom.2016.04.013
   Darwish NT, 2018, SENSOR ACTUAT B-CHEM, V255, P3316, DOI 10.1016/j.snb.2017.09.159
   Davidson E, 2014, IMMUNOLOGY, V143, P13, DOI 10.1111/imm.12323
   Delisle E, 2015, EUROSURVEILLANCE, V20, P8, DOI 10.2807/1560-7917.ES2015.20.17.21108
   Dighe SN, 2019, EUR J MED CHEM, V176, P431, DOI 10.1016/j.ejmech.2019.05.010
   Frei JC, 2015, VIROLOGY, V485, P371, DOI 10.1016/j.virol.2015.08.011
   GEYSEN HM, 1984, P NATL ACAD SCI-BIOL, V81, P3998, DOI 10.1073/pnas.81.13.3998
   Goncalves A, 2018, J INFECT DIS, V217, P1060, DOI 10.1093/infdis/jix678
   Gould EA, 2010, CLIN MICROBIOL INFEC, V16, P1702, DOI 10.1111/j.1469-0691.2010.03386.x
   Granger D, 2017, J CLIN MICROBIOL, V55, P2127, DOI [10.1128/JCM.00580-17, 10.1128/jcm.00580-17]
   Griffin I, 2019, EMERG INFECT DIS, V25, P299, DOI 10.3201/eid2502.181286
   Gubler DJ, 2002, ARCH MED RES, V33, P330, DOI 10.1016/S0188-4409(02)00378-8
   Guo CC, 2017, FRONT CELL INFECT MI, V7, DOI 10.3389/fcimb.2017.00317
   Guzman MG, 2010, NAT REV MICROBIOL, pS7, DOI 10.1038/nrmicro2460
   HALSTEAD SB, 1970, YALE J BIOL MED, V42, P350
   Huits R, 2017, OPEN FORUM INFECT DI, V4, DOI 10.1093/ofid/ofw273
   Hunsperger EA, 2014, PLOS NEGLECT TROP D, V8, DOI 10.1371/journal.pntd.0003171
   Ishikawa T, 2014, VACCINE, V32, P1326, DOI 10.1016/j.vaccine.2014.01.040
   Jespersen MC, 2019, FRONT IMMUNOL, V10, DOI 10.3389/fimmu.2019.00298
   Johnson BW, 2016, AM J TROP MED HYG, V95, P182, DOI 10.4269/ajtmh.16-0013
   Kaptein SJF, 2016, CURR OPIN PHARMACOL, V30, P1, DOI 10.1016/j.coph.2016.06.002
   Katzelnick LC, 2017, SCIENCE, V358, P929, DOI 10.1126/science.aan6836
   Kelly-Cirino CD, 2019, BMJ GLOB HEALTH, V4, DOI 10.1136/bmjgh-2018-001179
   KOHLI E, 1993, VIROLOGY, V194, P110, DOI 10.1006/viro.1993.1240
   Kraemer MUG, 2015, ELIFE, V4, DOI 10.7554/eLife.08347
   Kurani S, 2018, CTS-CLIN TRANSL SCI, V11, P103, DOI 10.1111/cts.12529
   Kurolt IC, 2013, CLIN MICROBIOL INFEC, V19, pE163, DOI 10.1111/1469-0691.12104
   L'Huillier AG, 2017, J CLIN MICROBIOL, V55, P2462, DOI 10.1128/JCM.00442-17
   Land KJ, 2019, NAT MICROBIOL, V4, P46, DOI 10.1038/s41564-018-0295-3
   Langerak T, 2019, PLOS PATHOG, V15, DOI 10.1371/journal.ppat.1007640
   Leta S, 2018, INT J INFECT DIS, V67, P25, DOI 10.1016/j.ijid.2017.11.026
   Liang GD, 2015, EMERG MICROBES INFEC, V4, DOI 10.1038/emi.2015.18
   Luo R, 2019, CLIN MICROBIOL INFEC, V25, P659, DOI 10.1016/j.cmi.2019.01.002
   Matheus S, 2019, EMERG INFECT DIS, V25, P1153, DOI 10.3201/eid2506.180361
   Meghani Z, 2018, PLOS NEGLECT TROP D, V12, DOI 10.1371/journal.pntd.0006501
   Mirza MU, 2016, SCI REP-UK, V6, DOI 10.1038/srep37313
   Mishra N, 2018, MBIO, V9, DOI 10.1128/mBio.00095-18
   Mlera L, 2014, PATHOG DIS, V71, P135, DOI 10.1111/2049-632X.12178
   Munoz-Jordan JL, 2017, J INFECT DIS, V216, pS951, DOI 10.1093/infdis/jix502
   Narula A, 2018, INFECT GENET EVOL, V61, P4, DOI 10.1016/j.meegid.2018.03.007
   Ohst C, 2018, ADV EXP MED BIOL, V1062, P19, DOI 10.1007/978-981-10-8727-1_3
   Pal S, 2014, PLOS ONE, V9, DOI 10.1371/journal.pone.0113411
   Patsoula E, 2016, BIOMED RES INT, V2016, DOI 10.1155/2016/2450682
   Peeling RW, 2010, NAT REV MICROBIOL, pS30, DOI 10.1038/nrmicro2459
   Pérez-Pérez MJ, 2019, EXPERT OPIN DRUG DIS, V14, P855, DOI 10.1080/17460441.2019.1629413
   Perkins MD, 2017, LANCET, V390, P2111, DOI 10.1016/S0140-6736(17)31224-2
   Pierson TC, 2015, PROG MOL BIOL TRANSL, V129, P141, DOI 10.1016/bs.pmbts.2014.10.005
   Plennevaux E, 2018, CLIN INFECT DIS, V66, P1164, DOI 10.1093/cid/cix966
   Potocnakova L, 2016, J IMMUNOL RES, V2016, DOI 10.1155/2016/6760830
   Premkumar L, 2018, J CLIN MICROBIOL, V56, DOI 10.1128/JCM.01504-17
   Prince HE, 2011, CLIN VACCINE IMMUNOL, V18, P2183, DOI 10.1128/CVI.05425-11
   Ramanathan B, 2016, PLOS ONE, V11, DOI 10.1371/journal.pone.0155900
   Rampling T, 2019, EMERG INFECT DIS, V25, P205, DOI 10.3201/eid2502.180798
   Raviprakash K, 2006, VIROLOGY, V353, P166, DOI 10.1016/j.virol.2006.05.005
   Rayichandran S, 2019, NAT COMMUN, V10, DOI 10.1038/s41467-019-09914-3
   Rizzoli A, 2015, Euro Surveill, V20
   Rockstroh A, 2015, PLOS NEGLECT TROP D, V9, DOI 10.1371/journal.pntd.0004218
   Rodriguez-Barraquer I, 2019, SCIENCE, V363, P607, DOI 10.1126/science.aav6618
   Roiz D, 2018, PLOS NEGLECT TROP D, V12, DOI 10.1371/journal.pntd.0006845
   Rouvinski A, 2015, NATURE, V520, P109, DOI 10.1038/nature14130
   Safronetz D, 2017, EMERG INFECT DIS, V23, P1577, DOI 10.3201/eid2309.162043
   Sambri V, 2013, VIRUSES-BASEL, V5, P2329, DOI 10.3390/v5102329
   Sanchez-Trincado JL, 2017, J IMMUNOL RES, V2017, DOI 10.1155/2017/2680160
   Shan C, 2017, J CLIN MICROBIOL, V55, P3028, DOI [10.1128/JCM.00975-17, 10.1128/jcm.00975-17]
   Theel ES, 2018, J CLIN MICROBIOL, V56, DOI [10.1128/JCM.01972-17, 10.1128/jcm.01972-17]
   Tirado SMC, 2003, VIRAL IMMUNOL, V16, P69, DOI 10.1089/088282403763635465
   Tomasello D, 2013, TRAVEL MED INFECT DI, V11, P274, DOI 10.1016/j.tmaid.2013.07.006
   Valiant WG, 2018, OPEN FORUM INFECT DI, V5, DOI 10.1093/ofid/ofy151
   Van Regenmortel MHV, 2009, METHODS MOL BIOL, V524, P3, DOI 10.1007/978-1-59745-450-6_1
   Vaughan K, 2010, VIRAL IMMUNOL, V23, P259, DOI 10.1089/vim.2010.0006
   Venturi G, 2017, EUROSURVEILLANCE, V22, P11, DOI 10.2807/1560-7917.ES.2017.22.39.17-00646
   Vickers I, 2017, DIAGN MICR INFEC DIS, V89, P271, DOI 10.1016/j.diagmicrobio.2017.08.019
   Wasonga C., 2017, J Biotechnol Biochem, V3, P70, DOI [10.9790/264X-03057076, DOI 10.9790/264X-03057076]
   Weaver SC, 2010, ANTIVIR RES, V85, P328, DOI 10.1016/j.antiviral.2009.10.008
   Whiteman MC, 2018, AM J TROP MED HYG, V99, P1430, DOI 10.4269/ajtmh.17-0948
   Wilder-Smith A, 2019, LANCET, V393, P350, DOI 10.1016/S0140-6736(18)32560-1
   Xu Xiaojun, 2016, PLoS Curr, V8, DOI 10.1371/currents.outbreaks.9aa2e1fb61b0f632f58a098773008c4b
NR 108
TC 31
Z9 31
U1 0
U2 14
PU CELL PRESS
PI CAMBRIDGE
PA 50 HAMPSHIRE ST, FLOOR 5, CAMBRIDGE, MA 02139 USA
SN 0966-842X
EI 1878-4380
J9 TRENDS MICROBIOL
JI Trends Microbiol.
PD APR
PY 2020
VL 28
IS 4
BP 276
EP 292
DI 10.1016/j.tim.2019.11.005
PG 17
WC Biochemistry & Molecular Biology; Microbiology
WE Science Citation Index Expanded (SCI-EXPANDED)
SC Biochemistry & Molecular Biology; Microbiology
GA KU3AC
UT WOS:000519578400007
PM 31864844
DA 2025-07-26
ER

PT J
AU Kovacikova, K
   Morren, BM
   Tas, A
   Albulescu, IC
   van Rijswijk, R
   Jarhad, DB
   Shin, YS
   Jang, MH
   Kim, G
   Lee, HW
   Jeong, LS
   Snijder, EJ
   van Hemert, MJ
AF Kovacikova, Kristina
   Morren, Bas M.
   Tas, Ali
   Albulescu, Irina C.
   van Rijswijk, Robin
   Jarhad, Dnyandev B.
   Shin, Young Sup
   Jang, Min Hwan
   Kim, Gyudong
   Lee, Hyuk Woo
   Jeong, Lak Shin
   Snijder, Eric J.
   van Hemert, Martijn J.
TI 6′-β-Fluoro-Homoaristeromycin and 6′-Fluoro-Homoneplanocin A Are Potent
   Inhibitors of Chikungunya Virus Replication through Their Direct Effect
   on Viral Nonstructural Protein 1
SO ANTIMICROBIAL AGENTS AND CHEMOTHERAPY
LA English
DT Article
DE 6 '-beta-fluoro-homoaristeromycin; 6 '-fluoro-homoneplanocin A; SAH
   hydrolase; alphavirus; antiviral agents; capping; chikungunya virus;
   nsP1
ID ADENOSYLHOMOCYSTEINE HYDROLASE INHIBITORS; CARBOCYCLIC
   ADENOSINE-ANALOGS; CAPPING ENZYME; ANTIVIRAL ACTIVITY; L-HOMOCYSTEINE;
   RNA; NSP1; CELLS; METHYLTRANSFERASE; IDENTIFICATION
AB Alphaviruses are arthropod-borne, positive-stranded RNA viruses capable of causing severe disease with high morbidity. Chikungunya virus (CHIKV) is an alphavirus that causes a febrile illness which can progress into chronic arthralgia. The current lack of vaccines and specific treatment for CHIKV infection underscores the need to develop new therapeutic interventions. To discover new antiviral agents, we performed a compound screen in cell culture-based infection models and identified two carbocyclic adenosine analogues, 6'beta-fluoro-homoaristeromycin (FHA) and 6'-fluoro-homoneplanocin A (FHNA), that displayed potent activity against CHIKV and Semliki Forest virus (SFV) with 50% effective concentrations in the nanomolar range at nontoxic concentrations. The compounds, designed as inhibitors of the host enzyme S-adenosylhomocysteine (SAH) hydrolase, impeded postentry steps in CHIKV and SFV replication. Selection of FHNA-resistant mutants and reverse genetics studies demonstrated that the combination of mutations G230R and K299E in CHIKV nonstructural protein 1 (nsP1) conferred resistance to the compounds. Enzymatic assays with purified wild-type (wt) SFV nsP1 suggested that an oxidized (3'-keto) form, rather than FHNA itself, directly inhibited the MTase activity, while a mutant protein with the K231R and K299E substitutions was insensitive to the compound. Both wt nsP1 and the resistant mutant were equally sensitive to the inhibitory effect of SAH. Our combined data suggest that FHA and FHNA inhibit CHIKV and SR/ replication by directly targeting the MTase activity of nsP1, rather than through an indirect effect on host SAH hydrolase. The high potency and selectivity of these novel alphavirus mRNA capping inhibitors warrant further preclinical investigation of these compounds.
C1 [Kovacikova, Kristina; Morren, Bas M.; Tas, Ali; Albulescu, Irina C.; van Rijswijk, Robin; Snijder, Eric J.; van Hemert, Martijn J.] Leiden Univ, Dept Med Microbiol, Med Ctr, Leiden, Netherlands.
   [Jarhad, Dnyandev B.; Shin, Young Sup; Jang, Min Hwan; Kim, Gyudong; Jeong, Lak Shin] Seoul Natl Univ, Coll Pharm, Seoul, South Korea.
   [Lee, Hyuk Woo] Future Med Co Ltd, Seoul, South Korea.
   [Morren, Bas M.] Leiden Univ, Leiden Inst Chem, Dept Med Biochem, Leiden, Netherlands.
   [Albulescu, Irina C.] Univ Utrecht, Fac Vet Med, Dept Infect Dis & Immunol, Utrecht, Netherlands.
   [van Rijswijk, Robin] Franciscus Gastnuis, Rotterdam, Netherlands.
   [Kim, Gyudong] Chonnam Natl Univ, Coll Pharm, Gwangju, South Korea.
   [Kim, Gyudong] Chonnam Natl Univ, Res Inst Drug Dev, Gwangju, South Korea.
C3 Leiden University - Excl LUMC; Leiden University; Leiden University
   Medical Center (LUMC); Seoul National University (SNU); Future Medicine
   Limited; Leiden University - Excl LUMC; Leiden University; Utrecht
   University; Chonnam National University; Chonnam National University
RP van Hemert, MJ (corresponding author), Leiden Univ, Dept Med Microbiol, Med Ctr, Leiden, Netherlands.
EM MJ.van_Hemert@lumc.nl
RI ; Lee, Hyo-Suk/J-5618-2012; Albulescu, Irina/NSU-3028-2025; Snijder,
   Eric/E-6073-2018
OI Jarhad, Dnyandev B/0000-0003-3464-7788; Tas, Ali/0009-0001-1497-766X;
   Snijder, Eric/0000-0003-3297-2309; Albulescu, Irina
   Cristina/0000-0002-3236-4277
FU Marie Sklodowska-Curie ETN European Training Network "ANTIVIRALS" (EU)
   [642434]; Marie Curie Actions (MSCA) [642434] Funding Source: Marie
   Curie Actions (MSCA)
FX K.K. was supported by the Marie Sklodowska-Curie ETN European Training
   Network "ANTIVIRALS" (EU grant agreement 642434).
CR Ahola T, 1999, EMBO J, V18, P3164, DOI 10.1093/emboj/18.11.3164
   Ahola T, 1997, J VIROL, V71, P392, DOI 10.1128/JVI.71.1.392-397.1997
   AHOLA T, 1995, P NATL ACAD SCI USA, V92, P507, DOI 10.1073/pnas.92.2.507
   Ahola T, 2015, BIOL DIRECT, V10, DOI 10.1186/s13062-015-0050-0
   AULTRICHE DB, 1993, MOL PHARMACOL, V43, P989
   Briolant S, 2004, ANTIVIR RES, V61, P111, DOI 10.1016/j.antiviral.2003.09.005
   Calba C, 2017, EUROSURVEILLANCE, V22, P5, DOI 10.2807/1560-7917.ES.2017.22.39.17-00647
   Chandra G, 2015, J MED CHEM, V58, P5108, DOI 10.1021/acs.jmedchem.5b00553
   Charrel RN, 2007, NEW ENGL J MED, V356, P769, DOI 10.1056/NEJMp078013
   Chhabra M, 2008, INDIAN J MED MICROBI, V26, P5, DOI 10.4103/0255-0857.38850
   Ching KC, 2017, J ANTIMICROB CHEMOTH, V72, P2973, DOI 10.1093/jac/dkx224
   COOLS M, 1989, BIOCHEM PHARMACOL, V38, P1061, DOI 10.1016/0006-2952(89)90249-9
   De Clercq E, 1998, NUCLEOS NUCLEOT NUCL, V17, P625, DOI 10.1080/07328319808005205
   DECLERCQ E, 1987, BIOCHEM PHARMACOL, V36, P2567, DOI 10.1016/0006-2952(87)90533-8
   Decroly E, 2012, NAT REV MICROBIOL, V10, P51, DOI 10.1038/nrmicro2675
   Delang L, 2016, SCI REP-UK, V6, DOI 10.1038/srep31819
   Delang L, 2014, J ANTIMICROB CHEMOTH, V69, P2770, DOI 10.1093/jac/dku209
   Feibelman KM, 2018, ANTIVIR RES, V154, P124, DOI 10.1016/j.antiviral.2018.03.013
   Ferreira-Ramos AS, 2019, ANTIVIR RES, V163, P59, DOI 10.1016/j.antiviral.2019.01.003
   Gigante A, 2017, ANTIVIR RES, V144, P216, DOI 10.1016/j.antiviral.2017.06.003
   Grandadam M, 2011, EMERG INFECT DIS, V17, P910, DOI 10.3201/eid1705.101873
   Kaur R, 2018, VIRUS RES, V256, P209, DOI 10.1016/j.virusres.2018.06.013
   Khan M, 2011, ANTIVIR RES, V89, P1, DOI 10.1016/j.antiviral.2010.10.009
   LAAKKONEN P, 1994, J VIROL, V68, P7418, DOI 10.1128/JVI.68.11.7418-7425.1994
   Laakkonen P, 1996, J BIOL CHEM, V271, P28567, DOI 10.1074/jbc.271.45.28567
   Lampio A, 2000, J BIOL CHEM, V275, P37853, DOI 10.1074/jbc.M004865200
   Lee KM, 2011, J MED CHEM, V54, P930, DOI 10.1021/jm1010836
   Li CQ, 2015, J VIROL, V89, P8292, DOI 10.1128/JVI.00599-15
   Manica M, 2017, EUROSURVEILLANCE, V22, P2, DOI 10.2807/1560-7917.ES.2017.22.44.17-00685
   MOORE DL, 1974, ANN TROP MED PARASIT, V68, P59, DOI 10.1080/00034983.1974.11686925
   Mounce BC, 2017, J VIROL, V91, DOI [10.1128/JVI.00344-17, 10.1128/jvi.00344-17]
   PERANEN J, 1995, VIROLOGY, V208, P610, DOI 10.1006/viro.1995.1192
   Pietlä MK, 2017, VIRUS RES, V234, P44, DOI 10.1016/j.virusres.2017.01.007
   RANSOHOFF RM, 1987, ANTIVIR RES, V7, P317, DOI 10.1016/0166-3542(87)90014-3
   Rezza G, 2007, LANCET, V370, P1840, DOI 10.1016/S0140-6736(07)61779-6
   ROSS R. W., 1956, JOUR HYG, V54, P177
   Scholte FEM, 2013, PLOS ONE, V8, DOI 10.1371/journal.pone.0071047
   Schwartz O, 2010, NAT REV MICROBIOL, V8, P491, DOI 10.1038/nrmicro2368
   Sokoloski KJ, 2015, J VIROL, V89, P6080, DOI 10.1128/JVI.00553-15
   Subudhi BB, 2018, VIRUSES-BASEL, V10, DOI 10.3390/v10050235
   van Brummelen AC, 2009, J BIOL CHEM, V284, P4635, DOI 10.1074/jbc.M807085200
   Vasiljeva L, 2000, J BIOL CHEM, V275, P17281, DOI 10.1074/jbc.M910340199
   WOLFE MS, 1991, J MED CHEM, V34, P1521, DOI 10.1021/jm00109a001
   Yoon JS, 2019, J MED CHEM, V62, P6346, DOI 10.1021/acs.jmedchem.9b00781
   Zeller H, 2016, J INFECT DIS, V214, pS436, DOI 10.1093/infdis/jiw391
NR 45
TC 25
Z9 25
U1 0
U2 1
PU AMER SOC MICROBIOLOGY
PI WASHINGTON
PA 1752 N ST NW, WASHINGTON, DC 20036-2904 USA
SN 0066-4804
EI 1098-6596
J9 ANTIMICROB AGENTS CH
JI Antimicrob. Agents Chemother.
PD APR
PY 2020
VL 64
IS 4
AR e02532-19
DI 10.1128/AAC.02532-19
PG 19
WC Microbiology; Pharmacology & Pharmacy
WE Science Citation Index Expanded (SCI-EXPANDED)
SC Microbiology; Pharmacology & Pharmacy
GA KX3AB
UT WOS:000521752600067
PM 31964798
OA Green Published, hybrid
DA 2025-07-26
ER

PT J
AU Lee, CYP
   Carissimo, G
   Chen, ZY
   Lum, FM
   Abu Bakar, F
   Rajarethinam, R
   Teo, TH
   Torres-Ruesta, A
   Renia, L
   Ng, LFP
AF Lee, Cheryl Yi-Pin
   Carissimo, Guillaume
   Chen, Zheyuan
   Lum, Fok-Moon
   Abu Bakar, Farhana
   Rajarethinam, Ravisankar
   Teo, Teck-Hui
   Torres-Ruesta, Anthony
   Renia, Laurent
   Ng, Lisa F. P.
TI Type I interferon shapes the quantity and quality of the anti-Zika virus
   antibody response
SO CLINICAL & TRANSLATIONAL IMMUNOLOGY
LA English
DT Article
DE antibodies; humoral response; mouse models; type I interferon; Zika
   virus
ID B-CELL; DENDRITIC CELLS; CHIKUNGUNYA VIRUS; MOUSE MODEL; T-CELL;
   INFECTION; PERSISTENCE; MICE; TRANSMISSION; ACTIVATION
AB Objectives Zika virus (ZIKV) is a mosquito-borne flavivirus that re-emerged in 2015. The association between ZIKV and neurological complications initiated the development of relevant animal models to understand the mechanisms underlying ZIKV-induced pathologies. Transient inhibition of the type I interferon (IFN) pathway through the use of an IFNAR1-blocking antibody, MAR1-5A3, could efficiently permit active virus replication in immunocompetent animals. Type I IFN signalling is involved in the regulation of humoral responses, and thus, it is crucial to investigate the potential effects of type I IFN blockade towards B-cell responses.
   Methods In this study, comparative analysis was conducted using serum samples collected from ZIKV-infected wild-type (WT) animals either administered with or without MAR1-5A3.
   Results Serological assays revealed a more robust ZIKV-specific IgG response and subtype switching upon inhibition of type I IFN due to the abundance of antigen availability. This observation was corroborated by an increase in germinal centres, plasma cells and germinal centre B cells. Interestingly, although both groups of animals recognised different B-cell linear epitopes in the E and NS1 regions, there was no difference in neutralising capacity. Further characterisation of these epitopes in the E protein revealed a detrimental role of antibodies that were generated in the absence of type I IFN.
   Conclusion This study highlights the role of type I IFN in shaping the anti-ZIKV antibody response to generate beneficial antibodies and will help guide development of better vaccine candidates triggering efficient neutralising antibodies and avoiding detrimental ones.
C1 [Lee, Cheryl Yi-Pin; Carissimo, Guillaume; Chen, Zheyuan; Lum, Fok-Moon; Abu Bakar, Farhana; Teo, Teck-Hui; Torres-Ruesta, Anthony; Renia, Laurent; Ng, Lisa F. P.] ASTAR, Singapore Immunol Network, Singapore, Singapore.
   [Lee, Cheryl Yi-Pin] Natl Univ Singapore, NUS Grad Sch Integrat Sci & Engn, Singapore, Singapore.
   [Chen, Zheyuan] Queens Univ Belfast, Sch Med Dent & Biomed Sci, Belfast, Antrim, North Ireland.
   [Abu Bakar, Farhana] Nanyang Technol Univ, Sch Biol Sci, Singapore, Singapore.
   [Rajarethinam, Ravisankar] ASTAR, Inst Mol & Cell Biol, Singapore, Singapore.
   [Torres-Ruesta, Anthony; Ng, Lisa F. P.] Natl Univ Singapore, Yong Loo Lin Sch Med, Dept Biochem, Singapore, Singapore.
   [Ng, Lisa F. P.] Univ Liverpool, Inst Infect & Global Hlth, Liverpool, Merseyside, England.
   [Teo, Teck-Hui] Inst Pasteur, Unite Pathogenie Microbienne Mol, Paris, France.
C3 Agency for Science Technology & Research (A*STAR); A*STAR - Singapore
   Immunology Network (SIgN); National University of Singapore; Queens
   University Belfast; Nanyang Technological University; Agency for Science
   Technology & Research (A*STAR); A*STAR - Institute of Molecular & Cell
   Biology (IMCB); National University of Singapore; University of
   Liverpool; Pasteur Network; Universite Paris Cite; Institut Pasteur
   Paris
RP Ng, LFP (corresponding author), ASTAR, Singapore Immunol Network, Singapore, Singapore.
EM lisa_ng@immunol.a-star.edu.sg
RI ; Torres-Ruesta, Anthony/GYQ-9112-2022; Lum, Fok Moon/GYQ-7878-2022; Ng,
   Lisa/JOZ-2889-2023; Renia, Laurent/E-2117-2011
OI Lee, Cheryl/0000-0002-5265-0377; Lum, Fok Moon/0000-0002-5645-7048;
   Carissimo, Guillaume/0000-0002-9703-9096; Teo, Teck
   Hui/0000-0001-9390-0478; Rajarethinam, Dr
   Ravisankar/0000-0001-9249-7840; Renia, Laurent/0000-0003-0349-1557;
   Torres-Ruesta, Anthony/0000-0003-0447-3131
FU Biomedical Research Council (BMRC); BMRC A*STAR-led Zika Virus
   Consortium Fund [15/1/82/27/001]; Immunomonitoring Service Platform
   (ISP) [NRF2017_SISFP09]; A*STAR Graduate Scholarship (AGS); A*STAR
   Singapore International Graduate Award (SINGA) scholarship
FX We thank SIgN mouse core for support in animal breeding. We acknowledge
   Kam Yiu-Wing, Chan Yi-Hao, and Siti Naqiah Binte Amrun for critical
   discussion and proofreading of the manuscript. This study was funded by
   core research grants provided to the Singapore Immunology Network
   (SIgN), Agency for Science, Technology and Research (A*STAR), by the
   Biomedical Research Council (BMRC), and also by the BMRC A*STAR-led Zika
   Virus Consortium Fund [project number: 15/1/82/27/001]. Flow cytometry
   platform is supported by the Immunomonitoring Service Platform (ISP),
   Grant ID: NRF2017_SISFP09. Cheryl YiPin Lee and Farhana Abu Bakar are
   supported by A*STAR Graduate Scholarship (AGS). Anthony Torres-Ruesta is
   supported by A*STAR Singapore International Graduate Award (SINGA)
   scholarship. The funders had no role in study design, data collection
   and analysis, decision to publish, or preparation of the manuscript.
CR Anderson JF, 2002, EMERG INFECT DIS, V8, P107, DOI 10.3201/eid0801.010252
   [Anonymous], SYSTEMIC LUPUS ERYTH
   Barrette RW, 2006, CLIN VACCINE IMMUNOL, V13, P802, DOI 10.1128/CVI.00422-05
   Beasley DWC, 2002, J VIROL, V76, P13097, DOI 10.1128/JVI.76.24.13097-13100.2002
   Besnard M, 2014, EUROSURVEILLANCE, V19, P13, DOI 10.2807/1560-7917.ES2014.19.13.20751
   Best SM, 2006, FUTURE VIROL, V1, P447, DOI 10.2217/17460794.1.4.447
   Casadevall A, 2012, P NATL ACAD SCI USA, V109, P12272, DOI 10.1073/pnas.1209750109
   Ramirez JAC, 2015, J INTERF CYTOK RES, V35, P421, DOI 10.1089/jir.2014.0129
   Chen HW, 2014, J GEN VIROL, V95, P1983, DOI 10.1099/vir.0.067280-0
   Chung KM, 2007, J VIROL, V81, P9551, DOI 10.1128/JVI.00879-07
   COUTELIER JP, 1987, J EXP MED, V165, P64, DOI 10.1084/jem.165.1.64
   da Silva SR, 2019, J MED VIROL, V91, P179, DOI 10.1002/jmv.25306
   de Alwis R, 2011, PLOS NEGLECT TROP D, V5, DOI 10.1371/journal.pntd.0001188
   Dong M, 2003, J VIROL, V77, P3119, DOI 10.1128/JVI.77.5.3119-3130.2003
   Fallet B, 2016, SCI IMMUNOL, V1, DOI 10.1126/sciimmunol.aah6817
   Faye O, 2008, J CLIN VIROL, V43, P96, DOI 10.1016/j.jcv.2008.05.005
   Frumence E, 2019, VACCINES-BASEL, V7, DOI 10.3390/vaccines7020055
   García-Sastre A, 2006, SCIENCE, V312, P879, DOI 10.1126/science.1125676
   Gorman MJ, 2018, CELL HOST MICROBE, V23, P672, DOI 10.1016/j.chom.2018.04.003
   Govero J, 2016, NATURE, V540, P438, DOI 10.1038/nature20556
   Grant A, 2016, CELL HOST MICROBE, V19, P882, DOI 10.1016/j.chom.2016.05.009
   Hastings AK, 2017, CELL REP, V19, P558, DOI 10.1016/j.celrep.2017.03.058
   IMBACH PA, 1994, CLIN EXP IMMUNOL, V97, P25
   Jego Gaetan, 2005, V8, P124
   Jeurissen A, 2004, IMMUNOLOGY, V111, P1, DOI 10.1111/j.1365-2567.2004.01775.x
   Kam YW, 2017, JCI INSIGHT, V2, DOI 10.1172/jci.insight.92428
   Kam YW, 2012, EMBO MOL MED, V4, P330, DOI 10.1002/emmm.201200213
   Kiefer K, 2012, IMMUNOL CELL BIOL, V90, P498, DOI 10.1038/icb.2012.10
   KLAUS GGB, 1979, IMMUNOLOGY, V38, P687
   Kumar A, 2016, EMBO REP, V17, P1766, DOI 10.15252/embr.201642627
   Lazear HM, 2016, CELL HOST MICROBE, V19, P720, DOI 10.1016/j.chom.2016.03.010
   Le Bon A, 2001, IMMUNITY, V14, P461, DOI 10.1016/S1074-7613(01)00126-1
   Lee CYP, 2018, MICROBES INFECT, V20, P635, DOI 10.1016/j.micinf.2018.02.009
   Lemke CD, 2004, J IMMUNOL, V172, P1916, DOI 10.4049/jimmunol.172.3.1916
   Liu HB, 2019, INT J MOL SCI, V20, DOI 10.3390/ijms20123035
   Long F, 2019, P NATL ACAD SCI USA, V116, P1591, DOI 10.1073/pnas.1815432116
   Lum FM, 2017, J INFECT DIS, V216, P182, DOI 10.1093/infdis/jix276
   Lum FM, 2013, J IMMUNOL, V190, P6295, DOI 10.4049/jimmunol.1300304
   Martin RM, 1998, J IMMUNOL METHODS, V212, P187, DOI 10.1016/S0022-1759(98)00015-5
   Mathew A, 2011, J INFECT DIS, V204, P1514, DOI 10.1093/infdis/jir607
   Mesin L, 2016, IMMUNITY, V45, P471, DOI 10.1016/j.immuni.2016.09.001
   Miner JJ, 2016, CELL REP, V16, P3208, DOI 10.1016/j.celrep.2016.08.079
   Mlakar J, 2016, NEW ENGL J MED, V374, P951, DOI 10.1056/NEJMoa1600651
   Moseman EA, 2016, SCI IMMUNOL, V1, DOI 10.1126/sciimmunol.aah3565
   Musso D, 2015, EMERG INFECT DIS, V21, P359, DOI 10.3201/eid2102.141363
   Ngono AE, 2019, PLOS PATHOG, V15, DOI 10.1371/journal.ppat.1007474
   Nish S, 2011, IMMUNITY, V34, P629, DOI 10.1016/j.immuni.2011.05.009
   Paz-Bailey G, 2018, NEW ENGL J MED, V379, P1234, DOI 10.1056/NEJMoa1613108
   Peng SL, 2002, P NATL ACAD SCI USA, V99, P5545, DOI 10.1073/pnas.082114899
   Pierson Theodore C., 2008, Expert Reviews in Molecular Medicine, V10, P1, DOI 10.1017/S1462399408000665
   Prince HE, 2011, CLIN VACCINE IMMUNOL, V18, P2183, DOI 10.1128/CVI.05425-11
   Rapti K, 2012, MOL THER, V20, P73, DOI 10.1038/mt.2011.177
   Rodriguez-Madoz JR, 2010, J VIROL, V84, P9760, DOI 10.1128/JVI.01051-10
   Roehrig JT, 2003, EMERG INFECT DIS, V9, P376, DOI 10.3201/eid0903.020531
   Rossi SL, 2016, AM J TROP MED HYG, V94, P1362, DOI 10.4269/ajtmh.16-0111
   Scott JM, 2018, J VIROL, V92, DOI 10.1128/JVI.00038-18
   Sheehan KCF, 2006, J INTERF CYTOK RES, V26, P804, DOI 10.1089/jir.2006.26.804
   SHINOMIYA N, 1989, CELL IMMUNOL, V118, P239, DOI 10.1016/0008-8749(89)90375-4
   Smith DR, 2017, PLOS NEGLECT TROP D, V11, DOI 10.1371/journal.pntd.0005296
   Swanson CL, 2010, J EXP MED, V207, P1485, DOI 10.1084/jem.20092695
   Tam HH, 2016, P NATL ACAD SCI USA, V113, pE6639, DOI 10.1073/pnas.1606050113
   Tan JJL, 2017, SCI REP-UK, V7, DOI 10.1038/s41598-017-09479-5
   Taylor JM, 2008, MICROB PATHOGENESIS, V44, P20, DOI 10.1016/j.micpath.2007.06.006
   Vaughan K, 2010, VIRAL IMMUNOL, V23, P259, DOI 10.1089/vim.2010.0006
   Wahala WMPB, 2011, VIRUSES-BASEL, V3, P2374, DOI 10.3390/v3122374
   Welten SPM, 2016, J VIROL, V90, P4402, DOI 10.1128/JVI.03177-15
   Yuki N, 2012, P JPN ACAD B-PHYS, V88, P299, DOI 10.2183/pjab.88.299
   Zhu JG, 2007, J IMMUNOL, V178, P3505, DOI 10.4049/jimmunol.178.6.3505
NR 68
TC 9
Z9 12
U1 1
U2 9
PU WILEY
PI HOBOKEN
PA 111 RIVER ST, HOBOKEN 07030-5774, NJ USA
EI 2050-0068
J9 CLIN TRANSL IMMUNOL
JI Clin. Transl. Immunol.
PD APR
PY 2020
VL 9
IS 4
AR e1126
DI 10.1002/cti2.1126
PG 16
WC Immunology
WE Science Citation Index Expanded (SCI-EXPANDED)
SC Immunology
GA LJ8GR
UT WOS:000530399800004
PM 32346479
OA Green Published
DA 2025-07-26
ER

PT J
AU Liu, X
   Mutso, M
   Cherkashchenko, L
   Zusinaite, E
   Herrero, LJ
   Doggett, SL
   Haniotis, J
   Merits, A
   Herring, BL
   Taylor, A
   Mahalingam, S
AF Liu, Xiang
   Mutso, Margit
   Cherkashchenko, Liubov
   Zusinaite, Eva
   Herrero, Lara J.
   Doggett, Stephen L.
   Haniotis, John
   Merits, Andres
   Herring, Belinda L.
   Taylor, Adam
   Mahalingam, Suresh
TI Identification of Natural Molecular Determinants of Ross River Virus
   Type I Interferon Modulation
SO JOURNAL OF VIROLOGY
LA English
DT Article
DE Ross River virus; alphavirus; interferons; viral determinants
ID SINDBIS VIRUS; CHIKUNGUNYA VIRUS; ALPHA/BETA-INTERFERON; NONSTRUCTURAL
   PROTEIN-2; HEMORRHAGIC-FEVER; MINUS-STRAND; MOUSE MODEL; RNA;
   REPLICATION; MUTATIONS
AB Ross River virus (RRV) belongs to the genus Alphavirus and is prevalent in Australia. RRV infection can cause arthritic symptoms in patients and may include rash, fever, arthralgia, and myalgia. Type I interferons (IFN) are the primary antiviral cytokines and trigger activation of the host innate immune system to suppress the replication of invading viruses. Alphaviruses are able to subvert the type I IFN system, but the mechanisms used are ill defined. In this study, seven RRV field strains were analyzed for induction of and sensitivity to type I IFN. The sensitivities of these strains to human IFN-/3 varied significantly and were highest for the RRV 2548 strain. Compared to prototype laboratory strain RRV-T48, RRV 2548 also induced higher type I IFN levels both in vitro and in vivo and caused milder disease. To identify the determinants involved in type I IFN modulation, the region encoding the nonstructural proteins (nsPs) of RRV 2548 was sequenced, and 42 amino acid differences from RRV-T48 were identified. Using fragment swapping and site-directed mutagenesis, we discovered that substitutions E402A and R522Q in nsP1 as well as Q619R in nsP2 were responsible for increased sensitivity of RRV 2548 to type I IFN. In contrast, substitutions A31T, N219T, S580L, and Q619R in nsP2 led to induction of higher levels of type I IFN. With exception of E402A, all these variations are common for naturally occurring RRV strains. However, they are different from all known determinants of type I IFN modulation reported previously in nsPs of alphaviruses.
   IMPORTANCE By identifying natural Ross River virus (RRV) amino acid determinants for type I interferon (IFN) modulation, this study gives further insight into the mechanism of type I IFN modulation by alphaviruses. Here, the crucial role of type I IFN in the early stages of RRV disease pathogenesis is further demonstrated. This study also provides a comparison of the roles of different parts of the RRV nonstructural region in type I IFN modulation, highlighting the importance of nonstructural protein 1 (nsP1) and nsP2 in this process. Three substitutions in nsP1 and nsP2 were found to be independently associated with enhanced type I IFN sensitivity, and four independent substitutions in nsP2 were important in elevated type I IFN induction. Such evidence has clear implications for RRV immunobiology, persistence, and pathology. The identification of viral proteins that modulate type I IFN may also have importance for the pathogenesis of other alphaviruses.
C1 [Liu, Xiang; Mutso, Margit; Herrero, Lara J.; Herring, Belinda L.; Taylor, Adam; Mahalingam, Suresh] Griffith Univ, Inst Glyc, Southport, Qld, Australia.
   [Liu, Xiang; Mutso, Margit; Taylor, Adam; Mahalingam, Suresh] Griffith Univ, Menzies Hlth Inst Queensland, Southport, Qld, Australia.
   [Cherkashchenko, Liubov; Zusinaite, Eva; Merits, Andres] Univ Tartu, Inst Technol, Tartu, Estonia.
   [Doggett, Stephen L.; Haniotis, John] Westmead Hosp, Dept Med Entomol, ICPMR, Pathol West, Westmead, NSW, Australia.
C3 Griffith University; Griffith University - Gold Coast Campus; Griffith
   University; Griffith University - Gold Coast Campus; University of
   Tartu; NSW Health; Westmead Hospital; University of Sydney
RP Mahalingam, S (corresponding author), Griffith Univ, Inst Glyc, Southport, Qld, Australia.; Mahalingam, S (corresponding author), Griffith Univ, Menzies Hlth Inst Queensland, Southport, Qld, Australia.
EM s.mahalingam@griffith.edu.au
RI Taylor, Adam/C-2981-2017; Merits, Andres/H-3125-2015; Herrero,
   Lara/A-4628-2015; Mutso, Margit/IAR-5739-2023
OI Taylor, Adam/0000-0002-7159-3961; Mutso, Margit/0000-0002-3374-1812;
   /0000-0001-8284-1505; Herrero, Lara/0000-0002-5661-9828; liu,
   xiang/0000-0002-8165-3294
FU Australian National Health and Medical Research Council [APP1031024];
   Australian Research Council [LP0990827]; Estonian Research Council
   [IUT20-27]; National Health and Medical Research Council [1073108,
   1122897]; NHMRC Senior Research Fellowship [1154347]; National Health
   and Medical Research Council of Australia [1073108, 1154347, 1122897]
   Funding Source: NHMRC; Australian Research Council [LP0990827] Funding
   Source: Australian Research Council
FX This project was supported by an Australian National Health and Medical
   Research Council grant to S.M. (APP1031024), an Australian Research
   Council grant to S.M. (LP0990827), and an Estonian Research Council
   grant to A.M. (IUT20-27). The funders had no role in study design, data
   collection and interpretation, or the decision to submit the work for
   publication. A.T. is the recipient of a National Health and Medical
   Research Council Early Career Research Fellowship (identifier [ID]
   1073108) and grant (ID 1122897). S.M. is the recipient of an NHMRC
   Senior Research Fellowship (ID 1154347).
CR Aaskov J., 2015, EXPLAINER WHAT IS RO
   Aguilar PV, 2007, J VIROL, V81, P3866, DOI 10.1128/JVI.02075-06
   Akhrymuk I, 2019, J VIROL, V93, DOI 10.1128/JVI.02062-18
   Akhrymuk I, 2018, J VIROL, V92, DOI [10.1128/JVI.01388-18, 10.1128/jvi.01388-18]
   Akhrymuk I, 2012, J VIROL, V86, P7180, DOI 10.1128/JVI.00541-12
   Antalis TM, 1998, J EXP MED, V187, P1799, DOI 10.1084/jem.187.11.1799
   Aubry M, 2019, EMERG INFECT DIS, V25, P827, DOI 10.3201/eid2504.180694
   Australia's National Notifiable Diseases Surveillance System, 2015, NUMB NOT ROSS RIV VI
   Australian Government, 2013, AUSTR COD CAR US AN
   Barber B, 2009, AUST FAM PHYSICIAN, V38, P586
   Basler Christopher F, 2002, Int Rev Immunol, V21, P305
   Bernard KA, 2000, VIROLOGY, V276, P93, DOI 10.1006/viro.2000.0546
   Bordi L, 2011, NEW MICROBIOL, V34, P87
   Breakwell L, 2007, J VIROL, V81, P8677, DOI 10.1128/JVI.02411-06
   Burrack KAS, 2014, J VIROL, V88, P3719, DOI 10.1128/JVI.02609-13
   Couderc T, 2008, PLOS PATHOG, V4, DOI 10.1371/journal.ppat.0040029
   Cruz CC, 2010, VIROLOGY, V399, P1, DOI 10.1016/j.virol.2009.12.031
   DALGARNO L, 1983, VIROLOGY, V129, P170, DOI 10.1016/0042-6822(83)90404-X
   De I, 1996, J VIROL, V70, P2706
   Frolov I, 2012, J VIROL, V86, P5055, DOI 10.1128/JVI.07223-11
   Frolova EI, 2002, J VIROL, V76, P11254, DOI 10.1128/JVI.76.22.11254-11264.2002
   Fros JJ, 2016, VIRUSES-BASEL, V8, DOI 10.3390/v8060166
   Fros JJ, 2013, J VIROL, V87, P10394, DOI 10.1128/JVI.00884-13
   Fros JJ, 2010, J VIROL, V84, P10877, DOI 10.1128/JVI.00949-10
   Göertz GP, 2018, J VIROL, V92, DOI 10.1128/JVI.01008-18
   González-Navajas JM, 2012, NAT REV IMMUNOL, V12, P125, DOI 10.1038/nri3133
   Grieder FB, 1999, VIROLOGY, V257, P106, DOI 10.1006/viro.1999.9662
   HAHN YS, 1989, J VIROL, V63, P1194, DOI 10.1128/JVI.63.3.1194-1202.1989
   Harley D, 2001, CLIN MICROBIOL REV, V14, P909, DOI 10.1128/CMR.14.4.909-932.2001
   Her ZS, 2015, EMBO MOL MED, V7, P24, DOI 10.15252/emmm.201404459
   Herrero LJ, 2011, P NATL ACAD SCI USA, V108, P12048, DOI 10.1073/pnas.1101089108
   HWANG SY, 1995, P NATL ACAD SCI USA, V92, P11284, DOI 10.1073/pnas.92.24.11284
   Hyde JL, 2014, SCIENCE, V343, P783, DOI 10.1126/science.1248465
   KUHN RJ, 1991, VIROLOGY, V182, P430, DOI 10.1016/0042-6822(91)90584-X
   Lam V, 2005, BIOTECHNOL BIOENG, V90, P793, DOI 10.1002/bit.20467
   Li CQ, 2016, J VIROL, V90, P8478, DOI 10.1128/JVI.00705-16
   Lidbury BA, 2000, J INFECT DIS, V181, P27, DOI 10.1086/315164
   Lidbury BA, 2000, J VIROL, V74, P8376, DOI 10.1128/JVI.74.18.8376-8381.2000
   Lidbury BA, 2011, J VIROL, V85, P5651, DOI 10.1128/JVI.01189-10
   LINDSAY MDA, 1993, J VIROL, V67, P3576, DOI 10.1128/JVI.67.6.3576-3585.1993
   Liu WJ, 2006, J VIROL, V80, P2396, DOI 10.1128/JVI.80.5.2396-2404.2006
   Liu X, 2018, MBIO, V9, DOI 10.1128/mBio.00044-18
   MacDonald MR, 2007, J VIROL, V81, P13509, DOI 10.1128/JVI.00402-07
   Martikainen M, 2015, J VIROL, V89, P10637, DOI 10.1128/JVI.01868-15
   Morrison TE, 2006, J VIROL, V80, P737, DOI 10.1128/JVI.80.2.737-749.2006
   MULLER U, 1994, SCIENCE, V264, P1918, DOI 10.1126/science.8009221
   NAGAI Y, 1981, J GEN VIROL, V55, P109, DOI 10.1099/0022-1317-55-1-109
   Nikonov A, 2013, PLOS PATHOG, V9, DOI 10.1371/journal.ppat.1003610
   Onomoto K, 2010, J INTERF CYTOK RES, V30, P875, DOI 10.1089/jir.2010.0117
   OTSUKI K, 1979, ARCH VIROL, V60, P249, DOI 10.1007/BF01317496
   RIKKONEN M, 1994, ARCH VIROL, P369
   Rudd PA, 2012, J VIROL, V86, P9888, DOI 10.1128/JVI.00956-12
   Russell RC, 2002, ANNU REV ENTOMOL, V47, P1, DOI 10.1146/annurev.ento.47.091201.145100
   Ryman KD, 2007, VIROLOGY, V368, P273, DOI 10.1016/j.virol.2007.06.039
   Ryman KD, 2000, J VIROL, V74, P3366, DOI 10.1128/JVI.74.7.3366-3378.2000
   SAMMELS LM, 1995, VIROLOGY, V212, P20, DOI 10.1006/viro.1995.1449
   SAWICKI DL, 1993, J VIROL, V67, P3605, DOI 10.1128/JVI.67.6.3605-3610.1993
   SAWICKI DL, 1981, J VIROL, V39, P348, DOI 10.1128/JVI.39.2.348-358.1981
   SAWICKI DL, 1985, VIROLOGY, V144, P20, DOI 10.1016/0042-6822(85)90301-0
   Schilte C, 2010, J EXP MED, V207, P429, DOI 10.1084/jem.20090851
   Seo YJ, 2010, ADV APPL MICROBIOL, V73, P83, DOI 10.1016/S0065-2164(10)73004-5
   Shabman RS, 2007, J VIROL, V81, P237, DOI 10.1128/JVI.01590-06
   Simmons JD, 2010, J VIROL, V84, P11429, DOI 10.1128/JVI.00577-10
   Simmons JD, 2009, J VIROL, V83, P10571, DOI 10.1128/JVI.01041-09
   Tamm K, 2008, J GEN VIROL, V89, P676, DOI 10.1099/vir.0.83320-0
   Tuittila M, 2003, J GEN VIROL, V84, P1525, DOI 10.1099/vir.0.18936-0
   Utt A, 2015, J VIROL, V89, P3145, DOI 10.1128/JVI.03213-14
   WANG YF, 1991, J VIROL, V65, P985, DOI 10.1128/JVI.65.2.985-988.1991
   White LJ, 2001, J VIROL, V75, P3706, DOI 10.1128/JVI.75.8.3706-3718.2001
   Zhang YG, 2007, J VIROL, V81, P11246, DOI 10.1128/JVI.01282-07
NR 70
TC 5
Z9 6
U1 0
U2 1
PU AMER SOC MICROBIOLOGY
PI WASHINGTON
PA 1752 N ST NW, WASHINGTON, DC 20036-2904 USA
SN 0022-538X
EI 1098-5514
J9 J VIROL
JI J. Virol.
PD APR
PY 2020
VL 94
IS 8
AR e01788-19
DI 10.1128/JVI.01788-19
PG 21
WC Virology
WE Science Citation Index Expanded (SCI-EXPANDED)
SC Virology
GA KY7BL
UT WOS:000522728700012
PM 31996431
OA Green Published
DA 2025-07-26
ER

PT J
AU Liu, XN
   Wang, Y
   Zhao, XQ
AF Liu, Xianning
   Wang, Yan
   Zhao, Xiao-Qiang
TI Dynamics of a climate-based periodic Chikungunya model with incubation
   period
SO APPLIED MATHEMATICAL MODELLING
LA English
DT Article
DE Chikungunya disease; Periodic delay; Vector reproduction number; Basic
   reproduction number; Uniform persistence
ID AEDES-AEGYPTI; DISEASE; DENGUE; VIRUS; INFECTION; SEROPREVALENCE;
   EPIDEMIOLOGY; TRANSMISSION; OUTBREAKS; IMPACT
AB In order to study the effect of temperature on the mosquito population dynamics, we propose a Chikungunya transmission model with time-varying parameters and time-dependent extrinsic incubation period (EIP). The model includes the larval and mature stages of mosquitoes. We deduce the vector reproduction number R-v and the basic reproduction number R-0, and then show that these two threshold values completely determine the global dynamics of the model system. More precisely, (i) if R-v < 1. then mosquito population will become extinct ultimately; (ii) if R-v > 1 and R-0 < 1, then Chikungunya disease will be eliminated; (iii) if R-v > 1 and R-0 > 1. then the disease will persist and fluctuate periodically. Numerically, we explore the spread of Chikungunya disease in Delhi, India. The analytic results are in good consistence with our numerical simulations. Further, an interesting finding is that if the time-averaged EIP is used, then R-0 may be underestimated, and the number of infectious humans and mosquitoes may be underestimated or overestimated. (C) 2019 Elsevier Inc. All rights reserved.
C1 [Liu, Xianning; Wang, Yan] Southwest Univ, Sch Math & Stat, Key Lab Ecoenvironm Three Gorges Reservoir Reg, Minist Educ, Chongqing 400715, Peoples R China.
   [Wang, Yan; Zhao, Xiao-Qiang] Mem Univ Newfoundland, Dept Math & Stat, St John, NF A1C 5S7, Canada.
C3 Southwest University - China; Memorial University Newfoundland
RP Wang, Y (corresponding author), Southwest Univ, Sch Math & Stat, Key Lab Ecoenvironm Three Gorges Reservoir Reg, Minist Educ, Chongqing 400715, Peoples R China.
EM liuxn@swu.edu.cn; yanwxxd18@163.com; zhao@mun.ca
RI Liu, Xianning/K-2397-2013; Zhao, Xiao-Qiang/AEJ-6707-2022; Liu,
   Xianning/AAD-3444-2019
OI Liu, Xianning/0000-0001-8527-7698; 
CR Agusto FB, 2017, DISCRETE CONT DYN-B, V22, P687, DOI 10.3934/dcdsb.2017034
   Agusto FB, 2016, COMPUT MATH METHOD M, V2016, DOI 10.1155/2016/4320514
   [Anonymous], 2018, CHIK
   BAR-ZEEV MICHA, 1958, BULL ENT RES, V49, P157, DOI 10.1017/S0007485300053499
   CDC, 2015, CLIN EV DIS
   Chang LJ, 2014, LANCET, V384, P2046, DOI 10.1016/S0140-6736(14)61185-5
   Chang LH, 2007, J MED ENTOMOL, V44, P205, DOI 10.1603/0022-2585(2007)44[205:DSOAAA]2.0.CO;2
   Dufourd C, 2013, COMPUT MATH APPL, V66, P1695, DOI 10.1016/j.camwa.2013.03.024
   Dumont Y, 2008, MATH BIOSCI, V213, P80, DOI 10.1016/j.mbs.2008.02.008
   Dumont Y, 2012, J MATH BIOL, V65, P809, DOI 10.1007/s00285-011-0477-6
   Dumont Y, 2010, MATH BIOSCI ENG, V7, P313, DOI 10.3934/mbe.2010.7.313
   FOCKS DA, 1995, AM J TROP MED HYG, V53, P489, DOI 10.4269/ajtmh.1995.53.489
   Hale J., 1991, Dynamics and bifurcations
   Heitmann A, 2018, EUROSURVEILLANCE, V23, P7, DOI 10.2807/1560-7917.ES.2018.23.29.1800033
   Kakarla SG, 2019, SCI TOTAL ENVIRON, V647, P66, DOI 10.1016/j.scitotenv.2018.07.461
   Kam YW, 2009, MICROBES INFECT, V11, P1186, DOI 10.1016/j.micinf.2009.09.003
   Kaur N., 2017, New Microbes and New Infections, V20, P39, DOI 10.1016/j.nmni.2017.07.007
   Lim E.X.Y., 2018, VIRUSES, V10, P17
   Liu XZ, 2015, APPL MATH MODEL, V39, P3194, DOI 10.1016/j.apm.2014.10.035
   Lou YJ, 2017, J NONLINEAR SCI, V27, P573, DOI 10.1007/s00332-016-9344-3
   Magal P, 2005, SIAM J MATH ANAL, V37, P251, DOI 10.1137/S0036141003439173
   Manimunda SP, 2010, T ROY SOC TROP MED H, V104, P392, DOI 10.1016/j.trstmh.2010.01.011
   Manore CA, 2014, J THEOR BIOL, V356, P174, DOI 10.1016/j.jtbi.2014.04.033
   MCLEAN DM, 1974, CAN J MICROBIOL, V20, P255, DOI 10.1139/m74-040
   MOORE CG, 1978, AM J TROP MED HYG, V27, P1225, DOI 10.4269/ajtmh.1978.27.1225
   Moulay D, 2011, MATH BIOSCI, V229, P50, DOI 10.1016/j.mbs.2010.10.008
   Moulay D, 2012, MATH BIOSCI ENG, V9, P369, DOI 10.3934/mbe.2012.9.369
   NISBET RM, 1983, THEOR POPUL BIOL, V23, P114, DOI 10.1016/0040-5809(83)90008-4
   Omori R, 2011, J THEOR BIOL, V271, P159, DOI 10.1016/j.jtbi.2010.12.004
   Pongsumpun P, 2013, J BASIC APPL SCI RES, V3, P302
   Powers AM, 2000, J GEN VIROL, V81, P471, DOI 10.1099/0022-1317-81-2-471
   Rezza G, 2007, LANCET, V370, P1840, DOI 10.1016/S0140-6736(07)61779-6
   Sergon K, 2008, AM J TROP MED HYG, V78, P333, DOI 10.4269/ajtmh.2008.78.333
   Sergon K, 2007, AM J TROP MED HYG, V76, P1189, DOI 10.4269/ajtmh.2007.76.1189
   Shrinet J, 2012, VIROL J, V9, DOI 10.1186/1743-422X-9-100
   Silva JVJ, 2018, ACTA TROP, V188, P213, DOI 10.1016/j.actatropica.2018.09.003
   Simon Fabrice, 2011, Curr Infect Dis Rep, V13, P218, DOI 10.1007/s11908-011-0180-1
   Smith H.L., 1995, AM MATH SOC MATH SUR, DOI 10.1090/surv/041
   Nunes MRT, 2015, BMC MED, V13, DOI 10.1186/s12916-015-0348-x
   Thiberville SD, 2013, ANTIVIR RES, V99, P345, DOI 10.1016/j.antiviral.2013.06.009
   Valdez LD, 2018, ECOL MODEL, V385, P96, DOI 10.1016/j.ecolmodel.2018.07.003
   Walter W., 1997, Ann. Polon. Math., V66, P269, DOI [10.4064/ap-66-1-269-274, DOI 10.4064/AP-66-1-269-274]
   Wang WD, 2008, J DYN DIFFER EQU, V20, P699, DOI 10.1007/s10884-008-9111-8
   Wang XN, 2017, SIAM J APPL DYN SYST, V16, P853, DOI 10.1137/16M1087916
   Wang XN, 2017, B MATH BIOL, V79, P1155, DOI 10.1007/s11538-017-0276-3
   Weaver SC, 2006, CURR TOP MICROBIOL, V299, P285
   Yakob L, 2013, PLOS ONE, V8, DOI 10.1371/journal.pone.0057448
   Yergolkar PN, 2006, EMERG INFECT DIS, V12, P1580, DOI 10.3201/eid1210.060529
   Zhao X.Q, 2017, DYNAMICALS SYSTEMS P
   Zhao XQ, 2017, J DYN DIFFER EQU, V29, P67, DOI 10.1007/s10884-015-9425-2
NR 50
TC 15
Z9 17
U1 6
U2 54
PU ELSEVIER SCIENCE INC
PI NEW YORK
PA STE 800, 230 PARK AVE, NEW YORK, NY 10169 USA
SN 0307-904X
EI 1872-8480
J9 APPL MATH MODEL
JI Appl. Math. Model.
PD APR
PY 2020
VL 80
BP 151
EP 168
DI 10.1016/j.apm.2019.11.038
PG 18
WC Engineering, Multidisciplinary; Mathematics, Interdisciplinary
   Applications; Mechanics
WE Science Citation Index Expanded (SCI-EXPANDED)
SC Engineering; Mathematics; Mechanics
GA KR5NO
UT WOS:000517665300009
OA Bronze
DA 2025-07-26
ER

PT J
AU Mulderij-Jansen, V
   Elsinga, J
   Gerstenbluth, I
   Duits, A
   Tami, A
   Bailey, A
AF Mulderij-Jansen, Vaitiare
   Elsinga, Jelte
   Gerstenbluth, Izzy
   Duits, Ashley
   Tami, Adriana
   Bailey, Ajay
TI Understanding risk communication for prevention and control of
   vector-borne diseases: A mixed-method study in Curacao
SO PLOS NEGLECTED TROPICAL DISEASES
LA English
DT Article
ID SOCIAL AMPLIFICATION; CHIKUNGUNYA; DETERMINANTS; INFECTION; BURDEN;
   ISLAND
AB Background
   Risk communication (RC) is an essential tool for the prevention and control of diseases as it impacts risk perception, increases awareness and might change behaviour. It is the interactive exchange of information about risks among experts and people. Effective RC can minimize the impact that diseases such as dengue, chikungunya and Zika have on populations. This study aimed to understand RC regarding vector-borne diseases in its social context and from the viewpoint of the audience to strengthen RC strategies in Curacao.
   Methods
   In 2015, a cross-sectional mixed-method study applying focus group discussions (n = 7), in-depth interviews (n = 20) and a structured survey questionnaire (n = 339) was done in Curacao. The study was designed based on the Health Belief Model and the Theory of Planned Behaviour. In addition, the Social Amplification of Risk Framework and the theory of cultural schemas were applied to understand RC in the social context.
   Results
   Television, radio and newspapers were the most important channels of information regarding dengue and chikungunya. Moreover, individuals also reported receiving information via social media, the internet and family/friends. Interestingly, the use of internet to obtain information diminished with age, while females were more likely to use internet compared to men. These key findings were statistically significant. An important outcome was that the risk perception towards chikungunya at the beginning of the outbreak was attenuated. This might be due to the (perceived) lack of RC before the epidemic. This same risk perception was amplified later during the outbreak by the increased exposure to information. Lastly, we show how cultural schemas influence peoples perception regarding preventive measures and treatment of chikungunya and dengue.
   Conclusions
   Data obtained emphasise the importance of understanding the user of media platforms and sharing information in a timely fashion through a transparent process with the content that convinces people of the seriousness of the matter.
C1 [Mulderij-Jansen, Vaitiare; Tami, Adriana] Univ Groningen, Univ Med Ctr Groningen, Dept Med Microbiol & Infect Prevent, Groningen, Netherlands.
   [Mulderij-Jansen, Vaitiare; Elsinga, Jelte; Bailey, Ajay] Univ Utrecht, Fac Geosci, Dept Human Geog & Spatial Planning, Int Dev Studies, Utrecht, Netherlands.
   [Mulderij-Jansen, Vaitiare; Gerstenbluth, Izzy] Curacao Biomed & Hlth Res Inst, Dept Epidemiol, Willemstad, Curacao.
   [Gerstenbluth, Izzy] Minist Hlth Environm & Nat Curacao, Epidemiol & Res Unit, Willemstad, Curacao.
   [Duits, Ashley] Red Cross Blood Bank Fdn, Willemstad, Curacao.
   [Duits, Ashley] Curacao Biomed & Hlth Res Inst, Dept Immunol, Willemstad, Curacao.
   [Bailey, Ajay] Manipal Acad Higher Educ, Transdisciplinary Ctr Qualitat Methods, Manipal, India.
C3 University of Groningen; Utrecht University; Manipal Academy of Higher
   Education (MAHE)
RP Mulderij-Jansen, V (corresponding author), Univ Groningen, Univ Med Ctr Groningen, Dept Med Microbiol & Infect Prevent, Groningen, Netherlands.; Mulderij-Jansen, V (corresponding author), Univ Utrecht, Fac Geosci, Dept Human Geog & Spatial Planning, Int Dev Studies, Utrecht, Netherlands.; Mulderij-Jansen, V (corresponding author), Curacao Biomed & Hlth Res Inst, Dept Epidemiol, Willemstad, Curacao.
EM v.i.c.jansen@umcg.nl
OI Mulderij-Jansen, Vaitiare/0000-0002-6793-8007; Tami,
   Adriana/0000-0002-1918-9144; Elsinga, Jelte/0000-0003-2733-4820; Duits,
   Ashley John/0000-0002-6368-8266; Gerstenbluth, Izzy/0000-0002-8218-4709;
   Bailey, Ajay/0000-0003-3163-6805
FU Dutch Research Council (NWO) [ALWCA.2016.021]; Junior Scientific
   Masterclass, University Medical Center Groningen
FX Funding was provided by the Dutch Research Council (NWO,
   https://www.nwo.nl/onderzoek-en-resultaten/onderzoeksprojecten) to the
   project entitled "Public health impact of chronic chikungunya illness
   and performance/utilisation of the health care system in the face of
   arboviral (dengue, chikungunya, Zika) epidemics in Curacao" Acronym:
   ARBOCARIB (NWO grant ALWCA.2016.021); and by an MD/PhD Scholarship for
   Jelte Elsinga from the Junior Scientific Masterclass, University Medical
   Center Groningen. The funders had no role in study design, data
   collection and analysis, decision to publish, or preparation of the
   manuscript.
CR Adebayo G, 2017, BMJ GLOB HEALTH, V2, DOI 10.1136/bmjgh-2017-000296
   Akoglu H, 2018, TURK J EMERG MED, V18, P91, DOI 10.1016/j.tjem.2018.08.001
   Cardona-Ospina JA, 2015, INT J INFECT DIS, V38, P60, DOI 10.1016/j.ijid.2015.07.015
   [Anonymous], 2018, WORKING PAPER, P43
   [Anonymous], 2010, Qualitative research methods
   [Anonymous], 2014, A global brief on vector-borne diseases. WHO
   Baud D, 2017, LANCET, V390, P2099, DOI [10.1016/S0140-6736(17)31450-2, 10.1016/s0140-6736(17)31450-2]
   Beltr��n-Silva S.L, 2018, REV MED HOSP GEN MEX, V81, P146, DOI [10.1016/j.hgmx.2016.09.011, DOI 10.1016/J.HGMX.2016.09.011]
   Bosak K, 2018, INTERACT J MED RES, V7, DOI 10.2196/ijmr.9554
   Bursac Z, 2008, SOURCE CODE BIOL MED, V3, DOI 10.1186/1751-0473-3-17
   Cauchemez S, 2016, LANCET, V387, P2125, DOI 10.1016/S0140-6736(16)00651-6
   Cerrato J, 2018, FRONT PSYCHOL, V9, DOI 10.3389/fpsyg.2018.01330
   Chan MPS, 2018, SOC SCI MED, V212, P50, DOI 10.1016/j.socscimed.2018.07.007
   Covello VT, 2001, J URBAN HEALTH, V78, P382, DOI 10.1093/jurban/78.2.382
   D'Andrade R., 1992, Schemas and motivation. Human Motives and Cultural Models, P23
   Duffy MR, 2009, NEW ENGL J MED, V360, P2536, DOI 10.1056/NEJMoa0805715
   Ek S, 2015, HEALTH PROMOT INT, V30, P736, DOI 10.1093/heapro/dat063
   Elsinga J, 2017, PLOS NEGLECT TROP D, V11, DOI 10.1371/journal.pntd.0005987
   Elsinga J, 2017, PARASITE VECTOR, V10, DOI 10.1186/s13071-017-2371-6
   Elsinga J, 2017, J INFECT DIS, V216, P573, DOI 10.1093/infdis/jix312
   Farhadloo M, 2018, JMIR PUBLIC HLTH SUR, V4, P57, DOI 10.2196/publichealth.8186
   Ferrer RA, 2015, CURR OPIN PSYCHOL, V5, P85, DOI 10.1016/j.copsyc.2015.03.012
   Ganesan VK, 2017, VIRUSES-BASEL, V9, DOI 10.3390/v9120368
   Glanz K., 2008, Health Behavior and Health Education: Theory, Research, and Practice, V4th
   Goupil Brad A, 2016, Open Rheumatol J, V10, P129, DOI 10.2174/1874312901610010129
   Haby MM, 2018, B WORLD HEALTH ORGAN, V96, P402, DOI 10.2471/BLT.17.201541
   Hillyer GC, 2017, J COMMUN HEALTH, V42, P349, DOI 10.1007/s10900-016-0261-z
   Hunzaker MBF, 2019, AM SOCIOL REV, V84, P950, DOI 10.1177/0003122419875638
   Infanti J., 2013, A literature review on effective risk communication for the prevention and control of communicable diseases in Europe
   JANZ NK, 1984, HEALTH EDUC QUART, V11, P1, DOI 10.1177/109019818401100101
   KASPERSON RE, 1988, RISK ANAL, V8, P177, DOI 10.1111/j.1539-6924.1988.tb01168.x
   Kotsakiozi P, 2017, PLOS NEGLECT TROP D, V11, DOI 10.1371/journal.pntd.0005653
   Kraemer MUG, 2015, ELIFE, V4, DOI 10.7554/eLife.08347
   Limper M, 2016, ZOONOSES PUBLIC HLTH, V63, P129, DOI 10.1111/zph.12213
   Limper M, 2012, W INDIAN MED J, V61, P76
   Masuda JR, 2006, RISK ANAL, V26, P437, DOI 10.1111/j.1539-6924.2006.00749.x
   McCallum D B, 1995, NIDA Res Monogr, V155, P65
   McHugh ML, 2013, BIOCHEM MEDICA, V23, P143, DOI 10.11613/BM.2013.018
   Metta E, 2014, MALARIA J, V13, DOI 10.1186/1475-2875-13-249
   Moussaid M, 2015, P NATL ACAD SCI USA, V112, P5631, DOI 10.1073/pnas.1421883112
   Murray Natasha Evelyn Anne, 2013, Clin Epidemiol, V5, P299, DOI 10.2147/CLEP.S34440
   Ophir Y, 2018, HLTH COMMUN, V35, P35, DOI [10.1080/10410236, DOI 10.1080/10410236]
   Roos JM, 2021, CURR PSYCHOL, V40, P1287, DOI 10.1007/s12144-018-0033-2
   Schwameis M, 2016, HUM VACC IMMUNOTHER, V12, P716, DOI 10.1080/21645515.2015.1101197
   Shuaib F, 2010, W INDIAN MED J, V59, P139
   Siegrist M, 2005, J RISK RES, V8, P145, DOI 10.1080/1366987032000105315
   Stanaway JD, 2016, LANCET INFECT DIS, V16, P712, DOI 10.1016/S1473-3099(16)00026-8
   Styczynski AR, 2017, PLOS NEGLECT TROP D, V11, DOI 10.1371/journal.pntd.0005869
   Tang XJ, 2017, PLOS ONE, V12, DOI 10.1371/journal.pone.0187830
   Toppenberg-Pejcic D, 2019, HEALTH COMMUN, V34, P437, DOI 10.1080/10410236.2017.1405488
   Vellozzi C, 2014, CLIN INFECT DIS, V58, P1149, DOI 10.1093/cid/ciu005
   Weldon Caroline T, 2018, PLoS Negl Trop Dis, V12, pe0006708, DOI 10.1371/journal.pntd.0006708
   WHO, 2009, WHO TECH REP SER, V958, P1
   WHO, 2018, GEN INF RISK COMM
NR 54
TC 17
Z9 17
U1 1
U2 11
PU PUBLIC LIBRARY SCIENCE
PI SAN FRANCISCO
PA 1160 BATTERY STREET, STE 100, SAN FRANCISCO, CA 94111 USA
SN 1935-2735
J9 PLOS NEGLECT TROP D
JI Plos Neglect. Trop. Dis.
PD APR
PY 2020
VL 14
IS 4
AR e0008136
DI 10.1371/journal.pntd.0008136
PG 22
WC Infectious Diseases; Parasitology; Tropical Medicine
WE Science Citation Index Expanded (SCI-EXPANDED); Social Science Citation Index (SSCI)
SC Infectious Diseases; Parasitology; Tropical Medicine
GA MX9YW
UT WOS:000558074700025
PM 32282848
OA gold, Green Published
DA 2025-07-26
ER

PT J
AU Nag, J
   Mukesh, RK
   Suma, SM
   Kunnakkadan, U
   Kumar, NA
   Johnson, JB
AF Nag, Joydeep
   Mukesh, Reshma Koolaparambil
   Suma, Sreenath Muraleedharan
   Kunnakkadan, Umerali
   Kumar, Nisha Asok
   Johnson, John Bernet
TI A Factor I-Like Activity Associated with Chikungunya Virus Contributes
   to Its Resistance to the Human Complement System
SO JOURNAL OF VIROLOGY
LA English
DT Article
DE chikungunya virus; complement activation; complement evasion; factor
   I-like activity
ID VESICULAR STOMATITIS-VIRUS; WEST-NILE-VIRUS; ANTIBODY-INDEPENDENT
   NEUTRALIZATION; ENVELOPED VIRUSES; CONTROL PROTEIN; MEDIATED LYSIS;
   INFECTED-CELLS; MUMPS-VIRUS; ACTIVATION; PATHWAY
AB Chikungunya virus (CHIKV) is an emerging pathogen capable of causing explosive outbreaks. Prior studies showed that exacerbation in arthritogenic alphavirus-induced pathogenesis is attributed to its interaction with multiple immune components, including the complement system. Viremia concomitant to CHIKV infection makes exposure of the virus to complement unavoidable, yet very little is known about CHIKV-complement interactions. Here, we show that CHIKV activated serum complement to modest levels in a concentration- and time-dependent manner, but the virus effectively resisted complement-mediated neutralization. Heat-inactivated serum from seropositive donors could actively neutralize CHIKV due to the presence of potent anti-CHIKV antibodies. Deposition of key complement components C3 and C4 did not alter the resistance of CHIKV to complement. Further, we identified a factor 1-like activity in CHIKV that limited complement by inactivating C3b into inactive C3b (iC3b), the complement component known to significantly contribute to disease severity in vivo, but this activity had no effect on C4b. Inactivation of C3b by CHIKV was largely dependent on the concentration of the soluble host cofactor factor H and the virus concentration. A factor I function-blocking antibody had only a negligible effect on the factor 1-like activity associated with CHIKV, suggesting that this activity is independent of host factor I and could be of viral origin. Thus, our findings suggest a complement modulatory action of CHIKV which not only helps the virus to evade human complement but may also have implications in alphavirus-induced arthritogenic symptoms.
   IMPORTANCE Chikungunya virus is a vector-borne pathogen of global significance. The morbidity associated with chikungunya virus (CHIKV) infection, neurovirulence and adaptability to Aedes albopictus, necessitates a deeper understanding of the interaction of CHIKV with the host immune system. Here, we demonstrate that CHIKV is resistant to neutralization by one of the potent barriers of the innate immune arm, the complement system. Chikungunya virus showed marked resistance to complement despite activation and deposition of complement proteins. Interestingly the C3 component associated with the virion was found to be inactive C3b (iC3b), a key factor implicated in the pathogenesis and disease severity in the mouse model of Ross River virus infection. CHIKV also had an associated unique factor 1-like activity that mediated the inactivation of C3b into iC3b. We have unraveled a smart strategy adopted by CHIKV to limit complement which has serious implications in viral dissemination, pathogenesis, and disease.
C1 [Nag, Joydeep; Mukesh, Reshma Koolaparambil; Suma, Sreenath Muraleedharan; Kunnakkadan, Umerali; Kumar, Nisha Asok; Johnson, John Bernet] Rajiv Gandhi Ctr Biotechnol, Virol, Pathogen Biol, Thiruvanthapuram, Kerala, India.
   [Nag, Joydeep; Mukesh, Reshma Koolaparambil; Kumar, Nisha Asok] Manipal Acad Higher Educ, Manipal, Karnataka, India.
   [Kunnakkadan, Umerali] Univ Kerala, Dept Biotechnol, Thiruvanthapuram, Kerala, India.
C3 Department of Biotechnology (DBT) India; Rajiv Gandhi Centre for
   Biotechnology (RGCB); Manipal Academy of Higher Education (MAHE);
   University of Kerala
RP Johnson, JB (corresponding author), Rajiv Gandhi Ctr Biotechnol, Virol, Pathogen Biol, Thiruvanthapuram, Kerala, India.
EM johnbjohnson@rgcb.res.in
OI Asok Kumar, Nisha/0000-0001-5510-346X; Johnson,
   John/0000-0003-4287-4489; Nag, Joydeep/0000-0002-2254-1698;
   MURALEEDHARAN SUMA, SREENATH/0000-0002-1455-2450; Kunnakkadan,
   Umerali/0000-0002-7832-5492
FU Department of Biotechnology-Ramalingaswami fellowship
   [BT/RLF/Re-entry/29/2012]; Ministry of Science and Technology grant;
   Department of Science and Technology-Science and Engineering Research
   Board (DST-SERB) [SERB-ECR/2015/000261]; CSIR, India
   [09/716(0164)/2015-EMR-I]
FX This work was supported by a Department of Biotechnology-Ramalingaswami
   fellowship, BT/RLF/Re-entry/29/2012, a Ministry of Science and
   Technology grant, and the Department of Science and Technology-Science
   and Engineering Research Board (DST-SERB) SERB-ECR/2015/000261 (to
   J.B.J.) and CSIR, India, for fellowship 09/716(0164)/2015-EMR-I (to
   J.N.).
CR Aasa-Chapman MMI, 2005, J VIROL, V79, P2823, DOI 10.1128/JVI.79.5.2823-2830.2005
   Agrawal P, 2017, FRONT MICROBIOL, V8, DOI 10.3389/fmicb.2017.01117
   ANDERS EM, 1994, J GEN VIROL, V75, P615, DOI 10.1099/0022-1317-75-3-615
   Anderson DR, 1997, J VIROL, V71, P8841, DOI 10.1128/JVI.71.11.8841-8845.1997
   Avirutnan P, 2011, MBIO, V2, DOI 10.1128/mBio.00276-11
   Bajic G, 2015, EMBO J, V34, P2735, DOI 10.15252/embj.201591881
   BEEBE DP, 1981, J IMMUNOL, V126, P1562
   Bernet J, 2004, J VIROL, V78, P9446, DOI 10.1128/JVI.78.17.9446-9457.2004
   Bernet J, 2003, J BIOSCIENCES, V28, P249, DOI 10.1007/BF02970145
   BOKISCH VA, 1973, NEW ENGL J MED, V289, P996, DOI 10.1056/NEJM197311082891902
   Brooke CB, 2012, J GEN VIROL, V93, P797, DOI 10.1099/vir.0.038281-0
   CHARLESWORTH JA, 1976, CLIN EXP IMMUNOL, V24, P401
   Chung KM, 2006, P NATL ACAD SCI USA, V103, P19111, DOI 10.1073/pnas.0605668103
   EHRNST A, 1978, J IMMUNOL, V121, P1206
   Elvington A, 2012, J IMMUNOL, V189, P4640, DOI 10.4049/jimmunol.1201904
   Favoreel HW, 2003, J GEN VIROL, V84, P1, DOI 10.1099/vir.0.18709-0
   Fuchs A, 2010, CELL HOST MICROBE, V8, P186, DOI 10.1016/j.chom.2010.07.007
   Gralinski LE, 2018, MBIO, V9, DOI 10.1128/mBio.01753-18
   Gunn BM, 2018, VIROLOGY, V515, P250, DOI 10.1016/j.virol.2017.12.022
   Gunn BM, 2012, PLOS PATHOG, V8, DOI 10.1371/journal.ppat.1002586
   HICKS JT, 1976, J IMMUNOL, V117, P208
   HIRSCH RL, 1986, ARCH VIROL, V87, P181, DOI 10.1007/BF01315298
   HIRSCH RL, 1981, J IMMUNOL, V127, P1740
   HUEMER HP, 1993, IMMUNOLOGY, V79, P639
   Johnson JB, 2008, VIROLOGY, V376, P112, DOI 10.1016/j.virol.2008.03.022
   Johnson JB, 2015, J VIROL, V89, P989, DOI 10.1128/JVI.02427-14
   Johnson JB, 2012, J VIROL, V86, P9929, DOI 10.1128/JVI.01154-12
   Johnson JB, 2011, J VIROL, V85, P5940, DOI 10.1128/JVI.00193-11
   Johnson JB, 2009, J VIROL, V83, P7602, DOI 10.1128/JVI.00713-09
   KOTWAL GJ, 1988, NATURE, V335, P176, DOI 10.1038/335176a0
   Kunnakkadan U, 2019, J VIROL, V93, DOI 10.1128/JVI.00994-19
   Lachmann PJ, 2010, J IMMUNOL METHODS, V352, P195, DOI 10.1016/j.jim.2009.11.003
   LEDDY JP, 1977, J IMMUNOL, V118, P28
   Lim CK, 2016, METHODS MOL BIOL, V1426, P153, DOI 10.1007/978-1-4939-3618-2_14
   MCSHARRY JJ, 1981, VIROLOGY, V114, P507, DOI 10.1016/0042-6822(81)90230-0
   Mehlhop E, 2005, J VIROL, V79, P7466, DOI 10.1128/JVI.79.12.7466-7477.2005
   Mehlhop E, 2006, J EXP MED, V203, P1371, DOI 10.1084/jem.20052388
   Mehlhop E, 2009, VIROLOGY, V393, P11, DOI 10.1016/j.virol.2009.08.019
   Merle NS, 2015, FRONT IMMUNOL, V6, DOI 10.3389/fimmu.2015.00262
   Merle NS, 2015, FRONT IMMUNOL, V6, DOI 10.3389/fimmu.2015.00257
   MILLS BJ, 1979, J IMMUNOL, V123, P2518
   MILLS BJ, 1978, J IMMUNOL, V121, P1549
   Morrison TE, 2008, J VIROL, V82, P11263, DOI 10.1128/JVI.01352-08
   Morrison TE, 2007, J VIROL, V81, P5132, DOI 10.1128/JVI.02799-06
   Morrison TE, 2014, J VIROL, V88, P11644, DOI 10.1128/JVI.01432-14
   Mullick J, 2003, J VIROL, V77, P3878, DOI 10.1128/JVI.77.6.3878-3881.2003
   O'Brien KB, 2011, PLOS ONE, V6, DOI 10.1371/journal.pone.0017377
   Pierro A., 2015, New Microbes and New Infections, V7, P23, DOI 10.1016/j.nmni.2015.04.002
   Rattan A, 2017, PLOS PATHOG, V13, DOI 10.1371/journal.ppat.1006248
   Rosengard AM, 2002, P NATL ACAD SCI USA, V99, P8808, DOI 10.1073/pnas.112220499
   Sahu A, 1998, J IMMUNOL, V160, P5596
   Schwartz O, 2010, NAT REV MICROBIOL, V8, P491, DOI 10.1038/nrmicro2368
   Silva LA, 2017, J CLIN INVEST, V127, P737, DOI 10.1172/JCI84417
   SISSONS JGP, 1979, J IMMUNOL, V123, P2144
   Spiller OB, 2003, J BIOL CHEM, V278, P9283, DOI 10.1074/jbc.M211579200
   Sreekumar E, 2010, VIRUS GENES, V40, P14, DOI 10.1007/s11262-009-0411-9
   Stoermer KA, 2011, VIROLOGY, V411, P362, DOI 10.1016/j.virol.2010.12.045
   Stoiber H, 1997, ANNU REV IMMUNOL, V15, P649, DOI 10.1146/annurev.immunol.15.1.649
   Suresh M, 2003, J IMMUNOL, V170, P788, DOI 10.4049/jimmunol.170.2.788
   Wahid B, 2017, INT J INFECT DIS, V58, P69, DOI 10.1016/j.ijid.2017.03.006
   Walport MJ, 2001, NEW ENGL J MED, V344, P1058, DOI 10.1056/NEJM200104053441406
   Walport MJ, 2001, NEW ENGL J MED, V344, P1140, DOI 10.1056/NEJM200104123441506
NR 62
TC 8
Z9 8
U1 0
U2 8
PU AMER SOC MICROBIOLOGY
PI WASHINGTON
PA 1752 N ST NW, WASHINGTON, DC 20036-2904 USA
SN 0022-538X
EI 1098-5514
J9 J VIROL
JI J. Virol.
PD APR
PY 2020
VL 94
IS 7
AR e02062-19
DI 10.1128/JVI.02062-19
PG 18
WC Virology
WE Science Citation Index Expanded (SCI-EXPANDED)
SC Virology
GA KW0CT
UT WOS:000520841800031
PM 31941783
OA Green Published
DA 2025-07-26
ER

PT J
AU Naik, S
   Robinson, ML
   Alexander, M
   Chandanwale, A
   Sambarey, P
   Kinikar, A
   Bharadwaj, R
   Sapkal, GN
   Chebrolu, P
   Deshpande, P
   Kulkarni, V
   Nimkar, S
   Mave, V
   Gupta, A
   Mathad, J
AF Naik, Shilpa
   Robinson, Matthew L.
   Alexander, Mallika
   Chandanwale, Ajay
   Sambarey, Pradip
   Kinikar, Aarti
   Bharadwaj, Renu
   Sapkal, Gajanan N.
   Chebrolu, Puja
   Deshpande, Prasad
   Kulkarni, Vandana
   Nimkar, Smita
   Mave, Vidya
   Gupta, Amita
   Mathad, Jyoti
TI Intensified Short Symptom Screening Program for Dengue Infection during
   Pregnancy, India
SO EMERGING INFECTIOUS DISEASES
LA English
DT Article
ID VERTICAL TRANSMISSION; COMPLICATIONS; OUTCOMES; RISK
AB Mosquitoborne diseases (e.g., malaria, dengue, and chikungunya) are endemic to India and pose diagnostic challenges during pregnancy. We evaluated an intensified short symptom screening program in India to diagnose dengue during pregnancy. During October 2017-January 2018, we screened pregnant women during antenatal surveillance for symptoms of mosquitoborne diseases (fever only, fever with conjunctivitis, fever with rash, or all 3 symptoms) within the previous 15 days. Of 5,843 pregnant women screened, 52 were enrolled and tested for dengue, chikungunya, and Zika viruses by using a Trioplex real-time reverse transcription PCR. Of 49 who had complete results, 7 (14%) were dengue positive. Of these, ocular pain was seen in 4 (57%) and conjunctivitis in 7 (100%). Intensified symptom screening using conjunctivitis, in addition to rash, in pregnant women with fever might improve dengue case detection and can be included in routine symptom screening during pregnancy.
C1 [Naik, Shilpa; Chandanwale, Ajay; Sambarey, Pradip; Kinikar, Aarti; Bharadwaj, Renu] Byramjee Jeejeebhoy Govt Med Coll, Pune, Maharashtra, India.
   [Naik, Shilpa; Chandanwale, Ajay; Sambarey, Pradip; Kinikar, Aarti; Bharadwaj, Renu] Sassoon Gen Hosp, Main Bldg,3rd Fl, Pune 411001, Maharashtra, India.
   [Robinson, Matthew L.; Gupta, Amita] Johns Hopkins Sch Med, Baltimore, MD USA.
   [Alexander, Mallika; Deshpande, Prasad; Kulkarni, Vandana; Nimkar, Smita; Mave, Vidya] Byramjee Jeejeebhoy Govt Med Coll, Johns Hopkins Clin Trials Unit, Pune, Maharashtra, India.
   [Sapkal, Gajanan N.] Natl Inst Virol, Pune, Maharashtra, India.
   [Chebrolu, Puja; Mathad, Jyoti] Weill Cornell Med Coll, New York, NY USA.
C3 B.J. Govt. Medical College & Sassoon General Hospitals, Pune; Johns
   Hopkins University; Johns Hopkins Medicine; B.J. Govt. Medical College &
   Sassoon General Hospitals, Pune; Indian Council of Medical Research
   (ICMR); ICMR - National Institute of Virology (NIV); Cornell University;
   Weill Cornell Medicine
RP Naik, S (corresponding author), Sassoon Gen Hosp, Main Bldg,3rd Fl, Pune 411001, Maharashtra, India.; Naik, S (corresponding author), Byramjee Jeejeebhoy Med Coll, Dept Obstet & Gynaecol, Main Bldg,3rd Fl, Pune 411001, Maharashtra, India.
EM shilunnaik@yahoo.co.in
RI Sapkal, Gajanan/ABA-5968-2021; Alexander, Mallika/LYO-2313-2024;
   Chebrolu, Puja/KFT-3414-2024; Bharadwaj, Renu/I-1979-2019
OI Robinson, Matthew L/0000-0003-0376-8560; Bhardwaj,
   Renu/0000-0001-7523-5654; Gupta, Amita/0000-0001-7036-2718; 
FU National Institute of Allergy and Infectious Diseases, National
   Institutes of Health [UM1AI069465, R01HD081929, K23AI129854,
   UMlAI104681, D43TW009574]; Kellen Foundation; Ujala Foundation; Gilead
   Foundation; Wyncote Foundation
FX This study was supported, in part, by the National Institute of Allergy
   and Infectious Diseases, National Institutes of Health (grants
   UM1AI069465 and R01HD081929 to A.G., grant K23AI129854 to J.M., grant
   UMlAI104681 to M.L.R., and grant D43TW009574 to R.B.), as well as the
   Kellen Foundation, the Ujala Foundation, the Gilead Foundation, and the
   Wyncote Foundation.
CR Adam I, 2010, VIROL J, V7, DOI 10.1186/1743-422X-7-153
   Agrawal P., 2014, IND J CLIN PRACT, V24, P1053
   [Anonymous], 2014, NEW ENGL J MED, DOI DOI 10.1056/NEJMc1408436
   [Anonymous], DENG LAB GUID DIAGN
   [Anonymous], DENG TEST GUID US
   [Anonymous], SYMPT WHAT DO YOU TH
   Basurko C, 2018, AM J TROP MED HYG, V98, P1826, DOI 10.4269/ajtmh.16-0794
   Basurko C, 2009, EUR J OBSTET GYN R B, V147, P29, DOI 10.1016/j.ejogrb.2009.06.028
   Bhatt S, 2013, NATURE, V496, P504, DOI 10.1038/nature12060
   Carles G, 2016, LANCET INFECT DIS, V16, P765, DOI 10.1016/S1473-3099(16)00130-4
   Chan DPL, 2006, EMERG INFECT DIS, V12, P285
   Chansamouth V, 2016, PLOS NEGLECT TROP D, V10, DOI 10.1371/journal.pntd.0004577
   Chitra TV, 2011, J VECTOR DIS, V48, P210
   Friedman EE, 2014, PLOS NEGLECT TROP D, V8, DOI 10.1371/journal.pntd.0003226
   Ganeshkumar P, 2018, PLOS NEGLECT TROP D, V12, DOI 10.1371/journal.pntd.0006618
   Gehlot H, 2017, INT J REPROD CONTRAC, V6, P3414
   Guabiraba R, 2014, IMMUNOLOGY, V141, P143, DOI 10.1111/imm.12188
   Kanakalatha DH, 2016, INT J REPROD CONTRAC, V5, P3959, DOI DOI 10.18203/2320-1770.IJRCOG20163871
   Machado CR, 2013, PLOS NEGLECT TROP D, V7, DOI 10.1371/journal.pntd.0002217
   Machain-Williams C, 2018, BIOMED RES INT-UK, V2018, DOI 10.1155/2018/9643083
   Malhotra N, 2006, INT J GYNECOL OBSTET, V94, P131, DOI 10.1016/j.ijgo.2006.05.002
   Moreno-Palacios E, 2018, REV M PRIME EDICA HO, V81, P146
   Morgan-Ortiz Fred, 2014, Ginecol Obstet Mex, V82, P401
   Paixao ES, 2016, LANCET INFECT DIS, V16, P857, DOI 10.1016/S1473-3099(16)00088-8
   Pouliot SH, 2010, OBSTET GYNECOL SURV, V65, P107, DOI 10.1097/OGX.0b013e3181cb8fbc
   Robbins JR, 2012, CURR OPIN MICROBIOL, V15, P36, DOI 10.1016/j.mib.2011.11.006
   Santiago GA, 2018, NAT COMMUN, V9, DOI 10.1038/s41467-018-03772-1
   Seet RCS, 2007, J CLIN VIROL, V38, P101, DOI 10.1016/j.jcv.2006.11.002
   Sharma Swati, 2016, Infect Dis Obstet Gynecol, V2016, P5046091, DOI 10.1155/2016/5046091
   Sirinavin S, 2004, PEDIATR INFECT DIS J, V23, P1042, DOI 10.1097/01.inf.0000143644.95692.0e
   Tan PC, 2008, OBSTET GYNECOL, V111, P1111, DOI 10.1097/AOG.0b013e31816a49fc
   Waduge R, 2006, J CLIN VIROL, V37, P27, DOI 10.1016/j.jcv.2006.06.002
   World Health Organization, 2022, Dengue and severe dengue
   Yip VCH, 2012, OPHTHALMOL THER, V1, DOI 10.1007/s40123-012-0002-z
   Zhang H, 2017, MATH PROBL ENG, V2017, DOI 10.1155/2017/9843735
NR 35
TC 3
Z9 3
U1 0
U2 2
PU CENTERS  DISEASE CONTROL & PREVENTION
PI ATLANTA
PA 1600 CLIFTON RD, ATLANTA, GA 30333 USA
SN 1080-6040
EI 1080-6059
J9 EMERG INFECT DIS
JI Emerg. Infect. Dis
PD APR
PY 2020
VL 26
IS 4
BP 738
EP 743
DI 10.3201/eid2604.191476
PG 6
WC Immunology; Infectious Diseases
WE Science Citation Index Expanded (SCI-EXPANDED)
SC Immunology; Infectious Diseases
GA LA7XJ
UT WOS:000524156300012
PM 32186485
OA gold, Green Published
DA 2025-07-26
ER

PT J
AU Nielsen, SS
   Alvarez, J
   Bicout, DJ
   Calistri, P
   Depner, K
   Drewe, JA
   Garin-Bastuji, B
   Rojas, JLG
   Schmidt, CG
   Michel, V
   Chueca, MAM
   Roberts, HC
   Sihvonen, LH
   Stahl, K
   Velarde, A
   Trop, A
   Winckler, C
   Cetre-Sossah, C
   Chevalier, V
   de Vos, C
   Gubbins, S
   Antoniou, SE
   Broglia, A
   Dhollander, S
   Van der Stede, Y
AF Nielsen, Soren Saxmose
   Alvarez, Julio
   Bicout, Dominique Joseph
   Calistri, Paolo
   Depner, Klaus
   Drewe, Julian Ashley
   Garin-Bastuji, Bruno
   Rojas, Jose Luis Gonzales
   Schmidt, Christian Gortezar
   Michel, Virginie
   Chueca, Miguel Angel Miranda
   Roberts, Helen Clare
   Sihvonen, Liisa Helena
   Stahl, Karl
   Velarde, Antonio
   Trop, Arvo
   Winckler, Christoph
   Cetre-Sossah, Catherine
   Chevalier, Veronique
   de Vos, Clazien
   Gubbins, Simon
   Antoniou, Sotiria-Eleni
   Broglia, Alessandro
   Dhollander, Sofie
   Van der Stede, Yves
CA EFSA Panel Anim Hlth Welf AHAW
TI Rift Valley Fever: risk of persistence, spread and impact in Mayotte
   (France)
SO EFSA JOURNAL
LA English
DT Article
DE Rift Valley Fever; vector-borne; spread; impact; ruminants; Mayotte
ID CULEX-PIPIENS; VERTICAL TRANSMISSION; AEDES-ALBOPICTUS; INTERNATIONAL
   AIRPORT; CHIKUNGUNYA VIRUS; VECTOR COMPETENCE; DENGUE VIRUSES; REUNION
   ISLAND; MOSQUITOS; DIPTERA
AB Rift Valley fever (RVF) is a vector-borne disease transmitted by different mosquito species, especially Aedes and Culex genus, to animals and humans. In November 2018, RVF re-emerged in Mayotte (France) after 11 years. Up to the end of October 2019, 126 outbreaks in animals and 143 human cases were reported. RVF mortality was 0.01%, and the number of abortions reported in polymerase chain reaction (PCR)-positive ruminants was fivefold greater than the previous 7 years. Milk loss production in 2019 compared to 2015-2018 was estimated to be 18%, corresponding to an economic loss of around Euro191,000 in all of Mayotte. The tropical climate in Mayotte provides conditions for the presence of mosquitoes during the whole year, and illegal introductions of animals represent a continuous risk of (re)introduction of RVF. The probability of RVF virus (RVFV) persisting in Mayotte for 5 or more years was estimated to be < 10% but could be much lower if vertical transmission in vectors does not occur. Persistence of RVF by vertical transmission in Mayotte and Reunion appears to be of minor relevance compared to other pathways of re-introduction (i.e. animal movement). However, there is a high uncertainty since there is limited information about the vertical transmission of some of the major species of vectors of RVFV in Mayotte and Reunion. The only identified pathways for the risk of spread of RVF from Mayotte to other countries were by infected vectors transported in airplanes or by wind currents. For the former, the risk of introduction of RVF to continental France was estimated to 4 x 10(-6) epidemic per year (median value; 95% CI: 2 x 10(-8); 0.0007), and 0.001 epidemic per year to Reunion (95% CI: 4 x 10(-6); 0.16). For the latter pathway, mosquitoes dispersing on the wind from Mayotte between January and April 2019 could have reached the Comoros Islands, Madagascar, Mozambique and, possibly, Tanzania. However, these countries are already endemic for RVF, and an incursion of RVFV-infected mosquitoes would have negligible impact. (c) 2020 European Food Safety Authority. EFSA Journal published by John Wiley and Sons Ltd on behalf of European Food Safety Authority.
RI Miranda, Miguel Angel/O-4808-2014; Alvarez, Julio/H-8292-2013; Schmidt,
   Christian/AAE-3069-2019; Velarde, Antonio/L-4466-2014; Bicout,
   Dominique/ACP-8719-2022
OI Miranda, Miguel Angel/0000-0003-0770-2593; de Vos,
   Clazien/0000-0002-9280-7041; Alvarez, Julio/0000-0002-8999-9417;
   Roberts, Helen C./0000-0001-6201-3876; Velarde,
   Antonio/0000-0002-2634-3138; Nielsen, Soren/0000-0003-2417-0787;
   Dhollander, Sofie/0000-0002-2946-3020; Bicout,
   Dominique/0000-0003-0750-997X; ANTONIOU, Sotiria
   Eleni/0000-0001-7000-622X
CR AFSSA, 2008, AV AFSSA RISQ PROP F
   Ammar SE, 2019, TROP MED INFECT DIS, V4, DOI 10.3390/tropicalmed4030101
   [Anonymous], 2013, TREAT GUIDEL MED LET, V11, pe1
   APPLETON CC, 1985, J ENTOMOL SOC S AFR, V48, P179
   Balenghien T, 2013, VET RES, V44, DOI 10.1186/1297-9716-44-78
   Becker N, 2012, J AM MOSQUITO CONTR, V28, P53, DOI 10.2987/8756-971X-28.4s.53
   Beechler BR, 2015, TRANSBOUND EMERG DIS, V62, P24, DOI 10.1111/tbed.12197
   Bellini R, 2012, PLOS ONE, V7, DOI 10.1371/journal.pone.0028360
   Bird BH, 2007, J CLIN MICROBIOL, V45, P3506, DOI 10.1128/JCM.00936-07
   Brugman VA, 2018, INT J ENV RES PUB HE, V15, DOI 10.3390/ijerph15020389
   Brustolin M, 2017, MED VET ENTOMOL, V31, P365, DOI 10.1111/mve.12254
   Cavalerie L, 2015, PLOS ONE, V10, DOI 10.1371/journal.pone.0130838
   Cêtre-Sossah C, 2012, EMERG INFECT DIS, V18, P969, DOI 10.3201/eid1806.110994
   Cêtre-Sossah C, 2012, EMERG INFECT DIS, V18, P972, DOI 10.3201/eid1806.111165
   CIRAD, 2013, DEV EL BOV MAYOTT ME
   Clerc Y, 1980, Arch Inst Pasteur Madagascar, V47, P101
   DAAF (Direction de l'alimentation de l'agriculture et de la foret), 2018, BOV LAIT SYST PROD A
   Dacheux L, 2019, TRANSBOUND EMERG DIS, V66, P2601, DOI 10.1111/tbed.13323
   DAVIES FG, 1985, B WORLD HEALTH ORGAN, V63, P941
   Delatte H, 2008, PARASITE, V15, P3, DOI 10.1051/parasite/2008151003
   Delatte H, 2010, VECTOR-BORNE ZOONOT, V10, P249, DOI 10.1089/vbz.2009.0026
   Dommergues L, 2019, ACTA TROP, V191, P24, DOI 10.1016/j.actatropica.2018.12.037
   Dondona AC, 2016, EMERG INFECT DIS, V22, P128, DOI 10.3201/eid2201.150725
   Drosten C, 2002, J CLIN MICROBIOL, V40, P2323, DOI 10.1128/JCM.40.7.2323-2330.2002
   Durr PA, 2017, FRONT VET SCI, V4, DOI 10.3389/fvets.2017.00098
   Evans A, 2008, EPIDEMIOL INFECT, V136, P1261, DOI 10.1017/S0950268807009806
   Fontenille D, 1998, EMERG INFECT DIS, V4, P289, DOI 10.3201/eid0402.980218
   GAD AM, 1995, J MED ENTOMOL, V32, P573, DOI 10.1093/jmedent/32.5.573
   Grunnill M, 2016, J MED ENTOMOL, V53, P1, DOI 10.1093/jme/tjv168
   Hanafi HA, 2011, ACTA TROP, V119, P119, DOI 10.1016/j.actatropica.2011.04.018
   Haseyama Michio, 2007, Medical Entomology and Zoology, V58, P191
   Huestis DL, 2019, NATURE, V574, P404, DOI 10.1038/s41586-019-1622-4
   Ibañez-Justicia A, 2017, PARASITE VECTOR, V10, DOI 10.1186/s13071-017-2555-0
   [INSEE INSEE (Institute National de la statistique et des etudes economiques)], 2019, GOV FRANC EST POP RE
   InVS (Institut de veille sanitaire French Institute for Public Health Surveillance), 2011, B HEBD INT
   InVS (Institut de veille sanitaire French Institute for Public Health Surveillance), 2012, B HEBD INT
   JUPP PG, 1987, J AM MOSQUITO CONTR, V3, P131
   LaBeaud AD, 2011, PLOS NEGLECT TROP D, V5, DOI 10.1371/journal.pntd.0001265
   Lancelot R, 2017, P NATL ACAD SCI USA, V114, P938, DOI 10.1073/pnas.1607948114
   Le Goff G, 2014, PLOS ONE, V9, DOI 10.1371/journal.pone.0100696
   LEMAITRE A, 1983, MOSQ NEWS, V43, P21
   Lequime S, 2016, PLOS PATHOG, V12, DOI 10.1371/journal.ppat.1005548
   Lequime S, 2014, INFECT GENET EVOL, V28, P681, DOI 10.1016/j.meegid.2014.07.025
   Lernout T, 2013, PLOS ONE, V8, DOI 10.1371/journal.pone.0074192
   Linthicum KJ, 2016, ANNU REV ENTOMOL, V61, P395, DOI 10.1146/annurev-ento-010715-023819
   LINTHICUM KJ, 1985, J HYG-CAMBRIDGE, V95, P197, DOI 10.1017/S0022172400062434
   Lumley S, 2017, J GEN VIROL, V98, P875, DOI 10.1099/jgv.0.000765
   Maquart M, 2016, TRANSBOUND EMERG DIS, V63, pE281, DOI 10.1111/tbed.12267
   Maurice AdS, 2018, PLOS NEGLECT TROP D, V12, DOI 10.1371/journal.pntd.0006460
   Medlock JM, 2012, VECTOR-BORNE ZOONOT, V12, P435, DOI 10.1089/vbz.2011.0814
   MEEGAN JM, 1980, AM J TROP MED HYG, V29, P1405, DOI 10.4269/ajtmh.1980.29.1405
   Metras R, 2015, SCI REPORTS, V5, P9942
   Métras R, 2017, PLOS NEGLECT TROP D, V11, DOI 10.1371/journal.pntd.0005767
   Métras R, 2016, PLOS NEGLECT TROP D, V10, DOI 10.1371/journal.pntd.0004783
   Mohamed R. A. E., 2013, Sudanese Journal of Public Health, V8, P164
   More S, 2017, EFSA J, V15, DOI 10.2903/j.efsa.2017.4793
   MOURYA DT, 1987, INDIAN J MED RES, V85, P593
   Moutailler S, 2007, AM J TROP MED HYG, V76, P827, DOI 10.4269/ajtmh.2007.76.827
   Nepomichene TNJJ, 2015, J MED ENTOMOL, V52, P962, DOI 10.1093/jme/tjv120
   Nicolas G, 2014, PLOS NEGLECT TROP D, V8, DOI 10.1371/journal.pntd.0003346
   Nielsen SS, 2020, EFSA J, V18, DOI 10.2903/j.efsa.2020.6041
   Olive MM, 2012, J WILDLIFE DIS, V48, P241, DOI 10.7589/0090-3558-48.2.241
   Pfeiffer D, 2005, EFSA J, V238, P1, DOI DOI 10.2903/J.EFSA.2005.238
   Rahelinirina S, 2010, VECTOR-BORNE ZOONOT, V10, P77, DOI 10.1089/vbz.2009.0019
   Rissmann M, 2017, EPIDEMIOL INFECT, V145, P1058, DOI 10.1017/S0950268816003022
   Rolph G, 2017, ENVIRON MODELL SOFTW, V95, P210, DOI 10.1016/j.envsoft.2017.06.025
   Rostal MK, 2017, ILAR J, V58, P359, DOI 10.1093/ilar/ilx023
   Sahu SS, 2019, MED VET ENTOMOL, V33, P213, DOI 10.1111/mve.12352
   Sang R, 2017, PLOS NEGLECT TROP D, V11, DOI 10.1371/journal.pntd.0005341
   Seufi AM, 2010, BMC INFECT DIS, V10, DOI 10.1186/1471-2334-10-65
   Sissoko D, 2009, EMERG INFECT DIS, V15, P568, DOI 10.3201/eid1504.081045
   Stein AF, 2015, B AM METEOROL SOC, V96, P2059, DOI 10.1175/BAMS-D-14-00110.1
   Sumaye R, 2019, PLOS ONE, V14, DOI 10.1371/journal.pone.0209929
   Sumaye RD, 2013, PLOS NEGLECT TROP D, V7, DOI 10.1371/journal.pntd.0002356
   Tantely LM, 2015, AM J TROP MED HYG, V92, P722, DOI 10.4269/ajtmh.14-0421
   Tantely ML, 2013, J MED ENTOMOL, V50, P603, DOI 10.1603/ME12069
   Tatem AJ, 2006, P NATL ACAD SCI USA, V103, P6242, DOI 10.1073/pnas.0508391103
   Turell MJ, 1996, AM J TROP MED HYG, V54, P136, DOI 10.4269/ajtmh.1996.54.136
   Van Bortel W, 2020, EFSA SUPP PUBL, DOI [10.2903/sp.efsa.20202.en-1801, DOI 10.2903/SP.EFSA.20202.EN-1801]
   Vanhomwegen J, 2020, ONGOING RIFT V UNPUB
   Vazeille M, 2009, MEM I OSWALDO CRUZ, V104, P632, DOI 10.1590/S0074-02762009000400017
   Wilkerson RC, 2015, PLOS ONE, V10, DOI 10.1371/journal.pone.0133602
   Youssouf H, 2020, EMERG INFECT DIS, V26, P769, DOI 10.3201/eid2604.191147
   Zhang H. L., 1993, Chinese Journal of Virology, V9, P222
NR 84
TC 16
Z9 17
U1 1
U2 3
PU EUROPEAN FOOD SAFETY AUTHORITY-EFSA
PI PARMA
PA EUROPEAN FOOD SAFETY AUTHORITY-EFSA, PARMA, 00000, ITALY
EI 1831-4732
J9 EFSA J
JI EFSA J.
PD APR
PY 2020
VL 18
IS 4
AR 6093
DI 10.2903/j.efsa.2020.6093
PG 61
WC Food Science & Technology
WE Science Citation Index Expanded (SCI-EXPANDED)
SC Food Science & Technology
GA LL3NK
UT WOS:000531461800031
PM 32874301
OA Green Published, gold
DA 2025-07-26
ER

PT J
AU Norman, FF
   Henríquez-Camacho, C
   Díaz-Menendez, M
   Chamorro, S
   Pou, D
   Molina, I
   Goikoetxea, J
   Rodríguez-Guardado, A
   Calabuig, E
   Crespillo, C
   Oliveira, I
   Pérez-Molina, JA
   López-Velez, R
AF Norman, Francesca F.
   Henriquez-Camacho, Cesar
   Diaz-Menendez, Marta
   Chamorro, Sandra
   Pou, Diana
   Molina, Israel
   Goikoetxea, Josune
   Rodriguez-Guardado, Azucena
   Calabuig, Eva
   Crespillo, Clara
   Oliveira, Ines
   Perez-Molina, Jose-Antonio
   Lopez-Velez, Rogelio
CA Redivi Study Grp
TI Imported Arbovirus Infections in Spain, 2009-2018
SO EMERGING INFECTIOUS DISEASES
LA English
DT Article
ID ZIKA VIRUS-DISEASE; CHIKUNGUNYA; DENGUE; TRANSMISSION; RECIPIENT;
   PATIENT; SEX
AB To determine the epidemiologic and clinical characteristics of patients in Spain with imported arbovirus infections, we analyzed 22,655 records from a collaborative network for January 2009-December 2018. Among 861 arbovirus infections, 845 were monoinfections (456 [53%] dengue, 280 [32.5%] chikungunya, 109 [12.7%] Zika) and 16 (1.8%) were co-infections. Most patients were travelers (56.3%) or immigrants returning to Spain after visiting friends or relatives (31.3%). Median patient age was 37 years; most (62.3%) were women and some (28.6%) had received pretravel advice. Only 12 patients were immunosuppressed. Six cases (all dengue monoinfections, none in immunosuppressed patients) were severe. Since 2014, nondengue arbovirus infections increased; until 2016, chikungunya and Zika were most common. Imported arbovirus infections (mostly dengue) were frequently diagnosed, although increased chikungunya and Zika virus infections coincided with their introduction and spread in the Americas. A large proportion of cases occurred in women of childbearing age, some despite receipt of pretravel advice.
C1 [Norman, Francesca F.; Henriquez-Camacho, Cesar; Chamorro, Sandra; Perez-Molina, Jose-Antonio; Lopez-Velez, Rogelio] Ramon y Cajal Univ Hosp, Madrid, Spain.
   [Diaz-Menendez, Marta; Crespillo, Clara] La Paz Carlos III Hosp, Madrid, Spain.
   [Pou, Diana; Molina, Israel; Oliveira, Ines] Vall dHebron Drassanes, Barcelona, Spain.
   [Goikoetxea, Josune] Cruces Univ Hosp, Bilbao, Spain.
   [Rodriguez-Guardado, Azucena] Asturias Cent Univ Hosp, Oviedo, Spain.
   [Calabuig, Eva] La Fe Valencia Univ Hosp, Valencia, Spain.
C3 Hospital Universitario Ramon y Cajal; Hospital Universitario Cruces;
   Central University Hospital Asturias
RP Norman, FF (corresponding author), Ramon & Cajal Hosp, Infect Dis Dept, Natl Referral Unit Trop Dis, Carretera Colmenar Km 9 1, Madrid 28034, Spain.
EM ffnorman@gmail.com
RI Perez Molina, Jose/JZT-7019-2024; Rodriguez-Guardado,
   Azucena/AAT-9404-2021; Lopez-Velez, Rogelio/AAV-1782-2021;
   Crespillo-Andújar, Clara/AIE-7203-2022; Oliveira Souto,
   Ines/KYQ-7408-2024; Perez-Molina, Jose Antonio/JZT-7019-2024; Rodriguez,
   Azucena/AAT-9404-2021; Molina, Israel/IUP-8515-2023; Goikoetxea,
   Josu/B-2592-2009; Henriquez-Camacho, Cesar/ABG-8064-2020;
   Henriquez-Camacho, Cesar/J-2799-2014; Oliveira Souto, Ines/L-2947-2017
OI Rodriguez-Guardado, Azucena/0000-0002-4279-2179; Calabuig,
   Eva/0000-0002-0177-0037; Goikoetxea, Josune/0000-0003-1983-3742;
   Perez-Molina, Jose Antonio/0000-0001-8735-4124; Crespillo-Andujar,
   Clara/0000-0002-1226-8616; Diaz Menendez, Marta/0000-0002-9427-5237;
   /0000-0003-0960-1630; Molina Romero, Israel/0000-0001-6642-7515;
   Henriquez-Camacho, Cesar/0000-0002-6714-5840; Oliveira Souto,
   Ines/0000-0001-6018-5797
FU Red de Investigaci6n Colaborativa de Enfermedades Tropicales
   [16/0027/0020]
FX Redivi is supported by the Red de Investigaci6n Colaborativa de
   Enfermedades Tropicales, grant no. 16/0027/0020.
CR [Anonymous], 2009, Dengue: guidelines for diagnosis, treatment, prevention and control
   [Anonymous], 2018, COMM DIS THREATS REP
   Bordi L, 2018, EMERG INFECT DIS, V24, P178, DOI 10.3201/eid2401.171605
   Calvet GA, 2016, J CLIN VIROL, V74, P1, DOI 10.1016/j.jcv.2015.11.014
   Calvet GA, 2018, JAIDS-J ACQ IMM DEF, V79, P237, DOI [10.1097/QAI.0000000000001777, 10.1097/qai.0000000000001777]
   Christian KA, 2017, HEALTH SECUR, V15, P453, DOI 10.1089/hs.2017.0004
   Collantes F, 2016, ACTA TROP, V164, P64, DOI 10.1016/j.actatropica.2016.08.023
   Delgado-Enciso I, 2018, EXP THER MED, V15, P2634, DOI 10.3892/etm.2017.5668
   Delgado-Enciso I, 2017, AM J TROP MED HYG, V96, P122, DOI 10.4269/ajtmh.16-0477
   Embassy of Romania in Spain, 2019, RUM ASS SPAIN
   European Centre for Disease Prevention and Control, 2019, SEX TRANSM DENG SPAI
   European Centre for Disease Prevention and Control, LOC TRANSM DENG FEV
   Gallichotte EN, 2018, CELL REP, V25, P1214, DOI 10.1016/j.celrep.2018.10.006
   Gasperina DD, 2015, TRANSPL INFECT DIS, V17, P876, DOI 10.1111/tid.12453
   Grubaugh ND, 2019, NAT MICROBIOL, V4, P10, DOI 10.1038/s41564-018-0296-2
   Gupta RK, 2016, J CLIN EXP HEPATOL, V6, P59, DOI 10.1016/j.jceh.2016.01.005
   Hamer DH, 2017, ANN INTERN MED, V166, P913, DOI 10.7326/L17-0195
   Koeltz A, 2018, EMERG INFECT DIS, V24, P794, DOI 10.3201/eid2404.161536
   Leder K, 2017, PLOS ONE, V12, DOI 10.1371/journal.pone.0185689
   Lozier M, 2016, MMWR-MORBID MORTAL W, V65, P1219, DOI 10.15585/mmwr.mm6544a4
   Machado CM, 2017, BLOOD ADV, V1, P624, DOI 10.1182/bloodadvances.2016003285
   Norman FF, 2016, AM J TROP MED HYG, V95, P1166, DOI 10.4269/ajtmh.16-0426
   Paixao ES, 2018, EMERG INFECT DIS, V24, P1748, DOI 10.3201/eid2409.170361
   Peters CMM, 2018, J VECTOR DIS, V55, P137, DOI 10.4103/0972-9062.242561
   Polen KD, 2018, MMWR-MORBID MORTAL W, V67, P868, DOI 10.15585/mmwr.mm6731e2
   Rasmussen SA, 2016, NEW ENGL J MED, V374, P1981, DOI 10.1056/NEJMsr1604338
   Rosso F, 2018, TRANSPL INFECT DIS, V20, DOI 10.1111/tid.12978
   Schwartzmann PV, 2017, MAYO CLIN PROC, V92, P460, DOI 10.1016/j.mayocp.2016.12.019
   Silva MMO, 2019, CLIN INFECT DIS, V69, P1353, DOI 10.1093/cid/ciy1083
   Subbiah A, 2018, TRANSPL INFECT DIS, V20, DOI 10.1111/tid.12875
   Sulleiro E, 2019, TRAVEL MED INFECT DI, V29, P69, DOI 10.1016/j.tmaid.2019.03.006
   Vouga M, 2019, J TRAVEL MED, V26, DOI 10.1093/jtm/taz077
   Waggoner JJ, 2016, J INFECT DIS, V214, P986, DOI 10.1093/infdis/jiw099
   Weerakkody RM, 2017, BMC NEPHROL, V18, DOI 10.1186/s12882-016-0428-y
   White SK, 2018, PLOS NEGLECT TROP D, V12, DOI 10.1371/journal.pntd.0006505
   World Health Organization, 2005, WHO STAT 5 M EM COMM
NR 36
TC 12
Z9 12
U1 0
U2 7
PU CENTERS  DISEASE CONTROL & PREVENTION
PI ATLANTA
PA 1600 CLIFTON RD, ATLANTA, GA 30333 USA
SN 1080-6040
EI 1080-6059
J9 EMERG INFECT DIS
JI Emerg. Infect. Dis
PD APR
PY 2020
VL 26
IS 4
BP 658
EP 666
DI 10.3201/eid2604.190443
PG 9
WC Immunology; Infectious Diseases
WE Science Citation Index Expanded (SCI-EXPANDED)
SC Immunology; Infectious Diseases
GA LA7XJ
UT WOS:000524156300003
PM 32186486
OA Green Published, gold
DA 2025-07-26
ER

PT J
AU Noleto, JVO
   Moraes, HLMD
   Lima, TD
   Rodrigues, JGM
   Cardoso, DT
   Lima, KC
   Melo, RSD
   Miranda, GS
AF Oliveira Noleto, Joao Victor
   Moura do Nascimento Moraes, Hevilem Leticia
   Lima, Tamires de Moura
   Mendes Rodrigues, Joao Gustavo
   Cardoso, Diogo Tavares
   Lima, Kalyl Chaves
   de Souza Melo, Richardson Soares
   Miranda, Guilherme Silva
TI Use of ovitraps for the seasonal and spatial monitoring of Aedes
   spp. in an area endemic for arboviruses in Northeast Brazil
SO JOURNAL OF INFECTION IN DEVELOPING COUNTRIES
LA English
DT Article
DE traps; arboviruses; mosquitoes; vectors
ID AEGYPTI DIPTERA; CULICIDAE; CITY
AB Introduction: Due to recent outbreaks of Dengue and Chikungunya and an absence of effective monitoring of the mosquito Aedes spp. in the municipality of Sdo Raimundo das Mangabeiras, State of Maranhao, we aimed to demonstrate the potential of ovitraps used together with mathematical models and geotechnology to improve control of this mosquito.
   Methodology: From January to December of 2017, ovitraps were set up in five different neighborhoods (Centro, Vila Cardoso, Nazare, Sdo Jose e Sao Francisco). Positivity indices were calculated for each ovitraps, besides the egg density and average number of eggs. Some of the eggs were used for species identification. Mathematical models of correlation and logistic regression were used to evaluate the influence of abiotic factors on egg distribution during each month. Spatial analysis was carried out using georeferencing.
   Results: A total of 4,453 eggs were counted, with A. aegypti and A. albopictus present in each month and neighborhood. The mathematical models show that rainfall can result in a significant increase in the number of eggs. Entomological calculation indicates that there is a high risk of dissemination of arboviruses in the area. Spatially, it was possible to indicate sites with the largest number of collected eggs, which may facilitate future interventions.
   Conclusions: As such, ovitraps have proven to be an effective and low cost method for the monitoring of Aedes spp., and that its use may help in arboviruses prevention campaigns.
C1 [Oliveira Noleto, Joao Victor; Moura do Nascimento Moraes, Hevilem Leticia; Lima, Tamires de Moura; de Souza Melo, Richardson Soares; Miranda, Guilherme Silva] Fed Inst Educ Sci & Technol Maranhao, Dept Educ, Sao Raimundo Das Mangabe, Brazil.
   [Mendes Rodrigues, Joao Gustavo; Cardoso, Diogo Tavares; Miranda, Guilherme Silva] Univ Fed Minas Gerais, Inst Biol Sci, Dept Parasitol, Belo Horizonte, MG, Brazil.
   [Lima, Kalyl Chaves] Municipal Secretary Hlth, Sao Raimundo Das Mangabe, Brazil.
C3 Instituto Federal do Maranhao; Universidade Federal de Minas Gerais
RP Miranda, GS (corresponding author), Fed Inst Educ Sci & Technol Maranhao, BR 230,KM 319, Sao Luis, Maranhao, Brazil.
EM mirandagsbio@gmail.com
RI ; Tavares, Diogo/AAG-9550-2021; Miranda, Guilherme/KOC-7658-2024
OI Miranda, Guilherme/0000-0003-3763-2776; M. Rodrigues, Joao
   Gustavo/0000-0003-0920-4977; De Moura Lima, Tamires/0000-0002-4779-9361;
   
FU Conselho Nacional de Desenvolvimento Cientifico e Tecnologico (CNPq)
FX The authors would like to thank the Conselho Nacional de Desenvolvimento
   Cientifico e Tecnologico (CNPq) for their financial assistance. The
   authors would also like to thank the Instituto Federal de Educacao,
   Ciencia e Tecnologia do Maranhao, Campus Sao Raimundo das Mangabeiras,
   as well as the Municipal Department of Health for supplying the
   transportation for carrying out the field research.
CR Achee NL, 2015, PLOS NEGLECT TROP D, V9
   Avendanha JS, 2007, REV I A LUTZ, V66, P207
   Bailey T. C., 1995, Interactive spatial data analysis
   Barrera R, 2011, PLOS NEGLECT TROP D, V5, DOI 10.1371/journal.pntd.0001378
   Brazilian Ministry of Health, 2018, MON CAS DENG CHIK FE
   Brazilian Ministry of Health, 2017, NOT DIS INF SYST CON
   Chiaravalloti Neto F, 1997, Cad Saude Publica, V13, P447, DOI 10.1590/S0102-311X1997000300020
   Chouin-Carneiro T, 2016, PLOS NEGLECT TROP D, V10, DOI 10.1371/journal.pntd.0004543
   Consoli RAGB, 1994, Main mosquitoes of sanitary importance in Brazil
   Costa FS, 2008, REV SOC BRAS MED TRO, V41, P309, DOI 10.1590/S0037-86822008000300018
   de Almeida Paulo Silva, 2013, Revista de Patologia Tropical, V42, P330, DOI 10.5216/rpt.v42i3.26929
   Dom NC, 2013, PROCD SOC BEHV, V105, P183, DOI 10.1016/j.sbspro.2013.11.019
   Forattini OP, 2002, MED CULICIDOLOGY IDE, V2
   Gama RA, 2007, REV SOC BRAS MED TRO, V40, P640, DOI 10.1590/S0037-86822007000600008
   Gomes AC, 1998, INF EPIDEMIOL SUS, V7, P49, DOI DOI 10.5123/S0104-16731998000300006
   Guzman MG, 2010, NAT REV MICROBIOL, pS7, DOI 10.1038/nrmicro2460
   JAKOB WL, 1969, MOSQ NEWS, V29, P650
   Kamgang B, 2017, PARASITE VECTOR, V10, DOI 10.1186/s13071-017-2408-x
   Lambrechts L, 2011, P NATL ACAD SCI USA, V108, P7460, DOI 10.1073/pnas.1101377108
   Li YJ, 2014, PLOS NEGLECT TROP D, V8, DOI 10.1371/journal.pntd.0003301
   Serpa LLN, 2013, PARASITE VECTOR, V6, DOI 10.1186/1756-3305-6-321
   Regis L, 2008, MEM I OSWALDO CRUZ, V103, P50, DOI 10.1590/S0074-02762008000100008
   Reinert JF, 2009, ZOOL J LINN SOC-LOND, V157, P700, DOI 10.1111/j.1096-3642.2009.00570.x
   Vega-Rúa A, 2014, J VIROL, V88, P6294, DOI 10.1128/JVI.00370-14
   Vezzani D, 2004, MEM I OSWALDO CRUZ, V99, P351, DOI 10.1590/S0074-02762004000400002
   Whitehead SS, 2007, NAT REV MICROBIOL, V5, P518, DOI 10.1038/nrmicro1690
   Wong SSY, 2016, J FORMOS MED ASSOC, V115, P226, DOI 10.1016/j.jfma.2016.02.002
NR 27
TC 6
Z9 6
U1 1
U2 8
PU J INFECTION DEVELOPING COUNTRIES
PI TRAMANIGLIO
PA JIDC CENT OFF PORTO CONTE RICERCHE RES CTR, S P 55, PORTO CONTE CAPO
   CACCIA KM 8.400 LOC, TRAMANIGLIO, 07041, ITALY
SN 1972-2680
J9 J INFECT DEV COUNTR
JI J. Infect. Dev. Ctries.
PD APR
PY 2020
VL 14
IS 4
BP 387
EP +
DI 10.3855/jidc.12245
PG 8
WC Infectious Diseases
WE Science Citation Index Expanded (SCI-EXPANDED)
SC Infectious Diseases
GA LK8CG
UT WOS:000531087300010
PM 32379716
OA gold
DA 2025-07-26
ER

PT J
AU Olson, MF
   Ndeffo-Mbah, ML
   Juarez, JG
   Garcia-Luna, S
   Martin, E
   Borucki, MK
   Frank, M
   Estrada-Franco, JG
   Rodríguez-Pérez, MA
   Fernández-Santos, NA
   Molina-Gamboa, GD
   Aguirre, SDC
   Reyes-Berrones, BD
   Cortés-De la Cruz, LJ
   García-Barrientos, A
   Huidobro-Guevara, RE
   Brussolo-Ceballos, RM
   Ramirez, J
   Salazar, A
   Chaves, LF
   Badillo-Vargas, IE
   Hamer, GL
AF Olson, Mark F.
   Ndeffo-Mbah, Martial L.
   Juarez, Jose G.
   Garcia-Luna, Selene
   Martin, Estelle
   Borucki, Monica K.
   Frank, Matthias
   Guillermo Estrada-Franco, Jose
   Rodriguez-Perez, Mario A.
   Fernandez-Santos, Nadia A.
   de Jesus Molina-Gamboa, Gloria
   Carmona Aguirre, Santos Daniel
   de Lourdes Reyes-Berrones, Bernardita
   Javier Cortes-De la Cruz, Luis
   Garcia-Barrientos, Alejandro
   Huidobro-Guevara, Raul E.
   Brussolo-Ceballos, Regina M.
   Ramirez, Josue
   Salazar, Aaron
   Chaves, Luis F.
   Badillo-Vargas, Ismael E.
   Hamer, Gabriel L.
TI High Rate of Non-Human Feeding by Aedes aegypti Reduces Zika
   Virus Transmission in South Texas
SO VIRUSES-BASEL
LA English
DT Article
DE Zika virus; Aedes aegypti; Culex quinquefasciatus; host selection;
   reproductive number
ID CULEX-PIPIENS MOSQUITOS; DIPTERA-CULICIDAE; BLOOD-MEAL; VERTEBRATE
   HOSTS; DENGUE; IDENTIFICATION; EPIDEMIC; ALBOPICTUS; DISEASE; DNA
AB Mosquito-borne viruses are emerging or re-emerging globally, afflicting millions of people around the world. Aedes aegypti, the yellow fever mosquito, is the principal vector of dengue, Zika, and chikungunya viruses, and has well-established populations across tropical and subtropical urban areas of the Americas, including the southern United States. While intense arboviral epidemics have occurred in Mexico and further south in the Americas, local transmission in the United States has been minimal. Here, we study Ae. aegypti and Culex quinquefasciatus host feeding patterns and vertebrate host communities in residential environments of South Texas to identify host-utilization relative to availability. Only 31% of Ae. aegypti blood meals were derived from humans, while 50% were from dogs and 19% from other wild and domestic animals. In Cx. quinquefasciatus, 67% of blood meals were derived from chicken, 22% came from dogs, 9% from various wild avian species, and 2% from other mammals including one human, one cat, and one pig. We developed a model for the reproductive number, R-0, for Zika virus (ZIKV) in South Texas relative to northern Mexico using human disease data from Tamaulipas, Mexico. We show that ZIKV R-0 in South Texas communities could be greater than one if the risk of human exposure to Ae. aegypti bites in these communities is at least 60% that of Northern Mexico communities. The high utilization of non-human vertebrates and low risk of human exposure in South Texas diminishes the outbreak potential for human-amplified urban arboviruses transmitted by Ae. aegypti.
C1 [Olson, Mark F.; Juarez, Jose G.; Garcia-Luna, Selene; Martin, Estelle; Badillo-Vargas, Ismael E.; Hamer, Gabriel L.] Texas A&M Univ, Dept Entomol, College Stn, TX 77843 USA.
   [Ndeffo-Mbah, Martial L.] Texas A&M Univ, Coll Vet Med, Vet Integrat Biosci, College Stn, TX 77843 USA.
   [Borucki, Monica K.; Frank, Matthias] Lawrence Livermore Natl Lab, Biosci & Biotechnol Div, Chem Mat & Life Sci Directorate, Livermore, CA 94550 USA.
   [Guillermo Estrada-Franco, Jose; Rodriguez-Perez, Mario A.; Fernandez-Santos, Nadia A.] Inst Politecn Nacl, Ctr Biotecnol Genom, Cd Reynosa 88710, Tamaulipas, Mexico.
   [de Jesus Molina-Gamboa, Gloria; Carmona Aguirre, Santos Daniel; de Lourdes Reyes-Berrones, Bernardita; Javier Cortes-De la Cruz, Luis; Garcia-Barrientos, Alejandro; Huidobro-Guevara, Raul E.; Brussolo-Ceballos, Regina M.] Secretary Hlth State Tamaulipas, Epidemiol Directorate, Cd Victoria 87000, Tamaulipas, Mexico.
   [Ramirez, Josue] City Of Harlingen, Dept Hlth, Harlingen, TX 78550 USA.
   [Salazar, Aaron] Hidalgo Cty Hlth & Human Serv, Edinburg, TX 78539 USA.
   [Chaves, Luis F.] Inst Costarricense Invest & Ensenanza Nutr & Salu, Apartado Postal, Tres Rios 42250, Cartago, Costa Rica.
C3 Texas A&M University System; Texas A&M University College Station; Texas
   A&M University System; Texas A&M University College Station; United
   States Department of Energy (DOE); Lawrence Livermore National
   Laboratory; Instituto Politecnico Nacional - Mexico
RP Hamer, GL (corresponding author), Texas A&M Univ, Dept Entomol, College Stn, TX 77843 USA.
EM markus9@tamu.edu; mndeffo@cvm.tamu.edu; jua05396@tamu.edu;
   selene.marysol@gmail.com; estellemartin@ufl.edu; borucki2@llnl.gov;
   frank1@llnl.gov; joseestradaf@hotmail.com; drmarodriguez@hotmail.com;
   nadiafriend@hotmail.com; gloria.molina@tam.gob.mx;
   santos.carmona@tam.gob.mx; lespt@hotmail.com; blanca_luis5@hotmail.com;
   alejandro.garcia@tam.gob.mx; Raul.huidobro@tam.gob.mx;
   rmbrussolo@gmail.com; jramirez@myharlingen.us; aaron.salazar@hchd.org;
   lfchavs@gmail.com; ibadill1@southtexascollege.edu; ghamer@tamu.edu
RI ; Valdez, Jose/AAW-5841-2020; Frank, Matthias/O-9055-2014;
   Rodriguez-Perez, Mario/P-8814-2014; Garcia, Abel/T-4113-2019; Chaves,
   Luis/F-3448-2010; Rodriguez Perez, Mario/P-8814-2014; Olson,
   Mark/IAR-3842-2023; Garcia Luna, Selene/ACX-3773-2022; Chaves, Luis
   Fernando/F-3448-2010
OI Garcia-Barrientos, Abel/0000-0002-6317-3510; Fernandez-Santos, Nadia
   Angelica/0000-0001-7164-7950; Olson, Mark/0000-0001-5288-1223; Rodriguez
   Perez, Mario/0000-0002-0905-6073; Frank, Matthias/0000-0002-5244-0791;
   Juarez Valdez, Jose/0000-0002-0583-478X; Garcia-Luna, Selene
   M./0000-0001-8420-5078; Hamer, Gabriel/0000-0002-9829-788X; Chaves, Luis
   Fernando/0000-0002-5301-2764
FU U.S. Department of Energy [DE-AC52-07NA27344]; NIH [R21AI128953,
   K01AI128005]; Texas A&M AgriLife Insect Vector Seed Grant;
   CONACyT-MEXBOL [295569]; IPN [SIP 20181120, 20195706]; Centers for
   Disease Control and Prevention [U01CK000512, 200-2017-93141]; Academy of
   Finland (AKA) [295569] Funding Source: Academy of Finland (AKA)
FX This work was performed, in part, under the auspices of the U.S.
   Department of Energy by Lawrence Livermore National Laboratory under
   Contract DE-AC52-07NA27344 to G.L.H., M.F., M.K.B. Additional support
   came from NIH R21AI128953 (G.L.H. and I.E.B.-V.), K01AI128005 (G.L.H.),
   Texas A&M AgriLife Insect Vector Seed Grant (G.L.H. and I.E.B.-V.),
   CONACyT-MEXBOL (No. 295569), IPN (SIP 20181120 and 20195706) to
   M.A.R.-P. This publication was supported by Cooperative Agreement Number
   U01CK000512 (G.L.H. and I.E.B.-V.) and contract 200-2017-93141 (G.L.H.
   and I.E.B.-V.), funded by the Centers for Disease Control and
   Prevention. Its contents are solely the responsibility of the authors
   and do not necessarily represent the o fficial views of the Centers for
   Disease Control and Prevention or the Department of Health and Human
   Services.
CR Adanns LE, 2019, AM J TROP MED HYG, V101, P884, DOI 10.4269/ajtmh.19-0309
   [Anonymous], MMWR MORBIDITY MORTA
   Baak-Baak CM, 2018, J VECTOR DIS, V55, P58, DOI 10.4103/0972-9062.234628
   Barrera R, 2012, J MED ENTOMOL, V49, P917, DOI 10.1603/ME12046
   Brady OJ, 2019, PLOS MED, V16, DOI 10.1371/journal.pmed.1002755
   Brown LD, 2001, STAT SCI, V16, P101, DOI 10.1214/ss/1009213286
   Chaves LF, 2010, FRONT ZOOL, V7, DOI 10.1186/1742-9994-7-3
   Chepkorir E, 2018, ACTA TROP, V186, P50, DOI 10.1016/j.actatropica.2018.07.008
   Crawford JE, 2017, BMC BIOL, V15, DOI 10.1186/s12915-017-0351-0
   Davis GE, 1931, AM J HYG, V14, P130, DOI 10.1093/oxfordjournals.aje.a117751
   de Thoisy B, 2009, VECTOR-BORNE ZOONOT, V9, P157, DOI 10.1089/vbz.2007.0280
   Espinal MA, 2019, AM J PUBLIC HEALTH, V109, P387, DOI 10.2105/AJPH.2018.304849
   Fantini B., 1994, Parassitologia (Rome), V36, P83
   Farajollahi A, 2011, INFECT GENET EVOL, V11, P1577, DOI 10.1016/j.meegid.2011.08.013
   Faria NR, 2016, SCIENCE, V352, P345, DOI 10.1126/science.aaf5036
   Ferguson NM, 2016, SCIENCE, V353, P353, DOI 10.1126/science.aag0219
   Feria-Arroyo T.P., 2020, SUBTROPICAL AGR ENV, V71, P12
   Fitzpatrick DM, 2019, J MED ENTOMOL, V56, P1170, DOI 10.1093/jme/tjz037
   Folmer O., 1994, Molecular Marine Biology and Biotechnology, V3, P294
   Fox M, 2007, MOSQUITO CONTROL TRA, P86
   Fritz ML, 2015, MED VET ENTOMOL, V29, P115, DOI 10.1111/mve.12096
   Garcia-Rejon JE, 2010, J INSECT SCI, V10, DOI 10.1673/031.010.3201
   Garrett-Jones C., 1964, Bulletin of the World Health Organization, V30, P241
   Gould E, 2017, ONE HEALTH-AMSTERDAM, V4, P1, DOI 10.1016/j.onehlt.2017.06.001
   Graham CB, 2012, J MED ENTOMOL, V49, P1442, DOI 10.1603/ME12071
   Greenstone MH, 2012, MOL ECOL RESOUR, V12, P464, DOI 10.1111/j.1755-0998.2012.03112.x
   Grubaugh ND, 2017, NATURE, V546, P401, DOI 10.1038/nature22400
   Hackett LW, 1931, AM J HYG, V13, P57, DOI 10.1093/oxfordjournals.aje.a117124
   Hahn MB, 2016, J MED ENTOMOL, V53, P1169, DOI 10.1093/jme/tjw072
   Hamer GL, 2011, PLOS ONE, V6, DOI 10.1371/journal.pone.0023767
   Hamer GL, 2009, AM J TROP MED HYG, V80, P268, DOI 10.4269/ajtmh.2009.80.268
   Hamer SA, 2015, J MED ENTOMOL, V52, P1043, DOI 10.1093/jme/tjv063
   HEISCH R. B., 1959, TRANS ROY SOC TROP MED AND HYG, V53, P41, DOI 10.1016/0035-9203(59)90082-3
   Hernández-Triana LM, 2017, ZOOTAXA, V4250, P67, DOI 10.11646/zootaxa.4250.1.5
   HESS AD, 1970, AM J TROP MED HYG, V19, P327, DOI 10.4269/ajtmh.1970.19.327
   Hodo CL, 2019, J VET INTERN MED, V33, P158, DOI 10.1111/jvim.15352
   Huang YJS, 2019, CURR OPIN VIROL, V34, P104, DOI 10.1016/j.coviro.2019.01.001
   Hughes GL, 2014, P NATL ACAD SCI USA, V111, P12498, DOI 10.1073/pnas.1408888111
   Iwashita H, 2014, PARASITE VECTOR, V7, DOI 10.1186/1756-3305-7-52
   Jansen CC, 2009, AM J TROP MED HYG, V81, P849, DOI 10.4269/ajtmh.2009.09-0008
   Janssen N, 2015, TROP MED INT HEALTH, V20, P1488, DOI 10.1111/tmi.12587
   Kent RJ, 2010, J AM MOSQUITO CONTR, V26, P332, DOI 10.2987/09-5953.1
   Komar N, 2018, VECTOR-BORNE ZOONOT, V18, P485, DOI 10.1089/vbz.2018.2285
   Koolhof IS, 2017, EPIDEMIOL INFECT, V145, P656, DOI 10.1017/S0950268816002739
   Kotsakiozi P, 2018, ECOL EVOL, V8, P7835, DOI 10.1002/ece3.4278
   Krishnamurthy B. S., 1965, Bulletin of the Indian Society for Malaria & Other Communicable Diseases, V2, P56
   Lanciotti RS, 2008, EMERG INFECT DIS, V14, P1232, DOI 10.3201/eid1408.080287
   Ledesma NA, 2019, JAVMA-J AM VET MED A, V254, P93, DOI 10.2460/javma.254.1.93
   LUMSDEN W. H. R., 1955, TANGANYIKA TERRITORY IN 1952 53 II TRANS ROY SOC TROP MED AND HYG, V49, P33, DOI 10.1016/0035-9203(55)90081-X
   MACDONALD WW, 1967, B WORLD HEALTH ORGAN, V36, P597
   Macpherson C, 2016, AM J TROP MED HYG, V95, P890, DOI 10.4269/ajtmh.16-0122
   Mahande A, 2007, MALARIA J, V6, DOI 10.1186/1475-2875-6-100
   Main BJ, 2016, PLOS GENET, V12, DOI 10.1371/journal.pgen.1006303
   Martin E, 2019, ACTA TROP, V192, P129, DOI 10.1016/j.actatropica.2019.02.006
   McBride CS, 2014, NATURE, V515, P222, DOI 10.1038/nature13964
   McCall JW, 2008, ADV PARASIT, V66, P193, DOI 10.1016/S0065-308X(08)00204-2
   MCCLELLAND GAH, 1963, ANN TROP MED PARASIT, V57, P214, DOI 10.1080/00034983.1963.11686176
   Medeiros MCI, 2015, PARASITOLOGY, V142, P1612, DOI 10.1017/S0031182015001183
   MOLAEI G, 2007, AM J TROP MED HYG, V77, P73
   Ndeffo-Mbah M.L., 2019, J INFECT DIS
   Padmanabha H, 2015, PLOS ONE, V10, DOI 10.1371/journal.pone.0144451
   Paris V, 2018, INSECTS, V9, DOI 10.3390/insects9040140
   Paterson H. E., 1964, Medical Proceedings, V10, P188
   Pauvolid-Corrêa A, 2019, VIRUSES-BASEL, V11, DOI 10.3390/v11121164
   Perkins TA, 2016, NAT MICROBIOL, V1, DOI [10.1038/nmicrobiol.2016.126, 10.1038/NMICROBIOL.2016.126]
   Ponlawat A, 2005, J MED ENTOMOL, V42, P844, DOI 10.1603/0022-2585(2005)042[0844:BFPOAA]2.0.CO;2
   Ramos MM, 2008, AM J TROP MED HYG, V78, P364
   Reiner RC, 2014, EPIDEMICS-NETH, V6, P30, DOI 10.1016/j.epidem.2013.12.003
   Reiter P, 2003, EMERG INFECT DIS, V9, P86
   Rey Jorge R, 2014, Insects, V5, P991, DOI 10.3390/insects5040991
   Russell P. F., 1963
   Schmidt WP, 2011, PLOS MED, V8, DOI 10.1371/journal.pmed.1001082
   Scott TW, 2000, J MED ENTOMOL, V37, P89, DOI 10.1603/0022-2585-37.1.89
   SCOTT TW, 1993, J MED ENTOMOL, V30, P922, DOI 10.1093/jmedent/30.5.922
   Secretaria de Salud M, 2019, DIR GEN EP
   Sella Massimo, 1920, International Journal of Public Health, V1, P316
   Serrao ML, 2001, MEM I OSWALDO CRUZ, V96, P593, DOI 10.1590/S0074-02762001000500001
   Siriyasatien P, 2010, SE ASIAN J TROP MED, V41, P43
   Sivan A, 2015, PARASITOL RES, V114, P3539, DOI 10.1007/s00436-015-4634-5
   Stenn T, 2019, J MED ENTOMOL, V56, P10, DOI 10.1093/jme/tjy148
   Teesdale C., 1955, Bulletin of Entomological Research, V46, P711, DOI 10.1017/S0007485300039614
   TEMPELIS CH, 1970, AM J TROP MED HYG, V19, P335, DOI 10.4269/ajtmh.1970.19.335
   Thomas DL, 2016, EMERG INFECT DIS, V22, P1002, DOI 10.3201/eid2206.152000
   Tiawsirisup Sonthaya, 2006, Southeast Asian J Trop Med Public Health, V37 Suppl 3, P110
   Walker KR, 2018, J MED ENTOMOL, V55, P955, DOI 10.1093/jme/tjy011
   Wallinga J, 2007, P ROY SOC B-BIOL SCI, V274, P599, DOI 10.1098/rspb.2006.3754
   Wilson J. John, 2015, Academic Journal of Entomology, V8, P80
   Zhang Q, 2017, P NATL ACAD SCI USA, V114, pE4334, DOI 10.1073/pnas.1620161114
NR 88
TC 27
Z9 32
U1 0
U2 6
PU MDPI
PI BASEL
PA ST ALBAN-ANLAGE 66, CH-4052 BASEL, SWITZERLAND
EI 1999-4915
J9 VIRUSES-BASEL
JI Viruses-Basel
PD APR
PY 2020
VL 12
IS 4
AR 453
DI 10.3390/v12040453
PG 20
WC Virology
WE Science Citation Index Expanded (SCI-EXPANDED)
SC Virology
GA LX0IV
UT WOS:000539525300095
PM 32316394
OA Green Published, gold
DA 2025-07-26
ER

PT J
AU Otten, A
   Fazil, A
   Chemeris, A
   Breadner, P
   Ng, V
AF Otten, Ainsley
   Fazil, Aamir
   Chemeris, Anna
   Breadner, Patrick
   Ng, Victoria
TI Prioritization of vector -borne diseases in Canada under current climate
   and projected climate change
SO MICROBIAL RISK ANALYSIS
LA English
DT Article
DE Climate change; Vector-borne; Prioritization; Decision-analysis;
   Emerging infectious disease; Multi-criteria
ID HEALTH; VIRUS
AB Vector-borne diseases are expected to be introduced, establish or expand geographically in Canada under climate change. The ability to prioritize diseases is critical because there are limited resources to address all risks and the decision to focus on one or a group of infectious diseases can come at the expense of not addressing others. As a result, the ability to conduct the prioritization in a transparent, auditable and in as objective a manner as possible is critical to ensure that the choices made are defendable. The objectives of this work were to develop a multicriteria decision analysis (MCDA) tool to prioritize vector-borne diseases of public health importance in Canada under current and projected climate. MCDA, an approach drawn from the decision sciences, is a valuable tool for decision-making when multiple criteria need to be considered. When considering all the criteria equally, Eastern equine encephalitis ranks as the highest priority non-endemic disease followed by Powassan virus disease, La Crosse encephalitis, Rocky Mountain Spotted Fever, Plague, Chikungunya virus infection and St. Louis encephalitis disease. In the case of endemic diseases: Cache Valley virus disease ranks highest, followed by Lyme disease, West Nile virus, Babesiosis and Human granulocytic anaplasmosis. The tool has the ability to also generate rankings for different stakeholders with different priorities thereby contributing significantly to the decision making process.
C1 [Otten, Ainsley; Fazil, Aamir; Ng, Victoria] Publ Hlth Agcy Canada, Natl Microbiol Lab, Guelph, ON, Canada.
   [Chemeris, Anna] Univ Guelph, Dept Food Agr & Resource Econ, Guelph, ON, Canada.
   [Breadner, Patrick] Univ Waterloo, Fac Sci, Waterloo, ON, Canada.
C3 Public Health Agency of Canada; University of Guelph; University of
   Waterloo
RP Otten, A (corresponding author), Publ Hlth Agcy Canada, Natl Microbiol Lab, Guelph, ON, Canada.
EM ainsley.otten@canada.ca
OI Ng, Victoria/0000-0002-7619-541X; Otten, Ainsley/0000-0002-3992-8215;
   Breadner, Patrick/0000-0001-6312-0139
CR [Anonymous], 2002, EMERG INFECT DIS
   [Anonymous], 2018, ZIK SUSP CONF CAS RE
   [Anonymous], MULTICRITERIA DECISI
   [Anonymous], ZIK TRAV INF CTR DIS
   [Anonymous], INFECT DIS PRIORITIS
   [Anonymous], ESTABLISHING PRIORIT
   [Anonymous], VECTOR BORNE DIS
   [Anonymous], NEW CAS CHIK AM
   [Anonymous], FINAL REPORT RECOMME
   [Anonymous], QUANTITATIVE NOVEL A
   [Anonymous], COMMUNICABLE DIS PRI
   [Anonymous], USE MODIFIED DELPHI
   [Anonymous], WHO M BUCH ROM WHO R
   [Anonymous], COMMUNICABLE DIS PUB
   [Anonymous], PRIORITIZING ZOONOTI
   [Anonymous], 2015 NAT NOT COND HI
   [Anonymous], EMERGENCE LYME DIS C
   [Anonymous], EVIDENCE BASED SEMIQ
   [Anonymous], CDC YELLOW BOOK 2020
   [Anonymous], 2014, CONTROL COMMUNICABLE
   [Anonymous], EURO SURVEILLANCE
   [Anonymous], REP CAS 1991 2015 CA
   [Anonymous], POINT TRUTH CALIBRAT
   [Anonymous], QUANTITATIVE APPROAC
   [Anonymous], DIS PRIORITIZATION W
   [Anonymous], BUILDING PICTURE PRI
   Bouchard C, 2019, Can Commun Dis Rep, V45, P83, DOI 10.14745/ccdr.v45i04a02
   Drebot M A, 2015, Can Commun Dis Rep, V41, P2
   Fauci AS, 2016, NEW ENGL J MED, V374, P601, DOI 10.1056/NEJMp1600297
   Fox J.G., 2015, LAB ANIMAL MED, V3rd ed., P1313, DOI DOI 10.1016/B978-0-12-409527-4.00028-6
   Gubler DJ, 2007, CLIN INFECT DIS, V45, P1039, DOI 10.1086/521911
   Havelaar AH, 2010, PLOS ONE, V5, DOI 10.1371/journal.pone.0013965
   Horby P, 2001, Commun Dis Public Health, V4, P8
   IPCC, 2018, Global Warming of 1.5 C: An IPCC Special Report on the Impacts of Global Warming Of 1.5 C above Pre-Industrial Levels and Related Global Greenhouse Gas Emission Pathways, in the Context of Strengthening the Global Response to the Threat of Climate Change, Sustainable Development, and Efforts to Eradicate Poverty, DOI DOI 10.1017/CBO9781107415324
   Kraemer MUG, 2015, ELIFE, V4, DOI 10.7554/eLife.08347
   Krause G, 2008, Euro Surveill, V13
   Krause G, 2008, EMBO REP, V9, pS22, DOI 10.1038/embor.2008.76
   Kulkarni MA, 2015, EMERG MICROBES INFEC, V4, DOI 10.1038/emi.2015.33
   Ludwig A, 2019, Can Commun Dis Rep, V45, P91, DOI 10.14745/ccdr.v45i04a03
   Malheiro L, 2017, IDCases, V9, P17, DOI 10.1016/j.idcr.2017.05.006
   Mühlbacher AC, 2016, APPL HEALTH ECON HEA, V14, P29, DOI 10.1007/s40258-015-0203-4
   Navock KA, 2019, AUK, V136, DOI 10.1093/auk/uky011
   Ogden N H, 2019, Can Commun Dis Rep, V45, P76, DOI 10.14745/ccdr.v45i04a01
   Ogden NH, 2014, PARASITE VECTOR, V7, DOI 10.1186/s13071-014-0532-4
   Public Health Agency of Canada, 2016, CAN IMM GUID 4
   Ruzante JM, 2010, RISK ANAL, V30, P724, DOI 10.1111/j.1539-6924.2009.01278.x
   Sinka ME, 2012, PARASITE VECTOR, V5, DOI 10.1186/1756-3305-5-69
   Vilas VJD, 2013, PREV VET MED, V108, P94, DOI 10.1016/j.prevetmed.2012.08.007
   Warshawsky B, 2014, Can Commun Dis Rep, V40, P154
   WHO, 2013, WHO TECH REP SER, V984, P1
   World Health Organization, 2018, VECT BORN DIS
NR 51
TC 13
Z9 14
U1 0
U2 33
PU ELSEVIER
PI AMSTERDAM
PA RADARWEG 29, 1043 NX AMSTERDAM, NETHERLANDS
SN 2352-3522
EI 2352-3530
J9 MICROB RISK ANAL
JI Microb. Risk Anal.
PD APR
PY 2020
VL 14
AR 100089
DI 10.1016/j.mran.2019.100089
PG 14
WC Environmental Sciences; Food Science & Technology; Microbiology
WE Science Citation Index Expanded (SCI-EXPANDED)
SC Environmental Sciences & Ecology; Food Science & Technology;
   Microbiology
GA LH6GU
UT WOS:000528882400004
OA hybrid
DA 2025-07-26
ER

PT J
AU Pereira, TN
   Carvalho, FD
   De Mendonça, SF
   Rocha, MN
   Moreira, LA
AF Pereira, Thiago Nunes
   Carvalho, Fabiano Duarte
   De Mendonca, Silvana Faria
   Rocha, Marcele Neves
   Moreira, Luciano Andrade
TI Vector competence of Aedes aegypti, Aedes albopictus, and
   Culex quinquefasciatus mosquitoes for Mayaro virus
SO PLOS NEGLECTED TROPICAL DISEASES
LA English
DT Article
ID CHIKUNGUNYA VIRUS; SAO-PAULO; INFECTION; BRAZIL; TRANSMISSION; DISEASE;
   DENGUE; STATE; AMERICA; REGION
AB Newly emerging or re-emerging arthropod-borne viruses (arboviruses) are important causes of human morbidity and mortality worldwide. Arboviruses such as Dengue (DENV), Zika (ZIKV), Chikungunya (CHIKV), and West Nile virus (WNV) have undergone extensive geographic expansion in the tropical and sub-tropical regions of the world. In the Americas the main vectors of DENV, ZIKV, and CHIKV are mosquito species adapted to urban environments, namely Aedes aegypti and Aedes albopictus, whereas the main vector of WNV is Culex quinquefasciatus. Given the widespread distribution in the Americas and high permissiveness to arbovirus infection, these mosquito species may play a key role in the epidemiology of other arboviruses normally associated with sylvatic vectors. Here, we test this hypothesis by determining the vector competence of Ae. aegypti, Ae. albopictus, and Cx. quinquefasciatus to Mayaro (MAYV) virus, a sylvatic arbovirus transmitted mainly by Haemagogus janthinomys that has been causing an increasing number of outbreaks in South America, namely in Brazil. Using field mosquitoes from Brazil, female mosquitoes were experimentally infected, and their competence for infection and transmission rates of MAYV was evaluated. We found consistent infection rate for MAYV in Ae. aegypti (57.5%) and Ae. albopictus (61.6%), whereas very low rates were obtained for Cx. quinquefasciatus (2.5%). Concordantly, we observed high potential transmission ability in Ae. aegypti and Ae. albopictus (69.5% and 71.1% respectively), in contrast to Cx. quinquefasciatus, which could not transmit the MAYV. Notably, we found that very low quantities of virus present in the saliva (undetectable by RT-qPCR) were sufficiently virulent to guarantee transmission. Although Ae. aegypti and Ae. albopictus mosquitoes are not the main vectors for MAYV, our studies suggest that these mosquitoes could play a significant role in the transmission of this arbovirus, since both species showed significant vector competence for MAYV (Genotype D), under laboratory conditions.
C1 [Pereira, Thiago Nunes; Carvalho, Fabiano Duarte; De Mendonca, Silvana Faria; Rocha, Marcele Neves; Moreira, Luciano Andrade] Fiocruz MS, Inst Rene Rachou, Grp Mosquitos Vetores Endossimbiontes & Interacao, Belo Horizonte, MG, Brazil.
C3 Fundacao Oswaldo Cruz; Fiocruz - Research Center Rene Rachou
RP Moreira, LA (corresponding author), Fiocruz MS, Inst Rene Rachou, Grp Mosquitos Vetores Endossimbiontes & Interacao, Belo Horizonte, MG, Brazil.
EM luciano.andrade@fiocruz.br
OI Moreira, Luciano/0000-0002-9240-3506; Mendonca,
   Silvana/0000-0002-1687-7806; Rocha, Marcele/0000-0001-7130-6961
FU Coordenacao de Aperfeicoamento de Pessoal de Nivel Superior - Brasil
   (CAPES) [001]; FAPEMIG; CNPq; World Mosquito Program
FX This study was financed in part by the Coordenacao de Aperfeicoamento de
   Pessoal de Nivel Superior - Brasil (CAPES) - Finance Code 001, FAPEMIG,
   CNPq (LAM) and, indirectly, by the World Mosquito Program. The funders
   had no role in study design, data collection and analysis, decision to
   publish, or preparation of the manuscript.
CR Amraoui F, 2016, EUROSURVEILLANCE, V21, P2, DOI 10.2807/1560-7917.ES.2016.21.35.30333
   Auguste AJ, 2015, EVOLUTIONARY ECOLOGI, V21, P13
   Azevedo RSS, 2009, EMERG INFECT DIS, V15, P1830, DOI 10.3201/eid1511.090461
   Blitvich Bradley J., 2008, Animal Health Research Reviews, V9, P71, DOI 10.1017/S1466252307001430
   Brunini S, 2017, EMERG INFECT DIS, V23, P1025, DOI 10.3201/eid2306.160929
   Brustolin M, 2018, ANOPHELES MOSQUITOES, P1
   Carrington LB, 2018, P NATL ACAD SCI USA, V115, P361, DOI 10.1073/pnas.1715788115
   CASALS J, 1957, AM J TROP MED HYG, V6, P1004, DOI 10.4269/ajtmh.1957.6.1004
   Coimbra Terezinha Lisieux M., 2007, Rev. Inst. Med. trop. S. Paulo, V49, P221, DOI 10.1590/S0036-46652007000400005
   Figueiredo Regina Maria Pinto De, 2004, Rev. Soc. Bras. Med. Trop., V37, P476, DOI 10.1590/S0037-86822004000600009
   Demarquay J-N, 1863, TROP MED PARASITOLOQ, V11, P374
   Dibo MR, 2011, REV SOC BRAS MED TRO, V44, P496, DOI 10.1590/S0037-86822011000400019
   Diop F, 2019, DIFFERENTIAL SUSCEPT, V12, P1
   Duchemin JB, 2017, VIROL J, V14, P1, DOI DOI 10.HTTPS://D0I.0RG/10.1186/
   Fernandes RS, 2017, MEM I OSWALDO CRUZ, V112, P577, DOI 10.1590/0074-02760170145
   Forshey B. M., 2010, PLOS NEGLECT TROP D, V4, P2000
   Gardner CL, 2015, CLIN LAB MED, V30, P237
   Gokhale MD, 2015, INDIAN J MED RES, V142, P33, DOI 10.4103/0971-5916.176614
   Mourao MPG, 2012, VECTOR-BORNE ZOONOT, V12, P42, DOI 10.1089/vbz.2011.0669
   Grard G, 2014, PLOS NEGLECT TROP D, V8, DOI 10.1371/journal.pntd.0002681
   Guedes DRD, 2017, EMERG MICROBES INFEC, V6, DOI 10.1038/emi.2017.59
   Guo XX, 2016, EMERG MICROBES INFEC, V5, DOI 10.1038/emi.2016.102
   Halsey ES, 2013, EMERG INFECT DIS, V19, P1839, DOI 10.3201/eid1911.130777
   Juliano SA, 2005, ECOL LETT, V8, P558, DOI 10.1111/j.1461-0248.2005.00755.x
   Kantor AM, 2019, J MED ENTOMOL, V56, P832, DOI 10.1093/jme/tjy241
   Kraemer MUG, 2015, ELIFE, V4, DOI 10.7554/eLife.08347
   Lambrechts L, 2009, GENETIC SPECIFICITY, V11, P1
   Lednicky J, 2016, MAYARO VIRUS CHILD A, V22, P2015
   Llagonne-Barets M, 2016, J CLIN VIROL, V77, P66, DOI 10.1016/j.jcv.2016.02.013
   Long KC, 2011, AM J TROP MED HYG, V85, P750, DOI 10.4269/ajtmh.2011.11-0359
   Lorenz C, 2017, PLOS NEGLECT TROP D, V11, P1
   Lucas D, 2017, BRAZ J INFECT DIS, V21, P540, DOI [10.1016/j.bjid.2017.06.002, DOI 10.1016/J.BJID.2017.06.002]
   Marabuto E, 2017, ASIAN TIGER MOSQUITO
   Ministerio da Saude B, 2011, GUIA VIAIL CUL QUINQ
   Moreira LA, 2009, CELL, V139, P1268, DOI 10.1016/j.cell.2009.11.042
   Ng LC, 2010, INFECT GENET EVOL, V10, P876, DOI 10.1016/j.meegid.2010.07.012
   OTTESEN EA, 1995, PARASITOL TODAY, V11, P129, DOI 10.1016/0169-4758(95)80128-6
   Pereira TN, 2018, SCI REP, V8, P1, DOI [10.1038/s41598-017-17765-5, DOI 10.1038/S41598-017-17765-5]
   PINHEIRO FP, 1981, AM J TROP MED HYG, V30, P674, DOI 10.4269/ajtmh.1981.30.674
   Powers AM, 2006, AM J TROP MED HYG, V75, P461, DOI 10.4269/ajtmh.2006.75.461
   Samy AM, 2016, PLOS ONE, V11, DOI 10.1371/journal.pone.0163863
   Serra OP, 2016, MEM I OSWALDO CRUZ, V111, P20, DOI 10.1590/0074-02760150270
   Silva-Nunes Mônica da, 2006, Cad. Saúde Pública, V22, P1325, DOI 10.1590/S0102-311X2006000600021
   Slegers CAD, 2014, J CLIN VIROL, V60, P317, DOI 10.1016/j.jcv.2014.04.020
   Smartt CT, 2009, AM J TROP MED HYG, V81, P258, DOI 10.4269/ajtmh.2009.81.258
   SMITH GC, 1991, J AM MOSQUITO CONTR, V7, P89
   Staples JE, 2014, NEW ENGL J MED, V371, P887, DOI 10.1056/NEJMp1407698
   Tavares-Neto José, 2004, Rev. Soc. Bras. Med. Trop., V37, P1, DOI 10.1590/S0037-86822004000100001
   Thoisy B, 2003, EMERG INFECT DIS, V9, P12
   Tsetsarkin KA, 2007, PLOS PATHOG, V3, P1895, DOI 10.1371/journal.ppat.0030201
   Tsetsarkin KA, 2011, VIROL J, V8, DOI 10.1186/1743-422X-8-376
   Tsujimoto H, 2017, AEDES ALBOPICTUS, V12, P1
   Vasconcelos PFC, 2016, VECTOR-BORNE ZOONOT, V16, P295, DOI 10.1089/vbz.2016.1952
   Vasconcelos Pedro F. C., 1992, Ciencia e Cultura (Sao Paulo), V44, P117
   Wiggins K, 2018, MED VET ENTOMOL, P1
   Zuchi N, 2014, MEM I OSWALDO CRUZ, V109, P820, DOI 10.1590/0074-0276140108
NR 56
TC 49
Z9 54
U1 2
U2 7
PU PUBLIC LIBRARY SCIENCE
PI SAN FRANCISCO
PA 1160 BATTERY STREET, STE 100, SAN FRANCISCO, CA 94111 USA
SN 1935-2735
J9 PLOS NEGLECT TROP D
JI Plos Neglect. Trop. Dis.
PD APR
PY 2020
VL 14
IS 4
AR e0007518
DI 10.1371/journal.pntd.0007518
PG 13
WC Infectious Diseases; Parasitology; Tropical Medicine
WE Science Citation Index Expanded (SCI-EXPANDED)
SC Infectious Diseases; Parasitology; Tropical Medicine
GA MX9YW
UT WOS:000558074700003
PM 32287269
OA gold, Green Published, Green Submitted
DA 2025-07-26
ER

PT J
AU Quintero, J
   Pulido, NR
   Logan, J
   Ant, T
   Bruce, J
   Carrasquilla, G
AF Quintero, Juliana
   Pulido, Nicolas Ronderos
   Logan, James
   Ant, Thomas
   Bruce, Jane
   Carrasquilla, Gabriel
TI Effectiveness of an intervention for Aedes aegypti control
   scaled-up under an inter-sectoral approach in a Colombian city
   hyper-endemic for dengue virus
SO PLOS ONE
LA English
DT Article
ID WATER CONTAINER COVERS; INSECTICIDE-TREATED CURTAINS; VECTOR CONTROL
   INTERVENTIONS; ECONOMIC BURDEN; LATIN-AMERICA; DISEASE; HEALTH;
   TRANSMISSION; PREVENTION; DYNAMICS
AB Aedes aegypti transmitted arboviral diseases are of significant importance in Colombia, particularly since the 2014/2015 introduction of chikungunya and Zika in the Americas and the increasing spread of dengue. In response, the Colombian government initiated the scaling-up of a community-based intervention under inter and multi-sector partnerships in two out of four sectors in Girardot, one of the most hyper-endemic dengue cities in the country. Using a quasi-experimental research design a scaled-up community-led Aedes control intervention was assessed for its capacity to reduce dengue from January 2010 to August 2017 in Girardot, Colombia. Reported dengue cases, and associated factors were analysed from available data sets from the Colombian disease surveillance systems. We estimated the reduction in dengue cases before and after the intervention using, Propensity Score Matching and an Autoregressive Moving Average model for robustness. In addition, the differences in dengue incidence among scaling-up phases (pre-implementation vs sustainability) and between treatment groups (intervention and control areas) were modelled. Evidence was found in favour of the intervention, although to maximise impact the scaling-up of the intervention should continue until it covers the remaining sectors. It is expected that a greater impact of the intervention can be documented in the next outbreak of dengue in Girardot.
C1 [Quintero, Juliana; Logan, James; Carrasquilla, Gabriel] Fdn Santa Fe Bogota, Eje Salud Poblac, Bogota, Colombia.
   [Quintero, Juliana; Pulido, Nicolas Ronderos] Univ Santo Tomas, Bogota, Colombia.
   [Logan, James; Ant, Thomas; Bruce, Jane] London Sch Hyg & Trop Med, Fac Infect & Trop Dis, Dept Dis Control, London, England.
C3 Universidad Santo Tomas USTA; University of London; London School of
   Hygiene & Tropical Medicine
RP Quintero, J (corresponding author), Fdn Santa Fe Bogota, Eje Salud Poblac, Bogota, Colombia.; Quintero, J (corresponding author), Univ Santo Tomas, Bogota, Colombia.
EM juliana.quintero@lshtm.ac.uk
OI Quintero Espinosa, Juliana/0000-0003-3005-4184
FU Administrative Department of Science, Technology and Innovation of
   Colombia (Colciencias) [622172553374]; International Development
   Research Center of Canada (IDRC) Project [107843-001]; Academy of
   Finland (AKA) [107843] Funding Source: Academy of Finland (AKA)
FX The study was supported financially by a grant from the following
   institutions: Administrative Department of Science, Technology and
   Innovation of Colombia (Colciencias) Project 622172553374 and by the
   International Development Research Center of Canada (IDRC) Project
   107843-001. The nets employed in this study were donated by the Ministry
   of Health of Colombia. Colciencias URL:
   https://www.colciencias.gov.co/IDRC URL: https://www.idrc.ca/The funders
   had no role in the e study design, data collection and analysis,
   decision to publish, or preparation of the manuscript. JQ and GC
   received boths awards.
CR Alcalá L, 2015, BIOMEDICA, V35, P258, DOI [10.7705/biomedica.v35i2.2567, 10.1590/S0120-41572015000200014]
   Alfonso-Sierra E, 2016, PATHOG GLOB HEALTH, V110, P14, DOI 10.1080/20477724.2016.1142057
   Alvarado-Castro V, 2017, BMC PUBLIC HEALTH, V17, DOI 10.1186/s12889-017-4290-z
   Villar LA, 2015, PLOS NEGLECT TROP D, V9, DOI 10.1371/journal.pntd.0003499
   Ardila Pinto Fabián, 2015, Physis, V25, P571
   Arunachalam N, 2012, PATHOG GLOB HEALTH, V106, P488, DOI 10.1179/2047773212Y.0000000056
   Arunachalam N, 2010, B WORLD HEALTH ORGAN, V88, P173, DOI 10.2471/BLT.09.067892
   Aunger R, 2016, HEALTH PSYCHOL REV, V10, P425, DOI 10.1080/17437199.2016.1219673
   Ballenger-Browning KK, 2009, TROP MED INT HEALTH, V14, P1542, DOI 10.1111/j.1365-3156.2009.02396.x
   Barker PM, 2016, IMPLEMENT SCI, V11, DOI 10.1186/s13012-016-0374-x
   Bernal R, 2011, GUIA PRACTICA EVALUA, DOI [10.7440/j.ctt1b3t82z, DOI 10.7440/J.CTT1B3T82Z]
   Bouzid M, PUBLIC HLTH INTERVEN
   Bowman LR, 2016, PLOS NEGLECT TROP D, V10, DOI 10.1371/journal.pntd.0004551
   Bowman LR, 2014, PLOS NEGLECT TROP D, V8, DOI 10.1371/journal.pntd.0002848
   Brady OJ, 2012, PLOS NEGLECT TROP D, V6, DOI 10.1371/journal.pntd.0001760
   Buttenheim Alison, 2018, SOCARXIV, P1
   Caliendo M, 2008, J ECON SURV, V22, P31, DOI 10.1111/j.1467-6419.2007.00527.x
   Campbell M, 2000, BRIT MED J, V321, P694, DOI 10.1136/bmj.321.7262.694
   Carrasco LR, 2011, PLOS NEGLECT TROP D, V5, DOI 10.1371/journal.pntd.0001426
   Rodríguez RC, 2016, AM J TROP MED HYG, V94, P1065, DOI 10.4269/ajtmh.15-0280
   Coelho GE, 2016, PLOS NEGLECT TROP D, V10, DOI 10.1371/journal.pntd.0004705
   Cromwell EA, 2017, PLOS NEGLECT TROP D, V11, DOI 10.1371/journal.pntd.0005429
   Eisenstein M, 2016, NATURE, V531, pS61, DOI 10.1038/531S61a
   Enduri MK, 2018, SPAT SPATIO-TEMPORAL, V25, P57, DOI 10.1016/j.sste.2018.03.001
   Endy TP, 2002, AM J EPIDEMIOL, V156, P52, DOI 10.1093/aje/kwf006
   Fuentes-Vallejo M, 2015, CAD SAUDE PUBLICA, V31, P517, DOI [10.1590/0102-311X00057214, 10.1590/0102-311x00057214]
   García-Betancourt T, 2014, ECOHEALTH, V11, P434, DOI 10.1007/s10393-014-0953-8
   Geneva: World Health Organization, 2018, GLOB VECT CONTR RESP
   Gómez-Dantés H, 2009, CAD SAUDE PUBLICA, V25, pS19, DOI 10.1590/S0102-311X2009001300003
   Gubler DJ, 2012, AM J TROP MED HYG, V86, P743, DOI 10.4269/ajtmh.2012.12-0157
   Henna Hasson, 2010, IEEE INT C COMM CAP, P1, DOI [10.1186/1748-5908-5-1, DOI 10.1186/1748-5908-5-1]
   Hernández-Suárez CM, 2016, GLOBAL HEALTH ACTION, V9, DOI 10.3402/gha.v9.28026
   Horstick O, 2018, LANCET INFECT DIS, V18, pE147, DOI 10.1016/S1473-3099(17)30422-X
   Horstick O, 2010, T ROY SOC TROP MED H, V104, P379, DOI 10.1016/j.trstmh.2009.07.027
   INDIG D, 2017, BMC PUBLIC HEALTH, V18, DOI DOI 10.1186/S12889-017-4524-0
   Instituto Nacional de Salud, 2012, DENG SURV PROT, DOI [10.1111/j.1467-6419.2007.00527.x, DOI 10.1111/J.1467-6419.2007.00527.X]
   Instituto Nacional de Salud, 2015, B EP SEM SEM EP NUM
   Kraemer MUG, 2015, ELIFE, V4, DOI 10.7554/eLife.08347
   Kroeger A, 2006, BMJ-BRIT MED J, V332, P1247, DOI 10.1136/bmj.332.7552.1247
   Liyanage P, 2019, LANCET PLANET HEALTH, V3, pE211, DOI 10.1016/S2542-5196(19)30057-9
   Lotufo PA, 2016, SAO PAULO MED J, V134, P95, DOI 10.1590/1516-3180.2016.13421602
   Maria Turchi Martelli C, 2015, EC IMPACT DENGUE MUL
   Mayer SV, 2017, ACTA TROP, V166, P155, DOI 10.1016/j.actatropica.2016.11.020
   Messina JP, 2014, GLOBAL COMPENDIUM HU
   Milat AJ, 2013, HEALTH PROMOT INT, V28, P285, DOI 10.1093/heapro/dar097
   Moore GF, 2017, SSM-POPUL HLTH, V3, P132, DOI 10.1016/j.ssmph.2016.12.005
   Mulligan K, 2015, PATHOG GLOB HEALTH, V109, P10, DOI 10.1179/2047773214Y.0000000168
   Nishikawa AM, 2016, VALUE HEALTH, V19, pA216, DOI 10.1016/j.jval.2016.03.1217
   Ooi EE, 2001, LANCET, V357, P685, DOI 10.1016/S0140-6736(00)04137-4
   Overgaard HJ, 2017, PARASITE VECTOR, V10, DOI 10.1186/s13071-017-2295-1
   Padilla JC., 2012, DENGUE COLOMBIA EPID, V1st
   QGIS Development Team, 2009, QGIS Geographic Information System
   Quintero J, 2015, T ROY SOC TROP MED H, V109, P116, DOI 10.1093/trstmh/tru208
   Quintero J, 2014, BMC INFECT DIS, V14, DOI 10.1186/1471-2334-14-38
   Quintero J, 2009, CAD SAUDE PUBLICA, V25, pS93, DOI 10.1590/S0102-311X2009001300009
   Reiner RC, 2014, EPIDEMICS-NETH, V6, P30, DOI 10.1016/j.epidem.2013.12.003
   Rojas DP, 2016, EUROSURVEILLANCE, V21, P26, DOI 10.2807/1560-7917.ES.2016.21.28.30283
   Salje H, 2017, SCIENCE, V355, P1302, DOI 10.1126/science.aaj9384
   San Martin JL, 2007, REV PANAM SALUD PUBL, V21, P55, DOI 10.1590/S1020-49892007000100011
   Sarti E, 2016, INT J INFECT DIS, V44, P44, DOI 10.1016/j.ijid.2016.01.015
   Schmunis G A, 2000, Cad Saude Publica, V16 Suppl 2, P117, DOI 10.1590/S0102-311X2000000800016
   Shepard DS, 2016, LANCET INFECT DIS, V16, P935, DOI 10.1016/S1473-3099(16)00146-8
   Smith DL, 2014, T ROY SOC TROP MED H, V108, P185, DOI 10.1093/trstmh/tru026
   Sommerfeld J, 2015, T ROY SOC TROP MED H, V109, P85, DOI 10.1093/trstmh/tru176
   Sommerfeld J, 2012, PATHOG GLOB HEALTH, V106, P428, DOI 10.1179/2047773212Y.0000000055
   Stoddard ST, 2013, P NATL ACAD SCI USA, V110, P994, DOI 10.1073/pnas.1213349110
   Stoddard ST, 2009, PLOS NEGLECT TROP D, V3, DOI 10.1371/journal.pntd.0000481
   Torres JR, 2007, CAD SAUDE PUBLICA, V23, pS23, DOI 10.1590/S0102-311X2007001300004
   Vanlerberghe V, 2011, TROP MED INT HEALTH, V16, P72
   Vanlerberghe V, 2011, PLOS NEGLECT TROP D, V5, DOI 10.1371/journal.pntd.0000994
   Wilson AL, 2014, PLOS NEGLECT TROP D, V8, DOI 10.1371/journal.pntd.0003228
NR 71
TC 9
Z9 9
U1 0
U2 6
PU PUBLIC LIBRARY SCIENCE
PI SAN FRANCISCO
PA 1160 BATTERY STREET, STE 100, SAN FRANCISCO, CA 94111 USA
SN 1932-6203
J9 PLOS ONE
JI PLoS One
PD APR 1
PY 2020
VL 15
IS 4
AR e0230486
DI 10.1371/journal.pone.0230486
PG 16
WC Multidisciplinary Sciences
WE Science Citation Index Expanded (SCI-EXPANDED)
SC Science & Technology - Other Topics
GA LR8IA
UT WOS:000535938700020
PM 32236142
OA Green Published, gold
DA 2025-07-26
ER

PT J
AU Tantowijoyo, W
   Andari, B
   Arguni, E
   Budiwati, N
   Nurhayati, I
   Fitriana, I
   Ernesia, I
   Daniwijaya, EW
   Supriyati, E
   Yusdiana, DH
   Victorius, M
   Wardana, DS
   Ardiansyah, H
   Ahmad, RA
   Ryan, PA
   Simmons, CP
   Hoffmann, AA
   Rancès, E
   Turley, AP
   Johnson, P
   Utarini, A
   O'Neill, SL
AF Tantowijoyo, Warsito
   Andari, Bekti
   Arguni, Eggi
   Budiwati, Nida
   Nurhayati, Indah
   Fitriana, Iva
   Ernesia, Inggrid
   Daniwijaya, Edwin W.
   Supriyati, Endah
   Yusdiana, Dedik H.
   Victorius, Munasdi
   Wardana, Dwi S.
   Ardiansyah, Hilmi
   Ahmad, Riris Andono
   Ryan, Peter A.
   Simmons, Cameron P.
   Hoffmann, Ary A.
   Rances, Edwige
   Turley, Andrew P.
   Johnson, Petrina
   Utarini, Adi
   O'Neill, Scott L.
TI Stable establishment of wMel Wolbachia in Aedes
   aegypti populations in Yogyakarta, Indonesia
SO PLOS NEGLECTED TROPICAL DISEASES
LA English
DT Article
ID ZIKA VIRUS; DENGUE; TRANSMISSION; INFECTION; STRAIN
AB The successful establishment of the wMel strain of Wolbachia for the control of arbovirus transmission by Aedes aegypti has been proposed and is being implemented in a number of countries. Here we describe the successful establishment of the wMel strain of Wolbachia in four sites in Yogyakarta, Indonesia. We demonstrate that Wolbachia can be successfully introgressed after transient releases of wMel-infected eggs or adult mosquitoes. We demonstrate that the approach is acceptable to communities and that Wolbachia maintains itself in the mosquito population once deployed. Finally, our data show that spreading rates of Wolbachia in the Indonesian setting are slow which may reflect more limited dispersal of Aedes aegypti than seen in other sites such as Cairns, Australia.
   Author summary
   We show that the wMel strain of Wolbachia can be deployed successfully into mosquito populations in an area of intense dengue transmission in Yogyakarta, Indonesia. Deployment was achieved through either the release of eggs or adult mosquitoes with full community support. This represents the successful first step toward a large trial to evaluate the use of Wolbachia in Indonesia to disrupt transmission of arboviruses such as dengue, Zika and chikungunya.
C1 [Tantowijoyo, Warsito; Andari, Bekti; Arguni, Eggi; Budiwati, Nida; Nurhayati, Indah; Fitriana, Iva; Ernesia, Inggrid; Daniwijaya, Edwin W.; Supriyati, Endah; Yusdiana, Dedik H.; Victorius, Munasdi; Wardana, Dwi S.; Ardiansyah, Hilmi; Ahmad, Riris Andono; Utarini, Adi] Univ Gadjah Mada, Fac Med Publ Hlth & Nursing, Ctr Trop Med, World Mosquito Program Yogyakarta, Yogyakarta, Indonesia.
   [Arguni, Eggi] Univ Gadjah Mada, Dept Pediat, Fac Med Publ Hlth & Nursing, Yogyakarta, Indonesia.
   [Ahmad, Riris Andono] Univ Gadjah Mada, Dept Biostat Epidemiol & Populat Hlth, Fac Med Publ Hlth & Nursing, Yogyakarta, Indonesia.
   [Ryan, Peter A.; Simmons, Cameron P.; Rances, Edwige; Turley, Andrew P.; Johnson, Petrina; O'Neill, Scott L.] Monash Univ, Inst Vector Borne Dis, Melbourne, Vic, Australia.
   [Hoffmann, Ary A.] Univ Melbourne, Melbourne, Vic, Australia.
   [Utarini, Adi] Univ Gadjah Mada, Fac Med Publ Hlth & Nursing, Dept Hlth Policy & Management, Yogyakarta, Indonesia.
C3 Gadjah Mada University; Gadjah Mada University; Gadjah Mada University;
   Monash University; University of Melbourne; Gadjah Mada University
RP O'Neill, SL (corresponding author), Monash Univ, Inst Vector Borne Dis, Melbourne, Vic, Australia.
EM scott.oneill@monash.edu
RI ; Simmons, Cameron P./ABA-3896-2021; Supriyati, Endah/LDG-1110-2024;
   Daniwijaya, Edwin Widyanto/GLV-2830-2022; Arguni, Eggi/AFO-5492-2022;
   Hoffmann, Ary/C-2961-2011; Simmons, Cameron/ABA-3896-2021; Utarini,
   Adi/GQI-1980-2022; O'Neill, Scott/R-9560-2019
OI Ryan, Peter/0000-0003-0674-4441; Simmons, Cameron
   P./0000-0002-9039-7392; Nurhayati, Indah/0000-0002-6049-5936;
   Tantowijoyo, Warsito/0000-0001-5142-1700; Andari,
   Bekti/0000-0002-8511-0748; Hoffmann, Ary/0000-0001-9497-7645; Arguni,
   Eggi/0000-0001-7462-7904; Daniwijaya, Edwin
   Widyanto/0000-0002-3028-2761; Supriyati, Endah/0000-0002-9912-1608; 
FU Yayasan Tahija (The Tahija Foundation), Indonesia
FX This study was funded by Yayasan Tahija (The Tahija Foundation),
   Indonesia. The funders had no role in the study design, data collection
   and analysis, decision to publish, or preparation of the manuscript.
CR Aliota MT, 2016, SCI REP-UK, V6, DOI 10.1038/srep28792
   Dutra HLC, 2016, CELL HOST MICROBE, V19, P771, DOI 10.1016/j.chom.2016.04.021
   Carrington LB, 2018, P NATL ACAD SCI USA, V115, P361, DOI 10.1073/pnas.1715788115
   Flores HA, 2018, NAT REV MICROBIOL, V16, P508, DOI 10.1038/s41579-018-0025-0
   Frentiu FD, 2014, PLOS NEGLECT TROP D, V8, DOI 10.1371/journal.pntd.0002688
   Hoffmann AA, 2011, NATURE, V476, P454, DOI 10.1038/nature10356
   Hoffmann AA, 2014, PLOS NEGLECT TROP D, V8, DOI 10.1371/journal.pntd.0003115
   Indriani C, 2018, AM J TROP MED HYG, V99, P1299, DOI 10.4269/ajtmh.18-0315
   Kolopack PA, 2015, PLOS NEGLECT TROP D, V9, DOI 10.1371/journal.pntd.0003713
   Moreira LA, 2009, CELL, V139, P1268, DOI 10.1016/j.cell.2009.11.042
   O'Neill SL, 2018, GATES OPEN RES, V2, DOI [10.12688/GATESOPENRES, DOI 10.12688/GATESOPENRES]
   Prayitno A, 2017, PLOS NEGLECT TROP D, V11, DOI 10.1371/journal.pntd.0005621
   Ross PA, 2017, PLOS PATHOG, V13, DOI 10.1371/journal.ppat.1006006
   Schmidt TL, 2017, PLOS BIOL, V15, DOI 10.1371/journal.pbio.2001894
   Stanaway JD, 2016, LANCET INFECT DIS, V16, P712, DOI 10.1016/S1473-3099(16)00026-8
   Walker T, 2011, NATURE, V476, P450, DOI 10.1038/nature10355
NR 16
TC 69
Z9 72
U1 1
U2 7
PU PUBLIC LIBRARY SCIENCE
PI SAN FRANCISCO
PA 1160 BATTERY STREET, STE 100, SAN FRANCISCO, CA 94111 USA
SN 1935-2735
J9 PLOS NEGLECT TROP D
JI Plos Neglect. Trop. Dis.
PD APR
PY 2020
VL 14
IS 4
AR e0008157
DI 10.1371/journal.pntd.0008157
PG 13
WC Infectious Diseases; Parasitology; Tropical Medicine
WE Science Citation Index Expanded (SCI-EXPANDED)
SC Infectious Diseases; Parasitology; Tropical Medicine
GA MX9YW
UT WOS:000558074700030
PM 32302295
OA Green Published, gold
DA 2025-07-26
ER

PT J
AU Van Huizen, E
   McInerney, GM
AF Van Huizen, Eline
   McInerney, Gerald M.
TI Activation of the PI3K-AKT Pathway by Old World Alphaviruses
SO CELLS
LA English
DT Review
DE metabolism; apoptosis; autophagy
ID SEMLIKI-FOREST-VIRUS; PHOSPHATIDYLINOSITOL 3-KINASE; GLUCOSE-METABOLISM;
   SINDBIS VIRUS; AUTOPHAGY; REPLICATION; CELLS; AKT; EXPRESSION; COMPLEXES
AB Alphaviruses can infect a broad range of vertebrate hosts, including birds, horses, primates, and humans, in which infection can lead to rash, fever, encephalitis, and arthralgia or arthritis. They are most often transmitted by mosquitoes in which they establish persistent, asymptomatic infections. Currently, there are no vaccines or antiviral therapies for any alphavirus. Several Old World alphaviruses, including Semliki Forest virus, Ross River virus and chikungunya virus, activate or hyperactivate the phosphatidylinositol-3-kinase (PI3K)-AKT pathway in vertebrate cells, potentially influencing many cellular processes, including survival, proliferation, metabolism and autophagy. Inhibition of PI3K or AKT inhibits replication of several alphaviruses either in vitro or in vivo, indicating the importance for viral replication. In this review, we discuss what is known about the mechanism(s) of activation of the pathway during infection and describe those effects of PI3K-AKT activation which could be of advantage to the alphaviruses. Such knowledge may be useful for the identification and development of therapies.
C1 [Van Huizen, Eline; McInerney, Gerald M.] Karolinska Inst, Dept Microbiol Tumor & Cell Biol, S-17177 Stockholm, Sweden.
C3 Karolinska Institutet
RP McInerney, GM (corresponding author), Karolinska Inst, Dept Microbiol Tumor & Cell Biol, S-17177 Stockholm, Sweden.
EM vanhuizeneline@gmail.com; gerald.mcinerney@ki.se
RI McInerney, Gerald/G-5344-2012
OI McInerney, Gerald/0000-0003-2257-7241
FU Swedish Research Council [621-2014-4718]; Swedish Cancer Foundation [CAN
   2015-751]
FX This research and the APC was funded by the Swedish Research Council
   (621-2014-4718) and the Swedish Cancer Foundation (CAN 2015-751).
CR Abraham R, 2013, PLOS ONE, V8, DOI 10.1371/journal.pone.0075854
   Broeckel R, 2019, ANTIMICROB AGENTS CH, V63, DOI [10.1128/AAC.02325-18, 10.1128/aac.02325-18]
   Buchkovich NJ, 2008, NAT REV MICROBIOL, V6, P265, DOI 10.1038/nrmicro1855
   Burke JD, 2014, J VIROL, V88, P3485, DOI 10.1128/JVI.02649-13
   Cao B, 2017, J EXP MED, V214, P2303, DOI 10.1084/jem.20170957
   Choi Y, 2018, NAT REV MICROBIOL, V16, P340, DOI 10.1038/s41579-018-0003-6
   Chun Y, 2018, CELLS-BASEL, V7, DOI 10.3390/cells7120278
   Cooray S, 2004, J GEN VIROL, V85, P1065, DOI 10.1099/vir.0.19771-0
   Cooray S, 2005, VIROL J, V2, DOI 10.1186/1743-422X-2-1
   da Costa LS, 2012, PLOS ONE, V7, DOI 10.1371/journal.pone.0033871
   Dahal B, 2020, VIROLOGY, V539, P121, DOI 10.1016/j.virol.2019.10.016
   Das I, 2014, PLOS ONE, V9, DOI 10.1371/journal.pone.0100531
   Dhanwani R, 2014, PLOS ONE, V9, DOI 10.1371/journal.pone.0092813
   Diehl N, 2013, VIRUSES-BASEL, V5, P3192, DOI 10.3390/v5123192
   Dunn EF, 2012, PROG MOL BIOL TRANSL, V106, P223, DOI 10.1016/B978-0-12-396456-4.00002-X
   Echavarria-Consuegra L, 2019, OPEN BIOL, V9, DOI 10.1098/rsob.190009
   El-Bacha T, 2004, MOL CELL BIOCHEM, V266, P191, DOI 10.1023/B:MCBI.0000049154.17866.00
   Eng KE, 2012, J VIROL, V86, P5674, DOI 10.1128/JVI.06581-11
   Ersahin T, 2015, MOL BIOSYST, V11, P1946, DOI 10.1039/c5mb00101c
   Findlay JS, 2015, J GEN VIROL, V96, P2693, DOI 10.1099/jgv.0.000226
   Frolova EI, 2010, J VIROL, V84, P11679, DOI 10.1128/JVI.01441-10
   Gharbi SI, 2007, BIOCHEM J, V404, P15, DOI 10.1042/BJ20061489
   Götte B, 2019, PLOS PATHOG, V15, DOI 10.1371/journal.ppat.1007842
   Götte B, 2018, VIRUSES-BASEL, V10, DOI 10.3390/v10030105
   Jiang TY, 2003, J BIOL CHEM, V278, P15789, DOI 10.1074/jbc.M212525200
   Joubert PE, 2015, PLOS PATHOG, V11, DOI 10.1371/journal.ppat.1005091
   Joubert PE, 2012, J EXP MED, V209, P1029, DOI 10.1084/jem.20110996
   Judith D, 2013, EMBO REP, V14, P534, DOI 10.1038/embor.2013.51
   Kaur S, 2008, J IMMUNOL, V181, P7316, DOI 10.4049/jimmunol.181.10.7316
   Khongwichit S, 2016, MICROB PATHOGENESIS, V101, P104, DOI 10.1016/j.micpath.2016.11.009
   Kim J, 2011, NAT CELL BIOL, V13, P132, DOI 10.1038/ncb2152
   Krejbich-Trotot P, 2011, VIROL J, V8, DOI 10.1186/1743-422X-8-432
   Lark T, 2018, FRONT MICROBIOL, V8, DOI 10.3389/fmicb.2017.02652
   Liang QM, 2016, CELL STEM CELL, V19, P663, DOI 10.1016/j.stem.2016.07.019
   Manning BD, 2017, CELL, V169, P381, DOI 10.1016/j.cell.2017.04.001
   Mazzon M, 2018, PLOS PATHOG, V14, DOI 10.1371/journal.ppat.1006835
   Mohankumar V, 2011, BIOCHEM BIOPH RES CO, V406, P262, DOI 10.1016/j.bbrc.2011.02.030
   Oh WJ, 2011, CELL CYCLE, V10, P2305, DOI 10.4161/cc.10.14.16586
   Rupp JC, 2015, J GEN VIROL, V96, P2483, DOI 10.1099/jgv.0.000249
   Sanchez EL, 2015, VIROLOGY, V479, P609, DOI 10.1016/j.virol.2015.02.038
   Scherbik SV, 2010, J VIROL, V84, P8721, DOI 10.1128/JVI.00144-10
   Sharma Anuj, 2018, F1000Res, V7, P9, DOI 10.12688/f1000research.13242.1
   Sharma A, 2015, INTERVIROLOGY, V58, P332, DOI 10.1159/000441309
   Shin YK, 2007, J GEN VIROL, V88, P13, DOI 10.1099/vir.0.82419-0
   Shoji-Kawata S, 2013, NATURE, V494, P201, DOI 10.1038/nature11866
   Spuul P, 2010, J VIROL, V84, P7543, DOI 10.1128/JVI.00477-10
   Strunk U, 2013, J VIROL, V87, P11276, DOI 10.1128/JVI.01702-13
   Thaa B, 2015, J VIROL, V89, P11420, DOI 10.1128/JVI.01579-15
   Thio CLP, 2013, PLOS ONE, V8, DOI 10.1371/journal.pone.0061444
   Vanhaesebroeck B, 2010, NAT REV MOL CELL BIO, V11, P329, DOI 10.1038/nrm2882
   Varghese FS, 2016, J VIROL, V90, P9743, DOI 10.1128/JVI.01382-16
   Wang RF, 2019, J VIROL, V93, DOI 10.1128/JVI.01984-18
   Wikan N, 2014, J TRANSL MED, V12, DOI 10.1186/1479-5876-12-96
   Wu HY, 2003, J BIOL CHEM, V278, P40425, DOI 10.1074/jbc.C300225200
   Yin YB, 2018, VIRULENCE, V9, P83, DOI 10.1080/21505594.2017.1326443
   Yori JL, 2014, CANCER RES, V74, P4762, DOI 10.1158/0008-5472.CAN-13-3627
   ZHOU SY, 1993, CELL, V72, P767, DOI 10.1016/0092-8674(93)90404-E
   Zhou Y, 2018, BBA-MOL BASIS DIS, V1864, P60, DOI 10.1016/j.bbadis.2017.09.028
NR 58
TC 24
Z9 25
U1 0
U2 3
PU MDPI
PI BASEL
PA ST ALBAN-ANLAGE 66, CH-4052 BASEL, SWITZERLAND
EI 2073-4409
J9 CELLS-BASEL
JI Cells
PD APR
PY 2020
VL 9
IS 4
AR 970
DI 10.3390/cells9040970
PG 12
WC Cell Biology
WE Science Citation Index Expanded (SCI-EXPANDED)
SC Cell Biology
GA LR2XW
UT WOS:000535559500181
PM 32326388
OA Green Published, gold
DA 2025-07-26
ER

PT J
AU Vu, TX
   Andrianov, BV
   Vu, DC
   Goryacheva, II
AF Vu, T. X.
   Andrianov, B., V
   Vu, D. C.
   Goryacheva, I. I.
TI qPCR Identification of the kdr Allele F1534C in Voltage-Gated
   Sodium Channel Gene (vgsc) of the Major Mosquito Vectors Aedes
   aegypti and Aedes albopictus in Northern and Central Vietnam
SO RUSSIAN JOURNAL OF GENETICS
LA English
DT Article
DE dengue fever; Aedes aegypti; Aedes albopictus; pyrethroids; insecticide
   resistance; kdr mutations; SNP
ID KNOCKDOWN RESISTANCE; POINT MUTATIONS; AMPLIFICATION; POPULATIONS;
   WOLBACHIA; EFFICACY
AB Pyrethroid insecticides are currently the main tool for controlling major mosquito vectors of hemorrhagic fevers-Aedes aegypti and Ae. albopictus. The widespread use of insecticides has led to the spread of insecticide resistance mutations (or kdr mutations) in mosquito populations. A population genetic study of kdr mutations provides information on changes in the genetic structure of mosquito populations as a result of anthropogenic impact and may be useful for making epidemiological prediction for the prevalence of Dengue and Chikungunya fevers. Multiplex PCR is traditionally used to identify kdr mutations in combination with sequencing of PCR fragments. We have developed a more productive method for identifying kdr mutations based on the SNP polymorphism analysis in the vgsc gene and qPCR. We identified the kdr mutation F1534C in Aedes aegypti and Ae. albopictus from the Ha Tinh province of Vietnam. In Ae. albopictus populations from Vietnam, this mutation was identified for the first time.
C1 [Andrianov, B., V; Goryacheva, I. I.] Russian Acad Sci, Vavilov Inst Gen Genet, Moscow 119991, Russia.
   [Vu, T. X.] Moscow Reg State Univ, Moscow 141014, Russia.
   [Vu, D. C.] Natl Inst Malariol Parasitol & Entomol, BC10200, Hanoi, Vietnam.
C3 Russian Academy of Sciences; Vavilov Institute of General Genetics;
   Moscow Region State University
RP Andrianov, BV (corresponding author), Russian Acad Sci, Vavilov Inst Gen Genet, Moscow 119991, Russia.
EM andrianovb@mail.ru
RI Andrianov, Boris/V-2530-2019; Goryacheva, Irina/R-5736-2016
OI Andrianov, Boris/0000-0002-0064-4696; Goryacheva,
   Irina/0000-0003-1913-5987
FU  [0112-2019-0002];  [AAAA-A16-116111610180-3]
FX This study was carried out within the scope of government order no.
   0112-2019-0002 for the topic "Study of Autonomic Genetic Element
   Variability in Insects and Development of New Markers of Genome
   Instability" (AAAA-A16-116111610180-3
CR [Anonymous], 2010, Adv. Nat. Sci.: Nanosci. Nanotechnol
   Bingham G, 2011, TROP MED INT HEALTH, V16, P492, DOI 10.1111/j.1365-3156.2010.02717.x
   Brengues C, 2003, MED VET ENTOMOL, V17, P87, DOI 10.1046/j.1365-2915.2003.00412.x
   Catterall WA, 2000, NEURON, V26, P13, DOI 10.1016/S0896-6273(00)81133-2
   Chareonviriyaphap T, 2013, PARASITE VECTOR, V6, DOI 10.1186/1756-3305-6-280
   Chen HY, 2016, INFECT DIS POVERTY, V5, DOI 10.1186/s40249-016-0125-x
   Folmer O., 1994, Molecular Marine Biology and Biotechnology, V3, P294
   HALSTEAD SB, 1965, AM J TROP MED HYG, V14, P819, DOI 10.4269/ajtmh.1965.14.819
   Hamid PH, 2017, PLOS ONE, V12, DOI 10.1371/journal.pone.0189680
   Hamid PH, 2017, PARASITE VECTOR, V10, DOI 10.1186/s13071-017-2215-4
   Hemingway J, 2000, ANNU REV ENTOMOL, V45, P371, DOI 10.1146/annurev.ento.45.1.371
   Hoffmann AA, 2011, NATURE, V476, P454, DOI 10.1038/nature10356
   Ishak IH, 2017, PLOS NEGLECT TROP D, V11, DOI 10.1371/journal.pntd.0005302
   Ishak IH, 2015, PARASITE VECTOR, V8, DOI 10.1186/s13071-015-0797-2
   Jeyaprakash A, 2000, INSECT MOL BIOL, V9, P393, DOI 10.1046/j.1365-2583.2000.00203.x
   Kasai S, 2014, PLOS NEGLECT TROP D, V8, DOI 10.1371/journal.pntd.0002948
   Kasai S, 2011, JPN J INFECT DIS, V64, P217
   Kawada H, 2014, PLOS NEGLECT TROP D, V8, DOI 10.1371/journal.pntd.0003032
   Kawada H, 2009, PLOS NEGLECT TROP D, V3, DOI 10.1371/journal.pntd.0000527
   Kawada H, 2009, PLOS NEGLECT TROP D, V3, DOI 10.1371/journal.pntd.0000391
   Lee JS, 2017, PLOS NEGLECT TROP D, V11, DOI 10.1371/journal.pntd.0006037
   Li YJ, 2018, PARASITE VECTOR, V11, DOI 10.1186/s13071-017-2581-y
   Narahashi T, 2002, MINI-REV MED CHEM, V2, P419, DOI 10.2174/1389557023405927
   Nguyen V.-D., 2012, J PREV MED, V4, P63, DOI [10.1186/1756-3305-4-79, DOI 10.1186/1756-3305-4-79]
   Pang SC, 2015, TROP BIOMED, V32, P140
   Plernsub S, 2016, PARASITE VECTOR, V9, DOI 10.1186/s13071-016-1713-0
   Rajatileka S, 2008, ACTA TROP, V108, P54, DOI 10.1016/j.actatropica.2008.08.004
   Saingamsook J, 2017, PARASITE VECTOR, V10, DOI 10.1186/s13071-017-2416-x
   Sambrook J., 1989, COLD SPRING HARB SYM, DOI DOI 10.51-10.67
   Sayono S, 2016, PLOS ONE, V11, DOI 10.1371/journal.pone.0150577
   Srisawat R, 2012, SE ASIAN J TROP MED, V43, P1380
   Srisawat R, 2010, APPL ENTOMOL ZOOL, V45, P275, DOI 10.1303/aez.2010.275
   Stenhouse SA, 2013, PARASITE VECTOR, V6, DOI 10.1186/1756-3305-6-253
   Nguyen TH, 2015, PARASITE VECTOR, V8, DOI 10.1186/s13071-015-1174-x
   Untergasser A, 2012, NUCLEIC ACIDS RES, V40, DOI 10.1093/nar/gks596
   Vu Duc Huong Vu Duc Huong, 2004, Dengue Bulletin, V28, P179
   Vu Duc Huong Vu Duc Huong, 1999, Dengue Bulletin, V23, P85
   World Health Organization, 2016, MONT MAN INS RES AED
   Wuliandari JR, 2015, INSECTS, V6, P658, DOI 10.3390/insects6030658
   Xu JB, 2016, PLOS NEGLECT TROP D, V10, DOI 10.1371/journal.pntd.0004696
   Yanola J, 2011, TROP MED INT HEALTH, V16, P501, DOI 10.1111/j.1365-3156.2011.02725.x
   Yanola J, 2010, PESTIC BIOCHEM PHYS, V96, P127, DOI 10.1016/j.pestbp.2009.10.005
NR 42
TC 2
Z9 2
U1 1
U2 14
PU MAIK NAUKA/INTERPERIODICA/SPRINGER
PI NEW YORK
PA 233 SPRING ST, NEW YORK, NY 10013-1578 USA
SN 1022-7954
EI 1608-3369
J9 RUSS J GENET+
JI Russ. J. Genet.
PD APR
PY 2020
VL 56
IS 4
BP 460
EP 469
DI 10.1134/S1022795420040158
PG 10
WC Genetics & Heredity
WE Science Citation Index Expanded (SCI-EXPANDED)
SC Genetics & Heredity
GA LN1UF
UT WOS:000532729800008
DA 2025-07-26
ER

PT J
AU Zélé, F
   Altintas, M
   Santos, I
   Cakmak, I
   Magalhaes, S
AF Zele, Flore
   Altintas, Mustafa
   Santos, Ines
   Cakmak, Ibrahim
   Magalhaes, Sara
TI Population-specific effect of Wolbachia on the cost of fungal
   infection in spider mites
SO ECOLOGY AND EVOLUTION
LA English
DT Article
DE antibiotic treatment; bacterial community; facilitation; fungi-induced
   mortality; symbiont-mediated protection; Tetranychus urticae
ID TETRANYCHUS-URTICAE ACARI; INDUCED CYTOPLASMIC INCOMPATIBILITY;
   ENTOMOPATHOGENIC FUNGI; BEAUVERIA-BASSIANA; METARHIZIUM-ANISOPLIAE;
   MEDIATED PROTECTION; CINNABARINUS ACARI; PEST; CHIKUNGUNYA; VIRULENCE
AB Many studies have revealed the ability of the endosymbiotic bacterium Wolbachia to protect its arthropod hosts against diverse pathogens. However, as Wolbachia may also increase the susceptibility of its host to infection, predicting the outcome of a particular Wolbachia-host-pathogen interaction remains elusive. Yet, understanding such interactions and their eco-evolutionary consequences is crucial for disease and pest control strategies. Moreover, how natural Wolbachia infections affect artificially introduced pathogens for biocontrol has never been studied. Tetranychus urticae spider mites are herbivorous crop pests, causing severe damage on numerous economically important crops. Due to the rapid evolution of pesticide resistance, biological control strategies using entomopathogenic fungi are being developed. However, although spider mites are infected with various Wolbachia strains worldwide, whether this endosymbiont protects them from fungi is as yet unknown. Here, we compared the survival of two populations, treated with antibiotics or naturally harboring different Wolbachia strains, after exposure to the fungal biocontrol agents Metarhizium brunneum and Beauveria bassiana. To control for potential effects of the bacterial community of spider mites, we also compared the susceptibility of two populations naturally uninfected by Wolbachia, treated with antibiotics or not. In one population, Wolbachia-infected mites had a better survival than uninfected ones in absence of fungi but not in their presence, whereas in the other population Wolbachia increased the mortality induced by B. bassiana. In one naturally Wolbachia-uninfected population, the antibiotic treatment increased the susceptibility of spider mites to M. brunneum, but it had no effect in the other treatments. These results suggest that natural Wolbachia infections may not hamper and may even improve the success of biological control using entomopathogenic fungi. However, they also draw caution on the generalization of such effects, given the complexity of within-host-pathogens interaction and the potential eco-evolutionary consequences of the use of biocontrol agents for Wolbachia-host associations.
C1 [Zele, Flore; Santos, Ines; Magalhaes, Sara] Univ Lisbon, Fac Ciencias, Ctr Ecol Evolut & Environm Changes cE3c, Edificio C2,3 Piso Campo Grande, P-1749016 Lisbon, Portugal.
   [Altintas, Mustafa; Cakmak, Ibrahim] Adnan Menderes Univ, Dept Plant Protect, Fac Agr, Aydin, Turkey.
C3 Universidade de Lisboa; Adnan Menderes University
RP Zélé, F (corresponding author), Univ Lisbon, Fac Ciencias, Ctr Ecol Evolut & Environm Changes cE3c, Edificio C2,3 Piso Campo Grande, P-1749016 Lisbon, Portugal.
EM fezele@fc.ul.pt
RI Magalhaes, sara/B-9673-2012; Zele, Flore/I-4658-2012; Zélé,
   Flore/I-4658-2012; cakmak, ibrahim/ADV-6298-2022; Altıntaş, Mustafa
   Cabir/HGE-4213-2022; S., Magalhaes/B-9673-2012
OI Magalhaes, sara/0000-0002-8609-7768; Zele, Flore/0000-0003-2954-5488;
   Cakmak, Ibrahim/0000-0003-1903-3913
FU Adnan Menderes Universitesi [ZRF-17055]; Turkiye Bilimsel ve Teknolojik
   Arastirma Kurumu [TUBITAK TOVAG 115O610]; Fundacao para a Ciencia e a
   Tecnologia (FCT), Universidade de Lisboa [FCT-TUBITAK/0001/2014,
   SFRH/BPD/125020/2016]; cE3c FCT Unit, Universidade de Lisboa
   [UID/BIA/00329/2020]; Fundação para a Ciência e a Tecnologia
   [SFRH/BPD/125020/2016] Funding Source: FCT
FX Adnan Menderes Universitesi, Grant/Award Number: ZRF-17055; Turkiye
   Bilimsel ve Teknolojik Arastirma Kurumu, Grant/Award Number: TUBITAK
   TOVAG 115O610; Fundacao para a Ciencia e a Tecnologia (FCT),
   Universidade de Lisboa, Grant/Award Number: FCT-TUBITAK/0001/2014 and
   SFRH/BPD/125020/2016; cE3c FCT Unit, Universidade de Lisboa, Grant/Award
   Number: UID/BIA/00329/2020
CR Attia S, 2013, J PEST SCI, V86, P361, DOI 10.1007/s10340-013-0503-0
   Auger P, 2013, ACAROLOGIA, V53, P383
   Baldo L, 2006, APPL ENVIRON MICROB, V72, P7098, DOI 10.1128/AEM.00731-06
   Ballard JWO, 2007, INSECT MOL BIOL, V16, P799, DOI 10.1111/j.1365-2583.2007.00760.x
   Bolker BM., 2008, Ecological models and data in R
   Bourtzis K, 2014, ACTA TROP, V132, pS150, DOI 10.1016/j.actatropica.2013.11.004
   Braquart-Varnier C, 2015, FRONT MICROBIOL, V6, DOI 10.3389/fmicb.2015.01388
   Bugeme DM, 2008, EXP APPL ACAROL, V46, P275, DOI 10.1007/s10493-008-9179-1
   Calvitti M, 2015, PLOS ONE, V10, DOI 10.1371/journal.pone.0121813
   Cattel J, 2016, INSECT MOL BIOL, V25, P595, DOI 10.1111/imb.12245
   Chandler D, 2005, BIOCONTROL SCI TECHN, V15, P37, DOI 10.1080/09583150410001720617
   Chevalier F, 2012, BMC MICROBIOL, V12, DOI 10.1186/1471-2180-12-S1-S1
   Chrostek E, 2013, PLOS GENET, V9, DOI 10.1371/journal.pgen.1003896
   Clemente SH, 2016, BEHAV ECOL SOCIOBIOL, V70, P1161, DOI 10.1007/s00265-016-2124-0
   Cook PE, 2010, TRENDS PARASITOL, V26, P373, DOI 10.1016/j.pt.2010.05.006
   Crawley MJ, 2007, R BOOK, DOI DOI 10.1002/9780470515075
   Dobson SL, 2003, TRENDS PARASITOL, V19, P128, DOI 10.1016/S1471-4922(03)00002-3
   Dogan YO, 2017, BIOL CONTROL, V111, P6, DOI 10.1016/j.biocontrol.2017.05.001
   Engelstädter J, 2009, ANNU REV ECOL EVOL S, V40, P127, DOI 10.1146/annurev.ecolsys.110308.120206
   Fytrou A, 2006, P R SOC B, V273, P791, DOI 10.1098/rspb.2005.3383
   Gotoh T, 2005, HEREDITY, V94, P237, DOI 10.1038/sj.hdy.6800605
   Gotoh T, 2007, EXP APPL ACAROL, V42, P1, DOI 10.1007/s10493-007-9072-3
   Graham RI, 2012, ECOL LETT, V15, P993, DOI 10.1111/j.1461-0248.2012.01820.x
   Grenier S, 1998, P ROY SOC B-BIOL SCI, V265, P1441, DOI 10.1098/rspb.1998.0455
   Gürlek S, 2018, EGYPT J BIOL PEST CO, V28, DOI 10.1186/s41938-018-0055-y
   Hoffmann AA, 2014, PLOS NEGLECT TROP D, V8, DOI 10.1371/journal.pntd.0003115
   Hughes GL, 2014, PLOS PATHOG, V10, DOI 10.1371/journal.ppat.1004182
   Hughes GL, 2011, PLOS PATHOG, V7, DOI 10.1371/journal.ppat.1002043
   Iturbe-Ormaetxe I, 2011, EMBO REP, V12, P508, DOI 10.1038/embor.2011.84
   Jaenike J, 2010, SCIENCE, V329, P212, DOI 10.1126/science.1188235
   Joubert DA, 2016, PLOS PATHOG, V12, DOI 10.1371/journal.ppat.1005434
   Kambris Z, 2009, SCIENCE, V326, P134, DOI 10.1126/science.1177531
   Klingen I, 2007, BIOL CONTROL, V43, P222, DOI 10.1016/j.biocontrol.2007.07.013
   Kremer N, 2009, PLOS PATHOG, V5, DOI 10.1371/journal.ppat.1000630
   Kriesner P, 2018, EVOLUTION, V72, P1475, DOI 10.1111/evo.13506
   Lehman R, 2009, MICROB ECOL, V57, P349, DOI 10.1007/s00248-008-9415-6
   Maniania NK, 2008, EXP APPL ACAROL, V46, P259, DOI 10.1007/s10493-008-9180-8
   Martinez J, 2017, MOL ECOL, V26, P4072, DOI 10.1111/mec.14164
   McGraw EA, 2002, P NATL ACAD SCI USA, V99, P2918, DOI 10.1073/pnas.052466499
   Meyling NV, 2007, BIOL CONTROL, V43, P145, DOI 10.1016/j.biocontrol.2007.07.007
   Migeon A., 2006, Spider Mites Web: a comprehensive database for the Tetranychidae
   Moreira LA, 2009, CELL, V139, P1268, DOI 10.1016/j.cell.2009.11.042
   Osborne SE, 2009, PLOS PATHOG, V5, DOI 10.1371/journal.ppat.1000656
   Panteleev DY, 2007, RUSS J GENET+, V43, P1066, DOI 10.1134/S1022795407090153
   Roberts DW, 2004, ADV APPL MICROBIOL, V54, P1, DOI 10.1016/S0065-2164(04)54001-7
   Shapira M, 2016, TRENDS ECOL EVOL, V31, P539, DOI 10.1016/j.tree.2016.03.006
   Shi WB, 2005, APPL ENTOMOL ZOOL, V40, P659, DOI 10.1303/aez.2005.659
   Shin TY, 2017, MYCOSCIENCE, V58, P204, DOI 10.1016/j.myc.2017.02.002
   Sinkins SP, 2004, P ROY SOC B-BIOL SCI, V271, P1421, DOI 10.1098/rspb.2004.2740
   Skinner M, 2014, INTEGRATED PEST MANAGEMENT: CURRENT CONCEPTS AND ECOLOGICAL PERSPECTIVE, P169, DOI 10.1016/B978-0-12-398529-3.00011-7
   STOUTHAMER R, 1993, ENTOMOPHAGA, V38, P3, DOI 10.1007/BF02373133
   Teixeira L, 2008, PLOS BIOL, V6, P2753, DOI 10.1371/journal.pbio.1000002
   Tortosa P, 2008, INSECT MOL BIOL, V17, P677, DOI 10.1111/j.1365-2583.2008.00842.x
   Nguyen TH, 2015, PARASITE VECTOR, V8, DOI 10.1186/s13071-015-1174-x
   Turelli M, 1999, INSECT MOL BIOL, V8, P243, DOI 10.1046/j.1365-2583.1999.820243.x
   Ullah MS, 2017, SYST APPL ACAROL-UK, V22, P1924, DOI 10.11158/saa.22.11.11
   Van Leeuwen T, 2010, INSECT BIOCHEM MOLEC, V40, P563, DOI 10.1016/j.ibmb.2010.05.008
   Vavre F, 2014, CURR OPIN INSECT SCI, V4, P29, DOI 10.1016/j.cois.2014.08.003
   Vega FE, 2010, FUNGAL ECOL, V3, P122, DOI [10.1016/j.funeco.2009.05.001, 10.1016/j.funeco.2009.07.002]
   Walker T, 2011, NATURE, V476, P450, DOI 10.1038/nature10355
   Weinert LA, 2015, P ROY SOC B-BIOL SCI, V282, DOI 10.1098/rspb.2015.0249
   Weiss B, 2011, TRENDS PARASITOL, V27, P514, DOI 10.1016/j.pt.2011.05.001
   Werren JH, 2008, NAT REV MICROBIOL, V6, P741, DOI 10.1038/nrmicro1969
   Wong ZS, 2011, PLOS ONE, V6, DOI 10.1371/journal.pone.0025430
   Wu SY, 2016, EXP APPL ACAROL, V70, P421, DOI 10.1007/s10493-016-0090-x
   Zele F, 2020, ECOL EVOL, V10, P3209, DOI 10.1002/ece3.5958
   Zélé F, 2018, FEMS MICROBIOL ECOL, V94, DOI 10.1093/femsec/fiy015
   Zélé F, 2018, NAT COMMUN, V9, DOI 10.1038/s41467-018-06779-w
   Zélé F, 2018, EXP APPL ACAROL, V74, P123, DOI 10.1007/s10493-018-0224-4
   Zhang DJ, 2015, PLOS ONE, V10, DOI 10.1371/journal.pone.0135194
   Zhang YK, 2015, INSECT MOL BIOL, V24, P1, DOI 10.1111/imb.12128
   Zhang YK, 2016, SCI REP-UK, V6, DOI 10.1038/srep27900
   Zhang YK, 2013, ENVIRON ENTOMOL, V42, P1240, DOI 10.1603/EN13085
   Zhang YK, 2013, MICROB ECOL, V65, P731, DOI 10.1007/s00248-013-0198-z
   Zhong Y, 2014, MICROB ECOL, V68, P463, DOI 10.1007/s00248-014-0425-2
   Zhu YX, 2019, MICROBIOLOGYOPEN, V8, DOI 10.1002/mbo3.743
   Zindel R, 2011, J APPL ECOL, V48, P864, DOI 10.1111/j.1365-2664.2011.01984.x
   Zouache K, 2012, MOL ECOL, V21, P2297, DOI 10.1111/j.1365-294X.2012.05526.x
   Zouache K, 2009, APPL ENVIRON MICROB, V75, P3755, DOI 10.1128/AEM.02964-08
   Zug R, 2015, FRONT MICROBIOL, V6, DOI 10.3389/fmicb.2015.01201
NR 80
TC 10
Z9 12
U1 1
U2 20
PU WILEY
PI HOBOKEN
PA 111 RIVER ST, HOBOKEN 07030-5774, NJ USA
SN 2045-7758
J9 ECOL EVOL
JI Ecol. Evol.
PD MAY
PY 2020
VL 10
IS 9
BP 3868
EP 3880
DI 10.1002/ece3.6015
EA MAR 2020
PG 13
WC Ecology; Evolutionary Biology
WE Science Citation Index Expanded (SCI-EXPANDED)
SC Environmental Sciences & Ecology; Evolutionary Biology
GA LQ0ZO
UT WOS:000521849200001
PM 32489617
OA Green Published, Green Submitted, gold
DA 2025-07-26
ER

PT J
AU Ferreira, JM
   Santos, LDS
   Oliveira, SP
   dos Santos, BRC
   dos Santos, ACM
   de Moura, EL
   de Souza, EVM
   de Lima, JL
AF Ferreira, Jean Moises
   Santos, Leandro Douglas Silva
   Oliveira, Susana Paiva
   dos Santos, Barbara Rayssa Correia
   dos Santos, Ana Caroline Melo
   de Moura, Edilson Leite
   de Souza, Elaine Virginia Martins
   de Lima Filho, Jose Luiz
TI Chikungunya Virus Infection Outcome: A Systematic Review of Host
   Genetics
SO IMMUNOLOGICAL INVESTIGATIONS
LA English
DT Review
DE CHIKV; arbovirus infection; genetic polymorphism; HLA II genes
ID MIGRATION INHIBITORY FACTOR; IMMUNOGLOBULIN-LIKE RECEPTOR; SINGLE
   NUCLEOTIDE POLYMORPHISMS; CLASS-II ALLELE; IMMUNE-RESPONSE;
   NATURAL-KILLER; 2',5'-OLIGOADENYLATE SYNTHETASE; RHEUMATOID-ARTHRITIS;
   CLINICAL SYMPTOMS; INNATE IMMUNITY
AB Background: Chikungunya virus (CHIKV) is a global concern, inducing chikungunya fever and trigging an arthritogenic chronic phase beyond some severe forms. Outcomes of CHIKV infections in humans are dependent on genetic variations. Here, a systematic review was performed to show evidence of genetic variations on infection outcomes of patients. Methods: Searches were performed in Scopus, SciELO, MEDLINE/PubMed, Web of Science, OneFile (GALE), Periodicos CAPES and ScienceDirect Journals databases. The PICOS approach was used to assess the eligibility of records. A meta-analysis was also conducted to show an association between described alleles/genes and CHIKV infection outcome. Results: Reviews of genetic variants were conducted on genes: CD 209, OAS1, OAS2, OAS3, MIF, TLR-3, TLR-7, TLR-8, MYD-88, KIR, HLA-B; HLA-C; DRB1 and DQB1. Studies were performed on Gabon, Singapore, and India, including Indians, Malay, Gabonese and Chinese ethnicities and published between 2009-2017. The meta-analysis was performed with DRB1 *01; *03; *04; *07; *10; *11; *13; *14 and *15 and DQB1 *02; *03; *05 and *06 alleles with Indian population sample. Sampling power was >80% and a significant positive association between DRB1*14 and CHIKV infection was found (OR = 1.67, 95% CI = 1.04-2.67; p = .03). Conclusion: Majority of the studies were conducted in India. Meta-analysis suggests that DRB1*14 is related to the susceptibility of symptomatic CHIKV infection in Indian population. The literature about CHIKV infection and genetic variations is scarce. The precise role of genetic variation in CHIKV is not clear yet. Further studies are necessary to provide more concrete evidences.
C1 [Ferreira, Jean Moises; de Lima Filho, Jose Luiz] Univ Fed Pernambuco UFPE, Ctr Biociencias, LIKA, Ave Prof Moraes Rego S-N,Cidade Univ, BR-50670420 Recife, PE, Brazil.
   [Santos, Leandro Douglas Silva; Oliveira, Susana Paiva; dos Santos, Barbara Rayssa Correia; dos Santos, Ana Caroline Melo; de Moura, Edilson Leite; de Souza, Elaine Virginia Martins] Univ Fed Alagoas UFAL, Lab Biol Mol & Expressao Genica LABMEG, Campus Arapiraca, Arapiraca, Alagoas, Brazil.
C3 Universidade Federal de Pernambuco
RP Ferreira, JM (corresponding author), Univ Fed Pernambuco UFPE, Ctr Biociencias, LIKA, Ave Prof Moraes Rego S-N,Cidade Univ, BR-50670420 Recife, PE, Brazil.
EM jean.moises@hotmail.com
RI ; Souza, Elaine/AAK-7955-2020; Oliveira, Susana/HKF-3138-2023; Santos,
   Ana/AAT-4000-2020
OI Figueiredo, Elaine/0000-0001-9724-5861; Correia dos Santos, Barbara
   Rayssa/0000-0001-9049-8743; Leite de Moura, Edilson/0000-0001-6216-6522;
   Lima Filho, Jose Luiz/0000-0003-0897-7775; Melo dos Santos, Ana
   Caroline/0000-0003-0280-6107
FU Fundacao de Amparo a Ciencia e Tecnologia do Estado de Pernambuco
   (FACEPE) [IBPG-02932.08/17]
FX This work was supported by the Fundacao de Amparo a Ciencia e Tecnologia
   do Estado de Pernambuco (FACEPE) MSc Scholarship under Grant EDITAL
   FACEPE 09/2017 (IBPG-02932.08/17). The opinions, assumptions, and
   conclusions or recommendations expressed in this material are the
   responsibility of the authors and do not necessarily reflect the views
   of FACEPE; Fundacao de Amparo a Ciencia e Tecnologia do Estado de
   Pernambuco [IBPG-0293-2.08/17].
CR Aggelou K, 2016, DIS MARKERS, V2016, DOI 10.1155/2016/4961086
   Alagarasu K, 2015, INT J IMMUNOGENET, V42, P432, DOI 10.1111/iji.12231
   Alagarasu K, 2013, INFECT GENET EVOL, V17, P239, DOI 10.1016/j.meegid.2013.04.024
   [Anonymous], 2017, Chikungunya
   de Brito CAA, 2017, REV SOC BRAS MED TRO, V50, P585, DOI 10.1590/0037-8682-0479-2016
   ATKINS GJ, 2012, ISRN VIROL, V2013, P1
   Beltrame LM, 2013, TISSUE ANTIGENS, V82, P397, DOI 10.1111/tan.12256
   Béziat V, 2017, IMMUNOLOGY, V150, P248, DOI 10.1111/imm.12684
   Bonnevie-Nielsen V, 2005, AM J HUM GENET, V76, P623, DOI 10.1086/429391
   Bouquillard E, 2009, ANN RHEUM DIS, V68, P1505, DOI 10.1136/ard.2008.097626
   Boyton RJ, 2007, CLIN EXP IMMUNOL, V149, P1, DOI 10.1111/j.1365-2249.2007.03424.x
   Bozza Marcelo T, 2012, J Parasitol Res, V2012, P413052, DOI 10.1155/2012/413052
   Calandra T, 2003, NAT REV IMMUNOL, V3, P791, DOI 10.1038/nri1200
   CAMPAGNUOLO DG, 2018, J HLTH SCI I, V36, P7
   Campbell KS, 2011, IMMUNOLOGY, V132, P315, DOI 10.1111/j.1365-2567.2010.03398.x
   Carvalho CAM, 2017, PEERJ, V5, DOI 10.7717/peerj.3245
   Cecilia Dayaraj, 2014, WHO South East Asia J Public Health, V3, P22, DOI 10.4103/2224-3151.206879
   Chaaithanya IK, 2016, DNA CELL BIOL, V35, P44, DOI 10.1089/dna.2015.2819
   Chaaithanya IK, 2013, IMMUNOLOGY, V140, P202, DOI 10.1111/imm.12128
   Chagury AA, 2018, ANN DERMATOL, V30, P8, DOI 10.5021/ad.2018.30.1.8
   Chen HR, 2016, PLOS NEGLECT TROP D, V10, DOI 10.1371/journal.pntd.0004828
   Chuang YC, 2015, MEDIAT INFLAMM, V2015, DOI 10.1155/2015/547094
   Chuang YC, 2011, CYTOKINE, V54, P222, DOI 10.1016/j.cyto.2011.01.013
   Santos CMD, 2007, REV LAT-AM ENFERM, V15, P508, DOI 10.1590/S0104-11692007000300023
   da Silva RC, 2011, HUM IMMUNOL, V72, P305, DOI 10.1016/j.humimm.2011.01.012
   Damle SR, 2017, MUCOSAL IMMUNOL, V10, P205, DOI 10.1038/mi.2016.29
   de Oliveira LF, 2014, VIRAL IMMUNOL, V27, P245, DOI 10.1089/vim.2013.0119
   De Re V, 2015, PLOS ONE, V10, DOI 10.1371/journal.pone.0117420
   Zara ALDA, 2016, EPIDEMIOL SERV SAUDE, V25, P391, DOI [10.5123/S1679-49742016000200017, 10.5123/s1679-49742016000200017]
   Dettogni RS, 2015, HUM IMMUNOL, V76, P717, DOI 10.1016/j.humimm.2015.09.026
   Dey-Rao R, 2013, GENES IMMUN, V14, P487, DOI 10.1038/gene.2013.44
   Dupuis-Maguiraga L, 2012, PLOS NEGLECT TROP D, V6, DOI 10.1371/journal.pntd.0001446
   Dutta SK, 2017, VIROLOGY, V511, P207, DOI 10.1016/j.virol.2017.08.009
   Eden T, 2018, FRONT IMMUNOL, V8, DOI 10.3389/fimmu.2017.01989
   Fang X, 2012, FEMS IMMUNOL MED MIC, V66, P134, DOI 10.1111/j.1574-695X.2012.00995.x
   Faul F, 2007, BEHAV RES METHODS, V39, P175, DOI 10.3758/BF03193146
   Faul F, 2009, BEHAV RES METHODS, V41, P1149, DOI 10.3758/BRM.41.4.1149
   Ferucci ED, 2005, SEMIN ARTHRITIS RHEU, V34, P662, DOI 10.1016/j.semarthrit.2004.08.003
   FRASER JRE, 1980, AUST NZ J MED, V10, P597, DOI 10.1111/j.1445-5994.1980.tb04238.x
   Fulsundar SR, 2009, J GENET, V88, P123, DOI 10.1007/s12041-009-0019-9
   Furuzawa-Carballeda J, 2018, PLOS ONE, V13, DOI 10.1371/journal.pone.0201676
   Galan-Huerta K. A., 2015, Medicina Universitaria, V17, P175, DOI [DOI 10.1016/J.RMU.2015.06, 10.1016/j.rmu.2015.06.001, DOI 10.1016/J.RMU.2015.06.001]
   Grieb G, 2010, DRUG NEWS PERSPECT, V23, P257, DOI 10.1358/dnp.2010.23.4.1453629
   Her ZS, 2015, EMBO MOL MED, V7, P24, DOI 10.15252/emmm.201404459
   Her ZS, 2010, J IMMUNOL, V184, P5903, DOI 10.4049/jimmunol.0904181
   Herrero LJ, 2013, ARTHRITIS RHEUM-US, V65, P2724, DOI 10.1002/art.38090
   Higgins JPT, 2003, BMJ-BRIT MED J, V327, P557, DOI 10.1136/bmj.327.7414.557
   Higgins JPT, 2002, STAT MED, V21, P1539, DOI 10.1002/sim.1186
   Hogeboom C, 2015, MOL IMMUNOL, V68, P465, DOI 10.1016/j.molimm.2015.09.010
   Ivarsson MA, 2014, FRONT IMMUNOL, V5, P1, DOI 10.3389/fimmu.2014.00184
   Jamil KM, 2011, J BIOMED BIOTECHNOL, DOI 10.1155/2011/298348
   Jarduli LR, 2014, BMC INFECT DIS, V14, DOI 10.1186/1471-2334-14-438
   Jia Y, 2018, J IMMUNOL, V201, P423, DOI 10.4049/jimmunol.1800237
   Jiang S., 2017, Int. J. Mol. Sci, V18
   Kashyap M, 2016, INFECT GENET EVOL, V44, P234, DOI 10.1016/j.meegid.2016.07.007
   Kawai T, 2010, NAT IMMUNOL, V11, P373, DOI 10.1038/ni.1863
   Kelly A, 2017, ADV IMMUNOL, V134, P137, DOI 10.1016/bs.ai.2017.01.001
   Luo JY, 2016, MEDICINE, V95, DOI 10.1097/MD.0000000000002617
   Mahla RS, 2013, FRONT IMMUNOL, V4, DOI 10.3389/fimmu.2013.00248
   dos Santos ACM, 2017, IMMUNOL INVEST, V46, P201, DOI 10.1080/08820139.2016.1248560
   Miyauchi T, 2009, BMC INFECT DIS, V9, DOI 10.1186/1471-2334-9-209
   Moher D, 2009, BMJ-BRIT MED J, V339, DOI [10.1016/j.ijsu.2010.02.007, 10.1371/journal.pmed.1000097, 10.1136/bmj.b2535, 10.1136/bmj.i4086, 10.1136/bmj.b2700, 10.1186/2046-4053-4-1, 10.1016/j.ijsu.2010.07.299]
   Murugan SB, 2016, ASIAN PAC J TROP MED, V9, P910, DOI 10.1016/j.apjtm.2016.07.020
   Natarajan K, 2018, FRONT IMMUNOL, V9, DOI 10.3389/fimmu.2018.01657
   Noble JA, 2015, PEERJ, V3, DOI 10.7717/peerj.799
   Oliveira M, 2018, INFECT GENET EVOL, V62, P60, DOI 10.1016/j.meegid.2018.04.018
   Pabalan N, 2018, ACTA TROP, V177, P186, DOI 10.1016/j.actatropica.2017.10.017
   *PAN AM HLTH ORG, 2015, PAHO WHO CHIK 2015
   Petitdemange C, 2014, PLOS ONE, V9, DOI 10.1371/journal.pone.0108798
   Pietlä MK, 2017, VIRUS RES, V234, P44, DOI 10.1016/j.virusres.2017.01.007
   Priya R, 2013, INFECT GENET EVOL, V20, P396, DOI 10.1016/j.meegid.2013.09.030
   Rodriguez-Nicolas A, 2019, IMMUNOL INVEST, V48, P585, DOI 10.1080/08820139.2019.1576729
   Salvadori Luana de Cassia, 2014, Rev. Bras. Hematol. Hemoter., V36, P108, DOI 10.5581/1516-8484.20140026
   Sane J, 2012, CLIN INFECT DIS, V55, P358, DOI 10.1093/cid/cis405
   Shah PS, 2017, J VECTOR DIS, V54, P172
   Silverman RH, 2007, J VIROL, V81, P12720, DOI 10.1128/JVI.01471-07
   SLAVOV SN, 2018, HEMATOL TRANSFUS CEL
   Spiroski M, 2013, HUM IMMUNOL, V74, P389, DOI 10.1016/j.humimm.2012.11.015
   Stang A, 2010, EUR J EPIDEMIOL, V25, P603, DOI 10.1007/s10654-010-9491-z
   Thanapati S, 2014, T ROY SOC TROP MED H, V108, P277, DOI 10.1093/trstmh/tru030
   Tharwat E, 2019, IMMUNOL INVEST, V48, P255, DOI 10.1080/08820139.2018.1510958
   Tong JC, 2010, PLOS ONE, V5, DOI 10.1371/journal.pone.0009291
   Townsley E, 2016, CLIN EXP IMMUNOL, V183, P419, DOI 10.1111/cei.12722
   Tsetsarkin KA, 2007, PLOS PATHOG, V3, P1895, DOI 10.1371/journal.ppat.0030201
   van Duin D, 2014, AM J TRANSPLANT, V14, P156, DOI 10.1111/ajt.12532
   Vu DM, 2017, CLIN LAB MED, V37, P371, DOI 10.1016/j.cll.2017.01.008
   Wang L, 2011, PLOS NEGLECT TROP D, V5, DOI 10.1371/journal.pntd.0000934
   Wauquier N, 2011, J INFECT DIS, V204, P115, DOI 10.1093/infdis/jiq006
   Weiskopf D, 2016, J INFECT DIS, V214, P1117, DOI 10.1093/infdis/jiw309
   Xavier-Carvalho C, 2013, INFECT GENET EVOL, V20, P197, DOI 10.1016/j.meegid.2013.08.017
   Xiao WJ, 2015, TISSUE ANTIGENS, V85, P29, DOI 10.1111/tan.12479
   Yamamoto M, 2003, NAT IMMUNOL, V4, P1144, DOI 10.1038/ni986
   Yergolkar PN, 2006, EMERG INFECT DIS, V12, P1580, DOI 10.3201/eid1210.060529
   Zeller H, 2016, J INFECT DIS, V214, pS436, DOI 10.1093/infdis/jiw391
   Zhao B, 2019, IMMUNOL INVEST, V48, P268, DOI 10.1080/08820139.2018.1517365
NR 95
TC 6
Z9 7
U1 1
U2 5
PU TAYLOR & FRANCIS INC
PI PHILADELPHIA
PA 530 WALNUT STREET, STE 850, PHILADELPHIA, PA 19106 USA
SN 0882-0139
EI 1532-4311
J9 IMMUNOL INVEST
JI Immunol. Invest.
PD JAN 2
PY 2021
VL 50
IS 1
BP 58
EP 79
DI 10.1080/08820139.2020.1733011
EA MAR 2020
PG 22
WC Immunology
WE Science Citation Index Expanded (SCI-EXPANDED)
SC Immunology
GA PQ9ZL
UT WOS:000524111700001
PM 32204641
OA Green Submitted
DA 2025-07-26
ER

PT J
AU Ekins, S
   Lane, TR
   Madrid, PB
AF Ekins, Sean
   Lane, Thomas R.
   Madrid, Peter B.
TI Tilorone: a Broad-Spectrum Antiviral Invented in the USA and
   Commercialized in Russia and beyond
SO PHARMACEUTICAL RESEARCH
LA English
DT Article
DE Antiviral; broad spectrum; interferon inducers; respiratory virus
   infections
ID EBOLA-VIRUS; HYDROCHLORIDE; RESISTANCE; ANALOGS; MODELS; ALPHA; CELLS;
   MICE; RNA
AB For the last 50 years we have known of a broad-spectrum agent tilorone dihydrochloride (Tilorone). This is a small-molecule orally bioavailable drug that was originally discovered in the USA and is currently used clinically as an antiviral in Russia and the Ukraine. Over the years there have been numerous clinical and non-clinical reports of its broad spectrum of antiviral activity. More recently we have identified additional promising antiviral activities against Middle East Respiratory Syndrome, Chikungunya, Ebola and Marburg which highlights that this old drug may have other uses against new viruses. This may in turn inform the types of drugs that we need for virus outbreaks such as for the new coronavirus severe acute respiratory syndrome coronavirus 2 (SARS-CoV-2). Tilorone has been long neglected by the west in many respects but it deserves further reassessment in light of current and future needs for broad-spectrum antivirals.
C1 [Ekins, Sean; Lane, Thomas R.] Collaborat Pharmaceut Inc, 840 Main Campus Dr,Lab 3510, Raleigh, NC 27695 USA.
   [Madrid, Peter B.] SRI Int, 333 Ravenswood Ave, Menlo Pk, CA 94025 USA.
C3 SRI International
RP Ekins, S (corresponding author), Collaborat Pharmaceut Inc, 840 Main Campus Dr,Lab 3510, Raleigh, NC 27695 USA.
EM sean@collaborationspharma.com
OI Madrid, Peter/0000-0002-4895-5610
FU NIH from NCATS [R21TR001718]; NIH from NIGMS [R44GM122196-02A1]
FX We kindly acknowledge NIH funding: R21TR001718 from NCATS and
   R44GM122196-02A1 from NIGMS (PI -Sean Ekins). Dr. Mindy Davis is
   gratefully acknowledged for assistance with the NIAID virus screening
   capabilities, Task Order number B22. Dr. Luke Mercer and Caleb Goodin
   (Cambrex) are acknowledged for their work on lysosome accumulation
   assays. Dr. Vadim Makarov is kindly acknowledged for discussions on
   Russian antivirals. SE i s founder and owner of Collaborations
   Pharmaceuticals, Inc. TRL is an employee of Collaborations
   Pharmaceuticals, Inc. Collaborations Pharmaceuticals, Inc. has an orphan
   designation on tilorone for use against Ebola and a provisional patent
   submitted for use for Marburg.
CR Anantpadma M, 2019, ACS OMEGA, V4, P2353, DOI 10.1021/acsomega.8b02948
   Andersen PI, 2019, VIRUSES-BASEL, V11, DOI 10.3390/v11100964
   CDC, Past Flu Season Severity Assessments|Influenza (Flu)|CDC
   CDC, AIDS HIV
   CDC, HEP B
   CHIZHOV NP, 1990, VOP VIRUSOL+, V35, P411
   Dutta M, 2017, CELL REP, V18, P816, DOI 10.1016/j.celrep.2016.12.069
   Ekins S, 2020, ANTIMICROB AGENTS CH, V64, DOI 10.1128/AAC.00440-20
   Ekins S, 2018, ANTIMICROB AGENTS CH, V62, DOI 10.1128/AAC.01711-17
   Ekins Sean, 2015, F1000Res, V4, P1091, DOI 10.12688/f1000research.7217.3
   Fleming RW, 1968, Bis-basic ethers and thioethers of fluorenone,fluorenol and fluorene
   Furuyama W, 2019, ANNU REV VIROL, V6, P435, DOI 10.1146/annurev-virology-092818-015708
   Gaforio JJ, 2002, CLIN DIAGN LAB IMMUN, V9, P1282, DOI 10.1128/CDLI.9.6.1282-1294.2002
   García-Serradilla M, 2019, VIRUS RES, V264, P22, DOI 10.1016/j.virusres.2019.02.011
   GUPTA DK, 1984, H-S Z PHYSIOL CHEM, V365, P859, DOI 10.1515/bchm2.1984.365.2.859
   HARRINGTON DG, 1981, P SOC EXP BIOL MED, V166, P257
   Holshue Michelle L., 2020, New England Journal of Medicine, V382, P929, DOI 10.1056/NEJMoa2001191
   Karpenko I, 2010, ANTIMICROB AGENTS CH, V54, P2017, DOI 10.1128/AAC.01186-09
   Karpov AV, 2001, ACTA VIROL, V45, P181
   KATZ E, 1976, ANTIMICROB AGENTS CH, V9, P189, DOI 10.1128/AAC.9.1.189
   KATZ E, 1976, J GEN VIROL, V31, P125, DOI 10.1099/0022-1317-31-1-125
   KAUFMAN HE, 1971, P SOC EXP BIOL MED, V137, P357, DOI 10.3181/00379727-137-35576
   Kell AM, 2015, VIROLOGY, V479, P110, DOI 10.1016/j.virol.2015.02.017
   KRAMER MJ, 1976, ANTIMICROB AGENTS CH, V9, P233, DOI 10.1128/AAC.9.2.233
   KRUEGER RF, 1970, SCIENCE, V169, P1213, DOI 10.1126/science.169.3951.1213
   KUEHNE RW, 1977, ANTIMICROB AGENTS CH, V11, P92, DOI 10.1128/AAC.11.1.92
   Lane TR, 2019, PLOS NEGLECT TROP D, V13, DOI 10.1371/journal.pntd.0007890
   Lane TR, 2020, EFFICACY ORAL UNPUB
   Liu Q, 2016, CELL MOL IMMUNOL, V13, P3, DOI 10.1038/cmi.2015.74
   Loginova S. Ya., 2004, Voprosy Virusologii, V49, P8
   LULLMANNRAUCH R, 1995, BIOCHEM PHARMACOL, V49, P1223, DOI 10.1016/0006-2952(95)00042-X
   Madrid PB, 2013, PLOS ONE, V8, DOI 10.1371/journal.pone.0060579
   Martin RE, 2009, SCIENCE, V325, P1680, DOI 10.1126/science.1175667
   MAYER GD, 1970, SCIENCE, V169, P1214, DOI 10.1126/science.169.3951.1214
   Mazzon M, 2019, VIRUSES-BASEL, V11, DOI 10.3390/v11020176
   Musso D, 2019, NEW ENGL J MED, V381, P1444, DOI 10.1056/NEJMra1808246
   Pecheur EI, 2016, J VIROL, V90, P3086, DOI 10.1128/JVI.02077-15
   Ratan RR, 2008, ANN NY ACAD SCI, V1147, P383, DOI 10.1196/annals.1427.033
   Salata C, 2017, EXPERT REV ANTI-INFE, V15, P483, DOI 10.1080/14787210.2017.1305888
   Sel'kova EP, 2001, ZH MIKROBIOL EPIDEMI, P42
   Sel'kova EP, 2001, ZH MIKROBIOL EPIDEMI, P31
   Selkova E P, 2001, Antibiot Khimioter, V46, P14
   Selkova EP, 2001, ZH MIKROB EPID IMMUN, P42
   Semenenko Tatiana A, 2002, Russ J Immunol, V7, P105
   Shen L, 2019, J VIROL, V93, DOI 10.1128/JVI.00023-19
   Takeuchi O, 2010, CELL, V140, P805, DOI 10.1016/j.cell.2010.01.022
   Tazulakhova EB, 2001, J INTERF CYTOK RES, V21, P65, DOI 10.1089/107999001750069926
   Toth K, 2008, P NATL ACAD SCI USA, V105, P7293, DOI 10.1073/pnas.0800200105
   VARGIN VV, 1977, ACTA VIROL, V21, P114
   VECKENSTEDT A, 1979, ACTA VIROL, V23, P153
   Wang ML, 2020, CELL RES, V30, P269, DOI 10.1038/s41422-020-0282-0
   Zakirov I G, 2002, Klin Med (Mosk), V80, P54
   Zhang JR, 2015, MOLECULES, V20, P21458, DOI 10.3390/molecules201219781
   Zholobak N M, 2012, Fiziol Zh, V58, P39
NR 54
TC 43
Z9 44
U1 0
U2 7
PU SPRINGER/PLENUM PUBLISHERS
PI NEW YORK
PA 233 SPRING ST, NEW YORK, NY 10013 USA
SN 0724-8741
EI 1573-904X
J9 PHARM RES-DORDR
JI Pharm. Res.
PD MAR 25
PY 2020
VL 37
IS 4
DI 10.1007/s11095-020-02799-8
PG 8
WC Chemistry, Multidisciplinary; Pharmacology & Pharmacy
WE Science Citation Index Expanded (SCI-EXPANDED)
SC Chemistry; Pharmacology & Pharmacy
GA KX9PJ
UT WOS:000522207000001
PM 32215760
OA Green Published, Bronze, Green Submitted
DA 2025-07-26
ER

PT J
AU Mota, MTD
   Costa, VV
   Sugimoto, MA
   Guimaraes, GD
   Queiroz, CM Jr
   Moreira, TP
   de Sousa, CD
   Santos, FM
   Queiroz, VF
   Passos, I
   Hubner, J
   Souza, DG
   Weaver, SC
   Teixeira, MM
   Nogueira, ML
AF de Oliveira Mota, Manlio Tasso
   Costa, Vivian Vasconcelos
   Sugimoto, Michelle Amantea
   Guimaraes, Georgia de Freitas
   Queiroz-Junior, Celso Martins
   Moreira, Thaiane Pinto
   de Sousa, Carla Daiane
   Santos, Franciele Martins
   Queiroz, Victoria Fulgencio
   Passos, Ingredy
   Hubner, Josy
   Souza, Danielle Gloria
   Weaver, Scott C.
   Teixeira, Mauro Martins
   Nogueira, Mauricio Lacerda
TI In-depth characterization of a novel live-attenuated Mayaro virus
   vaccine candidate using an immunocompetent mouse model of Mayaro disease
SO SCIENTIFIC REPORTS
LA English
DT Article
ID MATO-GROSSO; INDUCED ARTHRITIS; INFECTION; CHIKUNGUNYA; OUTBREAK;
   BRAZIL; OROPOUCHE; MYOSITIS; STATE; TRANSMISSION
AB Mayaro virus (MAYV) is endemic in South American countries where it is responsible for sporadic outbreaks of acute febrile illness. The hallmark of MAYV infection is a highly debilitating and chronic arthralgia. Although MAYV emergence is a potential threat, there are no specific therapies or licensed vaccine. In this study, we developed a murine model of MAYV infection that emulates many of the most relevant clinical features of the infection in humans and tested a live-attenuated MAYV vaccine candidate (MAYV/IRES). Intraplantar inoculation of a WT strain of MAYV into immunocompetent mice induced persistent hypernociception, transient viral replication in target organs, systemic production of inflammatory cytokines, chemokines and specific humoral IgM and IgG responses. Inoculation of MAYV/IRES in BALB/c mice induced strong specific cellular and humoral responses. Moreover, MAYV/ IRES vaccination of immunocompetent and interferon receptor-defective mice resulted in protection from disease induced by the virulent wt MAYV strain. Thus, this study describes a novel model of MAYV infection in immunocompetent mice and highlights the potential role of a live-attenuated MAYV vaccine candidate in host's protection from disease induced by a virulent MAYV strain.
C1 [de Oliveira Mota, Manlio Tasso; Guimaraes, Georgia de Freitas; Nogueira, Mauricio Lacerda] Fac Med Sao Jose do Rio Preto, Sao Jose Do Rio Preto, SP, Brazil.
   [Costa, Vivian Vasconcelos; Sugimoto, Michelle Amantea; Queiroz-Junior, Celso Martins; Moreira, Thaiane Pinto; de Sousa, Carla Daiane; Santos, Franciele Martins; Queiroz, Victoria Fulgencio; Passos, Ingredy; Hubner, Josy; Souza, Danielle Gloria; Teixeira, Mauro Martins] Univ Fed Minas Gerais, Inst Biol Sci, Belo Horizonte, MG, Brazil.
   [Weaver, Scott C.] Univ Texas Med Branch, Inst Human Infect & Immun, World Reference Ctr Emerging Viruses & Arboviruse, Galveston, TX 77555 USA.
   [Weaver, Scott C.] Univ Texas Med Branch, Dept Microbiol & Immunol, Galveston, TX 77555 USA.
C3 Faculdade de Medicina de Sao Jose do Rio Preto (FAMERP); Universidade
   Federal de Minas Gerais; University of Texas System; University of Texas
   Medical Branch Galveston; University of Texas System; University of
   Texas Medical Branch Galveston
RP Nogueira, ML (corresponding author), Fac Med Sao Jose do Rio Preto, Sao Jose Do Rio Preto, SP, Brazil.; Costa, VV (corresponding author), Univ Fed Minas Gerais, Inst Biol Sci, Belo Horizonte, MG, Brazil.
EM vivianvcosta@gmail.com; mnogueira@famerp.br
RI ; Sugimoto, Michelle/ABB-2024-2020; Queiroz-Junior, Celso/L-5438-2013;
   Weaver, Scott/D-6490-2011; de Oliveira Mota, Mânlio/E-2619-2013;
   Nogueira, Mauricio/B-7599-2012; Teixeira, Mauro/A-4587-2008; Nogueira,
   Mauricio Lacerda/B-7599-2012; Costa, Vivian/I-2499-2018
OI Amantea Sugimoto, Michelle/0000-0002-4527-6065; Teixeira,
   Mauro/0000-0002-6944-3008; Nogueira, Mauricio
   Lacerda/0000-0003-1102-2419; 
FU National Institute of Science and Technology in Dengue and
   Host-microorganism Interaction (INCT dengue) - Brazilian National
   Science Council (CNPq, Brazil); Minas Gerais Foundation for Science
   (FAPEMIG, Brazil); Comissao de Apoio a Pessoal de Ensino Superior
   (CAPES, Brazil); NIH [R24AI120942, AI093491]; FAPESP [13/21719-3];
   FAPESP Fellow [14/05600-9]; Fundacao de Amparo a Pesquisa do Estado de
   Sao Paulo (FAPESP) [14/05600-9] Funding Source: FAPESP
FX I. Marcal, T. Colina, G. dos Santos, and F. Assis are acknowledged for
   technical assistance with experiments. This work was supported by the
   National Institute of Science and Technology in Dengue and
   Host-microorganism Interaction (INCT dengue), which is a program
   sponsored by the Brazilian National Science Council (CNPq, Brazil) and
   the Minas Gerais Foundation for Science (FAPEMIG, Brazil). This work
   also received support from Comissao de Apoio a Pessoal de Ensino
   Superior (CAPES, Brazil) and by NIH grants R24AI120942 and AI093491. MLN
   is supported by FAPESP (Grant #13/21719-3). MTOM was a FAPESP Fellow
   (Grant #14/05600-9).
CR Abad-Franch F, 2012, PLOS NEGLECT TROP D, V6, DOI 10.1371/journal.pntd.0001846
   Esposito DLA, 2017, BRAZ J INFECT DIS, V21, P540, DOI 10.1016/j.bjid.2017.06.002
   Amdekar S, 2017, VIRAL IMMUNOL, V30, P691, DOI 10.1089/vim.2017.0052
   ANDERSON CR, 1957, AM J TROP MED HYG, V6, P1012, DOI 10.4269/ajtmh.1957.6.1012
   Auguste AJ, 2015, EMERG INFECT DIS, V21, P1742, DOI 10.3201/eid2110.141660
   de Oliveira CMB, 2011, REV BRAS ANESTESIOL, V61, P255, DOI 10.1016/S0034-7094(11)70029-0
   Batista PM, 2013, REV SOC BRAS MED TRO, V46, P684
   Batista PM, 2012, REV SOC BRAS MED TRO, V45, P168, DOI 10.1590/S0037-86822012000200006
   CAUSEY OR, 1957, AM J TROP MED HYG, V6, P1017, DOI 10.4269/ajtmh.1957.6.1017
   Cavalheiro MG, 2016, AN ACAD BRAS CIENC, V88, P1485, DOI 10.1590/0001-3765201620150685
   Coimbra Terezinha Lisieux M., 2007, Rev. Inst. Med. trop. S. Paulo, V49, P221, DOI 10.1590/S0036-46652007000400005
   Costa VV, 2014, MED MICROBIOL IMMUN, V203, P231, DOI 10.1007/s00430-014-0334-5
   Costa VV, 2012, PLOS NEGLECT TROP D, V6, DOI 10.1371/journal.pntd.0001663
   Couderc T, 2008, PLOS PATHOG, V4, DOI 10.1371/journal.ppat.0040029
   Cunha TM, 2004, BRAZ J MED BIOL RES, V37, P401, DOI 10.1590/S0100-879X2004000300018
   da Costa VG, 2017, INT J INFECT DIS, V62, P84, DOI 10.1016/j.ijid.2017.07.016
   Caetano CCD, 2019, SCI REP-UK, V9, DOI 10.1038/s41598-019-51713-9
   de Castro-Jorge LA, 2019, PLOS PATHOG, V15, DOI 10.1371/journal.ppat.1007934
   Mota MTD, 2015, FUTURE VIROL, V10, P1109, DOI 10.2217/fvl.15.76
   Figueiredo CM, 2019, FRONT MICROBIOL, V10, DOI 10.3389/fmicb.2019.02246
   Forshey BM, 2010, PLOS NEGLECT TROP D, V4, DOI 10.1371/journal.pntd.0000787
   García-Sastre A, 2017, CELL HOST MICROBE, V22, P176, DOI 10.1016/j.chom.2017.07.012
   Gardner J, 2010, J VIROL, V84, P8021, DOI 10.1128/JVI.02603-09
   Mourao MPG, 2012, VECTOR-BORNE ZOONOT, V12, P42, DOI 10.1089/vbz.2011.0669
   Goupil BA, 2016, PLOS ONE, V11, DOI 10.1371/journal.pone.0155243
   Haist K. C, 2017, J IMMUNOL, V198
   Haist KC, 2017, PLOS PATHOG, V13, DOI 10.1371/journal.ppat.1006748
   Hotez PJ, 2017, PLOS NEGLECT TROP D, V11, DOI 10.1371/journal.pntd.0005462
   Lazear HM, 2016, CELL HOST MICROBE, V19, P720, DOI 10.1016/j.chom.2016.03.010
   LEDUC JW, 1981, AM J TROP MED HYG, V30, P682, DOI 10.4269/ajtmh.1981.30.682
   Lidbury BA, 2000, J INFECT DIS, V181, P27, DOI 10.1086/315164
   Lidbury BA, 2008, J INFECT DIS, V197, P1585, DOI 10.1086/587841
   Long KC, 2011, AM J TROP MED HYG, V85, P750, DOI 10.4269/ajtmh.2011.11-0359
   Mackay IM, 2016, MICROBES INFECT, V18, P724, DOI 10.1016/j.micinf.2016.10.007
   Manimunda SP, 2010, T ROY SOC TROP MED H, V104, P392, DOI 10.1016/j.trstmh.2010.01.011
   Marcondes CB, 2017, J MED ENTOMOL, V54, P509, DOI 10.1093/jme/tjw209
   Mavian C, 2017, SCI REP-UK, V7, DOI 10.1038/s41598-017-07152-5
   Meier KC, 2009, PLOS PATHOG, V5, DOI 10.1371/journal.ppat.1000614
   Millan MJ, 1999, PROG NEUROBIOL, V57, P1, DOI 10.1016/S0301-0082(98)00048-3
   Morrison TE, 2011, AM J PATHOL, V178, P32, DOI 10.1016/j.ajpath.2010.11.018
   Neumayr A, 2012, EMERG INFECT DIS, V18, P695, DOI 10.3201/eid1804.111717
   Ng LFP, 2017, ANNU REV VIROL, V4, P413, DOI 10.1146/annurev-virology-101416-041808
   Pauvolid-Corrêa A, 2015, MEM I OSWALDO CRUZ, V110, P125, DOI 10.1590/0074-02760140383
   PINHEIRO FP, 1981, AM J TROP MED HYG, V30, P674, DOI 10.4269/ajtmh.1981.30.674
   Plante K, 2011, PLOS PATHOG, V7, DOI 10.1371/journal.ppat.1002142
   Queiroz CM, 2011, J IMMUNOL, V187, P3821, DOI 10.4049/jimmunol.1101195
   Rodríguez-Morales AJ, 2017, TRAVEL MED INFECT DI, V15, P72, DOI 10.1016/j.tmaid.2016.11.001
   Rossi SL, 2016, AM J TROP MED HYG, V94, P1362, DOI 10.4269/ajtmh.16-0111
   Rulli NE, 2009, ARTHRITIS RHEUM-US, V60, P2513, DOI 10.1002/art.24682
   Sachs D, 2011, BRIT J PHARMACOL, V162, P72, DOI 10.1111/j.1476-5381.2010.00895.x
   Santiago FW, 2015, PLOS NEGLECT TROP D, V9, DOI 10.1371/journal.pntd.0004104
   Santos FM, 2019, PLOS NEGLECT TROP D, V13, DOI 10.1371/journal.pntd.0007375
   Sarathy VV, 2015, VACCINE, V33, P7051, DOI 10.1016/j.vaccine.2015.09.112
   Serra OP, 2016, MEM I OSWALDO CRUZ, V111, P20, DOI 10.1590/0074-02760150270
   Silva MR, 2016, SCI REP-UK, V6, DOI 10.1038/srep32288
   SMITH GC, 1991, J AM MOSQUITO CONTR, V7, P89
   Souza DG, 2004, BRIT J PHARMACOL, V143, P132, DOI 10.1038/sj.bjp.0705862
   Szekanecz Z, 2007, CURR OPIN RHEUMATOL, V19, P289, DOI 10.1097/BOR.0b013e32805e87ae
   Tappe D, 2016, EMERG INFECT DIS, V22, P750, DOI 10.3201/eid2204.151502
   Terzian ACB, 2015, AM J TROP MED HYG, V92, P401, DOI 10.4269/ajtmh.14-0417
   Torres JR, 2004, EMERG INFECT DIS, V10, P1304
   Tsetsarkin KA, 2016, CURR OPIN VIROL, V16, P143, DOI 10.1016/j.coviro.2016.02.007
   Verri WA, 2006, PHARMACOL THERAPEUT, V112, P116, DOI 10.1016/j.pharmthera.2006.04.001
   Wahid B, 2017, INT J INFECT DIS, V58, P69, DOI 10.1016/j.ijid.2017.03.006
   Watson H, 2020, CLIN RHEUMATOL, V39, P1679, DOI 10.1007/s10067-019-04919-1
   Weaver SC, 2010, ANTIVIR RES, V85, P328, DOI 10.1016/j.antiviral.2009.10.008
   Webb EM, 2019, SCI REP-UK, V9, DOI 10.1038/s41598-019-56551-3
   Weise WJ, 2014, PLOS NEGLECT TROP D, V8, DOI 10.1371/journal.pntd.0002969
   Yauch LE, 2008, ANTIVIR RES, V80, P87, DOI 10.1016/j.antiviral.2008.06.010
   Zuchi N, 2014, MEM I OSWALDO CRUZ, V109, P820, DOI 10.1590/0074-0276140108
NR 70
TC 18
Z9 19
U1 0
U2 5
PU NATURE PORTFOLIO
PI BERLIN
PA HEIDELBERGER PLATZ 3, BERLIN, 14197, GERMANY
SN 2045-2322
J9 SCI REP-UK
JI Sci Rep
PD MAR 24
PY 2020
VL 10
IS 1
AR 5306
DI 10.1038/s41598-020-62084-x
PG 16
WC Multidisciplinary Sciences
WE Science Citation Index Expanded (SCI-EXPANDED)
SC Science & Technology - Other Topics
GA NF5WW
UT WOS:000563368300013
PM 32210270
OA Green Published, gold
DA 2025-07-26
ER

PT J
AU Díaz-Santiz, E
   Rojas, JC
   Casas-Martínez, M
   Cruz-López, L
   Malo, EA
AF Diaz-Santiz, Edvin
   Rojas, Julio C.
   Casas-Martinez, Mauricio
   Cruz-Lopez, Leopoldo
   Malo, Edi A.
TI Rat volatiles as an attractant source for the Asian tiger mosquito,
   Aedes albopictus
SO SCIENTIFIC REPORTS
LA English
DT Article
ID AEGYPTI DIPTERA; ANOPHELES-GAMBIAE; MEDIATED BEHAVIOR;
   ORGANIC-COMPOUNDS; SEX-DIFFERENCES; CARBON-DIOXIDE; BG-SENTINEL;
   OVIPOSITION; IDENTIFICATION; CULICIDAE
AB Aedes albopictus is a vector of dengue, chikungunya, and dirofilariasis. Volatile compounds are crucial for mosquitoes to locate their hosts. This knowledge has allowed the identification of attractants derived from human odours for highly anthropophilic mosquito species. In this study, we used rats as a experimental model to identify potential attractants for host-seeking Ae. albopictus females. Porapak Q extracts from immature female rats were more attractive to Ae. albopictus females than those from mature and pregnant females, and males. Phenol, 4-methylphenol, 4-ethylphenol, and indole were identified compounds in male, immature, mature, and pregnant female extracts. There were quantitative differences in these compounds among the extracts that likely explain the discrepancy in their attractiveness. Ae. albopictus females were not attracted to the single compounds when was compared with the four-component blend. However, the binary blend of 4-methylphenol + 4-ethylphenol and the tertiary blend of 4-methylphenol + 4-ethylphenol + indole were as attractive as the four-component blend. In the field trials, BGS traps baited with the tertiary or quaternary blends caught more Ae. albopictus females and males than BGS traps without lures. This is the first laboratory and field study to identify compounds that mediate the attraction of Ae. albopictus to one of its hosts.
C1 [Diaz-Santiz, Edvin; Rojas, Julio C.; Cruz-Lopez, Leopoldo; Malo, Edi A.] Colegio Frontera ECOSUR Sur, Dept Agr Soc & Ambiente, Grp Ecol Artropodos & Manejo Plagas, Carretera Antiguo Aeropuerto Km 2-5, Tapachula 30700, Chiapas, Mexico.
   [Casas-Martinez, Mauricio] Inst Nacl Salud Publ, Ctr Reg Invest Salud Publ CRISP, 4a Ave Norte & 19 Calle Poniente S-N, Tapachula 30700, Chiapas, Mexico.
C3 Instituto Nacional de Salud Publica
RP Malo, EA (corresponding author), Colegio Frontera ECOSUR Sur, Dept Agr Soc & Ambiente, Grp Ecol Artropodos & Manejo Plagas, Carretera Antiguo Aeropuerto Km 2-5, Tapachula 30700, Chiapas, Mexico.
EM emr@ecosur.mx
RI Malo, Edi A./F-7303-2016; Chavez R, Jorge/GXH-2957-2022; Santiz,
   Edvin/AAQ-9657-2021; Casas-Martínez, Mauricio/GSI-6460-2022; Malo
   Rivera, Edi/F-7303-2016
OI Malo, Edi A./0000-0002-1697-0277; Diaz-Santiz,
   Edvin/0000-0002-1169-6483; 
FU Centro Regional de Investigacion en Salud Publica; Consejo Nacional de
   Ciencia y Tecnologia (CONACyT, Mexico)
FX We thank Antonio Santiesteban (El Colegio de la Frontera Sur), Jose Luis
   Aguilar Rodriguez and Miguel Munoz Reyes (Centro Regional de
   Investigacion en Salud Publica, CRISP) for their technical assistance,
   and Javier ValleMora (El Colegio de la Frontera Sur) for the statistical
   advice. Mosquitoes used in this study were provided by Centro Regional
   de Investigacion en Salud Publica. We also thank the Consejo Nacional de
   Ciencia y Tecnologia (CONACyT, Mexico) for financial support through a
   postgraduate scholarship for D.S.E.
CR Achiraman S, 2006, THERIOGENOLOGY, V66, P1913, DOI 10.1016/j.theriogenology.2006.05.010
   Afify A, 2015, J MED ENTOMOL, V52, P120, DOI 10.1093/jme/tju024
   Aguilar-Delfin I, 2001, INFECT IMMUN, V69, P7955, DOI 10.1128/IAI.69.12.7955-7958.2001
   Akaratovic KI, 2017, J AM MOSQUITO CONTR, V33, P108, DOI 10.2987/16-6596.1
   Allan SA, 1995, J CHEM ECOL, V21, P1847, DOI 10.1007/BF02033681
   Ansell J, 2002, T ROY SOC TROP MED H, V96, P113, DOI 10.1016/S0035-9203(02)90271-3
   Benedict MQ, 2007, VECTOR-BORNE ZOONOT, V7, P76, DOI 10.1089/vbz.2006.0562
   Bernier UR, 2002, J AM MOSQUITO CONTR, V18, P186
   Brown R.E., 1979, Advances in the Study of Behavior, V10, P103, DOI 10.1016/S0065-3454(08)60094-7
   Cabrera M, 2007, J AM MOSQUITO CONTR, V23, P1, DOI 10.2987/8756-971X(2007)23[1:AAPMLB]2.0.CO;2
   Casas-Martínez M, 2013, J VECTOR ECOL, V38, P277, DOI 10.1111/j.1948-7134.2013.12041.x
   Choo Y M., 2015, Frontiers in Physiology, V6, P1, DOI 10.3389/fphys.2015.00306
   Cork A, 1996, MED VET ENTOMOL, V10, P269, DOI 10.1111/j.1365-2915.1996.tb00742.x
   Cork Alan, 1996, V200, P71
   Curran AM, 2007, J CHROMATOGR B, V846, P86, DOI 10.1016/j.jchromb.2006.08.039
   Curran AM, 2005, J CHEM ECOL, V31, P1607, DOI 10.1007/s10886-005-5801-4
   Delatte H, 2010, VECTOR-BORNE ZOONOT, V10, P249, DOI 10.1089/vbz.2009.0026
   DETINOVA T S, 1962, Monogr Ser World Health Organ, V47, P13
   Dieng H, 2019, J ASIA-PAC ENTOMOL, V22, P274, DOI 10.1016/j.aspen.2018.12.025
   Elgaali H, 2002, J BASIC MICROB, V42, P373, DOI 10.1002/1521-4028(200212)42:6<373::AID-JOBM373>3.0.CO;2-4
   ELOISANTOS S, 1992, EXP PARASITOL, V75, P168, DOI 10.1016/0014-4894(92)90176-B
   Faraji A, 2014, PLOS NEGLECT TROP D, V8, DOI 10.1371/journal.pntd.0003037
   Farajollahi A, 2009, J MED ENTOMOL, V46, P919, DOI 10.1603/033.046.0426
   Gallagher M, 2008, BRIT J DERMATOL, V159, P780, DOI 10.1111/j.1365-2133.2008.08748.x
   Goodman H, 2018, PARASITE VECTOR, V11, DOI 10.1186/s13071-018-2779-7
   Gouagna LC, 2015, ACTA TROP, V143, P89, DOI 10.1016/j.actatropica.2014.12.011
   Gratz NG, 2004, MED VET ENTOMOL, V18, P215, DOI 10.1111/j.0269-283X.2004.00513.x
   Hao HL, 2012, J INSECT SCI, V12, DOI 10.1673/031.012.7601
   Harrington LC, 2001, J MED ENTOMOL, V38, P411, DOI 10.1603/0022-2585-38.3.411
   HARTBERG WK, 1971, B WORLD HEALTH ORGAN, V45, P847
   Hawley W.A., 1988, Journal of the American Mosquito Control Association, V4, P1
   HEATH RR, 1992, J CHEM ECOL, V18, P1209, DOI 10.1007/BF00980075
   Hochedez P, 2006, EMERG INFECT DIS, V12, P1565, DOI 10.3201/eid1210.060495
   Hurst JL, 2001, NATURE, V414, P631, DOI 10.1038/414631a
   Klein SL, 2000, NEUROSCI BIOBEHAV R, V24, P627, DOI 10.1016/S0149-7634(00)00027-0
   KLINE DL, 1990, MED VET ENTOMOL, V4, P383, DOI 10.1111/j.1365-2915.1990.tb00455.x
   Lacroix R, 2009, MED VET ENTOMOL, V23, P160, DOI 10.1111/j.1365-2915.2009.00806.x
   LARRALDE C, 1995, J STEROID BIOCHEM, V52, P575, DOI 10.1016/0960-0760(95)00062-5
   Le Goff G, 2016, PARASITE VECTOR, V9, DOI 10.1186/s13071-016-1801-1
   Lehane MJ., 2005, BIOL BLOOD SUCKING I, DOI 10.1017/CBO9780511610493
   Lindh JM, 2008, J MED ENTOMOL, V45, P1039, DOI 10.1603/0022-2585(2008)45[1039:OROAGS]2.0.CO;2
   Lindsay S, 2000, LANCET, V355, P1972, DOI 10.1016/S0140-6736(00)02334-5
   Loke WM, 2009, J NUTR, V139, P2309, DOI 10.3945/jn.109.113613
   MILLAR JG, 1992, J AM MOSQUITO CONTR, V8, P11
   Morales-Montor J, 2004, J PARASITOL, V90, P531, DOI 10.1645/GE-113R3
   Nasirian H, 2006, J AM MOSQUITO CONTR, V22, P54, DOI 10.2987/8756-971X(2006)22[54:ABOASO]2.0.CO;2
   Novotny MV, 1999, P ROY SOC B-BIOL SCI, V266, P2017, DOI 10.1098/rspb.1999.0880
   OCONNELL RJ, 1981, BEHAV NEURAL BIOL, V31, P457, DOI 10.1016/S0163-1047(81)91533-8
   Pagès F, 2009, PLOS ONE, V4, DOI 10.1371/journal.pone.0004691
   Paupy C, 2009, MICROBES INFECT, V11, P1177, DOI 10.1016/j.micinf.2009.05.005
   Pitts RJ, 2014, ACTA TROP, V132, pS26, DOI 10.1016/j.actatropica.2013.09.005
   Pombi M, 2014, PARASITE VECTOR, V7, DOI 10.1186/s13071-014-0580-9
   Poonam S, 2002, MEM I OSWALDO CRUZ, V97, P359, DOI 10.1590/S0074-02762002000300015
   Rajanarayanan S, 2004, THERIOGENOLOGY, V61, P861, DOI 10.1016/j.theriogenology.2003.07.004
   Rosenblatt JS, 1998, HORM BEHAV, V33, P104, DOI 10.1006/hbeh.1998.1441
   Savage Harry M., 1995, Boletin de la Oficina Sanitaria Panamericana, V118, P473
   Scholte E.-J., 2007, Proceedings of the Netherlands Entomological Society Meeting, V18, P131
   Sivan A, 2015, PARASITOL RES, V114, P3539, DOI 10.1007/s00436-015-4634-5
   Soini HA, 2009, J CHEM ECOL, V35, P580, DOI 10.1007/s10886-009-9628-2
   Syed Z, 2009, P NATL ACAD SCI USA, V106, P18803, DOI 10.1073/pnas.0906932106
   Takken W, 1999, ANNU REV ENTOMOL, V44, P131, DOI 10.1146/annurev.ento.44.1.131
   TEAL PEA, 1986, J CHEM ECOL, V12, P107, DOI 10.1007/BF01045595
   Tuten HC, 2012, MED VET ENTOMOL, V26, P407, DOI 10.1111/j.1365-2915.2012.01012.x
   van Loon JJA, 2015, J CHEM ECOL, V41, P567, DOI 10.1007/s10886-015-0587-5
   Walker W, 1997, INFECT IMMUN, V65, P1119, DOI 10.1128/IAI.65.3.1119-1121.1997
   Xie L., 2019, PARASITE VECTOR, V12, P1
   Zhang JX, 2008, PHYSIOL BEHAV, V95, P388, DOI 10.1016/j.physbeh.2008.07.002
   Zhang JX, 2008, CHEM SENSES, V33, P611, DOI 10.1093/chemse/bjn028
   Zhang YH, 2011, CHEM SENSES, V36, P125, DOI 10.1093/chemse/bjq103
   Zhu F, 2013, INSECT BIOCHEM MOLEC, V43, P916, DOI 10.1016/j.ibmb.2013.07.008
   Zuk M, 1996, INT J PARASITOL, V26, P1009, DOI 10.1016/S0020-7519(96)80001-4
NR 71
TC 10
Z9 10
U1 0
U2 9
PU NATURE PORTFOLIO
PI BERLIN
PA HEIDELBERGER PLATZ 3, BERLIN, 14197, GERMANY
SN 2045-2322
J9 SCI REP-UK
JI Sci Rep
PD MAR 20
PY 2020
VL 10
IS 1
AR 5170
DI 10.1038/s41598-020-61925-z
PG 12
WC Multidisciplinary Sciences
WE Science Citation Index Expanded (SCI-EXPANDED)
SC Science & Technology - Other Topics
GA NF6PI
UT WOS:000563417100008
PM 32198359
OA Green Published, gold
DA 2025-07-26
ER

PT J
AU Abdullahi, IN
   Akande, AO
   Muhammed, Y
   Rogo, LD
   Oderinde, BS
AF Abdullahi, Idris Nasir
   Akande, Azeez Oyebanji
   Muhammed, Yusuf
   Rogo, Lawal Dahiru
   Oderinde, Bamidele Soji
TI Prevalence Pattern of Chikungunya Virus Infection in Nigeria: A Four
   Decade Systematic Review and Meta-analysis
SO PATHOGENS AND GLOBAL HEALTH
LA English
DT Review
DE Chikungunya; febrile illness; neglected disease; systematic review;
   Nigeria
ID FEBRILE PATIENTS; SEROPREVALENCE; FEVER; ANTIBODIES; EPIDEMIC; MALARIA;
   STATE
AB Chikungunya (CHIK) is a re-emerging and myo-arthritogenic arboviral infection that has affected significant global population. However, CHIK is a neglected disease in Nigeria. This study aimed to estimate the pooled prevalence pattern of CHIK virus infection in Nigeria. A systematic review of eligible articles was conducted from "PubMed", "Scopus", "Google Scholar" and "Web of Science", between January 1980 to February 2020. Peer-reviewed articles describing CHIKV infection in cross-sectional studies were systematically reviewed. Random-effect model was used to pool the prevalence of CHIKV infection and associated sociodemographic data reported from eligible studies. In total, there were 10 published articles on CHIKV infection. Of these, 7 were cross-sectional studies, which comprised of 1347 pooled participants. The pooled anti-CHIKV IgM and IgG seroprevalence were 26.7% (95% CI: 23.2 - 30.4) and 29.3% (95% CI: 26.2 -32.6), respectively. Of the pooled studies, there were 3.8% (95% CI: 2.0-6.4) CHIKV RNA positive cases and 46.1% prevalence of CHIKV neutralizing antibodies. Of the 6 geopolitical zones in Nigeria, Northeast had the highest serological evidence of CHIKV infection. There was a significance association between the prevalence of anti-CHIKV and geopolitical zones of Nigeria (chi(2)= 70.04; p<0.0001). Sex (p <0.0001; OR= 1.87 [1.47 - 2.38]) and level of education (p <0.0001; OR= 2.74 [1.89 - 3.95]) were significant risk factors for pooled anti-CHIKV IgM seropositivity. However, no significant association was found with other sociodemographic variables (p >0.05). Although there was paucity of data on CHIKV research in Nigeria, this meta-analysis revealed a high prevalence of CHIKV infection in the country.
C1 [Abdullahi, Idris Nasir; Akande, Azeez Oyebanji; Muhammed, Yusuf] Bayero Univ, Fac Clin Sci, Dept Med Microbiol & Parasitol, Kano, Nigeria.
   [Abdullahi, Idris Nasir] Ahmadu Bello Univ, Fac Allied Hlth Sci, Dept Med Lab Sci, Zaria, Nigeria.
   [Rogo, Lawal Dahiru] Bayero Univ, Fac Allied Hlth Sci, Dept Med Lab Sci, Kano, Nigeria.
   [Oderinde, Bamidele Soji] Univ Maiduguri, Fac Allied Hlth Sci, Dept Med Lab Sci, Maiduguri, Nigeria.
C3 Bayero University; Ahmadu Bello University; Bayero University
RP Abdullahi, IN (corresponding author), Ahmadu Bello Univ, Fac Allied Hlth Sci, Dept Med Lab Sci, Zaria, Nigeria.
EM eedris888@yahoo.com
RI Abdullahi, Idris Nasir/H-1943-2019
OI Abdullahi, Idris Nasir/0000-0002-5511-1272; Oderinde,
   Bamidele/0000-0003-4420-8607
CR Adesina O. A., 2017, African Journal of Microbiology Research, V11, P1136, DOI 10.5897/ajmr2017.8501
   ADESINA OA, 1991, TROP GEOGR MED, V43, P271
   Althouse BM, 2018, NAT COMMUN, V9, DOI 10.1038/s41467-018-03332-7
   [Anonymous], 2013, INT J MED MED SCI
   Ayorinde AF, 2016, J INFECT PUBLIC HEAL, V9, P52, DOI 10.1016/j.jiph.2015.06.009
   Baba M, 2013, J INFECT DEV COUNTR, V7, P51, DOI 10.3855/jidc.2411
   Bacci A, 2015, AM J TROP MED HYG, V92, P1133, DOI 10.4269/ajtmh.14-0092
   Hertz JT, 2012, AM J TROP MED HYG, V86, P171, DOI 10.4269/ajtmh.2012.11-0393
   Humphrey JM, 2017, PLOS NEGLECT TROP D, V11, DOI 10.1371/journal.pntd.0005707
   Kawle AP, 2017, J VECTOR DIS, V54, P35
   Kinimi Edson, 2018, Infection Ecology & Epidemiology, V8, P1553460, DOI 10.1080/20008686.2018.1553460
   Kolawole OM, 2017, BRAZ J INFECT DIS, V21, P365, DOI 10.1016/j.bjid.2016.12.007
   Kumar NP, 2011, MEM I OSWALDO CRUZ, V106, P912, DOI 10.1590/S0074-02762011000800003
   Mease LE, 2011, VIROL J, V8, DOI 10.1186/1743-422X-8-371
   Mohamed N, 2019, LIBYAN J MED, V14, DOI 10.1080/19932820.2018.1564511
   MOORE DL, 1974, ANN TROP MED PARASIT, V68, P59, DOI 10.1080/00034983.1974.11686925
   Olajiga OM, 2017, IMMUNOL INVEST, V46, P552, DOI 10.1080/08820139.2017.1319383
   Omatola CA, 2020, BRAZ J INFECT DIS, V24, P1, DOI 10.1016/j.bjid.2020.01.001
   Paixao ES, 2018, T ROY SOC TROP MED H, V112, P301, DOI 10.1093/trstmh/try063
   Pesko K, 2009, J MED ENTOMOL, V46, P395, DOI 10.1603/033.046.0228
   Rueda JC, 2019, EMERG MICROBES INFEC, V8, P1490, DOI 10.1080/22221751.2019.1678366
   Seck MC, 2019, PATHOGENS, V8, DOI 10.3390/pathogens8030113
   Simo FBN, 2019, PUBLIC HEALTH, V166, P79, DOI 10.1016/j.puhe.2018.09.027
   Staples JE, 2009, CLIN INFECT DIS, V49, P942, DOI 10.1086/605496
   TOMORI O, 1975, TROP GEOGR MED, V27, P413
   Udeze A. O., 2019, Nigerian Veterinary Journal, V40, P227
   Whiteman A, 2018, BMC PUBLIC HEALTH, V18, DOI 10.1186/s12889-018-6172-4
   Wong KZ, 2018, VIRUSES-BASEL, V10, DOI 10.3390/v10060294
   World Health Organization, 2019, Chikungunya Emergencies.
NR 29
TC 14
Z9 14
U1 0
U2 1
PU TAYLOR & FRANCIS LTD
PI ABINGDON
PA 2-4 PARK SQUARE, MILTON PARK, ABINGDON OR14 4RN, OXON, ENGLAND
SN 2047-7724
EI 2047-7732
J9 PATHOG GLOB HEALTH
JI Pathog. Glob. Health
PD APR 2
PY 2020
VL 114
IS 3
BP 111
EP 116
DI 10.1080/20477724.2020.1743087
EA MAR 2020
PG 6
WC Public, Environmental & Occupational Health; Parasitology; Tropical
   Medicine
WE Science Citation Index Expanded (SCI-EXPANDED)
SC Public, Environmental & Occupational Health; Parasitology; Tropical
   Medicine
GA LK6OV
UT WOS:000524019000001
PM 32191166
OA Green Published
DA 2025-07-26
ER

PT J
AU Francis, S
   Crawford, J
   McKenzie, S
   Campbell, T
   Wright, D
   Hamilton, T
   Huntley-Jones, S
   Spence, S
   Belemvire, A
   Alavi, K
   Gutierrez, CT
AF Francis, Sheena
   Crawford, Jervis
   McKenzie, Sashell
   Campbell, Towanna
   Wright, Danisha
   Hamilton, Trevann
   Huntley-Jones, Sherine
   Spence, Simone
   Belemvire, Allison
   Alavi, Kristen
   Gutierrez, Carolina Torres
TI Comparative toxicity of larvicides and growth inhibitors on Aedes
   aegypti from select areas in Jamaica
SO ROYAL SOCIETY OPEN SCIENCE
LA English
DT Article
DE Aedes aegypti; insecticide resistance; temephos; Bti; growth inhibitors;
   Jamaica
ID INSECTICIDE RESISTANCE; ISRAELENSIS BTI; DIFLUBENZURON; REGULATORS;
   DIPTERA; DENGUE; PYRIPROXYFEN; POPULATIONS; CULICIDAE; VECTORS
AB Insecticide resistance has become problematic in tropical and subtropical regions, where Aedes mosquitoes and Aedes-borne arboviral diseases thrive. With the recent occurrence of chikungunya and the Zika virus in Jamaica, the Ministry of Health and Wellness, Jamaica, partnered with the United States Agency for International Development to implement multiple intervention activities to reduce the Aedes aegypti populations in seven parishes across the island and to assess the susceptibility of collected samples to various concentrations of temephos, Bacillus thuringiensis subsp. israelensis, (Bti), diflubenzuron and methoprene. Of the insecticides tested, only temephos has been used in routine larviciding activities in the island. The results showed that only temephos at concentrations 0.625 ppm and Bti at concentrations 6-8 ppm were effective at causing 98-100% mortality of local Ae. aegypti at 24 h exposure. Surprisingly, the growth inhibitors diflubenzuron and methoprene had minimal effect at preventing adult emergence in Ae. aegypti larvae in the populations tested. The results demonstrate the need for insecticide resistance testing as a routine part of vector control monitoring activies in order to determine useful tools that may be incorporated to reduce the abundance of Ae. aegypti.
C1 [Francis, Sheena; Wright, Danisha] Univ West Indies, Nat Prod Inst, Mona, Jamaica.
   [Francis, Sheena] Abt Associates Inc, 70 Half Way Tree Rd, Kingston, Jamaica.
   [Francis, Sheena; Crawford, Jervis; McKenzie, Sashell; Campbell, Towanna; Wright, Danisha; Hamilton, Trevann] Zika AIRS Project Jamaica, 70 Half Way Tree Rd, Kingston, Jamaica.
   [Huntley-Jones, Sherine] Minist Hlth & Wellness, Vector Control Unit, Kingston, Jamaica.
   [Spence, Simone] Minist Hlth & Wellness, Hlth Promot & Protect, Kingston, Jamaica.
   [Belemvire, Allison] USAID, Bur Global Hlth, Off Infect Dis, Arlington, TX USA.
   [Alavi, Kristen] USAID, Washington, DC USA.
   [Gutierrez, Carolina Torres] Abt Associates Inc, IDD, Rockville, MD 20852 USA.
C3 University West Indies Mona Jamaica; United States Agency for
   International Development (USAID); United States Agency for
   International Development (USAID); ABT Associates
RP Francis, S (corresponding author), Univ West Indies, Nat Prod Inst, Mona, Jamaica.; Francis, S (corresponding author), Abt Associates Inc, 70 Half Way Tree Rd, Kingston, Jamaica.; Francis, S (corresponding author), Zika AIRS Project Jamaica, 70 Half Way Tree Rd, Kingston, Jamaica.; Gutierrez, CT (corresponding author), Abt Associates Inc, IDD, Rockville, MD 20852 USA.
EM sheena.francis02@uwimona.edu.jm; aniloract@gmail.com
RI Francis, Sheena/AAA-9461-2019
OI Francis, Sheena/0000-0002-2240-8627
FU United States Agency for International Development (USAID)
   [AID-GHN-I-00-09-00013, AID-OAA-TO-14-00035]
FX The activities of Zika AIRS project Jamaica were funded by United States
   Agency for International Development (USAID), Contract no.
   AID-GHN-I-00-09-00013; Task Order AID-OAA-TO-14-00035.
CR Abbott WS, 1925, J ECON ENTOMOL, V18, P265, DOI 10.1093/jee/18.2.265a
   ALI A, 1995, J AM MOSQUITO CONTR, V11, P72
   [Anonymous], 1981, INSTRUCTIONS DETERMI
   ARIAS JR, 1975, J MED ENTOMOL, V12, P309, DOI 10.1093/jmedent/12.3.309
   Braga I, 2005, MEM I OSWALDO CRUZ, V100, P435, DOI 10.1590/S0074-02762005000400016
   Brogdon WG, 1998, EMERG INFECT DIS, V4, P605, DOI 10.3201/eid0404.980410
   Brown Michelle G., 2009, Human Antibodies, V18, P123, DOI 10.3233/HAB-2009-0207
   Cornel AJ, 2000, J AM MOSQUITO CONTR, V16, P223
   FOURNET F, 1993, J AM MOSQUITO CONTR, V9, P426
   Francis S, 2020, DRYAD DIGITAL REPOSI, DOI [10.5061/dryad.g1jwstqn5, DOI 10.5061/DRYAD.G1JWSTQN5]
   Francis S, 2017, PLOS ONE, V12, DOI 10.1371/journal.pone.0179673
   Guidi V, 2011, APPL ENVIRON MICROB, V77, P3663, DOI 10.1128/AEM.00132-11
   Hemingway J, 2000, ANNU REV ENTOMOL, V45, P371, DOI 10.1146/annurev.ento.45.1.371
   Kamal Hany A, 2010, J Egypt Soc Parasitol, V40, P565
   Lacey LA, 2007, J AM MOSQUITO CONTR, V23, P133, DOI 10.2987/8756-971X(2007)23[133:BTSIAB]2.0.CO;2
   Marcombe S, 2011, AM J TROP MED HYG, V84, P118, DOI 10.4269/ajtmh.2011.10-0335
   Paeporn P., 2005, Dengue Bulletin, V29, P210
   PAHO/WHO, 2017, ZIK EP REP JAM
   PAHO-Pan American Health Organization, 2019, TECHN DOC IMPL INT B
   Paris M, 2011, PEST MANAG SCI, V67, P122, DOI 10.1002/ps.2046
   Paul A, 2005, J AM MOSQUITO CONTR, V21, P305, DOI 10.2987/8756-971X(2005)21[305:IRICPF]2.0.CO;2
   Polson KA, 2011, ACTA TROP, V117, P31, DOI 10.1016/j.actatropica.2010.09.005
   Rawlins S C, 1998, Rev Panam Salud Publica, V4, P243
   RAWLINS SC, 1995, J AM MOSQUITO CONTR, V11, P59
   Ritchie SA, 2010, AM J TROP MED HYG, V82, P1053, DOI 10.4269/ajtmh.2010.09-0603
   Seccacini E, 2008, J AM MOSQUITO CONTR, V24, P608, DOI 10.2987/5738.1
   Seccacini E, 2008, J AM MOSQUITO CONTR, V24, P398, DOI 10.2987/5697.1
   Tetreau G, 2013, ARCH INSECT BIOCHEM, V82, P71, DOI 10.1002/arch.21076
   Webster-Kerr KR, 2016, W INDIAN MED J, V65, P243, DOI 10.7727/wimj.2016.488
   Webster-Kerr K, 2011, TROP MED INT HEALTH, V16, P298, DOI 10.1111/j.1365-3156.2010.02700.x
   (WHO) World Health Organization, 1996, CTDWHOPESIC961, P32
   World Health Organization, 2005, WHO multi-country study on women's health and domestic violence against women
   Zheng ML, 2015, PARASITE VECTOR, V8, DOI 10.1186/s13071-015-0951-x
NR 33
TC 4
Z9 4
U1 1
U2 6
PU ROYAL SOC
PI LONDON
PA 6-9 CARLTON HOUSE TERRACE, LONDON SW1Y 5AG, ENGLAND
SN 2054-5703
J9 ROY SOC OPEN SCI
JI R. Soc. Open Sci.
PD MAR 18
PY 2020
VL 7
IS 3
AR 192041
DI 10.1098/rsos.192041
PG 11
WC Multidisciplinary Sciences
WE Science Citation Index Expanded (SCI-EXPANDED)
SC Science & Technology - Other Topics
GA LD0LV
UT WOS:000525725500001
PM 32269812
OA Green Published, gold
DA 2025-07-26
ER

PT J
AU Cruvinel, VRN
   Zolnikov, TR
   Obara, MT
   de Oliveira, VTL
   Vianna, EN
   do Santos, FSG
   de Oliveira, KC
   Scott, JA
AF Nogueira Cruvinel, Vanessa Resende
   Zolnikov, Tara Rava
   Obara, Marcos Takashi
   Lopes de Oliveira, Valmir Teotonio
   Vianna, Elisa Neves
   Ganem do Santos, Fabiana Sherine
   de Oliveira, Kenia Cristina
   Scott, James A.
TI Vector-borne diseases in waste pickers in Brasilia, Brazil
SO WASTE MANAGEMENT
LA English
DT Article
DE Dengue fever; Arbovirus infections, waterborne diseases; Occupational
   health; Social conditions; Garbage
ID DENGUE
AB Solid waste management is a challenge in developing countries. The Structural dump in Brasilia, Brazil, was the largest Latin American open-air dump until its closure in 2018. Thus, this study sought to investigate the prevalence of self-reported dengue, Zika and Chikungunya arbovirus infections in waste pickers who worked at the dumpsite and assess its association with the sanitary conditions in their residences and workplaces. This research used a mixed methods study using a questionnaire for the quantitative method and semi-structured interviews for the qualitative portion. A cross-sectional, observational, epidemiological study along with a phenomenological study were carried out to characterize socio environmental, occupational and health-related aspects to vector-borne diseases in Structural dumpsite in Brazil. Of the 1,025 respondents, 301 (29.2%) reported to have gotten sick from dengue, Zika or chikungunya fevers. We found significant associations between place of residence of waste pickers (p = 0,003) and the work conditions, use of personal protective equipment (p < 0.001) and weekly workload (p = 0.04) and occurrence of vector-borne disease. Results were confirmed by qualitative data and geo-referencing, in relation to location of their homes and proximity to the dumpsite, as well as through the vulnerability due to their working conditions. This research confirms that waste pickers are highly susceptible to vector-borne diseases; this situation that needs to be immediately addressed by interdisciplinary and intersectoral approaches in waste management and public health. This information confirms vulnerability of waste pickers to diseases transmitted by Ae. aegypti mosquito as a result of sanitary conditions at their residence and workplace. (C) 2020 Elsevier Ltd. All rights reserved.
C1 [Nogueira Cruvinel, Vanessa Resende; Obara, Marcos Takashi; Lopes de Oliveira, Valmir Teotonio] Univ Brasilia, Fac Ceilandia, Brasilia, DF, Brazil.
   [Zolnikov, Tara Rava] Natl Univ, San Diego, CA USA.
   [Vianna, Elisa Neves] Minist Hlth, Gen Coordinat Natl Programs Control & Prevent Mal, Brasilia, DF, Brazil.
   [Ganem do Santos, Fabiana Sherine] Univ AutOnoma Barcelona, Barcelona, Spain.
   [Ganem do Santos, Fabiana Sherine] Fac Med, Barcelona, Spain.
   [de Oliveira, Kenia Cristina] Secretariat State Hlth Fed Dist, Brasilia, DF, Brazil.
   [de Oliveira, Kenia Cristina] Univ Brasilia, Brasilia, DF, Brazil.
   [Scott, James A.] Univ Toronto, Dalla Lana Sch Publ Hlth, Div Occupat & Environm Hlth, Toronto, ON, Canada.
C3 Universidade de Brasilia; National University (California); Autonomous
   University of Barcelona; University of Barcelona; Universidade de
   Brasilia; University of Toronto
RP Cruvinel, VRN (corresponding author), Campus Univ Ctr Metropolitano, Brasilia, DF, Brazil.
EM vanessacruvinel@unb.br; james.scott@utoronto.ca
RI Scott, James Alexander/A-8598-2011; Scott, James/A-8598-2011; Vianna,
   Elisa/AFS-7539-2022; Ganem, Fabiana/HNJ-4830-2023; Ganem dos Santos,
   Fabiana Sherine/HNJ-4830-2023
OI Scott, James Alexander/0000-0002-5073-0832; Vianna, Elisa
   Neves/0000-0003-2793-5298; Ganem dos Santos, Fabiana
   Sherine/0000-0002-7185-7111; Takashi Obara, Marcos/0000-0001-6872-0096
FU University of Brasilia; School of Health Sciences (ESCS); Government of
   the Federal District (GDF); State Secretariat of Health of the Federal
   District, Brasilia (SESDF); Primary Healthcare Center; National Council
   for Scientific and Technological Development (CNPQ)
FX The authors wish to express their thanks to certain Brazilian
   institutions, without whose support it would not have been possible to
   carry out this study: the University of Brasilia, where the Brazilian
   lecturers and researchers work; the partnership with School of Health
   Sciences (ESCS); the Government of the Federal District (GDF) and State
   Secretariat of Health of the Federal District, Brasilia (SESDF); the
   Primary Healthcare Center where the study was carried out, its managers
   and the professionals who participated; The collaborator of the "Stop,
   Think and Discard"project; The Federal District's Urban Cleaning
   Service, Solid Waste Recycling Cooperatives, the waste pickers who
   participated in the study, and the National Council for Scientific and
   Technological Development (CNPQ), which supported one axis of the study
   by providing a post-doctoral internship grant.
CR Achee NL, 2019, PLOS NEGLECT TROP D, V13, DOI 10.1371/journal.pntd.0007275
   Achee NL, 2019, PLOS NEGLECT TROP D, V13, DOI 10.1371/journal.pntd.0006822
   [Anonymous], 2009, DENG GUID DIAGN TREA
   [Anonymous], 2017, HEGEMONIA
   [Anonymous], PESQ DISTR AM DOM CO
   [Anonymous], NR6 MIN LAB
   [Anonymous], DESCR DOENC
   [Anonymous], LEV RAP IND AED LIRA
   [Anonymous], POLITICA NACL RESIDU
   [Anonymous], ELIFE
   [Anonymous], REVISTATEXTOS CONTEX
   [Anonymous], GDF SAL SIT SAUD DIS
   [Anonymous], BRAZIL REV SOC BRA M
   [Anonymous], SAUDE BM SS V ANALIS
   [Anonymous], B EP DISTR FED 2018
   [Anonymous], PLOS NEGLECTED TROP
   Caprara A, 2009, CAD SAUDE PUBLICA, V25, pS125, DOI 10.1590/S0102-311X2009001300012
   Creswell J., 2014, RES DESIGN QUALITATI, DOI DOI 10.3109/08941939.2012.723954
   Cruvinel VRN, 2019, WASTE MANAGE, V99, P71, DOI 10.1016/j.wasman.2019.08.035
   Dieng H, 2018, ENVIRON SCI POLLUT R, V25, P13833, DOI 10.1007/s11356-017-1078-8
   Dieng H, 2017, ACTA TROP, V169, P84, DOI 10.1016/j.actatropica.2017.01.022
   Hay SI, 2017, LANCET, V390, P1260, DOI 10.1016/S0140-6736(17)32130-X
   Hays D.G., 2012, Qualitative Inquiry in Clinical and Educational Settings
   Medronho RA, 2009, AM J TROP MED HYG, V80, P401, DOI 10.4269/ajtmh.2009.80.401
   Moustakas C., 1994, Phenomenological Research Methods, P180, DOI 10.4135/9781412995658
   Cruvinel VRN, 2019, BMC PUBLIC HEALTH, V19, DOI 10.1186/s12889-019-6879-x
   Costa IMP, 2016, EPIDEMIOL SERV SAUDE, V25, P735, DOI [10.5123/s1679-49742016000400007, 10.5123/S1679-49742016000400007]
   Quintero J, 2014, BMC INFECT DIS, V14, DOI 10.1186/1471-2334-14-38
   Stanaway JD, 2016, LANCET INFECT DIS, V16, P712, DOI 10.1016/S1473-3099(16)00026-8
   Tauil Pedro Luiz, 2002, Cad. Saúde Pública, V18, P867, DOI 10.1590/S0102-311X2002000300035
   Virgem M R C D., 2014, REV SUBJETIVIDADES, V14, P42
   W. H. Organization, 2016, WORLD HLTH ORG, V37, P323
   Zolnikov TR, 2018, WASTE MANAGE, V80, P26, DOI 10.1016/j.wasman.2018.08.047
NR 33
TC 24
Z9 28
U1 0
U2 9
PU PERGAMON-ELSEVIER SCIENCE LTD
PI OXFORD
PA THE BOULEVARD, LANGFORD LANE, KIDLINGTON, OXFORD OX5 1GB, ENGLAND
SN 0956-053X
EI 1879-2456
J9 WASTE MANAGE
JI Waste Manage.
PD MAR 15
PY 2020
VL 105
BP 223
EP 232
DI 10.1016/j.wasman.2020.02.001
PG 10
WC Engineering, Environmental; Environmental Sciences
WE Science Citation Index Expanded (SCI-EXPANDED)
SC Engineering; Environmental Sciences & Ecology
GA KW0IL
UT WOS:000520856700022
PM 32087540
DA 2025-07-26
ER

PT J
AU Stegmann-Planchard, S
   Gallian, P
   Tressières, B
   Leparc-Goffart, I
   Lannuzel, A
   Signaté, A
   Laouénan, C
   Cabié, A
   Hoen, B
AF Stegmann-Planchard, Sophie
   Gallian, Pierre
   Tressieres, Benoit
   Leparc-Goffart, Isabelle
   Lannuzel, Annie
   Signate, Aissatou
   Laouenan, Cedric
   Cabie, Andre
   Hoen, Bruno
TI Chikungunya, a Risk Factor for Guillain-Barre Syndrome
SO CLINICAL INFECTIOUS DISEASES
LA English
DT Article
DE chikungunya virus; chikungunya infection; Guillain-Barre syndrome;
   case-control study
ID PATHOGENESIS; OUTBREAK
AB In a matched case-control study where 24 cases developed Guillain-Barre syndrome (GBS) during the 2014 chikungunya outbreak in the French West Indies and 72 controls were blood donors during the same period, chikungunya infection was a risk factor for GBS (odds ratio, 8.3; 95% confidence interval, 2.3-29.7; P = .001).
C1 [Stegmann-Planchard, Sophie] Ctr Hosp Louis Constant Fleming, Unite Malad Infect, St Martin Dheres, France.
   [Stegmann-Planchard, Sophie; Tressieres, Benoit] Ctr Invest Clin Antilles Guyane, INSERM, CIC 1424, Pointe A Pitre, Guadeloupe, France.
   [Gallian, Pierre] Etab Francais Sang, St Denis, France.
   [Gallian, Pierre] Aix Marseille Univ, Unite Virus Emergents, Inserm 1207, IRD 190,IHU Mediterranee Infect, Marseille, France.
   [Leparc-Goffart, Isabelle] Errit IRBA HIA Laveran, Ctr Natl Reference Arbovirus, Marseille, France.
   [Lannuzel, Annie] Ctr Hosp Univ Pointe A Pitre, Serv Neurol, Pointe A Pitre, Guadeloupe, France.
   [Signate, Aissatou] Ctr Hosp Univ Martinique, Serv Neurol, Fort De France, Martinique, France.
   [Laouenan, Cedric] Univ Paris Diderot, Sorbonne Paris Cite, INSERM, IAME,UMR 1137, Paris, France.
   [Laouenan, Cedric] Hop Bichat Claude Bernard, AP HP, INSERM, Ctr Invest Clin,EC 1425, Paris, France.
   [Laouenan, Cedric] Hop Bichat Claude Bernard, AP HP, Dept Epidemiol Biostat & Rech Clin, Paris, France.
   [Cabie, Andre] Ctr Hosp Univ Martinique, Ctr Invest Clin Antilles Guyane, INSERM, CIC 1424, Fort De France, Martinique, France.
   [Cabie, Andre] Ctr Hosp Univ Martinique, Serv Malad Infect & Trop, Fort De France, Martinique, France.
   [Cabie, Andre] Univ Antilles, EA 4537, Fort De France, Martinique, France.
   [Hoen, Bruno] Ctr Hosp Univ Guadeloupe, Ctr Invest Clin Antilles Guyane, INSERM, CIC 1424, Pointe A Pitre, Guadeloupe, France.
   [Hoen, Bruno] Ctr Hosp Univ Guadeloupe, Serv Malad Infect & Trop, Dermatol, Mad Interne, Pointe A Pitre, Guadeloupe, France.
   [Hoen, Bruno] Univ Antilles, EA 4537, Pointe A Pitre, Guadeloupe, France.
C3 Institut National de la Sante et de la Recherche Medicale (Inserm);
   Institut National de la Sante et de la Recherche Medicale (Inserm);
   Aix-Marseille Universite; Institut de Recherche pour le Developpement
   (IRD); CHU Guadeloupe; CHU Martinique; Institut National de la Sante et
   de la Recherche Medicale (Inserm); Universite Paris Cite; Institut
   National de la Sante et de la Recherche Medicale (Inserm); Universite
   Paris Cite; Assistance Publique Hopitaux Paris (APHP); Hopital
   Universitaire Bichat-Claude Bernard - APHP; Assistance Publique Hopitaux
   Paris (APHP); Universite Paris Cite; Hopital Universitaire Bichat-Claude
   Bernard - APHP; CHU Martinique; Institut National de la Sante et de la
   Recherche Medicale (Inserm); CHU Martinique; Institut National de la
   Sante et de la Recherche Medicale (Inserm); CHU Guadeloupe; CHU
   Guadeloupe; Universite des Antilles
RP Hoen, B (corresponding author), Univ Med Ctr Nancy, Dept Infect Dis & Trop Med, F-54511 Vandoeuvre Les Nancy, France.
EM bruno.hoen@inserm.fr
RI TRESSIERES, Benoit/ABH-1085-2020; Laouenan, Cedric/E-1157-2019; Hoen,
   Bruno/KPB-4064-2024; lannuzel, annie/AAB-6253-2021
OI Lannuzel, Annie/0000-0003-4084-8674; Cabie, Andre/0000-0003-0117-3061
FU Service de Maladies Infectieuses et Tropicales, Centre Hospitalier
   Universitaire de Pointe-a-Pitre, Guadeloupe, France; Service de Medecine
   A, Centre Hospitalier Universitaire de Pointe-a-Pitre, Guadeloupe,
   France; Sante Publique France Antilles; Institut Pasteur, Guadeloupe,
   France; Institut National de la Sante et de la Recherche Medicale
   Research and Action Targeting Emerging Infectious Disease (REACTing)
   Network
FX The authors are indebted to Stephanie Balavoine, Kinda Schepers, and
   Elodie Curlier, Service de Maladies Infectieuses et Tropicales, Centre
   Hospitalier Universitaire de Pointe-a-Pitre, Guadeloupe, France; Thierry
   Messiaen, Service de Medecine A, Centre Hospitalier Universitaire de
   Pointe-a-Pitre, Guadeloupe, France; and Mathilde Pircher, Service de
   Maladies Infectieuses et Tropicales, Centre Hospitalier Universitaire de
   Martinique, Martinique, France, for their assistance in collecting case
   data. They thank Sylvie Cassadou, Sante Publique France Antilles; Fatiha
   Najioullah, Laboratoire de Virologie, Centre Hospitalier Universitaire
   de Martinique, Martinique, France; and Stephanie Guyomard, Institut
   Pasteur, Guadeloupe, France, for their collaboration. They are also
   grateful to Francoise Maire, Etablissement Francais du Sang
   Guadeloupe-Guyane, Pointe-a-Pitre, and to Pascale Richard, Etablissement
   Francais du Sang Martinique, Fort-de-France, for their assistance. They
   also thank the Institut National de la Sante et de la Recherche Medicale
   Research and Action Targeting Emerging Infectious Disease (REACTing)
   Network for their support.
CR [Anonymous], 2010, Guideline on missing data in confirmatory clinical trials
   Balavoine S, 2017, AM J TROP MED HYG, V97, P356, DOI 10.4269/ajtmh.15-0753
   Couderc T, 2015, ANTIVIR RES, V121, P120, DOI 10.1016/j.antiviral.2015.07.002
   Dorléans F, 2018, AM J TROP MED HYG, V98, P1819, DOI 10.4269/ajtmh.16-0719
   Gallian P, 2017, PLOS NEGLECT TROP D, V11, DOI 10.1371/journal.pntd.0005254
   Hughes RAC, 2016, BRAIN, V139, P3041, DOI 10.1093/brain/aww247
   Lebrun G, 2009, EMERG INFECT DIS, V15, P495, DOI 10.3201/eid1503.071482
   Oehler E, 2015, EUROSURVEILLANCE, V20, P13, DOI 10.2807/1560-7917.ES.2015.20.48.30079
   Prat CM, 2014, EMERG INFECT DIS, V20, P2129, DOI 10.3201/eid2012.141269
   Ramon-Pardo, 2015, WKLY EPIDEMIOL REC, V33, P410
   Singh SS, 2008, EPIDEMIOL INFECT, V136, P1277, DOI 10.1017/S0950268807009739
   Thiberville SD, 2013, ANTIVIR RES, V99, P345, DOI 10.1016/j.antiviral.2013.06.009
   Wielanek AC, 2007, NEUROLOGY, V69, P2105, DOI 10.1212/01.wnl.0000277267.07220.88
   Willison HJ, 2016, LANCET, V388, P717, DOI 10.1016/S0140-6736(16)00339-1
NR 14
TC 18
Z9 18
U1 0
U2 10
PU OXFORD UNIV PRESS INC
PI CARY
PA JOURNALS DEPT, 2001 EVANS RD, CARY, NC 27513 USA
SN 1058-4838
EI 1537-6591
J9 CLIN INFECT DIS
JI Clin. Infect. Dis.
PD MAR 15
PY 2020
VL 70
IS 6
BP 1233
EP 1235
DI 10.1093/cid/ciz625
PG 3
WC Immunology; Infectious Diseases; Microbiology
WE Science Citation Index Expanded (SCI-EXPANDED)
SC Immunology; Infectious Diseases; Microbiology
GA KS8IJ
UT WOS:000518549900037
PM 31290540
DA 2025-07-26
ER

PT J
AU Blackstock, DJ
   Goh, A
   Shetty, S
   Fabozzi, G
   Yang, R
   Ivleva, VB
   Schwartz, R
   Horwitz, J
AF Blackstock, Daniel J.
   Goh, Alvenne
   Shetty, Shamitha
   Fabozzi, Giulia
   Yang, Rong
   Ivleva, Vera B.
   Schwartz, Richard
   Horwitz, Joseph
TI Comprehensive Flow Cytometry Analysis of PEI-Based Transfections for
   Virus-Like Particle Production
SO RESEARCH
LA English
DT Article
ID RECOMBINANT PROTEIN-PRODUCTION; GENE-EXPRESSION; CELLS; DNA; DELIVERY
AB The generation of stable clones for biomolecule production is a common but lengthy and labor-intensive process. For complex molecules, such as viruses or virus-like particles (VLPs), the timeline becomes even more cumbersome. Thus, in the early stages of development, transient production methods serve as a reasonable alternative to stable clone construction. In this work, an investigation of a polyethylenimine- (PEI-) based transfection method for the transient production of Chikungunya (Chik) VLPs, a vaccine candidate molecule, was undertaken. This effort focuses on tracking cell population responses during transfection, understanding how process changes affect these responses, and monitoring patterns in cell performance over the culture duration. Plasmid labeling and VLP staining were employed to comprehensively track cells via flow cytometry and to draw correlations between plasmid DNA (pDNA) uptake and the resulting VLP expression. The method detected high transfection efficiency (>= 97%) in all samples tested and demonstrated the capability to track kinetics of plasmid-cell binding. With varied transfection cell concentrations, the pDNA binding kinetics are altered and saturation binding is observed in the lowest cell concentration sample tested in less than 3 hours of incubation. Interestingly, in all samples, the flow cytometry analysis of relative pDNA amount versus VLP expression staining showed that cells which contained fewer pDNA complexes resulted in the highest levels of VLP stain. Finally, to determine the potential breadth of our observations, we compared daily expression patterns of ChikVLP with a reporter, monomeric GFP molecule. The similarities detected suggest the interpretations presented here to likely be more broadly informative and applicable to PEI-based transient production of additional biological products as well.
C1 [Blackstock, Daniel J.; Goh, Alvenne; Shetty, Shamitha; Fabozzi, Giulia; Yang, Rong; Ivleva, Vera B.; Schwartz, Richard; Horwitz, Joseph] NIAID, Vaccine Prod Program Lab, Vaccine Res Ctr, NIH, Gaithersburg, MD 20878 USA.
C3 National Institutes of Health (NIH) - USA; NIH National Institute of
   Allergy & Infectious Diseases (NIAID)
RP Blackstock, DJ (corresponding author), NIAID, Vaccine Prod Program Lab, Vaccine Res Ctr, NIH, Gaithersburg, MD 20878 USA.
EM daniel.blackstock@nih.gov
RI ; S, Shamitha/KFB-8457-2024
OI Shetty, Shamitha/0000-0001-8771-5225; 
FU Vaccine Research Center (VRC); National Institute of Allergy and
   Infectious Diseases (NIAID); National Institutes of Health (NIH)
FX We would like to thank Dr. Payal Biswas (Merck) for technical support,
   Dr. Frank Arnold for administrative support, Dr. Paula Lei, and Dr.
   Jonathan Cooper (Vaccine Production Program-NIH) for analytical support
   on this project. This work was supported by the intramural research
   program of the Vaccine Research Center (VRC), National Institute of
   Allergy and Infectious Diseases (NIAID), and National Institutes of
   Health (NIH).
CR Adan A, 2017, CRIT REV BIOTECHNOL, V37, P163, DOI 10.3109/07388551.2015.1128876
   Akahata W, 2012, J VIROL, V86, P8879, DOI 10.1128/JVI.00370-12
   Akahata W, 2010, NAT MED, V16, P334, DOI 10.1038/nm.2105
   Backliwal G, 2008, BIOTECHNOL BIOENG, V99, P721, DOI 10.1002/bit.21596
   Baldi L, 2007, BIOTECHNOL LETT, V29, P677, DOI 10.1007/s10529-006-9297-y
   Baldi L, 2012, METHODS MOL BIOL, V801, P13, DOI 10.1007/978-1-61779-352-3_2
   Biswas P., 2015, BMC P, V9
   Carpentier E, 2007, J BIOTECHNOL, V128, P268, DOI 10.1016/j.jbiotec.2006.10.014
   Cervera L, 2017, BIOTECHNOL BIOENG, V114, P2507, DOI 10.1002/bit.26367
   Chang LJ, 2014, LANCET, V384, P2046, DOI 10.1016/S0140-6736(14)61185-5
   CLEVELAND DW, 1989, CELL MOTIL CYTOSKEL, V14, P147, DOI 10.1002/cm.970140125
   Doyle Stephen R, 2007, Genet Vaccines Ther, V5, P11, DOI 10.1186/1479-0556-5-11
   Ehrhardt C., 2006, Signal Transduction, V6, P179, DOI [10.1002/sita.200500073, DOI 10.1002/SITA.200500073]
   Hong JS, 2019, BIOTECHNOL PROGR, V35, DOI 10.1002/btpr.2831
   Hsu CYM, 2012, NAT PROTOC, V7, P935, DOI 10.1038/nprot.2012.038
   Jin L, 2014, THERANOSTICS, V4, P240, DOI 10.7150/thno.6914
   Kaestner L, 2015, BIOORG MED CHEM LETT, V25, P1171, DOI 10.1016/j.bmcl.2015.01.018
   Kim TK, 2010, ANAL BIOANAL CHEM, V397, P3173, DOI 10.1007/s00216-010-3821-6
   Lechardeur D, 2005, ADV DRUG DELIVER REV, V57, P755, DOI 10.1016/j.addr.2004.12.008
   Mehier-Humbert S, 2005, ADV DRUG DELIVER REV, V57, P733, DOI 10.1016/j.addr.2004.12.007
   Pfeifer A, 2001, ANNU REV GENOM HUM G, V2, P177, DOI 10.1146/annurev.genom.2.1.177
   Schaffer DV, 2000, BIOTECHNOL BIOENG, V67, P598, DOI 10.1002/(SICI)1097-0290(20000305)67:5<598::AID-BIT10>3.0.CO;2-G
   Shaddeau AW, 2019, ANAL CHEM, V91, P6430, DOI 10.1021/acs.analchem.9b00095
   Simon Fabrice, 2011, Curr Infect Dis Rep, V13, P218, DOI 10.1007/s11908-011-0180-1
   Slattum PS, 2003, MOL THER, V8, P255, DOI 10.1016/S1525-0016(03)00152-7
   STRAUSS JH, 1994, MICROBIOL REV, V58, P491, DOI 10.1128/MMBR.58.3.491-562.1994
   Sun SY, 2013, ELIFE, V2, DOI 10.7554/eLife.00435
   Yang GC, 2019, VACCINE, V37, P3142, DOI 10.1016/j.vaccine.2019.04.089
   Zustiak MP, 2014, BIOTECHNOL J, V9, P1164, DOI 10.1002/biot.201300468
NR 29
TC 3
Z9 4
U1 0
U2 6
PU AMER ASSOC ADVANCEMENT SCIENCE
PI WASHINGTON
PA 1200 NEW YORK AVE, NW, WASHINGTON, DC 20005 USA
SN 2096-5168
EI 2639-5274
J9 RESEARCH-CHINA
JI Research
PD MAR 13
PY 2020
VL 2020
AR 1387402
DI 10.34133/2020/1387402
PG 10
WC Multidisciplinary Sciences
WE Science Citation Index Expanded (SCI-EXPANDED)
SC Science & Technology - Other Topics
GA LF2JN
UT WOS:000527249600001
PM 32259105
OA gold, Green Published
DA 2025-07-26
ER

PT J
AU Hayd, RLN
   Moreno, MR
   Naveca, F
   Amdur, R
   Suchowiecki, K
   Watson, H
   Firestein, GS
   Simon, G
   Chang, AY
AF Hayd, Ramao Luciano Nogueira
   Moreno, Maony Rodrigues
   Naveca, Felipe
   Amdur, Richard
   Suchowiecki, Karol
   Watson, Hugh
   Firestein, Gary S.
   Simon, Gary
   Chang, Aileen Y.
TI Persistent chikungunya arthritis in Roraima, Brazil
SO CLINICAL RHEUMATOLOGY
LA English
DT Article
DE Amazon region; Chikungunya; Rheumatoid arthritis
ID REGULATORY T-CELLS; DISEASE
AB Background The Amazon region of Brazil experienced a large epidemic of East Central South African (ECSA) chikungunya virus (CHIKV) in 2017 and continuous transmission of CHIKV persists. The impact of chronic arthritis caused by ECSA CHIKV is unknown. Objective The study aim was to describe the duration, severity, and characteristics of CHIKV arthritis in Roraima, Brazil, in comparison with local controls to further understand the long-term rheumatologic impact of ECSA CHIKV infection. Methods We performed a cross-sectional analysis comparing clinical arthritis outcomes among 40 cases with chronic (> 3 months) arthritis attributed to their CHIKV disease (n = 40) with control participants who were exposed to CHIKV but did not develop chronic arthritis (n = 40), rheumatoid arthritis controls (n = 40), and healthy controls lacking CHIKV exposure and arthritis (n = 40). Findings Our primary finding is that over 2 years post-infection, patients report moderate arthritis disease severity comparable with rheumatoid arthritis with the most significant impact on decreased quality of life from pain. Main conclusions These findings suggest that chronic arthritis caused by ECSA CHIKV infection has had a moderate impact in the Americas.
C1 [Hayd, Ramao Luciano Nogueira; Moreno, Maony Rodrigues] Univ Fed Roraima, Lab Parasitol & Vetores Amazonia, Curso Enfermagem, Ctr Ciencias Saude, Boa Vista, RR, Brazil.
   [Naveca, Felipe] Fiocruz MS, Lab Ecol Doencas Transmissiveis Amazonia, Inst Leonidas & Maria Deane, Manaus, Amazonas, Brazil.
   [Amdur, Richard] George Washington Univ, Dept Surg, Washington, DC USA.
   [Suchowiecki, Karol; Simon, Gary; Chang, Aileen Y.] George Washington Univ, Dept Med, 2150 Penn Ave Suite 5-416, Washington, DC 20037 USA.
   [Watson, Hugh] Evotec ID, Lyon, France.
   [Firestein, Gary S.] Univ Calif San Diego, Dept Med, San Diego, CA 92103 USA.
C3 Universidade Federal de Roraima; Fundacao Oswaldo Cruz; George
   Washington University; George Washington University; University of
   California System; University of California San Diego
RP Chang, AY (corresponding author), George Washington Univ, Dept Med, 2150 Penn Ave Suite 5-416, Washington, DC 20037 USA.
EM chang@email.gwu.edu
RI Watson, Hugh/AAL-5353-2020; Amdur, Richard/AAE-5345-2019; Naveca,
   Felipe/H-1130-2012
OI Amdur, Richard/0000-0002-4900-653X; Hayd, Ramao/0000-0002-9079-1111;
   Naveca, Felipe/0000-0002-2888-1060
CR [Anonymous], [No title captured]
   Barbosa R., 1993, B MUSEU PARAENSE EMI, V9, P123
   Bouquillard É, 2009, JOINT BONE SPINE, V76, P654, DOI 10.1016/j.jbspin.2009.08.005
   Chang AY, 2018, ARTHRITIS RHEUMATOL, V70, P578, DOI 10.1002/art.40384
   Gatis-Carrazzoni ASSG, 2019, N-S ARCH PHARMACOL, V392, P55, DOI 10.1007/s00210-018-1561-x
   Gopalan SS, 2009, J VECTOR DIS, V46, P57
   HAYD R, 2019, THESIS
   Herdman M, 2011, QUAL LIFE RES, V20, P1727, DOI 10.1007/s11136-011-9903-x
   Hoarau JJ, 2010, J IMMUNOL, V184, P5914, DOI 10.4049/jimmunol.0900255
   Jaffar-Bandjee MC, 2009, MICROBES INFECT, V11, P1206, DOI 10.1016/j.micinf.2009.10.001
   KAPLAN JE, 1990, J ACQ IMMUN DEF SYND, V3, P1096
   Krishnamoorthy K, 2009, J VECTOR DIS, V46, P26
   Kulkarni SP, 2017, EUR J CLIN MICROBIOL, V36, P2475, DOI 10.1007/s10096-017-3087-4
   Lee WWL, 2015, J VIROL, V89, P7893, DOI 10.1128/JVI.00998-15
   MENESES CAR, 2012, THESIS
   NAVECA FG, 2018, CHIKUNGUNYA VIRUS OU
   PREVOO MLL, 1995, ARTHRITIS RHEUM, V38, P44, DOI 10.1002/art.1780380107
   *REL AN EP ROR ROR, 2018, GOV EST ROR COORD GE
   *SESAU CGVS, 2017, B EP VIG ENT
   *SINAN NSIS DVE CG, 2017, SIST NAC AGR NOT GVS
   Teo TH, 2013, J IMMUNOL, V190, P259, DOI 10.4049/jimmunol.1202177
   TRITSCH SR, 2019, J RHEUMATOL
   Vasconcelos MAL, 2006, Z NATURFORSCH C, V61, P477, DOI 10.1515/znc-2006-7-803
   Vora Neil, 2008, Medscape J Med, V10, P238
   Watson H, 2020, CLIN RHEUMATOL, V39, P1679, DOI 10.1007/s10067-019-04919-1
   Zeller H, 2016, J INFECT DIS, V214, pS436, DOI 10.1093/infdis/jiw391
NR 26
TC 12
Z9 14
U1 0
U2 2
PU SPRINGER LONDON LTD
PI LONDON
PA 236 GRAYS INN RD, 6TH FLOOR, LONDON WC1X 8HL, ENGLAND
SN 0770-3198
EI 1434-9949
J9 CLIN RHEUMATOL
JI Clin. Rheumatol.
PD SEP
PY 2020
VL 39
IS 9
BP 2781
EP 2787
DI 10.1007/s10067-020-05011-9
EA MAR 2020
PG 7
WC Rheumatology
WE Science Citation Index Expanded (SCI-EXPANDED)
SC Rheumatology
GA NB8UO
UT WOS:000519830300003
PM 32170487
DA 2025-07-26
ER

PT J
AU Margolin, E
   Oh, YJ
   Verbeek, M
   Naude, J
   Ponndorf, D
   Meshcheriakova, YA
   Peyret, H
   vanDiepen, MT
   Chapman, R
   Meyers, AE
   Lomonossoff, GP
   Matoba, N
   Williamson, AL
   Rybicki, EP
AF Margolin, Emmanuel
   Oh, Youngjun J.
   Verbeek, Matthew
   Naude, Jason
   Ponndorf, Daniel
   Meshcheriakova, Yulia Alexandrovna
   Peyret, Hadrien
   vanDiepen, Michiel T.
   Chapman, Ros
   Meyers, Ann E.
   Lomonossoff, George Peter
   Matoba, Nobuyuki
   Williamson, Anna-Lise
   Rybicki, Edward P.
TI Co-expression of human calreticulin significantly improves the
   production of HIV gp140 and other viral glycoproteins in plants
SO PLANT BIOTECHNOLOGY JOURNAL
LA English
DT Article
DE glycoprotein; chaperone; folding; cleavage; calreticulin; furin;
   co-expression; HIV; virus
ID TYPE-1 ENVELOPE GLYCOPROTEIN; BARR-VIRUS VACCINE; N-GLYCOSYLATION;
   PROTEINS; EXPRESSION; CALNEXIN; BINDING; REGLUCOSYLATION; ASSOCIATION;
   SECRETION
AB Plant molecular farming (PMF) is rapidly gaining traction as a viable alternative to the currently accepted paradigm of producing biologics. While the platform is potentially cheaper and more scalable than conventional manufacturing systems, expression yields and appropriate post-translational modifications along the plant secretory pathway remain a challenge for certain proteins. Viral fusion glycoproteins in particular are often expressed at low yields in plants and, in some cases, may not be appropriately processed. Recently, however, transiently or stably engineering the host plant has shown promise as a strategy for producing heterologous proteins with more complex maturation requirements. In this study we investigated the co-expression of a suite of human chaperones to improve the production of a human immunodeficiency virus (HIV) type 1 soluble gp140 vaccine candidate inNicotiana benthamianaplants. The co-expression of calreticulin (CRT) resulted in a dramatic increase in Env expression and ameliorated the endoplasmic reticulum (ER) stress response - as evidenced by lower transcript abundance of representative stress-responsive genes. The co-expression of CRT similarly improved accumulation of glycoproteins from Epstein-Barr virus (EBV), Rift Valley fever virus (RVFV) and chikungunya virus (CHIKV), suggesting that the endogenous chaperone machinery may impose a bottleneck for their production. We subsequently successfully combined the co-expression of human CRT with the transient expression of human furin, to enable the production of an appropriately cleaved HIV gp140 antigen. These transient plant host engineering strategies are a promising approach for the production of high yields of appropriately processed and cleaved viral glycoproteins.
C1 [Margolin, Emmanuel; vanDiepen, Michiel T.; Chapman, Ros; Williamson, Anna-Lise] Univ Cape Town, Fac Hlth Sci, Dept Pathol, Div Med Virol, Cape Town, South Africa.
   [Margolin, Emmanuel; Williamson, Anna-Lise] Univ Cape Town, Wellcome Trust Ctr Infect Dis Res Africa, Cape Town, South Africa.
   [Margolin, Emmanuel; vanDiepen, Michiel T.; Chapman, Ros; Williamson, Anna-Lise; Rybicki, Edward P.] Univ Cape Town, Fac Hlth Sci, Inst Infect Dis & Mol Med, Cape Town, South Africa.
   [Margolin, Emmanuel; Verbeek, Matthew; Naude, Jason; Meyers, Ann E.; Rybicki, Edward P.] Univ Cape Town, Dept Mol & Cell Biol, Biopharming Res Unit, Cape Town, South Africa.
   [Oh, Youngjun J.; Matoba, Nobuyuki] Univ Louisville, Sch Med, Dept Pharmacol & Toxicol, Louisville, KY 40292 USA.
   [Ponndorf, Daniel; Meshcheriakova, Yulia Alexandrovna; Peyret, Hadrien; Lomonossoff, George Peter] John Innes Ctr, Dept Biol Chem, Norwich, Norfolk, England.
C3 University of Cape Town; University of Cape Town; University of Cape
   Town; University of Cape Town; University of Louisville; UK Research &
   Innovation (UKRI); Biotechnology and Biological Sciences Research
   Council (BBSRC); John Innes Center
RP Meyers, AE (corresponding author), Univ Cape Town, Dept Mol & Cell Biol, Biopharming Res Unit, Cape Town, South Africa.
EM Ann.meyers@uct.ac.za
RI Chapman, Rosamund/AAJ-6490-2020; Meyers, Ann/Q-5856-2019; Rybicki,
   Ed/B-8918-2008; Margolin, Emmanuel/AAU-1727-2020; Peyret,
   Hadrien/A-3836-2019; Meyers, Ann/Y-1360-2018
OI Matoba, Nobuyuki/0000-0001-7231-3004; van Diepen,
   Michiel/0000-0001-8156-4294; Margolin, Emmanuel/0000-0003-4542-7684;
   Chapman, Rosamund/0000-0001-9162-2099; Peyret,
   Hadrien/0000-0002-7808-5089; Meyers, Ann/0000-0002-2116-7913
FU South African Medical Research Council; South African Research Chairs
   Initiative of the Department of Science and Technology; National
   Research Foundation; Harry Crossley Research Foundation; Wellcome Trust
   Centre for Infectious Diseases Research in Africa; Royal Society (Newton
   Mobility grant); UK National Institute for Health Research (NIHR)
   [16/107/04]; UK Biotechnological and Biological Sciences Research
   Council (BBSRC) Institute Strategic Programme Grant "Molecules from
   Nature - Enhanced Research capacity" [BBS/E/J/000PR9794]; John Innes
   Foundation; BBSRC [BBS/E/J/000PR9794] Funding Source: UKRI;
   Biotechnology and Biological Sciences Research Council
   [BBS/E/J/00000166, BBS/E/J/000PR9794] Funding Source: researchfish
FX This work was supported by funds from the South African Medical Research
   Council, the South African Research Chairs Initiative of the Department
   of Science and Technology and National Research Foundation, the Harry
   Crossley Research Foundation, the Wellcome Trust Centre for Infectious
   Diseases Research in Africa and the Royal Society (Newton Mobility
   grant). At the John Innes Centre (JIC) this work was supported by UK
   National Institute for Health Research (NIHR) Grant 16/107/04, the UK
   Biotechnological and Biological Sciences Research Council (BBSRC)
   Institute Strategic Programme Grant "Molecules from Nature - Enhanced
   Research capacity" (BBS/E/J/000PR9794) and the John Innes Foundation.
CR Binley JM, 2002, J VIROL, V76, P2606, DOI 10.1128/JVI.76.6.2606-2616.2002
   Binley JM, 2000, J VIROL, V74, P627, DOI 10.1128/JVI.74.2.627-643.2000
   Braakman I, 2000, TRAFFIC, V1, P533, DOI 10.1034/j.1600-0854.2000.010702.x
   Castilho A, 2018, PLANT BIOTECHNOL J, V16, P1700, DOI 10.1111/pbi.12906
   Chavan M, 2006, TRENDS BIOCHEM SCI, V31, P17, DOI 10.1016/j.tibs.2005.11.010
   Chromy LR, 2003, P NATL ACAD SCI USA, V100, P10477, DOI 10.1073/pnas.1832245100
   Chung CY, 2017, CELL, V171, P258, DOI 10.1016/j.cell.2017.09.014
   Cui XL, 2016, VACCINE, V34, P4050, DOI 10.1016/j.vaccine.2016.06.021
   D'Aoust MA, 2010, PLANT BIOTECHNOL J, V8, P607, DOI 10.1111/j.1467-7652.2009.00496.x
   de Boer SM, 2012, J VIROL, V86, P13642, DOI 10.1128/JVI.01973-12
   de Boer SM, 2010, VACCINE, V28, P2330, DOI 10.1016/j.vaccine.2009.12.062
   Deprez P, 2005, MOL CELL, V19, P183, DOI 10.1016/j.molcel.2005.05.029
   Faye L, 2005, VACCINE, V23, P1770, DOI 10.1016/j.vaccine.2004.11.003
   Fernandez-Pozo N, 2015, NUCLEIC ACIDS RES, V43, pD1036, DOI 10.1093/nar/gku1195
   Frickel EM, 2002, P NATL ACAD SCI USA, V99, P1954, DOI 10.1073/pnas.042699099
   Georgiou G, 1996, CURR OPIN BIOTECH, V7, P190, DOI 10.1016/S0958-1669(96)80012-7
   Gomord V, 2004, CURR OPIN PLANT BIOL, V7, P171, DOI 10.1016/j.pbi.2004.01.015
   HAMMOND C, 1994, P NATL ACAD SCI USA, V91, P913, DOI 10.1073/pnas.91.3.913
   Hamorsky KT, 2015, SCI REP-UK, V5, DOI 10.1038/srep08003
   HEBERT DN, 1995, CELL, V81, P425, DOI 10.1016/0092-8674(95)90395-X
   Jessop CE, 2009, J BIOL CHEM, V284, P2194, DOI 10.1074/jbc.M808054200
   Kanekiyo M, 2015, CELL, V162, P1090, DOI 10.1016/j.cell.2015.07.043
   Kelleher DJ, 2006, GLYCOBIOLOGY, V16, p47R, DOI 10.1093/glycob/cwj066
   Kozlov G, 2010, J BIOL CHEM, V285, P35551, DOI 10.1074/jbc.M110.160101
   Kumar M, 2012, VACCINE, V30, P6142, DOI 10.1016/j.vaccine.2012.07.072
   Land A, 2003, FASEB J, V17, P1058, DOI 10.1096/fj.02-0811com
   Lomonossoff GP, 2016, SCIENCE, V353, P1237, DOI 10.1126/science.aaf6638
   Loos A, 2015, P NATL ACAD SCI USA, V112, P12675, DOI 10.1073/pnas.1509090112
   MacDonald J, 2017, FRONT PLANT SCI, V8, DOI [10.3389/fpls.2017.00283, 10.3389/fpls.2017.00796]
   Maclean J, 2007, J GEN VIROL, V88, P1460, DOI 10.1099/vir.0.82718-0
   Mamedov T, 2019, PLOS ONE, V14, DOI 10.1371/journal.pone.0213438
   Margolin E., 2018, DEV TRANSIENT EXPRES
   Margolin E, 2019, FRONT PLANT SCI, V10, DOI 10.3389/fpls.2019.01378
   Margolin E, 2018, PLANT BIOTECHNOL J, V16, P1531, DOI 10.1111/pbi.12963
   Mbewana S., 2017, DEV RIFT VALLEY FEVE
   Moutschen M, 2007, VACCINE, V25, P4697, DOI 10.1016/j.vaccine.2007.04.008
   Murin CD, 2019, NAT MICROBIOL, V4, P734, DOI 10.1038/s41564-019-0392-y
   Nandi S, 2016, MABS-AUSTIN, V8, P1456, DOI 10.1080/19420862.2016.1227901
   Otteken A, 1996, J BIOL CHEM, V271, P97, DOI 10.1074/jbc.271.1.97
   Pasquato A, 2013, ANTIVIR RES, V99, P49, DOI 10.1016/j.antiviral.2013.04.013
   Paul MJ, 2013, CURR PHARM DESIGN, V19, P5478, DOI 10.2174/1381612811319310003
   Pêra FFPG, 2015, VIROL J, V12, DOI 10.1186/s12985-015-0436-8
   Peyret H, 2015, PLANT BIOTECHNOL J, V13, P1121, DOI 10.1111/pbi.12412
   Phoolcharoen W, 2011, PLANT BIOTECHNOL J, V9, P807, DOI 10.1111/j.1467-7652.2011.00593.x
   Rey FA, 2018, CELL, V172, P1319, DOI 10.1016/j.cell.2018.02.054
   Ringe RP, 2013, P NATL ACAD SCI USA, V110, P18256, DOI 10.1073/pnas.1314351110
   ROBINSON AS, 1994, BIO-TECHNOL, V12, P381, DOI 10.1038/nbt0494-381
   Rybicki EP, 2010, PLANT BIOTECHNOL J, V8, P620, DOI 10.1111/j.1467-7652.2010.00507.x
   Rybicki ER, 2009, DRUG DISCOV TODAY, V14, P16, DOI 10.1016/j.drudis.2008.10.002
   Sainsbury F, 2009, PLANT BIOTECHNOL J, V7, P682, DOI 10.1111/j.1467-7652.2009.00434.x
   Sanders RW, 2015, SCIENCE, V349, DOI 10.1126/science.aac4223
   Sanders RW, 2013, PLOS PATHOG, V9, DOI 10.1371/journal.ppat.1003618
   Sanders RW, 2002, J VIROL, V76, P8875, DOI 10.1128/JVI.76.17.8875-8889.2002
   Selles B, 2011, GENOMICS, V97, P37, DOI 10.1016/j.ygeno.2010.10.001
   Smith JD, 2015, CURR OPIN BIOTECH, V34, P217, DOI 10.1016/j.copbio.2015.03.014
   Stoger E, 2014, ANNU REV PLANT BIOL, V65, P743, DOI 10.1146/annurev-arplant-050213-035850
   Strasser R, 2016, GLYCOBIOLOGY, V26, P926, DOI 10.1093/glycob/cww023
   Streatfield SJ, 2007, PLANT BIOTECHNOL J, V5, P2, DOI 10.1111/j.1467-7652.2006.00216.x
   Tannous A, 2015, MOL BIOL CELL, V26, P390, DOI 10.1091/mbc.E14-08-1254
   Tschofen M, 2016, ANNU REV ANAL CHEM, V9, P271, DOI 10.1146/annurev-anchem-071015-041706
   WADA I, 1991, J BIOL CHEM, V266, P19599
   Wilbers RHP, 2016, PLANT BIOTECHNOL J, V14, P1695, DOI 10.1111/pbi.12530
   Williams DB, 2006, J CELL SCI, V119, P615, DOI 10.1242/jcs.02856
   Zhang JY, 2003, J BIOL CHEM, V278, P7459, DOI 10.1074/jbc.M207976200
   Zhou A, 1999, J BIOL CHEM, V274, P20745, DOI 10.1074/jbc.274.30.20745
   Zielinska DF, 2010, CELL, V141, P897, DOI 10.1016/j.cell.2010.04.012
NR 66
TC 51
Z9 55
U1 0
U2 10
PU WILEY
PI HOBOKEN
PA 111 RIVER ST, HOBOKEN 07030-5774, NJ USA
SN 1467-7644
EI 1467-7652
J9 PLANT BIOTECHNOL J
JI Plant Biotechnol. J.
PD OCT
PY 2020
VL 18
IS 10
BP 2109
EP 2117
DI 10.1111/pbi.13369
EA MAR 2020
PG 9
WC Biotechnology & Applied Microbiology; Plant Sciences
WE Science Citation Index Expanded (SCI-EXPANDED)
SC Biotechnology & Applied Microbiology; Plant Sciences
GA NL8AD
UT WOS:000563104900001
PM 32096288
OA gold, Green Published
DA 2025-07-26
ER

PT J
AU Guerrero-Arguero, I
   Hoj, TR
   Tass, ES
   Berges, BK
   Robison, RA
AF Guerrero-Arguero, Israel
   Hoj, Taalin R.
   Tass, E. Shannon
   Berges, Bradford K.
   Robison, Richard A.
TI A comparison of Chikungunya virus infection, progression, and cytokine
   profiles in human PMA-differentiated U937 and murine RAW264.7 monocyte
   derived macrophages
SO PLOS ONE
LA English
DT Article
ID MOUSE MODEL; ARTHRITIS; PATHOGENESIS; DISEASE; MICE; TRANSMISSION;
   MYOSITIS; TARGETS; FEVER; CELLS
AB Chikungunya virus (CHIKV) is a mosquito-borne alphavirus that causes rash, fever and severe polyarthritis that can last for years in humans. Murine models display inflammation and macrophage infiltration only in the adjacent tissues at the site of inoculation, showing no signs of systemic polyarthritis. Monocyte-derived macrophages are one cell type suspected to contribute to a systemic CHIKV infection. The purpose of this study was to analyze differences in CHIKV infection in two different cell lines, human U937 and murine RAW264.7 monocyte derived macrophages. PMA-differentiated U937 and RAW264.7 macrophages were infected with CHIKV, and infectious virus production was measured by plaque assay and by reverse transcriptase quantitative PCR at various time points. Secreted cytokines in the supernatants were measured using cytometric bead arrays. Cytokine mRNA levels were also measured to supplement expression data. Here we show that CHIKV replicates more efficiently in human macrophages compared to murine macrophages. In addition, infected human macrophages produced around 10-fold higher levels of infectious virus when compared to murine macrophages. Cytokine induction by CHIKV infection differed between human and murine macrophages; IL-1, IL-6, IFN-gamma, and TNF were significantly upregulated in human macrophages. This evidence suggests that CHIKV replicates more efficiently and induces a much greater pro-inflammatory cytokine profile in human macrophages, when compared to murine macrophages. This may shed light on the critical role that macrophages play in the CHIKV inflammatory response.
C1 [Guerrero-Arguero, Israel; Hoj, Taalin R.; Berges, Bradford K.; Robison, Richard A.] Brigham Young Univ, Dept Microbiol & Mol Biol, Coll Life Sci, Provo, UT 84602 USA.
   [Tass, E. Shannon] Brigham Young Univ, Dept Stat, Coll Phys & Math Sci, Provo, UT 84602 USA.
C3 Brigham Young University; Brigham Young University
RP Robison, RA (corresponding author), Brigham Young Univ, Dept Microbiol & Mol Biol, Coll Life Sci, Provo, UT 84602 USA.
EM richard_robison@byu.edu
OI Guerrero Arguero, Israel/0000-0002-1197-8077; Robison,
   Richard/0000-0002-4324-5169
CR Akhrymuk I, 2012, J VIROL, V86, P7180, DOI 10.1128/JVI.00541-12
   Díaz-Quiñonez JA, 2015, GENOME ANNOUNCEMENTS, V3, DOI 10.1128/genomeA.00300-15
   Ashbrook AW, 2014, J VIROL, V88, P12180, DOI 10.1128/JVI.01672-14
   Bin Nazimuddin R, 2015, THESIS
   Borgherini G, 2008, CLIN INFECT DIS, V47, P469, DOI 10.1086/590003
   Bouraï M, 2012, J VIROL, V86, P3121, DOI 10.1128/JVI.06390-11
   Rivera-Avila RC, 2014, SALUD PUBLICA MEXICO, V56, P402
   Chan Yi-Hao, 2015, Med Sci (Basel), V3, P64, DOI 10.3390/medsci3030064
   Chirathaworn C, 2013, ASIAN PAC J TROP MED, V6, P631, DOI 10.1016/S1995-7645(13)60108-X
   Chow A, 2011, J INFECT DIS, V203, P149, DOI 10.1093/infdis/jiq042
   Couderc T, 2008, PLOS PATHOG, V4, DOI 10.1371/journal.ppat.0040029
   Couderc T, 2009, MICROBES INFECT, V11, P1197, DOI 10.1016/j.micinf.2009.09.002
   Danis-Lozano R, 2017, PLOS ONE, V12, DOI 10.1371/journal.pone.0186923
   Darwich L, 2009, IMMUNOLOGY, V126, P386, DOI 10.1111/j.1365-2567.2008.02905.x
   Das T, 2015, J GEN VIROL, V96, P294, DOI 10.1099/vir.0.071175-0
   Díaz-González EE, 2015, AM J TROP MED HYG, V93, P1325, DOI 10.4269/ajtmh.15-0450
   Dubrulle M, 2009, PLOS ONE, V4, DOI 10.1371/journal.pone.0005895
   Dupuis-Maguiraga L, 2012, PLOS NEGLECT TROP D, V6, DOI 10.1371/journal.pntd.0001446
   Franssila R, 2006, BEST PRACT RES CL RH, V20, P1139, DOI 10.1016/j.berh.2006.08.007
   Gardner CL, 2012, VIROLOGY, V425, P103, DOI 10.1016/j.virol.2011.12.020
   Gardner J, 2010, J VIROL, V84, P8021, DOI 10.1128/JVI.02603-09
   Gasque P, 2015, VECTOR-BORNE ZOONOT, V15, P241, DOI 10.1089/vbz.2014.1710
   Her ZS, 2010, J IMMUNOL, V184, P5903, DOI 10.4049/jimmunol.0904181
   Herrero LJ, 2013, ARTHRITIS RHEUM-US, V65, P2724, DOI 10.1002/art.38090
   Herrero LJ, 2011, P NATL ACAD SCI USA, V108, P12048, DOI 10.1073/pnas.1101089108
   Hoarau JJ, 2010, J IMMUNOL, V184, P5914, DOI 10.4049/jimmunol.0900255
   Hussain KM, 2011, FUTURE VIROL, V6, P1211, DOI 10.2217/FVL.11.101
   Jaffar-Bandjee MC, 2009, MICROBES INFECT, V11, P1206, DOI 10.1016/j.micinf.2009.10.001
   Judith D, 2013, EMBO REP, V14, P534, DOI 10.1038/embor.2013.51
   Kumar S, 2012, VIROL J, V9, DOI 10.1186/1743-422X-9-313
   Labadie K, 2010, J CLIN INVEST, V120, P894, DOI 10.1172/JCI40104
   Lee CY, 2011, PLOS PATHOG, V7, DOI 10.1371/journal.ppat.1002390
   Alves EDL, 2018, VIRUS RES, V256, P166, DOI 10.1016/j.virusres.2018.08.011
   Malvy D, 2009, BMC INFECT DIS, V9, DOI 10.1186/1471-2334-9-200
   MANGIAFICO JA, 1971, AM J TROP MED HYG, V20, P642, DOI 10.4269/ajtmh.1971.20.642
   Martinez-Sanchez Abisai, 2015, Rev Med Inst Mex Seguro Soc, V53, P200
   McPherson RL, 2017, P NATL ACAD SCI USA, V114, P1666, DOI 10.1073/pnas.1621485114
   Morrison TE, 2006, J VIROL, V80, P737, DOI 10.1128/JVI.80.2.737-749.2006
   Morrison TE, 2011, AM J PATHOL, V178, P32, DOI 10.1016/j.ajpath.2010.11.018
   Nuckols JT, 2013, VECTOR-BORNE ZOONOT, V13, P103, DOI 10.1089/vbz.2012.1013
   Okeoma C. M., 2016, CHIKUNGUNYA VIRUS, DOI [10.1007/978-3-319-42958-8, DOI 10.1007/978-3-319-42958-8]
   Ozden S, 2007, PLOS ONE, V2, DOI 10.1371/journal.pone.0000527
   Polakowski N, 2014, J VIROL, V88, P13482, DOI 10.1128/JVI.02285-14
   Poo YS, 2014, PLOS NEGLECT TROP D, V8, DOI 10.1371/journal.pntd.0003354
   Rashad AA, 2014, J MED CHEM, V57, P1147, DOI 10.1021/jm400460d
   Rulli NE, 2007, ANN NY ACAD SCI, V1102, P96, DOI 10.1196/annals.1408.007
   Rulli NE, 2011, J INFECT DIS, V204, P1026, DOI 10.1093/infdis/jir470
   Santhosh SR, 2008, VIRUS RES, V135, P36, DOI 10.1016/j.virusres.2008.02.004
   Schwartz O, 2010, NAT REV MICROBIOL, V8, P491, DOI 10.1038/nrmicro2368
   Sourisseau M, 2007, PLOS PATHOG, V3, P804, DOI 10.1371/journal.ppat.0030089
   Staples JE, 2009, CLIN INFECT DIS, V49, P942, DOI 10.1086/605496
   Staples JE, 2015, 2014 YELLOW BOOK, P1, DOI [10.1145/1529282.1529753, DOI 10.1145/1529282.1529753]
   Teo TH, 2013, J IMMUNOL, V190, P259, DOI 10.4049/jimmunol.1202177
   Trinchieri G, 1997, CURR OPIN IMMUNOL, V9, P17, DOI 10.1016/S0952-7915(97)80154-9
   Tsetsarkin KA, 2011, PLOS PATHOG, V7, DOI 10.1371/journal.ppat.1002412
   Vazeille M, 2007, PLOS ONE, V2, DOI 10.1371/journal.pone.0001168
   Wauquier N, 2011, J INFECT DIS, V204, P115, DOI 10.1093/infdis/jiq006
   Wikan N, 2012, PLOS ONE, V7, DOI 10.1371/journal.pone.0031102
   Zhang R, 2019, CELL REP, V28, P2647, DOI 10.1016/j.celrep.2019.07.105
   Zhang R, 2018, NATURE, V557, P570, DOI 10.1038/s41586-018-0121-3
   Zhang X, 2018, VIROL J, V15, P101, DOI [10.1186/s12985-018-1010-y, DOI 10.1186/S12985-018-1010-Y]
   Ziegler SA., 2011, CHARACTERIZATION ROL
   Ziegler SA, 2008, AM J TROP MED HYG, V79, P133, DOI 10.4269/ajtmh.2008.79.133
   Ziegler SA, 2011, VECTOR-BORNE ZOONOT, V11, P1471, DOI 10.1089/vbz.2011.0648
NR 64
TC 11
Z9 11
U1 0
U2 2
PU PUBLIC LIBRARY SCIENCE
PI SAN FRANCISCO
PA 1160 BATTERY STREET, STE 100, SAN FRANCISCO, CA 94111 USA
SN 1932-6203
J9 PLOS ONE
JI PLoS One
PD MAR 12
PY 2020
VL 15
IS 3
AR e0230328
DI 10.1371/journal.pone.0230328
PG 21
WC Multidisciplinary Sciences
WE Science Citation Index Expanded (SCI-EXPANDED)
SC Science & Technology - Other Topics
GA LQ9AF
UT WOS:000535288600084
PM 32163514
OA Green Submitted, Green Published, gold
DA 2025-07-26
ER

PT J
AU Kim, AS
   Zimmerman, O
   Fox, JM
   Nelson, CA
   Basore, K
   Zhang, R
   Durnell, L
   Desai, C
   Bullock, C
   Deem, SL
   Oppenheimer, J
   Shapiro, B
   Wang, T
   Cherry, S
   Coyne, CB
   Handley, SA
   Landis, MJ
   Fremont, DH
   Diamond, MS
AF Kim, Arthur S.
   Zimmerman, Ofer
   Fox, Julie M.
   Nelson, Christopher A.
   Basore, Katherine
   Zhang, Rong
   Durnell, Lorellin
   Desai, Chandni
   Bullock, Christopher
   Deem, Sharon L.
   Oppenheimer, Jonas
   Shapiro, Beth
   Wang, Ting
   Cherry, Sara
   Coyne, Carolyn B.
   Handley, Scott A.
   Landis, Michael J.
   Fremont, Daved H.
   Diamond, Michael S.
TI An Evolutionary Insertion in the Mxra8 Receptor-Binding Site Confers
   Resistance to Alphavirus Infection and Pathogenesis
SO CELL HOST & MICROBE
LA English
DT Article
ID SINDBIS-VIRUS; GLYCOPROTEIN ORGANIZATION; HEPARAN-SULFATE; FOREST-VIRUS;
   GENOME; EXPRESSION; ANTIBODIES; SEQUENCE; PROTEIN; DICAM
AB Alphaviruses are emerging, mosquito-transmitted RNA viruses with poorly understood cellular tropism and species selectivity. Mxra8 is a receptor for multiple alphaviruses including chikungunya virus (CHIKV). We discovered that while expression of mouse, rat, chimpanzee, dog, horse, goat, sheep, and human Mxra8 enables alphavirus infection in cell culture, cattle Mxra8 does not. Cattle Mxra8 encodes a 15-amino acid insertion in its ectodomain that prevents Mxra8 binding to CHIKV. Identical insertions are present in zebu, yak, and the extinct auroch. As other Bovinae lineages contain related Mxra8 sequences, this insertion likely occurred at least 5 million years ago. Removing the Mxra8 insertion in Bovinae enhances alphavirus binding and infection, while introducing the insertion into mouse Mxra8 blocks CHIKV binding, prevents infection by multiple alphaviruses in cells, and mitigates CHIKV-induced pathogenesis in mice. Our studies on how this insertion provides resistance to CHIKV infection could facilitate countermeasures that disrupt Mxra8 interactions with alphaviruses.
C1 [Kim, Arthur S.; Zimmerman, Ofer; Fox, Julie M.; Zhang, Rong; Durnell, Lorellin; Diamond, Michael S.] Washington Univ, Sch Med, Dept Med, St Louis, MO 63110 USA.
   [Kim, Arthur S.; Nelson, Christopher A.; Basore, Katherine; Desai, Chandni; Bullock, Christopher; Handley, Scott A.; Fremont, Daved H.; Diamond, Michael S.] Washington Univ, Sch Med, Dept Pathol & Immunol, St Louis, MO 63110 USA.
   [Wang, Ting] Washington Univ, Sch Med, Dept Genet, St Louis, MO 63110 USA.
   [Fremont, Daved H.; Diamond, Michael S.] Washington Univ, Sch Med, Dept Mol Microbiol, St Louis, MO 63110 USA.
   [Fremont, Daved H.] Washington Univ, Sch Med, Dept Biochem & Mol Biophys, St Louis, MO 63110 USA.
   [Diamond, Michael S.] Washington Univ, Sch Med, Andrew M & Jane M Bursky Ctr Human Immunol & Immu, St Louis, MO 63110 USA.
   [Deem, Sharon L.] St Louis Zoo Inst Conservat Med, St Louis, MO 63110 USA.
   [Oppenheimer, Jonas] Univ Calif Santa Cruz, Dept Biomol Engn, Santa Cruz, CA 95064 USA.
   [Shapiro, Beth] Univ Calif Santa Cruz, Dept Ecol & Evolutionary Biol, Santa Cruz, CA 95064 USA.
   [Shapiro, Beth] Univ Calif Santa Cruz, Howard Hughes Med Inst, Santa Cruz, CA 95064 USA.
   [Cherry, Sara] Univ Penn, Dept Microbiol, Philadelphia, PA 19104 USA.
   [Coyne, Carolyn B.] Univ Pittsburgh, Sch Med, Dept Pediat, Pittsburgh, PA 15219 USA.
   [Landis, Michael J.] Washington Univ, Dept Biol, Campus Box 1137, St Louis, MO 63130 USA.
   [Landis, Michael J.] Yale Univ, Dept Ecol & Evolutionary Biol, New Haven, CT 06520 USA.
   [Zhang, Rong] Fudan Univ, Shanghai Med Coll, Sch Basic Med Sci, Key Lab Med Mol Virol MO ENHC CAMS, Shanghai 200032, Peoples R China.
C3 Washington University (WUSTL); Washington University (WUSTL); Washington
   University (WUSTL); Washington University (WUSTL); Washington University
   (WUSTL); Washington University (WUSTL); University of California System;
   University of California Santa Cruz; University of California System;
   University of California Santa Cruz; Howard Hughes Medical Institute;
   University of California System; University of California Santa Cruz;
   University of Pennsylvania; Pennsylvania Commonwealth System of Higher
   Education (PCSHE); University of Pittsburgh; Washington University
   (WUSTL); Yale University; Fudan University
RP Diamond, MS (corresponding author), Washington Univ, Sch Med, Dept Med, St Louis, MO 63110 USA.; Fremont, DH; Diamond, MS (corresponding author), Washington Univ, Sch Med, Dept Pathol & Immunol, St Louis, MO 63110 USA.; Fremont, DH; Diamond, MS (corresponding author), Washington Univ, Sch Med, Dept Mol Microbiol, St Louis, MO 63110 USA.; Fremont, DH (corresponding author), Washington Univ, Sch Med, Dept Biochem & Mol Biophys, St Louis, MO 63110 USA.; Diamond, MS (corresponding author), Washington Univ, Sch Med, Andrew M & Jane M Bursky Ctr Human Immunol & Immu, St Louis, MO 63110 USA.; Landis, MJ (corresponding author), Washington Univ, Dept Biol, Campus Box 1137, St Louis, MO 63130 USA.; Landis, MJ (corresponding author), Yale Univ, Dept Ecol & Evolutionary Biol, New Haven, CT 06520 USA.
EM michael.landis@wustl.edu; fremont@wustl.edu; diamond@wusm.wustl.edu
RI ; Zimmerman, Ofer/GRT-0020-2022; Diamond, Michael/AAH-1733-2019; Desai,
   Chandni/JOK-4393-2023; Fox, Julie/GLQ-8895-2022
OI cherry, sara/0000-0003-3956-6610; Kim, Arthur/0000-0003-4101-6642;
   Zimmerman, Ofer/0000-0002-1684-4684; Oppenheimer,
   Jonas/0000-0001-7973-6173; Desai, Chandni/0000-0002-3708-3634; Bullock,
   Christopher/0000-0002-8081-7867; Fremont, Daved/0000-0002-8544-2689;
   Landis, Michael/0000-0002-8672-6966
FU NIH [R01AI114816, R01AI123348, R01AI095436, T32AI007172]; Center for
   Structural Genomics of Infectious Diseases [HHSN272201700060C]
FX This study was supported by NIH grants R01AI114816, R01AI123348,
   R01AI095436, and T32AI007172 and the Center for Structural Genomics of
   Infectious Diseases, contract number HHSN272201700060C. We thank Jay Nix
   at ALS beamline 4.2.2 for assistance with data collection and
   processing; James Womack and Terje Raudsepp for providing the primary
   Bovine fibroblasts and James Crowe for providing anti-alphavirus mAbs;
   Mary Duncan for arranging access to the non-domestic bovine tissues; the
   Genome Engineering and iPSC Center and Department of Pathology
   Microinjection Facility at Washington University for gRNA design and
   mouse generation; Larissa Thackray for design of the Mxra8 knockin
   mouse; and the Living Earth Collaborative, Jonathan Losos, Joseph
   Bielawski, and Terence Dermody for editorial suggestions.
CR Adams PD, 2010, ACTA CRYSTALLOGR D, V66, P213, DOI 10.1107/S0907444909052925
   Akahata W, 2010, NAT MED, V16, P334, DOI 10.1038/nm.2105
   [Anonymous], 2019, MESQUITE MODULAR SYS
   Bana NA, 2018, MOL GENET GENOMICS, V293, P665, DOI 10.1007/s00438-017-1412-3
   Basore K, 2019, CELL, V177, P1725, DOI 10.1016/j.cell.2019.04.006
   Bosco-Lauth AM, 2016, AM J TROP MED HYG, V94, P504, DOI 10.4269/ajtmh.15-0696
   Canavez FC, 2012, J HERED, V103, P342, DOI 10.1093/jhered/esr153
   Carleton M, 1997, J VIROL, V71, P1558, DOI 10.1128/JVI.71.2.1558-1566.1997
   Challis D, 2015, BMC GENOMICS, V16, DOI 10.1186/s12864-015-1333-7
   Chen VB, 2010, ACTA CRYSTALLOGR D, V66, P12, DOI 10.1107/S0907444909042073
   CHENG RH, 1995, CELL, V80, P621
   De Tulleo L, 1998, EMBO J, V17, P4585, DOI 10.1093/emboj/17.16.4585
   Demogines A, 2013, PLOS BIOL, V11, DOI 10.1371/journal.pbio.1001571
   Du XJ, 2014, NUCLEIC ACIDS RES, V42, P12367, DOI 10.1093/nar/gku921
   Earnest JT, 2019, J EXP MED, V216, P2282, DOI 10.1084/jem.20190736
   Edgar RC, 2004, BMC BIOINFORMATICS, V5, P1, DOI 10.1186/1471-2105-5-113
   Elsik CG, 2016, NUCLEIC ACIDS RES, V44, pD834, DOI 10.1093/nar/gkv1077
   Emsley P, 2010, ACTA CRYSTALLOGR D, V66, P486, DOI 10.1107/S0907444910007493
   Erasmus JH, 2016, J INFECT DIS, V214, pS488, DOI 10.1093/infdis/jiw271
   Fox JM, 2015, CELL, V163, P1095, DOI 10.1016/j.cell.2015.10.050
   GARD GP, 1988, VET MICROBIOL, V18, P109, DOI 10.1016/0378-1135(88)90056-9
   Gardner CL, 2011, P NATL ACAD SCI USA, V108, P16026, DOI 10.1073/pnas.1110617108
   Guilherme JM, 1996, T ROY SOC TROP MED H, V90, P31, DOI 10.1016/S0035-9203(96)90468-X
   Han S, 2018, OSTEOARTHR CARTILAGE, V26, P945, DOI 10.1016/j.joca.2018.04.008
   Han SW, 2019, INFLAMM BOWEL DIS, V25, P853, DOI 10.1093/ibd/izy373
   Han SW, 2013, CARDIOVASC RES, V98, P73, DOI 10.1093/cvr/cvt019
   HASEGAWA M, 1985, J MOL EVOL, V22, P160, DOI 10.1007/BF02101694
   Hawman DW, 2016, CELL REP, V16, P1326, DOI 10.1016/j.celrep.2016.06.076
   Hayer A, 2016, NAT CELL BIOL, V18, P1311, DOI 10.1038/ncb3438
   Heidner HW, 1996, J VIROL, V70, P2069, DOI 10.1128/JVI.70.3.2069-2073.1996
   Höhna S, 2016, SYST BIOL, V65, P726, DOI 10.1093/sysbio/syw021
   Hunt AR, 2006, J GEN VIROL, V87, P2467, DOI 10.1099/vir.0.81925-0
   Jung YK, 2004, GENE, V330, P85, DOI 10.1016/j.gene.2004.01.007
   Jung YK, 2008, J CELL PHYSIOL, V216, P603, DOI 10.1002/jcp.21438
   Jung YK, 2012, J BONE MINER RES, V27, P2024, DOI 10.1002/jbmr.1632
   Kalbfleisch Ted, 2013, F1000Res, V2, P244, DOI 10.12688/f1000research.2-244.v2
   Klimstra WB, 1998, J VIROL, V72, P7357, DOI 10.1128/JVI.72.9.7357-7366.1998
   Kostyuchenko VA, 2011, J VIROL, V85, P9327, DOI 10.1128/JVI.05015-11
   Kundaje A, 2015, NATURE, V518, P317, DOI 10.1038/nature14248
   Lee RCH, 2013, PLOS NEGLECT TROP D, V7, DOI 10.1371/journal.pntd.0002050
   Lescar J, 2001, CELL, V105, P137, DOI 10.1016/S0092-8674(01)00303-8
   Li H, 2010, BIOINFORMATICS, V26, P589, DOI 10.1093/bioinformatics/btp698
   Li H, 2009, BIOINFORMATICS, V25, P1754, DOI [10.1093/bioinformatics/btp352, 10.1093/bioinformatics/btp324, 10.1093/bioinformatics/btp698]
   MacEachern S, 2009, BMC GENOMICS, V10, DOI 10.1186/1471-2164-10-177
   Martinson JJ, 1997, NAT GENET, V16, P100, DOI 10.1038/ng0597-100
   McFadden AMJ, 2009, NEW ZEAL VET J, V57, P116, DOI 10.1080/00480169.2009.36888
   Modi WS, 2004, J MOL EVOL, V58, P460, DOI [10.1007/s00239-003-2567-6, 10.1007/s00239-003-2-567-6]
   Montgomery SB, 2013, GENOME RES, V23, P749, DOI 10.1101/gr.148718.112
   MULVEY M, 1995, J VIROL, V69, P1621, DOI 10.1128/JVI.69.3.1621-1627.1995
   O'Brien S.J., 2005, Atlas of Mammalian Chromosomes
   Pal P, 2013, PLOS PATHOG, V9, DOI 10.1371/journal.ppat.1003312
   PAREDES AM, 1993, P NATL ACAD SCI USA, V90, P9095, DOI 10.1073/pnas.90.19.9095
   Park SDE, 2015, GENOME BIOL, V16, DOI 10.1186/s13059-015-0790-2
   Peng GQ, 2017, J BIOL CHEM, V292, P2174, DOI 10.1074/jbc.M116.764266
   Rose PP, 2011, CELL HOST MICROBE, V10, P97, DOI 10.1016/j.chom.2011.06.009
   Smith SA, 2015, CELL HOST MICROBE, V18, P86, DOI 10.1016/j.chom.2015.06.009
   SMITH TJ, 1995, P NATL ACAD SCI USA, V92, P10648, DOI 10.1073/pnas.92.23.10648
   Song H, 2019, CELL, V177, P1714, DOI 10.1016/j.cell.2019.04.008
   STRAUSS JH, 1994, ARCH VIROL, P473
   Suhrbier A, 2012, NAT REV RHEUMATOL, V8, P420, DOI 10.1038/nrrheum.2012.64
   Tian XJ, 2011, MOL BIOL EVOL, V28, P899, DOI 10.1093/molbev/msq266
   Tsetsarkin K, 2006, VECTOR-BORNE ZOONOT, V6, P325, DOI 10.1089/vbz.2006.6.325
   Voss JE, 2010, NATURE, V468, P709, DOI 10.1038/nature09555
   WANG KS, 1992, J VIROL, V66, P4992, DOI 10.1128/JVI.66.8.4992-5001.1992
   Wang K, 2018, COMMUN BIOL, V1, DOI 10.1038/s42003-018-0176-6
   Waterhouse AM, 2009, BIOINFORMATICS, V25, P1189, DOI 10.1093/bioinformatics/btp033
   WEAVER SC, 1993, VIROLOGY, V197, P375, DOI 10.1006/viro.1993.1599
   Weaver SC, 1999, VET J, V157, P123, DOI 10.1053/tvjl.1998.0289
   Weaver SC, 2012, ANTIVIR RES, V94, P242, DOI 10.1016/j.antiviral.2012.04.002
   YANG ZH, 1994, J MOL EVOL, V39, P306, DOI 10.1007/BF00160154
   Yang ZH, 2007, MOL BIOL EVOL, V24, P1586, DOI 10.1093/molbev/msm088
   Yonezawa T, 2003, GLIA, V44, P190, DOI 10.1002/glia.10279
   Zhang R, 2019, CELL REP, V28, P2647, DOI 10.1016/j.celrep.2019.07.105
   Zhang R, 2018, NATURE, V557, P570, DOI 10.1038/s41586-018-0121-3
   Zhang W, 2005, VIROLOGY, V332, P511, DOI 10.1016/j.virol.2004.11.043
   Zhang YZ, 2018, CURR OPIN VIROL, V31, P9, DOI 10.1016/j.coviro.2018.07.017
   Zurano JP, 2019, MOL PHYLOGENET EVOL, V133, P256, DOI 10.1016/j.ympev.2018.12.015
NR 77
TC 31
Z9 39
U1 0
U2 7
PU CELL PRESS
PI CAMBRIDGE
PA 50 HAMPSHIRE ST, FLOOR 5, CAMBRIDGE, MA 02139 USA
SN 1931-3128
EI 1934-6069
J9 CELL HOST MICROBE
JI Cell Host Microbe
PD MAR 11
PY 2020
VL 27
IS 3
BP 428
EP +
DI 10.1016/j.chom.2020.01.008
PG 22
WC Microbiology; Parasitology; Virology
WE Science Citation Index Expanded (SCI-EXPANDED)
SC Microbiology; Parasitology; Virology
GA KU7KD
UT WOS:000519891100025
PM 32075743
OA Green Accepted, Green Submitted
DA 2025-07-26
ER

PT J
AU Thompson, R
   Del Campo, JM
   Constenla, D
AF Thompson, Ryan
   Del Campo, Jorge
   Constenla, Dagna
TI A review of the economic evidence of Aedes-borne arboviruses and
   Aedes-borne arboviral disease prevention and control strategies
SO EXPERT REVIEW OF VACCINES
LA English
DT Review
DE Economics; costing; cost-effectiveness; cost-benefit; delivery costs;
   dengue fever; yellow fever; Zika virus; chikungunya virus; vaccines;
   surveillance; prevention; control; Aedes-borne arboviruses
ID DENGUE VECTOR CONTROL; COST-UTILITY ANALYSIS; ZIKA VIRUS; VACCINATION
   PROGRAMS; BENEFIT-ANALYSIS; BURDEN; AMERICA; SYSTEM; FEVER; COLOMBIA
AB Introduction: Aedes-borne arboviruses contributes substantially to the disease and cost burden. Areas covered: We performed a systematic review of the economic evidence surrounding aedes-borne arboviruses and strategies to prevent and control these diseases to inform disease control policy decisions and research directions. We searched four databases covering an 18-year period (2000-2018) to identify arboviral disease-related cost of illness studies, cost studies of vector control and prevention strategies, cost-effectiveness analyses and cost-benefit analyses. We identified 74 published studies that revealed substantial global total costs in yellow fever virus and dengue virus ranging from 2.1 to 57.3 billion USD. Cost studies of vector control and surveillance programs are limited, but a few studies found that costs of vector control programs ranged from 5.62 to 73.5 million USD. Cost-effectiveness evidence was limited across Aedes-borne diseases, but generally found targeted dengue vaccination programs cost-effective. This review revealed insufficient economic evidence for vaccine introduction and implementation of surveillance and vector control programs. Expert opinion: Evidence of the economic burden of aedes-borne arboviruses and the economic impact of strategies for arboviral disease prevention and control is critical to inform policy decisions and to secure continued financial support for these preventive and control measures.
C1 [Thompson, Ryan; Constenla, Dagna] JHBSPH, IVAC, Dept Int Hlth, Baltimore, MD USA.
   [Del Campo, Jorge] HealthReveal, Dept Int Hlth, New York, NY USA.
   [Del Campo, Jorge] Johns Hopkins Int Vaccine Access Ctr, Baltimore, MD USA.
C3 Johns Hopkins University
RP Constenla, D (corresponding author), Johns Hopkins Bloomberg Sch Publ Hlth, Dept Int Hlth, Baltimore, MD 21205 USA.
EM dconste1@jhu.edu
RI Thompson, Ryan/AAH-4562-2021
OI Thompson, Ryan/0000-0001-6965-7770
CR Achee Nicole L, 2015, PLoS Negl Trop Dis, V9, pe0003655, DOI 10.1371/journal.pntd.0003655
   Alfaro-Murillo JA, 2016, PLOS NEGLECT TROP D, V10, DOI 10.1371/journal.pntd.0004743
   Alfonso-Sierra E, 2016, PATHOG GLOB HEALTH, V110, P14, DOI 10.1080/20477724.2016.1142057
   Alphey N, 2011, PLOS ONE, V6, DOI 10.1371/journal.pone.0025384
   Añez G, 2006, REV PANAM SALUD PUBL, V19, P314, DOI 10.1590/S1020-49892006000500004
   Armien B, 2008, AM J TROP MED HYG, V79, P364, DOI 10.4269/ajtmh.2008.79.364
   Baly A, 2012, TROP MED INT HEALTH, V17, P123, DOI 10.1111/j.1365-3156.2011.02881.x
   Bangert M, 2018, PLOS NEGLECT TROP D, V12, DOI 10.1371/journal.pntd.0006796
   Cardona-Ospina JA, 2015, T ROY SOC TROP MED H, V109, P793, DOI 10.1093/trstmh/trv094
   Tiga DC, 2016, AM J TROP MED HYG, V94, P1085, DOI 10.4269/ajtmh.15-0896
   Carrasco LR, 2011, PLOS NEGLECT TROP D, V5, DOI 10.1371/journal.pntd.0001426
   Rodriguez RC, 2015, AM J TROP MED HYG, V92, P709, DOI 10.4269/ajtmh.14-0386
   de Souza MDB, 2016, J BRAS REPROD ASSIST, V20, P195, DOI 10.5935/1518-0557.20160038
   Deen J, 2016, PLOS MED, V13, DOI 10.1371/journal.pmed.1002182
   Di Angelantonio E, 2019, LANCET GLOB HEALTH, V7, pE1332, DOI 10.1016/S2214-109X(19)30318-3
   Edillo FE, 2015, AM J TROP MED HYG, V92, P360, DOI 10.4269/ajtmh.14-0139
   El Fezzazi H, 2017, AM J TROP MED HYG, V97, P1898, DOI 10.4269/ajtmh.16-0952
   Toledo ME, 2015, PLOS ONE, V10, DOI 10.1371/journal.pone.0119373
   Fitzpatrick Christopher, 2017, PLoS Negl Trop Dis, V11, pe0005785, DOI 10.1371/journal.pntd.0005785
   Flasche S, 2016, PLOS MED, V13, DOI 10.1371/journal.pmed.1002181
   Garg P, 2008, T ROY SOC TROP MED H, V102, P570, DOI 10.1016/j.trstmh.2008.02.015
   Gubler DJ, 2015, VACCINE, V33, P1233, DOI 10.1016/j.vaccine.2015.01.002
   Guzzetta G, 2017, PLOS NEGLECT TROP D, V11, DOI 10.1371/journal.pntd.0005918
   Halasa YA, 2012, AM J TROP MED HYG, V86, P745, DOI 10.4269/ajtmh.2012.11-0784
   Hossain MS, 2018, PLOS NEGLECT TROP D, V12, DOI 10.1371/journal.pntd.0006561
   Knerer G, 2014, VALUE HEALTH, V17, pA806, DOI 10.1016/j.jval.2014.08.523
   Lee Bruce Y, 2017, PLoS Negl Trop Dis, V11, pe0005531, DOI 10.1371/journal.pntd.0005531
   Lee BY, 2011, AM J TROP MED HYG, V84, P764, DOI 10.4269/ajtmh.2011.10-0624
   Lee JS, 2018, VACCINE, V36, P2346, DOI 10.1016/j.vaccine.2018.03.002
   Lee JS, 2015, PLOS NEGLECT TROP D, V9, DOI 10.1371/journal.pntd.0003810
   Lee LK, 2013, T ROY SOC TROP MED H, V107, P37, DOI 10.1093/trstmh/trs009
   LEGORRETASOBERANIS, 2017, BMC PUBLIC HEALTH S1, V17
   Levin A, 2007, VACCINE, V25, P6945, DOI 10.1016/j.vaccine.2007.06.065
   Li R, 2017, EMERG INFECT DIS, V23, P74, DOI 10.3201/eid2301.161322
   Lim JK, 2016, EXPERT REV VACCINES, V15, P529, DOI 10.1586/14760584.2016.1129279
   Lozano-Fuentes S, 2013, J MED ENTOMOL, V50, P879, DOI 10.1603/ME13008
   Luh DL, 2018, J INFECT PUBLIC HEAL, V11, P215, DOI 10.1016/j.jiph.2017.07.021
   Pham LD, 2017, CLINICOECONOMIC OUTC, V9, P1, DOI 10.2147/CEOR.S124023
   Luz PM, 2011, LANCET, V377, P1673, DOI 10.1016/S0140-6736(11)60246-8
   Mahoney RT, 2012, VACCINE, V30, P4892, DOI 10.1016/j.vaccine.2012.02.064
   McConnell K. John, 2003, Rev Panam Salud Publica, V14, P9, DOI 10.1590/S1020-49892003000600003
   Mendoza-Cano O, 2017, INT J ENV RES PUB HE, V14, DOI 10.3390/ijerph14080890
   Mitra S, 2016, J VECTOR DIS, V53, P30
   Moher D, 2009, BMJ-BRIT MED J, V339, DOI [10.1016/j.ijsu.2010.02.007, 10.1371/journal.pmed.1000097, 10.1136/bmj.b2535, 10.1136/bmj.i4086, 10.1136/bmj.b2700, 10.1186/2046-4053-4-1, 10.1016/j.ijsu.2010.07.299]
   Naing C, 2015, BLOOD COAGUL FIBRIN, V26, P403, DOI 10.1097/MBC.0000000000000280
   Vo TT, 2017, MALAYS J MED SCI, V24, P66, DOI 10.21315/mjms2017.24.3.8
   Okanurak K, 1997, Southeast Asian J Trop Med Public Health, V28, P711
   Orellano PW, 2008, REV PANAM SALUD PUBL, V24, P113
   Packierisamy PR, 2015, AM J TROP MED HYG, V93, P1020, DOI 10.4269/ajtmh.14-0667
   Packierisamy PR, 2015, ASIA-PAC J PUBLIC HE, V27, p73S, DOI 10.1177/1010539515589339
   Pepin KM, 2013, EMERG INFECT DIS, V19, P542, DOI 10.3201/eid1904.120117
   Petersen E, 2016, INT J INFECT DIS, V44, P11, DOI 10.1016/j.ijid.2016.02.001
   Quintero J, 2015, T ROY SOC TROP MED H, V109, P116, DOI 10.1093/trstmh/tru208
   RAPIER CM, 1995, BJME, V8, pR7
   Rizzo N, 2012, BMC PUBLIC HEALTH, V12, DOI 10.1186/1471-2458-12-931
   Salmon-Mulanovich G, 2015, AM J TROP MED HYG, V93, P684, DOI 10.4269/ajtmh.14-0755
   Schwartz LM, 2015, VACCINE, V33, P3293, DOI 10.1016/j.vaccine.2015.05.010
   Selck FW, 2014, VECTOR-BORNE ZOONOT, V14, P824, DOI 10.1089/vbz.2013.1528
   Seyler T, 2010, T ROY SOC TROP MED H, V104, P133, DOI 10.1016/j.trstmh.2009.07.014
   Shafie AA, 2017, PHARMACOECONOMICS, V35, P575, DOI 10.1007/s40273-017-0487-3
   Shan C, 2016, ACS INFECT DIS, V2, P170, DOI 10.1021/acsinfecdis.6b00030
   Shepard DS, 2014, PLOS NEGLECT TROP D, V8, DOI 10.1371/journal.pntd.0003306
   Shepard DS, 2014, AM J TROP MED HYG, V91, P1235, DOI 10.4269/ajtmh.14-0002
   Shepard DS, 2013, PLOS NEGLECT TROP D, V7, DOI [10.1371/journal.pntd.0002055, 10.1371/journal.pntd.0002056]
   Shepard DS, 2012, AM J TROP MED HYG, V87, P796, DOI 10.4269/ajtmh.2012.12-0019
   Shepard DS, 2011, AM J TROP MED HYG, V84, P200, DOI 10.4269/ajtmh.2011.10-0503
   Shepard DS, 2004, VACCINE, V22, P1275, DOI 10.1016/j.vaccine.2003.09.019
   Shim E, 2017, AM J TROP MED HYG, V96, P1227, DOI 10.4269/ajtmh.16-0810
   Shim E, 2017, PLOS ONE, V12, DOI 10.1371/journal.pone.0175020
   Shim E, 2016, AM J TROP MED HYG, V95, P1137, DOI 10.4269/ajtmh.16-0194
   Shoukat A, 2018, BMC MED, V16, DOI 10.1186/s12916-018-1091-x
   Soumahoro MK, 2011, PLOS NEGLECT TROP D, V5, DOI 10.1371/journal.pntd.0001197
   Stahl HC, 2013, BMC PUBLIC HEALTH, V13, DOI 10.1186/1471-2458-13-1048
   Suaya JA, 2007, TROP MED INT HEALTH, V12, P1026, DOI 10.1111/j.1365-3156.2007.01889.x
   Suaya JA, 2009, AM J TROP MED HYG, V80, P846, DOI 10.4269/ajtmh.2009.80.846
   Tarragona S, 2012, SALUD COLECT, V8, P151, DOI 10.18294/sc.2012.155
   Tozan Yesim, 2014, PLoS One, V9, pe108017, DOI 10.1371/journal.pone.0108017
   Tozan Y, 2017, PLOS NEGLECT TROP D, V11, DOI 10.1371/journal.pntd.0005961
   Turner HC, 2018, T ROY SOC TROP MED H, V112, P369, DOI 10.1093/trstmh/try057
   Uhart M, 2016, EUR J HEALTH ECON, V17, P497, DOI 10.1007/s10198-015-0694-9
   Undurraga EA, 2015, PLOS NEGLECT TROP D, V9, DOI 10.1371/journal.pntd.0003547
   Vannice KS, 2015, VACCINE, V33, P7091, DOI 10.1016/j.vaccine.2015.09.053
   Machado AAV, 2014, PLOS NEGLECT TROP D, V8, DOI 10.1371/journal.pntd.0003104
   Orellano PW, 2016, VACCINE, V34, P616, DOI 10.1016/j.vaccine.2015.12.040
   Wettstein ZS, 2012, AM J TROP MED HYG, V87, P616, DOI 10.4269/ajtmh.2012.12-0146
   Whitehorn J, 2014, PLOS NEGLECT TROP D, V8, DOI 10.1371/journal.pntd.0003025
   WHO, 2018, MOSQ BORN DIS
   Wilder-Smith Annelies, 2017, Lancet Infect Dis, V17, pe101, DOI 10.1016/S1473-3099(16)30518-7
   Wilder-Smith A, 2012, TRIALS, V13, DOI 10.1186/1745-6215-13-212
   World Health Organization, 2018, REV SAG REC US DENG
   Yacoub S, 2014, BMC MED, V12, DOI 10.1186/s12916-014-0147-9
   Zeng W, 2018, VACCINE, V36, P413, DOI 10.1016/j.vaccine.2017.11.064
   Zengbe-Acray Petronille, 2009, Sante Publique, V21, P383
   Zhang JH, 2017, PLOS NEGLECT TROP D, V11, DOI 10.1371/journal.pntd.0005784
NR 94
TC 28
Z9 30
U1 2
U2 20
PU TAYLOR & FRANCIS LTD
PI ABINGDON
PA 2-4 PARK SQUARE, MILTON PARK, ABINGDON OR14 4RN, OXON, ENGLAND
SN 1476-0584
EI 1744-8395
J9 EXPERT REV VACCINES
JI Expert Rev. Vaccines
PD FEB 1
PY 2020
VL 19
IS 2
BP 143
EP 162
DI 10.1080/14760584.2020.1733419
EA MAR 2020
PG 20
WC Immunology
WE Science Citation Index Expanded (SCI-EXPANDED)
SC Immunology
GA KV6LF
UT WOS:000518746000001
PM 32077343
DA 2025-07-26
ER

PT J
AU Talaga, S
   Dejean, A
   Azémar, F
   Dumont, Y
   Leroy, C
AF Talaga, Stanislas
   Dejean, Alain
   Azemar, Frederic
   Dumont, Yves
   Leroy, Celine
TI Impacts of biotic and abiotic parameters on immature populations of
   Aedes aegypti
SO JOURNAL OF PEST SCIENCE
LA English
DT Article
DE Biocontrol agents; Competition; Ecosystem services; Mosquito control;
   Predation; Mosquito management
ID MOSQUITO LARVAE; ALBOPICTUS; VECTOR; DENGUE; RIO; COMMUNITIES;
   BROMELIADS; DISPERSAL; HABITATS; RESOURCE
AB In recent centuries, the mosquito Aedes aegypti has spread into most urban areas throughout the tropics. This species is considered the main vector of the chikungunya, dengue, yellow fever and Zika viruses and causes major public health issues. The aim of this study is to investigate the relative influence of biotic and abiotic parameters on immature populations of Ae. aegypti. During a one-year-long field experiment, we monitored 108 macroinvertebrate aquatic communities inhabiting four types of water containers across three different urbanized sites in a Neotropical city. A multimodel inference approach revealed that, in addition to abiotic parameters, biotic interactions with aquatic organisms had an important influence on the abundance of Ae. aegypti and that the urbanized site considered influences the outcomes of the interactions. Controphic species other than mosquitoes aided Ae. aegypti development, suggesting a mechanism of facilitation through a chain of processes. However, the abundance of Ae. aegypti was lowered by competition with native mosquito species in the slightly urbanized area and by predation in more urbanized areas. Competitive displacement and reduction, as well as predation by native aquatic organisms, can be considered a form of ecosystem service. The conservation and/or augmentation of natural enemies should improve the short- and long-term success of incompatible and/or sterile insect techniques, thus opening up perspectives for the future of mosquito management.
C1 [Talaga, Stanislas] Inst Pasteur, Vectopole Amazonien Emile Abonnenc, Cayenne, French Guiana.
   [Dejean, Alain; Azemar, Frederic] Univ Toulouse, Ecolab, CNRS, INPT,UPS, Toulouse, France.
   [Dejean, Alain; Leroy, Celine] Univ Guyane, Univ Antilles, AgroParisTech, UMR EcoFoG,CIRAD,CNRS,INRAE, Kourou, French Guiana.
   [Dumont, Yves] CIRAD, UMR AMAP, St Pierre, La Reunion, France.
   [Dumont, Yves; Leroy, Celine] Univ Montpellier, UMR AMAP, CIRAD, CNRS,INRAE,IRD, Montpellier, France.
   [Dumont, Yves] Univ Pretoria, Dept Math & Appl Math, Pretoria, South Africa.
C3 Universite Paris Cite; Universite de Toulouse; Universite Federale
   Toulouse Midi-Pyrenees (ComUE); Universite Toulouse III - Paul Sabatier;
   Institut National Polytechnique de Toulouse; Centre National de la
   Recherche Scientifique (CNRS); AgroParisTech; INRAE; CIRAD; CIRAD;
   Centre National de la Recherche Scientifique (CNRS); Institut de
   Recherche pour le Developpement (IRD); Universite de Montpellier; CIRAD;
   Centre National de la Recherche Scientifique (CNRS); Institut de
   Recherche pour le Developpement (IRD); Universite de Montpellier; INRAE;
   University of Pretoria
RP Talaga, S (corresponding author), Inst Pasteur, Vectopole Amazonien Emile Abonnenc, Cayenne, French Guiana.
EM stanislas.talaga@gmail.com; alain.dejean@wanadoo.fr;
   frederic.azemar1@univ-tlse3.fr; yves.dumont@cirad.fr;
   celine.leroy@ird.fr
RI Dumont, Yves/IQU-6324-2023; Azemar, Frederic/A-9041-2010; Dumont,
   Yves/O-3801-2017; Azémar, Frédéric/A-9041-2010; Dejean, Anne/L-5145-2018
OI Azemar, Frederic/0000-0002-3098-8676; Dejean, Alain/0000-0002-3561-2248;
   Talaga, Stanislas/0000-0003-1591-4115; Dumont, Yves/0000-0003-4817-685X;
   
FU `Investissement d'Avenir' grant by the French National Research Agency
   (CEBA) [ANR-10-LABX-25-01]
FX We are grateful to Andrea Yockey for proofreading the manuscript and to
   the municipality of Kourou (through the Service Departemental de
   Desinfection) for permitting us to work inside the city limits. We would
   also like to thank the Ringuet family and the French Centre de
   Cooperation Internationale en Recherche Agronomique pour le
   Developpement for allowing us to set up experimental sites on their
   properties. This study received financial support from an
   `Investissement d'Avenir' grant managed by the French National Research
   Agency (CEBA, ref. ANR-10-LABX-25-01).
CR ALFORD RA, 1985, ECOLOGY, V66, P1097, DOI 10.2307/1939161
   Aliota MT, 2016, SCI REP-UK, V6, DOI 10.1038/srep28792
   [Anonymous], 2005, Ecosystems and human well-being: Desertification synthesis, DOI DOI 10.1196/ANNALS.1439.003
   Armitage P.D., 2012, The Chironomidae: biology and ecology of non-biting midges
   Auguie B., 2017, "gridExtra: Miscellaneous Functions for "Grid" Graphics"
   BEAULANT AL, 2007, RAPPORT PRELIMINAIRE
   Bin Cheung Y, 2002, STAT MED, V21, P1461, DOI 10.1002/sim.1088
   Blaustein L, 2007, ANNU REV ENTOMOL, V52, P489, DOI 10.1146/annurev.ento.52.110405.091431
   Cunha SP, 2002, REV SAUDE PUBL, V36, P244, DOI 10.1590/S0034-89102002000200018
   Cunze S, 2018, SCI REP-UK, V8, DOI 10.1038/s41598-018-26092-2
   Daniela B, 2012, ORBIS, V8, P28
   Daugherty MP, 2003, AM MIDL NAT, V150, P181, DOI 10.1674/0003-0031(2003)150[0181:LSBFAA]2.0.CO;2
   Delatte H, 2009, J MED ENTOMOL, V46, P33, DOI 10.1603/033.046.0105
   Dufourd C, 2013, COMPUT MATH APPL, V66, P1695, DOI 10.1016/j.camwa.2013.03.024
   Epelboin Y, 2018, MEM I OSWALDO CRUZ, V113, DOI 10.1590/0074-02760170398
   Epelboin Y, 2017, PLOS NEGLECT TROP D, V11, DOI 10.1371/journal.pntd.0005933
   Focks DA, 2007, J AM MOSQUITO CONTR, V23, P118, DOI 10.2987/8756-971X(2007)23[118:TABA]2.0.CO;2
   Foster WA, 2019, MEDICAL AND VETERINARY ENTOMOLOGY, 3RD EDITION, P261, DOI 10.1016/B978-0-12-814043-7.00015-7
   *GEOP, 2019, CART DAT IGN
   GILLIES MT, 1981, B ENTOMOL RES, V71, P65, DOI 10.1017/S0007485300051038
   GRIFFITH TB, 2018, DRAIN FLY PSYCHODA S
   Guthery F. S., 2003, J Wildl Manage, V67, P655, DOI [10.2307/3802723, DOI 10.2307/3802723]
   HEARD SB, 1994, J ANIM ECOL, V63, P451, DOI 10.2307/5562
   Honório NA, 2009, J MED ENTOMOL, V46, P1001, DOI 10.1603/033.046.0505
   Honório NA, 2003, MEM I OSWALDO CRUZ, V98, P191, DOI 10.1590/S0074-02762003000200005
   Honório NA, 2006, MEM I OSWALDO CRUZ, V101, P225, DOI 10.1590/S0074-02762006000200017
   Juliano SA, 2005, ECOL LETT, V8, P558, DOI 10.1111/j.1461-0248.2005.00755.x
   Juliano SA, 2009, ANNU REV ENTOMOL, V54, P37, DOI 10.1146/annurev.ento.54.110807.090611
   Lancaster J, 2013, AQUATIC ENTOMOLOGY, P1, DOI 10.1093/acprof:oso/9780199573219.001.0001
   Lane J., 1953, Neotropical Culioidae. Volumes I & II.
   Lane J., 1953, NEOTROPICAL CULICIDA
   Lopez LCS, 2005, HYDROBIOLOGIA, V549, P15, DOI 10.1007/s10750-005-1701-4
   Lopez LCS, 2011, HYDROBIOLOGIA, V665, P257, DOI 10.1007/s10750-011-0605-8
   Lounibos LP, 2007, J AM MOSQUITO CONTR, V23, P276, DOI 10.2987/8756-971X(2007)23[276:CDAR]2.0.CO;2
   Lounibos LP, 2003, ECOL ENTOMOL, V28, P551, DOI 10.1046/j.1365-2311.2003.00543.x
   Maneerat S, 2016, ECOL MODEL, V333, P66, DOI 10.1016/j.ecolmodel.2016.04.012
   Mellor PS, 2000, ANNU REV ENTOMOL, V45, P307, DOI 10.1146/annurev.ento.45.1.307
   Merritt R. W., 2008, An Introduction to the aquatic insects of North America, V4th
   Mocellin MG, 2009, MEM I OSWALDO CRUZ, V104, P1171, DOI 10.1590/S0074-02762009000800015
   Mohajerani A, 2017, J ENVIRON MANAGE, V197, P522, DOI 10.1016/j.jenvman.2017.03.095
   Camara DCP, 2016, PLOS ONE, V11, DOI 10.1371/journal.pone.0157120
   Powell JR, 2018, BIOSCIENCE, V68, P854, DOI 10.1093/biosci/biy119
   Powell JR, 2013, MEM I OSWALDO CRUZ, V108, P11, DOI 10.1590/0074-0276130395
   QUEZEDE L, 2018, KOUROU HIST VILLE
   Riback TIS, 2015, PLOS ONE, V10, DOI 10.1371/journal.pone.0134450
   Talaga S, 2018, INSECT SCI, V25, P1102, DOI 10.1111/1744-7917.12480
   Talaga S, 2017, URBAN ECOSYST, V20, P1001, DOI 10.1007/s11252-017-0653-6
   Talaga S, 2017, LANDSCAPE ECOL, V32, P1805, DOI 10.1007/s10980-017-0542-7
   Talaga S, 2016, EVOL ECOL, V30, P1133, DOI 10.1007/s10682-016-9862-3
   Talaga S, 2015, ECOL INDIC, V58, P1, DOI 10.1016/j.ecolind.2015.05.027
   Verdonschot PFM, 2014, LIMNOLOGICA, V45, P69, DOI 10.1016/j.limno.2013.11.002
   Yee DA, 2008, J MED ENTOMOL, V45, P581, DOI 10.1603/0022-2585(2008)45[581:TAHFMA]2.0.CO;2
   Zheng XY, 2019, NATURE, V572, P56, DOI 10.1038/s41586-019-1407-9
NR 53
TC 8
Z9 8
U1 1
U2 32
PU SPRINGER HEIDELBERG
PI HEIDELBERG
PA TIERGARTENSTRASSE 17, D-69121 HEIDELBERG, GERMANY
SN 1612-4758
EI 1612-4766
J9 J PEST SCI
JI J. Pest Sci.
PD JUN
PY 2020
VL 93
IS 3
BP 941
EP 952
DI 10.1007/s10340-020-01214-w
EA MAR 2020
PG 12
WC Entomology
WE Science Citation Index Expanded (SCI-EXPANDED)
SC Entomology
GA LJ6LV
UT WOS:000518340800001
OA Green Submitted
DA 2025-07-26
ER

PT J
AU Visser, TM
   de Cock, MP
   Hiwat, H
   Wongsokarijo, M
   Verhulst, NO
   Koenraadt, CJM
AF Visser, Tessa M.
   de Cock, Marieke P.
   Hiwat, Helene
   Wongsokarijo, Merril
   Verhulst, Niels O.
   Koenraadt, Constantianus J. M.
TI Optimisation and field validation of odour-baited traps for surveillance
   of Aedes aegypti adults in Paramaribo, Suriname
SO PARASITES & VECTORS
LA English
DT Article
DE Aedes aegypti; Carbon dioxide; Host-seeking; Trapping; Odour-baited
   traps; Odour-blends
ID BG-SENTINEL TRAP; CARBON-DIOXIDE; DIPTERA-CULICIDAE; MOSQUITO
   ATTRACTION; HOST PREFERENCES; MALARIA; ALBOPICTUS; POPULATIONS;
   INTEGRATION; RESISTANCE
AB Background Emerging arboviral diseases like Zika, dengue and chikungunya that are transmitted by Aedes aegypti mosquitoes, are increasingly threatening human health. Blends of human-like synthetic chemical attractants can be used to attract host-seeking mosquitoes. The aim of this study was to test new combinations of traps and odour baits in the laboratory, followed by testing the best candidates in the field to improve Ae. aegypti monitoring and surveillance. Methods First, the BG-Suna trap was evaluated for capturing laboratory-reared Ae. aegypti by testing normal and inverted positions in screen cage tests. Secondly, the attractiveness of the MB5 blend, CO2, and their combination was tested. Thirdly, we tested the attractiveness of different trap types (BG-Suna, BG-Sentinel, MM-X and CDC light trap). Finally, we confirmed laboratory results in the field in Paramaribo, Suriname, using the MB5 and BG-Lure odour blends, CO2 and the BG-Sentinel and BG-Bowl trap using a Latin Square design. Results The MB5 blend in combination with CO2 outperformed traps baited only with CO2 or MB5 in screen cage tests (P < 0.0001). The BG-Sentinel trap performed equally well as the inverted BG-Suna and was taken to the field (P = 0.729). In the field, we captured Ae. aegypti, Cx. quinquefasciatus and Cx. nigripalpus. We confirmed the laboratory results and found that the combination of the MB5 blend and CO2 almost doubled Ae. aegypti female captures (P = 0.004) and more than doubled Culex spp. female captures (P = 0.005) compared to using only CO2. Interestingly, the MB5 blend outperformed the commercially available BG-Lure, in the BG-Sentinel (P < 0.001). The BG-Bowl also attracted Ae. aegypti when baited with the MB5 blend in similar numbers as the BG-Sentinel baited with the MB5 (P = 0.362). Conclusions Our study demonstrated that the BG-Sentinel trap baited with the MB5 blend and CO2 outperforms the current golden standard (BG-Sentinel trap with BG-Lure) for monitoring Ae. aegypti females and males, in both laboratory and field experiments. The BG-Bowl baited with the MB5 blend is a good candidate for home use. Finally, the results show that CO2 is an indispensable component of the attractive blend.
C1 [Visser, Tessa M.; de Cock, Marieke P.; Koenraadt, Constantianus J. M.] Wageningen Univ & Res, Dept Plant Sci, Entomol Lab, Wageningen, Netherlands.
   [Hiwat, Helene] Minist Hlth, Malaria Programme, Paramaribo, Suriname.
   [Wongsokarijo, Merril] Minist Hlth, Bur Publ Hlth, Paramaribo, Suriname.
   [Verhulst, Niels O.] Univ Zurich, Inst Parasitol, Vetsuisse Fac, Natl Ctr Vector Entomol, Zurich, Switzerland.
C3 Wageningen University & Research; University of Zurich
RP Visser, TM (corresponding author), Wageningen Univ & Res, Dept Plant Sci, Entomol Lab, Wageningen, Netherlands.
EM tessa.visser@wur.nl
RI ; Visser, Tessa/AAJ-4469-2021; Verhulst, Niels/AAH-4288-2019
OI Verhulst, Niels/0000-0002-1106-9711; de Cock,
   Marieke/0000-0002-0940-1180; Visser, Tessa Mylene/0000-0003-0899-7450; 
FU European Union's Horizon 2020 Research and Innovation Programme under
   ZIKAlliance Grant [734548]
FX This study was supported by the European Union's Horizon 2020 Research
   and Innovation Programme under ZIKAlliance Grant Agreement No. 734548.
CR Aldridge RL, 2016, J AM MOSQUITO CONTR, V32, P282, DOI 10.2987/16-6609.1
   Algemeen bureau voor de statistiek (ABS), 2013, 294201305 ABS
   Alvarez LC, 2013, J MED ENTOMOL, V50, P1031, DOI 10.1603/ME12254
   Amatali M.A., 1993, Freshwater Ecosystems of Suriname, P29, DOI DOI 10.1007/978-94-011-2070-8_3
   Becker N, 2010, KEY FEMALE MOSQUITOE, P369
   Bohbot J, 2005, INSECT BIOCHEM MOLEC, V35, P961, DOI 10.1016/j.ibmb.2005.03.010
   Busula AO, 2015, MALARIA J, V14, DOI 10.1186/s12936-015-0635-1
   Cardé RT, 2015, CURR BIOL, V25, pR793, DOI 10.1016/j.cub.2015.07.057
   Chadee DD, 2002, ANN TROP MED PARASIT, V96, pS47, DOI 10.1179/000349802125002365
   Codrington John, 2018, PLoS Curr, V10, DOI 10.1371/currents.outbreaks.ff0f6190d5431c2a2e824255eaeaf339
   Crepeau TN, 2013, PLOS ONE, V8, DOI 10.1371/journal.pone.0060524
   Cribellier A, 2018, ROY SOC OPEN SCI, V5, DOI 10.1098/rsos.180246
   Department of Epidemiology, 2017, REP SUSP CAS MAL CHI
   Dusfour I, 2011, MEM I OSWALDO CRUZ, V106, P346, DOI 10.1590/S0074-02762011000300015
   Englbrecht C, 2015, J AM MOSQUITO CONTR, V31, P16, DOI 10.2987/14-6444.1
   Farajollahi A, 2009, J MED ENTOMOL, V46, P919, DOI 10.1603/033.046.0426
   Fernandes RS, 2016, PLOS NEGLECT TROP D, V10, DOI 10.1371/journal.pntd.0004993
   Fonseca-González I, 2011, PEST MANAG SCI, V67, P430, DOI 10.1002/ps.2081
   Harrington LC, 2001, J MED ENTOMOL, V38, P411, DOI 10.1603/0022-2585-38.3.411
   HARTBERG WK, 1971, B WORLD HEALTH ORGAN, V45, P847
   Hiscox A, 2014, MALARIA J, V13, DOI 10.1186/1475-2875-13-257
   Hiwat H, 2011, J MED ENTOMOL, V48, P1039, DOI 10.1603/ME10245
   Hiwat H., 2013, Academic Journal of Suriname, V4, P403
   Hiwat H, 2011, MEM I OSWALDO CRUZ, V106, P360, DOI 10.1590/S0074-02762011000300017
   Homan T, 2016, LANCET, V388, P1193, DOI 10.1016/S0140-6736(16)30445-7
   Jawara M, 2009, PLOS ONE, V4, DOI 10.1371/journal.pone.0008167
   Jones KE, 2008, NATURE, V451, P990, DOI 10.1038/nature06536
   Kröckel U, 2006, J AM MOSQUITO CONTR, V22, P229, DOI 10.2987/8756-971X(2006)22[229:NTFSOA]2.0.CO;2
   Lacroix R, 2009, MED VET ENTOMOL, V23, P160, DOI 10.1111/j.1365-2915.2009.00806.x
   Lounibos LP, 1996, OIKOS, V77, P309, DOI 10.2307/3546070
   Lühken R, 2014, PARASITE VECTOR, V7, DOI 10.1186/1756-3305-7-268
   Maciel-de-Freitas R, 2006, MEM I OSWALDO CRUZ, V101, P321, DOI 10.1590/S0074-02762006000300017
   Mboera LEG, 2000, MED VET ENTOMOL, V14, P257, DOI 10.1046/j.1365-2915.2000.00239.x
   Mburu MM, 2017, MALARIA J, V16, DOI 10.1186/s12936-017-1998-2
   McMeniman CJ, 2014, CELL, V156, P1060, DOI 10.1016/j.cell.2013.12.044
   Moutailler S, 2019, VIRUSES-BASEL, V11, DOI 10.3390/v11100904
   Moyes CL, 2017, PLOS NEGLECT TROP D, V11, DOI 10.1371/journal.pntd.0005625
   Mukabana WR, 2012, J CHEM ECOL, V38, P235, DOI 10.1007/s10886-012-0088-8
   Musso D, 2015, LANCET, V386, P243, DOI 10.1016/S0140-6736(15)61273-9
   Mweresa CK, 2016, J CHEM ECOL, V42, P508, DOI 10.1007/s10886-016-0711-1
   Njiru BN, 2006, MALARIA J, V5, DOI 10.1186/1475-2875-5-39
   Owino EA, 2015, PARASITE VECTOR, V8, DOI 10.1186/s13071-015-0866-6
   Owino EA, 2014, PARASITE VECTOR, V7, DOI 10.1186/1756-3305-7-451
   Peel MC, 2007, HYDROL EARTH SYST SC, V11, P1633, DOI 10.5194/hess-11-1633-2007
   Pombi M, 2014, PARASITE VECTOR, V7, DOI 10.1186/s13071-014-0580-9
   Robinson A, 2018, P NATL ACAD SCI USA, V115, pE4209, DOI 10.1073/pnas.1721610115
   Rohde BB, 2019, PARASITE VECTOR, V12, DOI 10.1186/s13071-019-3647-9
   Schmied WH, 2008, MALARIA J, V7, DOI 10.1186/1475-2875-7-230
   Shone SM, 2006, J MED ENTOMOL, V43, P151, DOI 10.1603/0022-2585(2006)043[0151:TTOMVI]2.0.CO;2
   Smallegange RC, 2010, MALARIA J, V9, DOI 10.1186/1475-2875-9-292
   Smallegange RC, 2009, J CHEM ECOL, V35, P933, DOI 10.1007/s10886-009-9668-7
   Staunton KM, 2019, J MED ENTOMOL, V56, P1102, DOI 10.1093/jme/tjz018
   Takken W, 2017, CURR OPIN INSECT SCI, V20, P68, DOI 10.1016/j.cois.2017.03.011
   Takken W, 2013, ANNU REV ENTOMOL, V58, P433, DOI 10.1146/annurev-ento-120811-153618
   Unlu I, 2014, J AM MOSQUITO CONTR, V30, P122, DOI 10.2987/14-6401.1
   van de Straat B, 2019, MALARIA J, V18, DOI 10.1186/s12936-019-2923-7
   van Loon JJA, 2015, J CHEM ECOL, V41, P567, DOI 10.1007/s10886-015-0587-5
   Verhulst NO, 2015, J AM MOSQUITO CONTR, V31, P223, DOI 10.2987/moco-31-03-223-232.1
   Verhulst NO, 2011, MALARIA J, V10, DOI 10.1186/1475-2875-10-28
   WHO, 2017, PTC DAT LYMPH FIL
   Wouthuyzen-Bakker M, 2017, EUROSURVEILLANCE, V22, P2, DOI 10.2807/1560-7917.ES.2017.22.11.30488
   Xue RD, 2008, J AM MOSQUITO CONTR, V24, P249, DOI 10.2987/5701.1
NR 62
TC 16
Z9 16
U1 1
U2 7
PU BMC
PI LONDON
PA CAMPUS, 4 CRINAN ST, LONDON N1 9XW, ENGLAND
SN 1756-3305
J9 PARASITE VECTOR
JI Parasites Vectors
PD MAR 6
PY 2020
VL 13
IS 1
AR 121
DI 10.1186/s13071-020-4001-y
PG 14
WC Parasitology; Tropical Medicine
WE Science Citation Index Expanded (SCI-EXPANDED)
SC Parasitology; Tropical Medicine
GA KT5GY
UT WOS:000519043800003
PM 32143711
OA Green Published, gold
DA 2025-07-26
ER

PT J
AU Abeyratne, E
   Tharmarajah, K
   Freitas, JR
   Mostafavi, H
   Mahalingam, S
   Zaid, A
   Zaman, M
   Taylor, A
AF Abeyratne, Eranga
   Tharmarajah, Kothila
   Freitas, Joseph R.
   Mostafavi, Helen
   Mahalingam, Suresh
   Zaid, Ali
   Zaman, Mehfuz
   Taylor, Adam
TI Liposomal Delivery of the RNA Genome of a Live-Attenuated Chikungunya
   Virus Vaccine Candidate Provides Local, but Not Systemic Protection
   After One Dose
SO FRONTIERS IN IMMUNOLOGY
LA English
DT Article
DE chikungunya; vaccine; liposome; RNA; live-attenuated
ID INFECTION; EPIDEMIC; FEVER
AB Chikungunya virus (CHIKV) is the causative pathogen of chikungunya fever, a mosquito-borne viral disease causing highly debilitating arthralgia that can persist for months and progress to chronic arthritis. Our previous studies have identified the CHIKV live-attenuated vaccine candidate CHIKV-NoLS. Like most live-attenuated vaccines, attenuated replication of CHIKV-NoLS has the potential to limit scalable production. To overcome production limits, as well as other drawbacks of live-attenuated vaccines, we developed an in vivo liposome RNA delivery system to deliver the self-replicating RNA genome of CHIKV-NoLS directly into mice, allowing the recipients' body to produce the live-attenuated vaccine particles. CAF01 liposomes were able to deliver replication-competent CHIKV-NoLS RNA in vitro. Immunodeficient AG129 mice inoculated with liposome-delivered CHIKV-NoLS RNA developed viremia and disease signs representative of this lethal model of CHIKV infection, demonstrating de novo vaccine particle production in vivo. In immunocompetent C57BL/6 mice, liposome-delivered CHIKV-NoLS RNA inoculation was associated with reduced IgM and IgG levels with low antibody CHIKV-neutralizing capacity, compared to vaccination with the original live-attenuated vaccine CHIKV-NoLS. One dose of liposome-delivered CHIKV-NoLS RNA did not provide systemic protection from CHIKV wild-type (WT) challenge but was found to promote an early onset of severe CHIKV-induced footpad swelling. Liposome-delivered CHIKV-NoLS RNA inoculation did, however, provide local protection from CHIKV-WT challenge in the ipsilateral foot after one dose. Results suggest that in the presence of low CHIKV-specific neutralizing antibody levels, local inflammatory responses, likely brought on by liposome adjuvants, have a role in the protection of CHIKV-induced footpad swelling in the ipsilateral foot of mice inoculated with liposome-delivered CHIKV-NoLS RNA. Low IgG and CHIKV-specific neutralizing antibody levels may be responsible for early onset of severe swelling in the feet of CHIKV-WT-challenged mice. These results support previous studies that suggest CHIKV is vulnerable to antibody-mediated enhancement of disease. Further studies using booster regimes aim to demonstrate the potential for liposomes to deliver the self-replicating RNA genome of live-attenuated vaccines and offer a novel immunization strategy.
C1 [Abeyratne, Eranga; Tharmarajah, Kothila; Freitas, Joseph R.; Mostafavi, Helen; Mahalingam, Suresh; Zaid, Ali; Taylor, Adam] Griffith Univ, Menzies Hlth Inst Queensland, Emerging Viruses Inflammat & Therapeut Grp, Southport, Qld, Australia.
   [Abeyratne, Eranga; Tharmarajah, Kothila; Freitas, Joseph R.; Mostafavi, Helen; Mahalingam, Suresh; Zaid, Ali; Zaman, Mehfuz; Taylor, Adam] Griffith Univ, Inst Glyc, Southport, Qld, Australia.
C3 Griffith University; Griffith University - Gold Coast Campus; Griffith
   University; Griffith University - Gold Coast Campus
RP Taylor, A (corresponding author), Griffith Univ, Menzies Hlth Inst Queensland, Emerging Viruses Inflammat & Therapeut Grp, Southport, Qld, Australia.; Zaman, M; Taylor, A (corresponding author), Griffith Univ, Inst Glyc, Southport, Qld, Australia.
EM m.zaman@griffith.edu.au; a.taylor1@griffith.edu.au
RI ; Taylor, Adam/C-2981-2017
OI Zaid, Ali/0000-0002-2528-2783; Taylor, Adam/0000-0002-7159-3961;
   Freitas, Joseph/0000-0003-3104-6282; Zaman, Mehfuz/0000-0001-9367-567X;
   Mostafavi, Helen/0000-0002-6051-3268
FU Australian National Health and Medical Research Council [1122897,
   1100919]; National Foundation for Medical Research and Innovation; New
   SouthWales Department of Primary Industries; National Health and Medical
   Research Council of Australia [1100919, 1122897] Funding Source: NHMRC
FX This research was funded by the Australian National Health and Medical
   Research Council grant numbers 1122897 and 1100919, the National
   Foundation for Medical Research and Innovation, and The New SouthWales
   Department of Primary Industries.
CR Abeyratne E, 2019, VACCINES-BASEL, V7, DOI 10.3390/vaccines7010002
   Agger EM, 2008, PLOS ONE, V3, DOI 10.1371/journal.pone.0003116
   de Brito CAA, 2017, MEM I OSWALDO CRUZ, V112, P650, DOI 10.1590/0074-02760170124
   Beesoon S, 2008, EMERG INFECT DIS, V14, P337, DOI 10.3201/eid1402.071024
   Chan YH, 2019, EMBO MOL MED, V11, DOI 10.15252/emmm.201810092
   Davidsen J, 2005, BBA-BIOMEMBRANES, V1718, P22, DOI 10.1016/j.bbamem.2005.10.011
   Edelman R, 2000, AM J TROP MED HYG, V62, P681, DOI 10.4269/ajtmh.2000.62.681
   Edington F, 2018, JOINT BONE SPINE, V85, P669, DOI 10.1016/j.jbspin.2018.03.019
   Freitas ARR, 2018, EPIDEMIOL INFECT, V146, P2059, DOI [10.1017/S0950268818002315, 10.1017/s0950268818002315]
   Ghaffar KA, 2014, CURR TOP MED CHEM, V14, P1194, DOI 10.2174/1568026614666140329232757
   Hallengärd D, 2014, J VIROL, V88, P13333, DOI 10.1128/JVI.01926-14
   Hallengärd D, 2014, J VIROL, V88, P2858, DOI 10.1128/JVI.03453-13
   Kose N, 2019, SCI IMMUNOL, V4, DOI 10.1126/sciimmunol.aaw6647
   Lum FM, 2018, SCI REP-UK, V8, DOI 10.1038/s41598-018-20305-4
   Pardi N, 2017, METHODS MOL BIOL, V1499, P109, DOI 10.1007/978-1-4939-6481-9_6
   Pinto VV, 2012, VACCINE, V30, P572, DOI 10.1016/j.vaccine.2011.11.068
   Queyriaux B, 2008, LANCET INFECT DIS, V8, P2, DOI 10.1016/S1473-3099(07)70294-3
   Rajapakse S, 2010, T ROY SOC TROP MED H, V104, P89, DOI 10.1016/j.trstmh.2009.07.031
   Renault P, 2007, AM J TROP MED HYG, V77, P727
   Richner JM, 2017, CELL, V169, P176, DOI 10.1016/j.cell.2017.03.016
   Rudd PA, 2015, VACCINE, V33, P5172, DOI 10.1016/j.vaccine.2015.07.099
   Seyler T, 2010, T ROY SOC TROP MED H, V104, P133, DOI 10.1016/j.trstmh.2009.07.014
   Simon Fabrice, 2011, Curr Infect Dis Rep, V13, P218, DOI 10.1007/s11908-011-0180-1
   Staples JE, 2009, CLIN INFECT DIS, V49, P942, DOI 10.1086/605496
   Taylor A, 2017, MBIO, V8, DOI 10.1128/mBio.01970-16
   Van Bortel W, 2014, EUROSURVEILLANCE, V19, P17, DOI 10.2807/1560-7917.ES2014.19.13.20759
   van Dissel JT, 2014, VACCINE, V32, P7098, DOI 10.1016/j.vaccine.2014.10.036
   Zaman M, 2016, SCI REP-UK, V6, DOI 10.1038/srep39274
   Zaman M, 2014, NANOMEDICINE-UK, V9, P2613, DOI [10.2217/NNM.14.190, 10.2217/nnm.14.190]
   Zaman M, 2013, METHODS, V60, P226, DOI 10.1016/j.ymeth.2013.04.014
NR 30
TC 15
Z9 15
U1 0
U2 14
PU FRONTIERS MEDIA SA
PI LAUSANNE
PA AVENUE DU TRIBUNAL FEDERAL 34, LAUSANNE, CH-1015, SWITZERLAND
SN 1664-3224
J9 FRONT IMMUNOL
JI Front. Immunol.
PD MAR 5
PY 2020
VL 11
AR 304
DI 10.3389/fimmu.2020.00304
PG 13
WC Immunology
WE Science Citation Index Expanded (SCI-EXPANDED)
SC Immunology
GA LB7CZ
UT WOS:000524790800001
PM 32194557
OA Green Published, gold
DA 2025-07-26
ER

PT J
AU Fahsbender, E
   da-Costa, AC
   Gill, DE
   Milagres, FAD
   Brustulin, R
   Monteiro, FJC
   Rego, MOD
   Ribeiro, ESD
   Sabino, EC
   Delwart, E
AF Fahsbender, Elizabeth
   da-Costa, Antonio Charlys
   Gill, Danielle Elise
   Milagres, Flavio Augusto de Padua
   Brustulin, Rafael
   Monteiro, Fred Julio Costa
   Rego, Marlisson Octavio da Silva
   Ribeiro, Edcelha Soares D'Athaide
   Sabino, Ester Cerdeira
   Delwart, Eric
TI Plasma virome of 781 Brazilians with unexplained symptoms of arbovirus
   infection include a novel parvovirus and densovirus
SO PLOS ONE
LA English
DT Article
ID MERKEL CELL POLYOMAVIRUS; VIRAL NUCLEIC-ACIDS; HUMAN PEGIVIRUS 2;
   BLOOD-DONORS; DNA VIRUSES; GEMYCIRCULARVIRUS; GENERATION
AB Plasma from patients with dengue-like symptoms was collected in 2013 to 2016 from the Brazilian states of Tocantins and Amapa. 781 samples testing negative for IgM against Dengue, Zika, and Chikungunya viruses and for flaviviruses, alphaviruses and enteroviruses RNA using RT-PCRs were analyzed using viral metagenomics. Viral particles-associated nucleic acids were enriched, randomly amplified, and deep sequenced in 102 mini-pools generating over 2 billion reads. Sequence data was analyzed for the presence of known and novel eukaryotic viral reads. Anelloviruses were detected in 80%, human pegivirus 1 in 19%, and parvovirus B19 in 17% of plasma pools. HIV and enteroviruses were detected in two pools each. Previously uncharacterized viral genomes were also identified, and their presence in single plasma samples confirmed by PCR. Chapparvovirus and ambidensovirus genomes, both in the Parvoviridae family, were partially characterized showing 33% and 34% identity in their NS1 sequences to their closest relative. Molecular surveillance using pre-existing plasma from febrile patients provides a readily scalable approach for the detection of novel, potentially emerging, viruses.
C1 [Fahsbender, Elizabeth; Delwart, Eric] Vitalant Res Inst, San Francisco, CA 94118 USA.
   [Fahsbender, Elizabeth; Delwart, Eric] Univ Calif San Francisco, Dept Lab Med, San Francisco, CA 94110 USA.
   [da-Costa, Antonio Charlys; Gill, Danielle Elise; Sabino, Ester Cerdeira] Univ Sao Paulo, Sch Med, Infect Dis, Sao Paulo, Brazil.
   [da-Costa, Antonio Charlys; Gill, Danielle Elise; Sabino, Ester Cerdeira] Univ Sao Paulo, Inst Trop Med, Infect Dis, Sao Paulo, Brazil.
   [Milagres, Flavio Augusto de Padua; Brustulin, Rafael] Hlth Tocantins, Publ Hlth Lab State LACEN TO, Palmas, TO, Brazil.
   [Milagres, Flavio Augusto de Padua; Brustulin, Rafael] Fed Univ Tocantins, Palmas, Tocantins, Brazil.
   [Monteiro, Fred Julio Costa; Rego, Marlisson Octavio da Silva; Ribeiro, Edcelha Soares D'Athaide] Hlth Amapa, Publ Hlth Lab State LACEN AP, Macapa, AP, Brazil.
C3 Vitalant; Vitalant Research Institute; University of California System;
   University of California San Francisco; Universidade de Sao Paulo;
   Universidade de Sao Paulo; Universidade Federal do Tocantins (UFT)
RP Delwart, E (corresponding author), Vitalant Res Inst, San Francisco, CA 94118 USA.; Delwart, E (corresponding author), Univ Calif San Francisco, Dept Lab Med, San Francisco, CA 94110 USA.
EM edelwart@vitalant.org
RI milagres, flavio/Q-2403-2019; da-Costa, Antonio/G-1548-2010; da-Costa,
   Antonio/G-1548-2010; Delwart, Eric/AFQ-8298-2022; Sabino,
   Ester/F-7750-2010
OI da-Costa, Antonio/0000-0001-5516-5177; da-Costa,
   Antonio/0000-0001-5516-5177; Julio Costa Monteiro,
   Fred/0000-0002-1989-7810; Milagres, Flavio/0000-0002-6889-8772
FU Vitalant Research Institute; Grifols Diagnostic Solutions Inc.; FAPESP
   [2017/00021-9, 2016/01735-2]; CNPq [400354/2016-0]
FX This study was partially supported by Vitalant Research Institute, an
   unrestricted research grant from Grifols Diagnostic Solutions Inc.,
   FAPESP #2016/01735-2 and CNPq #400354/2016-0. Antonio Charlys da-Costa
   is funded by FAPESP #2017/00021-9. The specific roles of this author are
   articulated in the 'author contributions' section. The funders had no
   role in study design, data collection and analysis, decision to publish,
   or preparation of the manuscript.
CR [Anonymous], 2019, VIRUSES BASEL, DOI DOI 10.3390/V11050398
   Asplund M, 2019, CLIN MICROBIOL INFEC, V25, P1277, DOI 10.1016/j.cmi.2019.04.028
   Baker KS, 2013, VIROLOGY, V441, P95, DOI 10.1016/j.virol.2013.03.014
   Berg MG, 2015, PLOS PATHOG, V11, DOI 10.1371/journal.ppat.1005325
   Brito F, 2018, VOX SANG, V113, P601, DOI 10.1111/vox.12695
   Chiu CY, 2019, NAT REV GENET, V20, P341, DOI 10.1038/s41576-019-0113-7
   Chivero ET, 2015, J GEN VIROL, V96, P1521, DOI 10.1099/vir.0.000086
   Chong R, 2019, J VIROL, V93, DOI [10.1128/JVI.00205-19, 10.1128/jvi.00205-19]
   Coller KE, 2020, EMERG INFECT DIS, V26, P265, DOI 10.3201/eid2602.190434
   Coller KE, 2016, J CLIN MICROBIOL, V54, P2023, DOI 10.1128/JCM.00515-16
   Cordey S, 2019, EMERG MICROBES INFEC, V8, P613, DOI 10.1080/22221751.2019.1603791
   Cordey S, 2018, EMERG MICROBES INFEC, V7, DOI 10.1038/s41426-018-0025-1
   de Souza WM, 2017, J GEN VIROL, V98, P225, DOI 10.1099/jgv.0.000671
   de Villiers EM, 2009, J GEN VIROL, V90, P1999, DOI 10.1099/vir.0.011478-0
   Deng XT, 2015, NUCLEIC ACIDS RES, V43, DOI 10.1093/nar/gkv002
   Di Paola N, 2019, CLIN INFECT DIS, V68, P810, DOI 10.1093/cid/ciy630
   Du J, 2019, FRONT MICROBIOL, V10, DOI 10.3389/fmicb.2019.02815
   Edgar RC, 2004, NUCLEIC ACIDS RES, V32, P1792, DOI 10.1093/nar/gkh340
   El-Far M, 2004, VIRUS RES, V99, P17, DOI 10.1016/j.virusres.2003.09.010
   Fukumoto H, 2013, VIROL J, V10, DOI 10.1186/1743-422X-10-84
   Furuta RA, 2015, TRANSFUSION, V55, P1889, DOI 10.1111/trf.13057
   Giry C, 2017, BMC MICROBIOL, V17, DOI 10.1186/s12866-017-1080-9
   Grard G, 2012, PLOS PATHOG, V8, DOI 10.1371/journal.ppat.1002924
   Hewson I, 2014, P NATL ACAD SCI USA, V111, P17278, DOI 10.1073/pnas.1416625111
   Holmes EC, 2019, CLIN MICROBIOL INFEC, V25, P1167, DOI 10.1016/j.cmi.2019.06.019
   Jerome H, 2019, J INFECTION, V79, P383, DOI 10.1016/j.jinf.2019.08.003
   JONES DT, 1992, COMPUT APPL BIOSCI, V8, P275, DOI 10.1093/bioinformatics/8.3.275
   Jones MS, 2005, J VIROL, V79, P8230, DOI 10.1128/JVI.79.13.8230-8236.2005
   JOUSSET FX, 1993, VIRUS RES, V29, P99, DOI 10.1016/0168-1702(93)90052-O
   Kapoor A, 2015, MBIO, V6, DOI 10.1128/mBio.01466-15
   Kapusinszky B, 2017, J VIROL, V91, DOI 10.1128/JVI.00952-17
   Krupovic M, 2016, ARCH VIROL, V161, P2633, DOI 10.1007/s00705-016-2943-3
   Lamberto I, 2014, GENOME ANNOUNCEMENTS, V2, DOI 10.1128/genomeA.00848-14
   Lau P, 2017, TRANSFUSION, V57, P1787, DOI 10.1111/trf.14148
   Laubscher F, 2019, MICROBIOL RESOUR ANN, V8, DOI 10.1128/MRA.00764-19
   Li L, 2015, J VIROL METHODS, V213, P139, DOI 10.1016/j.jviromet.2014.12.002
   Lima DA, 2019, VIRUS RES, V261, P9, DOI 10.1016/j.virusres.2018.12.005
   Liu S, 2016, P NATL ACAD SCI USA, V113, P12803, DOI 10.1073/pnas.1608013113
   Liu SY, 2018, CELL, V175, P347, DOI 10.1016/j.cell.2018.08.016
   Liu XP, 2020, VIROLOGY, V539, P80, DOI 10.1016/j.virol.2019.10.013
   Macera L, 2019, NEW MICROBIOL, V42, P118
   Moustafa A, 2017, PLOS PATHOG, V13, DOI 10.1371/journal.ppat.1006292
   Naccache SN, 2013, J VIROL, V87, P11966, DOI 10.1128/JVI.02323-13
   Ngoi CN, 2017, J GEN VIROL, V98, P517, DOI 10.1099/jgv.0.000762
   Ngoi CN, 2016, J GEN VIROL, V97, P3359, DOI 10.1099/jgv.0.000644
   Anh NT, 2019, J CLIN MICROBIOL, V57, DOI 10.1128/JCM.00386-19
   Anh NT, 2018, EMERG INFECT DIS, V24, P2063, DOI 10.3201/eid2411.180668
   Palinski RM, 2016, VIRUS GENES, V52, P564, DOI 10.1007/s11262-016-1322-1
   Pancaldi C, 2011, BLOOD, V117, P7099, DOI 10.1182/blood-2010-09-310557
   Patel P, 2013, VIROL J, V10, DOI 10.1186/1743-422X-10-58
   PENZES JJ, 2019, VIRUSES-BASEL, V11, DOI [DOI 10.3390/V11060525, DOI 10.3390/v11060525]
   Ramesh A, 2019, PLOS ONE, V14, DOI 10.1371/journal.pone.0218318
   Reuter G, 2014, ARCH VIROL, V159, P2161, DOI 10.1007/s00705-014-2025-3
   Roediger B, 2018, CELL, V175, P530, DOI 10.1016/j.cell.2018.08.013
   Sauvage V, 2016, BLOOD TRANSFUS-ITALY, V14, P400, DOI 10.2450/2016.0160-15
   Sawaswong V, 2019, VIRUSES-BASEL, V11, DOI 10.3390/v11100971
   Schowalter RM, 2010, CELL HOST MICROBE, V7, P509, DOI 10.1016/j.chom.2010.05.006
   Shui JW, 2019, J GEN VIROL, V100, P968, DOI 10.1099/jgv.0.001266
   Somasekar S, 2017, CLIN INFECT DIS, V65, P1477, DOI 10.1093/cid/cix596
   Spandole S, 2015, ARCH VIROL, V160, P893, DOI 10.1007/s00705-015-2363-9
   Sridhar S, 2019, OPEN FORUM INFECT DI, V6, DOI 10.1093/ofid/ofz329
   Stremlau MH, 2015, PLOS NEGLECT TROP D, V9, DOI 10.1371/journal.pntd.0003631
   Tamura K, 2013, MOL BIOL EVOL, V30, P2725, DOI [10.1093/molbev/msr121, 10.1093/molbev/mst197]
   Tijssen P, 2016, J INVERTEBR PATHOL, V140, P83, DOI 10.1016/j.jip.2016.09.005
   Phan TG, 2018, VIRUS GENES, V54, P33, DOI 10.1007/s11262-017-1514-3
   Phan TG, 2016, ARCH VIROL, V161, P3231, DOI 10.1007/s00705-016-3002-9
   Phan TG, 2015, VIROLOGY, V482, P98, DOI 10.1016/j.virol.2015.03.011
   Uch R, 2015, EMERG INFECT DIS, V21, P2096, DOI 10.3201/eid2111.150486
   Wang Y, 2019, ARCH VIROL, V164, P3, DOI 10.1007/s00705-018-4037-x
   Williams SH, 2018, MSPHERE, V3, DOI [10.1128/mSphere.00311-18, 10.1128/msphere.00311-18]
   Williams SH, 2018, MBIO, V9, DOI [10.1128/mBio.01354-17, 10.1128/mbio.01354-17]
   Wylie KM, 2012, PLOS ONE, V7, DOI 10.1371/journal.pone.0027735
   Xie JT, 2011, VIROLOGY, V418, P49, DOI 10.1016/j.virol.2011.07.008
   Yang SX, 2016, VIROL J, V13, DOI 10.1186/s12985-016-0589-0
   Yang WT, 2016, INFECT GENET EVOL, V41, P107, DOI 10.1016/j.meegid.2016.03.035
   Yinda CK, 2018, VIRUS EVOL, V4, DOI 10.1093/ve/vey008
   Yozwiak NL, 2012, PLOS NEGLECT TROP D, V6, DOI 10.1371/journal.pntd.0001485
   Zhang SY, 2014, PLOS ONE, V9, DOI 10.1371/journal.pone.0102724
   Zhang W, 2016, TRANSFUSION, V56, P2248, DOI 10.1111/trf.13692
NR 79
TC 20
Z9 21
U1 0
U2 6
PU PUBLIC LIBRARY SCIENCE
PI SAN FRANCISCO
PA 1160 BATTERY STREET, STE 100, SAN FRANCISCO, CA 94111 USA
SN 1932-6203
J9 PLOS ONE
JI PLoS One
PD MAR 5
PY 2020
VL 15
IS 3
AR e0229993
DI 10.1371/journal.pone.0229993
PG 14
WC Multidisciplinary Sciences
WE Science Citation Index Expanded (SCI-EXPANDED)
SC Science & Technology - Other Topics
GA KX8CZ
UT WOS:000522104300001
PM 32134963
OA gold, Green Published
DA 2025-07-26
ER

PT J
AU Basu, R
   Zhai, L
   Rosso, B
   Tumban, E
AF Basu, Rupsa
   Zhai, Lukai
   Rosso, Brenna
   Tumban, Ebenezer
TI Bacteriophage Qβ virus-like particles displaying Chikungunya virus
   B-cell epitopes elicit high-titer E2 protein antibodies but fail to
   neutralize a Thailand strain of Chikungunya virus
SO VACCINE
LA English
DT Article
DE Chikungunya virus; Q beta virus-like particles (VLPs); 8-cell epitopes;
   Vaccine; Neutralization; FRNT
ID VACCINE; IMMUNOGENICITY; INTERFERENCE; IMMUNIZATION; CANDIDATE;
   ARTHRITIS; SAFETY; MICE
AB Chikungunya virus (CHIKV) is a mosquito-borne virus associated with arthritis and musculoskeletal pains. More than 2.9 million people worldwide have been infected with the virus within the last 1.5 decades; currently, there are no approved vaccines to protect against CHIKV infection. To assess the potential of using CHIKV peptides as vaccine antigens, we multivalently displayed CHIKV peptides representing B-cell epitopes (amino acids 2800-2818, 3025-3058, 3073-3081, 3121-3146, and 3177-3210), from E2 glycoprotein (Singapore strain), on the surface of a highly immunogenic bacteriophage Q beta virus-like particle (VLP). We assessed the immunogenicity of CHIKV E2 amino acid 3025-3058 (including the other epitopes) displayed on Q beta VLPs in comparison to the same peptide not displayed on VLPs. Mice immunized with the E2 peptides displayed on Q beta VLPs elicited high-titer antibodies compared with the group immunized just with the peptide. However, sera from immunized mice did not neutralize CHIKV AF15561 (isolated from Thailand). The data suggest that Q beta VLPs is an excellent approach to elicit high-titer CHIKV E2-protein antibodies at a lower dose of antigen and future studies should assess whether Q beta-CHIKV E2 aa 2800-2818 VLPs and Q beta-CHIKV E2 aa 3025-3058 VLPs can neutralize a Singapore Strain of CHIKV. (C) 2020 Elsevier Ltd. All rights reserved.
C1 [Basu, Rupsa; Zhai, Lukai; Rosso, Brenna; Tumban, Ebenezer] Michigan Technol Univ, Dept Biol Sci, Houghton, MI 49931 USA.
   [Basu, Rupsa] TechnoVax Inc, Elmsford, NY 10523 USA.
   [Zhai, Lukai] Van Andel Res Inst, Grand Rapids, MI 49503 USA.
C3 Michigan Technological University; Van Andel Institute; Van Andel
   Research Institute
RP Tumban, E (corresponding author), Michigan Technol Univ, Dept Biol Sci, Houghton, MI 49931 USA.
EM etumban@mtu.edu
RI Basu, Rupsa/V-2531-2019
OI Zhai, Lukai/0000-0001-5880-6750
FU Michigan Technological University; Songer Research Award
FX This study was supported in part by a start-up fund from Michigan
   Technological University and in part by Songer Research Award from Dr.
   Matthew Songer and Mrs. Laura Songer. The funding body had no role in
   the design of the study nor in collection, analysis, and interpretation
   of data. We would like to thank Dr. Kathryn Carpentier and Dr. Thomas
   Morrison at the University of Colorado School of Medicine, Aurora,
   Colorado for help with virus ELISA study and CHIKV FRNT.
CR Akahata W, 2012, J VIROL, V86, P8879, DOI 10.1128/JVI.00370-12
   Amaral JK, 2018, J RHEUMATOL, V45, P1491, DOI 10.3899/jrheum.171237
   de Brito CAA, 2017, REV SOC BRAS MED TRO, V50, P585, DOI 10.1590/0037-8682-0479-2016
   Ashbrook AW, 2014, J VIROL, V88, P12180, DOI 10.1128/JVI.01672-14
   Bachmann MF, 2010, NAT REV IMMUNOL, V10, P787, DOI 10.1038/nri2868
   Basu R, 2018, VACCINE, V36, P1256, DOI 10.1016/j.vaccine.2018.01.056
   Brandler S, 2013, VACCINE, V31, P3718, DOI 10.1016/j.vaccine.2013.05.086
   Broeckel R, 2017, PLOS NEGLECT TROP D, V11, DOI 10.1371/journal.pntd.0005637
   Chackerian B, 2006, VACCINE, V24, P6321, DOI 10.1016/j.vaccine.2006.05.059
   Chang LJ, 2014, LANCET, V384, P2046, DOI 10.1016/S0140-6736(14)61185-5
   Chua CL, 2016, PLOS NEGLECT TROP D, V10, DOI 10.1371/journal.pntd.0004960
   Edelman R, 2000, AM J TROP MED HYG, V62, P681, DOI 10.4269/ajtmh.2000.62.681
   Gardner CL, 2014, PLOS NEGLECT TROP D, V8, DOI 10.1371/journal.pntd.0002719
   Gorchakov R, 2012, J VIROL, V86, P6084, DOI 10.1128/JVI.06449-11
   Hawman DW, 2017, J VIROL, V91, DOI 10.1128/JVI.00816-17
   Jia B, 2016, OPEN BIOL, V6, DOI 10.1098/rsob.160196
   Kam YW, 2015, PLOS NEGLECT TROP D, V9, DOI 10.1371/journal.pntd.0003445
   Kam YW, 2012, EMBO MOL MED, V4, P330, DOI 10.1002/emmm.201200213
   Konongoi SL, 2018, PLOS ONE, V13, DOI 10.1371/journal.pone.0205058
   Kose N, 2019, SCI IMMUNOL, V4, DOI 10.1126/sciimmunol.aaw6647
   Leung JYS, 2011, ADV VIROL, V2011, DOI 10.1155/2011/249640
   Li WD, 2014, VACCINES-BASEL, V2, P515, DOI 10.3390/vaccines2030515
   Lum FM, 2013, J IMMUNOL, V190, P6295, DOI 10.4049/jimmunol.1300304
   Macek B, 2019, NAT REV MICROBIOL, V17, P651, DOI 10.1038/s41579-019-0243-0
   McClain DJ, 1998, J INFECT DIS, V177, P634, DOI 10.1086/514240
   Morrison CR, 2016, MICROBIOL SPECTR, V4, DOI 10.1128/microbiolspec.EI10-0017-2016
   Morrison TE, 2014, J VIROL, V88, P11644, DOI 10.1128/JVI.01432-14
   Morrison TE, 2011, AM J PATHOL, V178, P32, DOI 10.1016/j.ajpath.2010.11.018
   Pal P, 2013, PLOS PATHOG, V9, DOI 10.1371/journal.ppat.1003312
   Peters CMM, 2018, J VECTOR DIS, V55, P137, DOI 10.4103/0972-9062.242561
   Pittman PR, 2009, VACCINE, V27, P4879, DOI 10.1016/j.vaccine.2009.02.090
   Quiroz JA, 2019, PLOS PATHOG, V15, DOI 10.1371/journal.ppat.1008061
   Ramsauer K, 2015, LANCET INFECT DIS, V15, P519, DOI 10.1016/S1473-3099(15)70043-5
   Roy CJ, 2014, J INFECT DIS, V209, P1891, DOI 10.1093/infdis/jiu014
   Silva LA, 2017, J CLIN INVEST, V127, P737, DOI 10.1172/JCI84417
   Slingluff CL, 2011, CANCER J, V17, P343, DOI 10.1097/PPO.0b013e318233e5b2
   Smith SA, 2015, CELL HOST MICROBE, V18, P86, DOI 10.1016/j.chom.2015.06.009
   Tumban E, 2011, PLOS ONE, V6, DOI 10.1371/journal.pone.0023310
   Tyler M, 2014, VACCINE, V32, P4267, DOI 10.1016/j.vaccine.2014.06.054
   Wagner JM, 2014, PLOS ONE, V9, DOI 10.1371/journal.pone.0094401
   Wang E, 2008, VACCINE, V26, P5030, DOI 10.1016/j.vaccine.2008.07.054
   Weaver SC, 2012, EXPERT REV VACCINES, V11, P1087, DOI [10.1586/erv.12.84, 10.1586/ERV.12.84]
   Zhai LK, 2017, ANTIVIR RES, V147, P116, DOI 10.1016/j.antiviral.2017.09.012
NR 43
TC 9
Z9 9
U1 0
U2 6
PU ELSEVIER SCI LTD
PI OXFORD
PA THE BOULEVARD, LANGFORD LANE, KIDLINGTON, OXFORD OX5 1GB, OXON, ENGLAND
SN 0264-410X
EI 1873-2518
J9 VACCINE
JI Vaccine
PD MAR 4
PY 2020
VL 38
IS 11
BP 2542
EP 2550
DI 10.1016/j.vaccine.2020.01.091
PG 9
WC Immunology; Medicine, Research & Experimental
WE Science Citation Index Expanded (SCI-EXPANDED)
SC Immunology; Research & Experimental Medicine
GA KX1PD
UT WOS:000521654200014
PM 32044164
DA 2025-07-26
ER

PT J
AU Garg, H
   Mehmetoglu-Gurbuz, T
   Joshi, A
AF Garg, Himanshu
   Mehmetoglu-Gurbuz, Tugba
   Joshi, Anjali
TI Virus Like Particles (VLP) as multivalent vaccine candidate against
   Chikungunya, Japanese Encephalitis, Yellow Fever and Zika Virus
SO SCIENTIFIC REPORTS
LA English
DT Article
ID ANTIBODY-MEDIATED NEUTRALIZATION; ARBOVIRAL DISEASES; EMERGENCE; DENGUE;
   CLEAVAGE
AB Mosquito borne viral diseases are an emerging threat as evident from the recent outbreak of Zika virus (ZIKV) as well as repeated outbreaks of Chikungunya (CHIKV), Yellow fever (YFV) and Japanese encephalitis (JEV) virus in different geographical regions. These four arboviruses are endemic in overlapping regions due to the co-prevalence of the transmitting mosquito vector species Aedes and Culex. Thus, a multivalent vaccine that targets all four viruses would be of benefit to regions of the world where these diseases are endemic. We developed a potential Virus Like Particle (VLP) based multivalent vaccine candidate to target these diseases by using stable cell lines that continuously secrete VLPs in the culture supernatants. Moreover, inclusion of Capsid in the VLPs provides an additional viral protein leading to an enhanced immune response as evident from our previous studies with ZIKV. Immunization of Balb/c mice with different combinations of Capsid protein containing VLPs either as monovalent, bivalent or tetravalent formulation resulted in generation of high levels of neutralizing antibodies. Interestingly, the potential tetravalent VLP vaccine candidate provided strong neutralizing antibody titers against all four viruses. The 293T stable cell lines secreting VLPs were adapted to grow in suspension cultures to facilitate vaccine scale up. Our stable cell lines secreting individual VLPs provide a flexible yet scalable platform conveniently adaptable to different geographical regions as per the need. Further studies in appropriate animal models will be needed to define the efficacy of the multivalent vaccine candidate to protect against lethal virus challenge.
C1 [Garg, Himanshu; Mehmetoglu-Gurbuz, Tugba; Joshi, Anjali] Texas Tech Univ, Ctr Emphasis Infect Dis, Dept Mol & Translat Med, Hlth Sci Ctr, El Paso, TX 79905 USA.
C3 Texas Tech University System; Texas Tech University Health Sciences
   Center El Paso; Texas Tech University
RP Garg, H; Joshi, A (corresponding author), Texas Tech Univ, Ctr Emphasis Infect Dis, Dept Mol & Translat Med, Hlth Sci Ctr, El Paso, TX 79905 USA.
EM Himanshu.garg@ttuhsc.edu; anjali.joshi@ttuhsc.edu
RI Mehmetoglu-Gurbuz, Tugba/M-7452-2016; Mehmetoglu-Gurbuz,
   Tugba/AAV-8313-2020
OI Mehmetoglu-Gurbuz, Tugba/0000-0003-1417-9446; 
CR Akahata W, 2010, NAT MED, V16, P334, DOI 10.1038/nm.2105
   Beck AS, 2015, EXPERT REV VACCINES, V14, P1479, DOI 10.1586/14760584.2015.1083430
   Brien James D, 2013, Curr Protoc Microbiol, V31, DOI 10.1002/9780471729259.mc15d03s31
   Cervera Laura, 2011, BMC Proc, V5 Suppl 8, pP126, DOI 10.1186/1753-6561-5-S8-P126
   Charrel RN, 2016, TRAVEL MED INFECT DI, V14, P11, DOI 10.1016/j.tmaid.2016.01.006
   Collins MH, 2017, CLIN THER, V39, P1519, DOI 10.1016/j.clinthera.2017.07.001
   Coudeville L, 2016, VACCINE, V34, P6417, DOI 10.1016/j.vaccine.2015.11.023
   Flasche S, 2016, PLOS MED, V13, DOI 10.1371/journal.pmed.1002181
   Garg H, 2019, VACCINE, V37, P7123, DOI 10.1016/j.vaccine.2019.09.093
   Garg H, 2017, J VIROL, V91, DOI 10.1128/JVI.00834-17
   Garg H, 2013, BMC MICROBIOL, V13, DOI 10.1186/1471-2180-13-197
   Gubler DJ, 2002, ARCH MED RES, V33, P330, DOI 10.1016/S0188-4409(02)00378-8
   Holbrook MR, 2017, VIRUSES-BASEL, V9, DOI 10.3390/v9050097
   Joura EA, 2015, NEW ENGL J MED, V372, P711, DOI 10.1056/NEJMoa1405044
   Joura E, 2015, NEW ENGL J MED, V372, P2568, DOI 10.1056/NEJMc1504359
   Lazear HM, 2016, J VIROL, V90, P4864, DOI 10.1128/JVI.00252-16
   LOBIGS M, 1993, P NATL ACAD SCI USA, V90, P6218, DOI 10.1073/pnas.90.13.6218
   Mansfield KL, 2011, J GEN VIROL, V92, P2821, DOI 10.1099/vir.0.031641-0
   Mayer SV, 2017, ACTA TROP, V166, P155, DOI 10.1016/j.actatropica.2016.11.020
   Mohsen MO, 2017, SEMIN IMMUNOL, V34, P123, DOI 10.1016/j.smim.2017.08.014
   Mukherjee S, 2014, METHODS MOL BIOL, V1138, P75, DOI 10.1007/978-1-4939-0348-1_6
   Noad R, 2003, TRENDS MICROBIOL, V11, P438, DOI 10.1016/S0966-842X(03)00208-7
   Pierson TC, 2006, VIROLOGY, V346, P53, DOI 10.1016/j.virol.2005.10.030
   Pils S, 2015, CLIN MICROBIOL INFEC, V21, P827, DOI 10.1016/j.cmi.2015.05.001
   Salimi H, 2016, NEUROTHERAPEUTICS, V13, P514, DOI 10.1007/s13311-016-0443-5
   Stocks CE, 1998, J VIROL, V72, P2141, DOI 10.1128/JVI.72.3.2141-2149.1998
   Tabachnick WJ, 2016, ANNU REV VIROL, V3, P125, DOI 10.1146/annurev-virology-110615-035630
   Vesikari T, 2015, PEDIATR INFECT DIS J, V34, P992, DOI 10.1097/INF.0000000000000773
   Wang JW, 2013, EXPERT REV VACCINES, V12, P129, DOI [10.1586/erv.12.151, 10.1586/ERV.12.151]
   Weaver SC, 2013, TRENDS MICROBIOL, V21, P360, DOI 10.1016/j.tim.2013.03.003
   Weaver SC, 2010, ANTIVIR RES, V85, P328, DOI 10.1016/j.antiviral.2009.10.008
   Wong SH, 2019, VACCINES-BASEL, V7, DOI 10.3390/vaccines7040123
   Yactayo S, 2016, J INFECT DIS, V214, pS441, DOI 10.1093/infdis/jiw390
   YAMSHCHIKOV VF, 1995, J VIROL, V69, P1995, DOI 10.1128/JVI.69.4.1995-2003.1995
   Young PR, 2018, ADV EXP MED BIOL, V1062, P1, DOI 10.1007/978-981-10-8727-1_1
   Yun SI, 2014, HUM VACC IMMUNOTHER, V10, P263, DOI 10.4161/hv.26902
NR 36
TC 48
Z9 53
U1 1
U2 14
PU NATURE PORTFOLIO
PI BERLIN
PA HEIDELBERGER PLATZ 3, BERLIN, 14197, GERMANY
SN 2045-2322
J9 SCI REP-UK
JI Sci Rep
PD MAR 4
PY 2020
VL 10
IS 1
AR 4017
DI 10.1038/s41598-020-61103-1
PG 13
WC Multidisciplinary Sciences
WE Science Citation Index Expanded (SCI-EXPANDED)
SC Science & Technology - Other Topics
GA NF4OB
UT WOS:000563276200001
PM 32132648
OA gold, Green Published
DA 2025-07-26
ER

PT J
AU Kazmi, SS
   Ali, W
   Bibi, N
   Nouroz, F
AF Kazmi, Syeda Sidra
   Ali, Waqar
   Bibi, Nousheen
   Nouroz, Faisal
TI A review on Zika virus outbreak, epidemiology, transmission and
   infection dynamics
SO JOURNAL OF BIOLOGICAL RESEARCH-THESSALONIKI
LA English
DT Review
DE Zika virus; Aedes mosquito; Epidemiology; Guillain-Barre syndrome;
   Microcephaly; Treatment
ID PUBLIC-HEALTH; EMERGENCE; CHIKUNGUNYA; MOSQUITOS; BIOLOGY; FEVER
AB Zika virus (ZIKV) is a newly emergent relative of the Flaviviridae family and linked to dengue (DENV) and Chikungunya (CHIVKV). ZIKV is one of the rising pathogens promptly surpassing geographical borders. ZIKV infection was characterized by mild disease with fever, headache, rash, arthralgia and conjunctivitis, with exceptional reports of an association with Guillain-Barre syndrome (GBS) and microcephaly. However, since the end of 2015, an increase in the number of GBS associated cases and an astonishing number of microcephaly in fetus and new-borns in Brazil have been related to ZIKV infection, raising serious worldwide public health concerns. ZIKV is transmitted by the bite of infected female mosquitoes of Aedes species. Clarifying such worrisome relationships is, thus, a current unavoidable goal. Here, we extensively described the current understanding of the effects of ZIKV on heath, clinical manifestation, diagnosis and treatment options based on modern, alternative and complementary medicines regarding the disease.
C1 [Kazmi, Syeda Sidra; Ali, Waqar; Bibi, Nousheen; Nouroz, Faisal] Hazara Univ Mansehra, Dept Bioinformat, Mansehra, Pakistan.
   [Nouroz, Faisal] Hazara Univ Mansehra, Dept Bot, Mansehra, Pakistan.
C3 Hazara University; Hazara University
RP Ali, W (corresponding author), Hazara Univ Mansehra, Dept Bioinformat, Mansehra, Pakistan.
EM waqarali@bs.qau.edu.pk
RI Ali, Waqar/GSE-6255-2022
OI Ali, Waqar/0000-0002-9335-1082
CR Abbink P, 2018, NAT REV MICROBIOL, V16, P594, DOI 10.1038/s41579-018-0039-7
   [Anonymous], 2011, INT RES J PHARM
   [Anonymous], CLIN MICROBIOL
   [Anonymous], ZIK VIR ZIKV SURV AM
   [Anonymous], 2013, NAT PROD CHEM RES
   [Anonymous], ZIKV INF CLIN PUBL H
   [Anonymous], SCI DAILY
   [Anonymous], ZIKV INFECT OVERVIEW
   [Anonymous], EP AL NEUR SYNDR CON
   [Anonymous], EP UPD NEUR SYNDR CO
   [Anonymous], EUROSURVEILLANCE
   [Anonymous], RAP RISK ASS ZIKV IN
   [Anonymous], 2017, WEEKL B OUTBR OTH EM
   [Anonymous], ZIK VIR AM ATL OC
   [Anonymous], 2016, VIRUSDISEASE, DOI DOI 10.1007/s13337-016-0307-y
   [Anonymous], RAP RISK ASS ZIK VIR
   [Anonymous], KEY MESS ZIKV DIS
   Bandyopadhyay B, 2010, AM J INFECT DIS, V6, P24, DOI 10.3844/ajidsp.2010.24.28
   Benelli G, 2016, INSECTS, V7, DOI 10.3390/insects7040052
   Berthet N, 2014, VECTOR-BORNE ZOONOT, V14, P862, DOI 10.1089/vbz.2014.1607
   Bousta D, 2001, J ETHNOPHARMACOL, V74, P205, DOI 10.1016/S0378-8741(00)00346-9
   Burd I, 2016, J ASSIST REPROD GEN, V33, P439, DOI 10.1007/s10815-016-0687-3
   Calvet G, 2016, LANCET INFECT DIS, V16, P653, DOI 10.1016/S1473-3099(16)00095-5
   Campos GS, 2015, EMERG INFECT DIS, V21, P1885, DOI 10.3201/eid2110.150847
   Cao-Lormeau VM, 2016, LANCET, V387, P1531, DOI 10.1016/S0140-6736(16)00562-6
   Cao-Lormeau VM, 2014, EMERG INFECT DIS, V20, P1085, DOI [10.3201/eid2011.141380, 10.3201/eid2006.140138]
   Chouin-Carneiro T, 2016, PLOS NEGLECT TROP D, V10, DOI 10.1371/journal.pntd.0004543
   Christofferson RC, 2016, AM J TROP MED HYG, V95, P15, DOI 10.4269/ajtmh.15-0866
   DICK GWA, 1952, T ROY SOC TROP MED H, V46, P509, DOI 10.1016/0035-9203(52)90042-4
   Duffy MR, 2009, NEW ENGL J MED, V360, P2536, DOI 10.1056/NEJMoa0805715
   Ekins Sean, 2016, F1000Res, V5, P150, DOI 10.12688/f1000research.8013.1
   FAGBAMI AH, 1979, J HYG-CAMBRIDGE, V83, P213, DOI 10.1017/S0022172400025997
   Fauci AS, 2016, NEW ENGL J MED, V374, P601, DOI 10.1056/NEJMp1600297
   Faye O, 2014, PLOS NEGLECT TROP D, V8, DOI 10.1371/journal.pntd.0002636
   Faye O, 2013, VIROL J, V10, DOI 10.1186/1743-422X-10-311
   Fernandez E, 2017, CURR OPIN VIROL, V23, P59, DOI 10.1016/j.coviro.2017.03.006
   Fontes BM, 2016, ARQ BRAS OFTALMOL, V79, P63, DOI 10.5935/0004-2749.20160020
   Gourinat AC, 2015, EMERG INFECT DIS, V21, P84, DOI 10.3201/eid2101.140894
   Grard G, 2014, PLOS NEGLECT TROP D, V8, DOI 10.1371/journal.pntd.0002681
   Guedes DRD, 2017, EMERG MICROBES INFEC, V6, DOI 10.1038/emi.2017.59
   Haddow AD, 2012, PLOS NEGLECT TROP D, V6, DOI 10.1371/journal.pntd.0001477
   Hamel R, 2015, J VIROL, V89, P8880, DOI 10.1128/JVI.00354-15
   Hayes EB, 2009, EMERG INFECT DIS, V15, P1347, DOI 10.3201/eid1509.090442
   Hill SC, 2019, LANCET INFECT DIS, V19, P1138, DOI 10.1016/S1473-3099(19)30293-2
   Horwood P, 2013, WEST PAC SURVEILL RE, V4, DOI [10.5365/WPSAR.2013.4.2.003, 10.5365/wpsar.2013.4.2.003]
   Ioos S, 2014, MED MALADIES INFECT, V44, P302, DOI 10.1016/j.medmal.2014.04.008
   Jackman JA, 2018, NAT MATER, V17, P971, DOI 10.1038/s41563-018-0194-2
   Kindhauser MK, 2016, B WORLD HEALTH ORGAN, V94, P675, DOI 10.2471/BLT.16.171082
   KIRYA BG, 1977, T ROY SOC TROP MED H, V71, P300, DOI 10.1016/0035-9203(77)90104-3
   Kuno G, 1998, J VIROL, V72, P73, DOI 10.1128/JVI.72.1.73-83.1998
   Lan Phan Trong, 2017, PLoS Curr, V9, DOI 10.1371/currents.outbreaks.1c8f631e0ef8cd7777d639eba48647fa
   Lanciotti RS, 2008, EMERG INFECT DIS, V14, P1232, DOI 10.3201/eid1408.080287
   Leparc-Goffart I, 2014, LANCET, V383, P514, DOI 10.1016/S0140-6736(14)60185-9
   Lindenbach BD, 2003, ADV VIRUS RES, V59, P23, DOI 10.1016/S0065-3527(03)59002-9
   Lourenço-de-Oliveira R, 2013, BMC INFECT DIS, V13, DOI 10.1186/1471-2334-13-610
   Malkki H, 2016, NAT REV NEUROL, V12, DOI [10.1038/nrneurol.2016.139, 10.1038/nrneurol.2016.117, 10.1038/nrneurol.2016.30, 10.1038/nrneurol.2016.58, 10.1038/nrneurol.2016.52, 10.1038/nrneurol.2016.79, 10.1038/nrneurol.2016.78, 10.1038/nrneurol.2016.22, 10.1038/nrneurol.2016.151, 10.1038/nrneurol.2016.175]
   MARCHETTE NJ, 1969, AM J TROP MED HYG, V18, P411, DOI 10.4269/ajtmh.1969.18.411
   McGrath EL, 2017, STEM CELL REP, V8, P715, DOI 10.1016/j.stemcr.2017.01.008
   Mittal J., 2014, J. Med. Plants Stud., V2, P32
   Musso D, 2014, CLIN MICROBIOL INFEC, V20, pO595, DOI 10.1111/1469-0691.12707
   Musso D, 2016, CLIN MICROBIOL REV, V29, P487, DOI 10.1128/CMR.00072-15
   Musso D, 2015, EMERG INFECT DIS, V21, P359, DOI 10.3201/eid2102.141363
   OLSON JG, 1981, T ROY SOC TROP MED H, V75, P389, DOI 10.1016/0035-9203(81)90100-0
   Patwardhan B, 2004, CURR SCI INDIA, V86, P789
   Petersen LR, 2016, NEW ENGL J MED, V374, P1552, DOI [10.1056/NEJMra1602113, 10.1056/NEJMc1606769]
   Pithadia AB, 2010, PHARMACOL REP, V62, P220, DOI 10.1016/S1734-1140(10)70261-9
   Quanquin N, 2017, CURR OPIN PEDIATR, V29, P114, DOI 10.1097/MOP.0000000000000441
   Roos RP, 2016, JAMA NEUROL, V73, P1395, DOI 10.1001/jamaneurol.2016.3677
   Rossi SL, 2016, AM J TROP MED HYG, V94, P1362, DOI 10.4269/ajtmh.16-0111
   ROWSON JM, 1950, J PHARM PHARMACOL, V2, P201, DOI 10.1111/j.2042-7158.1950.tb12925.x
   Sassetti M, 2018, T ROY SOC TROP MED H, V112, P458, DOI 10.1093/trstmh/try074
   Singh RK, 2016, VET QUART, V36, P150, DOI 10.1080/01652176.2016.1188333
   Ulbricht Catherine, 2004, Journal of Herbal Pharmacotherapy, V4, P61, DOI 10.1080/J157v04n04_06
   Ullman D, 2003, J ALTERN COMPLEM MED, V9, P133, DOI 10.1089/107555303321223008
   WHO, 2019, COUNTR TERR CURR PRE
   Wong SSY, 2016, J FORMOS MED ASSOC, V115, P226, DOI 10.1016/j.jfma.2016.02.002
   Wongsurawat T, 2018, EMERG INFECT DIS, V24, P1758, DOI 10.3201/eid2409.180416
   World Health Organization, 2016, ZIK VIR FACT SHEET
   Zanluca C, 2015, MEM I OSWALDO CRUZ, V110, P569, DOI 10.1590/0074-02760150192
NR 79
TC 65
Z9 71
U1 0
U2 13
PU ARISTOTLE UNIV THESSALONIKI
PI THESSALONIKI
PA ADMIN BLDG, 6TH FLOOR, THESSALONIKI, GR-540 06, GREECE
SN 1790-045X
EI 2241-5793
J9 J BIOL RES-THESSALON
JI J. Biol. Res.
PD MAR 4
PY 2020
VL 27
IS 1
AR 5
DI 10.1186/s40709-020-00115-4
PG 11
WC Biology
WE Science Citation Index Expanded (SCI-EXPANDED)
SC Life Sciences & Biomedicine - Other Topics
GA KU7IT
UT WOS:000519887500001
PM 32158705
OA Green Published, gold
DA 2025-07-26
ER

PT J
AU Khan, N
   Bhat, R
   Patel, AK
   Ray, P
AF Khan, Naushad
   Bhat, Ruchika
   Patel, Ashok K.
   Ray, Pratima
TI Discovery of small molecule inhibitors of chikungunya virus proteins
   (nsP2 and E1) using in silico approaches
SO JOURNAL OF BIOMOLECULAR STRUCTURE & DYNAMICS
LA English
DT Article
DE Chikungunya virus; pharmacoinformatics-based approach; molecular
   docking; scoring; ADMET
ID HEPATITIS-C VIRUS; DRUG DISCOVERY; SOLUBILITY; PREDICTION; DOCKING;
   REPLICATION; ABSORPTION; FLAVONOIDS; GENOTYPE; PROTOCOL
[truncated: 3,861,828 more chars]
