# Supplementary material for: Resurgent threat in a changing climate: A 20-year bibliometric analysis of global Chikungunya research evolution and pandemic preparedness
Source: PLoS Negl Trop Dis. 2026 Feb 23;20(2):e0013959. doi: 10.1371/journal.pntd.0013959 (PMC12945310; doi:10.1371/journal.pntd.0013959)
Supplement: S1 Appendix — (ZIP) [file pntd.0013959.s001.zip › S1_Zip/S9_Text..txt]

FN Clarivate Analytics Web of Science
VR 1.0
PT J
AU Kama, M
   Aubry, M
   Naivalu, T
   Vanhomwegen, J
   Mariteragi-Helle, T
   Teissier, A
   Paoaafaite, T
   Hué, S
   Hibberd, ML
   Manuguerra, JC
   Christi, K
   Watson, CH
   Nilles, EJ
   Aaskov, J
   Lau, CL
   Musso, D
   Kucharski, AJ
   Cao-Lormeau, VM
AF Kama, Mike
   Aubry, Maite
   Naivalu, Taina
   Vanhomwegen, Jessica
   Mariteragi-Helle, Teheipuaura
   Teissier, Anita
   Paoaafaite, Tuterarii
   Hue, Stephane
   Hibberd, Martin L.
   Manuguerra, Jean-Claude
   Christi, Ketan
   Watson, Conall H.
   Nilles, Eric J.
   Aaskov, John
   Lau, Colleen L.
   Musso, Didier
   Kucharski, Adam J.
   Cao-Lormeau, Van-Mai
TI Sustained Low-Level Transmission of Zika and Chikungunya Viruses after
   Emergence in the Fiji Islands
SO EMERGING INFECTIOUS DISEASES
LA English
DT Article
AB Zika and chikungunya viruses were first detected in Fiji in 2015. Examining surveillance and phylogenetic and serologic data, we found evidence of low-level transmission of Zika and chikungunya viruses during 2013-2017, in contrast to the major outbreaks caused by closely related virus strains in other Pacific Island countries.
C1 [Kama, Mike] Fiji Ctr Communicable Dis Control, Suva, Fiji.
   [Kama, Mike; Naivalu, Taina; Christi, Ketan] Univ South Pacific, Suva, Fiji.
   [Aubry, Maite; Mariteragi-Helle, Teheipuaura; Teissier, Anita; Paoaafaite, Tuterarii; Musso, Didier; Cao-Lormeau, Van-Mai] Inst Louis Malarde, POB 30, F-98713 Tahiti, French Polynesi, France.
   [Naivalu, Taina] Fiji Natl Univ, Suva, Fiji.
   [Vanhomwegen, Jessica; Manuguerra, Jean-Claude] Inst Pasteur, Paris, France.
   [Hue, Stephane; Hibberd, Martin L.; Watson, Conall H.; Kucharski, Adam J.] London Sch Hyg & Trop Med, London, England.
   [Nilles, Eric J.] World Hlth Org, Suva, Fiji.
   [Nilles, Eric J.] Harvard Med Sch, Boston, MA 02115 USA.
   [Nilles, Eric J.] Brigham & Womens Hosp, 75 Francis St, Boston, MA 02115 USA.
   [Nilles, Eric J.] Harvard Humanitarian Initiat, Cambridge, MA USA.
   [Aaskov, John] Queensland Univ Technol, Brisbane, Qld, Australia.
   [Lau, Colleen L.] Australian Natl Univ, Canberra, ACT, Australia.
   [Musso, Didier] Aix Marseille Univ, Marseille, France.
C3 University of the South Pacific; Fiji National University (FNU); Pasteur
   Network; Universite Paris Cite; Institut Pasteur Paris; University of
   London; London School of Hygiene & Tropical Medicine; Harvard
   University; Harvard Medical School; Harvard University; Harvard
   University Medical Affiliates; Brigham & Women's Hospital; Harvard
   University; Queensland University of Technology (QUT); Australian
   National University; Aix-Marseille Universite
RP Cao-Lormeau, VM (corresponding author), Inst Louis Malarde, POB 30, F-98713 Tahiti, French Polynesi, France.
EM mlormeau@ilm.pf
RI Lau, Colleen/F-5974-2012; Kucharski, Adam/JOZ-8350-2023; Hibberd,
   Martin/D-5050-2009; Nilles, Eric/ABA-4757-2021; Aubry,
   Maite/MDS-7746-2025; Musso, Didier/P-7809-2016; Cao-Lormeau,
   Van-Mai/H-4879-2018
OI Lau, Colleen/0000-0001-8288-4169; Watson, Conall/0000-0002-2469-791X;
   Aubry, Maite/0000-0002-9913-5794; Hibberd, Martin/0000-0001-8587-1849;
   Naivalu, Taina/0000-0003-3369-0979; Musso, Didier/0000-0002-9226-0971;
   Nilles, Eric/0000-0001-7044-5257; Cao-Lormeau,
   Van-Mai/0000-0001-5606-7480
FU French Ministry for Europe and Foreign Affairs (Pacific Fund)
   [06314-09/04/14, 12115-02/09/15, 03016-20/05/16, 04917-19/07/17];
   Embassy of France in the Republic of the Fiji Islands; French
   Government's "Investissement d'Avenir" Program (Labex IBEID)
   [ANR-10-LABX-62-IBEID]; Australia National Health and Medical Research
   Council Fellowship [1109035]; Wellcome Trust/Royal Society Sir Henry
   Dale Fellowship [206250/Z/17/Z]
FX This work was part of ISID-Pacific and R-ZERO Pacific programs funded by
   the French Ministry for Europe and Foreign Affairs (Pacific Fund nos.
   06314-09/04/14, 12115-02/09/15, 03016-20/05/16, and 04917-19/07/17). The
   study also received support from the Embassy of France in the Republic
   of the Fiji Islands. The study was supported by the French Government's
   "Investissement d'Avenir" Program (Labex IBEID no.
   ANR-10-LABX-62-IBEID). C.L.L. was supported by an Australia National
   Health and Medical Research Council Fellowship (grant no. 1109035).
   A.J.K. was supported by a Wellcome Trust/Royal Society Sir Henry Dale
   Fellowship (grant no. 206250/Z/17/Z). The seroprevalence study was part
   of MSc research work by M.K. performed at the University of the South
   Pacific.
CR Australian Government Department of Health, 2018, SUMM INF OV ACQ VECT
   Cao-Lormeau VM, 2014, LANCET, V384, P1571, DOI 10.1016/S0140-6736(14)61977-2
   Cao-Lormeau VM, 2014, EMERG INFECT DIS, V20, P1085, DOI [10.3201/eid2011.141380, 10.3201/eid2006.140138]
   Duffy MR, 2009, NEW ENGL J MED, V360, P2536, DOI 10.1056/NEJMoa0805715
   Dupont-Rouzeyrol M, 2012, VECTOR-BORNE ZOONOT, V12, P1036, DOI 10.1089/vbz.2011.0937
   Fiji Ministry of Health and Medical Services, FIJ MIN HLTH MED SER
   Fiji Ministry of Health and Medical Services, PEOPL CONT SUPP FIGH
   Fiji Ministry of Health and Medical Services, CHIK AL
   Funk S, 2016, PLOS NEGLECT TROP D, V10, DOI 10.1371/journal.pntd.0005173
   Ikejezie J, 2017, MMWR-MORBID MORTAL W, V66, P329, DOI 10.15585/mmwr.mm6612a4
   Institute of Environmental Science and Research Limited, 2017, ZIK VIR INF WEEKL RE
   Kucharski AJ, 2018, ELIFE, V7, DOI 10.7554/eLife.34848
   Pastula DM, 2017, J NEUROL SCI, V372, P350, DOI 10.1016/j.jns.2016.08.064
   Ruchusatsawat K, 2019, LANCET INFECT DIS, V19, P439, DOI 10.1016/S1473-3099(18)30718-7
   Cao-Lormeau VM, 2016, EMERG INFECT DIS, V22, P913, DOI 10.3201/eid2205.150547
NR 15
TC 21
Z9 25
U1 0
U2 0
PU CENTERS  DISEASE CONTROL & PREVENTION
PI ATLANTA
PA 1600 CLIFTON RD, ATLANTA, GA 30333 USA
SN 1080-6040
EI 1080-6059
J9 EMERG INFECT DIS
JI Emerg. Infect. Dis
PD AUG
PY 2019
VL 25
IS 8
BP 1535
EP 1538
DI 10.3201/eid2508.180524
PG 4
WC Immunology; Infectious Diseases
WE Science Citation Index Expanded (SCI-EXPANDED)
SC Immunology; Infectious Diseases
GA IJ5MF
UT WOS:000475946500012
PM 31310218
OA Green Accepted, Green Submitted, Green Published, gold
DA 2025-07-26
ER

PT J
AU Lee, CHR
   Hussain, KM
   Chuid, JJH
AF Lee, Ching Hua Regina
   Hussain, Khairunnisa Mohamed
   Chuid, Justin Jang Hann
TI Macropinocytosis dependent entry of Chikungunya virus into human muscle
   cells
SO PLOS NEGLECTED TROPICAL DISEASES
LA English
DT Article
ID LOW PH; INFECTION; INTERNALIZATION; PENETRATION; INHIBITION; EXPOSURE;
   CAVEOLIN; SURFACE; MODEL
AB Chikungunya virus (CHIKV) is a re-emerging arbovirus known to cause chronic myalgia and arthralgia with high morbidity. CHIKV is now considered endemic in many countries across Asia and Africa. In this study, the susceptibility of various human, mammalian and mosquito cell lines to CHIKV infection was evaluated. CHIKV infection was found to be cell-type dependent and virus strain-specific. Furthermore, SJCRH30 (human rhabdomyosarcoma cell line) was showed to be highly permissive to CHIKV infection, with maximum production of infectious virions observed at 12 h.p.i. Pre-infection treatment of SJCRH30 with various inhibitors of endocytosis, including monodansylcadaverine (receptor-mediated endocytic inhibitor), dynasore (clathrin-mediated endocytic inhibitor), as well as filipin (caveolin-mediated endocytosis inhibitor), resulted in minimal inhibition of CHIKV infection. In contrast, dose-dependent inhibition of CHIKV infection was observed with the treatment of macropinocytosis inhibitor, 5-(N-ethyl-N-isopropyl)amiloride (EIPA). Furthermore, siRNA-mediated knockdown of sortin nexin 9 (SNX9) a protein involved in macropinosome formation, also resulted in a significant dose-dependent reduction in viral titre. By performing a virus entry assay, CHIKV particles were also observed to colocalize with FITC-dextran, a macropinosome marker. This study shows for the first time, that the infectious entry of CHIKV into human muscle cells is mediated by macropinocytosis. Together, the data from this study may pave the way for the development of specific inhibitors that target the entry process of CHIKV into cells.
C1 [Lee, Ching Hua Regina; Hussain, Khairunnisa Mohamed; Chuid, Justin Jang Hann] Natl Univ Singapore, Yong Loo Lin Sch Med, Dept Microbiol & Immunol, Lab Mol RNA Virol & Antiviral Strategies, Singapore, Singapore.
   [Chuid, Justin Jang Hann] ASTAR, Inst Mol & Cell Biol, Collaborat & Translat Unit HFMD Singapore, Singapore, Singapore.
C3 National University of Singapore; Agency for Science Technology &
   Research (A*STAR); A*STAR - Institute of Molecular & Cell Biology (IMCB)
RP Chuid, JJH (corresponding author), Natl Univ Singapore, Yong Loo Lin Sch Med, Dept Microbiol & Immunol, Lab Mol RNA Virol & Antiviral Strategies, Singapore, Singapore.; Chuid, JJH (corresponding author), ASTAR, Inst Mol & Cell Biol, Collaborat & Translat Unit HFMD Singapore, Singapore, Singapore.
EM miccjh@nus.edu.sg
RI Chu, Justin Jang Hann/ABA-8297-2021; Lee, Ching-Ting/E-9709-2010
OI Chu, Justin Jang Hann/0000-0002-1673-6819; 
FU Singapore National Research Foundation; Ministry of Education [MOE
   2017-T2-1-078, MOE 2017-T2-2-014]
FX JC is funded by the Singapore National Research Foundation
   (https://www.nrf.gov.sg/) and the Ministry of Education Tier 2 Grants
   (MOE 2017-T2-1-078 and MOE 2017-T2-2-014)
   (https://www.olga.moe.gov.sg/T2/default.aspx). The funders had no role
   in study design, data collection and analysis, decision to publish, or
   preparation of the manuscript.
CR Aleksandrowicz P, 2011, J INFECT DIS, V204, pS957, DOI 10.1093/infdis/jir326
   [Anonymous], 2013, BMC P S6, V7, pO1
   Baer A, 2014, JOVE-J VIS EXP, DOI 10.3791/52065
   Bernard E, 2010, PLOS ONE, V5, DOI 10.1371/journal.pone.0011479
   CASSELL S, 1984, J VIROL, V52, P857, DOI 10.1128/JVI.52.3.857-864.1984
   Commisso C, 2014, NAT PROTOC, V9, P182, DOI 10.1038/nprot.2014.004
   Couderc T, 2008, PLOS PATHOG, V4, DOI 10.1371/journal.ppat.0040029
   Cullen PJ, 2008, NAT REV MOL CELL BIO, V9, P574, DOI 10.1038/nrm2427
   Das T, 2010, PROG NEUROBIOL, V91, P121, DOI 10.1016/j.pneurobio.2009.12.006
   Devadas D, 2014, J VIROL, V88, P13378, DOI 10.1128/JVI.03631-13
   Hamid R, 2004, TOXICOL IN VITRO, V18, P703, DOI 10.1016/j.tiv.2004.03.012
   Han SC, 2016, SCI REP-UK, V6, DOI 10.1038/srep19294
   Hernandez R, 2001, J VIROL, V75, P2010, DOI 10.1128/JVI.75.4.2010-2013.2001
   Hussain KM, 2016, SCI REP-UK, V6, DOI 10.1038/srep21406
   Kerr MC, 2009, TRAFFIC, V10, P364, DOI 10.1111/j.1600-0854.2009.00878.x
   Kielian M, 2006, NAT REV MICROBIOL, V4, P67, DOI 10.1038/nrmicro1326
   Kielian M, 2010, VIRUSES-BASEL, V2, P796, DOI 10.3390/v2040796
   Koivusalo M, 2010, J CELL BIOL, V188, P547, DOI 10.1083/jcb.200908086
   Kononchik JP, 2011, VIROL J, V8, DOI 10.1186/1743-422X-8-304
   Labadie K, 2010, J CLIN INVEST, V120, P894, DOI 10.1172/JCI40104
   Macia E, 2006, DEV CELL, V10, P839, DOI 10.1016/j.devcel.2006.04.002
   Malan AK, 2003, AM J CLIN PATHOL, V119, P508, DOI 10.1309/WJJ7UE42DFHTTF1X
   Marsh M, 2006, CELL, V124, P729, DOI 10.1016/j.cell.2006.02.007
   MARSH M, 1984, BIOCHEM SOC T, V12, P981, DOI 10.1042/bst0120981
   Meier O, 2002, J CELL BIOL, V158, P1119, DOI 10.1083/jcb.200112067
   Mercer J, 2008, SCIENCE, V320, P531, DOI 10.1126/science.1155164
   Mercer J, 2012, CURR OPIN MICROBIOL, V15, P490, DOI 10.1016/j.mib.2012.05.016
   Mercer J, 2009, NAT CELL BIOL, V11, P510, DOI 10.1038/ncb0509-510
   Nakaya HI, 2012, ARTHRITIS RHEUM-US, V64, P3553, DOI 10.1002/art.34631
   Ozden S, 2008, J BIOL CHEM, V283, P21899, DOI 10.1074/jbc.M802444200
   Paredes AM, 2004, VIROLOGY, V324, P373, DOI 10.1016/j.virol.2004.03.046
   Pelkmans L, 2003, CURR OPIN CELL BIOL, V15, P414, DOI 10.1016/S0955-0674(03)00081-4
   Pietiäinen VM, 2005, ANN MED, V37, P394, DOI 10.1080/07853890510011976
   RIDLEY AJ, 1992, CELL, V70, P401, DOI 10.1016/0092-8674(92)90164-8
   Roberts GC, 2017, SCI REP-UK, V7, DOI 10.1038/s41598-017-15269-w
   ROTHBERG KG, 1992, CELL, V68, P673, DOI 10.1016/0092-8674(92)90143-Z
   Saeed MF, 2010, PLOS PATHOG, V6, DOI 10.1371/journal.ppat.1001110
   Schütze S, 1999, J BIOL CHEM, V274, P10203, DOI 10.1074/jbc.274.15.10203
   Sieczkarski SB, 2002, J GEN VIROL, V83, P1535, DOI 10.1099/0022-1317-83-7-1535
   Signore M, 2012, METHODS MOL BIOL, V823, P139, DOI 10.1007/978-1-60327-216-2_10
   Solignat M, 2009, VIROLOGY, V393, P183, DOI 10.1016/j.virol.2009.07.024
   Sourisseau M, 2007, PLOS PATHOG, V3, P804, DOI 10.1371/journal.ppat.0030089
   SWANSON JA, 1995, TRENDS CELL BIOL, V5, P424, DOI 10.1016/S0962-8924(00)89101-1
   Wang JTH, 2010, PLOS ONE, V5, DOI 10.1371/journal.pone.0013763
   Worby CA, 2002, NAT REV MOL CELL BIO, V3, P919, DOI 10.1038/nrm974
NR 45
TC 30
Z9 34
U1 0
U2 3
PU PUBLIC LIBRARY SCIENCE
PI SAN FRANCISCO
PA 1160 BATTERY STREET, STE 100, SAN FRANCISCO, CA 94111 USA
SN 1935-2735
J9 PLOS NEGLECT TROP D
JI Plos Neglect. Trop. Dis.
PD AUG
PY 2019
VL 13
IS 8
AR e0007610
DI 10.1371/journal.pntd.0007610
PG 19
WC Infectious Diseases; Parasitology; Tropical Medicine
WE Science Citation Index Expanded (SCI-EXPANDED)
SC Infectious Diseases; Parasitology; Tropical Medicine
GA JE8DD
UT WOS:000490919400033
PM 31449523
OA Green Published, Green Submitted, gold
DA 2025-07-26
ER

PT J
AU Li, L
   He, JA
   Wang, W
   Xia, Y
   Song, L
   Chen, ZH
   Zuo, HZ
   Tan, XP
   Ho, AHP
   Kong, SK
   Loo, JFC
   Li, HW
   Gu, DY
AF Li, Lang
   He, Jian-an
   Wang, Wei
   Xia, Yun
   Song, Li
   Chen, Ze-han
   Zuo, Hang-zhi
   Tan, Xuan-Ping
   Ho, Aaron Ho-Pui
   Kong, Siu-Kai
   Loo, Jacky Fong-Chuen
   Li, Hua-wen
   Gu Dayong
TI Development of a direct reverse-transcription quantitative PCR
   (dirRT-qPCR) assay for clinical Zika diagnosis
SO INTERNATIONAL JOURNAL OF INFECTIOUS DISEASES
LA English
DT Article
DE Clinical Zika diagnostics; Direct sample detection; dirRT-qPCR;
   Molecular diagnostics
ID POLYMERASE-CHAIN-REACTION; DIRECT RT-PCR; WHOLE-BLOOD; DNA
   AMPLIFICATION; VIRUS; POLYMORPHISM; SAMPLES; BUFFER
AB Objective: The nucleic acid-based polymerase chain reaction (PCR) assay is commonly applied to detect infection with Zika virus (ZIKV). However, the time-and labor-intensive sample pretreatment required to remove inhibitors that cause false-negative results in clinical samples is impractical for use in resource-limited areas. The aim was to develop a direct reverse-transcription quantitative PCR (dirRT-qPCR) assay for ZIKV diagnosis directly from clinical samples.
   Methods: The combination of inhibitor-tolerant polymerases, polymerase enhancers, and dirRT-qPCR conditions was optimized for various clinical samples including blood and serum. Sensitivity was evaluated with standard DNA spiked in simulated samples. Specificity was evaluated using clinical specimens of other infections such as dengue virus and chikungunya virus.
   Results: High specificity and sensitivity were achieved, and the limit of detection (LOD) of the assay was 9.5 x 10(1) ZIKV RNA copies/reaction. The on-site clinical diagnosis of ZIKV required a 5 mu l sample and the diagnosis could be completed within 2 h.
   Conclusions: This robust dirRT-qPCR assay shows a high potential for point-of-care diagnosis, and the primer-probe combinations can also be extended for other viral detection. It realizes the goal of large-scale on-site screening for viral infections and could be used for early diagnosis and the prevention and control of viral outbreaks. (C) 2019 The Author(s). Published by Elsevier Ltd on behalf of International Society for Infectious Diseases
C1 [Li, Lang; Song, Li; Chen, Ze-han; Zuo, Hang-zhi; Li, Hua-wen] Guangdong Med Univ, Sch Clin Med 2, Sch Publ Hlth, Dongguan 523808, Peoples R China.
   [Li, Lang; He, Jian-an; Xia, Yun; Song, Li; Gu Dayong] Shenzhen Int Travel Hlth Care Ctr, Shenzhen 518033, Peoples R China.
   [Li, Lang; He, Jian-an; Xia, Yun; Song, Li; Gu Dayong] Shenzhen Acad Inspect & Quarantine, Shenzhen 518033, Peoples R China.
   [Wang, Wei; Gu Dayong] Shenzhen Univ, Hlth Sci Ctr, Affiliated Hosp 1, Dept Lab Med,Shenzhen Peoples Hosp 2, Shenzhen 518035, Peoples R China.
   [Tan, Xuan-Ping] Shenzhen Gene One Biotechnol Co Ltd, Shenzhen 518000, Peoples R China.
   [Ho, Aaron Ho-Pui; Loo, Jacky Fong-Chuen] Chinese Univ Hong Kong, Dept Biomed Engn, Hong Kong, Peoples R China.
   [Kong, Siu-Kai; Loo, Jacky Fong-Chuen] Chinese Univ Hong Kong, Sch Life Sci, Biochem Programme, Hong Kong, Peoples R China.
C3 Guangdong Medical University; Shenzhen Academy of Inspection &
   Quarantine; Shenzhen University; Chinese University of Hong Kong;
   Chinese University of Hong Kong
RP Li, HW (corresponding author), Guangdong Med Univ, Sch Clin Med 2, Sch Publ Hlth, Dongguan 523808, Peoples R China.; Gu, DY (corresponding author), Shenzhen Univ, Hlth Sci Ctr, Affiliated Hosp 1, Dept Lab Med,Shenzhen Peoples Hosp 2, Shenzhen 518035, Peoples R China.; Loo, JFC (corresponding author), Chinese Univ Hong Kong, Dept Biomed Engn, Hong Kong, Peoples R China.
EM jackyfcloo@cuhk.edu.hk; chineseli@163.com; wanhood@163.com
RI gu, dayong/AGG-4149-2022; Loo, Jacky/D-2769-2015; HO,
   Ho-Pui/AAT-9650-2021
OI li, lang/0000-0001-9233-2632; gu, dayong/0000-0002-9547-8474; Loo,
   Jacky/0000-0002-0355-8865; 
FU National Key Research and Development Program of China [2018YFC0809200,
   2016YFF0203203]; National Natural Science Foundation of China [K16026];
   Guangdong Science and Technology Foundation [2017B020210006,
   2016A020219005, 20160223]; Shenzhen Science and Technology Foundation
   [CKCY20170720100145297, JCYJ20160427151920801, JCYJ20170307104024209];
   Open project of Key Laboratory of Tropical Disease Control of Ministry
   of Enducation (Sun Yat-sen University) [2019kfkt06]
FX This study was supported by the National Key Research and Development
   Program of China (No. 2018YFC0809200, No. 2016YFF0203203), National
   Natural Science Foundation of China (No. K16026), Guangdong Science and
   Technology Foundation (No. 2017B020210006, No. 2016A020219005, No.
   20160223), and Shenzhen Science and Technology Foundation (No.
   CKCY20170720100145297, No. JCYJ20160427151920801, No.
   JCYJ20170307104024209) and Open project of Key Laboratory of Tropical
   Disease Control of Ministry of Enducation (Sun Yat-sen University) (No.
   2019kfkt06).
CR Abu Al-Soud W, 2000, J CLIN MICROBIOL, V38, P345
   Abu Al-Soud W, 2000, J CLIN MICROBIOL, V38, P4463, DOI 10.1128/JCM.38.12.4463-4470.2000
   Abu al-Soud W, 2001, J CLIN MICROBIOL, V39, P485, DOI 10.1128/JCM.39.2.485-493.2001
   Abu Al-Soud W, 1998, APPL ENVIRON MICROB, V64, P3748
   Atif M, 2016, INFECTION, V44, P695, DOI 10.1007/s15010-016-0935-6
   Bachofen C, 2013, J VIROL METHODS, V190, P1, DOI 10.1016/j.jviromet.2013.03.015
   Bonaldo MC, 2016, PLOS NEGLECT TROP D, V10, DOI 10.1371/journal.pntd.0004816
   Brasil P, 2016, NEW ENGL J MED, V375, P2321, DOI 10.1056/NEJMoa1602412
   Bu Y, 2008, ANAL BIOCHEM, V375, P370, DOI 10.1016/j.ab.2008.01.010
   Cai D, 2018, SCI REP, V8, P1
   Calvet G, 2016, LANCET INFECT DIS, V16, P653, DOI 10.1016/S1473-3099(16)00095-5
   Campos GS, 2015, EMERG INFECT DIS, V21, P1885, DOI 10.3201/eid2110.150847
   Cao-Lormeau VM, 2016, LANCET, V387, P1531, DOI 10.1016/S0140-6736(16)00562-6
   Dasti JI, 2016, ASIAN PAC J TROP MED, V9, P601, DOI 10.1016/j.apjtm.2016.05.010
   DICK GWA, 1952, T ROY SOC TROP MED H, V46, P509, DOI 10.1016/0035-9203(52)90042-4
   Haddow AD, 2012, PLOS NEGLECT TROP D, V6, DOI 10.1371/journal.pntd.0001477
   Hancock WT, 2014, EMERG INFECT DIS, V20, P1960, DOI 10.3201/eid2011.141253
   Harris Eva, 2006, Novartis Found Symp, V277, P23, DOI 10.1002/0470058005.ch3
   Huzly D, 2016, EUROSURVEILLANCE, V21, P9, DOI 10.2807/1560-7917.ES.2016.21.16.30203
   Jadaon MM, 2009, MED PRIN PRACT, V18, P280, DOI 10.1159/000215724
   Kang K, 2014, J ANIM SCI BIOTECHNO, V5, DOI 10.1186/2049-1891-5-45
   Kermekchiev MB, 2009, NUCLEIC ACIDS RES, V37, DOI 10.1093/nar/gkn1055
   KHAN G, 1991, J CLIN PATHOL, V44, P360, DOI 10.1136/jcp.44.5.360
   Nishimura N, 2000, ANN CLIN BIOCHEM, V37, P674, DOI 10.1258/0004563001899726
   Nishimura N, 2010, J VIROL METHODS, V163, P282, DOI 10.1016/j.jviromet.2009.10.011
   PANACCIO M, 1993, NUCLEIC ACIDS RES, V21, P4656, DOI 10.1093/nar/21.19.4656
   Schrader C, 2012, J APPL MICROBIOL, V113, P1014, DOI 10.1111/j.1365-2672.2012.05384.x
   Victor ST, 2009, MOL DIAGN THER, V13, P383, DOI 10.2165/11317520-000000000-00000
   WANG JT, 1992, J CLIN MICROBIOL, V30, P750, DOI 10.1128/JCM.30.3.750-753.1992
   Wang X, 2016, J VIROL METHODS, V238, P86, DOI 10.1016/j.jviromet.2016.10.010
   Watkins-Riedel T, 2004, CLIN INFECT DIS, V39, P1754, DOI 10.1086/425614
   Wu F, 2011, VECTOR-BORNE ZOONOT, V11, P1181, DOI 10.1089/vbz.2010.0032
   Yang YG, 2007, CLIN CHIM ACTA, V380, P112, DOI 10.1016/j.cca.2007.01.019
   Zanluca C, 2015, MEM I OSWALDO CRUZ, V110, P569, DOI 10.1590/0074-02760150192
   Zhang Z, 2010, J MOL DIAGN, V12, P152, DOI 10.2353/jmoldx.2010.090070
NR 35
TC 24
Z9 28
U1 0
U2 16
PU ELSEVIER SCI LTD
PI OXFORD
PA THE BOULEVARD, LANGFORD LANE, KIDLINGTON, OXFORD OX5 1GB, OXON, ENGLAND
SN 1201-9712
EI 1878-3511
J9 INT J INFECT DIS
JI Int. J. Infect. Dis.
PD AUG
PY 2019
VL 85
BP 167
EP 174
DI 10.1016/j.ijid.2019.06.007
PG 8
WC Infectious Diseases
WE Science Citation Index Expanded (SCI-EXPANDED)
SC Infectious Diseases
GA IM4CD
UT WOS:000477941400031
PM 31202908
OA gold
DA 2025-07-26
ER

PT J
AU Li, XD
   Zhang, HQ
   Zhang, YN
   Li, JQ
   Wang, Z
   Deng, CL
   Jardim, ACG
   Terzian, ACB
   Nogueira, ML
   Zhang, B
AF Li, Xiaodan
   Zhang, Hongqing
   Zhang, Yanan
   Li, Jiaqi
   Wang, Zhen
   Deng, Chenglin
   Gomes Jardim, Ana Carolina
   Terzian, Ana Carolina B.
   Nogueira, Mauricio Lacerda
   Zhang, Bo
TI Development of a rapid antiviral screening assay based on eGFP reporter
   virus of Mayaro virus
SO ANTIVIRAL RESEARCH
LA English
DT Article
DE Mayaro virus; Reverse genetics; Reporter virus; Antiviral drug discovery
ID CHIKUNGUNYA; REPLICATION; INHIBITION; EXPRESSION; ENTRY; INFECTION;
   RIBAVIRIN; INSERTION; PROTEINS; OUTBREAK
AB Mayaro virus (MAYV) is a neglected mosquito-borne alphavirus that causes illness similar to Chikungunya (CHIKV), Dengue (DENY) and Zika virus (ZIKV). Currently, there is no specific treatment or vaccine against MAYV infection. To develop an efficient antiviral screening assay for MAYV, we constructed the infectious clones of MAYV strain BeAr 20290 and its eGFP reporter virus. The reporter virus exhibited high replication capacity indistinguishable with the wild type MAYV, and was genetically stable within at least five rounds of passages in BHK-21 cell. The expression of eGFP correlated well with the viral replication. Using the known inhibitor ribavirin, we confirmed that the MAYV-eGFP reporter virus could be used for antiviral screening to identify the specific inhibitors against MAYV. Using the MAYV-eGFP based antiviral assay, we found that the compound 6-Azauridine which had antiviral activity against CHIKV and SFV, showed a significant inhibitory effect on MAYV replication.
C1 [Li, Xiaodan; Zhang, Hongqing; Zhang, Yanan; Li, Jiaqi; Wang, Zhen; Deng, Chenglin; Zhang, Bo] Chinese Acad Sci, Wuhan Inst Virol, Key Lab Special Pathogens & Biosafety, Wuhan 430071, Hubei, Peoples R China.
   [Li, Xiaodan] Hunan Normal Univ, Sch Med, Changsha 410081, Hunan, Peoples R China.
   [Gomes Jardim, Ana Carolina] Univ Fed Uberlandia, Inst Biomed Sci, Lab Virol, Uberlandia, MG, Brazil.
   [Terzian, Ana Carolina B.; Nogueira, Mauricio Lacerda] Sao Jose Do Rio Preto Sch Med FAMERP, Sao Jose Do Rio Preto, SP, Brazil.
C3 Chinese Academy of Sciences; Wuhan Institute of Virology, CAS; Hunan
   Normal University; Universidade Federal de Uberlandia; Faculdade de
   Medicina de Sao Jose do Rio Preto (FAMERP)
RP Zhang, B (corresponding author), Chinese Acad Sci, Wuhan Inst Virol, Key Lab Special Pathogens & Biosafety, Wuhan 430071, Hubei, Peoples R China.
EM zhangbo@wh.iov.cn
RI Jardim, Ana Carolina/H-3615-2012; Yuan, Zhi-Ming/H-2059-2016; Jardim,
   Ana Carolina Gomes/H-3615-2012; Nogueira, Mauricio Lacerda/B-7599-2012;
   Nogueira, Mauricio/B-7599-2012; zhang, hongqing/KXR-7533-2024
OI Jardim, Ana Carolina Gomes/0000-0002-6348-7923; Nogueira, Mauricio
   Lacerda/0000-0003-1102-2419; 
FU Wuhan Key Laboratory on Emerging Infectious Diseases and Biosafety;
   National Key Research and Development Program of China [2018YFA0507201];
   Key Research Program of the Chinese Academy of Sciences
   [ZDRW-ZS-2016-4-2]; National Natural Science Foundation of China
   [81572003]; Wuhan Institute of Virology
FX We thank the Core Facility and Technical Support, Wuhan Institute of
   Virology and Wuhan Key Laboratory on Emerging Infectious Diseases and
   Biosafety for helpful supports during the course of the work. This work
   was supported by the National Key Research and Development Program of
   China (2018YFA0507201), the Key Research Program of the Chinese Academy
   of Sciences(ZDRW-ZS-2016-4-2), the National Natural Science Foundation
   of China(81572003).
CR Acosta-Ampudia Y, 2018, EMERG MICROBES INFEC, V7, DOI 10.1038/s41426-018-0163-5
   Aggarwal M, 2015, SCI REP-UK, V5, DOI 10.1038/srep14753
   Amorim R, 2017, ARCH VIROL, V162, P1577, DOI 10.1007/s00705-017-3261-0
   ANDERSON CR, 1957, AM J TROP MED HYG, V6, P1012, DOI 10.4269/ajtmh.1957.6.1012
   Auguste AJ, 2015, EMERG INFECT DIS, V21, P1742, DOI 10.3201/eid2110.141660
   Briolant S, 2004, ANTIVIR RES, V61, P111, DOI 10.1016/j.antiviral.2003.09.005
   Brunini S, 2017, EMERG INFECT DIS, V23, P1025, DOI 10.3201/eid2306.160929
   Bullard-Feibelman KM, 2016, PLOS ONE, V11, DOI 10.1371/journal.pone.0158923
   Caldas LA, 2018, REV SOC BRAS MED TRO, V51, P584, DOI 10.1590/0037-8682-0235-2018
   Camini FC, 2018, ANTIVIR RES, V158, P8, DOI 10.1016/j.antiviral.2018.07.023
   Carvalho CAM, 2014, VIROLOGY, V452, P297, DOI 10.1016/j.virol.2014.01.022
   Coffey LL, 2011, P NATL ACAD SCI USA, V108, P16038, DOI 10.1073/pnas.1111650108
   Cook E, 2018, METHODS MOL BIOL, V1755, P179, DOI 10.1007/978-1-4939-7724-6_13
   de Thoisy B, 2003, EMERG INFECT DIS, V9, P1326
   Deng CL, 2016, VIRUSES-BASEL, V8, DOI 10.3390/v8070181
   Esposito D. L, 2015, GENOME ANNOUNC, V3
   Firth AE, 2008, VIROL J, V5, DOI 10.1186/1743-422X-5-108
   Friedrich-Jänicke B, 2014, EMERG INFECT DIS, V20, P1255, DOI 10.3201/eid2007.140043
   Gad HH, 2012, VIROLOGY, V434, P27, DOI 10.1016/j.virol.2012.07.019
   Mourao MPG, 2012, VECTOR-BORNE ZOONOT, V12, P42, DOI 10.1089/vbz.2011.0669
   Hao Weidong, 2009, V510, P243, DOI 10.1007/978-1-59745-394-3_18
   Hotez PJ, 2017, PLOS NEGLECT TROP D, V11, DOI 10.1371/journal.pntd.0005462
   Kümmerer BM, 2012, J GEN VIROL, V93, P1991, DOI 10.1099/vir.0.043752-0
   Lednicky J, 2016, EMERG INFECT DIS, V22, P2000, DOI 10.3201/eid2211.161015
   LEDUC JW, 1981, AM J TROP MED HYG, V30, P682, DOI 10.4269/ajtmh.1981.30.682
   Long KC, 2011, AM J TROP MED HYG, V85, P750, DOI 10.4269/ajtmh.2011.11-0359
   Markland W, 2000, ANTIMICROB AGENTS CH, V44, P859, DOI 10.1128/AAC.44.4.859-866.2000
   Neumayr A, 2012, EMERG INFECT DIS, V18, P695, DOI 10.3201/eid1804.111717
   Phillips AT, 2016, J VIROL, V90, P5785, DOI 10.1128/JVI.03219-15
   Pierro DJ, 2003, INSECT MOL BIOL, V12, P107, DOI 10.1046/j.1365-2583.2003.00392.x
   PUGACHEV KV, 1995, VIROLOGY, V212, P587, DOI 10.1006/viro.1995.1516
   Ralambondrainy M, 2018, PLOS ONE, V13, DOI 10.1371/journal.pone.0196757
   Shang BD, 2013, ANTIVIR RES, V97, P198, DOI 10.1016/j.antiviral.2012.12.010
   STRAUSS JH, 1994, MICROBIOL REV, V58, P491, DOI 10.1128/MMBR.58.3.491-562.1994
   Sun CQ, 2014, J VIROL, V88, P2035, DOI 10.1128/JVI.02990-13
   Tamberg N, 2007, J GEN VIROL, V88, P1225, DOI 10.1099/vir.0.82436-0
   Taylor SF, 2005, SOUTH MED J, V98, P484, DOI 10.1097/01.SMJ.0000145879.14102.F4
   Vanlandingham DL, 2005, INSECT BIOCHEM MOLEC, V35, P1162, DOI 10.1016/j.ibmb.2005.05.008
   Wang YM, 2016, ANTIVIR RES, V135, P81, DOI 10.1016/j.antiviral.2016.10.003
   Weise WJ, 2014, PLOS NEGLECT TROP D, V8, DOI 10.1371/journal.pntd.0002969
   Weisshaar M, 2016, J VIROL, V90, P7368, DOI 10.1128/JVI.00898-16
   Zhang ZR, 2017, ACS INFECT DIS, V3, P45, DOI 10.1021/acsinfecdis.6b00116
   Zou G, 2011, ANTIVIR RES, V91, P11, DOI 10.1016/j.antiviral.2011.05.001
NR 43
TC 14
Z9 14
U1 0
U2 8
PU ELSEVIER
PI AMSTERDAM
PA RADARWEG 29, 1043 NX AMSTERDAM, NETHERLANDS
SN 0166-3542
EI 1872-9096
J9 ANTIVIR RES
JI Antiviral Res.
PD AUG
PY 2019
VL 168
BP 82
EP 90
DI 10.1016/j.antiviral.2019.05.013
PG 9
WC Pharmacology & Pharmacy; Virology
WE Science Citation Index Expanded (SCI-EXPANDED)
SC Pharmacology & Pharmacy; Virology
GA IR6PU
UT WOS:000481562000010
PM 31150677
DA 2025-07-26
ER

PT J
AU Lule-Chávez, AN
   Avila, EE
   González-de-la-Vara, LE
   Salas-Marina, MA
   Ibarra, JE
AF Lule-Chavez, A. N.
   Avila, E. E.
   Gonzalez-de-la-Vara, L. E.
   Salas-Marina, M. A.
   Ibarra, J. E.
TI Detrimental Effects of Induced Antibodies on Aedes aegypti Reproduction
SO NEOTROPICAL ENTOMOLOGY
LA English
DT Article
DE Immuno-blocking; fertility; ferritin; transferrin; amino acid
   transporter; acetylcholinesterase
ID ANTI-MOSQUITO ANTIBODIES; AMINO-ACID TRANSPORTER; BLOOD-MEAL;
   ANOPHELES-STEPHENSI; GENE-EXPRESSION; DISEASE VECTORS; CLONING;
   VACCINES; DIPTERA; IDENTIFICATION
AB Aedes aegypti (Linnaeus) (Diptera: Culicidae) is the main vector of viruses causing dengue, chikungunya, Zika, and yellow fever, worldwide. This report focuses on immuno-blocking four critical proteins in the female mosquito when fed on blood containing antibodies against ferritin, transferrin, one amino acid transporter (NAAT1), and acetylcholinesterase (AchE). Peptides from these proteins were selected, synthetized, conjugated to carrier proteins, and used as antigens to immunize New Zealand rabbits. After rabbits were immunized, a minimum of 20 female mosquitos were fed on each rabbit, per replicate. No effect in their viability was observed after blood-feeding; however, the number of infertile females was 20% higher than the control when fed on AchE-immunized rabbits. The oviposition period was significantly longer in females fed on immunized rabbits than those fed on control (non-immunized) rabbits. Fecundity (eggs/female) of treated mosquitoes was significantly reduced (about 50%) in all four treatments, as compared with the control. Fertility (hatched larvae) was also significantly reduced in all four treatments, as compared with the control, being the effect on AchE and transferrin the highest, by reducing hatching between 70 and 80%. Survival to the adult stage of the hatched larvae showed no significant effect, as more than 95% survival was observed in all treatments, including the control. In conclusion, immuno-blocking of these four proteins caused detrimental effects on the mosquito reproduction, being the effect on AchE the most significant.
C1 [Lule-Chavez, A. N.; Gonzalez-de-la-Vara, L. E.; Salas-Marina, M. A.; Ibarra, J. E.] Ctr Invest & Estudios Avanzados IPN, Dept Biotecnol & Bioquim, Irapuato, Gto, Mexico.
   [Avila, E. E.] Univ Guanajuato, Dept Biol, Guanajuato, Gto, Mexico.
C3 CINVESTAV - Centro de Investigacion y de Estudios Avanzados del
   Instituto Politecnico Nacional; Universidad de Guanajuato
RP Ibarra, JE (corresponding author), Ctr Invest & Estudios Avanzados IPN, Dept Biotecnol & Bioquim, Irapuato, Gto, Mexico.
EM jorge.ibarra@cinvestav.mx
RI Salas, Miguel/LOS-4053-2024; Ibarra, Jorge/JWA-2737-2024; de la Vara,
   Luis/J-9119-2012
OI Salas marina, Miguel Angel/0000-0002-4737-2069; Ibarra,
   Jorge/0000-0002-1013-8260
FU Consejo Nacional de Ciencia y Tecnologia (CONACYT, Mexico) [258878]
FX This work was supported by Consejo Nacional de Ciencia y Tecnologia
   (CONACYT, Mexico), project number 258878.
CR Abdeladhim M, 2014, INFECT GENET EVOL, V28, P691, DOI 10.1016/j.meegid.2014.07.028
   ALGER NE, 1972, J ECON ENTOMOL, V65, P165, DOI 10.1093/jee/65.1.165
   Ameku T, 2016, PLOS GENET, V12, DOI 10.1371/journal.pgen.1006123
   BARTFELD NS, 1990, J BIOL CHEM, V265, P21684
   Billingsley PF, 2008, TRENDS PARASITOL, V24, P396, DOI 10.1016/j.pt.2008.06.003
   BOMFORD AB, 1992, PATHOBIOLOGY, V60, P10, DOI 10.1159/000163691
   Canals M, 1996, TECNOVET, V2, P1
   Carlier PR, 2017, CURR MED CHEM, V24, P2946, DOI 10.2174/0929867324666170206130024
   Cole C, 2008, NUCLEIC ACIDS RES, V36, pW197, DOI 10.1093/nar/gkn238
   Diallo M, 2016, J INFECT DIS, V214, pS459, DOI 10.1093/infdis/jiw397
   DUNKOV BC, 1995, ARCH INSECT BIOCHEM, V29, P293, DOI 10.1002/arch.940290307
   Evans AM, 2009, J EXP BIOL, V212, P3263, DOI 10.1242/jeb.029553
   Foy Brian D., 2002, American Entomologist, V48, P150
   Harizanova N, 2005, INSECT MOL BIOL, V14, P79, DOI 10.1111/j.1365-2583.2004.00533.x
   HATFIELD PR, 1988, MED VET ENTOMOL, V2, P331, DOI 10.1111/j.1365-2915.1988.tb00205.x
   Heifetz Y, 2014, CURR BIOL, V24, P731, DOI 10.1016/j.cub.2014.02.042
   JACOBSLORENA M, 1995, PARASITOL TODAY, V11, P144, DOI 10.1016/0169-4758(95)80134-0
   Jin XY, 2003, INSECT BIOCHEM MOLEC, V33, P815, DOI 10.1016/S0965-1748(03)00081-X
   JOHNSTON LAY, 1986, INT J PARASITOL, V16, P27, DOI 10.1016/0020-7519(86)90061-5
   Law JH, 2002, BIOCHEM BIOPH RES CO, V292, P1191, DOI 10.1006/bbrc.2001.2015
   Maurice W., 1993, WING BEATS, V5, P4
   McDowell MA, 2015, TRENDS PARASITOL, V31, P363, DOI 10.1016/j.pt.2015.04.011
   Meyers JI, 2017, ARTHROPOD VECTOR: CONTROLLER OF DISEASE TRANSMISSION, VOL 1: VECTOR MICROBIOME AND INNATE IMMUNITY OF ARTHROPODS, P143, DOI 10.1016/B978-0-12-805350-8.00008-8
   Meyers JI, 2015, J EXP BIOL, V218, P1487, DOI 10.1242/jeb.118596
   Nene V, 2007, SCIENCE, V316, P1718, DOI 10.1126/science.1138878
   RAMASAMY MS, 1988, MED VET ENTOMOL, V2, P87, DOI 10.1111/j.1365-2915.1988.tb00053.x
   Rey JR, 2006, ENY727 U FLOR I FOOD
   Rose G, 2001, INT J EPIDEMIOL, V30, P427, DOI 10.1093/ije/30.3.427
   Sanders HR, 2003, INSECT BIOCHEM MOLEC, V33, P1105, DOI 10.1016/S0965-1748(03)00124-3
   Shahabuddin M, 1996, INFECT IMMUN, V64, P739, DOI 10.1128/IAI.64.3.739-743.1996
   Shen ZC, 1998, INSECT BIOCHEM MOLEC, V28, P1007, DOI 10.1016/S0965-1748(98)00089-7
   SUTHERLAND GB, 1974, J INSECT PHYSIOL, V20, P655, DOI 10.1016/0022-1910(74)90187-5
   Tamura K, 2013, MOL BIOL EVOL, V30, P2725, DOI [10.1093/molbev/msr121, 10.1093/molbev/mst197]
   TOUTANT JP, 1989, PROG NEUROBIOL, V32, P423, DOI 10.1016/0301-0082(89)90031-2
   TRAGER WILLIAM, 1939, JOUR PARASITOL, V25, P57, DOI 10.2307/3272160
   Vargas J, 2003, REV PERU EPIDEMIOL, V11, P1
   VAUGHAN JA, 1988, J MED ENTOMOL, V25, P472, DOI 10.1093/jmedent/25.6.472
   VenkatRao V, 2017, ACTA TROP, V168, P21, DOI 10.1016/j.actatropica.2016.12.035
   Villalon JM, 2003, J INSECT PHYSIOL, V49, P891, DOI 10.1016/S0022-1910(03)00135-5
   Wijffels G, 1996, EUR J BIOCHEM, V237, P414, DOI 10.1111/j.1432-1033.1996.0414k.x
   WILLADSEN P, 1989, J IMMUNOL, V143, P1346
   Willadsen P, 2001, VET PARASITOL, V101, P353, DOI 10.1016/S0304-4017(01)00560-X
   Zhang Y, 2008, BMC GENOMICS, V9, DOI 10.1186/1471-2164-9-S2-S27
NR 43
TC 1
Z9 1
U1 0
U2 16
PU ENTOMOLOGICAL SOC BRASIL
PI LONDRINA,
PA CAIXA POSTAL 481, 86001-970 LONDRINA,, PR, BRAZIL
SN 1519-566X
EI 1678-8052
J9 NEOTROP ENTOMOL
JI Neotrop. Entomol.
PD AUG
PY 2019
VL 48
IS 4
BP 706
EP 716
DI 10.1007/s13744-019-00678-5
PG 11
WC Entomology
WE Science Citation Index Expanded (SCI-EXPANDED)
SC Entomology
GA IC8CU
UT WOS:000471204700018
PM 30941675
DA 2025-07-26
ER

PT J
AU Magalhaes, T
   Bergren, NA
   Bennett, SL
   Borland, EM
   Hartman, DA
   Lymperopoulos, K
   Sayre, R
   Borlee, BR
   Campbell, CL
   Foy, BD
   Olson, KE
   Blair, CD
   Black, W
   Kading, RC
AF Magalhaes, Tereza
   Bergren, Nicholas A.
   Bennett, Susan L.
   Borland, Erin M.
   Hartman, Daniel A.
   Lymperopoulos, Konstantinos
   Sayre, Richard
   Borlee, Bradley R.
   Campbell, Corey L.
   Foy, Brian D.
   Olson, Kenneth E.
   Blair, Carol D.
   Black, William
   Kading, Rebekah C.
TI Induction of RNA interference to block Zika virus replication and
   transmission in the mosquito Aedes aegypti
SO INSECT BIOCHEMISTRY AND MOLECULAR BIOLOGY
LA English
DT Article
ID INFECTION; VIREMIA
AB The yellow fever mosquito, Aedes aegypti, serves as the primary vector for epidemic transmission of yellow fever, dengue, Zika (ZIKV), and chikungunya viruses to humans. Control of Ae. aegypti is currently limited to insecticide applications and larval habitat management; however, to combat growing challenges with insecticide resistance, novel genetic approaches for vector population reduction or transmission interruption are being aggressively pursued. The objectives of this study were to assess the ability of the Ae. aegypti antiviral exogenous-small interfering RNA (exo-siRNA) response to inhibit ZIKV infection and transmission, and to identify the optimal RNA interference (RNAi) target region in the ZIKV genome. We accomplished these objectives by in vitro transcription of five long double-stranded RNAs (dsRNAs) from the genome region spanning the NS2B-NS3-NS4A genes, which were the most highly conserved among ZIKV RNA sequences representing both East and West African and Asian-American clades, and evaluation of the ability of these dsRNAs to trigger an effective antiviral exo-siRNA response after intrathoracic injection into Ae. aegypti. In a pilot study, five ZIKV dsRNAs were tested by intrathoracic inoculation of 250 ng dsRNA into groups of approximately 5-day-old mosquitoes. Three days post-inoculation, mosquitoes were provided an infectious blood-meal containing ZIKV strain PRVABC59 (Puerto Rico), MR766 (Uganda), or 41525 (Senegal). On days 7 and 14 post-infection individual whole mosquito bodies were assessed for ZIKV infectious titer by plaque assays. Based on the results of this initial assessment, three dsRNAs were selected for further evaluation of viral loads of matched body and saliva expectorants using a standardized infectious dose of 1 x 10(7) PFU/mL of each ZIKV strain. Fourteen days post-exposure to ZIKV, paired saliva and carcass samples were harvested from individual mosquitoes and assessed for ZIKV RNA load by qRT-PCR. Injection of each of the three dsRNAs resulted in significant inhibition of replication of all three strains of ZIKV in mosquito bodies and saliva. This study lays critical groundwork for pursuing ZIKV transmission-blocking strategies that exploit the Ae. aegypti exo-siRNA response for arbovirus suppression in natural populations.
C1 [Magalhaes, Tereza; Bergren, Nicholas A.; Bennett, Susan L.; Borland, Erin M.; Hartman, Daniel A.; Borlee, Bradley R.; Campbell, Corey L.; Foy, Brian D.; Olson, Kenneth E.; Blair, Carol D.; Black, William; Kading, Rebekah C.] Colorado State Univ, Dept Microbiol Immunol & Pathol, Arthropod Borne & Infect Dis Lab AIDL, Ft Collins, CO 80523 USA.
   [Lymperopoulos, Konstantinos; Sayre, Richard] Pebble Labs USA Inc, Little Fly Div, Los Alamos, NM 87544 USA.
C3 Colorado State University System; Colorado State University Fort Collins
RP Kading, RC (corresponding author), Colorado State Univ, Dept Microbiol Immunol & Pathol, Arthropod Borne & Infect Dis Lab AIDL, Ft Collins, CO 80523 USA.
EM Tereza.Magalhaes@colostate.edu; Nicholas.Bergren@colostate.edu;
   Susi.Bennett@colostate.edu; Erin.Borland@colostate.edu;
   Daniel.Anthony.Hartman@colostate.edu; klymperopoulos@pebblelabs.com;
   rsayre@pebblelabs.com; Brad.Borlee@colostate.edu;
   Corey.Campbell@colostate.edu; Brian.Foy@colostate.edu;
   Kenneth.Olson@colostate.edu; Carol.Blair@colostate.edu;
   William.Black@colostate.edu; Rebekah.Kading@colostate.edu
RI Borland, Erin/K-6607-2019; Foy, Brian/E-6230-2017; Blair,
   Carol/D-1357-2019; Borlee, Bradley/D-6005-2017; Magalhaes,
   Tereza/V-6632-2019; Kading, Rebekah/E-5633-2017
OI Hartman, Daniel/0000-0001-9733-8355; Campbell, Corey
   L./0000-0002-6384-1259; Borland, Erin/0000-0001-8631-9466
FU Pebble Laboratories, USA [R01 AI130085-02]
FX This project was funded by Pebble Laboratories, USA. Analyses conducted
   to assess sequence conservation among ZIKV isolates was performed under
   NIH R01 AI130085-02, USA.
CR Adalja Amesh, 2016, PLoS Curr, V8, DOI 10.1371/currents.outbreaks.1c39ec05a743d41ee39391ed0f2ed8d3
   Adelman ZN, 2001, INSECT MOL BIOL, V10, P265, DOI 10.1046/j.1365-2583.2001.00267.x
   de Araújo TVB, 2018, LANCET INFECT DIS, V18, P328, DOI 10.1016/S1473-3099(17)30727-2
   Black WC, 2002, ARCH MED RES, V33, P379, DOI 10.1016/S0188-4409(02)00373-9
   Blair CD, 2011, FUTURE MICROBIOL, V6, P265, DOI [10.2217/FMB.11.11, 10.2217/fmb.11.11]
   Wilke ABB, 2015, PARASITE VECTOR, V8, DOI 10.1186/s13071-015-0959-2
   Buchman A, 2019, P NATL ACAD SCI USA, V116, P3656, DOI 10.1073/pnas.1810771116
   Cao HF, 2018, HUM GENOMICS, V12
   Cao-Lormeau VM, 2016, LANCET, V387, P1531, DOI 10.1016/S0140-6736(16)00562-6
   de Valdez MRW, 2011, P NATL ACAD SCI USA, V108, P4772, DOI 10.1073/pnas.1019295108
   DICK GWA, 1952, T ROY SOC TROP MED H, V46, P509, DOI 10.1016/0035-9203(52)90042-4
   do Rosário MS, 2016, AM J TROP MED HYG, V95, P1157, DOI 10.4269/ajtmh.16-0306
   Duffy MR, 2009, NEW ENGL J MED, V360, P2536, DOI 10.1056/NEJMoa0805715
   Fansiri T, 2013, PLOS GENET, V9, DOI 10.1371/journal.pgen.1003621
   Faria NR, 2017, NATURE, V546, P406, DOI 10.1038/nature22401
   Faria NR, 2016, SCIENCE, V352, P345, DOI 10.1126/science.aaf5036
   Franz AWE, 2014, PLOS NEGLECT TROP D, V8, DOI 10.1371/journal.pntd.0002833
   Franz AWE, 2006, P NATL ACAD SCI USA, V103, P4198, DOI 10.1073/pnas.0600479103
   Grubaugh ND, 2017, NATURE, V546, P401, DOI 10.1038/nature22400
   Lanciotti RS, 2008, EMERG INFECT DIS, V14, P1232, DOI 10.3201/eid1408.080287
   MACNAMARA FN, 1954, T ROY SOC TROP MED H, V48, P139, DOI 10.1016/0035-9203(54)90006-1
   Magalhaes T, 2018, INSECTS, V9, DOI 10.3390/insects9040177
   Mansuy JM, 2017, EMERG INFECT DIS, V23, P863, DOI 10.3201/eid2305.161631
   Moyes CL, 2017, PLOS NEGLECT TROP D, V11, DOI 10.1371/journal.pntd.0005625
   Olson KE, 2015, CURR OPIN VIROL, V15, P119, DOI 10.1016/j.coviro.2015.10.001
   Saldaña MA, 2017, PLOS NEGLECT TROP D, V11, DOI 10.1371/journal.pntd.0005760
   Sayre R, 2018, Patent, P1, Patent No. [US 2018/0216110 A1, 20180216110]
   Scott JC, 2010, PLOS NEGLECT TROP D, V4, DOI 10.1371/journal.pntd.0000848
   St George K, 2017, J CLIN MICROBIOL, V55, P535, DOI 10.1128/JCM.01232-16
   Tesla B, 2018, PLOS NEGLECT TROP D, V12, DOI 10.1371/journal.pntd.0006733
   Varjak M, 2017, PLOS NEGLECT TROP D, V11, DOI 10.1371/journal.pntd.0006010
   Vera-Maloof FZ, 2015, PLOS NEGLECT TROP D, V9, DOI 10.1371/journal.pntd.0004263
   Voget S, 2009, IND INFORM TECHNOL, V5
   Waggoner JJ, 2016, CLIN INFECT DIS, V63, P1584, DOI 10.1093/cid/ciw589
   Wang SB, 2017, SCIENCE, V357, P1399, DOI 10.1126/science.aan5478
   Weger-Lucarelli J, 2017, J VIROL, V91, DOI 10.1128/JVI.01765-16
   Weger-Lucarelli J, 2016, PLOS NEGLECT TROP D, V10, DOI 10.1371/journal.pntd.0005101
NR 37
TC 15
Z9 15
U1 0
U2 20
PU PERGAMON-ELSEVIER SCIENCE LTD
PI OXFORD
PA THE BOULEVARD, LANGFORD LANE, KIDLINGTON, OXFORD OX5 1GB, ENGLAND
SN 0965-1748
EI 1879-0240
J9 INSECT BIOCHEM MOLEC
JI Insect Biochem. Mol. Biol.
PD AUG
PY 2019
VL 111
AR 103169
DI 10.1016/j.ibmb.2019.05.004
PG 10
WC Biochemistry & Molecular Biology; Entomology
WE Science Citation Index Expanded (SCI-EXPANDED)
SC Biochemistry & Molecular Biology; Entomology
GA IN5HM
UT WOS:000478706500001
PM 31103782
OA Green Accepted
DA 2025-07-26
ER

PT J
AU Meshram, CD
   Lukash, T
   Phillips, AT
   Akhrymuk, I
   Frolova, EI
   Frolov, I
AF Meshram, Chetan D.
   Lukash, Tetyana
   Phillips, Aaron T.
   Akhrymuk, Ivan
   Frolova, Elena I.
   Frolov, Ilya
TI Lack of nsP2-specific nuclear functions attenuates chikungunya virus
   replication both in vitro and in vivo
SO VIROLOGY
LA English
DT Article
DE Alphaviruses; Chikungunya virus; Viral RNA replication; Virus-host
   interaction; Transcription inhibition; nsP2; Vaccines; nsP3; Cytopathic
   effect
ID EQUINE ENCEPHALITIS-VIRUS; SEMLIKI-FOREST-VIRUS; NONSTRUCTURAL PROTEIN
   NSP2; SINDBIS-VIRUS; ENCEPHALOMYELITIS VIRUS; MINUS-STRAND; RNA VIRUSES;
   OLD-WORLD; RIG-I; ALPHAVIRUS
AB Chikungunya virus (CHIKV) is an important arthritogenic human pathogen that is already circulating in both hemispheres. In the present study, we substituted VLoop, located on the surface of nsP2, by other amino acid sequences. These modifications had deleterious effects on viral nuclear functions and made CHIKV incapable of interfering with the induction of type I interferon and the antiviral response in both mouse and human cells. Importantly, the identified mutations have no significant effects on the synthesis of virus-specific RNAs and viral structural proteins. The designed mutants induced a few orders of magnitude lower viremia but remained highly immunogenic in mice. Thus, the proposed modifications of nsP2 can additionally improve the safety of the attenuated strain CHIKV 181/25. Furthermore, defined mutations in the macro domain of another nonstructural protein, nsP3, additionally reduce cytopathogenicity of nsP2 mutants in human cells, and can be potentially applied for CHIKV attenuation.
C1 [Meshram, Chetan D.; Lukash, Tetyana; Phillips, Aaron T.; Akhrymuk, Ivan; Frolova, Elena I.; Frolov, Ilya] Univ Alabama Birmingham, Dept Microbiol, 1720 2nd Ave South,BBRB 373,Box 3, Birmingham, AL 35294 USA.
C3 University of Alabama System; University of Alabama Birmingham
RP Frolov, I (corresponding author), Univ Alabama Birmingham, Dept Microbiol, 1720 2nd Ave South,BBRB 373,Box 3, Birmingham, AL 35294 USA.
EM ivfrolov@uab.edu
RI ; Meshram, Chetan/ITV-0875-2023
OI Meshram, Chetan/0000-0001-5426-2063; Phillips, Aaron/0009-0004-0493-5759
FU National Institute of Allergy and Infectious Diseases (USA)
   [R01AI133159, R01AI118867, R21AI119627]
FX This study was supported by National Institute of Allergy and Infectious
   Diseases (USA) grants R01AI133159 and R01AI118867 to E.I.F., and
   R21AI119627 to I.F.
CR Aguilar PV, 2008, J VIROL, V82, P6972, DOI 10.1128/JVI.01283-07
   AHOLA T, 1995, P NATL ACAD SCI USA, V92, P507, DOI 10.1073/pnas.92.2.507
   Akhrymuk I, 2019, J VIROL, V93, DOI 10.1128/JVI.02062-18
   Akhrymuk I, 2018, J VIROL, V92, DOI [10.1128/JVI.01388-18, 10.1128/jvi.01388-18]
   Akhrymuk I, 2016, VIROLOGY, V487, P230, DOI 10.1016/j.virol.2015.09.023
   Akhrymuk I, 2012, J VIROL, V86, P7180, DOI 10.1128/JVI.00541-12
   ALEVIZATOS AC, 1967, AM J TROP MED HYG, V16, P762, DOI 10.4269/ajtmh.1967.16.762
   Ashbrook AW, 2014, J VIROL, V88, P12180, DOI 10.1128/JVI.01672-14
   Atasheva S, 2008, J VIROL, V82, P4028, DOI 10.1128/JVI.02330-07
   Atasheva S, 2015, J VIROL, V89, P71, DOI 10.1128/JVI.02252-14
   Atasheva S, 2010, J VIROL, V84, P4158, DOI 10.1128/JVI.02554-09
   Barrett ADT, 2001, ANN NY ACAD SCI, V951, P262
   BERGE TO, 1961, AM J HYG, V73, P209, DOI 10.1093/oxfordjournals.aje.a120178
   Burke CW, 2009, VIROLOGY, V395, P121, DOI 10.1016/j.virol.2009.08.039
   Carroll TD, 2011, VACCINE, V29, P931, DOI 10.1016/j.vaccine.2010.11.024
   Das PK, 2014, J BIOL CHEM, V289, P5635, DOI 10.1074/jbc.M113.503433
   Eckei L, 2017, SCI REP-UK, V7, DOI 10.1038/srep41746
   Edelman R, 2000, AM J TROP MED HYG, V62, P681, DOI 10.4269/ajtmh.2000.62.681
   Fayzulin R, 2004, J VIROL, V78, P4953, DOI 10.1128/JVI.78.10.4953-4964.2004
   Frolov I, 1999, J VIROL, V73, P3854, DOI 10.1128/JVI.73.5.3854-3865.1999
   Frolova EI, 2002, J VIROL, V76, P11254, DOI 10.1128/JVI.76.22.11254-11264.2002
   Frolova EI, 2010, J VIROL, V84, P11679, DOI 10.1128/JVI.01441-10
   Fros JJ, 2010, J VIROL, V84, P10877, DOI 10.1128/JVI.00949-10
   Garmashova N, 2007, J VIROL, V81, P2472, DOI 10.1128/JVI.02073-06
   Garmashova N, 2006, J VIROL, V80, P5686, DOI 10.1128/JVI.02739-05
   Gorchakov R, 2008, J VIROL, V82, P6218, DOI 10.1128/JVI.02624-07
   Gorchakov R, 2012, J VIROL, V86, P6084, DOI 10.1128/JVI.06449-11
   GRIFFIN DE, 1989, ADV VIRUS RES, V36, P255
   Griffin DE., 1986, The Togaviridae and Flaviviridae, P209, DOI DOI 10.1007/978-1-4757-0785-48
   Hanawalt PC, 2008, NAT REV MOL CELL BIO, V9, P958, DOI 10.1038/nrm2549
   Hawman DW, 2017, J VIROL, V91, DOI 10.1128/JVI.00816-17
   Hyde JL, 2014, SCIENCE, V343, P783, DOI 10.1126/science.1248465
   Karpe YA, 2011, PLOS ONE, V6, DOI 10.1371/journal.pone.0022336
   Kim DY, 2016, PLOS PATHOG, V12, DOI 10.1371/journal.ppat.1005810
   Kim DY, 2013, J VIROL, V87, P4202, DOI 10.1128/JVI.03142-12
   Kim DY, 2011, J VIROL, V85, P4363, DOI 10.1128/JVI.00065-11
   KINNEY RM, 1989, VIROLOGY, V170, P19, DOI 10.1016/0042-6822(89)90347-4
   KINNEY RM, 1993, J VIROL, V67, P1269, DOI 10.1128/JVI.67.3.1269-1277.1993
   Klimstra WB, 1998, J VIROL, V72, P7357, DOI 10.1128/JVI.72.9.7357-7366.1998
   Kulasegaran-Shylini R, 2009, J VIROL, V83, P8327, DOI 10.1128/JVI.00586-09
   Kulasegaran-Shylini R, 2009, VIROLOGY, V387, P211, DOI 10.1016/j.virol.2009.02.027
   LEMM JA, 1994, EMBO J, V13, P2925, DOI 10.1002/j.1460-2075.1994.tb06587.x
   LEMM JA, 1990, J VIROL, V64, P3001, DOI 10.1128/JVI.64.6.3001-3011.1990
   LEVITT NH, 1986, VACCINE, V4, P157, DOI 10.1016/0264-410X(86)90003-4
   LILJESTROM P, 1991, J VIROL, V65, P4107
   McPherson RL, 2017, P NATL ACAD SCI USA, V114, P1666, DOI 10.1073/pnas.1621485114
   McSweegan E, 2015, ANTIVIR RES, V120, P147, DOI 10.1016/j.antiviral.2015.06.003
   Meshram CD, 2018, J VIROL, V92, DOI [10.1128/JVI.00838-18, 10.1128/jvi.00838-18]
   Nasar F, 2012, P NATL ACAD SCI USA, V109, P14622, DOI 10.1073/pnas.1204787109
   Nikonov A, 2013, PLOS PATHOG, V9, DOI 10.1371/journal.ppat.1003610
   Perri S, 2000, J VIROL, V74, P9802, DOI 10.1128/JVI.74.20.9802-9807.2000
   Powers AM, 2018, CLIN MICROBIOL REV, V31, DOI 10.1128/CMR.00104-16
   Reynaud JM, 2015, PLOS PATHOG, V11, DOI 10.1371/journal.ppat.1004863
   RIKKONEN M, 1994, J VIROL, V68, P5804, DOI 10.1128/JVI.68.9.5804-5810.1994
   SHIRAKO Y, 1990, VIROLOGY, V177, P54, DOI 10.1016/0042-6822(90)90459-5
   SHIRAKO Y, 1994, J VIROL, V68, P1874, DOI 10.1128/JVI.68.3.1874-1885.1994
   STRAUSS JH, 1994, MICROBIOL REV, V58, P491, DOI 10.1128/MMBR.58.3.491-562.1994
   Tsetsarkin KA, 2007, PLOS PATHOG, V3, P1895, DOI 10.1371/journal.ppat.0030201
   Utt A, 2015, J VIROL, V89, P3145, DOI 10.1128/JVI.03213-14
   Vasiljeva L, 2000, J BIOL CHEM, V275, P17281, DOI 10.1074/jbc.M910340199
   Wang E, 2008, VACCINE, V26, P5030, DOI 10.1016/j.vaccine.2008.07.054
   Wang EY, 2011, J VIROL, V85, P9249, DOI 10.1128/JVI.00844-11
   Weaver SC., 2001, The Encyclopedia of Arthropod-transmitted Infections, P151
   Weaver SC, 2015, NEW ENGL J MED, V373, P94, DOI 10.1056/NEJMc1505501
   Zinzula L, 2013, ANTIVIR RES, V100, P615, DOI 10.1016/j.antiviral.2013.10.002
NR 65
TC 21
Z9 23
U1 1
U2 6
PU ACADEMIC PRESS INC ELSEVIER SCIENCE
PI SAN DIEGO
PA 525 B ST, STE 1900, SAN DIEGO, CA 92101-4495 USA
SN 0042-6822
EI 1089-862X
J9 VIROLOGY
JI Virology
PD AUG
PY 2019
VL 534
BP 14
EP 24
DI 10.1016/j.virol.2019.05.016
PG 11
WC Virology
WE Science Citation Index Expanded (SCI-EXPANDED)
SC Virology
GA IK4LG
UT WOS:000476557800002
PM 31163352
OA Bronze, Green Accepted
DA 2025-07-26
ER

PT J
AU Nouzova, M
   Clifton, ME
   Noriega, FG
AF Nouzova, Marcela
   Clifton, Mark E.
   Noriega, Fernando G.
TI Mosquito adaptations to hematophagia impact pathogen transmission
SO CURRENT OPINION IN INSECT SCIENCE
LA English
DT Review
ID MIDGUT SERINE PROTEASES; AEDES-AEGYPTI; ANOPHELES-GAMBIAE; PLASMODIUM
   INFECTION; PERITROPHIC MATRIX; PARASITE CHITINASE; DENGUE-VIRUS;
   PROTEIN; BEHAVIOR; VECTOR
AB Mosquito-borne diseases such as Dengue fever, Chikungunya, and Malaria are critical threats to public health in many parts of the world. Female mosquitoes have evolved multiple adaptive mechanisms to hematophagy, including the ability to efficiently draw and digest blood, as well as the ability to eliminate excess fluids and toxic by-products of blood digestion. Pathogenic agents enter the mosquito digestive tract with the blood meal and need to travel through the midgut and into the hemocele in order to reach the salivary glands and infect a new host. Pathogens need to adjust to these hostile gut, hemocele, and salivary gland environments, and when possible influence the physiology and behavior of their hosts to enhance transmission.
C1 [Nouzova, Marcela; Noriega, Fernando G.] Florida Int Univ, Dept Biol Sci, Miami, FL 33199 USA.
   [Nouzova, Marcela; Noriega, Fernando G.] Florida Int Univ, Biomol Sci Inst, Miami, FL 33199 USA.
   [Nouzova, Marcela] Biol Ctr CAS, Inst Parasitol, Ceske Budejovice, Czech Republic.
   [Clifton, Mark E.] North Shore Mosquito Abatement Dist, Northfield, IL USA.
C3 State University System of Florida; Florida International University;
   State University System of Florida; Florida International University;
   Czech Academy of Sciences; Biology Centre of the Czech Academy of
   Sciences
RP Noriega, FG (corresponding author), Florida Int Univ, Dept Biol Sci, Miami, FL 33199 USA.; Noriega, FG (corresponding author), Florida Int Univ, Biomol Sci Inst, Miami, FL 33199 USA.
EM fnoriega@fiu.edu
RI ; Nouzova, Marcela/AAK-8609-2021
OI Noriega, Fernando Gabriel/0000-0001-8628-5374; Nouzova,
   Marcela/0000-0002-4562-1383
FU National Institute of Health [2R01AI045545]
FX This work was supported by the National Institute of Health (grant
   number 2R01AI045545).
CR Adams TS, 1999, ANN ENTOMOL SOC AM, V92, P1, DOI 10.1093/aesa/92.1.1
   [Anonymous], 2012, P NATL ACAD SCI US, DOI DOI 10.1073/PNAS.1204327109
   Apte-Deshpande AD, 2014, INDIAN J MED RES, V139, P762
   Arcà B, 2018, CURR OPIN INSECT SCI, V29, P102, DOI 10.1016/j.cois.2018.07.012
   Baia-da-Silva DC, 2018, PARASITE VECTOR, V11, DOI 10.1186/s13071-018-2752-5
   Barros VC, 2009, PLOS ONE, V4, DOI 10.1371/journal.pone.0006047
   Bartholomay LC, 2018, ANNU REV ENTOMOL, V63, P145, DOI 10.1146/annurev-ento-010715-023530
   Bian GW, 2013, SCIENCE, V340, P748, DOI 10.1126/science.1236192
   Bottino-Rojas V, 2015, PLOS ONE, V10, DOI 10.1371/journal.pone.0135985
   Brackney DE, 2008, AM J TROP MED HYG, V79, P267, DOI 10.4269/ajtmh.2008.79.267
   Brackney DE, 2010, J INSECT PHYSIOL, V56, P736, DOI 10.1016/j.jinsphys.2010.01.003
   BRIEGEL H, 1986, J INSECT PHYSIOL, V32, P455, DOI 10.1016/0022-1910(86)90006-5
   BRIEGEL H, 1975, J INSECT PHYSIOL, V21, P1597, DOI 10.1016/0022-1910(75)90197-3
   BRIEGEL H, 1985, J INSECT PHYSIOL, V31, P15, DOI 10.1016/0022-1910(85)90036-8
   Briegel H, 2003, J VECTOR ECOL, V28, P1
   Caroci AS, 2003, J INSECT PHYSIOL, V49, P839, DOI 10.1016/S0022-1910(03)00134-3
   Cator LJ, 2012, TRENDS PARASITOL, V28, P466, DOI 10.1016/j.pt.2012.08.004
   Cirimotich CM, 2011, SCIENCE, V332, P855, DOI 10.1126/science.1201618
   Clayton AM, 2014, J INNATE IMMUN, V6, P169, DOI 10.1159/000353602
   Conway MJ, 2014, ANNU REV VIROL, V1, P71, DOI 10.1146/annurev-virology-031413-085513
   Coutinho-Abreu IV, 2015, CURR OPIN INSECT SCI, V10, P98, DOI 10.1016/j.cois.2015.04.014
   Daoust SP, 2015, TRENDS PARASITOL, V31, P413, DOI 10.1016/j.pt.2015.05.007
   Devenport M, 2006, BIOCHEMISTRY-US, V45, P9540, DOI 10.1021/bi0605991
   Dong SZ, 2017, PLOS NEGLECT TROP D, V11, DOI 10.1371/journal.pntd.0005976
   Duchemin JB, 2017, VIROL J, V14, DOI 10.1186/s12985-017-0770-0
   Emami SN, 2017, SCIENCE, V355, P1076, DOI 10.1126/science.aah4563
   Fernandes L, 2005, J VECTOR ECOL, V30, P11
   Fontaine A, 2011, PARASITE VECTOR, V4, DOI 10.1186/1756-3305-4-187
   Gaburro J, 2018, SCI REP-UK, V8, DOI 10.1038/s41598-018-31608-x
   Graça-Souza AV, 2006, INSECT BIOCHEM MOLEC, V36, P322, DOI 10.1016/j.ibmb.2006.01.009
   Greenwalt DE, 2013, P NATL ACAD SCI USA, V110, P18496, DOI 10.1073/pnas.1310885110
   Guégan M, 2018, MICROBIOME, V6, DOI 10.1186/s40168-018-0435-2
   HUBER M, 1991, P NATL ACAD SCI USA, V88, P2807, DOI 10.1073/pnas.88.7.2807
   Hurd H, 2003, ANNU REV ENTOMOL, V48, P141, DOI 10.1146/annurev.ento.48.091801.112722
   Kato N, 2008, VECTOR-BORNE ZOONOT, V8, P701, DOI 10.1089/vbz.2007.0270
   Keene KM, 2004, P NATL ACAD SCI USA, V101, P17240, DOI 10.1073/pnas.0406983101
   Kelly EM, 2012, J GEN VIROL, V93, P2419, DOI 10.1099/vir.0.042846-0
   Khattab A, 2015, PLOS NEGLECT TROP D, V9, DOI 10.1371/journal.pntd.0003513
   Khoo CCH, 2010, BMC MICROBIOL, V10, DOI 10.1186/1471-2180-10-130
   Kramer LD, 2016, CURR OPIN VIROL, V21, P81, DOI 10.1016/j.coviro.2016.08.008
   Maharaj PD, 2015, PLOS NEGLECT TROP D, V9, DOI 10.1371/journal.pntd.0003386
   Manning JE, 2018, J INFECT DIS, V218, P7, DOI 10.1093/infdis/jiy179
   Mans BJ, 2011, J INNATE IMMUN, V3, P41, DOI 10.1159/000321599
   Metz HC, 2018, TRENDS PARASITOL, V34, P547, DOI 10.1016/j.pt.2018.05.003
   Moreira LA, 2009, CELL, V139, P1268, DOI 10.1016/j.cell.2009.11.042
   MULLER HM, 1993, EMBO J, V12, P2891, DOI 10.1002/j.1460-2075.1993.tb05951.x
   Murdock CC, 2017, CURR OPIN INSECT SCI, V20, P28, DOI 10.1016/j.cois.2017.03.001
   Noriega FG, 1999, J INSECT PHYSIOL, V45, P613, DOI 10.1016/S0022-1910(99)00052-9
   Oliveira JHM, 2017, PLOS NEGLECT TROP D, V11, DOI 10.1371/journal.pntd.0005525
   Oliveira JHM, 2011, PLOS PATHOG, V7, DOI 10.1371/journal.ppat.1001320
   Pennington JE, 2003, J INSECT PHYSIOL, V49, P115, DOI 10.1016/S0022-1910(02)00267-6
   Poulin R, 2010, ADV STUD BEHAV, V41, P151, DOI 10.1016/S0065-3454(10)41005-0
   Ramirez JL, 2014, J INNATE IMMUN, V6, P119, DOI 10.1159/000353765
   Ribeiro JMC, 2010, INSECT BIOCHEM MOLEC, V40, P767, DOI 10.1016/j.ibmb.2010.08.002
   Ribeiro JMC, 2009, ADV INSECT PHYSIOL, V37, P59, DOI 10.1016/S0065-2806(09)37002-2
   Robinson A, 2018, P NATL ACAD SCI USA, V115, pE4209, DOI 10.1073/pnas.1721610115
   Rodrigues J, 2010, SCIENCE, V329, P1353, DOI 10.1126/science.1190689
   Rückert C, 2018, TRENDS PARASITOL, V34, P310, DOI 10.1016/j.pt.2017.12.004
   Santiago PB, 2017, PARASITE VECTOR, V10, DOI 10.1186/s13071-017-2005-z
   Saraiva RG, 2016, DEV COMP IMMUNOL, V64, P53, DOI 10.1016/j.dci.2016.01.015
   Scaraffia PY, 2008, P NATL ACAD SCI USA, V105, P518, DOI 10.1073/pnas.0708098105
   Scaraffia PY, 2005, INSECT BIOCHEM MOLEC, V35, P491, DOI 10.1016/j.ibmb.2005.01.012
   Schleicher TR, 2018, NAT COMMUN, V9, DOI 10.1038/s41467-018-05374-3
   SHAHABUDDIN M, 1994, EXP PARASITOL, V79, P85, DOI 10.1006/expr.1994.1066
   Simoes M, 2015, TRENDS PARASITOL, V31, P603
   Simoes ML, 2018, TRENDS PARASITOL, V34, P603, DOI 10.1016/j.pt.2018.04.011
   Smith ML, 2018, TRENDS PARASITOL, V34, P617, DOI 10.1016/j.pt.2018.04.003
   Smith RC, 2016, TRENDS PARASITOL, V32, P979, DOI 10.1016/j.pt.2016.08.012
   Souza-Neto JA, 2009, P NATL ACAD SCI USA, V106, P17841, DOI 10.1073/pnas.0905006106
   Stanczyk NM, 2017, CURR OPIN INSECT SCI, V20, P7, DOI 10.1016/j.cois.2017.02.002
   Sterkel M, 2017, TRENDS PARASITOL, V33, P633, DOI 10.1016/j.pt.2017.04.008
   Strand MR, 2018, CURR OPIN INSECT SCI, V28, P59, DOI 10.1016/j.cois.2018.05.008
   Takken W, 2013, ANNU REV ENTOMOL, V58, P433, DOI 10.1146/annurev-ento-120811-153618
   Vézilier J, 2012, P ROY SOC B-BIOL SCI, V279, P4033, DOI 10.1098/rspb.2012.1394
   Vogels CBF, 2017, J EXP BIOL, V220, P3598, DOI 10.1242/jeb.164186
   Whiten SR, 2018, PLOS ONE, V13, DOI 10.1371/journal.pone.0194734
   World Health Organization, GLOB BRIEF VECT BORN
   Zhou GL, 2007, J INSECT PHYSIOL, V53, P1169, DOI 10.1016/j.jinsphys.2007.06.009
NR 78
TC 13
Z9 13
U1 1
U2 10
PU ELSEVIER
PI AMSTERDAM
PA RADARWEG 29, 1043 NX AMSTERDAM, NETHERLANDS
SN 2214-5745
EI 2214-5753
J9 CURR OPIN INSECT SCI
JI Curr. Opin. Insect Sci.
PD AUG
PY 2019
VL 34
SI SI
BP 21
EP 26
DI 10.1016/j.cois.2019.02.002
PG 6
WC Biology; Ecology; Entomology
WE Science Citation Index Expanded (SCI-EXPANDED)
SC Life Sciences & Biomedicine - Other Topics; Environmental Sciences &
   Ecology; Entomology
GA IU1YP
UT WOS:000483374000007
PM 31247413
DA 2025-07-26
ER

PT J
AU Oboist, U
   Perez, PN
   Villabona-Arenas, CJ
   Thézé, J
   Faria, NR
   Lourenço, J
AF Oboist, Uri
   Perez, Pablo N.
   Villabona-Arenas, Christian J.
   Theze, Julien
   Faria, Nuno R.
   Lourenco, Jose
TI MVSE: An R-package that estimates a climate-driven mosquito-borne viral
   suitability index
SO METHODS IN ECOLOGY AND EVOLUTION
LA English
DT Article
DE community ecology; community ecological modelling; disease ecology;
   disease ecological modelling; microbial ecology; mosquitoes;
   mosquito-borne Viral Suitability Estimator; viruses
ID AEDES-AEGYPTI; ZIKA VIRUS; JAPANESE ENCEPHALITIS; POPULATION-DYNAMICS;
   WEST-NILE; DENGUE; TEMPERATURE; CULICIDAE; DIPTERA; VECTOR
AB Viruses, such as dengue, Zika, yellow fever and chikungunya, depend on mosquitoes for transmission. Their epidemics typically present periodic patterns, linked to the underlying mosquito population dynamics, which are known to be driven by natural climate fluctuations. Understanding how climate dictates the timing and potential of viral transmission is essential for preparedness of public health systems and design of control strategies. While various alternative approaches have been proposed to estimate local transmission potential of such viruses, few open-source, ready to use and freely available software tools exist. We developed the Mosquito-borne Viral Suitability Estimator (MVSE) software package for the R programming environment. MVSE estimates the index P, a novel suitability index based on a climate-driven mathematical expression for the basic reproductive number of mosquito-borne viruses. By accounting for local humidity and temperature, as well as viral, vector and human priors, the index P can be estimated for specific host and viral species in different regions of the globe. We describe the background theory, empirical support and biological interpretation of the index P. Using real-world examples spanning multiple epidemiological contexts, we further demonstrate MVSE's basic functionality, research and educational potentials.
C1 [Oboist, Uri] Tel Aviv Univ, Sch Publ Hlth, Tel Aviv, Israel.
   [Oboist, Uri] Tel Aviv Univ, Porter Sch Environm & Earth Sci, Tel Aviv, Israel.
   [Perez, Pablo N.] Imperial Coll London, Dept Infect Dis Epidemiol, London, England.
   [Villabona-Arenas, Christian J.] London Sch Hyg & Trop Med, Ctr Math Modelling Infect Dis, Dept Infect Dis Epidemiol, Fac Epidemiol & Populat Hlth, London, England.
   [Theze, Julien; Faria, Nuno R.; Lourenco, Jose] Univ Oxford, Dept Zool, Oxford, England.
C3 Tel Aviv University; Tel Aviv University; Imperial College London;
   University of London; London School of Hygiene & Tropical Medicine;
   University of Oxford
RP Lourenço, J (corresponding author), Univ Oxford, Dept Zool, Oxford, England.
EM jose.lourenco@zoo.ox.ac.uk
RI Faria, Nuno/I-2975-2012; Faria, Nuno Rodrigues/JMC-7811-2023
OI Theze, Julien/0000-0001-8188-9494; Villabona Arenas, Christian
   Julian/0000-0001-9928-3968; Lourenco, Jose/0000-0002-9318-2581; Faria,
   Nuno Rodrigues/0000-0001-8839-2798
FU Higher Education Funding Council for England [005073]; John Fell Fund,
   University of Oxford [005166]; European Molecular Biology Organization;
   Wellcome Trust [204311/Z/16/Z]; Royal Society [204311/Z/16/Z]; H2020
   European Research Council [757688]; FP7 Ideas: European Research Council
   [268904, 614725]; European Research Council (ERC) [614725, 268904]
   Funding Source: European Research Council (ERC); Wellcome Trust
   [204311/Z/16/Z] Funding Source: Wellcome Trust
FX Higher Education Funding Council for England, Grant/Award Number:
   005073; John Fell Fund, University of Oxford, Grant/Award Number:
   005166; European Molecular Biology Organization; Wellcome Trust and
   Royal Society, Grant/Award Number: 204311/Z/16/Z; H2020 European
   Research Council, Grant/Award Number: ERC-2017-STG and 757688; FP7
   Ideas: European Research Council, Grant/Award Number: 268904 -DIVERSITY
   and 614725 -PATHPHYLODYN
CR Alto BW, 2001, J MED ENTOMOL, V38, P646, DOI 10.1603/0022-2585-38.5.646
   Brady OJ, 2016, T ROY SOC TROP MED H, V110, P107, DOI 10.1093/trstmh/trv113
   Brady OJ, 2014, PARASITE VECTOR, V7, DOI 10.1186/1756-3305-7-338
   Brady OJ, 2013, PARASITE VECTOR, V6, DOI 10.1186/1756-3305-6-351
   Cao-Lormeau VM, 2016, LANCET, V387, P1531, DOI 10.1016/S0140-6736(16)00562-6
   Cauchemez S, 2016, LANCET, V387, P2125, DOI 10.1016/S0140-6736(16)00651-6
   CHEN MJ, 2012, PLOS ONE, V7
   de Araujo TVB, 2016, LANCET INFECT DIS, V16, P1356, DOI 10.1016/S1473-3099(16)30318-8
   de Oliveira WK, 2017, LANCET, V390, P861, DOI [10.1016/s0140-6736(17)31368-5, 10.1016/S0140-6736(17)31368-5]
   Dickerson C. Z., 2007, EFFECTS TEMPERATURE
   Duffy MR, 2009, NEW ENGL J MED, V360, P2536, DOI 10.1056/NEJMoa0805715
   Dutta P, 2010, J ENVIRON BIOL, V31, P781
   Ezeakacha N., 2015, THESIS, P131
   Faria NR, 2018, SCIENCE, V361, P894, DOI 10.1126/science.aat7115
   Faria NR, 2017, NATURE, V546, P406, DOI 10.1038/nature22401
   Faria NR, 2017, SCI REP-UK, V7, DOI 10.1038/s41598-017-15152-8
   Faria NR, 2016, SCIENCE, V352, P345, DOI 10.1126/science.aaf5036
   Fick SE, 2017, INT J CLIMATOL, V37, P4302, DOI 10.1002/joc.5086
   Flasche S, 2016, PLOS MED, V13, DOI 10.1371/journal.pmed.1002181
   FOCKS DA, 1995, AM J TROP MED HYG, V53, P489, DOI 10.4269/ajtmh.1995.53.489
   Gardner LM, 2018, PLOS NEGLECT TROP D, V12, DOI 10.1371/journal.pntd.0006194
   Gething PW, 2011, PARASITE VECTOR, V4, DOI 10.1186/1756-3305-4-92
   Guzzetta G, 2017, PLOS NEGLECT TROP D, V11, DOI 10.1371/journal.pntd.0005918
   Hamlet A, 2018, PLOS NEGLECT TROP D, V12, DOI 10.1371/journal.pntd.0006284
   Holmes EC, 2003, INFECT GENET EVOL, V3, P19, DOI [10.1016/S1567-1348(03)00004-2, 10.1016/S1567-1348(02)00153-3]
   Honório NA, 2009, J MED ENTOMOL, V46, P1001, DOI 10.1603/033.046.0505
   Jaenisch Thomas, 2014, Emerg Infect Dis, V20, DOI 10.3201/eid2010.140487
   Johansson MA, 2016, NEW ENGL J MED, V375, P1, DOI 10.1056/NEJMp1605367
   Kraemer MUG, 2015, J R SOC INTERFACE, V12, DOI 10.1098/rsif.2015.0468
   Kraemer M. U. G., 2016, LANCET INFECT DIS, V3099, P1
   Kraemer MUG, 2015, ELIFE, V4, DOI 10.7554/eLife.08347
   LaBeaud AD, 2011, POPUL HEALTH METR, V9, DOI 10.1186/1478-7954-9-1
   Lambrechts L, 2011, P NATL ACAD SCI USA, V108, P7460, DOI 10.1073/pnas.1101377108
   Lanciotti RS, 1999, SCIENCE, V286, P2333, DOI 10.1126/science.286.5448.2333
   Lessler J, 2016, B WORLD HEALTH ORGAN, V94, P841, DOI 10.2471/BLT.16.174540
   Liu-Helmersson J, 2014, PLOS ONE, V9, DOI 10.1371/journal.pone.0089783
   Louren<comma>co J., 2019, MVSE DATA COLLECTION, DOI [10.6084/m9.figshare.c.4485503, DOI 10.6084/M9.FIGSHARE.C.4485503]
   Lourenço J, 2018, EVOL APPL, V11, P516, DOI 10.1111/eva.12554
   Lourenço J, 2017, ELIFE, V6, DOI [10.7554/elife.29820, 10.7554/eLife.29820]
   Lourenço J, 2016, EPIDEMICS-NETH, V16, P40, DOI 10.1016/j.epidem.2016.05.003
   Lourenço J, 2014, PLOS NEGLECT TROP D, V8, DOI 10.1371/journal.pntd.0003083
   Lozano-Fuentes S, 2012, AM J TROP MED HYG, V87, P902, DOI 10.4269/ajtmh.2012.12-0244
   Macdonald G., 1957, The Epidemiology and Control of Malaria
   Mackenzie JS, 2004, NAT MED, V10, pS98, DOI 10.1038/nm1144
   Madeira NG, 2002, MEM I OSWALDO CRUZ, V97, P415, DOI 10.1590/S0074-02762002000300025
   Magalhaes T, 2017, PLOS NEGLECT TROP D, V11, DOI 10.1371/journal.pntd.0006055
   Messina JP, 2016, ELIFE, V5, DOI 10.7554/eLife.15272
   Mohammed A, 2011, ACTA TROP, V119, P38, DOI 10.1016/j.actatropica.2011.04.004
   Monteiro LCC, 2007, NEOTROP ENTOMOL, V36, P966, DOI 10.1590/S1519-566X2007000600021
   Mordecai EA, 2017, PLOS NEGLECT TROP D, V11, DOI 10.1371/journal.pntd.0005568
   Norris DouglasE., 2004, EcoHealth, V1, P19, DOI DOI 10.1007/S10393-004-0008-7
   Oehler E, 2015, EUROSURVEILLANCE, V20, P13, DOI 10.2807/1560-7917.ES.2015.20.48.30079
   Oo TT, 2011, TROP BIOMED, V28, P302
   Otero M, 2006, B MATH BIOL, V68, P1945, DOI 10.1007/s11538-006-9067-y
   Peel MC, 2007, HYDROL EARTH SYST SC, V11, P1633, DOI 10.5194/hess-11-1633-2007
   Perez-Guzman Pablo Noel, 2018, PLoS Curr, V10, DOI 10.1371/currents.outbreaks.7a6c64436a3085ebba37e5329ba169e6
   Rodrigues Faria Nuno, 2016, PLoS Curr, V8, DOI 10.1371/currents.outbreaks.c97507e3e48efb946401755d468c28b2
   ROSEN L, 1986, ANNU REV MICROBIOL, V40, P395, DOI 10.1146/annurev.mi.40.100186.002143
   ROWLEY WA, 1968, J INSECT PHYSIOL, V14, P1251, DOI 10.1016/0022-1910(68)90018-8
   Russell BM, 2001, J MED ENTOMOL, V38, P441, DOI 10.1603/0022-2585-38.3.441
   Sabino EC, 2016, J INFECT DIS, V213, P694, DOI 10.1093/infdis/jiv326
   SCHOOLFIELD RM, 1981, J THEOR BIOL, V88, P719, DOI 10.1016/0022-5193(81)90246-0
   Schwarz NG, 2012, EMERG INFECT DIS, V18, P1780, DOI 10.3201/eid1811.111036
   Smith DL, 2012, PLOS PATHOG, V8, DOI 10.1371/journal.ppat.1002588
   Stanaway JD, 2016, LANCET INFECT DIS, V16, P712, DOI 10.1016/S1473-3099(16)00026-8
   Teixeira MG, 2013, PLOS NEGLECT TROP D, V7, DOI 10.1371/journal.pntd.0002520
   Thézé J, 2018, CELL HOST MICROBE, V23, P855, DOI [10.1016/j.chom.2018.04.017, 10.101]
   Thu Hlaing Myat, 1998, Southeast Asian Journal of Tropical Medicine and Public Health, V29, P280
   Watts AG, 2017, PLOS ONE, V12, DOI 10.1371/journal.pone.0178211
   WATTS DM, 1987, AM J TROP MED HYG, V36, P143, DOI 10.4269/ajtmh.1987.36.143
   Williams CR, 2010, PLOS NEGLECT TROP D, V4, DOI 10.1371/journal.pntd.0000922
   Wu JT, 2016, LANCET, V388, P2904, DOI 10.1016/S0140-6736(16)31838-4
   Xiao FZ, 2014, ARCH VIROL, V159, P3053, DOI 10.1007/s00705-014-2051-1
   Yang HM, 2009, EPIDEMIOL INFECT, V137, P1188, DOI 10.1017/S0950268809002040
   Yanoviak SP, 2006, ECOL APPL, V16, P1854, DOI 10.1890/1051-0761(2006)016[1854:DAPHAA]2.0.CO;2
   Yasuno M., 1960, POPULATION ENGLISH E, V43, P319
   Zambrano LI, 2017, J INFECT PUBLIC HEAL, V10, P446, DOI 10.1016/j.jiph.2016.08.003
NR 77
TC 27
Z9 28
U1 0
U2 12
PU WILEY
PI HOBOKEN
PA 111 RIVER ST, HOBOKEN 07030-5774, NJ USA
SN 2041-210X
EI 2041-2096
J9 METHODS ECOL EVOL
JI Methods Ecol. Evol.
PD AUG
PY 2019
VL 10
IS 8
BP 1357
EP 1370
DI 10.1111/2041-210X.13205
PG 14
WC Ecology
WE Science Citation Index Expanded (SCI-EXPANDED)
SC Environmental Sciences & Ecology
GA IO1AD
UT WOS:000479111100022
PM 32391139
OA Green Published, Green Accepted, hybrid
DA 2025-07-26
ER

PT J
AU Peterson, TA
   MacLean, AG
   Russell-Lodrigue, KE
   Didier, PJ
   Weaver, SC
   Roy, CJ
AF Peterson, Tiffany A.
   MacLean, Andrew G.
   Russell-Lodrigue, Kasi E.
   Didier, Peter J.
   Weaver, Scott C.
   Roy, Chad J.
TI Adverse event following live attenuated chikungunya vaccine in a
   cynomolgus macaque with pre-existing chronic hydrocephalus
SO JOURNAL OF MEDICAL PRIMATOLOGY
LA English
DT Article
DE cynomolgus macaque; hydrocephalus; live attenuated viral vaccine
ID NONHUMAN-PRIMATES; RHESUS-MONKEYS; MALFORMATIONS; VIRUS; CANDIDATE
AB A cynomolgus macaque (Macaca fascicularis) with a pre-existing, undiagnosed, subclinical but severe cerebral hydrocephalus was enrolled in a study of long-term immunogenicity of the IRES/CHIK vaccine. The animal began showing signs of neurological dysfunction post-vaccination, which progressed and ultimately resulted in euthanasia. The underlying brain abnormality was revealed at necropsy and was subsequently investigated with gross and microscopic examination. This becomes the first reported case of an adverse event following administration of a live attenuated vaccine and suggests the possibility of an increased susceptibility risk of unwanted adverse outcome associated with vaccination in populations with pre-existing conditions such as hydrocephalus.
C1 [Peterson, Tiffany A.; MacLean, Andrew G.; Russell-Lodrigue, Kasi E.; Didier, Peter J.; Roy, Chad J.] Tulane Natl Primate Res Ctr, Covington, LA 70433 USA.
   [Weaver, Scott C.] Univ Texas Med Branch, Dept Microbiol & Immunol, Inst Human Infect & Immun, Galveston, TX 77555 USA.
   [Roy, Chad J.] Tulane Sch Med, Dept Microbiol & Immunol, Covington, LA USA.
C3 Tulane University; University of Texas System; University of Texas
   Medical Branch Galveston
RP Roy, CJ (corresponding author), Tulane Natl Primate Res Ctr, Covington, LA 70433 USA.
EM croy@tulane.edu
RI Weaver, Scott/D-6490-2011; MacLean, Andrew/R-9906-2019;
   Russell-Lodrigue, Kasi/G-7084-2016
OI Roy, Chad/0000-0002-1710-6974; 
FU NIH HHS [T32 OD011124, P51 OD011104] Funding Source: Medline
CR Chu HY, 2013, VACCINE, V31, P3353, DOI 10.1016/j.vaccine.2013.05.059
   Fox Christopher P, 2011, Herpesviridae, V2, P8, DOI 10.1186/2042-4280-2-8
   HENDRICKX AG, 1980, TERATOLOGY, V22, P13, DOI 10.1002/tera.1420220104
   JEROME CP, 1987, LAB ANIM SCI, V37, P624
   Kasprowicz M, 2016, ACTA NEUROL SCAND, V134, P168, DOI 10.1111/ane.12541
   Lokensgard JR, 1997, ANTIMICROB AGENTS CH, V41, P2566, DOI 10.1128/AAC.41.11.2566
   LONDON WT, 1977, TERATOLOGY, V16, P285, DOI 10.1002/tera.1420160307
   LUSSIER G, 1974, ARCH GES VIRUSFORSCH, V46, P269, DOI 10.1007/BF01240069
   MICHEJDA M, 1984, JAMA-J AM MED ASSOC, V251, P2548, DOI 10.1001/jama.251.19.2548
   MICHEJDA M, 1981, JAMA-J AM MED ASSOC, V246, P1093, DOI 10.1001/jama.246.10.1093
   Plante KS, 2015, PLOS NEGLECT TROP D, V9, DOI 10.1371/journal.pntd.0004007
   Roy CJ, 2014, J INFECT DIS, V209, P1891, DOI 10.1093/infdis/jiu014
   TARARA RP, 1989, TERATOLOGY, V39, P75, DOI 10.1002/tera.1420390109
   Tsai Tzung-Chieh, 2003, Acta Anaesthesiol Sin, V41, P197
   Weaver SC, 2012, EXPERT REV VACCINES, V11, P1087, DOI [10.1586/erv.12.84, 10.1586/ERV.12.84]
NR 15
TC 1
Z9 1
U1 0
U2 0
PU WILEY
PI HOBOKEN
PA 111 RIVER ST, HOBOKEN 07030-5774, NJ USA
SN 0047-2565
EI 1600-0684
J9 J MED PRIMATOL
JI J. Med. Primatol.
PD AUG
PY 2019
VL 48
IS 4
BP 257
EP 259
DI 10.1111/jmp.12414
PG 3
WC Veterinary Sciences; Zoology
WE Science Citation Index Expanded (SCI-EXPANDED)
SC Veterinary Sciences; Zoology
GA IH2DJ
UT WOS:000474305100008
PM 30945306
OA Green Accepted
DA 2025-07-26
ER

PT J
AU Pichler, V
   Kotsakiozi, P
   Caputo, B
   Serini, P
   Caccone, A
   della Torre, A
AF Pichler, Verena
   Kotsakiozi, Panayiota
   Caputo, Beniamino
   Serini, Paola
   Caccone, Adalgisa
   della Torre, Alessandra
TI Complex interplay of evolutionary forces shaping population genomic
   structure of invasive Aedes albopictus in southern Europe
SO PLOS NEGLECTED TROPICAL DISEASES
LA English
DT Article
ID 1ST RECORD; CHIKUNGUNYA VIRUS; GENETIC DIVERSITY; R PACKAGE; MOSQUITO;
   SKUSE; DIPTERA; CULICIDAE; AEGYPTI; TIGER
AB Background
   In the last four decades, the Asian tiger mosquito, Aedes albopictus, vector of several human arboviruses, has spread from its native range in South-East Asia to all over the world, largely through the transportation of its eggs via the international trade in used tires. Albania was the first country invaded in Europe in 1979, followed by Italy in 1990 and other Mediterranean countries after 2000.
   Methods/Principal findings
   We here inferred the invasion history and migration patterns of Ae. albopictus in Italy (today the most heavily-infested country in Europe), Greece and Albania, by analyzing a panel of >100,000 single nucleotide polymorphisms (SNPs) obtained by sequencing of double-digest Restriction site-Associated DNA (ddRADseq). The obtained dataset was combined with samples previously analyzed from both the native and invasive range worldwide to interpret the results using a broader spatial and historical context. The emerging evolutionary scenario complements the results of other studies in showing that the extraordinary worldwide expansion of Ae. albopictus has occurred thanks to multiple independent invasions by large numbers of colonists from multiple geographic locations in both native and previously invaded areas, consistently with the role of used tires shipments to move large numbers of eggs worldwide. By analyzing mosquitoes from nine sites across similar to 1,000-km transect in Italy, we were able to detect a complex interplay of drift, isolation by distance mediated divergence, and gene flow in shaping the species very recent invasion and range expansion, suggesting overall high connectivity, likely due to passive transportation of adults via ground transportation, as well as specific adaptations to local conditions.
   Conclusions/Significance
   Results contribute to characterize one of the most successful histories of animal invasion, and could be used as a baseline for future studies to track epidemiologically relevant characters (e.g. insecticide resistance).
C1 [Pichler, Verena; Caputo, Beniamino; Serini, Paola; della Torre, Alessandra] Univ Roma Sapienza, Fdn Cenci Bolognetti, Lab Affiliato Ist Pasteur Italia, Dipartimento Sanita Pubbl & Malattie Infett, Rome, Italy.
   [Kotsakiozi, Panayiota; Caccone, Adalgisa] Yale Univ, Dept Ecol & Evolutionary Biol, New Haven, CT 06520 USA.
C3 Fondazione Cenci Bolognetti; Sapienza University Rome; Yale University
RP della Torre, A (corresponding author), Univ Roma Sapienza, Fdn Cenci Bolognetti, Lab Affiliato Ist Pasteur Italia, Dipartimento Sanita Pubbl & Malattie Infett, Rome, Italy.; Caccone, A (corresponding author), Yale Univ, Dept Ecol & Evolutionary Biol, New Haven, CT 06520 USA.
EM adalgisa.caccone@yale.edu; alessandra.dellatorre@uniroma1.it
RI ; Caccone, Adalgisa/AAE-4238-2021; Caputo, Beniamino/I-2880-2015;
   Pichler, Verena/AAB-4494-2020
OI DELLA TORRE, Alessandra/0000-0001-7054-0027; 
FU Sapienza Universita di Roma; NIH [NIHR01AI132409]
FX The work was supported by Sapienza Universita di Roma (www.uniroma1.it),
   grant "Progetti di Ricerca Ateneo SAPIENZA 2017" to AdT and the NIH
   Research Project Grant Program
   (https://grants.nih.gov/grants/funding/r01.htm), grant "NIHR01AI132409"
   to AC. The funders had no role in study design, data collection and
   analysis, decision to publish, or preparation of the manuscript.
CR Adhami J, 1998, J AM MOSQUITO CONTR, V14, P340
   Alcala N, 2014, THEOR POPUL BIOL, V93, P75, DOI 10.1016/j.tpb.2014.02.003
   Alexander DH, 2009, GENOME RES, V19, P1655, DOI 10.1101/gr.094052.109
   [Anonymous], PARASITOL RES
   [Anonymous], VBORNET EMCA JOINT M
   [Anonymous], HOST FEEDING PATTERN
   [Anonymous], 2015, EURO SURVEILL
   [Anonymous], EUR COMMUN DIS B
   [Anonymous], ECOL EVOL
   [Anonymous], J AM MOSQ CONTROL AS
   [Anonymous], 2007, MOL ECOL NOTES, DOI [DOI 10.1111/J.1471-8286.2007.01678.X, 10.1111/j.1471-8286.2007.01678.x, DOI 10.1111/J.1471-8286]
   [Anonymous], CLUSTERS OF AUTOCHTH
   [Anonymous], INT J ENV RES PUBLIC
   [Anonymous], J AM MOSQ CONTROL AS
   [Anonymous], HEREDITY EDINB PT 1
   [Anonymous], PLOS ONE
   [Anonymous], PLOS NEGL TROP DIS
   [Anonymous], J AM MOSQ CONTROL AS
   [Anonymous], SYST BIOL
   [Anonymous], EURO SURVEILL
   [Anonymous], 2012, RVIGNETTE
   [Anonymous], 2014, BMC GENOMICS
   Aranda C, 2006, MED VET ENTOMOL, V20, P150, DOI 10.1111/j.1365-2915.2006.00605.x
   Arnold B, 2013, MOL ECOL, V22, P3179, DOI 10.1111/mec.12276
   Battaglia V, 2016, FRONT GENET, V7, DOI 10.3389/fgene.2016.00208
   Becker N, 2013, PARASITOL RES, V112, P1787, DOI 10.1007/s00436-012-3230-1
   Beebe NW, 2013, PLOS NEGLECT TROP D, V7, DOI 10.1371/journal.pntd.0002361
   Benedict MQ, 2007, VECTOR-BORNE ZOONOT, V7, P76, DOI 10.1089/vbz.2006.0562
   BLACK WC, 1988, HEREDITY, V60, P173, DOI 10.1038/hdy.1988.29
   Bocková E, 2013, ACTA PARASITOL, V58, P603, DOI 10.2478/s11686-013-0158-2
   Caminade C, 2012, J R SOC INTERFACE, V9, P2708, DOI 10.1098/rsif.2012.0138
   Catchen J, 2013, MOL ECOL, V22, P3124, DOI 10.1111/mec.12354
   Chareonviriyaphap T, 2004, J MED ENTOMOL, V41, P657, DOI 10.1603/0022-2585-41.4.657
   Chen XG, 2015, P NATL ACAD SCI USA, V112, pE5907, DOI 10.1073/pnas.1516410112
   Combs M, 2018, MOL ECOL, V27, P83, DOI 10.1111/mec.14437
   CORNEL AJ, 1991, J AM MOSQUITO CONTR, V7, P107
   Danecek P, 2011, BIOINFORMATICS, V27, P2156, DOI 10.1093/bioinformatics/btr330
   Delatte H, 2011, INFECT GENET EVOL, V11, P1769, DOI 10.1016/j.meegid.2011.07.016
   Denlinger DL, 2014, ANNU REV ENTOMOL, V59, P73, DOI 10.1146/annurev-ento-011613-162023
   Dickinson K, 2012, VECTOR-BORNE ZOONOT, V12, P886, DOI 10.1089/vbz.2011.0810
   Dusfour I, 2015, PLOS NEGLECT TROP D, V9, P1
   Eaton DAR, 2014, BIOINFORMATICS, V30, P1844, DOI 10.1093/bioinformatics/btu121
   Endersby NM, 2009, J MED ENTOMOL, V46, P1074, DOI 10.1603/033.046.0514
   Enserink M, 2008, SCIENCE, V320, P864, DOI 10.1126/science.320.5878.864
   Eritja R, 2017, SCI REP-UK, V7, DOI 10.1038/s41598-017-12652-5
   EXCOFFIER L, 1992, GENETICS, V131, P479
   Folmer O., 1994, Molecular Marine Biology and Biotechnology, V3, P294
   FORATTINI OP, 1986, REV SAUDE PUBL, V20, P244, DOI 10.1590/S0034-89101986000300009
   Frichot E, 2015, METHODS ECOL EVOL, V6, P925, DOI 10.1111/2041-210X.12382
   Ganushkina L. A., 2013, Meditsinskaya Parazitologiya i Parazitarnye Bolezni, P45
   Gautier M, 2013, MOL ECOL, V22, P3165, DOI 10.1111/mec.12089
   Gjenero-Margan I, 2011, EUROSURVEILLANCE, V16, P2
   Gloria-Soria A, 2016, G3-GENES GENOM GENET, V6, P1573, DOI 10.1534/g3.116.027235
   Goubert C, 2016, HEREDITY, V117, P125, DOI 10.1038/hdy.2016.35
   Goudet J, 2005, MOL ECOL NOTES, V5, P184, DOI 10.1111/j.1471-8286.2004.00828.x
   Grandadam M, 2011, EMERG INFECT DIS, V17, P910, DOI 10.3201/eid1705.101873
   Grard G, 2014, PLOS NEGLECT TROP D, V8, DOI 10.1371/journal.pntd.0002681
   Gratz NG, 2004, MED VET ENTOMOL, V18, P215, DOI 10.1111/j.0269-283X.2004.00513.x
   HANSON SM, 1994, J MED ENTOMOL, V31, P192, DOI 10.1093/jmedent/31.2.192
   Harrington M., 2009, J ACQUIR IMMUNE DEFI, V52, pS63
   Hawley W.A., 1988, Journal of the American Mosquito Control Association, V4, P1
   Hirata K, 2014, PLOS NEGLECT TROP D, V8, DOI 10.1371/journal.pntd.0003085
   Ismail NA, 2015, J AM MOSQUITO CONTR, V31, P305, DOI 10.2987/moco-31-04-305-312.1
   Jombart T., 2010, BMC GENET, V11, P94
   Jombart T, 2011, BIOINFORMATICS, V27, P3070, DOI 10.1093/bioinformatics/btr521
   Kalan Katja, 2011, Natura Sloveniae, V13, P39
   Kamgang B, 2011, PLOS ONE, V6, DOI 10.1371/journal.pone.0020257
   Kampen H, 2013, PARASITOL RES, V112, P905, DOI 10.1007/s00436-012-3128-y
   Keenan K, 2013, METHODS ECOL EVOL, V4, P782, DOI 10.1111/2041-210X.12067
   Langmead B, 2012, NAT METHODS, V9, P357, DOI [10.1038/NMETH.1923, 10.1038/nmeth.1923]
   Lawson DJ, 2012, PLOS GENET, V8, DOI 10.1371/journal.pgen.1002453
   Leslie S, 2015, NATURE, V519, P309, DOI 10.1038/nature14230
   Li H, 2009, BIOINFORMATICS, V25, P1754, DOI [10.1093/bioinformatics/btp352, 10.1093/bioinformatics/btp324, 10.1093/bioinformatics/btp698]
   Li YJ, 2014, PLOS NEGLECT TROP D, V8, DOI 10.1371/journal.pntd.0003301
   Lischer HEL, 2012, BIOINFORMATICS, V28, P298, DOI 10.1093/bioinformatics/btr642
   Madon MB, 2002, J VECTOR ECOL, V27, P149
   Manica M, 2017, EUROSURVEILLANCE, V22, P2, DOI 10.2807/1560-7917.ES.2017.22.44.17-00685
   Manni M, 2017, PLOS NEGLECT TROP D, V11, DOI 10.1371/journal.pntd.0005332
   Manni M, 2015, PARASITE VECTOR, V8, DOI 10.1186/s13071-015-0794-5
   Medley KA, 2015, MOL ECOL, V24, P284, DOI 10.1111/mec.12925
   Medlock JM, 2015, Bull Entomol Res, P1
   Medlock JM, 2017, LANCET INFECT DIS, V17, P140, DOI 10.1016/S1473-3099(17)30024-5
   Medlock JM, 2012, VECTOR-BORNE ZOONOT, V12, P435, DOI 10.1089/vbz.2011.0814
   Miles A, 2017, NATURE, V552, P96, DOI 10.1038/nature24995
   Morens DM, 2014, NEW ENGL J MED, V371, P885, DOI 10.1056/NEJMp1408509
   Nazareno AG, 2017, MOL ECOL RESOUR, V17, P1136, DOI 10.1111/1755-0998.12654
   NEI M, 1972, AM NAT, V106, P283, DOI 10.1086/282771
   Oter K, 2013, VECTOR-BORNE ZOONOT, V13, P753, DOI 10.1089/vbz.2012.1093
   Patterson N, 2006, PLOS GENET, V2, P2074, DOI 10.1371/journal.pgen.0020190
   Peterson BK, 2012, PLOS ONE, V7, DOI 10.1371/journal.pone.0037135
   Pichler V, 2019, PEST MANAG SCI, V75, P2642, DOI 10.1002/ps.5369
   Pichler V, 2018, PEST MANAG SCI, V74, P1319, DOI 10.1002/ps.4840
   Porretta D, 2012, PLOS ONE, V7, DOI 10.1371/journal.pone.0044515
   Powell JR, 2018, BIOSCIENCE, V68, P854, DOI 10.1093/biosci/biy119
   Powell JR, 2013, MEM I OSWALDO CRUZ, V108, P11, DOI 10.1590/0074-0276130395
   Prioteasa LF, 2015, J AM MOSQUITO CONTR, V31, P177, DOI 10.2987/14-6462R
   Puckett EE, 2016, P ROY SOC B-BIOL SCI, V283, DOI 10.1098/rspb.2016.1762
   Puechmaille SJ, 2016, MOL ECOL RESOUR, V16, P608, DOI 10.1111/1755-0998.12512
   R Core Team, 2017, R: A language and environment for statistical computing, DOI DOI 10.3389/FNINS.2015.00195
   Reiter P, 1998, J AM MOSQUITO CONTR, V14, P83
   Rezza G, 2007, LANCET, V370, P1840, DOI 10.1016/S0140-6736(07)61779-6
   Romi R, 1999, J AM MOSQUITO CONTR, V15, P425
   SABATANI A, 1990, Parassitologia (Rome), V32, P301
   Schaffner F, 2000, CR ACAD SCI III-VIE, V323, P373, DOI 10.1016/S0764-4469(00)00143-8
   Scheet P, 2006, AM J HUM GENET, V78, P629, DOI 10.1086/502802
   Schmidt TL, 2018, HEREDITY, V120, P386, DOI 10.1038/s41437-017-0039-9
   Schmidt TL, 2017, PLOS NEGLECT TROP D, V11, DOI 10.1371/journal.pntd.0006009
   Scholte EJ, 2008, MED VET ENTOMOL, V22, P352, DOI 10.1111/j.1365-2915.2008.00763.x
   Scholte EJ, 2007, ECOL CONT VECTOR-BOR, V1, P241
   Scholte Ernst-Jan, 2007, European Mosquito Bulletin, V22, P5
   Sebesta O, 2012, EUROSURVEILLANCE, V17, P6
   Seidel Bernhard, 2012, Entomologische Zeitschrift, V122, P223
   Severini Francesco, 2009, Fragmenta Entomologica, V41, P213
   Sherpa S, 2018, INFECT GENET EVOL, V58, P145, DOI 10.1016/j.meegid.2017.12.018
   Simard F, 2005, J MED ENTOMOL, V42, P726, DOI 10.1603/0022-2585(2005)042[0726:GDABSP]2.0.CO;2
   SPRENGER D, 1986, J AM MOSQUITO CONTR, V2, P217
   Succo T, 2016, EUROSURVEILLANCE, V21, P5, DOI 10.2807/1560-7917.ES.2016.21.21.30240
   Sundqvist L, 2016, ECOL EVOL, V6, P3461, DOI 10.1002/ece3.2096
   Tisseuil C, 2018, PLOS NEGLECT TROP D, V12, DOI 10.1371/journal.pntd.0006236
   Trucchi E, 2016, MOL ECOL, V25, P3527, DOI 10.1111/mec.13698
   Urbanelli S, 2000, HEREDITY, V84, P331, DOI 10.1046/j.1365-2540.2000.00676.x
   Venturi Giulietta, 2017, Euro Surveill, V22, DOI 10.2807/1560-7917.ES.2017.22.39.17-00646
   Wang JL, 2017, MOL ECOL RESOUR, V17, P981, DOI 10.1111/1755-0998.12650
   Willing EM, 2010, MOL ECOL, V19, P968, DOI 10.1111/j.1365-294X.2010.04528.x
   Zhong Daibin, 2013, PLoS ONE, V8, P1
NR 125
TC 24
Z9 24
U1 0
U2 15
PU PUBLIC LIBRARY SCIENCE
PI SAN FRANCISCO
PA 1160 BATTERY STREET, STE 100, SAN FRANCISCO, CA 94111 USA
SN 1935-2735
J9 PLOS NEGLECT TROP D
JI Plos Neglect. Trop. Dis.
PD AUG
PY 2019
VL 13
IS 8
AR e0007554
DI 10.1371/journal.pntd.0007554
PG 24
WC Infectious Diseases; Parasitology; Tropical Medicine
WE Science Citation Index Expanded (SCI-EXPANDED)
SC Infectious Diseases; Parasitology; Tropical Medicine
GA JE8DD
UT WOS:000490919400020
PM 31437154
OA Green Submitted, Green Published, gold
DA 2025-07-26
ER

PT J
AU Ricks, KM
   Shoemaker, CJ
   Dupuy, LC
   Flusin, O
   Voorhees, MA
   Fulmer, AN
   Badger, CV
   Schmaljohn, CS
   Schoepp, RJ
AF Ricks, Keersten M.
   Shoemaker, Charles J.
   Dupuy, Lesley C.
   Flusin, Olivier
   Voorhees, Matthew A.
   Fulmer, Ashley N.
   Badger, Catherine V.
   Schmaljohn, Connie S.
   Schoepp, Randal J.
TI Development of a bead-based immunoassay using virus-like particles for
   detection of alphaviral humoral response
SO JOURNAL OF VIROLOGICAL METHODS
LA English
DT Article
DE Virus; VLP; Antibody; Diagnostic; Detection; multiplex; MAGPIX
ID DIAGNOSTICS; CONFORMATION; ECTODOMAIN; VACCINE; MODELS; E2
AB There is a pressing need for sustainable and sensitive immunodiagnostics for use in public health efforts to understand and combat the threat of endemic and emerging infectious diseases. In this proof-of-concept work, we describe an immunodiagnostic approach based on the utilization of virus-like particles (VLPs) in a magnetic bead-based platform for multiplexed detection of antiviral humoral response. A retroviral-based VLP, that presents Venezuelan equine encephalitis virus E1/E2 glycoprotein antigen on its surface, was synthesized and coupled to magnetic beads to create VLP-conjugated microspheres (VCMs). Using these VCMs, IgM and IgG antibodies were detectable in nonhuman primate (NHP) and human clinical serum samples at dilutions of 1 x 10 Basile et al. [4] and greater. We also extended the VCM methodology to an Old World alphavirus, chikungunya virus, demonstrating the flexibility of this approach toward different VLP architectures. When multiplexed on the MAGPIX (R) platform, this method provided differential detection between Old World and New World alphaviral IgM. This flexible, immunodiagnostic method, based on the MAGPIX (R) platform, demonstrates compatibility of particulate antigens with bead-based assays, improves sensitivity by up to 2-logs, and has faster sample-to-answer time over traditional methods.
C1 [Ricks, Keersten M.; Flusin, Olivier; Voorhees, Matthew A.; Fulmer, Ashley N.; Schoepp, Randal J.] US Army Med Res Inst Infect Dis, Diagnost Syst Div, Ft Detrick, MD 21702 USA.
   [Shoemaker, Charles J.; Dupuy, Lesley C.; Badger, Catherine V.] US Army Med Res Inst Infect Dis, Div Virol, Ft Detrick, MD USA.
   [Schmaljohn, Connie S.] US Army Med Res Inst Infect Dis, Ft Detrick, MD 21702 USA.
C3 United States Department of Defense; United States Army; United States
   Army Medical Research Institute of Infectious Diseases; United States
   Army Medical Research Institute of Infectious Diseases; United States
   Department of Defense; United States Army; United States Department of
   Defense; United States Army; United States Army Medical Research
   Institute of Infectious Diseases
RP Schoepp, RJ (corresponding author), US Army Med Res Inst Infect Dis, Diagnost Syst Div, Ft Detrick, MD 21702 USA.; Schmaljohn, CS (corresponding author), US Army Med Res Inst Infect Dis, Ft Detrick, MD 21702 USA.
EM connie.s.schmaljohn.civ@mail.mil; randal.j.schoepp.civ@mail.mil
RI Shoemaker, Charles/L-9283-2019; Shoemaker, Charles/F-5575-2019; Schoepp,
   Randal/F-3330-2019
OI Shoemaker, Charles/0000-0002-8974-7033; Ricks,
   Keersten/0000-0002-2854-9308; 
FU National Research Council Research Associateship Award at US Army
   Medical Research Institute of Infectious Diseases (USAMRIID); Armed
   Forces Health Surveillance Branch (AFHSB); Global Emerging Infections
   Surveillance (GEIS) Section through USAMRIID, ProMIS projects
   [P0017_17_RD, P0012_18_RD]; Walter Reed... see insert
FX The authors would like to thank Cindy Rossi, Scott Olschner, Brian
   Kearney, Tammy Clements, and Dr. Mark Poli for their helpful
   discussions. The authors would also like to thank. Carolyn Six for her
   expert technical assistance. KMR and CJS were funded by the National
   Research Council Research Associateship Award at US Army Medical
   Research Institute of Infectious Diseases (USAMRIID). The laboratory
   work was funded in part by the Armed Forces Health Surveillance Branch
   (AFHSB), the Global Emerging Infections Surveillance (GEIS) Section
   through USAMRIID, ProMIS projects P0017_17_RD and P0012_18_RD, and the
   Walter Reed... see insert.
CR Akahata W, 2012, J VIROL, V86, P8879, DOI 10.1128/JVI.00370-12
   Akahata W, 2010, NAT MED, V16, P334, DOI 10.1038/nm.2105
   Banoo S., 2019, NAT REV MICRO
   Basile AJ, 2013, PLOS ONE, V8, DOI 10.1371/journal.pone.0075670
   Beck C, 2015, BIOMED RES INT, V2015, DOI 10.1155/2015/678084
   Caliendo AM, 2013, CLIN INFECT DIS, V57, pS139, DOI 10.1093/cid/cit578
   Datta SAK, 2011, J VIROL, V85, P12733, DOI 10.1128/JVI.05889-11
   Dupuy LC, 2018, J IMMUNOL RES, V2018, DOI 10.1155/2018/8521060
   Dupuy LC, 2011, CLIN VACCINE IMMUNOL, V18, P707, DOI 10.1128/CVI.00030-11
   Erasmus JH, 2015, PLOS NEGLECT TROP D, V9, DOI 10.1371/journal.pntd.0004119
   Feng K, 2011, APPL ENVIRON MICROB, V77, P3507, DOI 10.1128/AEM.00081-11
   Fields B., 2007, Fields virology
   Gaudin Y, 1999, J GEN VIROL, V80, P1647, DOI 10.1099/0022-1317-80-7-1647
   Jose J, 2009, FUTURE MICROBIOL, V4, P837, DOI [10.2217/fmb.09.59, 10.2217/FMB.09.59]
   Marcus P., 2006, EMERG INFECT DIS J, V14, P2008
   Rodríguez-Martínez LM, 2015, PLOS ONE, V10, DOI 10.1371/journal.pone.0135859
   Mohsen MO, 2017, SEMIN IMMUNOL, V34, P123, DOI 10.1016/j.smim.2017.08.014
   Nguyen HT, 2017, VIROL J, V14, DOI 10.1186/s12985-017-0704-x
   O'Hearn AE, 2016, VIROL J, V13, DOI 10.1186/s12985-016-0621-4
   Petitdemange C, 2015, J ALLERGY CLIN IMMUN, V135, P846, DOI 10.1016/j.jaci.2015.01.039
   Pitoiset F, 2015, EXPERT REV VACCINES, V14, P913, DOI 10.1586/14760584.2015.1046440
   Satterly N. G., 2016, J CLIN MICROBIOL
   Smith JL, 2018, MSPHERE, V3, DOI [10.1128/mSphere.00003-18, 10.1128/msphere.00003-18]
   Soares HR, 2016, VACCINE, V34, P1634, DOI 10.1016/j.vaccine.2015.12.015
   Spackman E, 2012, AVIAN PATHOL, V41, P251, DOI 10.1080/03079457.2012.675051
   Srinivasan Alagarsamy, 2014, Monoclonal Antibodies in Immunodiagnosis and Immunotherapy, V33, P186, DOI 10.1089/mab.2014.0045
   Trent D. W., 1984, MECHANISMS VIRAL PAT, P257
   Wang JM, 2014, VIROLOGY, V454, P93, DOI 10.1016/j.virol.2014.02.015
   Weaver SC, 2012, ANTIVIR RES, V94, P242, DOI 10.1016/j.antiviral.2012.04.002
NR 29
TC 12
Z9 12
U1 0
U2 9
PU ELSEVIER SCIENCE BV
PI AMSTERDAM
PA PO BOX 211, 1000 AE AMSTERDAM, NETHERLANDS
SN 0166-0934
EI 1879-0984
J9 J VIROL METHODS
JI J. Virol. Methods
PD AUG
PY 2019
VL 270
BP 12
EP 17
DI 10.1016/j.jviromet.2019.04.013
PG 6
WC Biochemical Research Methods; Biotechnology & Applied Microbiology;
   Virology
WE Science Citation Index Expanded (SCI-EXPANDED)
SC Biochemistry & Molecular Biology; Biotechnology & Applied Microbiology;
   Virology
GA IH2JT
UT WOS:000474321800002
PM 30998959
DA 2025-07-26
ER

PT J
AU Sivan, A
   Shriram, AN
   Vanamail, P
   Sugunan, AP
AF Sivan, A.
   Shriram, A. N.
   Vanamail, P.
   Sugunan, A. P.
TI Impact of Temperature Variant on Survival of Aedes albopictus Skuse
   (Diptera: Culicidae): Implications on Thermotolerance and Acclimation
SO NEOTROPICAL ENTOMOLOGY
LA English
DT Article
DE Aedes albopictus; thermal responses; LT50; Kaplan-Meier; survival;
   Andaman Nicobar Islands; India
ID NICOBAR ISLANDS; CHIKUNGUNYA OUTBREAK; ENCEPHALITIS-VIRUS; HAVELOCK
   ISLAND; DENGUE; MOSQUITO; AEGYPTI; ANDAMAN; VECTOR; DESICCATION
AB Aedes albopictus (Skuse 1894) is prevalent in the urban/peri-urban Port Blair, posing a public health threat, during past outbreaks of chikungunya (2006) and dengue (2010). Despite its vector potential, information on the biology is scanty. Therefore, impact of temperature on survival of immature stages, under laboratory conditions, was studied on F-1 population of Andamans. Ae. albopictus larvae were exposed to static temperatures viz. 37 degrees C, 39 degrees C, 41 degrees C, 43 degrees C and 45 degrees C, and the lethal time to cause 50% (LT50) and 90% mortality (LT90) was computed. To assess adaptive thermotolerance, larvae exposed (37 degrees C and 39 degrees C) were re-exposed to higher temperatures (43 degrees C and 45 degrees C). All larvae survived at 37 degrees C and 39 degrees C for the entire exposure period of 420min, while variable mortality was observed at 41 degrees C, 43 degrees C and 45 degrees C. Larvae re-exposed to 43 degrees C and 45 degrees C showed an increase in thermotolerance with respect to non-adapted larvae. The results are discussed in the context of survival, development and distribution.
C1 [Sivan, A.] Govt India, Minist Hlth & Family Welf, ICMR Reg Med Res Ctr, Med Entomol & Vector Borne Dis, Andaman Nicobar Isl, India.
   [Shriram, A. N.] Govt India, Minist Hlth & Family Welf, ICMR Vector Control Res Ctr, Unit Vector Biol & Control, Med Complex, Pondicherry 605006, India.
   [Vanamail, P.] AIIMS, Dept Obstet & Gynaecol, New Delhi, India.
   [Sugunan, A. P.] Govt India, Minist Hlth & Family Welf, ICMR Reg Med Res Ctr, Epidemiol & Community Med, Andaman Nicobar Isl, India.
C3 Indian Council of Medical Research (ICMR); ICMR - Regional Medical
   Research Centre, Port Blair (RMRCPB); Indian Council of Medical Research
   (ICMR); ICMR - Vector Control Research Center (VCRC); All India
   Institute of Medical Sciences (AIIMS) New Delhi; Indian Council of
   Medical Research (ICMR); ICMR - Regional Medical Research Centre, Port
   Blair (RMRCPB)
RP Shriram, AN (corresponding author), Govt India, Minist Hlth & Family Welf, ICMR Vector Control Res Ctr, Unit Vector Biol & Control, Med Complex, Pondicherry 605006, India.
EM shriram.an@icmr.gov.in
OI Sivan, Arun/0000-0002-3315-5178
CR Alto BW, 2013, AM J TROP MED HYG, V88, P497, DOI 10.4269/ajtmh.12-0421
   Alto BW, 2001, J MED ENTOMOL, V38, P646, DOI 10.1603/0022-2585-38.5.646
   Alto BW, 2001, J MED ENTOMOL, V38, P548, DOI 10.1603/0022-2585-38.4.548
   Andrewartha H.G., 1971, Introduction to the Study of Animal Populations, Vsecond
   [Anonymous], USDA HDB
   Barraud P. J., 1923, Indian Journal of Medical Research Calcutta, V10, P772
   BARRAUD P. J., 1931, INDIAN JOUR MED RES, V19, P221
   Bayoh MN, 2004, MED VET ENTOMOL, V18, P174, DOI 10.1111/j.0269-283X.2004.00495.x
   Benedict MQ, 2007, VECTOR-BORNE ZOONOT, V7, P76, DOI 10.1089/vbz.2006.0562
   Brady OJ, 2014, PARASITE VECTOR, V7, DOI 10.1186/1756-3305-7-338
   Busvine J. R., 1971, CRITICAL REV TECHNIQ
   Chang LH, 2007, J MED ENTOMOL, V44, P205, DOI 10.1603/0022-2585(2007)44[205:DSOAAA]2.0.CO;2
   Crans WJ, 1996, J VECTOR ECOL, V21, P1
   Cunze S, 2018, SCI REP-UK, V8, DOI 10.1038/s41598-018-26092-2
   DAY JF, 1990, ENVIRON ENTOMOL, V19, P469, DOI 10.1093/ee/19.3.469
   Delatte H, 2009, J MED ENTOMOL, V46, P33, DOI 10.1603/033.046.0105
   Dutta P., 1998, Southeast Asian Journal of Tropical Medicine and Public Health, V29, P173
   Gratz NG, 2004, MED VET ENTOMOL, V18, P215, DOI 10.1111/j.0269-283X.2004.00513.x
   Gunathilaka N, 2017, BIOMED RES INT, V2017, DOI 10.1155/2017/3196924
   HAWLEY W A, 1988, Journal of the American Mosquito Control Association, V4, P2
   HAWLEY WA, 1985, J ANIM ECOL, V54, P955, DOI 10.2307/4389
   HIEN D S, 1975, Acta Parasitologica Polonica, V23, P553
   HURLBUT HS, 1973, J MED ENTOMOL, V10, P1, DOI 10.1093/jmedent/10.1.1
   Joshi V, 2003, ANN REPORT, P58
   Kartick C, 2017, EPIDEMIOL INFECT, V145, P1437, DOI 10.1017/S0950268816003423
   Kumar NP, 2008, J GEN VIROL, V89, P1945, DOI 10.1099/vir.0.83628-0
   Kumari R, 2011, TROP MED INT HEALTH, V16, P949, DOI 10.1111/j.1365-3156.2011.02789.x
   Li YJ, 2014, PLOS NEGLECT TROP D, V8, DOI 10.1371/journal.pntd.0003301
   Lim KW, 2010, TROP BIOMED, V27, P185
   Lindsay SW, 1996, ANN TROP MED PARASIT, V90, P573, DOI 10.1080/00034983.1996.11813087
   Manimunda SP, 2007, EMERG INFECT DIS, V13, P1259, DOI 10.3201/eid1308.070193
   Mavundza EJ, 2013, S AFR J BOT, V88, P86, DOI 10.1016/j.sajb.2013.05.007
   Mitchell C. J., 1995, Parassitologia (Rome), V37, P109
   Mogi M, 1996, J MED ENTOMOL, V33, P53, DOI 10.1093/jmedent/33.1.53
   Mourya DT, 2004, AM J TROP MED HYG, V70, P346, DOI 10.4269/ajtmh.2004.70.346
   Nagpal B. N., 1983, Indian Journal of Malariology, V20, P7
   PARKER BM, 1986, ANN ENTOMOL SOC AM, V79, P925, DOI 10.1093/aesa/79.6.925
   Patil NS, 1996, MED VET ENTOMOL, V10, P277, DOI 10.1111/j.1365-2915.1996.tb00743.x
   RAI KS, 1991, ANNU REV ENTOMOL, V36, P459, DOI 10.1146/annurev.en.36.010191.002331
   Rao RT, 1963, B NAT I SCI INDIA, V24, P217
   REEVES WC, 1994, J MED ENTOMOL, V31, P323, DOI 10.1093/jmedent/31.3.323
   Rozilawati H, 2007, TROP BIOMED, V24, P83
   RUEDA LM, 1990, J MED ENTOMOL, V27, P892, DOI 10.1093/jmedent/27.5.892
   Samuel PP, 2009, INDIAN J MED RES, V129, P442
   Shriram AN, 2008, INDIAN J MED RES, V127, P618
   Shriram AN, 2018, B ENTOMOL RES, V108, P166, DOI 10.1017/S0007485317000645
   Shriram A. N., 1999, Journal of Communicable Diseases, V31, P185
   Shriram AN, 2009, NATL MED J INDIA, V22, P116
   Sivan A, 2017, ACTA TROP, V167, P121, DOI 10.1016/j.actatropica.2016.12.017
   Sivan A, 2016, ACTA TROP, V156, P122, DOI 10.1016/j.actatropica.2016.01.015
   SOTA T, 1992, ENTOMOL EXP APPL, V63, P155, DOI 10.1007/BF00343575
   SOTA T, 1992, OECOLOGIA, V90, P353, DOI 10.1007/BF00317691
   STEINWASCHER K, 1982, ENVIRON ENTOMOL, V11, P150, DOI 10.1093/ee/11.1.150
   Tewari SC, 2004, TROP MED INT HEALTH, V9, P499, DOI 10.1111/j.1365-3156.2004.01103.x
   Vijayachari P, 2011, INDIAN J MED RES, V134, P235
NR 55
TC 3
Z9 4
U1 0
U2 27
PU ENTOMOLOGICAL SOC BRASIL
PI LONDRINA,
PA CAIXA POSTAL 481, 86001-970 LONDRINA,, PR, BRAZIL
SN 1519-566X
EI 1678-8052
J9 NEOTROP ENTOMOL
JI Neotrop. Entomol.
PD AUG
PY 2019
VL 48
IS 4
BP 561
EP 571
DI 10.1007/s13744-019-00680-x
PG 11
WC Entomology
WE Science Citation Index Expanded (SCI-EXPANDED)
SC Entomology
GA IC8CU
UT WOS:000471204700004
PM 30977000
DA 2025-07-26
ER

PT J
AU Thirion, L
   Pezzi, L
   Corcostegui, I
   Dubot-Pérès, A
   Falchi, A
   de Lamballerie, X
   Charrel, RN
AF Thirion, Laurence
   Pezzi, Laura
   Corcostegui, Iban
   Dubot-Peres, Audrey
   Falchi, Alessandra
   de Lamballerie, Xavier
   Charrel, Remi N.
TI Development and Evaluation of a Duo Chikungunya Virus Real-Time RT-PCR
   Assay Targeting Two Regions within the Genome
SO VIRUSES-BASEL
LA English
DT Article
DE Alphavirus; Togaviridae; emergence; arbovirus; arthropod-borne; fever;
   epidemic; outbreak; tropical disease
ID HIV-1 TEST; TYPE-1; DENGUE; OUTBREAK; LOAD
AB Chikungunya virus (CHIKV) re-emerged as a globalized health threat fifteen years ago. There are dozens of RT-PCR assays published. An inventory of the latter was made, and after in silico analysis, two assays were selected for their ability to detect strains belonging to the five CHIKV genetic lineages. They were combined in order to provide a robust assay not affected by genetic point mutations and the resulting Duo CHIKV real-time RT-PCR assay was compared to the two parental single-plex tests against five strains belonging to the five genetic lineages. The Duo CHIKV assay performed equally, or better, in terms of sensitivity, specificity, linearity and signal intensity. Dual-target assays are better suited for viruses having the propensity to evolve into new variants via point mutations or major sequence deletions/insertions. Here, we demonstrated that combining two single systems into a dual-target assay did not impair sensitivity and specificity, and proved a potent diagnostic tool to face a potential emergence of CHIKV variants by newly evolving mutations.
C1 [Thirion, Laurence; Pezzi, Laura; Corcostegui, Iban; Dubot-Peres, Audrey; de Lamballerie, Xavier; Charrel, Remi N.] Aix Marseille Univ, UVE:, IHU Mediterranee Infect, INSERM 1207,IRD 190, F-13005 Marseille, France.
   [Pezzi, Laura; Falchi, Alessandra] Univ Corse, INSERM, EA7310, Lab Virol, F-94925 Corte, France.
   [Charrel, Remi N.] Univ Florida, Emerging Pathogens Inst, Gainesville, FL 32601 USA.
C3 Institut de Recherche pour le Developpement (IRD); Institut National de
   la Sante et de la Recherche Medicale (Inserm); Aix-Marseille Universite;
   Institut National de la Sante et de la Recherche Medicale (Inserm);
   State University System of Florida; University of Florida
RP Charrel, RN (corresponding author), Aix Marseille Univ, UVE:, IHU Mediterranee Infect, INSERM 1207,IRD 190, F-13005 Marseille, France.; Charrel, RN (corresponding author), Univ Florida, Emerging Pathogens Inst, Gainesville, FL 32601 USA.
EM remi.charrel@univ-amu.fr
RI ; FALCHI, Alessandra/AAQ-8039-2020; Charrel, Remi/B-7234-2015
OI Pezzi, Laura/0000-0001-7921-9221; Alessandra,
   FALCHI/0000-0003-0799-1460; Charrel, Remi/0000-0002-7675-8251
FU European Virus Archive (European Union Seventh Framework Programme)
   [228292]; European Union's Horizon 2020 research and innovation
   programme [653316]; Universite de Corse Pasquale Paoli, Corte, France
   (UCPP); Emerging Viral Diseases-Expert Laboratory Network (EVD-LabNet);
   UCPP; INSERM
FX This research was partly funded by (i) the European Virus Archive
   (European Union Seventh Framework Programme under grant agreement no.
   228292) (http://www.european-virus-archive.com/), (ii) the European
   Virus Archive goes Global (EVAg) project that has received funding from
   the European Union's Horizon 2020 research and innovation programme
   under grant agreement No 653316, (iii) Universite de Corse Pasquale
   Paoli, Corte, France (UCPP), (iv) Emerging Viral Diseases-Expert
   Laboratory Network (EVD-LabNet). L.P. is a PhD student granted by UCPP
   and INSERM.
CR Angelini P., 2008, Parassitologia (Rome), V50, P97
   Calba C, 2017, EUROSURVEILLANCE, V22, P5, DOI 10.2807/1560-7917.ES.2017.22.39.17-00647
   Cecilia D, 2015, ARCH VIROL, V160, P323, DOI 10.1007/s00705-014-2217-x
   Chudy M, 2014, TRANSFUS MED HEMOTH, V41, P45, DOI 10.1159/000357103
   Chudy M, 2012, TRANSFUSION, V52, P431, DOI 10.1111/j.1537-2995.2011.03281.x
   Damond F, 2010, J CLIN MICROBIOL, V48, P1413, DOI 10.1128/JCM.01409-09
   Delisle E, 2015, EUROSURVEILLANCE, V20, P8, DOI 10.2807/1560-7917.ES2015.20.17.21108
   Edelmann A, 2010, TRANSFUSION, V50, P685, DOI 10.1111/j.1537-2995.2009.02477.x
   Edwards CJ, 2007, J CLIN VIROL, V39, P271, DOI 10.1016/j.jcv.2007.05.008
   Klitting R, 2018, GENES-BASEL, V9, DOI 10.3390/genes9090425
   Lanciotti RS, 2007, EMERG INFECT DIS, V13, P764, DOI 10.3201/eid1305.070015
   Müller B, 2013, TRANSFUSION, V53, P2422, DOI 10.1111/trf.12298
   Musso D, 2016, CLIN MICROBIOL REV, V29, P487, DOI 10.1128/CMR.00072-15
   PAHO, CHIK DAT MAPS STAT
   Panning M, 2008, EMERG INFECT DIS, V14, P416, DOI 10.3201/eid1403.070906
   Pastorino B, 2005, J VIROL METHODS, V124, P65, DOI 10.1016/j.jviromet.2004.11.002
   Pezzi L, 2019, ANTIVIR RES, V166, P66, DOI 10.1016/j.antiviral.2019.03.009
   Rezza G, 2018, J TRAVEL MED, V25, DOI 10.1093/jtm/tay004
   Schmidt M, 2009, TRANSFUSION, V49, P1836, DOI 10.1111/j.1537-2995.2009.02203.x
   Schuffenecker I, 2006, PLOS MED, V3, P1058, DOI 10.1371/journal.pmed.0030263
   Sizmann D, 2010, J CLIN VIROL, V49, P41, DOI 10.1016/j.jcv.2010.06.004
   Smith DR, 2009, AM J TROP MED HYG, V81, P679, DOI 10.4269/ajtmh.2009.09-0138
   Templer SP, 2016, J CLIN MICROBIOL, V54, P1877, DOI 10.1128/JCM.00128-16
   Thiberville SD, 2013, ANTIVIR RES, V99, P345, DOI 10.1016/j.antiviral.2013.06.009
   Tsetsarkin KA, 2007, PLOS PATHOG, V3, P1895, DOI 10.1371/journal.ppat.0030201
   Waggoner JJ, 2016, J CLIN VIROL, V78, P57, DOI 10.1016/j.jcv.2016.01.007
   Wang WK, 2006, CLIN INFECT DIS, V43, P1023, DOI 10.1086/507635
NR 27
TC 17
Z9 17
U1 0
U2 2
PU MDPI
PI BASEL
PA ST ALBAN-ANLAGE 66, CH-4052 BASEL, SWITZERLAND
EI 1999-4915
J9 VIRUSES-BASEL
JI Viruses-Basel
PD AUG
PY 2019
VL 11
IS 8
AR 755
DI 10.3390/v11080755
PG 12
WC Virology
WE Science Citation Index Expanded (SCI-EXPANDED)
SC Virology
GA IT6OG
UT WOS:000482993900076
PM 31443243
OA Green Published, gold, Green Submitted
DA 2025-07-26
ER

PT J
AU Wasinpiyamongkol, L
   Kanchanaphum, P
AF Wasinpiyamongkol, Ladawan
   Kanchanaphum, Panan
TI Isolating and identifying fungi to determine whether their biological
   properties have the potential to control the population density of
   mosquitoes
SO HELIYON
LA English
DT Article
DE Microbiology; Zoology; Biological control; Entomopathogenic fungi;
   Mosquito
ID CAPPED SELENIUM NANOWIRES; METARHIZIUM-ANISOPLIAE; AEDES-AEGYPTI;
   ENTOMOPATHOGENIC FUNGI; IN-VITRO; PATHOGENS; TOXICITY; VECTORS; ADULT
AB Mosquitoes transmit diseases such as dengue, chikungunya, Zika, and yellow fever to humans. Biological control methods are required for these insects because they can be environmentally friendlier, safer, and more cost-effective than chemical or physical methods currently available. The aim of this research is to identify fungi found in mosquito breeding containers that have the potential to control the population density of mosquitoes.
   For the identification, water samples were taken from mosquito breeding containers situated in seven districts of Bangkok to obtain pure cultures. Deoxyribonucleic acid (DNA) was extracted from the cultures then sent for sequencing and analyzing. The results show that fourteen strains of fungi were isolated. The most common strain found was Aspergillus spp., which was present in 31 of the 78 fungi samples. The strains Metarhizium anisopliae and Penicilium citrinum were found to be interesting because they may have the potential to act as entomopathogenic fungi. The biological properties of these strains should be further investigated because they could help in the fight against mosquito-borne diseases.
C1 [Wasinpiyamongkol, Ladawan] Rangsit Univ, Fac Sci, Microbiol Unit, Pathum Thani, Thailand.
   [Kanchanaphum, Panan] Rangsit Univ, Fac Sci, Biochem Unit, Pathum Thani, Thailand.
C3 Rangsit University; Rangsit University
RP Kanchanaphum, P (corresponding author), Rangsit Univ, Fac Sci, Biochem Unit, Pathum Thani, Thailand.
EM panan.k@rsu.ac.th
FU Research Institute of Rangsit University, Thailand [63/2560]
FX This work was supported by a grant from Research Institute of Rangsit
   University, Thailand (Grant no. 63/2560).
CR Abinaya M, 2019, J PHOTOCH PHOTOBIO B, V192, P55, DOI 10.1016/j.jphotobiol.2019.01.009
   Agarwala S. P., 1999, Journal of Communicable Diseases, V31, P193
   AGUDELOSILVA F, 1984, J INVERTEBR PATHOL, V43, P435, DOI 10.1016/0022-2011(84)90094-6
   [Anonymous], 2004, J INSECT SCI
   [Anonymous], 1995, STAND METH EX WAT WA
   BAY EC, 1967, WHO CHRON, V21, P415
   Chareonviriyaphap Theeraphap, 2003, Southeast Asian Journal of Tropical Medicine and Public Health, V34, P529
   Colin K. C, 2013, IDENTIFICATION PATHO, V2nd
   Davise H. L., 2002, MED IMPORTANT FUNGI
   Doggett MS, 2000, APPL ENVIRON MICROB, V66, P1249, DOI 10.1128/AEM.66.3.1249-1251.2000
   Dutta P, 2010, J ENVIRON BIOL, V31, P695
   Focks DA, 1997, AM J TROP MED HYG, V56, P159, DOI 10.4269/ajtmh.1997.56.159
   Forattini O. P., 2002, CULICIDOLOGIA MED ID, V2, p860p
   Frazzon APG, 2000, VET PARASITOL, V94, P117, DOI 10.1016/S0304-4017(00)00368-X
   Haq S., 1992, Indian Journal of Malariology, V29, P113
   Huang YJS, 2017, INSECTS, V8, DOI 10.3390/insects8010021
   Knols BGJ, 2010, FUTURE MICROBIOL, V5, P339, DOI 10.2217/FMB.10.11
   Lichtwardt R.W., 1986, The Trichomycetes, Fungal Associates of Arthropods
   Lichtwardt R.W., 2001, The Trichomycetes: fungal associates of ar thropods
   Lichtwardt RW, 2003, FUNG DIVERS RES SER, V10, P81
   Lu Y, 2012, EVID-BASED COMPL ALT, V2012, DOI 10.1155/2012/382742
   Maketon M, 2014, WORLD J MICROB BIOT, V30, P727, DOI 10.1007/s11274-013-1500-4
   Marcombe S, 2018, PARASITE VECTOR, V11, DOI 10.1186/s13071-018-3187-8
   Marcondes CB, 2016, REV SOC BRAS MED TRO, V49, P4, DOI 10.1590/0037-8682-0220-2015
   Misra JK, 1998, SYMBIOSIS, V24, P179
   Mnyone LL, 2010, MALARIA J, V9, DOI 10.1186/1475-2875-9-246
   Pereira ED, 2005, NEOTROP ENTOMOL, V34, P325, DOI 10.1590/S1519-566X2005000200022
   Pereira VJ, 2010, WATER RES, V44, P4850, DOI 10.1016/j.watres.2010.07.018
   Piasecka B, 2013, PLOS GENET, V9, DOI 10.1371/journal.pgen.1003476
   Pitt J.I., 1997, FUNGI FOOD SPOILAGE, V2nd
   Rekha R, 2019, J TRACE ELEM MED BIO, V51, P191, DOI 10.1016/j.jtemb.2018.10.017
   RIBA G, 1986, J AM MOSQUITO CONTR, V2, P469
   Samson RA., 2004, INTRO FOOD AIRBORNE
   Scholte EJ, 2007, ACTA TROP, V102, P151, DOI 10.1016/j.actatropica.2007.04.011
   SHARMA V P, 1986, Indian Journal of Malariology, V23, P95
   Smith D Scott, 2010, Perm J, V14, P85
   Tajedin L, 2009, IRAN J ARTHROPOD-BOR, V3, P36
   Turell MJ, 2012, J AM MOSQUITO CONTR, V28, P123, DOI 10.2987/8756-971X-28.4.123
   Yazhiniprabha M, 2019, J PHOTOCH PHOTOBIO B, V192, P158, DOI 10.1016/j.jphotobiol.2019.01.014
NR 42
TC 10
Z9 12
U1 0
U2 8
PU ELSEVIER SCI LTD
PI OXFORD
PA THE BOULEVARD, LANGFORD LANE, KIDLINGTON, OXFORD OX5 1GB, OXON, ENGLAND
EI 2405-8440
J9 HELIYON
JI Heliyon
PD AUG
PY 2019
VL 5
IS 8
AR e02331
DI 10.1016/j.hcliyon.2019.e02331
PG 5
WC Multidisciplinary Sciences
WE Science Citation Index Expanded (SCI-EXPANDED)
SC Science & Technology - Other Topics
GA IV6PV
UT WOS:000484391200114
PM 31508522
DA 2025-07-26
ER

PT J
AU Williams, T
   Farfán, JL
   Mercado, G
   Valle, J
   Abella, A
   Marina, CF
AF Williams, Trevor
   Farfan, Juan L.
   Mercado, Gabriel
   Valle, Javier
   Abella, Antonio
   Marina, Carlos F.
TI Efficacy of Spinosad Granules and Lambda-Cyhalothrin Contrasts with
   Reduced Performance of Temephos for Control of Aedes spp. in
   Vehicle Tires in Veracruz, Mexico
SO INSECTS
LA English
DT Article
DE mosquito; vector control; larvicide; automotive tires; arbovirus; Aedes;
   Culex; Toxorhynchites; oviposition
ID NATURALLY DERIVED INSECTICIDE; AEGYPTI DIPTERA-CULICIDAE; VECTOR
   COMPETENCE; MOSQUITOS DIPTERA; CULEX-PIPIENS; RESISTANCE; ALBOPICTUS;
   TRISERIATUS; POPULATIONS; RELEASE
AB The present study examined the efficacy of lambda-cyhalothrin, pyriproxyfen and granular formulations of spinosad and temephos for the control of mosquito larvae present in experimental tires in Veracruz State, Mexico in the period 2015-2016. Both lambda-cyhalothrin and spinosad granules provided control of larvae and pupae of Aedes aegypti, Ae. albopictus and Culex spp. in used tires in Veracruz State, Mexico, over a 9-12 week period, although numbers of Culex were low. The numbers of Aedes larvae + pupae in pyriproxyfen and temephos-treated tires were slightly less than half of the untreated control tires, probably a result the pupicidal characteristics of pyriproxyfen and possible resistance in the case of temephos. Spinosad was less harmful to predatory Toxorhynchites spp. than lambda-cyhalothrin or temephos. The reduced susceptibility to temephos in Aedes populations was confirmed at five other sites in Veracruz. Public health authorities should consider incorporating spinosad as a larvicide in coastal areas at a high risk of dengue, chikungunya and Zika outbreaks in this region.
C1 [Williams, Trevor; Farfan, Juan L.; Mercado, Gabriel] Inst Ecol AC INECOL, Xalapa 91073, Veracruz, Mexico.
   [Valle, Javier] El Colegio Frontera Sur ECOSUR, Tapachula 30700, Chiapas, Mexico.
   [Abella, Antonio] Univ Nacl Autonoma Mexico, Dept Etol, Fauna Silvestre & Anim Lab FMVZ, Mexico City 04510, DF, Mexico.
   [Marina, Carlos F.] Ctr Reg Invest Salud Publ INSP, Tapachula 30700, Chiapas, Mexico.
C3 Instituto de Ecologia - Mexico; El Colegio de la Frontera Sur (ECOSUR);
   Universidad Nacional Autonoma de Mexico
RP Williams, T (corresponding author), Inst Ecol AC INECOL, Xalapa 91073, Veracruz, Mexico.
EM trevor.williams@inecol.mx
RI ; Mercado, Gabriel/Q-6787-2018; Williams, Trevor/F-1447-2011
OI Marina Fernandez, Carlos Felix/0000-0002-4804-8949; Williams,
   Trevor/0000-0003-3414-3440
FU CONACYT-FOSISSS project [2012-180201]; CONACYT
FX This research was funded by CONACYT-FOSISSS project number 2012-180201
   awarded to C. F. M. and an Ayudante de Investigador Nivel III student
   stipend to J.L.F. from CONACYT.
CR Albeny-Simoes D, 2014, OECOLOGIA, V175, P481, DOI 10.1007/s00442-014-2910-1
   Díaz-Quioñez JA, 2016, VIRUS GENES, V52, P855, DOI 10.1007/s11262-016-1384-0
   Alsobhi A. S., 2016, Asian Pacific Journal of Tropical Disease, V6, P533, DOI 10.1016/S2222-1808(16)61083-6
   [Anonymous], 2008, IARC PUBL
   [Anonymous], 2009, Dengue: guidelines for diagnosis, treatment, prevention and control
   Antonio GE, 2009, PEST MANAG SCI, V65, P323, DOI 10.1002/ps.1683
   Ardila-Roldán S, 2013, BIOMEDICA, V33, P446, DOI 10.7705/biomedica.v33i3.1534
   Bond JG, 2017, PLOS ONE, V12, DOI 10.1371/journal.pone.0187420
   Bond JG, 2004, MED VET ENTOMOL, V18, P50, DOI 10.1111/j.0269-283X.2004.0480.x
   Britch SC, 2018, J AM MOSQUITO CONTR, V34, P58, DOI 10.2987/17-6692.1
   CDC Centers for Disease Control, W NIL VIR
   CENAPRECE Centro Nacional de Programas Preventivos y Control de Enfermedades, LIST PROD REC COMB I
   Centro Nacional de Programas Preventivos y Control de Enfermedades, LIST PROD REC COMB I
   Che-Mendoza A, 2015, T ROY SOC TROP MED H, V109, P106, DOI 10.1093/trstmh/tru189
   Chino-Cantor A, 2014, SOUTHWEST ENTOMOL, V39, P601, DOI 10.3958/059.039.0319
   Chouin-Carneiro T, 2016, PLOS NEGLECT TROP D, V10, DOI 10.1371/journal.pntd.0004543
   Darriet F, 2010, PARASITE VECTOR, V3, DOI 10.1186/1756-3305-3-88
   Dennett JA, 2003, J AM MOSQUITO CONTR, V19, P172
   Dias LD, 2017, PLOS ONE, V12, DOI 10.1371/journal.pone.0173689
   Equihua M, 2017, ACTA TROP, V166, P316, DOI 10.1016/j.actatropica.2016.11.014
   Fernandes KM, 2019, CHEMOSPHERE, V221, P464, DOI 10.1016/j.chemosphere.2019.01.068
   Flores AE, 2013, J ECON ENTOMOL, V106, P959, DOI 10.1603/EC12284
   FOCKS DA, 1980, ENVIRON ENTOMOL, V9, P37, DOI 10.1093/ee/9.1.37
   Geng CX, 2013, ADV INSECT PHYSIOL, V44, P101, DOI 10.1016/B978-0-12-394389-7.00003-X
   Guerbois M, 2016, J INFECT DIS, V214, P1349, DOI 10.1093/infdis/jiw302
   HARAMIS LD, 1984, MOSQ NEWS, V44, P485
   Harris C, 2013, PARASITE VECTOR, V6, DOI 10.1186/1756-3305-6-144
   HAWLEY WA, 1987, SCIENCE, V236, P1114, DOI 10.1126/science.3576225
   Henry MC, 2005, AM J TROP MED HYG, V73, P859, DOI 10.4269/ajtmh.2005.73.859
   Hertlein MB, 2010, J AM MOSQUITO CONTR, V26, P67, DOI 10.2987/09-5936.1
   Instituto Nacional de Estadistica y Geografia, PAN SOC MEX
   Kautz TF, 2015, EMERG INFECT DIS, V21, P2070, DOI 10.3201/eid2111.150546
   Kesavaraju B, 2004, ANN ENTOMOL SOC AM, V97, P194, DOI 10.1603/0013-8746(2004)097[0194:DBRTWC]2.0.CO;2
   Khan HAA, 2011, PARASITE VECTOR, V4, DOI 10.1186/1756-3305-4-146
   Kling LJ, 2007, J VECTOR ECOL, V32, P207, DOI 10.3376/1081-1710(2007)32[207:LMCIDV]2.0.CO;2
   La Casse, 1955, MOSQUITOES N AM N ME, DOI [DOI 10.1525/9780520325098, 10.1525/9780520325098]
   Lawler SP, 2007, PEST MANAG SCI, V63, P234, DOI 10.1002/ps.1279
   Fonseca EOL, 2019, EPIDEMIOL SERV SAUDE, V28, DOI 10.5123/S1679-49742019000100004
   Marcombe S, 2012, PLOS ONE, V7, DOI 10.1371/journal.pone.0030989
   Marina CF, 2018, PARASITOL RES, V117, P1941, DOI 10.1007/s00436-018-5891-x
   Marina CF, 2014, PARASITE VECTOR, V7, DOI 10.1186/1756-3305-7-55
   Marina CF, 2012, PARASITE VECTOR, V5, DOI 10.1186/1756-3305-5-95
   Marina CF, 2011, PEST MANAG SCI, V67, P114, DOI [10.1002/ps.2043, 10.1002/pros.21278]
   Michaelakis A, 2020, PARASITOL INT, V74, DOI 10.1016/j.parint.2019.04.014
   MILLER JE, 1994, J MED ENTOMOL, V31, P114, DOI 10.1093/jmedent/31.1.114
   Moreno-Palacios E, 2018, REV M PRIME EDICA HO, V81, P146
   Moyes CL, 2017, PLOS NEGLECT TROP D, V11, DOI 10.1371/journal.pntd.0005625
   Müller GC, 2010, J MED ENTOMOL, V47, P63, DOI 10.1603/033.047.0108
   Muzari OM, 2014, J MED ENTOMOL, V51, P444, DOI 10.1603/ME13141
   Narahashi T, 1996, PHARMACOL TOXICOL, V79, P1, DOI 10.1111/j.1600-0773.1996.tb00234.x
   Nauen R, 2007, PEST MANAG SCI, V63, P628, DOI 10.1002/ps.1406
   Nazni W. A., 2009, Dengue Bulletin, V33, P209
   Oetken M., 2004, INT REV CYTOLOGY SUR
   PAULSON SL, 1991, J AM MOSQUITO CONTR, V7, P170
   Pérez CM, 2007, J MED ENTOMOL, V44, P631, DOI 10.1603/0022-2585(2007)44[631:SANDIF]2.0.CO;2
   Pettit WJ, 2010, J AM MOSQUITO CONTR, V26, P387, DOI 10.2987/09-5962.1
   García GP, 2009, PLOS NEGLECT TROP D, V3, DOI 10.1371/journal.pntd.0000531
   PUMPUNI CB, 1989, J AM MOSQUITO CONTR, V5, P166
   REITER P, 1987, J AM MOSQUITO CONTR, V3, P494
   Samuel M, 2017, PLOS NEGLECT TROP D, V11, DOI 10.1371/journal.pntd.0005837
   Seccacini E, 2008, J AM MOSQUITO CONTR, V24, P398, DOI 10.2987/5697.1
   Seng CM, 2006, J AM MOSQUITO CONTR, V22, P152, DOI 10.2987/8756-971X(2006)22[152:IOAEOA]2.0.CO;2
   Sihuincha M, 2005, J MED ENTOMOL, V42, P620, DOI 10.1603/0022-2585(2005)042[0620:PUOPFC]2.0.CO;2
   Smith LB, 2016, PESTIC BIOCHEM PHYS, V133, P1, DOI 10.1016/j.pestbp.2016.03.005
   STEFFAN WA, 1981, ANNU REV ENTOMOL, V26, P159, DOI 10.1146/annurev.en.26.010181.001111
   Su TY, 2014, J MED ENTOMOL, V51, P837, DOI 10.1603/ME13134
   Su TY, 2014, J MED ENTOMOL, V51, P421, DOI 10.1603/ME13173
   Sulaiman S, 1999, J VECTOR ECOL, V24, P154
   Sullivan JJ, 2008, J PESTIC SCI, V33, P339, DOI 10.1584/jpestics.R08-02
   Suman DS, 2015, PLOS ONE, V10, DOI 10.1371/journal.pone.0130499
   Suman DS, 2013, ACTA TROP, V128, P103, DOI 10.1016/j.actatropica.2013.06.025
   Thavara U, 2005, J VECTOR ECOL, V30, P62
   Vega-Rúa A, 2014, J VIROL, V88, P6294, DOI 10.1128/JVI.00370-14
   Walter Reed Biosystematics Unit (WRBU), KEYS MED IMP MOSQ SP
   World Health Organization, WHO SPEC EV PUBL HLT
   World Health Organization, 2008, WHOHSEAMR080310
   Yee DA, 2008, J MED ENTOMOL, V45, P581, DOI 10.1603/0022-2585(2008)45[581:TAHFMA]2.0.CO;2
   Yee DA, 2010, J MED ENTOMOL, V47, P53, DOI 10.1603/033.047.0107
   Zuharah WF, 2015, J INSECT SCI, V15, DOI 10.1093/jisesa/iev115
NR 79
TC 3
Z9 3
U1 0
U2 3
PU MDPI
PI BASEL
PA ST ALBAN-ANLAGE 66, CH-4052 BASEL, SWITZERLAND
EI 2075-4450
J9 INSECTS
JI Insects
PD AUG
PY 2019
VL 10
IS 8
AR 242
DI 10.3390/insects10080242
PG 18
WC Entomology
WE Science Citation Index Expanded (SCI-EXPANDED)
SC Entomology
GA IT6KP
UT WOS:000482982800037
PM 31390780
OA Green Submitted, Green Published, gold
DA 2025-07-26
ER

PT J
AU Young, AR
   Locke, MC
   Cook, LE
   Hiller, BE
   Zhang, R
   Hedberg, ML
   Monte, KJ
   Veis, DJ
   Diamond, MS
   Lenschow, DJ
AF Young, Alissa R.
   Locke, Marissa C.
   Cook, Lindsey E.
   Hiller, Bradley E.
   Zhang, Rong
   Hedberg, Matthew L.
   Monte, Kristen J.
   Veis, Deborah J.
   Diamond, Michael S.
   Lenschow, Deborah J.
TI Dermal and muscle fibroblasts and skeletal myofibers survive chikungunya
   virus infection and harbor persistent RNA
SO PLOS PATHOGENS
LA English
DT Article
ID MOUSE MODEL; ARTHRITIS; DISEASE; CELLS; INTERLEUKIN-6; ANTIBODY; ISLAND
AB Chikungunya virus (CHIKV) is an arthritogenic alphavirus that acutely causes fever as well as severe joint and muscle pain. Chronic musculoskeletal pain persists in a substantial fraction of patients for months to years after the initial infection, yet we still have a poor understanding of what promotes chronic disease. While replicating virus has not been detected in joint-associated tissues of patients with persistent arthritis nor in various animal models at convalescent time points, viral RNA is detected months after acute infection. To identify the cells that might contribute to pathogenesis during this chronic phase, we developed a recombinant CHIKV that expresses Cre recombinase (CHIKV-3'-Cre). CHIKV-3'-Cre replicated in myoblasts and fibroblasts, and it induced arthritis during the acute phase in mice. Importantly, it also induced chronic disease, including persistent viral RNA and chronic myositis and synovitis similar to wild-type virus. CHIKV-3'-Cre infection of tdTomato reporter mice resulted in a population of tdTomato(+) cells that persisted for at least 112 days. Immunofluorescence and flow cytometric profiling revealed that these tdTomato(+) cells predominantly were myofibers and dermal and muscle fibroblasts. Treatment with an antibody against Mxra8, a recently defined host receptor for CHIKV, reduced the number of tdTomato(+) cells in the chronic phase and diminished the levels of chronic viral RNA, implicating these tdTomato(+) cells as the reservoir of chronic viral RNA. Finally, isolation and flow cytometry-based sorting of the tdTomato(+) fibroblasts from the skin and ankle and analysis for viral RNA revealed that the tdTomato(+) cells harbor most of the persistent CHIKV RNA at chronic time points. Therefore, this CHIKV-3'-Cre and tdTomato reporter mouse system identifies the cells that survive CHIKV infection in vivo and are enriched for persistent CHIKV RNA. This model represents a useful tool for studying CHIKV pathogenesis in the acute and chronic stages of disease.
C1 [Young, Alissa R.; Hiller, Bradley E.; Diamond, Michael S.] Washington Univ, Sch Med, Dept Mol Microbiol, St Louis, MO 63110 USA.
   [Locke, Marissa C.; Cook, Lindsey E.; Zhang, Rong; Hedberg, Matthew L.; Veis, Deborah J.; Diamond, Michael S.; Lenschow, Deborah J.] Washington Univ, Sch Med, Dept Pathol & Immunol, St Louis, MO 63130 USA.
   [Monte, Kristen J.; Veis, Deborah J.; Diamond, Michael S.; Lenschow, Deborah J.] Washington Univ, Sch Med, Dept Med, St Louis, MO 63110 USA.
   [Veis, Deborah J.] Shriners Hosp Children St Louis, St Louis, MO USA.
C3 Washington University (WUSTL); Washington University (WUSTL); Washington
   University (WUSTL)
RP Lenschow, DJ (corresponding author), Washington Univ, Sch Med, Dept Pathol & Immunol, St Louis, MO 63130 USA.; Lenschow, DJ (corresponding author), Washington Univ, Sch Med, Dept Med, St Louis, MO 63110 USA.
EM dlenschow@wustl.edu
RI ; Hedberg, Matthew/G-3757-2013; Diamond, Michael/AAH-1733-2019
OI Novack, Deborah/0000-0001-7101-5582; Locke, Marissa/0000-0002-8086-9958;
   Fox, Lindsey/0000-0001-7558-618X; Hiller, Bradley/0000-0002-6179-994X;
   Hedberg, Matthew/0000-0002-2810-9724; Young, Alissa/0000-0001-9949-7472;
   
FU NIGMS Cellular, Biochemical, and Molecular (CMB) Sciences Predoctoral
   Research Training Grant [T32 GM007067]; NIH Postdoctoral Research
   Training Grant [T32 CA009547]; NIH [R01 AR070030, R21 AR073507, R01
   AI143673, R01AI123348, R01 A1127513, R21 A1135490, P30 AR057235];
   Shriners Hospitals for Children - St. Louis [85117]; Washington
   University Rheumatic Diseases Research Resource-based Center - NIH [P30
   AR073752]
FX ARY was supported by a NIGMS Cellular, Biochemical, and Molecular (CMB)
   Sciences Predoctoral Research Training Grant (T32 GM007067,
   https://www.nigms.nih.gov/).LEC was supported by an NIH Postdoctoral
   Research Training Grant (T32 CA009547, https://www.nih.gov/).DJV was
   supported by the NIH (R01 AR070030 and R21 AR073507), as well as
   Shriners Hospitals for Children - St. Louis (85117,
   https://www.shrinershospitalsforchildren.org/stlouis).MSD was supported
   by the NIH (R01 AI143673 and R01AI123348). DJL was supported by the NIH
   (R01 A1127513 and R21 A1135490). Additionally, the Washington University
   Musculoskeletal Research Center received funding from the NIH (P30
   AR057235), and the Washington University Center for Cellular Imaging was
   supported by the Washington University Rheumatic Diseases Research
   Resource-based Center funded by the NIH (P30 AR073752,
   http://grantome.com/grant/NIH/P30-AR073752-01). The funders had no role
   in study design, data collection and analysis, decision to publish, or
   preparation of the manuscript.
CR [Anonymous], 2007, Wkly Epidemiol Rec, V82, P409
   [Anonymous], PLOS NEGL TROP DIS
   [Anonymous], 2011, ANIM RES GUIDE CARE
   [Anonymous], 2022, Open Forum Infect. Dis., DOI 10.1093/ofid/ofx234
   Assunçao-Miranda I, 2013, BIOMED RES INT, V2013, DOI 10.1155/2013/973516
   Bodenmann P, 2006, LANCET, V368, P258, DOI 10.1016/S0140-6736(06)69046-6
   Chaaitanya IK, 2011, VIRAL IMMUNOL, V24, P265, DOI 10.1089/vim.2010.0123
   Chan Yi-Hao, 2015, Med Sci (Basel), V3, P64, DOI 10.3390/medsci3030064
   Chang AY, 2018, ARTHRITIS RHEUMATOL, V70, P585, DOI 10.1002/art.40383
   Chen W.W., 2014, THEORETICAL MODEL NO, P1, DOI DOI 10.1049/CP.2014.0347
   Chirathaworn C, 2010, VIRAL IMMUNOL, V23, P113, DOI 10.1089/vim.2009.0077
   Chow A, 2011, J INFECT DIS, V203, P149, DOI 10.1093/infdis/jiq042
   Couderc T., 2008, BMC Proc, V2, pS7, DOI [10.1186/1753-6561-2-s1-s7, DOI 10.1186/1753-6561-2-S1-S7]
   Dhanwani R, 2012, VIRUS RES, V163, P563, DOI 10.1016/j.virusres.2011.12.009
   Fox JM, 2016, J IMMUNOL, V197, P4210, DOI 10.4049/jimmunol.1601426
   Gardner J, 2010, J VIROL, V84, P8021, DOI 10.1128/JVI.02603-09
   Goh LYH, 2015, J GEN VIROL, V96, P507, DOI 10.1099/jgv.0.000002
   Hamilton JR., 2016, Proc Natl Acad Sci U S A, P2
   Hawman DW, 2013, J VIROL, V87, P13878, DOI 10.1128/JVI.02666-13
   Heaton NS, 2014, J EXP MED, V211, P1707, DOI 10.1084/jem.20140488
   Her ZS, 2015, EMBO MOL MED, V7, P24, DOI 10.15252/emmm.201404459
   Her ZS, 2010, J IMMUNOL, V184, P5903, DOI 10.4049/jimmunol.0904181
   Hoarau JJ, 2010, J IMMUNOL, V184, P5914, DOI 10.4049/jimmunol.0900255
   Huits Ralph, 2018, PLoS One, V13, pe0196630, DOI 10.1371/journal.pone.0196630
   Kelvin AA, 2011, PLOS NEGLECT TROP D, V5, DOI 10.1371/journal.pntd.0001279
   Kumar S, 2012, VIROL J, V9, DOI 10.1186/1743-422X-9-313
   Kuo SC, 2012, J BIOMED SCI, V19, DOI 10.1186/1423-0127-19-44
   Labadie K, 2010, J CLIN INVEST
   Lemant J, 2008, CRIT CARE MED, V36, P2536, DOI 10.1097/CCM.0b013e318183f2d2
   LUMSDEN W. H. R., 1955, TANGANYIKA TERRITORY IN 1952 53 II TRANS ROY SOC TROP MED AND HYG, V49, P33, DOI 10.1016/0035-9203(55)90081-X
   Ma JZ, 2014, PLOS PATHOG, V10
   McCarthy MK, 2017, CURR OPIN VIROL, V23, P8, DOI 10.1016/j.coviro.2017.01.003
   Miner JJ, 2015, ARTHRITIS RHEUMATOL, V67, P1214, DOI 10.1002/art.39027
   Morrison TE, 2011, AM J PATHOL, V178, P32, DOI 10.1016/j.ajpath.2010.11.018
   Nakaya HI, 2012, ARTHRITIS RHEUM-US, V64, P3553, DOI 10.1002/art.34631
   Nasci RS, 2014, EMERG INFECT DIS, V20, P1394, DOI 10.3201/eid2008.140333
   Ng LFP, 2009, PLOS ONE, V4, DOI 10.1371/journal.pone.0004261
   Noret M, 2012, J INFECT DIS, V206, P455, DOI 10.1093/infdis/jis368
   Oliphant T, 2005, NAT MED, V11, P522, DOI 10.1038/nm1240
   Ozden S, 2007, PLOS ONE, V2, DOI 10.1371/journal.pone.0000527
   Paixao ES, 2018, T R SOC TROP MED HYG, P1, DOI [10.1093/trstmh/try014, DOI 10.1093/TRSTMH/TRY014]
   Pal P, 2013, PLOS PATHOG, V9, DOI 10.1371/journal.ppat.1003312
   Pardigon N, 2009, PATHOL BIOL, V57, P127, DOI 10.1016/j.patbio.2008.02.016
   Poo YS, 2014, PLOS NEGLECT TROP D, V8, DOI 10.1371/journal.pntd.0003354
   Powers AM, 2000, J GEN VIROL, V81, P471, DOI 10.1099/0022-1317-81-2-471
   Ramful D, 2007, PEDIATR INFECT DIS J, V26, P811, DOI 10.1097/INF.0b013e3180616d4f
   Reiter P, 2006, LANCET INFECT DIS, V6, P463, DOI 10.1016/S1473-3099(06)70531-X
   ROBINSON M C, 1955, Trans R Soc Trop Med Hyg, V49, P28, DOI [10.1016/0035-9203(55)90080-8, 10.1016/0035-9203(57)90022-6]
   Rohatgi A, 2014, J VIROL, V88, P2414, DOI 10.1128/JVI.02716-13
   Ross RW, 1955, J HYG, V54, P177
   Schilte C, 2010, J EXP MED, V207, P429, DOI 10.1084/jem.20090851
   Sergon K, 2008, AM J TROP MED HYG, V78, P333, DOI 10.4269/ajtmh.2008.78.333
   Shivkumar M, 2013, J VIROL, V87, P10477, DOI 10.1128/JVI.01748-13
   Solignat M, 2009, VIROLOGY, V393, P183, DOI 10.1016/j.virol.2009.07.024
   Sourisseau M, 2007, PLOS PATHOG, V3, P804, DOI 10.1371/journal.ppat.0030089
   Sreejith R, 2012, VIRUS RES, V169, P231, DOI 10.1016/j.virusres.2012.08.006
   Staples JE, 2009, CLIN INFECT DIS, V49, P942, DOI 10.1086/605496
   Teo TH, 2018, NAT COMMUN, V9, DOI 10.1038/s41467-018-06227-9
   Teo TH, 2013, J IMMUNOL, V190, P259, DOI 10.4049/jimmunol.1202177
   Tharmarajah Kothila, 2017, F1000Res, V6, P2114, DOI 10.12688/f1000research.12461.1
   Townson H, 2008, T ROY SOC TROP MED H, V102, P308, DOI 10.1016/j.trstmh.2007.11.013
   Tsetsarkin K, 2006, INFECT CLONES CHIKUN, V6, DOI [10.1089/vbz.2006.6.325, DOI 10.1089/VBZ.2006.6.325]
   van Aalst M, 2017, TRAVEL MED INFECT DI, V15, P8, DOI 10.1016/j.tmaid.2017.01.004
   Van Bortel W, 2014, EURO SURVEILL, V19
   Vanlandingham DL, 2005, INSECT BIOCHEM MOLEC, V35, P1162, DOI 10.1016/j.ibmb.2005.05.008
   Werneke SW, 2011, PLOS PATHOG, V7, DOI 10.1371/journal.ppat.1002322
   Wikan N, 2014, J TRANSL MED, V12, DOI 10.1186/1479-5876-12-96
   Wilson JAC, 2017, PLOS PATHOG, V13, DOI 10.1371/journal.ppat.1006155
   YASEEN HM, 2012, EPIDEMIOLOGY OPEN AC, V2, P1
   Zhang L, 2018, NATURE, V560, DOI 10.1038/s41586-018-0283-z
NR 70
TC 52
Z9 59
U1 0
U2 3
PU PUBLIC LIBRARY SCIENCE
PI SAN FRANCISCO
PA 1160 BATTERY STREET, STE 100, SAN FRANCISCO, CA 94111 USA
SN 1553-7366
EI 1553-7374
J9 PLOS PATHOG
JI PLoS Pathog.
PD AUG
PY 2019
VL 15
IS 8
AR e1007993
DI 10.1371/journal.ppat.1007993
PG 30
WC Microbiology; Parasitology; Virology
WE Science Citation Index Expanded (SCI-EXPANDED)
SC Microbiology; Parasitology; Virology
GA JB1LN
UT WOS:000488322100038
PM 31465513
OA Green Submitted, Green Published, gold
DA 2025-07-26
ER

PT J
AU Zhang, YN
   Deng, CL
   Li, JQ
   Li, N
   Zhang, QY
   Ye, HQ
   Yuan, ZM
   Zhang, B
AF Zhang, Ya-Nan
   Deng, Cheng-Lin
   Li, Jia-Qi
   Li, Na
   Zhang, Qiu-Yan
   Ye, Han-Qing
   Yuan, Zhi-Ming
   Zhang, Bo
TI Infectious Chikungunya Virus (CHIKV) with a Complete Capsid Deletion: a
   New Approach for a CHIKV Vaccine
SO JOURNAL OF VIROLOGY
LA English
DT Article
DE chikungunya virus; alphavirus; capsid; vaccines
ID EQUINE ENCEPHALITIS-VIRUS; PROTECTIVE IMMUNITY; PROTEIN; PARTICLES;
   ENCAPSIDATION; CHALLENGE; VECTORS; INDUCE; MICE
AB Chikungunya virus (CHIKV) is a mosquito-borne alphavirus that causes epidemics of debilitating disease worldwide. Currently, there are no licensed vaccines or antivirals available against CHIKV infection. In this study, we generated a novel live attenuated vaccine (LAV) candidate for CHIKV with a complete deficiency of capsid (Delta C-CHIKV). It could propagate in BHK-21 cells, and had antigenic properties similar to those of native CHIKV. Vaccination of either immunocompromised IFNAR(-/-) mice or immunocompetent C57BL/6 mice with a single dose of Delta C-CHIKV conferred complete protection upon challenge with wild-type (WT) CHIKV. Taken together, this vaccine candidate appeared to be safe and efficacious, representing a novel strategy for CHIKV vaccine design.
   IMPORTANCE Currently, there is no licensed vaccine against CHIKV infection. An ideal CHIKV vaccine should generate an optimal balance between efficacy and safety. Live attenuated vaccines that can elicit strong immune responses often involve a trade-off of reduced safety. Here, a novel live attenuated vaccine candidate for CHIKV lacking the entire capsid gene, Delta C-CHIKV, was developed. It was demonstrated to be genetically stable, highly attenuated, immunogenic, and able to confer complete protection against lethal CHIKV challenge after a single dose of immunization. Such an infectious vaccine candidate devoid of capsid provides a novel strategy for the development of a live attenuated CHIKV vaccine.
C1 [Zhang, Ya-Nan; Deng, Cheng-Lin; Li, Jia-Qi; Li, Na; Zhang, Qiu-Yan; Ye, Han-Qing; Yuan, Zhi-Ming; Zhang, Bo] Chinese Acad Sci, Ctr Emerging Infect Dis, Wuhan Inst Virol, Key Lab Special Pathogens & Biosafety, Wuhan, Hubei, Peoples R China.
   [Zhang, Ya-Nan; Li, Jia-Qi; Li, Na; Zhang, Qiu-Yan] Univ Chinese Acad Sci, Beijing, Peoples R China.
C3 Chinese Academy of Sciences; Wuhan Institute of Virology, CAS; Chinese
   Academy of Sciences; University of Chinese Academy of Sciences, CAS
RP Zhang, B (corresponding author), Chinese Acad Sci, Ctr Emerging Infect Dis, Wuhan Inst Virol, Key Lab Special Pathogens & Biosafety, Wuhan, Hubei, Peoples R China.
EM zhangbo@wh.iov.cn
RI ; Yuan, Zhi-Ming/H-2059-2016
OI Zhang, Bo/0000-0002-8895-3679; 
FU National Key Research and Development Program of China [2018YFA0507201]
FX This work was supported by the National Key Research and Development
   Program of China (2018YFA0507201). The funders had no role in study
   design, data collection and interpretation, or the decision to submit
   the work for publication.
CR Aguilar PV, 2008, J VIROL, V82, P6972, DOI 10.1128/JVI.01283-07
   Aguilar PV, 2007, J VIROL, V81, P3866, DOI 10.1128/JVI.02075-06
   Akahata W, 2010, NAT MED, V16, P334, DOI 10.1038/nm.2105
   [Anonymous], 2011, ANIM RES GUIDE CARE
   Atasheva S, 2013, J VIROL, V87, P2023, DOI 10.1128/JVI.02881-12
   Bandeira AC, 2016, IDCases, V5, P57, DOI 10.1016/j.idcr.2016.07.008
   Brandler S, 2013, VACCINE, V31, P3718, DOI 10.1016/j.vaccine.2013.05.086
   Brown R.S., 2018, Viruses, V10, pE89
   Burt FJ, 2012, LANCET, V379, P662, DOI 10.1016/S0140-6736(11)60281-X
   Chattopadhyay A, 2013, J VIROL, V87, P395, DOI 10.1128/JVI.01860-12
   Contopoulos-Ioannidis D, 2018, PLOS NEGLECT TROP D, V12, DOI 10.1371/journal.pntd.0006510
   Dagley A, 2014, ANTIVIR RES, V108, P1, DOI 10.1016/j.antiviral.2014.05.004
   Das T, 2010, PROG NEUROBIOL, V91, P121, DOI 10.1016/j.pneurobio.2009.12.006
   Dash AP, 2013, J VECTOR DIS, V50, P77
   Deng CL, 2016, VIRUSES-BASEL, V8, DOI 10.3390/v8070181
   EDELMAN R, 1979, J INFECT DIS, V140, P708, DOI 10.1093/infdis/140.5.708
   Erasmus JH, 2017, NAT MED, V23, P192, DOI 10.1038/nm.4253
   Forsell K, 1996, EMBO J, V15, P6495, DOI 10.1002/j.1460-2075.1996.tb01040.x
   Forsell K, 2000, EMBO J, V19, P5081, DOI 10.1093/emboj/19.19.5081
   García-Arriaza J, 2014, J VIROL, V88, P3527, DOI 10.1128/JVI.03418-13
   Gardner CL, 2014, PLOS NEGLECT TROP D, V8, DOI 10.1371/journal.pntd.0002719
   Garmashova N, 2007, J VIROL, V81, P2472, DOI 10.1128/JVI.02073-06
   Garoff H, 2004, VIRUS RES, V106, P103, DOI 10.1016/j.virusres.2004.08.008
   Gérardin P, 2014, PLOS NEGLECT TROP D, V8, DOI 10.1371/journal.pntd.0002996
   Hallengärd D, 2014, J VIROL, V88, P2858, DOI 10.1128/JVI.03453-13
   Kumar M, 2012, VACCINE, V30, P6142, DOI 10.1016/j.vaccine.2012.07.072
   Lebedeva I, 1997, J VIROL, V71, P7061, DOI 10.1128/JVI.71.9.7061-7067.1997
   Li P, 2017, THERANOSTICS, V7, P789, DOI 10.7150/thno.18133
   Liu SQ, 2017, VIROL SIN, V32, P511, DOI 10.1007/s12250-017-4059-7
   Liu SQ, 2018, J MED VIROL, V90, P389, DOI 10.1002/jmv.24970
   Lulla V, 2013, J VIROL, V87, P12003, DOI 10.1128/JVI.01960-13
   Mallilankaraman K, 2011, PLOS NEGLECT TROP D, V5, DOI 10.1371/journal.pntd.0000928
   Metz SW, 2013, PLOS NEGLECT TROP D, V7, DOI 10.1371/journal.pntd.0002124
   Morrison TE, 2014, J VIROL, V88, P11644, DOI 10.1128/JVI.01432-14
   Muthumani K, 2008, VACCINE, V26, P5128, DOI 10.1016/j.vaccine.2008.03.060
   Narayanan K, 2003, J VIROL, V77, P2922, DOI 10.1128/JVI.77.5.2922-2927.2003
   Ni P, 2013, VIROLOGY, V446, P123, DOI 10.1016/j.virol.2013.07.023
   Piper A, 2013, J VIROL, V87, P6748, DOI 10.1128/JVI.03357-12
   Plante K, 2011, PLOS PATHOG, V7, DOI 10.1371/journal.ppat.1002142
   Plante KS, 2015, PLOS NEGLECT TROP D, V9, DOI 10.1371/journal.pntd.0004007
   Reed DS, 2014, J VIROL, V88, P12077, DOI 10.1128/JVI.01406-14
   Reynolds TD, 2015, J VIROL, V89, P10407, DOI 10.1128/JVI.01184-15
   ROLLS MM, 1994, CELL, V79, P497, DOI 10.1016/0092-8674(94)90258-5
   Rose NF, 2008, P NATL ACAD SCI USA, V105, P5839, DOI 10.1073/pnas.0800280105
   Rose NF, 2014, P NATL ACAD SCI USA, V111, P16866, DOI 10.1073/pnas.1414991111
   Ruiz-Guillen M, 2016, CELL MOL LIFE SCI, V73, P3897, DOI 10.1007/s00018-016-2230-1
   Schwartz O, 2010, NAT REV MICROBIOL, V8, P491, DOI 10.1038/nrmicro2368
   Taylor A, 2017, MBIO, V8, DOI 10.1128/mBio.01970-16
   Thiboutot MM, 2010, PLOS NEGLECT TROP D, V4, DOI 10.1371/journal.pntd.0000623
   van den Doel P, 2014, PLOS NEGLECT TROP D, V8, DOI 10.1371/journal.pntd.0003101
   van Enter BJD, 2018, AM J TROP MED HYG, V99, P1415, DOI 10.4269/ajtmh.17-0957
   Wang EY, 2011, J VIROL, V85, P9249, DOI 10.1128/JVI.00844-11
   Weger-Lucarelli J, 2014, PLOS NEGLECT TROP D, V8, DOI 10.1371/journal.pntd.0002970
NR 53
TC 37
Z9 39
U1 2
U2 16
PU AMER SOC MICROBIOLOGY
PI WASHINGTON
PA 1752 N ST NW, WASHINGTON, DC 20036-2904 USA
SN 0022-538X
EI 1098-5514
J9 J VIROL
JI J. Virol.
PD AUG
PY 2019
VL 93
IS 15
AR e00504-19
DI 10.1128/JVI.00504-19
PG 16
WC Virology
WE Science Citation Index Expanded (SCI-EXPANDED)
SC Virology
GA IJ3HA
UT WOS:000475793200015
PM 31092567
OA Green Published, Bronze
DA 2025-07-26
ER

PT J
AU Le Tyrant, M
   Bley, D
   Leport, C
   Alfandari, S
   Guégan, JF
AF Le Tyrant, Marion
   Bley, Daniel
   Leport, Catherine
   Alfandari, Serge
   Guegan, Jean-Francois
TI Low to medium-low risk perception for dengue, chikungunya and Zika
   outbreaks by infectious diseases physicians in France, Western Europe
SO BMC PUBLIC HEALTH
LA English
DT Article
DE Chikungunya; Dengue; Zika; Infectious diseases physicians; Risk
   perception; Vector-borne disease; Western Europe
ID REUNION ISLAND; VIRUS; FEVER; EPIDEMIC; AMERICA; TRENDS
AB BackgroundMany tropical countries are currently experiencing dengue (DEN), chikungunya (CHIK) and also more recently Zika (ZIKA) epidemics (particularly in Latin America). Although the risk of transmission and spread of these infections in temperate regions remains a controversial issue, vector-borne diseases have been widely reported in the media and have been the focus of preventive strategies by national and international policy-makers and public health authorities. In this context, we wanted to determine the extent of risk perception in infectious diseases (ID) physicians of the current and future risk of arboviral disease introduction, autochthonous case development and epidemic scenarios in France, Western Europe.MethodsTo this aim, we developed an original standardized questionnaire survey which was disseminated by the French Infectious Diseases Society to ID physician members.ResultsWe found that ID physicians perceived the risk of introduction and outbreak development of DEN, CHIK and ZIKA in France to be low to medium-low. Generalized Linear Model(s) identified medical school training, the extent of professional experience, and awareness of the French national plan regarding arboviral infections as significant predictors for lower risk perception among respondents.ConclusionDespite the fact that arboviral diseases are increasingly being imported into France, sometimes resulting in sporadic autochtonous transmission, French ID physicians do not perceive the risk as high. Better communication and education targeting health professionals and citizens will be needed to enhance the effectiveness of the French national plan to prepare against arboviral diseases.
C1 [Le Tyrant, Marion; Bley, Daniel] Univ Nice Sophia Antipolis, Aix Marseille Univ, Avignon Univ, CNRS,UMR ESPACE 7300, F-13545 Aix En Provence, France.
   [Le Tyrant, Marion; Guegan, Jean-Francois] Univ Montpellier, UMR MIVEGEC, Ctr IRD Montpellier, IRD,CNRS, F-34394 Montpellier 5, France.
   [Leport, Catherine] Univ Paris Diderot, Inserm 1137, UMR 1137, 16 Rue Henri Huchard, F-75870 Paris 18, France.
   [Leport, Catherine] AP HP, Mission COREB Natl, F-75004 Paris, France.
   [Alfandari, Serge] Ctr Hosp Tourcoing, Serv Reanimat & Malad Infect, Tourcoing, France.
   [Guegan, Jean-Francois] Univ Montpellier, UMR ASTRE, INRA, Cirad, Campus Int Baillarguet, F-34980 Montpellier, France.
   [Guegan, Jean-Francois] OneHealth Global Res Programme, Int UN Programme FutureEarth, Montreal, PQ, Canada.
C3 Avignon Universite; Universite Cote d'Azur; Aix-Marseille Universite;
   Centre National de la Recherche Scientifique (CNRS); Institut de
   Recherche pour le Developpement (IRD); Centre National de la Recherche
   Scientifique (CNRS); Universite de Montpellier; Institut National de la
   Sante et de la Recherche Medicale (Inserm); Universite Paris Cite;
   Assistance Publique Hopitaux Paris (APHP); INRAE; CIRAD; Universite de
   Montpellier
RP Guégan, JF (corresponding author), Univ Montpellier, UMR MIVEGEC, Ctr IRD Montpellier, IRD,CNRS, F-34394 Montpellier 5, France.; Guégan, JF (corresponding author), Univ Montpellier, UMR ASTRE, INRA, Cirad, Campus Int Baillarguet, F-34980 Montpellier, France.; Guégan, JF (corresponding author), OneHealth Global Res Programme, Int UN Programme FutureEarth, Montreal, PQ, Canada.
EM marion.letyrant@gmail.com
RI Guegan, Jean-Francois/F-4346-2012; Alfandari, Serge/AAF-2022-2020
OI Guegan, Jean-Francois/0000-0002-7218-107X; Alfandari,
   Serge/0000-0002-9672-725X
FU French programme "Investissement d'Avenir" Labex DRIIHM
   [ANR-11-LABX-0010]; French programme "Investissement d'Avenir" LabEx
   CEBA [ANR-10-LABX-25-01]; LabEx DRIIHM; Institut de Recherche pour le
   Developpement; Institut national de la recherche agronomique; Centre
   National de la Recherche Scientifique; University of Montpellier
FX This study has been financed by two French programmes "Investissement
   d'Avenir" Labex DRIIHM, (ANR-11-LABX-0010) and LabEx CEBA
   (ANR-10-LABX-25-01). Marion Le Tyrant received a 3-years PhD fellowship
   from LabEx DRIIHM. Jean-Francois Guegan is supported by the Institut de
   Recherche pour le Developpement, the Institut national de la recherche
   agronomique, the Centre National de la Recherche Scientifique and
   University of Montpellier. The two LabEx funding bodies did not
   participate to the study design and collection, data analysis and
   interpretation, and in the writing of the paper.
CR [Anonymous], DIS VECTOR CONTROL F
   [Anonymous], TROP DIS TRAVEL MED
   [Anonymous], CAS AUT DENG CONF HE
   [Anonymous], RESULTATS ACTIVITE A
   [Anonymous], B EPIDEMIOL HEBD
   [Anonymous], CHIK DENG ZIK DONN S
   [Anonymous], THESIS
   [Anonymous], ENQUETE NICOLLE 2006
   [Anonymous], 2012, SHS WEB C
   [Anonymous], 2011, EURO SURVEILL
   [Anonymous], TRIBUNES SANTE
   Aubry M, 2015, EMERG INFECT DIS, V21, P724, DOI 10.3201/eid2104.141741
   Bogoch II, 2016, LANCET, V387, P335, DOI 10.1016/S0140-6736(16)00080-5
   Bults M, 2011, BMC PUBLIC HEALTH, V11, DOI 10.1186/1471-2458-11-2
   Calba C., 2018, Bulletin Epidemiologique Hebdomadaire, P504
   Cao-Lormeau VM, 2014, EMERG INFECT DIS, V20, P1085, DOI [10.3201/eid2011.141380, 10.3201/eid2006.140138]
   Corrin T, 2017, TROP MED HEALTH, V45, DOI 10.1186/s41182-017-0061-x
   de Zwart O, 2007, EMERG INFECT DIS, V13, P290, DOI 10.3201/eid1302.060303
   de Zwart O, 2009, INT J BEHAV MED, V16, P30, DOI 10.1007/s12529-008-9008-2
   Delaunay P, 2012, ANN DERMATOL VENER, V139, P396, DOI 10.1016/j.annder.2011.12.005
   Delfraissy JF, 2016, LANCET, V387, P2183, DOI 10.1016/S0140-6736(16)30059-9
   Fauci AS, 2016, NEW ENGL J MED, V374, P601, DOI 10.1056/NEJMp1600297
   Fenetrier E, 2013, Bull Soc Pathol Exot, V106, P193, DOI 10.1007/s13149-013-0295-8
   Fox R., 2019, An R Companion to Applied Regression
   Frank C, 2016, EUROSURVEILLANCE, V21, P13, DOI 10.2807/1560-7917.ES.2016.21.23.30252
   Fréour T, 2016, EUROSURVEILLANCE, V21, P10, DOI 10.2807/1560-7917.ES.2016.21.23.30254
   Fritzell C, 2016, PLOS NEGLECT TROP D, V10, DOI 10.1371/journal.pntd.0005081
   Gallian P, 2017, PLOS NEGLECT TROP D, V11, DOI 10.1371/journal.pntd.0005254
   Gardner LM, 2012, J TROP MED-US, V2012, DOI 10.1155/2012/103679
   Gatherer D, 2016, J GEN VIROL, V97, P269, DOI 10.1099/jgv.0.000381
   Gharbi M, 2011, BMC INFECT DIS, V11, DOI 10.1186/1471-2334-11-166
   Gould EA, 2010, CLIN MICROBIOL INFEC, V16, P1702, DOI 10.1111/j.1469-0691.2010.03386.x
   Guégan JF, 2016, MED MALADIES INFECT, V46, P333, DOI 10.1016/j.medmal.2016.05.002
   Jelinek T, 2009, EUROSURVEILLANCE, V14, P4
   Kajeguka DC, 2017, TROP MED INT HEALTH, V22, P583, DOI 10.1111/tmi.12863
   Keck F., 2010, MONDE GRIPPE
   Likert A., 1932, ARCH PSYCHOL, V22, P55, DOI DOI 10.1037/H0053694
   Manore CA, 2017, PLOS NEGLECT TROP D, V11, DOI 10.1371/journal.pntd.0005255
   Marchand E, 2013, EUROSURVEILLANCE, V18, P3, DOI 10.2807/1560-7917.ES2013.18.50.20661
   Massad E, 2018, SCI REP-UK, V8, DOI 10.1038/s41598-018-22590-5
   Petersen E, 2016, INT J INFECT DIS, V44, P11, DOI 10.1016/j.ijid.2016.02.001
   Piccoli S, 1999, MED MALADIES INFECT, V29, p282S, DOI 10.1016/S0399-077X(00)88265-7
   Quam MB, 2016, J TRAVEL MED, V23, DOI 10.1093/jtm/taw059
   Raude J, 2012, BMJ OPEN, V2, DOI 10.1136/bmjopen-2012-002094
   Rezza G, 2018, J TRAVEL MED, V25, DOI 10.1093/jtm/tay004
   Roiz D, 2015, PLOS NEGLECT TROP D, V9, DOI 10.1371/journal.pntd.0003854
   Schaffner F, 2014, LANCET INFECT DIS, V14, P1271, DOI 10.1016/S1473-3099(14)70834-5
   Scholte EJ, 2007, ECOL CONT VECTOR-BOR, V1, P241
   Semenza JC, 2014, PLOS NEGLECT TROP D, V8, DOI 10.1371/journal.pntd.0003278
   Setbon M, 2008, MED MALADIES INFECT, V38, pS78, DOI 10.1016/S0399-077X(08)72999-8
   Setbon M, 2011, PREV MED, V52, P178, DOI 10.1016/j.ypmed.2010.11.010
   Setbon M, 2008, POPULATION, V63, P555, DOI 10.3917/popu.803.0555
   Succo T., 2016, Bulletin Epidemiologique Hebdomadaire, P328
   van der Weerd W, 2011, BMC PUBLIC HEALTH, V11, DOI 10.1186/1471-2458-11-575
   Cao-Lormeau VM, 2016, EMERG INFECT DIS, V22, P913, DOI 10.3201/eid2205.150547
   Venables W. N., 2013, MODERN APPL STAT S P
   Venturi G, 2016, EUROSURVEILLANCE, V21, P2, DOI 10.2807/1560-7917.ES.2016.21.8.30148
   Wilder-Smith A, 2014, EUROSURVEILLANCE, V19, P6, DOI 10.2807/1560-7917.ES2014.19.8.20718
   Wilder-Smith A, 2018, J TRAVEL MED, V25, DOI 10.1093/jtm/tay044
   Zar J., 2010, BIOSTAT ANAL, V5th
NR 60
TC 5
Z9 5
U1 0
U2 14
PU BMC
PI LONDON
PA CAMPUS, 4 CRINAN ST, LONDON N1 9XW, ENGLAND
EI 1471-2458
J9 BMC PUBLIC HEALTH
JI BMC Public Health
PD JUL 31
PY 2019
VL 19
AR 1014
DI 10.1186/s12889-019-7317-9
PG 12
WC Public, Environmental & Occupational Health
WE Science Citation Index Expanded (SCI-EXPANDED)
SC Public, Environmental & Occupational Health
GA IM5JC
UT WOS:000478029200001
PM 31366341
OA Green Published, gold
DA 2025-07-26
ER

PT J
AU Molkara, S
   Sabourirad, S
   Molooghi, K
AF Molkara, Sara
   Sabourirad, Sara
   Molooghi, Kasra
TI Infectious differential diagnosis of chronic generalized pruritus
   without primary cutaneous lesions: a review of the literature
SO INTERNATIONAL JOURNAL OF DERMATOLOGY
LA English
DT Review
ID HEPATITIS-C; CHIKUNGUNYA FEVER; CLINICAL CLASSIFICATION; POSITIVE
   PATIENTS; SKIN DISEASES; ASSOCIATION; PREVALENCE; MANIFESTATIONS;
   TOXOCARIASIS; POLYOMAVIRUS
AB Pruritus is one of the most common complaints among patients referred to a dermatology clinic. "Chronic generalized pruritus" is described as the sensation of itching on the entire body surface, which lasts at least 6 or more weeks. This symptom can be a disabling phenomenon for patients and may sometimes interfere with daily activities such as sleep. If specific dermatological findings are observed, the physician easily comes to a diagnosis and treats the condition, whereas, when primary lesions are not detected, the diagnosis can become challenging, and some patients have to undergo extensive evaluations. The association between some systemic disorders and chronic generalized pruritus is widely known and confirmed. Many infections have been associated with pruritus, but few are considered to cause chronic generalized pruritus without any characteristic skin lesions. We aimed to gather all the available data on infectious causes of chronic generalized pruritus with no diagnostic cutaneous lesions to assist fellow physicians in the process of evaluation of these challenging cases.
C1 [Molkara, Sara; Sabourirad, Sara] Mashhad Univ Med Sci, Cutaneous Leishmaniasis Res Ctr, Mashhad, Razavi Khorasan, Iran.
   [Molooghi, Kasra] Mashhad Univ Med Sci, Fac Med, Mashhad, Razavi Khorasan, Iran.
C3 Mashhad University of Medical Sciences; Mashhad University of Medical
   Sciences
RP Sabourirad, S (corresponding author), Mashhad Univ Med Sci, Cutaneous Leishmaniasis Res Ctr, Mashhad, Razavi Khorasan, Iran.
EM SabouriradS@mums.ac.ir
RI Sabourirad, Sarvenaz/AAQ-3692-2021; Moolooghy, Kasra/Y-9278-2018
OI Sabourirad, Sara/0000-0001-8151-3200; Moolooghy,
   Kasra/0000-0002-0761-7092
CR Alhmada Y, 2017, WORLD J GASTROENTERO, V23, P743, DOI 10.3748/wjg.v23.i5.743
   Aydingöz IE, 2005, DERMATOLOGY, V211, P170, DOI 10.1159/000086454
   Bakshi A, 2016, HUMAN POLYOMA VIRUS
   Bellanger AP, 2010, BRIT J DERMATOL, V162, P80, DOI 10.1111/j.1365-2133.2009.09411.x
   Blanes M, 2012, INT J STD AIDS, V23, P255, DOI 10.1258/ijsa.2009.009189
   BUCHNESS MR, 1991, CLIN DERMATOL, V9, P111, DOI 10.1016/0738-081X(91)90123-3
   Canavan TN, 2018, AM J TRANSPLANT, V18, P1278, DOI 10.1111/ajt.14634
   Cribier B, 2000, BRIT J DERMATOL, V142, P1249, DOI 10.1046/j.1365-2133.2000.03567.x
   Cribier B, 1998, ACTA DERM-VENEREOL, V78, P355, DOI 10.1080/000155598443051
   Cunha BA, 2016, IDCases, V6, P29, DOI 10.1016/j.idcr.2016.09.003
   Dega H, 1998, ANN DERMATOL VENER, V125, P9
   Elmariah SB, 2018, DERMATOL CLIN, V36, P179, DOI 10.1016/j.det.2018.02.002
   FISHER DA, 1994, J AM ACAD DERMATOL, V30, P629, DOI 10.1016/S0190-9622(94)70072-9
   Fodeman J, 2010, AM J MED, V123, P22, DOI 10.1016/j.amjmed.2009.07.023
   Funkhouser T, 2006, ALL ASTHM P
   Gavignet B, 2008, J AM ACAD DERMATOL, V59, P1031, DOI 10.1016/j.jaad.2008.06.031
   GUMBER SC, 1995, ANN INTERN MED, V123, P615, DOI 10.7326/0003-4819-123-8-199510150-00008
   Ho JH, 2015, J INFECT DIS, V211, P1560, DOI 10.1093/infdis/jiu524
   Humbert P, 2000, DERMATOLOGY, V201, P230, DOI 10.1159/000018493
   KANAZAWA K, 1995, ARCH DERMATOL, V131, P852, DOI 10.1001/archderm.131.7.852
   Kandyil R, 2002, J CUTAN MED SURG, V6, P103, DOI 10.1007/s10227-001-0032-y
   Kaushik SB, 2014, J AM ACAD DERMATOL, V70, P659, DOI 10.1016/j.jaad.2013.12.015
   Kini SP, 2011, ARCH DERMATOL, V147, P1153, DOI 10.1001/archdermatol.2011.178
   Lakshmi V, 2008, CLIN INFECT DIS, V46, P1436, DOI 10.1086/529444
   Lebovics E, 1997, DIGEST DIS SCI, V42, P1094, DOI 10.1023/A:1018865809556
   Matterne U, 2011, ACTA DERM-VENEREOL, V91, P674, DOI 10.2340/00015555-1159
   Meinking TL, 2003, CLIN DERMATOL, V21, P407, DOI 10.1016/j.clindermatol.2003.08.004
   Millington GWM, 2018, BRIT J DERMATOL, V178, P34, DOI 10.1111/bjd.16117
   MURDOCH ME, 1993, BRIT J DERMATOL, V129, P260, DOI 10.1111/j.1365-2133.1993.tb11844.x
   Murdoch ME, 2002, ANN TROP MED PARASIT, V96, P283, DOI 10.1179/000349802125000826
   Nguyen KD, 2017, J AM ACAD DERMATOL, V76, P932, DOI 10.1016/j.jaad.2016.11.035
   Pereira MP, 2019, CURR OPIN PHARMACOL, V46, P1, DOI 10.1016/j.coph.2018.11.007
   Sakurane M, 2002, J DERMATOL, V29, P23, DOI 10.1111/j.1346-8138.2002.tb00160.x
   Schär F, 2013, PLOS NEGLECT TROP D, V7, DOI 10.1371/journal.pntd.0002288
   SHAPIRO RS, 1987, J AM ACAD DERMATOL, V16, P1115, DOI 10.1016/S0190-9622(87)70145-5
   Shiotani A, 2004, ALIMENT PHARM THER, V20, P80, DOI 10.1111/j.1365-2036.2004.01977.x
   Shiotani A, 2001, HELICOBACTER, V6, P60, DOI 10.1046/j.1523-5378.2001.00009.x
   Singh F, 2003, AM J CLIN DERMATOL, V4, P177, DOI 10.2165/00128071-200304030-00004
   Smith SDB, 2018, TRANSPL INFECT DIS, V20, DOI 10.1111/tid.12793
   Ständer S, 2007, ACTA DERM-VENEREOL, V87, P291, DOI 10.2340/00015555-0305
   Tachamo N, 2016, J COMMUNITY HOSP INT, V6, DOI 10.3402/jchimp.v6.32038
   Taubitz W, 2007, CLIN INFECT DIS, V45, pE1, DOI 10.1086/518701
   Thiberville SD, 2013, ANTIVIR RES, V99, P345, DOI 10.1016/j.antiviral.2013.06.009
   Vadlamudi Raja S, 2006, Clin Mol Allergy, V4, P8, DOI 10.1186/1476-7961-4-8
   van der Meijden E, 2013, PLOS ONE, V8, DOI 10.1371/journal.pone.0081078
   Weisshaar E, 2012, ACTA DERM-VENEREOL, V92, P563, DOI 10.2340/00015555-1400
   Wieland U, 2014, J GEN VIROL, V95, P928, DOI 10.1099/vir.0.061259-0
   WOODRING JH, 1994, AM J ROENTGENOL, V162, P537, DOI 10.2214/ajr.162.3.8109492
   Yosipovitch G, 2003, LANCET, V361, P690, DOI 10.1016/S0140-6736(03)12570-6
   Yosipovitch G, 2013, NEW ENGL J MED, V368, P1625, DOI 10.1056/NEJMcp1208814
NR 50
TC 1
Z9 1
U1 0
U2 0
PU WILEY
PI HOBOKEN
PA 111 RIVER ST, HOBOKEN 07030-5774, NJ USA
SN 0011-9059
EI 1365-4632
J9 INT J DERMATOL
JI Int. J. Dermatol.
PD JAN
PY 2020
VL 59
IS 1
BP 30
EP 36
DI 10.1111/ijd.14587
EA JUL 2019
PG 7
WC Dermatology
WE Science Citation Index Expanded (SCI-EXPANDED)
SC Dermatology
GA KD6AM
UT WOS:000479659700001
PM 31364165
OA Bronze
DA 2025-07-26
ER

PT J
AU Vaux, AGC
   Dallimore, T
   Cull, B
   Schaffner, F
   Strode, C
   Pfluger, V
   Murchie, A
   Rea, I
   Newham, Z
   Mcginley, L
   Catton, M
   Gillingham, EL
   Medlock, JM
AF Vaux, A. G. C.
   Dallimore, T.
   Cull, B.
   Schaffner, F.
   Strode, C.
   Pflueger, V
   Murchie, A.
   Rea, I
   Newham, Z.
   Mcginley, L.
   Catton, M.
   Gillingham, E. L.
   Medlock, J. M.
TI The challenge of invasive mosquito vectors in the UK during 2016-2018: a
   summary of the surveillance and control of Aedes albopictus
SO MEDICAL AND VETERINARY ENTOMOLOGY
LA English
DT Article
DE Aedes aegypti; Aedes albopictus; Aedes egg; MALDI-TOF; mosquito;
   mosquito control; mosquito surveillance
ID DIPTERA; AEGYPTI; DENGUE; VIRUS; INFECTION; TEMPERATE; SEPTEMBER;
   CULICIDAE; SURVIVAL; DIAPAUSE
AB Mosquito-borne diseases resulting from the expansion of two key vectors, Aedes aegypti and Aedes albopictus (Diptera: Culicidae), continue to challenge whole regions and continents around the globe. In recent years there have been human cases of disease associated with Chikungunya, dengue and Zika viruses. In Europe, the expansion of Ae. albopictus has resulted in local transmission of Chikungunya and dengue viruses. This paper considers the risk that Ae. aegypti and Ae. albopictus represent for the U.K. and details the results of mosquito surveillance activities. Surveillance was conducted at 34 points of entry, 12 sites serving vehicular traffic and two sites of used tyre importers. The most common native mosquito recorded was Culex pipiens s.l. (Diptera: Culicidae). The invasive mosquito Ae. albopictus was detected on three occasions in southern England (September 2016, July 2017 and July 2018) and subsequent control strategies were conducted. These latest surveillance results demonstrate ongoing incursions of Ae. albopictus into the U.K. via ground vehicular traffic, which can be expected to continue and increase as populations in nearby countries expand, particularly in France, which is the main source of ex-continental traffic.
C1 [Vaux, A. G. C.; Cull, B.; Newham, Z.; Mcginley, L.; Catton, M.; Gillingham, E. L.; Medlock, J. M.] Publ Hlth England, Med Entomol & Zoonoses Ecol Grp, Emergency Response Dept Sci & Technol, Salisbury SP4 0JG, Wilts, England.
   [Dallimore, T.; Strode, C.] Edge Hill Univ, Dept Biol, Ormskirk, England.
   [Schaffner, F.] Francis Schaffner Consultancy, Riehen, Switzerland.
   [Pflueger, V] Mabritec AG, Riehen, Switzerland.
   [Murchie, A.; Rea, I] Agrifood & Biosci Inst, Zool Dept, Belfast, Antrim, North Ireland.
C3 Public Health England; Edge Hill University; Agri-Food & Biosciences
   Institute
RP Vaux, AGC (corresponding author), Publ Hlth England, Med Entomol & Zoonoses Ecol Grp, Emergency Response Dept Sci & Technol, Salisbury SP4 0JG, Wilts, England.
EM Alexander.Vaux@phe.gov.uk
RI ; Strode, Clare/HKF-2568-2023; Cull, Benjamin/AAY-7658-2020; Schaffner,
   Francis/ACN-2326-2022
OI Catton, Matthew/0000-0002-6909-7870; Cull, Benjamin/0000-0001-6814-5669;
   Vaux, Alexander/0000-0003-2463-5660; Strode, Clare/0000-0003-2833-8073;
   Gillingham, Emma/0000-0002-0080-8590
CR [Anonymous], PARASITE VECTOR
   [Anonymous], PARASITE VECTOR
   Ashe P., 1991, Proceedings of the Royal Irish Academy Section B Biological Geological and Chemical Science, V91, P21
   Becker N, 2013, PARASITOL RES, V112, P1787, DOI 10.1007/s00436-012-3230-1
   Becker N, 2010, MOSQUITOES AND THEIR CONTROL, SECOND EDITION, P3, DOI 10.1007/978-3-540-92874-4_1
   Boyer S, 2018, MICROBES INFECT, V20, P646, DOI 10.1016/j.micinf.2018.01.006
   Brown JE, 2011, EMERG INFECT DIS, V17, P2335, DOI 10.3201/eid1712.110992
   Caminade C, 2012, J R SOC INTERFACE, V9, P2708, DOI 10.1098/rsif.2012.0138
   Dallimore T, 2017, PARASITE VECTOR, V10, DOI 10.1186/s13071-017-2251-0
   Delisle E, 2015, EUROSURVEILLANCE, V20, P8, DOI 10.2807/1560-7917.ES2015.20.17.21108
   Eritja R, 2017, SCI REP-UK, V7, DOI 10.1038/s41598-017-12652-5
   *EUR CDCP, 2019, VECT CURR KNOWN DIST
   European Centre for Disease Prevention and Control, 2012, GUID SURV INV MOSQ E
   Gjenero-Margan I, 2011, EUROSURVEILLANCE, V16, P2
   HANSON SM, 1994, J MED ENTOMOL, V31, P192, DOI 10.1093/jmedent/31.2.192
   Harbach RE, 2017, ZOOKEYS, P119, DOI [10.3897/zookeys.671.12477, 10.3897/zookeys.671.12447]
   Ibañez-Justicia A, 2017, PARASITE VECTOR, V10, DOI 10.1186/s13071-017-2555-0
   Kampen H, 2016, EUROSURVEILLANCE, V21, P7, DOI 10.2807/1560-7917.ES.2016.21.47.30407
   Kampen H, 2015, PARASITE VECTOR, V8, DOI 10.1186/s13071-014-0604-5
   Kampen H, 2013, PARASITOL RES, V112, P905, DOI 10.1007/s00436-012-3128-y
   Kotsakiozi P, 2018, PARASITE VECTOR, V11, DOI 10.1186/s13071-018-2933-2
   La Ruche G, 2010, EUROSURVEILLANCE, V15, P2
   Lima A, 2016, AM J TROP MED HYG, V94, P231, DOI 10.4269/ajtmh.15-0351
   LINLEY JR, 1989, J MED ENTOMOL, V26, P510, DOI 10.1093/jmedent/26.6.510
   Lounibos LP, 2003, ANN ENTOMOL SOC AM, V96, P512, DOI 10.1603/0013-8746(2003)096[0512:AEOPDI]2.0.CO;2
   Marchand E, 2013, EUROSURVEILLANCE, V18, P3, DOI 10.2807/1560-7917.ES2013.18.50.20661
   Medlock JM, 2006, J VECTOR ECOL, V31, P292, DOI 10.3376/1081-1710(2006)31[292:AOTPFS]2.0.CO;2
   Medlock JM, 2017, LANCET INFECT DIS, V17, P140, DOI 10.1016/S1473-3099(17)30024-5
   Medlock JM, 2015, LANCET INFECT DIS, V15, P721, DOI 10.1016/S1473-3099(15)70091-5
   Medlock JM, 2012, VECTOR-BORNE ZOONOT, V12, P435, DOI 10.1089/vbz.2011.0814
   MEERS PD, 1986, J HYG-CAMBRIDGE, V97, P185, DOI 10.1017/S0022172400064469
   Met Office, 2019, CLIM SUMM
   Metelmann S, 2019, J R SOC INTERFACE, V16, DOI 10.1098/rsif.2018.0761
   Osório HC, 2018, INT J ENV RES PUB HE, V15, DOI 10.3390/ijerph15040820
   *PUBL HLTH ENGL, 2019, GUID CHIK
   Rezza G, 2007, LANCET, V370, P1840, DOI 10.1016/S0140-6736(07)61779-6
   Roche B, 2015, PLOS ONE, V10, DOI 10.1371/journal.pone.0125600
   Schaffner F., 2001, MOUSTIQUES EUROPE LO
   Schaffner F, 2014, LANCET INFECT DIS, V14, P1271, DOI 10.1016/S1473-3099(14)70834-5
   Schmidt-Chanasit J, 2010, EUROSURVEILLANCE, V15, P2
   Sebesta O, 2012, EUROSURVEILLANCE, V17, P6
   SURTEES G, 1971, B WORLD HEALTH ORGAN, V44, P707
   Vaux Alexander G.C., 2011, European Mosquito Bulletin, V29, P133
   VENTURI G, 2017, EUROSURVEILLANCE, V22
   Zanluca C, 2015, MEM I OSWALDO CRUZ, V110, P569, DOI 10.1590/0074-02760150192
NR 45
TC 19
Z9 19
U1 0
U2 14
PU WILEY
PI HOBOKEN
PA 111 RIVER ST, HOBOKEN 07030-5774, NJ USA
SN 0269-283X
EI 1365-2915
J9 MED VET ENTOMOL
JI Med. Vet. Entomol.
PD DEC
PY 2019
VL 33
IS 4
BP 443
EP 452
DI 10.1111/mve.12396
EA JUL 2019
PG 10
WC Entomology; Veterinary Sciences
WE Science Citation Index Expanded (SCI-EXPANDED)
SC Entomology; Veterinary Sciences
GA JI7QV
UT WOS:000479384200001
PM 31361038
OA Bronze
DA 2025-07-26
ER

PT J
AU Morse, W
   Izenour, K
   McKenzie, B
   Lessard, S
   Zohdy, S
AF Morse, Wayde
   Izenour, Katie
   McKenzie, Benjamin
   Lessard, Sarah
   Zohdy, Sarah
TI Perceptions and practices of mosquito-borne diseases in Alabama - is
   concern where it should be?
SO BMC PUBLIC HEALTH
LA English
DT Article
DE KAP survey; Zika; Chikungunya; West Nile virus; Malaria; Vector control;
   Mosquito ecology
ID INSECTICIDE RESISTANCE; UNITED-STATES; ARBOVIRAL DISEASES;
   AEDES-ALBOPICTUS; VIRUS; TRANSMISSION; EVOLUTION; MALARIA; FEVER
AB BackgroundThe Gulf Coast of the United States is home to mosquito vectors that may spread disease causing pathogens, and environmental conditions that are ideal for the sustained transmission of mosquito-borne pathogens. Understanding public perceptions of mosquito-borne diseases and mosquito prevention strategies is critical for the development of effective vector control strategies and public health interventions. Here, we present a survey conducted in Mobile, Alabama along the Gulf Coast to better understand public perceptions of mosquito-borne diseases, mosquito control activities, and potential risk factors.MethodsUsing Knowledge, Attitude, and Practice (KAPs) assessments, we surveyed populations living in 12 zip codes in Mobile, Alabama using a 7-point Likert scale and frequency assessments. Survey participants were asked about vector control efforts, knowledge of mosquito-borne diseases, and understanding of mosquito ecology and breeding habitats.ResultsOne hundred twenty-six surveys were completed in Mobile, Alabama, revealing that 73% of participants reported being bitten by a mosquito in the last 30days and mosquitoes were frequently seen in their homes. Ninety-four percent of respondents had heard of Zika Virus at the time of the survey, and respondents reported being least familiar with dengue virus and chikungunya virus.ConclusionsChikungunya virus, dengue virus, malaria, West Nile virus, and Zika virus have been documented in the Gulf Coast of the United States. The mosquitoes which vector all of these diseases are presently in the Gulf Coast meaning all five diseases pose a potential risk to human health. The results of this survey emphasize knowledge gaps that public health officials can address to empower the population to reduce their risk of these mosquito-borne diseases. Each species of mosquito has specific preferences for breeding and feeding and there is no one size fits all prevention approach, educating people on the need for a variety of approaches in order to address all species will further empower them to control mosquitoes where they live and further reduce their risk of disease.
C1 [Morse, Wayde; McKenzie, Benjamin; Lessard, Sarah; Zohdy, Sarah] Auburn Univ, Sch Forestry & Wildlife Sci, 602 Duncan Dr, Auburn, AL 36849 USA.
   [Izenour, Katie; Zohdy, Sarah] Auburn Univ, Coll Vet Med, 166 Greene Hall,Pathobiol Rm 161, Auburn, AL 36849 USA.
C3 Auburn University System; Auburn University; Auburn University System;
   Auburn University
RP Morse, W (corresponding author), Auburn Univ, Sch Forestry & Wildlife Sci, 602 Duncan Dr, Auburn, AL 36849 USA.
EM morsewc@auburn.edu
OI Izenour, Katherine/0000-0002-2097-6145; Zohdy, Sarah/0000-0001-5316-0567
CR Alabama Public Health, 2019, MOSQ BORN DIS
   Andrews JM, 1949, AM J PUBLIC HEALTH N, V39, P1592, DOI 10.2105/AJPH.39.12.1592-a
   [Anonymous], 1995, BIOL DIS RELATIONSHI
   Centers for Disease Control and Prevention, 2018, W NIL VIR WEBP
   Centers for Disease Control and Prevention, 2018, FIN CUM MAPS DAT
   Centers for Disease Control and Prevention, 2018, ARB 2018
   Abramides GC, 2011, T ROY SOC TROP MED H, V105, P281, DOI 10.1016/j.trstmh.2011.01.003
   Christophers R., 1960, AEDES AEGYPTI L YELL
   Curren EJ, 2018, MMWR-MORBID MORTAL W, V67, P1137, DOI 10.15585/mmwr.mm6741a1
   Dillman DA, 2009, SOC SCI RES, V38, P3, DOI 10.1016/j.ssresearch.2008.03.007
   Espinoza-Gómez F, 2002, J EPIDEMIOL COMMUN H, V56, P148, DOI 10.1136/jech.56.2.148
   FAUST ERNEST CARROLL, 1951, AMER SCIENTIST, V39, P121
   Fernandez-Garcia MD, 2009, CELL HOST MICROBE, V5, P318, DOI 10.1016/j.chom.2009.04.001
   Graham AS, 2011, EMERG INFECT DIS, V17, P2074, DOI 10.3201/eid1711.110419
   Gubler DJ, 2002, ARCH MED RES, V33, P330, DOI 10.1016/S0188-4409(02)00378-8
   Hubálek Z, 1999, EMERG INFECT DIS, V5, P643, DOI 10.3201/eid0505.990505
   Initiative TPsM, 2018, PRES MAL IN
   Jones CM, 2012, PLOS ONE, V7, DOI 10.1371/journal.pone.0045995
   Kampen H, 2014, PARASITE VECTOR, V7, DOI 10.1186/1756-3305-7-59
   Kasai S, 2011, JPN J INFECT DIS, V64, P217
   Kendrick K, 2014, MMWR-MORBID MORTAL W, V63, P1137
   Komar Nicholas, 2003, Adv Virus Res, V61, P185
   Lenormand T, 1999, NATURE, V400, P861, DOI 10.1038/23685
   Lessler J, 2016, SCIENCE, V353, DOI 10.1126/science.aaf8160
   Levine RS, 2004, J MED ENTOMOL, V41, P607, DOI 10.1603/0022-2585-41.4.607
   Liu NN, 2015, ANNU REV ENTOMOL, V60, P537, DOI 10.1146/annurev-ento-010814-020828
   Mace KE, 2018, MMWR SURVEILL SUMM, V67, P1, DOI 10.15585/mmwr.ss6707a1
   Metsky HC, 2017, NATURE, V546, P411, DOI 10.1038/nature22402
   PATTERSON KD, 1992, SOC SCI MED, V34, P855, DOI 10.1016/0277-9536(92)90255-O
   Rose RI, 2001, EMERG INFECT DIS, V7, P17, DOI 10.3201/eid0701.010103
   Tuteja R, 2007, FEBS J, V274, P4670, DOI 10.1111/j.1742-4658.2007.05997.x
   United States Census Bureau, QUICK FACTS MOB COUN
   Vontas J, 2012, PESTIC BIOCHEM PHYS, V104, P126, DOI 10.1016/j.pestbp.2012.05.008
   World Health Organization, 2022, Dengue and severe dengue
   Zohdy S, 2018, J MED ENTOMOL, V55, P1319, DOI 10.1093/jme/tjy050
NR 35
TC 12
Z9 12
U1 0
U2 2
PU BMC
PI LONDON
PA CAMPUS, 4 CRINAN ST, LONDON N1 9XW, ENGLAND
SN 1471-2458
J9 BMC PUBLIC HEALTH
JI BMC Public Health
PD JUL 23
PY 2019
VL 19
AR 987
DI 10.1186/s12889-019-7308-x
PG 9
WC Public, Environmental & Occupational Health
WE Science Citation Index Expanded (SCI-EXPANDED); Social Science Citation Index (SSCI)
SC Public, Environmental & Occupational Health
GA IL1FO
UT WOS:000477044500007
PM 31337359
OA gold, Green Published
DA 2025-07-26
ER

PT J
AU Tripathy, AS
   Ganu, MA
   Sonam, L
   Alagarasu, K
   Walimbe, AM
   Thanapati, S
   Gupta, P
   Puranik, S
AF Tripathy, Anuradha S.
   Ganu, Mohini A.
   Sonam, Lata
   Alagarasu, K.
   Walimbe, Atul M.
   Thanapati, Subrat
   Gupta, Pooja
   Puranik, Shaila
TI Association of IL1RN VNTR polymorphism with chikungunya
   infection: A study from Western India
SO JOURNAL OF MEDICAL VIROLOGY
LA English
DT Article
DE Chikungunya; genetic polymorphism; genotype; Interleukin 1 receptor
   antagonist; polymerase chain reaction
ID INTERLEUKIN-1 RECEPTOR ANTAGONIST; GENE POLYMORPHISMS; INCREASED RISK;
   VIRUS; IL-1-BETA; CYTOKINE; IL-1RA; SUSCEPTIBILITY; EPIDEMIC
AB Chikungunya, caused by the chikungunya virus (CHIKV) mostly presents as acute and chronic articular inflammatory manifestations. Interleukin 1 receptor antagonist (IL-1RN) is a potent endogenous competitive inhibitor of IL-1 alpha and 1 beta and has an anti-inflammatory role. The present study evaluated the possible association of IL1RN variable number tandem-repeat (VNTR) alleles and genotypes, and CHIKV stimulated IL-1RN cytokine production with resistance and/or susceptibility to chikungunya infection and disease state in 224 patients with chikungunya (61 patients with acute chikungunya and 163 patients with chronic chikungunya) and 355 healthy controls. Polymerase chain reaction, CHIKV stimulated cytokine assay and luminex platform were used for assessing polymorphism and protein levels respectively. The study revealed a significant association of IL1RN*1/*1 genotype under recessive genetic model with the risk of developing chikungunya infection. Our findings also indicated that IL1RN *2 allele under dominant mode was associated with protection to chronic chikungunya. The results also revealed a higher production of IL-1 RN protein in patients with chronic chikungunya. To conclude, the results suggest the association of ILRN VNTR polymorphism and IL-RN protein levels with chronic chikungunya.
C1 [Tripathy, Anuradha S.; Sonam, Lata; Thanapati, Subrat; Gupta, Pooja] ICMR Natl Inst Virol, Hepatitis Grp, 130-1 Sus Rd, Pune 411021, Maharashtra, India.
   [Ganu, Mohini A.] Sanjeevan Hosp, Latur, Maharashtra, India.
   [Alagarasu, K.] ICMR Natl Inst Virol, Degue Chikungunya Grp, Pune, Maharashtra, India.
   [Puranik, Shaila] BJ Med Coll, Dept Pathol, Pune, Maharashtra, India.
   [Puranik, Shaila] Sassoon Gen Hosp, Pune, Maharashtra, India.
   [Walimbe, Atul M.] ICMR Natl Inst Virol, Bioinformat & Data Management Grp, Pune, Maharashtra, India.
C3 Indian Council of Medical Research (ICMR); ICMR - National Institute of
   Virology (NIV); Indian Council of Medical Research (ICMR); ICMR -
   National Institute of Virology (NIV); B.J. Govt. Medical College &
   Sassoon General Hospitals, Pune; Indian Council of Medical Research
   (ICMR); ICMR - National Institute of Virology (NIV)
RP Tripathy, AS (corresponding author), ICMR Natl Inst Virol, Hepatitis Grp, 130-1 Sus Rd, Pune 411021, Maharashtra, India.
EM mishra.anuradha@niv.co.in
RI ; Alagarasu, Kalichamy/C-4879-2017
OI Walimbe, Atul/0000-0002-1044-177X; TRIPATHY,
   ANURADHA/0000-0002-8919-3819
CR Arankalle VA, 2010, PLOS ONE, V5, DOI 10.1371/journal.pone.0013099
   Arend WP, 1998, ANNU REV IMMUNOL, V16, P27, DOI 10.1146/annurev.immunol.16.1.27
   AREND WP, 1991, J CLIN INVEST, V88, P1445, DOI 10.1172/JCI115453
   Borgherini G, 2008, CLIN INFECT DIS, V47, P469, DOI 10.1086/590003
   Chaaitanya IK, 2011, VIRAL IMMUNOL, V24, P265, DOI 10.1089/vim.2010.0123
   Chaaithanya IK, 2016, DNA CELL BIOL, V35, P44, DOI 10.1089/dna.2015.2819
   Chang Aileen Y, 2018, Diseases, V6, DOI 10.3390/diseases6040095
   Chen CC, 2005, INT J EPIDEMIOL, V34, P1310, DOI 10.1093/ije/dyi191
   Chow A, 2011, J INFECT DIS, V203, P149, DOI 10.1093/infdis/jiq042
   Dinarello C. A., 2009, INT REV IMMUNOL, V16, P457
   Dinarello CA, 1996, BLOOD, V87, P2095, DOI 10.1182/blood.V87.6.2095.bloodjournal8762095
   Dutta SK, 2017, VIROLOGY, V511, P207, DOI 10.1016/j.virol.2017.08.009
   El-Omar EM, 2003, GASTROENTEROLOGY, V124, P1193, DOI 10.1016/S0016-5085(03)00157-4
   Fulsundar SR, 2009, J GENET, V88, P123, DOI 10.1007/s12041-009-0019-9
   Ganu Mohini A, 2011, J Assoc Physicians India, V59, P83
   Glas J, 2004, J CLIN ONCOL, V22, P4746, DOI 10.1200/JCO.2004.03.034
   GRANOWITZ EV, 1991, J BIOL CHEM, V266, P14147
   Hacker UT, 2001, CLIN EXP IMMUNOL, V125, P465, DOI 10.1046/j.1365-2249.2001.01621.x
   Her ZS, 2015, EMBO MOL MED, V7, P24, DOI 10.15252/emmm.201404459
   Hoarau JJ, 2010, J IMMUNOL, V184, P5914, DOI 10.4049/jimmunol.0900255
   Hurme M, 1998, EUR J IMMUNOL, V28, P2598, DOI 10.1002/(SICI)1521-4141(199808)28:08<2598::AID-IMMU2598>3.0.CO;2-K
   Kanemoto K, 2000, ANN NEUROL, V47, P571, DOI 10.1002/1531-8249(200005)47:5<571::AID-ANA3>3.3.CO;2-1
   Kulkarni SP, 2017, EUR J CLIN MICROBIOL, V36, P2475, DOI 10.1007/s10096-017-3087-4
   Kumar M, 2012, VACCINE, V30, P6142, DOI 10.1016/j.vaccine.2012.07.072
   Machado JC, 2001, GASTROENTEROLOGY, V121, P823, DOI 10.1053/gast.2001.28000
   NICKLIN MJH, 1994, GENOMICS, V19, P382, DOI 10.1006/geno.1994.1076
   PADBIDRI VS, 1979, J HYG EPID MICROB IM, V23, P445
   Pialoux G, 2007, LANCET INFECT DIS, V7, P319, DOI 10.1016/S1473-3099(07)70107-X
   Powers AM, 2007, J GEN VIROL, V88, P2363, DOI 10.1099/vir.0.82858-0
   Rauseo DM, 2019, ASIAN PAC J TROP MED, V12, P137, DOI 10.4103/1995-7645.254940
   Reiner AP, 2008, ARTERIOSCL THROM VAS, V28, P1407, DOI 10.1161/ATVBAHA.108.167437
   Sam I-C, 2006, Med J Malaysia, V61, P264
   Santtila S, 1998, SCAND J IMMUNOL, V47, P195
   Singh H, 2008, BJOG-INT J OBSTET GY, V115, P633, DOI 10.1111/j.1471-0528.2007.01655.x
   Suhrbier A, 2012, NAT REV RHEUMATOL, V8, P420, DOI 10.1038/nrrheum.2012.64
   TARLOW JK, 1993, HUM GENET, V91, P403
   Thanapati S, 2017, PLOS ONE, V12, DOI 10.1371/journal.pone.0188342
   Thanapati S, 2017, HUM IMMUNOL, V78, P370, DOI 10.1016/j.humimm.2017.02.006
   Thanapati S, 2015, FRONT MICROBIOL, V6, DOI 10.3389/fmicb.2015.00895
   Warlé MC, 2003, LIVER TRANSPLANT, V9, P170, DOI 10.1053/jlts.2002.50014
NR 40
TC 8
Z9 9
U1 0
U2 0
PU WILEY
PI HOBOKEN
PA 111 RIVER ST, HOBOKEN 07030-5774, NJ USA
SN 0146-6615
EI 1096-9071
J9 J MED VIROL
JI J. Med. Virol.
PD NOV
PY 2019
VL 91
IS 11
BP 1901
EP 1908
DI 10.1002/jmv.25546
EA JUL 2019
PG 8
WC Virology
WE Science Citation Index Expanded (SCI-EXPANDED)
SC Virology
GA IY0OA
UT WOS:000479406500001
PM 31294845
DA 2025-07-26
ER

PT J
AU Malik, A
   Dalal, V
   Ankri, S
   Tomar, S
AF Malik, Anjali
   Dalal, Vikram
   Ankri, Serge
   Tomar, Shailly
TI Structural insights into Entamoeba histolytica arginase and
   structure-based identification of novel non-amino acid based inhibitors
   as potential antiamoebic molecules
SO FEBS JOURNAL
LA English
DT Article
DE arginase; crystal structure; Entamoeba histolytica; l-norvaline;
   structure-based drug designing
ID ORNITHINE-DECARBOXYLASE; CHIKUNGUNYA VIRUS; L-ARGININE;
   CRYSTAL-STRUCTURE; LIVER ARGINASE; POLYAMINES; METRONIDAZOLE; MECHANISM;
   GROMACS; TARGET
AB Arginase, the binuclear metalloenzyme, is a potential target for therapeutic intervention in protozoan infections. Entamoeba histolytica infection causes amebiasis which is the second most common cause of protozoan-related human deaths after malaria. Here, we report the crystal structure of E. histolytica arginase (EhArg) in complex with two known inhibitors N-omega-hydroxy-l-arginine (l-NOHA) and l-norvaline, and its product l-ornithine at 1.7, 2.0, and 2.4 angstrom, respectively. Structural and comparative analysis of EhArg-inhibitor complexes with human arginase revealed that despite only 33% sequence identity, the structural determinants of inhibitor recognition and binding are highly conserved in arginases with variation in oligomerization motifs. Knowledge regarding the spatial organization of residues making molecular contacts with inhibitory compounds enabled in the identification of four novel non-amino acid inhibitors, namely irinotecan, argatroban, cortisone acetate, and sorafenib. In vitro testing of the in silico-identified inhibitors using purified enzyme proved that irinotecan, argatroban, cortisone acetate, and sorafenib inhibit EhArg with IC50 value (mm) of 1.99, 2.40, 0.91, and 2.75, respectively, as compared to the known inhibitors l-NOHA and l-norvaline with IC50 value (mm) of 1.57 and 17.9, respectively. The identification of structure-based non-amino acid inhibitory molecules against arginase will be constructive in design and discovery of novel chemical modulators for treating amebiasis by directed therapeutics.
C1 [Malik, Anjali; Dalal, Vikram; Tomar, Shailly] Indian Inst Technol Roorkee, Dept Biotechnol, Roorkee 247667, Uttar Pradesh, India.
   [Ankri, Serge] Technion Israel Inst Technol, Bruce Rappaport Fac Med, Dept Mol Microbiol, Haifa, Israel.
C3 Indian Institute of Technology System (IIT System); Indian Institute of
   Technology (IIT) - Roorkee; Technion Israel Institute of Technology;
   Rappaport Faculty of Medicine
RP Tomar, S (corresponding author), Indian Inst Technol Roorkee, Dept Biotechnol, Roorkee 247667, Uttar Pradesh, India.
EM shailfbt@iitr.ac.in
RI Malik, Anjali/AFQ-5548-2022; Dalal, Vikram/ABD-1970-2020
OI Malik, Anjali/0000-0002-6054-2050; Dalal, Vikram/0000-0002-5000-8903
FU University Grant Commission (UGC); Department of Biotechnology
   [DBT/2015/IIT-R/349]; Indian Council of Medical Research (ICMR)
   [BIC/12(18)/2012]
FX AM thanks University Grant Commission (UGC) and VD thanks the Department
   of Biotechnology (DBT/2015/IIT-R/349) for financial support. AM and VD
   thank Macromolecular Crystallographic Unit (MCU), a Central Facility at
   Institute Instrumentation Centre (IIC), IIT Roorkee for crystallization
   and structure determination. Authors thank Prof Pravindra Kumar,
   Department of Biotechnology IIT Roorkee for computational facilities. ST
   acknowledges Indian Council of Medical Research (ICMR) for the financial
   support (project ref. number BIC/12(18)/2012).
CR Abraham MJ, 2011, J COMPUT CHEM, V32, P2031, DOI 10.1002/jcc.21773
   Aggarwal M, 2017, ANTIVIR RES, V146, P102, DOI 10.1016/j.antiviral.2017.08.015
   Ash DE, 2000, MET IONS BIOL SYST, V37, P407
   Bansal Devendra, 2004, Ann Clin Microbiol Antimicrob, V3, P27, DOI 10.1186/1476-0711-3-27
   Bendesky A, 2002, MUTAT RES-REV MUTAT, V511, P133, DOI 10.1016/S1383-5742(02)00007-8
   Bewley MC, 1999, STRUCT FOLD DES, V7, P435, DOI 10.1016/S0969-2126(99)80056-2
   BIOVIA, 2017, DISCOVERY STUDIO MOD, DOI DOI 10.3389/FGENE.2022.865182
   Birkholtz LM, 2011, BIOCHEM J, V438, P229, DOI 10.1042/BJ20110362
   Bond CS, 1997, STRUCTURE, V5, P277, DOI 10.1016/S0969-2126(97)00185-8
   BOUCHER JL, 1994, BIOCHEM BIOPH RES CO, V203, P1614, DOI 10.1006/bbrc.1994.2371
   Broekhuysen J, 2000, INT J CLIN PHARM TH, V38, P387
   Casero RA, 2009, J MED CHEM, V52, P4551, DOI 10.1021/jm900187v
   Chen VB, 2010, ACTA CRYSTALLOGR D, V66, P12, DOI 10.1107/S0907444909042073
   Christianson DW, 2005, ACCOUNTS CHEM RES, V38, P191, DOI 10.1021/ar040183k
   D'Antonio EL, 2013, ARCH BIOCHEM BIOPHYS, V535, P163, DOI 10.1016/j.abb.2013.03.015
   Dallakyan S, 2015, METHODS MOL BIOL, V1263, P243, DOI 10.1007/978-1-4939-2269-7_19
   Das P, 2010, PLOS PATHOG, V6, DOI 10.1371/journal.ppat.1000899
   Davidson NE, 1999, ENDOCR-RELAT CANCER, V6, P69, DOI 10.1677/erc.0.0060069
   DeLano W.L., 2002, CCP4 Newsl, Protein Crystallogr, V40, P82, DOI DOI 10.1234/12345678
   Di Costanzo L, 2005, P NATL ACAD SCI USA, V102, P13058, DOI 10.1073/pnas.0504027102
   Douguet D, 2010, NUCLEIC ACIDS RES, V38, pW615, DOI 10.1093/nar/gkq322
   El-Nahas AF, 2004, BASIC CLIN PHARMACOL, V94, P226, DOI 10.1111/j.1742-7843.2004.pto940505.x
   Elnekave K, 2003, PARASITE IMMUNOL, V25, P597, DOI 10.1111/j.0141-9838.2004.00669.x
   Emsley P, 2004, ACTA CRYSTALLOGR D, V60, P2126, DOI 10.1107/S0907444904019158
   Evans PR, 2013, ACTA CRYSTALLOGR D, V69, P1204, DOI 10.1107/S0907444913000061
   GILLIN FD, 1984, J PROTOZOOL, V31, P161, DOI 10.1111/j.1550-7408.1984.tb04308.x
   GILMOUR SK, 1992, CARCINOGENESIS, V13, P51, DOI 10.1093/carcin/13.1.51
   GOLDMAN P, 1980, JOHNS HOPKINS MED J, V147, P1
   Heby O, 2007, AMINO ACIDS, V33, P359, DOI 10.1007/s00726-007-0537-9
   HEBY O, 1981, DIFFERENTIATION, V19, P1, DOI 10.1111/j.1432-0436.1981.tb01123.x
   Heby O, 2003, POLYAMINE BIOSYNTHET
   IGARASHI K, 1982, ARCH BIOCHEM BIOPHYS, V219, P438, DOI 10.1016/0003-9861(82)90175-8
   Iyer L R., 2017, World J Clin Infect. Dis, V7, P21, DOI DOI 10.5495/WJCID.V7.I2.21
   Jhingran A, 2008, PLOS NEGLECT TROP D, V2, DOI 10.1371/journal.pntd.0000115
   Kabsch W, 2010, ACTA CRYSTALLOGR D, V66, P125, DOI 10.1107/S0907444909047337
   Kanyo ZF, 1996, NATURE, V383, P554, DOI 10.1038/383554a0
   Khangulov SV, 1998, BIOCHEMISTRY-US, V37, P8539, DOI 10.1021/bi972874c
   Kumari R, 2014, J CHEM INF MODEL, V54, P1951, DOI 10.1021/ci500020m
   LOPATIN AN, 1994, NATURE, V372, P366, DOI 10.1038/372366a0
   Lozano R, 2012, LANCET, V380, P2095, DOI 10.1016/S0140-6736(12)61728-0
   MacKerell AD, 1998, J PHYS CHEM B, V102, P3586, DOI 10.1021/jp973084f
   Malik A, 2018, METALLOMICS, V10, P623, DOI [10.1039/c8mt00002f, 10.1039/C8MT00002F]
   Morris GM, 2009, J COMPUT CHEM, V30, P2785, DOI 10.1002/jcc.21256
   Morris SM, 1997, GENE, V193, P157, DOI 10.1016/S0378-1119(97)00099-1
   Munder M, 2009, BRIT J PHARMACOL, V158, P638, DOI 10.1111/j.1476-5381.2009.00291.x
   Murshudov GN, 1997, ACTA CRYSTALLOGR D, V53, P240, DOI 10.1107/S0907444996012255
   Narwal M, 2018, INT J BIOL MACROMOL, V116, P451, DOI 10.1016/j.ijbiomac.2018.05.007
   O'Boyle NM, 2011, J CHEMINFORMATICS, V3, DOI 10.1186/1758-2946-3-33
   PATCHETT ML, 1991, BIOCHIM BIOPHYS ACTA, V1077, P291, DOI 10.1016/0167-4838(91)90543-9
   Pernow J, 2013, CARDIOVASC RES, V98, P334, DOI 10.1093/cvr/cvt036
   PHILLIPS RW, 1993, CANCER RES, V53, P3723
   Preeti, 2013, PLOS ONE, V8, DOI 10.1371/journal.pone.0053397
   Preeti, 2012, PLOS NEGLECT TROP D, V6, DOI 10.1371/journal.pntd.0001559
   RECZKOWSKI RS, 1994, ARCH BIOCHEM BIOPHYS, V312, P31, DOI 10.1006/abbi.1994.1276
   Ruckenstuhl C, 2009, PLOS ONE, V4, DOI 10.1371/journal.pone.0004592
   Schüttelkopf AW, 2004, ACTA CRYSTALLOGR D, V60, P1355, DOI 10.1107/S0907444904011679
   Sharma R, 2018, VIROLOGY, V515, P223, DOI 10.1016/j.virol.2017.12.020
   Sharma R, 2016, VIROLOGY, V498, P265, DOI 10.1016/j.virol.2016.08.029
   Shishova EY, 2009, BIOCHEMISTRY-US, V48, P121, DOI 10.1021/bi801911v
   Singh H, 2018, BIOCHIMIE, V149, P51, DOI 10.1016/j.biochi.2018.04.004
   Stefanelli C, 2000, BIOCHEM J, V347, P875, DOI 10.1042/0264-6021:3470875
   STEWART DE, 1990, J MOL BIOL, V214, P253, DOI 10.1016/0022-2836(90)90159-J
   Stockis A, 2002, INT J CLIN PHARM TH, V40, P213
   TABOR CW, 1984, ANNU REV BIOCHEM, V53, P749, DOI 10.1146/annurev.bi.53.070184.003533
   Pham TN, 2018, DRUG DISCOV TODAY, V23, P871, DOI 10.1016/j.drudis.2018.01.046
   Truhlar DG, 2007, J COMPUT CHEM, V28, P73, DOI 10.1002/jcc.20529
   Vagin A, 1997, J APPL CRYSTALLOGR, V30, P1022, DOI 10.1107/S0021889897006766
   Van der Spoel D, 2005, J COMPUT CHEM, V26, P1701, DOI 10.1002/jcc.20291
   vansGunsteren WF, 1996, BIOMOLECULAR SIMULAT
   VARGHESE JN, 1994, P NATL ACAD SCI USA, V91, P2785, DOI 10.1073/pnas.91.7.2785
   Vincendeau P, 2003, TRENDS PARASITOL, V19, P9, DOI 10.1016/S1471-4922(02)00010-7
   Volkamer A, 2012, BIOINFORMATICS, V28, P2074, DOI 10.1093/bioinformatics/bts310
   Wallace HM, 2003, POLYAMINE ANALOGUES
   Wu YJ, 2006, J CHEM PHYS, V124, DOI 10.1063/1.2136877
NR 74
TC 36
Z9 36
U1 0
U2 4
PU WILEY
PI HOBOKEN
PA 111 RIVER ST, HOBOKEN 07030-5774, NJ USA
SN 1742-464X
EI 1742-4658
J9 FEBS J
JI FEBS J.
PD OCT
PY 2019
VL 286
IS 20
BP 4135
EP 4155
DI 10.1111/febs.14960
EA JUL 2019
PG 21
WC Biochemistry & Molecular Biology
WE Science Citation Index Expanded (SCI-EXPANDED)
SC Biochemistry & Molecular Biology
GA JF0NA
UT WOS:000476119600001
PM 31199070
OA Bronze
DA 2025-07-26
ER

PT J
AU Figueiredo, LTM
AF Moraes Figueiredo, Luiz Tadeu
TI Human Urban Arboviruses Can Infect Wild Animals and Jump to Sylvatic
   Maintenance Cycles in South America
SO FRONTIERS IN CELLULAR AND INFECTION MICROBIOLOGY
LA English
DT Review
DE yellow fever; arbovirus sylvatic cycle; arbovirus infecting non-human
   primates; arboviruses in brazil; reservoirs and vectors of arboviruses
ID BRAZIL; FEVER; VIRUS; PHYLOGENY; MANAUS
AB The present study shows that the most prominent human arboviruses worldwide (dengue viruses 1, 2, 3, and 4, Chikungunya virus, and Zika virus) can infect wild animals and transfer from urban to sylvatic maintenance cycles in South America, as did the yellow fever virus (YFV) in the past. All these viruses are transmitted by the anthropophilic mosquito Aedes aegypti and cause epidemics throughout Brazil. The YFV is the oldest example of an urban arbovirus that became sylvatic in South America. Currently, the disease is a zoonosis of non-human primates that moves like a wave through the forests of the Brazilian countryside, traveling thousands of kilometers, killing many animals and eventually infecting man. However, since 2016, this zoonotic wave has reached the highly populated areas of Southeast Brazil, producing the largest human outbreak in the past 60 years. As with the YFV, sylvatic cycles may occur with dengue, Chikungunya, and Zika. In order to become sylvatic, arboviruses require an apparently unlikely conjunction of factors to unexpectedly take place. These arboviruses could start to infect sylvatic primates and be transmitted by Haemagogus mosquitoes that inhabit tree canopies. We mention here publications reporting evidence of sylvatic cycles of dengue, Chikungunya, and Zika virus in South America. Indeed, it is almost unfeasible to control these cycles of arboviruses since it is impossible to know where, when or why an arboviral spill-over would occur in wild animals. The sylvatic maintenance cycle could preclude the eradication of an arbovirus. Moreover, an arbovirus in a sylvatic cycle could re-emerge anytime, infecting humans and producing outbreaks. In case of the reemergence of an arbovirus, it is crucial to prevent the occurrence of an urban cycle as a spill-back from the sylvatic cycle.
C1 [Moraes Figueiredo, Luiz Tadeu] Univ Sao Paulo, Sch Med, Sao Paulo, Brazil.
C3 Universidade de Sao Paulo
RP Figueiredo, LTM (corresponding author), Univ Sao Paulo, Sch Med, Sao Paulo, Brazil.
EM ltmfigue@fmrp.usp.br
RI Figueiredo, Luiz/E-3702-2012
FU FAPESP -Sao Paulo Research Foundation [2014/02438-6]
FX FAPESP -Sao Paulo Research Foundation - Grant 2014/02438-6.
CR Althouse BM, 2016, PLOS NEGLECT TROP D, V10, DOI 10.1371/journal.pntd.0005055
   [Anonymous], DENG GUID DIAGN TREA
   Bonotto RM, 2018, F1000Res7, P1730, DOI [10.12688/f1000research.16498.1, DOI 10.12688/F1000RESEARCH.16498.1]
   Brazilian Ministry of Health, 2019, EPIDEMIOLOGICAL B
   Brazilian Ministry of Health, 2018, EPIDEMIOLOGICAL B
   Calderón A, 2019, VECTOR-BORNE ZOONOT, V19, P747, DOI 10.1089/vbz.2018.2324
   Catenacci LS, 2018, ECOHEALTH, V15, P777, DOI 10.1007/s10393-018-1361-2
   Couto-Lima D, 2017, SCI REP-UK, V7, DOI 10.1038/s41598-017-05186-3
   de Thoisy B, 2009, VECTOR-BORNE ZOONOT, V9, P157, DOI 10.1089/vbz.2007.0280
   Figueiredo M. L. G., 2010, VIROL J, V7, P1, DOI [10.1186/1743-422X-7-152, DOI 10.1186/1743-422X-7-152]
   Fioravanti G. H., 2018, HIST FEBRE AMARELA E
   Fonseca B. A. L., 2010, TRATADO INFECTOLOGIA, P397
   Forrester NL, 2012, J VIROL, V86, P2729, DOI 10.1128/JVI.05591-11
   França GVA, 2016, LANCET, V388, P891, DOI 10.1016/S0140-6736(16)30902-3
   Franco O, 1976, HIST FEBRE AMARELA B
   Frierson J. Gordon, 2010, Yale Journal of Biology and Medicine, V83, P77
   Mourao MPG, 2012, VECTOR-BORNE ZOONOT, V12, P42, DOI 10.1089/vbz.2011.0669
   Hanley KA, 2013, INFECT GENET EVOL, V19, P292, DOI 10.1016/j.meegid.2013.03.008
   Kuno G, 1998, J VIROL, V72, P73, DOI 10.1128/JVI.72.1.73-83.1998
   LEE NS, 2019, PLOS NEGLECT TROP D, V13, DOI DOI 10.1371/JOURNAL.PNTD.0007072
   Lopes V., 2017, EM COM BR GERAIS
   Lourenço-de-Oliveira R, 2017, PLOS NEGLECT TROP D, V11, DOI 10.1371/journal.pntd.0005698
   Monath TP, 2015, J CLIN VIROL, V64, P160, DOI 10.1016/j.jcv.2014.08.030
   Figueiredo LTM, 2007, REV SOC BRAS MED TRO, V40, P224, DOI 10.1590/S0037-86822007000200016
   Figueiredo LTM, 2017, REV SOC BRAS MED TRO, V50, P583, DOI 10.1590/0037-8682-0397-2017
   Figueiredo LTM, 2015, REV SOC BRAS MED TRO, V48, P233, DOI 10.1590/0037-8682-0179-2015
   Moreira-Soto A, 2018, CLIN MICROBIOL INFEC, V24, DOI 10.1016/j.cmi.2018.01.026
   Mourao MPG, 2009, EMERG INFECT DIS, V15, P2063, DOI 10.3201/eid1512.090917
   Shearer FM, 2017, LANCET INFECT DIS, V17, P1209, DOI 10.1016/S1473-3099(17)30419-X
   Nunes MRT, 2015, BMC MED, V13, DOI 10.1186/s12916-015-0348-x
   Vasconcelos Pedro Fernando da Costa, 2003, Rev Soc Bras Med Trop, V36, P275
NR 31
TC 42
Z9 43
U1 1
U2 21
PU FRONTIERS MEDIA SA
PI LAUSANNE
PA AVENUE DU TRIBUNAL FEDERAL 34, LAUSANNE, CH-1015, SWITZERLAND
SN 2235-2988
J9 FRONT CELL INFECT MI
JI Front. Cell. Infect. Microbiol.
PD JUL 17
PY 2019
VL 9
AR 259
DI 10.3389/fcimb.2019.00259
PG 6
WC Immunology; Microbiology
WE Science Citation Index Expanded (SCI-EXPANDED)
SC Immunology; Microbiology
GA IJ5DL
UT WOS:000475922900001
PM 31380302
OA Green Published, gold
DA 2025-07-26
ER

PT J
AU Jaworski, L
   Jansen, S
   Pfitzner, WP
   Beck, M
   Becker, N
   Schmidt-Chanasit, J
   Kiel, E
   Lühken, R
AF Jaworski, Linda
   Jansen, Stephanie
   Pfitzner, Wolf Peter
   Beck, Matthias
   Becker, Norbert
   Schmidt-Chanasit, Jonas
   Kiel, Ellen
   Luehken, Renke
TI Comparative analysis of subsampling methods for large mosquito samples
SO PARASITES & VECTORS
LA English
DT Article
DE Mosquito surveillance; Large mosquito samples; Subsampling
ID CHIKUNGUNYA VIRUS; POPULATIONS; OUTBREAK; DIPTERA
AB BackgroundThe analysis of large mosquito samples is expensive and time-consuming, delaying the efficient timing of vector control measurements. Processing a fraction of a sample using a subsampling method can significantly reduce the processing effort. However, a comprehensive evaluation of the reliability of different subsampling methods is missing.MethodsA total of 23 large mosquito samples (397-4713 specimens per sample) were compared in order to evaluate five subsampling methods for the estimation of the number of specimens and species: area, volume, weight, selection of 200 random specimens and analyses with an image processing software. Each sample was distributed over a grid paper (21.0x29.7cm; 25 grid cells of 4.2x5.9cm) with 200 randomly distributed points. After taking pictures, mosquito specimens closest to each of the 200 points on the paper were selected. All mosquitoes per grid cell were identified by morphology and transferred to scaled tubes to estimate the volume. Finally, the fresh and dry weights were determined.ResultsThe estimated number of specimens and species did not differ between the area-, volume- and weight-based method. Subsampling 20% of the sample gave an error rate of approximately 12% for the number of specimens, 6% for the proportion of the most abundant species and between 6-40% for the number of species per sample. The error for the estimated number of specimens using the picture processing software ImageJ gave a similar error rate when analyzing 15-20% of the total sample. By using 200 randomly selected specimens it was possible to give a precise estimation of the proportion of the most abundant species (r=0.97, P<0.001), but the number of species per sample was underestimated by 28% on average. Selecting adjacent grid cells instead of sampling randomly chosen grid cells and using dry weight instead of wet weight did not increase the accuracy of estimates.ConclusionsDifferent subsampling methods have various advantages and disadvantages. However, the area-based analysis of 20% of the sample is probably the most suitable approach for most kinds of mosquito studies, giving sufficiently precise estimations of the number of specimens and species, which is slightly less laborious compared to the other methods tested.
C1 [Jaworski, Linda; Kiel, Ellen] Carl von Ossietzky Univ Oldenburg, Oldenburg, Germany.
   [Jaworski, Linda; Jansen, Stephanie; Schmidt-Chanasit, Jonas; Luehken, Renke] Bernhard Nocht Inst Trop Med, WHO Collaborating Ctr Arbovirus & Hemorrhag Fever, Hamburg, Germany.
   [Pfitzner, Wolf Peter; Beck, Matthias; Becker, Norbert] German Mosquito Control Assoc KABS, Waldsee, Germany.
   [Schmidt-Chanasit, Jonas] Ctr Infect Res DZIF, Partner Site Hamburg Lubeck Borstel Riems, Hamburg, Germany.
C3 Carl von Ossietzky Universitat Oldenburg; Leibniz Association; Bernhard
   Nocht Institut fur Tropenmedizin; German Center for Infection Research
RP Jaworski, L (corresponding author), Carl von Ossietzky Univ Oldenburg, Oldenburg, Germany.; Jaworski, L; Lühken, R (corresponding author), Bernhard Nocht Inst Trop Med, WHO Collaborating Ctr Arbovirus & Hemorrhag Fever, Hamburg, Germany.
EM linda.jaworski1@uni-oldenburg.de
RI Lühken, Renke/A-2263-2013
FU German Federal Ministry of Food and Agriculture (BMEL) through the
   Federal Office for Agriculture and Food (BLE) [28-1-91.045-15,
   28-1-91.043-15]
FX This work was financially supported by the German Federal Ministry of
   Food and Agriculture (BMEL) through the Federal Office for Agriculture
   and Food (BLE) (Grant Numbers 28-1-91.045-15 and 28-1-91.043-15).
CR [Anonymous], BIORXIV
   [Anonymous], THESIS
   [Anonymous], MOSQ NEWS
   [Anonymous], N TERRITORY DIS CONT
   [Anonymous], THESIS
   [Anonymous], B MOSQ CONTROL ASS A
   [Anonymous], 2017, CLUST AUT CHIK CAS F
   Auguie B., 2017, "gridExtra: Miscellaneous Functions for "Grid" Graphics"
   Bache SM., 2022, magrittr: A Forward-Pipe Operator for R. R package version 2.0.3
   Barbour MT, 1996, J N AM BENTHOL SOC, V15, P386, DOI 10.2307/1467285
   Becker N, 2010, MOSQUITOES AND THEIR CONTROL, SECOND EDITION, P3, DOI 10.1007/978-3-540-92874-4_1
   Bisevac L, 2009, J AM MOSQUITO CONTR, V25, P58, DOI 10.2987/08-5814.1
   Bonilauri P, 2008, EMERG INFECT DIS, V14, P852, DOI 10.3201/eid1405.071144
   Burkett-Cadena ND, 2015, ACTA TROP, V149, P254, DOI 10.1016/j.actatropica.2015.06.019
   Delisle E, 2015, EUROSURVEILLANCE, V20, P8, DOI 10.2807/1560-7917.ES2015.20.17.21108
   Dogramaci M, 2010, J INSECT SCI, V10, DOI 10.1673/031.010.2501
   Gilbert JDJ, 2011, FLA ENTOMOL, V94, P964, DOI 10.1653/024.094.0433
   Grandadam M, 2011, EMERG INFECT DIS, V17, P910, DOI 10.3201/eid1705.101873
   Henderson JP, 2006, J AM MOSQUITO CONTR, V22, P401, DOI 10.2987/8756-971X(2006)22[401:AAOTEO]2.0.CO;2
   Hoekman D, 2016, ECOSPHERE, V7, DOI 10.1002/ecs2.1320
   Jacups S, 2011, J VECTOR ECOL, V36, P292, DOI 10.1111/j.1948-7134.2011.00169.x
   Jacups SP, 2015, J VECTOR ECOL, V40, P277, DOI 10.1111/jvec.12165
   Janousek TE, 2006, J AM MOSQUITO CONTR, V22, P47, DOI 10.2987/8756-971X(2006)22[47:SVIAAS]2.0.CO;2
   Jeffery JA, 2002, AUST J ENTOMOL, V41, P329, DOI 10.1046/j.1440-6055.2002.00317.x
   Kennen JG, 1999, J AM WATER RESOUR AS, V35, P939, DOI 10.1111/j.1752-1688.1999.tb04186.x
   Kesavaraju B, 2012, J AM MOSQUITO CONTR, V28, P330, DOI 10.2987/12-6254R.1
   Kurucz Nina, 2005, Arbovirus Research in Australia, V9, P188
   Lühken R, 2014, PARASITE VECTOR, V7, DOI 10.1186/1756-3305-7-268
   Lundström JO, 1999, J VECTOR ECOL, V24, P1
   Moulton I.I., 2000, METHODS ANAL US GEOL
   Osborne CJ, 2014, MED VET ENTOMOL, V28, P461, DOI 10.1111/mve.12060
   Protopopoff N, 2013, MALARIA J, V12, DOI 10.1186/1475-2875-12-149
   Reinert W. C., 1989, Proceedings - Annual Meeting, New Jersey Mosquito Control Organization, Inc., V76, P17
   Rey JR, 2006, J AM MOSQUITO CONTR, V22, P198, DOI 10.2987/8756-971X(2006)22[198:MPFFCT]2.0.CO;2
   Rezza G, 2007, LANCET, V370, P1840, DOI 10.1016/S0140-6736(07)61779-6
   Rueden CT, 2017, BMC BIOINFORMATICS, V18, DOI 10.1186/s12859-017-1934-z
   Ryan PA, 2004, J MED ENTOMOL, V41, P1143, DOI 10.1603/0022-2585-41.6.1143
   SAMPLE BE, 1993, AM MIDL NAT, V129, P234, DOI 10.2307/2426503
   Schäfer ML, 2008, J VECTOR ECOL, V33, P150, DOI 10.3376/1081-1710(2008)33[150:COMDCP]2.0.CO;2
   Slotved HC, 1996, VET PARASITOL, V63, P237, DOI 10.1016/0304-4017(95)00916-7
   Smith JP, 2010, J AM MOSQUITO CONTR, V26, P43, DOI 10.2987/09-5941.1
   Steiger DBM, 2016, PARASITE VECTOR, V9, DOI 10.1186/s13071-016-1675-2
   Steiger DM, 2012, J VECTOR ECOL, V37, P69, DOI 10.1111/j.1948-7134.2012.00201.x
   Stien A, 2005, PARASITOLOGY, V130, P99, DOI 10.1017/S0031182004006298
   STRICKLAND A. H., 1954, PLANT PATHOL, V3, P73, DOI 10.1111/j.1365-3059.1954.tb00698.x
   Van Ark H., 1975, Phytophylactica, V7, P1
   Vazeille M, 2007, PLOS ONE, V2, DOI 10.1371/journal.pone.0001168
   Venturi G, 2017, EUROSURVEILLANCE, V22, P11, DOI 10.2807/1560-7917.ES.2017.22.39.17-00646
   Wickham H., 2019, ggplot2: Elegant Graphics for Data Analysis
   Wickham H, 2011, J STAT SOFTW, V40, P1, DOI 10.18637/jss.v040.i01
   Wilke C.O., 2015, Cowplot: Streamlined Plot Theme and Plot Annotations for "Ggplot2
   Yang GJ, 2009, PLOS NEGLECT TROP D, V3, DOI 10.1371/journal.pntd.0000385
NR 52
TC 4
Z9 4
U1 0
U2 4
PU BMC
PI LONDON
PA CAMPUS, 4 CRINAN ST, LONDON N1 9XW, ENGLAND
SN 1756-3305
J9 PARASITE VECTOR
JI Parasites Vectors
PD JUL 16
PY 2019
VL 12
AR 354
DI 10.1186/s13071-019-3606-5
PG 9
WC Parasitology; Tropical Medicine
WE Science Citation Index Expanded (SCI-EXPANDED)
SC Parasitology; Tropical Medicine
GA IJ4IB
UT WOS:000475866600001
PM 31311590
OA Green Published, gold
DA 2025-07-26
ER

PT J
AU Kumar, M
   Topno, RK
   Dikhit, MR
   Bhawana,
   Sahoo, GC
   Madhukar, M
   Pandey, K
   Das, P
AF Kumar, Maneesh
   Topno, Roshan Kamal
   Dikhit, Manas Ranjan
   Bhawana
   Sahoo, Ganesh Chandra
   Madhukar, Major
   Pandey, Krishna
   Das, Pradeep
TI Molecular docking studies of chloroquine and its derivatives against
   P23<SUP>pro-zbd</SUP> domain of chikungunya virus: Implication in
   designing of novel therapeutic strategies
SO JOURNAL OF CELLULAR BIOCHEMISTRY
LA English
DT Article
DE chemotherapeutic drug; chikungunya virus; didesethyl chloroquine
   hydroxyacetamide; domains; LibDock; P23pro-zbd
ID QUALITY-OF-LIFE; PROTEIN; PREDICTION; INFECTION; DONOVANI; HGPRT
AB The arthropod-transmitted chikungunya virus has emerged as an epidemic menace that causes debilitating polyarthritis. With this life-threatening impact on humans, the possible treatment requires to cure the viral infectivity. But, devoid of any vaccine against the chikungunya virus (CHIKV), there is a need to develop a novel chemotherapeutic strategy to treat this noxious infection. CHIKV carries highly compact P23(pro-zbd) structure that possesses potential RNA-binding surface domains which extremely influences the use of RNA template during genome replication at the time of infection and pathogenesis. Therefore, computational approaches were used to explore the novel small molecule inhibitors targeting P23(pro-zbd) domain. The tertiary structure was modeled and optimized using in silico approaches. The results obtained from PROCHECK (93.1% residues in favored regions), ERRAT (87.480 overall model quality) and ProSA (Z-score: -11.72) revealed the reliability of the proposed model. Interestingly, a previously reported inhibitor, chloroquine possesses good binding affinities with the target domain. In-depth analysis revealed that chloroquine derivatives such as didesethyl chloroquine hydroxyacetamide, cletoquine, hydroxychloroquine exhibited a better binding affinity. Notably, MD simulation analysis exhibited that Thr1312, Ala1355, Ala1356, Asn1357, Asp1364, Val1366, Cys1367, Ala1401, Gly1403, Ser1443, Tyr1444, Gly1445, Asn1459, and Thr1463 residues are the key amino acid responsible for stable ligand-protein interaction. The results obtained from this study provide new insights and advances the understanding to develop a new approach to consider effective and novel drug against chikungunya. However, a detailed in vivo study is required to explore its drug likeliness against this life-threatening disease.
C1 [Kumar, Maneesh; Bhawana] ICMR Rajendra Mem Res Inst Med Sci, Dept Virol, Patna, Bihar, India.
   [Topno, Roshan Kamal] ICMR Rajendra Mem Res Inst Med Sci, Dept Epidemiol, Patna, Bihar, India.
   [Dikhit, Manas Ranjan; Sahoo, Ganesh Chandra] ICMR Rajendra Mem Res Inst Med Sci, Dept Bioinformat, Patna, Bihar, India.
   [Madhukar, Major; Pandey, Krishna] ICMR Rajendra Mem Res Inst Med Sci, Dept Clin Med, Patna, Bihar, India.
   [Das, Pradeep] ICMR Rajendra Mem Res Inst Med Sci, Dept Mol Biol, Patna 800007, Bihar, India.
C3 Indian Council of Medical Research (ICMR); ICMR - Rajendra Memorial
   Research Institute of Medical Sciences (RMRI); Indian Council of Medical
   Research (ICMR); ICMR - Rajendra Memorial Research Institute of Medical
   Sciences (RMRI); Indian Council of Medical Research (ICMR); ICMR -
   Rajendra Memorial Research Institute of Medical Sciences (RMRI); Indian
   Council of Medical Research (ICMR); ICMR - Rajendra Memorial Research
   Institute of Medical Sciences (RMRI); Indian Council of Medical Research
   (ICMR); ICMR - Rajendra Memorial Research Institute of Medical Sciences
   (RMRI)
RP Das, P (corresponding author), ICMR Rajendra Mem Res Inst Med Sci, Dept Mol Biol, Patna 800007, Bihar, India.
EM drpradeep.das@gmail.com
RI Pandey, Krishna/LNP-3787-2024; Dikhit, Manas/F-1293-2015; Kumar,
   Maneesh/AAH-2524-2021; dikhit, manas/F-1293-2015
OI Dikhit, Manas/0000-0002-9131-8975; Pandey, Krishna/0000-0001-5930-2458;
   Kumar, Maneesh/0000-0002-0231-7162; sahoo, ganesh/0000-0002-3560-9815; 
CR Abraham Mark James, 2015, SoftwareX, V1-2, P19, DOI 10.1016/j.softx.2015.06.001
   ABUBAKAR F, 2018, VIRUSES-BASEL, V10, DOI DOI 10.3390/V10020071
   Altschul SF, 1997, NUCLEIC ACIDS RES, V25, P3389, DOI 10.1093/nar/25.17.3389
   Ansari MY, 2016, INT J BIOL MACROMOL, V83, P78, DOI 10.1016/j.ijbiomac.2015.11.051
   Ansari MY, 2012, INT J BIOL MACROMOL, V50, P637, DOI 10.1016/j.ijbiomac.2012.01.010
   de Brito CAA, 2017, REV SOC BRAS MED TRO, V50, P585, DOI 10.1590/0037-8682-0479-2016
   Atkins Gregory J., 2008, Expert Reviews in Molecular Medicine, V10, P1, DOI 10.1017/S1462399408000859
   Beg Md Amjad, 2018, Advances in Bioinformatics, V2018, P6152014, DOI 10.1155/2018/6152014
   Berman HM, 2000, NUCLEIC ACIDS RES, V28, P235, DOI 10.1093/nar/28.1.235
   Dikhit M.R., 2009, Int J Biomet Bioinform, V3, P59, DOI DOI 10.1016/J.BIOPHA.2016.02.049
   Dikhit MR, 2018, GENE REP, V10, P17, DOI 10.1016/j.genrep.2017.10.010
   Dikhit MR, 2016, INFECT GENET EVOL, V45, P187, DOI 10.1016/j.meegid.2016.08.037
   Dikhit MR, 2014, DATABASE-OXFORD, DOI 10.1093/database/bau078
   Garmashova N, 2006, J VIROL, V80, P5686, DOI 10.1128/JVI.02739-05
   Gould EA, 2009, T ROY SOC TROP MED H, V103, P109, DOI 10.1016/j.trstmh.2008.07.025
   Guzzo L, 2008, NATURE, V451, P541, DOI 10.1038/nature06555
   Hallengärd D, 2014, J VIROL, V88, P2858, DOI 10.1128/JVI.03453-13
   Henss L, 2018, VIRUSES-BASEL, V10, DOI 10.3390/v10110592
   Hwang JH, 2018, GUT LIVER, V12, P1, DOI 10.5009/gnl17503
   Jain Jaspreet, 2017, F1000Res, V6, P1601, DOI 10.12688/f1000research.12301.2
   Kant V, 2018, INT J INFECT DIS, V73, P301, DOI 10.1016/j.ijid.2018.04.4100
   Koziara KB, 2014, J COMPUT AID MOL DES, V28, P221, DOI 10.1007/s10822-014-9713-7
   Kumar GK, 2015, CHIN J INTEGR MED, V21, P445, DOI 10.1007/s11655-014-1764-z
   Kumar M, 2017, J APPL PHARM SCI, V7, P89, DOI [10.7324/JAPS.2017.70714, DOI 10.7324/JAPS.2017.70714]
   Kumar M, 2017, LETT DRUG DES DISCOV, V14, P811, DOI 10.2174/1570180814666170203144914
   LANI R, 2015, SCI REP-UK, V5, DOI DOI 10.1038/SREP11421
   Mahato JP, 2017, J PHARM BIOALLIED SC, V9, P99, DOI 10.4103/jpbs.JPBS_241_16
   Marchler-Bauer A, 2015, NUCLEIC ACIDS RES, V43, pD222, DOI 10.1093/nar/gku1221
   Marimoutou C, 2012, MEDICINE, V91, P212, DOI 10.1097/MD.0b013e318260b604
   Rodriguez-Morales AJ, 2017, RHEUMATOL INT, V37, P1757, DOI 10.1007/s00296-017-3795-1
   Rout AK, 2018, J MOL GRAPH MODEL, V81, P175, DOI 10.1016/j.jmgm.2018.02.002
   Sahoo BR, 2015, AMINO ACIDS, V47, P381, DOI 10.1007/s00726-014-1872-2
   Sahoo BR, 2013, BIOMED RES INT, V2013, DOI 10.1155/2013/185282
   Sahoo G. C, 2009, J PROTEOM BIOINFORM, V2, P32
   Sahoo GC, 2014, LETT DRUG DES DISCOV, V11, P211
   Sahoo GC, 2008, BIOINFORMATION, V3, P1
   SAISAWANG C, 2015, BIOSCIENCE REP 3, V35, DOI DOI 10.1042/BSR20150086
   Seyler T, 2010, T ROY SOC TROP MED H, V104, P133, DOI 10.1016/j.trstmh.2009.07.014
   Shin G, 2012, P NATL ACAD SCI USA, V109, P16534, DOI 10.1073/pnas.1210418109
   SHIRAKO Y, 1994, J VIROL, V68, P1874, DOI 10.1128/JVI.68.3.1874-1885.1994
   Sindhuprava Rana Sindhuprava Rana, 2017, Journal of Applied Pharmaceutical Science, V7, P179
   SOUMAHORO MK, 2011, PLOS NEGLECT TROP D, V5, DOI DOI 10.1371/JOURNAL.PNTD.0001197
   VINCENT MJ, 2005, VIROL J, V2, DOI DOI 10.1186/1743-422X-2-69
   Weaver SC, 2012, EXPERT REV VACCINES, V11, P1087, DOI [10.1586/erv.12.84, 10.1586/ERV.12.84]
   Webb Benjamin, 2014, Curr Protoc Bioinformatics, V47, DOI [10.1002/cpps.20, 10.1002/cpbi.3, 10.1002/0471250953.bi0506s15, 10.1002/0471140864.ps0209s50, 10.1002/0471250953.bi0506s47]
   Wiederstein M, 2007, NUCLEIC ACIDS RES, V35, pW407, DOI 10.1093/nar/gkm290
NR 46
TC 7
Z9 7
U1 1
U2 6
PU WILEY
PI HOBOKEN
PA 111 RIVER ST, HOBOKEN 07030-5774, NJ USA
SN 0730-2312
EI 1097-4644
J9 J CELL BIOCHEM
JI J. Cell. Biochem.
PD OCT
PY 2019
VL 120
IS 10
BP 18298
EP 18308
DI 10.1002/jcb.29139
EA JUL 2019
PG 11
WC Biochemistry & Molecular Biology; Cell Biology
WE Science Citation Index Expanded (SCI-EXPANDED)
SC Biochemistry & Molecular Biology; Cell Biology
GA IU4IQ
UT WOS:000476031200001
PM 31310373
DA 2025-07-26
ER

PT J
AU Marini, F
   Caputo, B
   Pombi, M
   Travaglio, M
   Montarsi, F
   Drago, A
   Rosà, R
   Manica, M
   della Torre, A
AF Marini, Francesca
   Caputo, Beniamino
   Pombi, Marco
   Travaglio, Manuela
   Montarsi, Fabrizio
   Drago, Andrea
   Rosa, Roberto
   Manica, Mattia
   della Torre, Alessandra
TI Estimating Spatio-Temporal Dynamics of Aedes Albopictus Dispersal
   to Guide Control Interventions in Case of Exotic Arboviruses in
   Temperate Regions
SO SCIENTIFIC REPORTS
LA English
DT Article
ID DIPTERA-CULICIDAE; CHIKUNGUNYA; MOSQUITOS; SURVIVAL
AB The increasing number of exotic arbovirus cases imported in Europe and the 2017 chikungunya outbreak in central/southern Italy highlight the urgency of evidence-based outbreak management plans to predict, prevent or interrupt spreading of these arboviruses to non-endemic countries in temperate regions. We here present the results of three mark-release-recapture experiments conducted in a peri-urban area of North-East Italy to estimate the spatio-temporal dynamics of the dispersal of Aedes albopictus females looking for oviposition sites. The Flight Range of 90% of the mosquito population (FR90) was found to exceed 200 m, consistently with data obtained from a previous study conducted in a highly urbanised area in Rome (Central Italy). Modelling results showed that dispersal can be so rapid that insecticide spraying within a 200m-radius around a potential infected case leaves >10% probability that a potentially infected mosquito escapes the treatment, even if this is carried out after only 2-3 days since the importation of a viremic case. These data provide evidence in favour of an update of guidelines for the control of exotic autochthonous arbovirus transmission in temperate areas and highlight the need of effective surveillance approaches and rapid response to contain the risks associated to imported viremic cases.
C1 [Marini, Francesca; Caputo, Beniamino; Pombi, Marco; della Torre, Alessandra] Sapienza Univ Roma, Dipartimento Sanita Pubbl & Malattie Infett, Piazzale Aldo Moro 5, I-00185 Rome, Italy.
   [Travaglio, Manuela] Univ Padua, Dipartimento Biol, Viale G Colombo 3, I-35121 Padua, Italy.
   [Montarsi, Fabrizio] Ist Zooprofilatt Sperimentale Venezie, Viale Univ 10, I-35020 Legnaro, PD, Italy.
   [Drago, Andrea] ENTOSTUDIO Srl, Viale Lavoro 66, I-35020 Ponte San Nicole, PD, Italy.
   [Rosa, Roberto; Manica, Mattia] Fdn Edmund Mach, Res & Innovat Ctr, Dept Biodivers & Mol Ecol, Via E Mach 1, I-38010 San Michele All Adige, Italy.
   [Rosa, Roberto] Univ Trento, Ctr Agr Food Environm, I-38010 San Michele All Adige, Trento, Italy.
   [Marini, Francesca] Biotechnol & Biol Control Agcy BBCA Onlus, Via Angelo Signorelli 105, I-00123 Rome, Italy.
C3 Sapienza University Rome; University of Padua; IZS delle Venezie;
   Fondazione Edmund Mach; University of Trento
RP della Torre, A (corresponding author), Sapienza Univ Roma, Dipartimento Sanita Pubbl & Malattie Infett, Piazzale Aldo Moro 5, I-00185 Rome, Italy.
EM ale.dellatorre@uniroma1.it
RI ; Pombi, Marco/JBR-7922-2023; Marini, Francesca/AAE-9300-2020; Caputo,
   Beniamino/I-2880-2015; Rosa, Roberto/B-8562-2011
OI MANICA, MATTIA/0000-0003-3709-1199; Pombi, Marco/0000-0002-4382-9922;
   DELLA TORRE, Alessandra/0000-0001-7054-0027; Marini,
   Francesca/0000-0002-7207-5891; Rosa, Roberto/0000-0002-8655-2230; 
CR Ajelli M, 2017, PLOS NEGLECT TROP D, V11, DOI 10.1371/journal.pntd.0005851
   [Anonymous], FEMS MICROBIOLOGY LE
   [Anonymous], 16 AVR METT JOUR GUI
   [Anonymous], EUROSURVEILLANCE
   [Anonymous], GUIDELINES ROUTINE C
   [Anonymous], PIAN NAZ SORV RISP A
   [Anonymous], IMPORTED CHIKUNGUNYA
   [Anonymous], MOSQUITO ECOLOGY FIE
   [Anonymous], R FOUND STAT COMPUT
   [Anonymous], HIGHLAND STAT BEGINN
   BONNET DD, 1946, AM J TROP MED, V26, P465, DOI 10.4269/ajtmh.1946.s1-26.465
   Calba C, 2017, EUROSURVEILLANCE, V22, P5, DOI 10.2807/1560-7917.ES.2017.22.39.17-00647
   Davis TJ, 2016, J MED ENTOMOL, V53, P31, DOI 10.1093/jme/tjv170
   Epelboin Y, 2017, PLOS NEGLECT TROP D, V11, DOI 10.1371/journal.pntd.0005933
   Facchinelli L, 2007, MED VET ENTOMOL, V21, P183, DOI 10.1111/j.1365-2915.2007.00680.x
   Fortuna, 2017, EURO SURVEILL, V22
   Hawley W.A., 1988, Journal of the American Mosquito Control Association, V4, P1
   Honório NA, 2003, MEM I OSWALDO CRUZ, V98, P191, DOI 10.1590/S0074-02762003000200005
   Lacroix R, 2009, J MED ENTOMOL, V46, P1117, DOI 10.1603/033.046.0519
   Liew C, 2004, MED VET ENTOMOL, V18, P351, DOI 10.1111/j.0269-283X.2004.00517.x
   LILLIE TH, 1981, CAN ENTOMOL, V113, P419, DOI 10.4039/Ent113419-5
   Luksic B, 2017, INT MED CASE REP J, V10, P117, DOI 10.2147/IMCRJ.S130210
   Maciel-De-Freitas R, 2006, J MED ENTOMOL, V43, P1112, DOI 10.1603/0022-2585(2006)43[1112:MODVBT]2.0.CO;2
   Marini F, 2010, MED VET ENTOMOL, V24, P361, DOI 10.1111/j.1365-2915.2010.00898.x
   Medeiros MCI, 2017, PLOS NEGLECT TROP D, V11, DOI 10.1371/journal.pntd.0005347
   MORI A, 1979, Tropical Medicine, V21, P85
   MORRIS CD, 1991, J AM MOSQUITO CONTR, V7, P608
   NIEBYLSKI ML, 1994, J AM MOSQUITO CONTR, V10, P339
   Paupy C, 2009, MICROBES INFECT, V11, P1177, DOI 10.1016/j.micinf.2009.05.005
   Pialoux G, 2007, LANCET INFECT DIS, V7, P319, DOI 10.1016/S1473-3099(07)70107-X
   Semenza JC, 2009, LANCET INFECT DIS, V9, P365, DOI 10.1016/S1473-3099(09)70104-5
   WHITE DJ, 1985, J MED ENTOMOL, V22, P190, DOI 10.1093/jmedent/22.2.190
   Zeller H, 2016, J INFECT DIS, V214, pS436, DOI 10.1093/infdis/jiw391
NR 33
TC 24
Z9 28
U1 0
U2 6
PU NATURE PORTFOLIO
PI BERLIN
PA HEIDELBERGER PLATZ 3, BERLIN, 14197, GERMANY
SN 2045-2322
J9 SCI REP-UK
JI Sci Rep
PD JUL 16
PY 2019
VL 9
AR 10281
DI 10.1038/s41598-019-46466-4
PG 9
WC Multidisciplinary Sciences
WE Science Citation Index Expanded (SCI-EXPANDED)
SC Science & Technology - Other Topics
GA II9ZE
UT WOS:000475559200010
PM 31311945
OA Green Published, gold
DA 2025-07-26
ER

PT J
AU Tippelt, L
   Werner, D
   Kampen, H
AF Tippelt, Lisa
   Werner, Doreen
   Kampen, Helge
TI Tolerance of three Aedes albopictus strains (Diptera: Culicidae)
   from different geographical origins towards winter temperatures under
   field conditions in northern Germany
SO PLOS ONE
LA English
DT Article
ID COLD-HARDINESS; SKUSE; EGGS; CHIKUNGUNYA; TIGER; DENGUE; SURVIVORSHIP;
   SPECIMENS; SEPTEMBER; MOSQUITOS
AB The continuing spread of the Asian tiger mosquito Aedes albopictus, a vector of many arboviruses and some dirofilarial worms, in Europe calls for advanced investigations on its ecological ability to establish and overwinter in temperate, more northern geographic regions. To meet this purpose, eggs of Ae. albopictus laboratory strains of tropical, subtropical and temperate origin were exposed to field conditions during one or two winter seasons in northeastern Germany. After 1 to 16 weeks of outdoor exposure, eggs were flooded in the laboratory, and the hatching rates were determined. During the winter season 2015/2016, when temperatures reached -10 degrees C, the subtropical strain showed hatching after all time periods while the tropical strain displayed hatching only until two weeks of cold exposure. In the winter season 2016/2017, with temperatures as low as -6 degrees C, all three strains produced hatching larvae after all time periods. Both the hatching rates and the hatching behaviour differed between the strains. Larvae of the subtropical and temperate strains hatched in installments over a period of four weeks while the larvae of the tropical strain hatched within a short time period, often one week. The results of the study demonstrate that Ae. albopictus strains of different, even tropical, origin might be able to survive a central European winter, although this is likely to depend on the specific course of the temperatures. Further studies with different temperature regimes and different mosquito strains are needed to specify these findings.
C1 [Tippelt, Lisa; Kampen, Helge] Friedrich Loeffler Inst, Fed Res Inst Anim Hlth, Greifswald, Germany.
   [Werner, Doreen] Leibniz Ctr Agr Landscape Res, Muncheberg, Germany.
C3 Friedrich Loeffler Institute; Leibniz Association; Leibniz Zentrum fur
   Agrarlandschaftsforschung (ZALF)
RP Tippelt, L (corresponding author), Friedrich Loeffler Inst, Fed Res Inst Anim Hlth, Greifswald, Germany.
EM lisa.tippelt@fli.de
CR Adhami J, 1998, J AM MOSQUITO CONTR, V14, P340
   [Anonymous], THESIS
   Becker N, 2013, PARASITOL RES, V112, P1787, DOI 10.1007/s00436-012-3230-1
   Benedict MQ, 2007, VECTOR-BORNE ZOONOT, V7, P76, DOI 10.1089/vbz.2006.0562
   Bonizzoni M, 2013, TRENDS PARASITOL, V29, P460, DOI 10.1016/j.pt.2013.07.003
   Calba C, 2017, EUROSURVEILLANCE, V22, P5, DOI 10.2807/1560-7917.ES.2017.22.39.17-00647
   Caminade C, 2012, J R SOC INTERFACE, V9, P2708, DOI 10.1098/rsif.2012.0138
   CHAN KL, 1971, B WORLD HEALTH ORGAN, V44, P629
   CORNEL AJ, 1991, J AM MOSQUITO CONTR, V7, P107
   Delatte H, 2010, VECTOR-BORNE ZOONOT, V10, P249, DOI 10.1089/vbz.2009.0026
   Delisle E, 2015, EUROSURVEILLANCE, V20, P8, DOI 10.2807/1560-7917.ES2015.20.17.21108
   FORATTINI OP, 1986, REV SAUDE PUBL, V20, P244, DOI 10.1590/S0034-89101986000300009
   Gjenero-Margan I, 2011, EUROSURVEILLANCE, V16, P2
   Gratz NG, 2004, MED VET ENTOMOL, V18, P215, DOI 10.1111/j.0269-283X.2004.00513.x
   GUBLER DJ, 1970, MOSQ NEWS, V30, P201
   HANSON SM, 1995, J MED ENTOMOL, V32, P599, DOI 10.1093/jmedent/32.5.599
   HANSON SM, 1995, J AM MOSQUITO CONTR, V11, P354
   HANSON SM, 1994, J MED ENTOMOL, V31, P192, DOI 10.1093/jmedent/31.2.192
   Hawley W.A., 1988, Journal of the American Mosquito Control Association, V4, P1
   HAWLEY WA, 1989, J MED ENTOMOL, V26, P122, DOI 10.1093/jmedent/26.2.122
   HAWLEY WA, 1987, SCIENCE, V236, P1114, DOI 10.1126/science.3576225
   Hofhuis A, 2009, VECTOR-BORNE ZOONOT, V9, P217, DOI 10.1089/vbz.2008.0071
   Kamal M, 2018, PLOS ONE, V13, DOI 10.1371/journal.pone.0210122
   Kampen H, 2013, PARASITOL RES, V112, P905, DOI 10.1007/s00436-012-3128-y
   Knudsen AB, 1996, J AM MOSQUITO CONTR, V12, P177
   Kraemer MUG, 2015, ELIFE, V4, DOI 10.7554/eLife.08347
   Kress A, 2017, J INSECT PHYSIOL, V99, P113, DOI 10.1016/j.jinsphys.2017.04.003
   Kuhlisch C, 2018, ACTA TROP, V188, P78, DOI 10.1016/j.actatropica.2018.08.019
   Li YJ, 2014, PLOS NEGLECT TROP D, V8, DOI 10.1371/journal.pntd.0003301
   Lounibos LP, 2003, ANN ENTOMOL SOC AM, V96, P512, DOI 10.1603/0013-8746(2003)096[0512:AEOPDI]2.0.CO;2
   Madon MB, 2002, J VECTOR ECOL, V27, P149
   Medlock JM, 2015, B ENTOMOL RES, V105, P637, DOI 10.1017/S0007485315000103
   Mogi M, 2011, J MED ENTOMOL, V48, P212, DOI 10.1603/ME10196
   MORI A, 1981, Tropical Medicine, V23, P79
   NAWROCKI SJ, 1987, J AM MOSQUITO CONTR, V3, P314
   NIEBYLSKI ML, 1994, J AM MOSQUITO CONTR, V10, P447
   Paupy C, 2009, MICROBES INFECT, V11, P1177, DOI 10.1016/j.micinf.2009.05.005
   Pluskota B, 2016, PARASITOL RES, V115, P3245, DOI 10.1007/s00436-016-5078-2
   Pluskota Bjorn, 2008, European Mosquito Bulletin, V26, P1
   REITER P, 1984, MOSQ NEWS, V44, P396
   Rezza G, 2007, LANCET, V370, P1840, DOI 10.1016/S0140-6736(07)61779-6
   Romi R., 1995, Parassitologia (Rome), V37, P99
   SABATANI A, 1990, Parassitologia (Rome), V32, P301
   Succo T, 2016, EUROSURVEILLANCE, V21, P5, DOI 10.2807/1560-7917.ES.2016.21.21.30240
   Thomas SM, 2018, INT J ENV RES PUB HE, V15, DOI 10.3390/ijerph15061270
   Thomas SM, 2012, PARASITE VECTOR, V5, DOI 10.1186/1756-3305-5-100
   Venturi G, 2017, EUROSURVEILLANCE, V22, P11, DOI 10.2807/1560-7917.ES.2017.22.39.17-00646
   Walther D, 2017, ACTA TROP, V166, P186, DOI 10.1016/j.actatropica.2016.11.024
   Werner D, 2012, EUROSURVEILLANCE, V17, P14
   Werner D, 2015, PARASITOL RES, V114, P831, DOI 10.1007/s00436-014-4244-7
   Zheng ML, 2015, PARASITE VECTOR, V8, DOI 10.1186/s13071-015-0951-x
NR 51
TC 19
Z9 20
U1 0
U2 9
PU PUBLIC LIBRARY SCIENCE
PI SAN FRANCISCO
PA 1160 BATTERY STREET, STE 100, SAN FRANCISCO, CA 94111 USA
SN 1932-6203
J9 PLOS ONE
JI PLoS One
PD JUL 16
PY 2019
VL 14
IS 7
AR e0219553
DI 10.1371/journal.pone.0219553
PG 16
WC Multidisciplinary Sciences
WE Science Citation Index Expanded (SCI-EXPANDED)
SC Science & Technology - Other Topics
GA IW4SF
UT WOS:000484969300018
PM 31310645
OA Green Published, gold, Green Submitted
DA 2025-07-26
ER

PT J
AU Kam, YW
   Leite, JA
   Amrun, SN
   Lum, FM
   Yee, WX
   Abu Bakar, F
   Eng, KE
   Lye, DC
   Leo, YS
   Chong, CY
   Freitas, ARR
   Milanez, GP
   Proença-Modena, JL
   Rénia, L
   Costa, FTM
   Ng, LFP
AF Kam, Yiu-Wing
   Leite, Juliana Almeida
   Amrun, Siti Naqiah
   Lum, Fok-Moon
   Yee, Wearn-Xin
   Abu Bakar, Farhana
   Eng, Kai Er
   Lye, David C.
   Leo, Yee-Sin
   Chong, Chia-Yin
   Ribas Freitas, Andre Ricardo
   Milanez, Guilherme Paier
   Proenca-Modena, Jose Luiz
   Renia, Laurent
   Costa, Fabio T. M.
   Ng, Lisa F. P.
CA Zika-Unicamp Network
TI ZIKV-Specific NS1 Epitopes as Serological Markers of Acute Zika Virus
   Infection
SO JOURNAL OF INFECTIOUS DISEASES
LA English
DT Article
DE Zika virus; pregnant women; antibody response; epitopes
ID NONSTRUCTURAL PROTEIN-1; MONOCLONAL-ANTIBODIES; STRUCTURAL BIOLOGY;
   CHIKUNGUNYA VIRUS; PREGNANCY; OUTBREAK; STRAINS; BRAZIL; FEVER; ASSAY
AB Background. Zika virus (ZIKV) infections have reemerged as a global health issue due to serious clinical complications. Development of specific serological assays to detect and differentiate ZIKV from other cocirculating flaviviruses for accurate diagnosis remains a challenge.
   Methods. We investigated antibody responses in 51 acute ZIKV-infected adult patients from Campinas, Brazil, including 7 pregnant women who later delivered during the study. Using enzyme-linked immunosorbent assays, levels of antibody response were measured and specific epitopes identified.
   Results. Several antibody-binding hot spots were identified in ZIKV immunogenic antigens, including membrane, envelope (E) and nonstructural protein 1 (NS1). Interestingly, specific epitopes (2 from E and 2 from NS1) strongly recognized by ZIKV-infected patients' antibodies were identified and were not cross-recognized by dengue virus (DENV)-infected patients' antibodies. Corresponding DENV peptides were not strongly recognized by ZIKV-infected patients' antibodies. Notably, ZIKV-infected pregnant women had specific epitope recognition for ZIKV NS1 (amino acid residues 17-34), which could be a potential serological marker for early ZIKV detection.
   Conclusions. This study identified 6 linear ZIKV-specific epitopes for early detection of ZIKV infections. We observed differential epitope recognition between ZIKV-infected and DENV-infected patients. This information will be useful for developing diagnostic methods that differentiate between closely related flaviviruses.
C1 [Kam, Yiu-Wing; Amrun, Siti Naqiah; Lum, Fok-Moon; Yee, Wearn-Xin; Abu Bakar, Farhana; Eng, Kai Er; Renia, Laurent; Ng, Lisa F. P.] ASTAR, Singapore Immunol Network, Singapore 138648, Singapore.
   [Leite, Juliana Almeida; Milanez, Guilherme Paier; Proenca-Modena, Jose Luiz; Costa, Fabio T. M.] Univ Campinas Unicamp, Dept Genet Evolut Microbiol & Immunol, Inst Biol, Campinas, SP, Brazil.
   [Abu Bakar, Farhana] Nanyang Technol Univ, Sch Biol Sci, Singapore, Singapore.
   [Lye, David C.; Leo, Yee-Sin] Natl Ctr Infect Dis, Singapore, Singapore.
   [Lye, David C.; Leo, Yee-Sin] Tan Tock Seng Hosp, Singapore, Singapore.
   [Lye, David C.; Leo, Yee-Sin; Chong, Chia-Yin] Nanyang Technol Univ, Lee Kong Chian Sch Med, Singapore, Singapore.
   [Lye, David C.; Leo, Yee-Sin; Chong, Chia-Yin] Natl Univ Singapore, Yong Loo Lin Sch Med, Singapore, Singapore.
   [Leo, Yee-Sin] Natl Univ Singapore, Saw Swee Hock Sch Publ Hlth, Singapore, Singapore.
   [Chong, Chia-Yin] KK Womens & Childrens Hosp, Singapore, Singapore.
   [Ribas Freitas, Andre Ricardo] Campinas Dept Publ Hlth Surveillance, Campinas, SP, Brazil.
   [Ribas Freitas, Andre Ricardo] Sao Leopoldo Mandic Med Sch, Campinas, SP, Brazil.
   [Ng, Lisa F. P.] Univ Liverpool, Inst Infect & Global Hlth, Liverpool, Merseyside, England.
C3 Agency for Science Technology & Research (A*STAR); A*STAR - Singapore
   Immunology Network (SIgN); Universidade Estadual de Campinas;
   Universidade de Sao Paulo; Nanyang Technological University; National
   Centre for Infectious Diseases Singapore; Tan Tock Seng Hospital;
   Nanyang Technological University; National University of Singapore;
   National University of Singapore; KK Women's & Children's Hospital;
   University of Liverpool
RP Ng, LFP (corresponding author), ASTAR, Lab Microbial Immun, Singapore Immunol Network, 8A Biomed Grove,04-06 Immunos, Singapore 138648, Singapore.
EM lisa_ng@immunol.a-star.edu.sg
RI ; Milanez, Guilherme/G-6457-2016; Freitas, Andre Ricardo
   Ribas/L-1969-2016; Lye, David/ABF-4402-2021; Ng, Lisa/JOZ-2889-2023;
   Kam, Yiu/AAI-4148-2021; Angerami, Rodrigo/A-8926-2013; Renia,
   Laurent/E-2117-2011; Ribeiro Resende, Mariangela/U-9938-2019; Lum, Fok
   Moon/GYQ-7878-2022; Proenca-Modena, Jose Luiz/C-8231-2014; Leite,
   Juliana/G-2563-2013
OI Amrun, Siti Naqiah/0000-0001-6939-8123; Freitas, Andre Ricardo
   Ribas/0000-0003-0291-7771; Proenca-Modena, Jose
   Luiz/0000-0002-4996-3153; Lye, David/0000-0003-0324-0205; Angerami,
   Rodrigo/0000-0002-4976-9238; Toledo-Teixeira, Daniel
   A./0000-0002-4055-058X; Renia, Laurent/0000-0003-0349-1557; Ribeiro
   Amorim, Mariene/0000-0002-8516-0155; Yee, Wearn Xin/0000-0002-5998-5321;
   Lum, Fok Moon/0000-0002-5645-7048; KAM, Yiu Wing
   Jason/0000-0002-8360-9537; Ribeiro Resende,
   Mariangela/0000-0001-7923-0076; 
FU Biomedical Research Council (BMRC) [15/1/82/27/001]; Agency for Science,
   Technology and Research, Singapore; Fundacao de Amparo a Pesquisa do
   Estado de Sao Paulo [2016/00194-8, 2013/25807-4]; Conselho Nacional de
   Desenvolvimento Cientifico e Tecnologico; Fundacao de Amparo a Pesquisa
   do Estado de Sao Paulo (FAPESP) [16/00194-8, 13/25807-4] Funding Source:
   FAPESP
FX This work is supported by the Biomedical Research Council (BMRC) core
   research grants to the Singapore Immunology Network and the Zika Virus
   Consortium Fund, led by BMRC A*Star (project number 15/1/82/27/001);
   Agency for Science, Technology and Research, Singapore; Fundacao de
   Amparo a Pesquisa do Estado de Sao Paulo (grant numbers 2016/00194-8 and
   2013/25807-4 fellowship to J.A.L.); and the Conselho Nacional de
   Desenvolvimento Cientifico e Tecnologico (research fellowships to G. P.
   M. and F. T. M. C.).
CR [Anonymous], 2018, 2018 Annual review of diseases prioritized under the RD Blueprint
   Bachiller-Luque P, 2016, ENFERM INFEC MICR CL, V34, P243, DOI 10.1016/j.eimc.2016.02.012
   Balmaseda A, 2017, P NATL ACAD SCI USA, V114, P8384, DOI 10.1073/pnas.1704984114
   Basu A, 2008, FEMS IMMUNOL MED MIC, V53, P287, DOI 10.1111/j.1574-695X.2008.00420.x
   Calvert C, 2014, NEW ENGL J MED, V371, P1075, DOI [10.1056/NEJMc1408436, 10.1056/NEJMra1213566]
   Cao-Lormeau VM, 2016, LANCET, V387, P1531, DOI 10.1016/S0140-6736(16)00562-6
   Cao-Lormeau VM, 2014, EMERG INFECT DIS, V20, P1085, DOI [10.3201/eid2011.141380, 10.3201/eid2006.140138]
   Cardosa MJ, 2002, BMC MICROBIOL, V2, DOI 10.1186/1471-2180-2-9
   Cauchemez S, 2016, LANCET, V387, P2125, DOI 10.1016/S0140-6736(16)00651-6
   Chang HH, 2002, J INFECT DIS, V186, P743, DOI 10.1086/342600
   Crill WD, 2009, PLOS ONE, V4, DOI 10.1371/journal.pone.0004991
   Dai LP, 2016, CELL HOST MICROBE, V19, P696, DOI 10.1016/j.chom.2016.04.013
   de Araujo TVB, 2016, LANCET INFECT DIS, V16, P1356, DOI 10.1016/S1473-3099(16)30318-8
   Desclaux A, 2018, NEW ENGL J MED, V378, P1458, DOI 10.1056/NEJMc1710453
   Deshni J, 2018, BIORXIV
   DICK GWA, 1952, T ROY SOC TROP MED H, V46, P509, DOI 10.1016/0035-9203(52)90042-4
   Duffy MR, 2009, NEW ENGL J MED, V360, P2536, DOI 10.1056/NEJMoa0805715
   Engels G, 2017, CELL HOST MICROBE, V21, P321, DOI 10.1016/j.chom.2017.02.020
   Falconar AKI, 1997, ARCH VIROL, V142, P897, DOI 10.1007/s007050050127
   Fanshawe AE, 2013, J CARDIOL, V61, P99, DOI 10.1016/j.jjcc.2012.09.009
   Foo SS, 2017, NAT MICROBIOL, V2, P1558, DOI 10.1038/s41564-017-0016-3
   Heinz FX, 2012, J CLIN VIROL, V55, P289, DOI 10.1016/j.jcv.2012.08.024
   Her Z, 2017, J INFECT DIS, V215, P42, DOI 10.1093/infdis/jiw494
   Ho ZJM, 2017, LANCET INFECT DIS, V17, P813, DOI 10.1016/S1473-3099(17)30249-9
   Judice CC, 2018, SCI REP-UK, V8, DOI 10.1038/s41598-018-22159-2
   Kam YW, 2017, J INFECT DIS, V216, P172, DOI 10.1093/infdis/jix261
   Kam YW, 2012, J VIROL, V86, P13005, DOI 10.1128/JVI.01780-12
   Kam YW, 2012, EMBO MOL MED, V4, P330, DOI 10.1002/emmm.201200213
   Kim YH, 2018, KOREAN J PARASITOL, V56, P61, DOI 10.3347/kjp.2018.56.1.61
   L'Huillier AG, 2017, J CLIN MICROBIOL, V55, P2462, DOI 10.1128/JCM.00442-17
   Lee AJ, 2017, PLOS ONE, V12, DOI 10.1371/journal.pone.0178199
   Lowe R, 2018, INT J ENV RES PUB HE, V15, DOI 10.3390/ijerph15010096
   Lustig Y, 2017, J CLIN MICROBIOL, V55, P1894, DOI 10.1128/JCM.00346-17
   Mlakar J, 2016, NEW ENGL J MED, V374, P951, DOI 10.1056/NEJMoa1600651
   Muller DA, 2013, ANTIVIR RES, V98, P192, DOI 10.1016/j.antiviral.2013.03.008
   Musso D, 2014, CLIN MICROBIOL INFEC, V20, pO595, DOI 10.1111/1469-0691.12707
   Pierson TC, 2016, CELL, V167, P625, DOI 10.1016/j.cell.2016.09.020
   Shi Y, 2017, TRENDS BIOCHEM SCI, V42, P443, DOI 10.1016/j.tibs.2017.02.009
   Smith SA, 2016, J VIROL, V90, P780, DOI 10.1128/JVI.01805-15
   Chaves TDS, 2018, TRAVEL MED INFECT DI, V23, P1, DOI 10.1016/j.tmaid.2018.05.001
   Yuan L, 2017, SCIENCE, V358, P933, DOI 10.1126/science.aam7120
NR 41
TC 12
Z9 13
U1 0
U2 7
PU OXFORD UNIV PRESS INC
PI CARY
PA JOURNALS DEPT, 2001 EVANS RD, CARY, NC 27513 USA
SN 0022-1899
EI 1537-6613
J9 J INFECT DIS
JI J. Infect. Dis.
PD JUL 15
PY 2019
VL 220
IS 2
BP 203
EP 212
DI 10.1093/infdis/jiz092
PG 10
WC Immunology; Infectious Diseases; Microbiology
WE Science Citation Index Expanded (SCI-EXPANDED)
SC Immunology; Infectious Diseases; Microbiology
GA IS7VN
UT WOS:000482357500005
PM 30901054
DA 2025-07-26
ER

PT J
AU Ciccozzi, M
   Lai, A
   Zehender, G
   Borsetti, A
   Cella, E
   Ciotti, M
   Sagnelli, E
   Sagnelli, C
   Angeletti, S
AF Ciccozzi, Massimo
   Lai, Alessia
   Zehender, Gianguglielmo
   Borsetti, Alessandra
   Cella, Eleonora
   Ciotti, Marco
   Sagnelli, Evangelista
   Sagnelli, Caterina
   Angeletti, Silvia
TI The phylogenetic approach for viral infectious disease evolution and
   epidemiology: An updating review
SO JOURNAL OF MEDICAL VIROLOGY
LA English
DT Review
DE epidemiology; evolution; research and analysis methods
ID HEPATITIS-C VIRUS; MERKEL CELL POLYOMAVIRUS; CHILD-CARE CENTER; HIV-1
   SUBTYPE B; RIO-DE-JANEIRO; A-VIRUS; MOLECULAR EPIDEMIOLOGY; ZIKA VIRUS;
   GLOBAL EPIDEMIOLOGY; GENETIC-VARIABILITY
AB In the last decade, the phylogenetic approach is recurrent in molecular evolutionary analysis. On 12 May, 2019, about 2 296 213 papers are found, but typing "phylogeny" or "epidemiology AND phylogeny" only 199 804 and 20 133 are retrieved, respectively. Molecular epidemiology in infectious diseases is widely used to define the source of infection as so as the ancestral relationships of individuals sampled from a population. Coalescent theory and phylogeographic analysis have had scientific application in several, recent pandemic events, and nosocomial outbreaks. Hepatitis viruses and immunodeficiency virus (human immunodeficiency virus) have been largely studied. Phylogenetic analysis has been recently applied on Polyomaviruses so as in the more recent outbreaks due to different arboviruses type as Zika and chikungunya viruses discovering the source of infection and the geographic spread. Data on sequences isolated by the microorganism are essential to apply the phylogenetic tools and research in the field of infectious disease phylodinamics is growing up. There is the need to apply molecular phylogenetic and evolutionary methods in areas out of infectious diseases, as translational genomics and personalized medicine. Lastly, the application of these tools in vaccine strategy so as in antibiotic and antiviral researchers are encouraged.
C1 [Ciccozzi, Massimo; Cella, Eleonora] Univ Campus Biomed Rome, Unit Med Stat & Mol Epidemiol, Via Alvaro del Portillo 21, I-00128 Rome, Italy.
   [Lai, Alessia; Zehender, Gianguglielmo] Univ Milan, Dept Biomed & Clin Sci L Sacco, Milan, Italy.
   [Borsetti, Alessandra] Ist Super Sanita, Natl HIV AIDS Res Ctr, Rome, Italy.
   [Ciotti, Marco] Polyclin Tor Vergata Fdn, Lab Mol Virol, Rome, Italy.
   [Sagnelli, Evangelista; Sagnelli, Caterina] Univ Campania Luigi Vanvitelli, Infect Dis Sect, Dept Mental Hlth & Publ Med, Naples, Italy.
   [Angeletti, Silvia] Univ Campus Biomed Rome, Unit Clin Lab Sci, Rome, Italy.
C3 University Campus Bio-Medico - Rome Italy; University of Milan; Luigi
   Sacco Hospital; Istituto Superiore di Sanita (ISS); Universita della
   Campania Vanvitelli; University Campus Bio-Medico - Rome Italy
RP Ciccozzi, M (corresponding author), Univ Campus Biomed Rome, Unit Med Stat & Mol Epidemiol, Via Alvaro del Portillo 21, I-00128 Rome, Italy.
EM m.ciccozzi@unicampus.it
RI Ciccozzi, Massimo/AAC-3271-2022; Angeletti, Silvia/K-7660-2016;
   Sagnelli, Caterina/K-9338-2016; ciccozzi, massimo/C-6484-2016; Sagnelli,
   caterina/K-9338-2016; LAI, ALESSIA/AAR-1300-2021; Cella,
   Eleonora/J-9961-2016
OI Sagnelli, Caterina/0000-0002-6413-7810; ciccozzi,
   massimo/0000-0003-3866-9239; Ciotti, Marco/0000-0002-9943-9130; Cella,
   Eleonora/0000-0002-7870-9744; LAI, ALESSIA/0000-0002-3174-5721
CR AASLD/IDSA/IAS-USA, REC TEST MAN TREAT H
   Abecasis AB, 2005, AIDS, V19, P1799, DOI 10.1097/01.aids.0000188422.95162.b7
   ABECASIS AB, 2013, RETROVIROLOGY, V10, DOI DOI 10.1186/1742-4690-10-7
   Abecasis AB, 2006, ANTIVIR THER, V11, P581
   Abecasis AB, 2018, AIDS, V32, P543, DOI 10.1097/QAD.0000000000001728
   Abecasis AB, 2009, J VIROL, V83, P12917, DOI 10.1128/JVI.01022-09
   Agostini HT, 2000, J NEUROVIROL, V6, pS101
   Allander T, 2007, J VIROL, V81, P4130, DOI 10.1128/JVI.00028-07
   Alvarado-Mora MV, 2013, ANTIVIR THER, V18, P459, DOI 10.3851/IMP2599
   Alvarez-del Arco D, 2017, AIDS, V31, P1979, DOI 10.1097/QAD.0000000000001571
   de Souza TMA, 2018, VIRUSES-BASEL, V10, DOI 10.3390/v10110623
   Amado LA, 2011, J MED VIROL, V83, P768, DOI 10.1002/jmv.22045
   AMENDOLA A, 2017, EUROSURVEILLANCE, V22, DOI DOI 10.1038/444836A
   Amon JJ, 2005, J INFECT DIS, V192, P1323, DOI 10.1086/462425
   Andernach IE, 2009, REV MED VIROL, V19, P231, DOI 10.1002/rmv.618
   Angeletti S, 2018, MICROB PATHOGENESIS, V123, P233, DOI 10.1016/j.micpath.2018.07.020
   Angeletti S, 2016, PATHOG GLOB HEALTH, V110, P269, DOI 10.1080/20477724.2016.1235337
   Angeletti S, 2016, INFECT GENET EVOL, V46, P85, DOI 10.1016/j.meegid.2016.10.031
   Arankalle VA, 2010, J VIRAL HEPATITIS, V17, P501, DOI 10.1111/j.1365-2893.2009.01206.x
   Arauz-Ruiz P, 2002, J GEN VIROL, V83, P2059, DOI 10.1099/0022-1317-83-8-2059
   Arias A, 2016, VIRUS EVOL, V2, DOI 10.1093/ve/vew016
   ASHFAQ UA, 2011, VIROL J, V8, DOI DOI 10.1186/1743-422X-8-161
   Awerkiew S, 2007, J CLIN VIROL, V38, P83, DOI 10.1016/j.jcv.2006.10.006
   AZARIAN T, 2015, SCI REP-UK, V5, DOI DOI 10.1038/SREP10170
   Babakir-Mina M, 2009, NEW MICROBIOL, V32, P397
   Baeten JM, 2007, J INFECT DIS, V195, P1177, DOI 10.1086/512682
   Bar-Gal GK, 2012, HEPATOLOGY, V56, P1671, DOI 10.1002/hep.25852
   Becquart P, 2007, VIROLOGY, V363, P256, DOI 10.1016/j.virol.2007.02.003
   Bernard EJ, 2007, HIV MED, V8, P382, DOI 10.1111/j.1468-1293.2007.00486.x
   Bialasiewicz S, 2010, J VIROL, V84, P6229, DOI 10.1128/JVI.02658-09
   Bialek SR, 2007, CLIN INFECT DIS, V44, P838, DOI 10.1086/511874
   Blackard JT, 2008, HEPATOLOGY, V47, P321, DOI 10.1002/hep.21902
   Bobkov AF, 1998, VOP VIRUSOL+, V43, P253
   Bon I, 2010, J CLIN VIROL, V48, P212, DOI 10.1016/j.jcv.2010.03.021
   Bondarenko T Iu, 2013, Mol Gen Mikrobiol Virusol, P12
   Bordi L, 2012, J CLIN VIROL, V54, P26, DOI 10.1016/j.jcv.2012.01.009
   Brenner B, 2003, AIDS, V17, pF1, DOI 10.1097/00002030-200301030-00001
   Brown JR, 2019, CLIN INFECT DIS, V68, P222, DOI 10.1093/cid/ciy438
   BUKH J, 1993, P NATL ACAD SCI USA, V90, P8234, DOI 10.1073/pnas.90.17.8234
   Callegaro A, 2011, INFECT GENET EVOL, V11, P624, DOI 10.1016/j.meegid.2011.01.019
   Calvignac-Spencer S, 2016, ARCH VIROL, V161, P1739, DOI 10.1007/s00705-016-2794-y
   Camacho RJ, 2007, CURR OPIN HIV AIDS, V2, P123, DOI 10.1097/COH.0b013e328029824a
   Candotti D, 2003, J VIROL, V77, P7914, DOI 10.1128/JVI.77.14.7914-7923.2003
   Carrat F, 2007, VACCINE, V25, P6852, DOI 10.1016/j.vaccine.2007.07.027
   Carvalho C, 2012, EUROSURVEILLANCE, V17, P14
   Castro-Nallar E, 2012, MOL PHYLOGENET EVOL, V62, P777, DOI 10.1016/j.ympev.2011.11.019
   *CDC, ARB CAT, DOI DOI 10.1371/JOURNAL.PCBI.1000520
   Cella E, 2018, PATHOG GLOB HEALTH, V112, P93, DOI 10.1080/20477724.2017.1406565
   Cella E, 2017, SCI REP-UK, V7, DOI 10.1038/s41598-017-03581-4
   Chow VT, 2013, INFECT GENET EVOL, V18, P351, DOI 10.1016/j.meegid.2012.11.008
   Ciccozzi M, 2007, AVIAN DIS, V51, P455, DOI 10.1637/7620-042606R.1
   Ciccozzi M, 2014, J MED VIROL, V86, P454, DOI 10.1002/jmv.23787
   Ciccozzi M, 2012, J MED VIROL, V84, P1613, DOI 10.1002/jmv.23384
   Ciccozzi M, 2011, J MED VIROL, V83, P1565, DOI 10.1002/jmv.22154
   Ciccozzi Massimo, 2011, Open Virol J, V5, P22, DOI 10.2174/1874357901105010022
   Cohen Yehuda Z, 2013, Ther Adv Vaccines, V1, P99, DOI 10.1177/2051013613494535
   Cotter SM, 2003, J INFECT DIS, V187, P1235, DOI 10.1086/374057
   Cunha MS, 2017, EMERG INFECT DIS, V23, P1737, DOI 10.3201/eid2310.161855
   D'Amelio R, 2005, EMERG INFECT DIS, V11, P1155
   de Oliveira T, 2006, NATURE, V444, P836, DOI 10.1038/444836a
   de Paula VS, 2003, J VIROL METHODS, V107, P223, DOI 10.1016/S0166-0934(02)00248-3
   de Paula VS, 2002, J MED VIROL, V66, P22, DOI 10.1002/jmv.2106
   De Rochars VMB, 2017, AM J TROP MED HYG, V96, P144, DOI [10.4269/ajtmh.16-0585, 10.4269/ajtmh.16-0685]
   De Sabato L, 2018, VIRUS GENES, V54, P812, DOI 10.1007/s11262-018-1597-5
   Doceul V, 2016, VIRUSES-BASEL, V8, DOI 10.3390/v8100270
   Ebranati E, 2019, INFECT GENET EVOL, V73, P33, DOI 10.1016/j.meegid.2019.04.006
   Faria NR, 2018, SCIENCE, V361, P894, DOI 10.1126/science.aat7115
   Faria NR, 2017, SCI REP-UK, V7, DOI 10.1038/s41598-017-15152-8
   Faria NR, 2014, SCIENCE, V346, P56, DOI 10.1126/science.1256739
   Faria NR, 2016, SCIENCE, V352, P345, DOI 10.1126/science.aaf5036
   Feng HC, 2008, SCIENCE, V319, P1096, DOI 10.1126/science.1152586
   FITCH WM, 1967, SCIENCE, V155, P279, DOI 10.1126/science.155.3760.279
   Forbi JC, 2012, J GEN VIROL, V93, P1410, DOI 10.1099/vir.0.042184-0
   Forbi JC, 2010, PLOS ONE, V5, DOI 10.1371/journal.pone.0011615
   Franco E, 2003, VACCINE, V21, P2224, DOI 10.1016/S0264-410X(03)00137-3
   FRETZ C, 1995, J MED VIROL, V47, P435, DOI 10.1002/jmv.1890470423
   Gao J, 2019, MBIO, V10, DOI 10.1128/mBio.00307-19
   Garbuglia AR, 2013, EMERG INFECT DIS, V19, P110, DOI 10.3201/eid1901.120983
   GARDNER SD, 1971, LANCET, V1, P1253
   Gaynor AM, 2007, PLOS PATHOG, V3, P595, DOI 10.1371/journal.ppat.0030064
   Gededzha MP, 2012, J MED VIROL, V84, P601, DOI 10.1002/jmv.23215
   Geoghegan JL, 2018, GENETICS, V210, P1151, DOI 10.1534/genetics.118.301556
   Gilbert MTP, 2007, P NATL ACAD SCI USA, V104, P18566, DOI 10.1073/pnas.0705329104
   Giovanetti M, 2016, ASIAN PAC J TROP MED, V9, P445, DOI 10.1016/j.apjtm.2016.03.028
   Giovanetti M, 2015, J MED VIROL, V87, P893, DOI 10.1002/jmv.24133
   Godoy BA, 2013, ANTIVIR THER, V18, P505, DOI 10.3851/IMP2600
   Gower E, 2014, J HEPATOL, V61, pS45, DOI 10.1016/j.jhep.2014.07.027
   Gray RR, 2011, AIDS, V25, P143, DOI 10.1097/QAD.0b013e328340fdaf
   Greninger AL, 2017, J PEDIAT INF DIS SOC, V6, P168, DOI 10.1093/jpids/pix019
   Greninger AL, 2017, J CLIN MICROBIOL, V55, P177, DOI 10.1128/JCM.01881-16
   Grinde B, 1997, J MED VIROL, V53, P69, DOI 10.1002/(SICI)1096-9071(199709)53:1<69::AID-JMV12>3.0.CO;2-S
   Grossman Z, 2004, ANTIMICROB AGENTS CH, V48, P2159, DOI 10.1128/AAC.48.6.2159-2165.2004
   Grubaugh ND, 2017, NATURE, V546, P401, DOI 10.1038/nature22400
   Gwinn M, 2017, J CLIN MICROBIOL, V55, P703, DOI 10.1128/JCM.01967-16
   Hagan H, 2010, J INFECT DIS, V201, P378, DOI 10.1086/649783
   Hahné S, 2013, PLOS ONE, V8, DOI 10.1371/journal.pone.0067866
   Hajarizadeh B, 2013, NAT REV GASTRO HEPAT, V10, P553, DOI 10.1038/nrgastro.2013.107
   Hannoun C, 2005, J GEN VIROL, V86, P2163, DOI 10.1099/vir.0.80972-0
   HARKESS J, 1989, AM J PUBLIC HEALTH, V79, P463, DOI 10.2105/AJPH.79.4.463
   Harries M, 2014, EUROSURVEILLANCE, V19, P17, DOI 10.2807/1560-7917.ES2014.19.50.20992
   Hashida Y, 2018, J INFECT DIS, V217, P483, DOI 10.1093/infdis/jix516
   Ho JH, 2015, J INFECT DIS, V211, P1560, DOI 10.1093/infdis/jiu524
   Hofmeister MG, 2019, CSH PERSPECT MED, V9, DOI 10.1101/cshperspect.a033431
   Holmes EC, 2008, ANNU REV MICROBIOL, V62, P307, DOI 10.1146/annurev.micro.62.081307.162912
   Houser K, 2015, CELL HOST MICROBE, V17, P295, DOI 10.1016/j.chom.2015.02.012
   Húe S, 2005, P NATL ACAD SCI USA, V102, P4425, DOI 10.1073/pnas.0407534102
   Huy TTT, 2008, J VIROL, V82, P5657, DOI 10.1128/JVI.02556-07
   Ikegaya H, 2006, J GEN VIROL, V87, P3201, DOI 10.1099/vir.0.82266-0
   Iovine NM, 2017, CLIN INFECT DIS, V64, P72, DOI 10.1093/cid/ciw667
   Jacka B, 2014, HEPATOLOGY, V60, P1571, DOI 10.1002/hep.27310
   Jansen van Vuren P, 2019, VIRUSES, V11, p[E71, 139]
   Jeannel D, 1998, J MED VIROL, V55, P92, DOI 10.1002/(SICI)1096-9071(199806)55:2<92::AID-JMV2>3.0.CO;2-I
   Jensenius Mogens, 1997, Tidsskrift for den Norske Laegeforening, V117, P935
   Jeong YE, 2017, VIROL J, V14, DOI 10.1186/s12985-017-0740-6
   JIN L, 1993, J MED VIROL, V39, P50, DOI 10.1002/jmv.1890390110
   JIN L, 1995, CLIN DIAGN VIROL, V3, P285, DOI 10.1016/S0928-0197(94)00044-1
   Kapoor A, 2011, P NATL ACAD SCI USA, V108, P11608, DOI 10.1073/pnas.1101794108
   Katano H, 2009, J MED VIROL, V81, P1951, DOI 10.1002/jmv.21608
   KENNEDY PGE, 2018, VIRUSES-BASEL, V10, DOI DOI 10.3390/V10110609
   Korup S, 2013, PLOS ONE, V8, DOI 10.1371/journal.pone.0058021
   Kostaki EG, 2018, ELIFE, V7, DOI 10.7554/eLife.36709
   Kouri V, 2015, EBIOMEDICINE, V2, P244, DOI 10.1016/j.ebiom.2015.01.015
   Kouri V, 2014, J INT AIDS SOC, V17, P160, DOI 10.7448/IAS.17.4.19754
   Kramvis A, 2002, J GEN VIROL, V83, P835, DOI 10.1099/0022-1317-83-4-835
   Kramvis A, 2013, ANTIVIR THER, V18, P513, DOI 10.3851/IMP2657
   Kühnert D, 2011, INFECT GENET EVOL, V11, P1825, DOI 10.1016/j.meegid.2011.08.005
   Lanini S, 2017, PLOS ONE, V12, DOI 10.1371/journal.pone.0185428
   Lednicky J, 2016, PLOS NEGLECT TROP D, V10, DOI 10.1371/journal.pntd.0004687
   Lemey P, 2005, AIDS, V19, P1649, DOI 10.1097/01.aids.0000187904.02261.1a
   Lemey P, 2009, PLOS COMPUT BIOL, V5, DOI 10.1371/journal.pcbi.1000520
   Lewis F, 2008, PLOS MED, V5, P392, DOI 10.1371/journal.pmed.0050050
   Lim ES, 2013, VIROLOGY, V436, P295, DOI 10.1016/j.virol.2012.12.005
   Lo Presti A, 2012, INFECT GENET EVOL, V12, P392, DOI 10.1016/j.meegid.2011.12.015
   Loman NJ, 2013, JAMA-J AM MED ASSOC, V309, P1502, DOI 10.1001/jama.2013.3231
   Lopalco PL, 2005, J VIRAL HEPATITIS, V12, P315, DOI 10.1111/j.1365-2893.2005.00593.x
   MAGIORKINIS G, 2009, PLOS MED, V6, DOI DOI 10.1371/JOURNAL.PMED.1000198
   Magiorkinis G, 2016, INFECT GENET EVOL, V46, P169, DOI 10.1016/j.meegid.2016.05.041
   Manara S, 2018, GENOME MED, V10, DOI 10.1186/s13073-018-0593-7
   Marascio N, 2014, INFECT GENET EVOL, V26, P352, DOI 10.1016/j.meegid.2014.06.006
   Markham RB, 1998, P NATL ACAD SCI USA, V95, P12568, DOI 10.1073/pnas.95.21.12568
   Martel-Jantin C, 2012, VIROLOGY, V426, P134, DOI 10.1016/j.virol.2012.01.018
   McFarland N, 2011, EPIDEMIOL INFECT, V139, P336, DOI 10.1017/S0950268810001433
   MELLOR J, 1995, J GEN VIROL, V76, P2493, DOI 10.1099/0022-1317-76-10-2493
   Menendez C, 1999, J MED VIROL, V58, P215, DOI 10.1002/(SICI)1096-9071(199907)58:3<215::AID-JMV5>3.0.CO;2-K
   Michitaka K, 2006, J MED VIROL, V78, P44, DOI 10.1002/jmv.20502
   Min Jae, 2016, Glob Health Res Policy, V1, P14, DOI 10.1186/s41256-016-0014-7
   Mirazo S, 2016, INFECT GENET EVOL, V43, P267, DOI 10.1016/j.meegid.2016.06.003
   Mishra N, 2014, J INFECT DIS, V210, P1595, DOI 10.1093/infdis/jiu250
   Morais LM, 2006, MEM I OSWALDO CRUZ, V101, P401, DOI 10.1590/S0074-02762006000400010
   Moreno A, 2018, VIROL J, V15, DOI 10.1186/s12985-018-0921-y
   MORTIMER PP, 1995, GENITOURIN MED, V71, P109
   Mugosa B, 2017, ARCH VIROL, V162, P1549, DOI 10.1007/s00705-017-3224-5
   Mugosa B, 2016, J MED VIROL, V88, P1905, DOI 10.1002/jmv.24552
   Mulders MN, 2004, J INFECT DIS, V190, P400, DOI 10.1086/421502
   Murphy DG, 2015, J CLIN MICROBIOL, V53, P967, DOI 10.1128/JCM.02831-14
   Nainan OV, 2005, J INFECT DIS, V191, P957, DOI 10.1086/427992
   Nakano T, 2016, LIVER INT, V36, P31, DOI 10.1111/liv.12880
   Nakano T, 2012, LIVER INT, V32, P675, DOI 10.1111/j.1478-3231.2011.02728.x
   Naveca FG, 2019, PLOS NEGLECT TROP D, V13, DOI 10.1371/journal.pntd.0007065
   Ndjomou J, 2003, J GEN VIROL, V84, P2333, DOI 10.1099/vir.0.19240-0
   Nelson PK, 2011, LANCET, V378, P571, DOI 10.1016/S0140-6736(11)61097-0
   Nishimoto Y, 2007, J MOL EVOL, V65, P103, DOI 10.1007/s00239-006-0269-6
   O'Donovan D, 2001, EPIDEMIOL INFECT, V127, P469, DOI 10.1017/S0950268801006185
   Ojosnegros Samuel, 2010, Immunome Res, V6 Suppl 2, pS5, DOI 10.1186/1745-7580-6-S2-S5
   Orland JR, 2001, HEPATOLOGY, V33, P321, DOI 10.1053/jhep.2001.22112
   PADGETT BL, 1971, LANCET, V1, P1257
   Pantazis N, 2019, STAT METHODS MED RES, V28, P1979, DOI 10.1177/0962280217746437
   Paraskevis D, 2017, CLIN INFECT DIS, V65, P2078, DOI 10.1093/cid/cix717
   Paraskevis D, 2013, HEPATOLOGY, V57, P908, DOI 10.1002/hep.26079
   Pelletier AR, 2010, PUBLIC HEALTH REP, V125, P642, DOI 10.1177/003335491012500505
   Perevoscikovs J, 2009, EUROSURVEILLANCE, V14, P7
   Pérez-Sautu U, 2011, J CLIN VIROL, V52, P98, DOI 10.1016/j.jcv.2011.06.011
   Pol D, 2004, SYST BIOL, V53, P949, DOI 10.1080/10635150490888868
   Poovorawan Y, 2005, J CLIN VIROL, V32, P24, DOI 10.1016/j.jcv.2004.04.008
   Purdy MA, 2010, PLOS ONE, V5, DOI 10.1371/journal.pone.0014376
   Pybus OG, 2000, GENETICS, V155, P1429
   Rambaut A, 2004, NAT REV GENET, V5, P52, DOI 10.1038/nrg1246
   Rantala Merja, 2008, Euro Surveill, V13
   Rappuoli R, 2016, J EXP MED, V213, P469, DOI 10.1084/jem.20151960
   Rascovan N, 2016, CLIN INFECT DIS, V62, P1419, DOI 10.1093/cid/ciw135
   Read A.F., 2007, Evolution in Health and Disease, P139, DOI [DOI 10.3201/EID2310.161855, 10.1093/acprof:oso/9780199207466.003.0011, DOI 10.1093/ACPROF:OSO/9780199207466.003.0011]
   Rodrigues L, 2007, J MED VIROL, V79, P483, DOI 10.1002/jmv.20851
   Ruggieri A, 1996, J GEN VIROL, V77, P2073, DOI 10.1099/0022-1317-77-9-2073
   Sagnelli C, 2017, J MED VIROL, V89, P1015, DOI 10.1002/jmv.24724
   Salemi M, 2004, J VIROL, V78, P1602, DOI 10.1128/JVI.78.3.1602-1603.2004
   SALEMI M, 2008, PLOS ONE, V3, DOI DOI 10.1371/JOURNAL.PONE.0001390
   Sasmono RT, 2017, AM J TROP MED HYG, V97, P1393, DOI 10.4269/ajtmh.16-0935
   Schenkel K, 2006, EPIDEMIOL INFECT, V134, P1292, DOI 10.1017/S0950268806006212
   Schmid D, 2009, EUR J CLIN MICROBIOL, V28, P385, DOI 10.1007/s10096-008-0633-0
   Schowalter RM, 2010, CELL HOST MICROBE, V7, P509, DOI 10.1016/j.chom.2010.05.006
   Schweitzer A, 2015, LANCET, V386, P1546, DOI 10.1016/S0140-6736(15)61412-X
   Sengupta N, 2007, J INFECT DIS, V196, P1014, DOI 10.1086/521365
   Shieh YC, 2007, J FOOD PROTECT, V70, P145, DOI 10.4315/0362-028X-70.1.145
   Siebrasse EA, 2012, J VIROL, V86, P10321, DOI 10.1128/JVI.01210-12
   Soli R, 2019, MOL PHYLOGENET EVOL, V134, P253, DOI 10.1016/j.ympev.2019.01.019
   Stapleford KA, 2016, PLOS NEGLECT TROP D, V10, DOI 10.1371/journal.pntd.0004402
   Stene-Johansen K, 2005, J GEN VIROL, V86, P2739, DOI 10.1099/vir.0.81155-0
   Stroffolini T, 2019, DIGEST LIVER DIS, V51, P434, DOI 10.1016/j.dld.2018.09.010
   STUYVER L, 1993, J GEN VIROL, V74, P1093, DOI 10.1099/0022-1317-74-6-1093
   Sugimoto C, 1997, P NATL ACAD SCI USA, V94, P9191, DOI 10.1073/pnas.94.17.9191
   Takahashi H, 2006, J GASTROENTEROL, V41, P981, DOI 10.1007/s00535-006-1888-9
   TANABE ELD, 2018, REV INST MED TROP SP, V60, DOI DOI 10.1590/S1678-9946201860019
   Tatematsu K, 2009, J VIROL, V83, P10538, DOI 10.1128/JVI.00462-09
   Thézé J, 2018, CELL HOST MICROBE, V23, P855, DOI [10.1016/j.chom.2018.04.017, 10.101]
   Thomson MM, 2009, JAIDS-J ACQ IMM DEF, V51, P332, DOI 10.1097/QAI.0b013e31819c1757
   Torres C, 2011, MOL PHYLOGENET EVOL, V59, P114, DOI 10.1016/j.ympev.2011.01.010
   Urbanus A T, 2009, Euro Surveill, V14
   van de Laar T, 2009, GASTROENTEROLOGY, V136, P1609, DOI 10.1053/j.gastro.2009.02.006
   van de Vijver DA, 2006, JAIDS-J ACQ IMM DEF, V41, P352, DOI 10.1097/01.qai.0000209899.05126.e4
   van der Meijden E, 2010, PLOS PATHOG, V6, DOI 10.1371/journal.ppat.1001024
   van Houdt R, 2010, J VIRAL HEPATITIS, V17, P108, DOI 10.1111/j.1365-2893.2009.01158.x
   van Steenbergen JE, 2004, J INFECT DIS, V189, P471, DOI 10.1086/381152
   Vaughan G, 2013, PLOS ONE, V8, DOI 10.1371/journal.pone.0074546
   Villar LM, 2006, BRAZ J MED BIOL RES, V39, P873, DOI 10.1590/S0100-879X2006000700004
   Vrancken B, 2017, VIRUS EVOL, V3, DOI 10.1093/ve/vex028
   Wansbrough-Jones MH, 1998, T ROY SOC TROP MED H, V92, P496, DOI 10.1016/S0035-9203(98)90887-2
   Wasitthankasem R, 2015, PLOS ONE, V10, DOI 10.1371/journal.pone.0126764
   Wells Gerald A. H., J GEN VIROL, V84, P1021, DOI [10.1099/vir.0.18788-0, DOI 10.1099/VIR.0.031955-0, DOI 10.1099/VIR.0.19240-0]
   Welzel TM, 2017, J HEPATOL, V67, P224, DOI 10.1016/j.jhep.2017.03.014
   Wenzel JJ, 2014, LANCET INFECT DIS, V14, P907, DOI 10.1016/S1473-3099(14)70897-7
   Wheeler C, 2005, NEW ENGL J MED, V353, P890, DOI 10.1056/NEJMoa050855
   *WHO, WHO REC COMP INFL VI, DOI DOI 10.1016/J.MICPATH.2018.07.020
   Williamson S, 2005, MOL BIOL EVOL, V22, P456, DOI 10.1093/molbev/msi029
   Wohl S, 2016, ANNU REV VIROL, V3, P173, DOI 10.1146/annurev-virology-110615-035747
   XU LZ, 1994, J GEN VIROL, V75, P2393, DOI 10.1099/0022-1317-75-9-2393
   Yegani S, 2019, TROP ANIM HEALTH PRO, V51, P605, DOI 10.1007/s11250-018-1731-3
   Yogo Y, 2004, REV MED VIROL, V14, P179, DOI 10.1002/rmv.428
   YOGO Y, 1990, J VIROL, V64, P3139, DOI 10.1128/JVI.64.6.3139-3143.1990
   Ypma RJF, 2013, GENETICS, V195, P1055, DOI 10.1534/genetics.113.154856
   Zehender G, 2008, VIROLOGY, V380, P84, DOI 10.1016/j.virol.2008.07.009
   Zehender G, 2015, INFECT GENET EVOL, V32, P361, DOI 10.1016/j.meegid.2015.03.009
   Zehender G, 2014, INFECT GENET EVOL, V25, P138, DOI 10.1016/j.meegid.2014.04.016
   Zehender G, 2012, PLOS ONE, V7, DOI 10.1371/journal.pone.0047517
   Zehender G, 2012, PLOS ONE, V7, DOI 10.1371/journal.pone.0037198
   Zehender G, 2012, INFECT GENET EVOL, V12, P291, DOI [10.101, 10.1016/j.meegid.2011.11.009]
   Zehender G, 2010, JAIDS-J ACQ IMM DEF, V55, P156, DOI 10.1097/QAI.0b013e3181eb3002
   Zhou S, 2017, J VIRAL HEPATITIS, V24, P551, DOI 10.1111/jvh.12677
   Zhu YJ, 2017, J CLIN MICROBIOL, V55, P2956, DOI [10.1128/JCM.00360-17, 10.1128/jcm.00360-17]
   Zibbell JE, 2015, MMWR-MORBID MORTAL W, V64, P453
   Zuckerkandl E., 1962, Horizons in biochemistry, DOI DOI 10.1038/NCHEMBIO.2477
NR 240
TC 15
Z9 16
U1 2
U2 27
PU WILEY
PI HOBOKEN
PA 111 RIVER ST, HOBOKEN 07030-5774, NJ USA
SN 0146-6615
EI 1096-9071
J9 J MED VIROL
JI J. Med. Virol.
PD OCT
PY 2019
VL 91
IS 10
BP 1707
EP 1724
DI 10.1002/jmv.25526
EA JUL 2019
PG 18
WC Virology
WE Science Citation Index Expanded (SCI-EXPANDED)
SC Virology
GA IO0YH
UT WOS:000476154200001
PM 31243773
OA Green Submitted
DA 2025-07-26
ER

PT J
AU Yoon, JS
   Kim, G
   Jarhad, DB
   Kim, HR
   Shin, YS
   Qu, SH
   Sahu, PK
   Kim, HO
   Lee, HW
   Wan, SB
   Kong, YJ
   Chang, TS
   Ogando, NS
   Kovacikova, K
   Snijder, EJ
   Posthuma, CC
   van Hemert, MJ
   Jeong, LS
AF Yoon, Ji-seong
   Kim, Gyudong
   Jarhad, Dnyandev B.
   Kim, Hong-Rae
   Shin, Young-Sup
   Qu, Shuhao
   Sahu, Pramod K.
   Kim, Hea Ok
   Lee, Hyuk Woo
   Wan, Su Bin
   Kong, Yun Jeong
   Chang, Tong-Shin
   Ogando, Natacha S.
   Kovacikova, Kristina
   Snijder, Eric J.
   Posthuma, Clara C.
   van Hemert, Martijn J.
   Jeong, Lak Shin
TI Design, Synthesis, and Anti-RNA Virus Activity of
   6′-Fluorinated-Aristeromycin Analogues
SO JOURNAL OF MEDICINAL CHEMISTRY
LA English
DT Article
ID L-CYCLOPENTENONE DERIVATIVES; MECHANISM-BASED INHIBITORS; CHIKUNGUNYA
   VIRUS; CARBOCYCLIC NUCLEOSIDES; BIOLOGICAL EVALUATION; SEXUAL
   TRANSMISSION; PROTIDE TECHNOLOGY; NEPLANOCIN-A; ZIKA VIRUS; ADENOSINE
AB The 6'-fluorinated aristeromycins were designed as dual-target antiviral compounds aimed at inhibiting both the viral RNA-dependent RNA polymerase (RdRp) and the host cell S-adenosyl-L-homocysteine (SAH) hydrolase, which would indirectly target capping of viral RNA. The introduction of a fluorine at the 6'-position enhanced the inhibition of SAH hydrolase and the activity against RNA viruses. The adenosine and N-6-methyladenosine analogues 2a-e showed potent inhibition against SAH hydrolase, while only the adenosine derivatives 2a-c exhibited potent antiviral activity against all tested RNA viruses such as Middle East respiratory syndrome-coronavirus (MERS-CoV), severe acute respiratory syndrome-coronavirus, chikungunya virus, and/or Zika virus. 6',6'-Difluoroaristeromycin (2c) showed the strongest antiviral effect for MERS-CoV, with a similar to 2.5 log reduction in infectious progeny titer in viral load reduction assay. The phosphoramidate prodrug 3a also demonstrated potent broad-spectrum antiviral activity, possibly by inhibiting the viral RdRp. This study shows that 6'-fluorinated aristeromycins can serve as starting points for the development of broad-spectrum antiviral agents that target RNA viruses.
C1 [Yoon, Ji-seong; Kim, Gyudong; Jarhad, Dnyandev B.; Kim, Hong-Rae; Shin, Young-Sup; Qu, Shuhao; Jeong, Lak Shin] Seoul Natl Univ, Res Inst Pharmaceut Sci, Coll Pharm, Seoul 151742, South Korea.
   [Kim, Gyudong] Chonnam Natl Univ, Coll Pharm, Gwangju 500757, South Korea.
   [Kim, Gyudong] Chonnam Natl Univ, Res Inst Drug Dev, Gwangju 500757, South Korea.
   [Sahu, Pramod K.; Kim, Hea Ok; Lee, Hyuk Woo] Future Med Co Ltd, Seoul 06665, South Korea.
   [Wan, Su Bin; Kong, Yun Jeong; Chang, Tong-Shin] Ewha Womans Univ, Coll Pharm, Seoul 120750, South Korea.
   [Ogando, Natacha S.; Kovacikova, Kristina; Snijder, Eric J.; Posthuma, Clara C.; van Hemert, Martijn J.] Leiden Univ, Dept Med Microbiol, Med Ctr, Albinusdreef 2, NL-2333 ZA Leiden, Netherlands.
   [Qu, Shuhao] Henan Univ Anim Husb & Econ, Coll Pharmaceut Engn, Zhengzhou 450046, Henan, Peoples R China.
C3 Seoul National University (SNU); Chonnam National University; Chonnam
   National University; Future Medicine Limited; Ewha Womans University;
   Leiden University; Leiden University Medical Center (LUMC); Leiden
   University - Excl LUMC; Henan University of Animal Husbandry & Economy
RP Jeong, LS (corresponding author), Seoul Natl Univ, Res Inst Pharmaceut Sci, Coll Pharm, Seoul 151742, South Korea.
EM lakjeong@snu.ac.kr
RI ; Kim, Hong-Rae/HDM-2277-2022; Lee, Hyo-Suk/J-5618-2012; Snijder,
   Eric/E-6073-2018; Kim, Eun-Ji/HHN-4611-2022
OI Kim, Hong-Rae/0000-0001-5361-7168; Jarhad, Dnyandev
   B/0000-0003-3464-7788; Ogando, Natacha/0000-0002-3577-4909; Snijder,
   Eric/0000-0003-3297-2309; CHANG, TONG-SHIN/0000-0003-4472-5436; 
FU Mid-career Research Program of the National Research Foundation (NRF),
   Korea [2016R1A2B3010164]; Ministry of Science, ICT & Future Planning of
   the National Research Foundation (NRF), Korea [2017M3A9A8032086]; EU
   Marie Sklodowska-Curie ETN "ANTIVIRALS" [642434]; Marie Curie Actions
   (MSCA) [642434] Funding Source: Marie Curie Actions (MSCA)
FX This research was supported by grants from Mid-career Research Program
   (2016R1A2B3010164) and the Ministry of Science, ICT & Future Planning
   (2017M3A9A8032086) of the National Research Foundation (NRF), Korea. The
   work in Leiden (N.S.O. and K.K.) was supported by the EU Marie
   Sklodowska-Curie ETN "ANTIVIRALS" (grant agreement no. 642434).
CR Abushouk AI, 2016, J CLIN VIROL, V84, P53, DOI 10.1016/j.jcv.2016.09.012
   Agumadu VC, 2018, CUREUS J MED SCIENCE, V10, DOI 10.7759/cureus.3025
   Ahlquist P, 2002, SCIENCE, V296, P1270, DOI 10.1126/science.1069132
   Albulescu IC, 2017, ANTIVIR RES, V143, P230, DOI 10.1016/j.antiviral.2017.04.016
   ARITA M, 1983, J AM CHEM SOC, V105, P4049, DOI 10.1021/ja00350a050
   BALTIMORE D, 1971, BACTERIOL REV, V35, P235, DOI 10.1128/MMBR.35.3.235-241.1971
   BENNETT LL, 1986, MOL PHARMACOL, V29, P383
   BENNETT LL, 1986, BIOCHEM PHARMACOL, V35, P4106, DOI 10.1016/0006-2952(86)90036-5
   Caglioti C, 2013, NEW MICROBIOL, V36, P211
   Cantoni G., 1986, Biological Methylation and Drug Design, P227
   Case JB, 2016, J VIROL, V90, P7248, DOI 10.1128/JVI.00542-16
   Chan-Yeung M, 2003, RESPIROLOGY, V8, pS9, DOI 10.1046/j.1440-1843.2003.00518.x
   Chandra G, 2015, J MED CHEM, V58, P5108, DOI 10.1021/acs.jmedchem.5b00553
   Choi WJ, 2001, J ORG CHEM, V66, P6490, DOI 10.1021/jo015733w
   Cougot N, 2004, TRENDS BIOCHEM SCI, V29, P436, DOI 10.1016/j.tibs.2004.06.008
   Coutard B, 2017, J VIROL, V91, DOI 10.1128/JVI.02202-16
   De Clercq E, 2002, NAT REV DRUG DISCOV, V1, P13, DOI 10.1038/nrd703
   de Wilde AH, 2014, ANTIMICROB AGENTS CH, V58, P4875, DOI 10.1128/AAC.03011-14
   Decroly E, 2012, NAT REV MICROBIOL, V10, P51, DOI 10.1038/nrmicro2675
   DIVAKAR KJ, 1982, J CHEM SOC PERK T 1, P1171, DOI 10.1039/p19820001171
   Ferron F, 2012, ANTIVIR RES, V96, P21, DOI 10.1016/j.antiviral.2012.07.007
   Forgie S, 2009, SEMIN RESP CRIT CARE, V30, P67, DOI 10.1055/s-0028-1119811
   GILMAN H, 1952, J ORG CHEM, V17, P1630, DOI 10.1021/jo50012a009
   Hui DS, 2018, LANCET INFECT DIS, V18, pE217, DOI 10.1016/S1473-3099(18)30127-0
   Jeong LS, 2003, NUCLEOS NUCLEOT NUCL, V22, P589, DOI 10.1081/NCN-120021961
   Jeong LS, 2003, J MED CHEM, V46, P201, DOI 10.1021/jm025557z
   Jeong LS, 1998, J MED CHEM, V41, P2572, DOI 10.1021/jm980111x
   Jordheim LP, 2013, NAT REV DRUG DISCOV, V12, P447, DOI 10.1038/nrd4010
   Kim G, 2017, ORG LETT, V19, P5732, DOI 10.1021/acs.orglett.7b02470
   KUSAKA T, 1968, J ANTIBIOT, V21, P255, DOI 10.7164/antibiotics.21.255
   Lee KM, 2011, J MED CHEM, V54, P930, DOI 10.1021/jm1010836
   Lo Presti A, 2014, ASIAN PAC J TROP MED, V7, P925, DOI 10.1016/S1995-7645(14)60164-4
   Lozada-Ramírez JD, 2006, J BIOCHEM BIOPH METH, V67, P131, DOI 10.1016/j.jbbm.2006.01.008
   MADHAVAN GVB, 1988, J MED CHEM, V31, P1798, DOI 10.1021/jm00117a021
   MADHAVAN GVB, 1986, J ORG CHEM, V51, P1287, DOI 10.1021/jo00358a023
   McGuigan C, 2005, J MED CHEM, V48, P3504, DOI 10.1021/jm0491400
   MCGUIGAN C, 1993, J MED CHEM, V36, P1048, DOI 10.1021/jm00060a013
   McGuigan C, 2006, J MED CHEM, V49, P7215, DOI 10.1021/jm060776w
   Mehellou Y, 2018, J MED CHEM, V61, P2211, DOI 10.1021/acs.jmedchem.7b00734
   Mehellou Y, 2009, CHEMMEDCHEM, V4, P1779, DOI 10.1002/cmdc.200900289
   Modrow S., 2013, VIRUSES SINGLE STRAN, P185
   MONTGOMERY JA, 1957, J AM CHEM SOC, V79, P5238, DOI 10.1021/ja01576a046
   Moon HR, 2002, TETRAHEDRON-ASYMMETR, V13, P1189, DOI 10.1016/S0957-4166(02)00316-6
   Mulamoottil VA, 2014, ASIAN J ORG CHEM, V3, P748, DOI 10.1002/ajoc.201402032
   Musso D, 2016, CLIN MICROBIOL REV, V29, P487, DOI 10.1128/CMR.00072-15
   Musso D, 2015, EMERG INFECT DIS, V21, P359, DOI 10.3201/eid2102.141363
   Ng LFP, 2017, ANNU REV VIROL, V4, P413, DOI 10.1146/annurev-virology-101416-041808
   Oster AM, 2016, MMWR-MORBID MORTAL W, V65, P323, DOI 10.15585/mmwr.mm6512e3
   Ross BS, 2011, J ORG CHEM, V76, P8311, DOI 10.1021/jo201492m
   RUBOTTOM GM, 1978, TETRAHEDRON LETT, P4603
   Scholte FEM, 2013, PLOS ONE, V8, DOI 10.1371/journal.pone.0071047
   Schwartz O, 2010, NAT REV MICROBIOL, V8, P491, DOI 10.1038/nrmicro2368
   SHAW G, 1958, J CHEM SOC, P157, DOI 10.1039/jr9580000157
   SHEALY YF, 1980, CHEM PHARM BULL, V28, P3114
   SHEALY YF, 1969, J AM CHEM SOC, V91, P3075, DOI 10.1021/ja01039a042
   SHEALY YF, 1966, J AM CHEM SOC, V88, P3885, DOI 10.1021/ja00968a055
   Siddiqui AQ, 1999, J MED CHEM, V42, P393, DOI 10.1021/jm9803931
   Slusarczyk M, 2014, J MED CHEM, V57, P1531, DOI 10.1021/jm401853a
   Sofia MJ, 2010, J MED CHEM, V53, P7202, DOI 10.1021/jm100863x
   Song GY, 2001, J MED CHEM, V44, P3985, DOI 10.1021/jm010256v
   Thiel Volker, 2007, P109
   Turner MA, 2000, CELL BIOCHEM BIOPHYS, V33, P101, DOI 10.1385/CBB:33:2:101
   van Boheemen S, 2017, SCI REP-UK, V7, DOI 10.1038/s41598-017-02652-w
   van Boheemen S, 2012, MBIO, V3, DOI 10.1128/mBio.00473-12
   van den Worm SHE, 2012, PLOS ONE, V7, DOI 10.1371/journal.pone.0032857
   Verheyden J. P., 1986, U.S. Patent, Patent No. [4,605,659, 4605659]
   WOLFE MS, 1992, J MED CHEM, V35, P1782, DOI 10.1021/jm00088a013
   WOLFE MS, 1991, J MED CHEM, V34, P1521, DOI 10.1021/jm00109a001
   Yin XQ, 2005, TETRAHEDRON LETT, V46, P7535, DOI 10.1016/j.tetlet.2005.08.163
   YOSHIKAWA M, 1990, TETRAHEDRON, V46, P7459, DOI 10.1016/S0040-4020(01)89060-8
   Zumla A, 2015, LANCET, V386, P995, DOI 10.1016/S0140-6736(15)60454-8
NR 71
TC 45
Z9 48
U1 2
U2 43
PU AMER CHEMICAL SOC
PI WASHINGTON
PA 1155 16TH ST, NW, WASHINGTON, DC 20036 USA
SN 0022-2623
EI 1520-4804
J9 J MED CHEM
JI J. Med. Chem.
PD JUL 11
PY 2019
VL 62
IS 13
BP 6346
EP 6362
DI 10.1021/acs.jmedchem.9b00781
PG 17
WC Chemistry, Medicinal
WE Science Citation Index Expanded (SCI-EXPANDED); Index Chemicus (IC)
SC Pharmacology & Pharmacy
GA II9TQ
UT WOS:000475543300025
PM 31244113
OA Green Published, Green Submitted
DA 2025-07-26
ER

PT J
AU Villero-Wolf, Y
   Mattar, S
   Puerta-González, A
   Arrieta, G
   Muskus, C
   Hoyos, R
   Pinzon, H
   Peláez-Carvajal, D
AF Villero-Wolf, Yeneiris
   Mattar, Salim
   Puerta-Gonzalez, Andres
   Arrieta, German
   Muskus, Carlos
   Hoyos, Richard
   Pinzon, Hernando
   Pelaez-Carvajal, Dioselina
TI Genomic epidemiology of Chikungunya virus in Colombia reveals
   genetic variability of strains and multiple geographic introductions in
   outbreak, 2014
SO SCIENTIFIC REPORTS
LA English
DT Article
ID DENGUE
AB Chikungunya virus (CHIKV) is considered a public health problem due to its rapid spread and high morbidity. This study aimed to determine the genetic diversity and phylogenetic relationships of CHIKVs in Colombia. A descriptive and retrospective study was carried out using sera of patients infected with Chikungunya during the outbreak in Colombia. The whole genomes of CHIKV (n = 16) were sequenced with an Illumina Hi-seq 2500 and were assembled using the Iterative Virus Assembler software. A Bayesian inference phylogenetic analysis was carried out with 157 strains of worldwide origin. The Colombian CHIKV sequences were grouped in the Asian genotype; however, three independent phylogenetic subclades were observed, probably the result of three separate introductions from Panama, Nicaragua, and St. Barts. Each subclade showed several different non-synonymous mutations (nsP2-A153V; nsp2-Y543H; nsp2-G720A; nsP3-L458P; Capside R78Q), that may have functional consequences for CHIKV biology and pathogenesis. These same mutations may affect the efficacy of potential CHIKV vaccines.
C1 [Villero-Wolf, Yeneiris; Mattar, Salim; Arrieta, German] Univ Cordoba, Inst Invest Biol Trop, Monteria, Cordoba, Colombia.
   [Mattar, Salim] Clin Salud Social, Sincelejo, Sucre, Colombia.
   [Puerta-Gonzalez, Andres] Univ Antioquia, Medellin, Antioquia, Colombia.
   [Arrieta, German] Corp Univ Caribe CECAR, Grp Salud Publ, Sincelejo, Sucre, Colombia.
   [Muskus, Carlos] Univ Antioquia, Fac Med, PECET, Medellin, Antioquia, Colombia.
   [Hoyos, Richard] Univ Sinu, Grp Invest Resistencia Bacteriana & Enfermedades, Monteria, Cordoba, Colombia.
   [Pinzon, Hernando] Univ Cartagena, Hosp Infantil Napoleon Franco, Cartagena, Colombia.
   [Pelaez-Carvajal, Dioselina] Inst Nacl Salud, Grp Virol, Bogota, DC, Colombia.
C3 Universidad de Antioquia; Universidad de Antioquia; Universidad de
   Cartagena; Instituto Nacional de Salud (Colombia)
RP Mattar, S (corresponding author), Univ Cordoba, Inst Invest Biol Trop, Monteria, Cordoba, Colombia.; Mattar, S (corresponding author), Clin Salud Social, Sincelejo, Sucre, Colombia.
EM mattarsalim@hotmail.com
RI ; Muskus, Carlos/AFJ-8423-2022
OI Hoyos-Lopez, Richard/0000-0003-1195-681X; Villero Wolf, Yeneiris
   Karina/0000-0002-2019-0353; 
FU Colciencias [111271250545]; University of Cordoba, Colombia [FMV-01-16,
   FMV-01-17]
FX To Colciencias project number 111271250545. To the University of
   Cordoba, Colombia, Vice-rectoria of Investigation, sustainability
   program for researching groups, 2016-2017 (Code FMV-01-16 and
   FMV-01-17). To National Institute of Health from Colombia (INS) for the
   donation of the strains. To Professor Ben Adler, for the grammar and
   style corrections.
CR Abraham R, 2016, INFECT GENET EVOL, V37, P174, DOI 10.1016/j.meegid.2015.11.019
   An WX, 2017, VIROL SIN, V32, P441, DOI 10.1007/s12250-017-4072-x
   [Anonymous], 2014, NUMB REP CAS CHIK FE
   Bolger AM, 2014, BIOINFORMATICS, V30, P2114, DOI 10.1093/bioinformatics/btu170
   Carrera JP, 2017, PLOS NEGLECT TROP D, V11, DOI 10.1371/journal.pntd.0005338
   Chen MW, 2017, ANTIVIR RES, V143, P38, DOI 10.1016/j.antiviral.2017.04.001
   Chen RB, 2016, J VIROL, V90, P10600, DOI 10.1128/JVI.01166-16
   Cherabuddi Kartikeya, 2016, JMM Case Rep, V3, pe005072, DOI 10.1099/jmmcr.0.005072
   de Lamballerie X, 2008, VIROL J, V5, DOI 10.1186/1743-422X-5-33
   Edgar RC, 2004, NUCLEIC ACIDS RES, V32, P1792, DOI 10.1093/nar/gkh340
   Grillet ME, 2019, LANCET INFECT DIS, V19, pE149, DOI 10.1016/S1473-3099(18)30757-6
   Hawman DW, 2017, J VIROL, V91, DOI 10.1128/JVI.00816-17
   Hunt M, 2015, BIOINFORMATICS, V31, P2374, DOI 10.1093/bioinformatics/btv120
   Instituto Nacional de Salud, 2014, B EP
   Instituto Nacional de Salud, 2014, INF FIN EV CHIK
   Instituto Nacional de Salud, 2015, B EP
   Instituto Nacional de Salud, 2016, B EP
   Kearse M, 2012, BIOINFORMATICS, V28, P1647, DOI 10.1093/bioinformatics/bts199
   Laiton-Donato K, 2016, BIOMEDICA, V36, P25, DOI 10.7705/biomedica.v36i0.2990
   Mattar S, 2015, J INFECT DEV COUNTR, V9, P1126, DOI 10.3855/jidc.6670
   Mendez N, 2017, ARCH PUBLIC HEALTH, V75, DOI 10.1186/s13690-017-0233-5
   Ministerio de Relaciones Exteriores, 2014, B MIGR JUL 2014
   Pan American Healt Organization, 2017, GEOGR SPREAD CHIK AM
   Paternina-Caicedo A, 2018, J TROP PEDIATRICS, V64, P31, DOI 10.1093/tropej/fmx024
   Pimentel R, 2014, REV PANAM SALUD PUBL, V36, P336
   Rodas JD, 2016, AM J TROP MED HYG, V95, P639, DOI 10.4269/ajtmh.16-0091
   Ruiz-López F, 2016, BIOMEDICA, V36, P303, DOI 10.7705/biomedica.v36i2.3301
   Sahadeo NSD, 2017, VIRUS EVOL, V3, DOI 10.1093/ve/vex010
   Schwartz O, 2010, NAT REV MICROBIOL, V8, P491, DOI 10.1038/nrmicro2368
   Shragai T, 2017, ANN NY ACAD SCI, V1399, P61, DOI 10.1111/nyas.13306
   Stapleford KA, 2016, PLOS NEGLECT TROP D, V10, DOI 10.1371/journal.pntd.0004402
   Suchard MA, 2018, VIRUS EVOL, V4, DOI 10.1093/ve/vey016
   Nunes MRT, 2015, BMC MED, V13, DOI 10.1186/s12916-015-0348-x
   Tsetsarkin KA, 2016, CURR OPIN VIROL, V16, P143, DOI 10.1016/j.coviro.2016.02.007
   Tsetsarkin KA, 2011, CURR OPIN VIROL, V1, P310, DOI 10.1016/j.coviro.2011.07.004
   Tsetsarkin KA, 2009, PLOS ONE, V4, DOI 10.1371/journal.pone.0006835
   Volk SM, 2010, J VIROL, V84, P6497, DOI 10.1128/JVI.01603-09
   Vu DM, 2017, CLIN LAB MED, V37, P371, DOI 10.1016/j.cll.2017.01.008
   Wang CL, 2016, AM J TROP MED HYG, V94, P400, DOI 10.4269/ajtmh.15-0497
   Weber C, 2017, PLOS NEGLECT TROP D, V11, DOI 10.1371/journal.pntd.0005318
   Yang SX, 2017, VACCINE, V35, P4851, DOI 10.1016/j.vaccine.2017.07.065
   Carrillo-Hernández MY, 2018, BMC INFECT DIS, V18, DOI 10.1186/s12879-018-2976-1
   Zouache K, 2015, CURR OPIN INSECT SCI, V10, P14, DOI 10.1016/j.cois.2015.04.010
NR 43
TC 10
Z9 13
U1 0
U2 1
PU NATURE PORTFOLIO
PI BERLIN
PA HEIDELBERGER PLATZ 3, BERLIN, 14197, GERMANY
SN 2045-2322
J9 SCI REP-UK
JI Sci Rep
PD JUL 10
PY 2019
VL 9
AR 9970
DI 10.1038/s41598-019-45981-8
PG 11
WC Multidisciplinary Sciences
WE Science Citation Index Expanded (SCI-EXPANDED)
SC Science & Technology - Other Topics
GA IH8CE
UT WOS:000474731500013
PM 31292455
OA Green Published, gold
DA 2025-07-26
ER

PT J
AU Noval, MG
   Rodriguez-Rodriguez, BA
   Rangel, MV
   Stapleford, KA
AF Noval, Maria G.
   Rodriguez-Rodriguez, Bruno A.
   Rangel, Margarita, V
   Stapleford, Kenneth A.
TI Evolution-Driven Attenuation of Alphaviruses Highlights Key Glycoprotein
   Determinants Regulating Viral Infectivity and Dissemination
SO CELL REPORTS
LA English
DT Article
ID SEMLIKI-FOREST-VIRUS; WEST-NILE-VIRUS; CHIKUNGUNYA VIRUS; CHOLESTEROL;
   FUSION; PROTEIN; ENTRY; TRANSMISSION; EMERGENCE; MUTATION
AB Understanding the fundamental mechanisms of arbovirus transmission and pathogenesis is essential to develop strategies for treatment and prevention. We previously took an in vivo evolution-based approach and identified the chikungunya virus E1 glycoprotein residue 80 to play a critical role in viral transmission and pathogenesis. In this study, we address the genetic conservation and function of position 80 and demonstrate that this residue is a key determinant in alphavirus infectivity and dissemination through modulation of viral fusion and cholesterol dependence. In addition, in studying the evolution of position 80, we identified a network of glycoprotein residues, including epidemic determinants, that regulate virus dissemination and infectivity. These studies underscore the importance of taking evolution-based approaches to not only identify key viral determinants driving arbovirus transmission and pathogenesis but also to uncover fundamental aspects of arbovirus biology.
C1 [Noval, Maria G.; Rodriguez-Rodriguez, Bruno A.; Rangel, Margarita, V; Stapleford, Kenneth A.] NYU, Sch Med, Dept Microbiol, New York, NY 10016 USA.
C3 New York University
RP Stapleford, KA (corresponding author), NYU, Sch Med, Dept Microbiol, New York, NY 10016 USA.
EM kenneth.stapleford@nyumc.org
RI Noval, Maria Gabriela/GLV-0239-2022
OI Rangel, Margarita/0000-0001-7224-8281; Noval, Maria
   Gabriela/0000-0002-9140-0565; Stapleford, Kenneth/0000-0002-7796-2254
FU Jan Vilcek/David Goldfarb Fellowship from the New York University
   Department of Microbiology, New York University; Public Health Service
   Institutional Research Training Award [T32 AI007180]
FX We would like to thank all members of the Stapleford lab for helpful
   comments on this manuscript. We also thank Meike Dittmann's lab, Ken
   Cadwell, Kamal Khanna, and Stephen Yeung who kindly provided essential
   reagents. M.G.N is supported by a Jan Vilcek/David Goldfarb Fellowship
   from the New York University Department of Microbiology, New York
   University and M.V.R. is supported in part by the Public Health Service
   Institutional Research Training Award (T32 AI007180).
CR Brault AC, 2004, P NATL ACAD SCI USA, V101, P11344, DOI 10.1073/pnas.0402905101
   Chen DX, 2017, ONCOTARGET, V8, P58668, DOI 10.18632/oncotarget.17417
   Coffey LL, 2011, J VIROL, V85, P1025, DOI 10.1128/JVI.01918-10
   Crooks GE, 2004, GENOME RES, V14, P1188, DOI 10.1101/gr.849004
   Ebel GD, 2004, AM J TROP MED HYG, V71, P493, DOI 10.4269/ajtmh.2004.71.493
   Edgar RC, 2004, NUCLEIC ACIDS RES, V32, P1792, DOI 10.1093/nar/gkh340
   Gardner CL, 2012, VIROLOGY, V425, P103, DOI 10.1016/j.virol.2011.12.020
   Gardner J, 2010, J VIROL, V84, P8021, DOI 10.1128/JVI.02603-09
   Gibbons DL, 2003, CELL, V114, P573, DOI 10.1016/S0092-8674(03)00683-4
   Gibbons DL, 2002, J VIROL, V76, P1194, DOI 10.1128/JVI.76.3.1194-1205.2002
   Greene IP, 2005, J VIROL, V79, P9128, DOI 10.1128/JVI.79.14.9128-9133.2005
   Grenier JM, 2018, FRONT IMMUNOL, V8, DOI 10.3389/fimmu.2017.01993
   Hafer A, 2009, J VIROL, V83, P9113, DOI 10.1128/JVI.00755-09
   Higgs S, 2015, VECTOR-BORNE ZOONOT, V15, P231, DOI 10.1089/vbz.2014.1745
   Hoornweg TE, 2016, J VIROL, V90, P4745, DOI 10.1128/JVI.03184-15
   Jose J, 2017, MBIO, V8, DOI [10.1128/mBio.02294-16, 10.1128/mbio.02294-16]
   Kielian M, 2006, NAT REV MICROBIOL, V4, P67, DOI 10.1038/nrmicro1326
   Kielian M, 2000, Subcell Biochem, V34, P409
   KIELIAN MC, 1984, J CELL BIOL, V98, P139, DOI 10.1083/jcb.98.1.139
   Lu YPE, 1999, J VIROL, V73, P4272, DOI 10.1128/JVI.73.5.4272-4278.1999
   Mahammad S, 2015, METHODS MOL BIOL, V1232, P91, DOI 10.1007/978-1-4939-1752-5_8
   Martin PK, 2018, NAT MICROBIOL, V3, P1131, DOI 10.1038/s41564-018-0229-0
   Morley VJ, 2018, VIRUS EVOL, V4, DOI 10.1093/ve/vey012
   Moudy RM, 2007, AM J TROP MED HYG, V77, P365, DOI 10.4269/ajtmh.2007.77.365
   Nair S, 2017, J VIROL, V91, DOI 10.1128/JVI.01419-17
   Pesko KN, 2012, INFECT GENET EVOL, V12, P181, DOI 10.1016/j.meegid.2011.11.014
   Rey FA, 2018, CELL, V172, P1319, DOI 10.1016/j.cell.2018.02.054
   Roberts GC, 2017, SCI REP-UK, V7, DOI 10.1038/s41598-017-15269-w
   Rückert C, 2017, NAT COMMUN, V8, DOI 10.1038/ncomms15412
   Sanchez-San Martín C, 2013, J VIROL, V87, P7680, DOI 10.1128/JVI.00814-13
   Schneider CA, 2012, NAT METHODS, V9, P671, DOI 10.1038/nmeth.2089
   Schuffenecker I, 2006, PLOS MED, V3, P1058, DOI 10.1371/journal.pmed.0030263
   Sharma R, 2018, VIROLOGY, V515, P223, DOI 10.1016/j.virol.2017.12.020
   Sourisseau M, 2007, PLOS PATHOG, V3, P804, DOI 10.1371/journal.ppat.0030089
   Stapleford KA, 2014, CELL HOST MICROBE, V15, P706, DOI 10.1016/j.chom.2014.05.008
   Tsetsarkin KA, 2007, PLOS PATHOG, V3, P1895, DOI 10.1371/journal.ppat.0030201
   Tsetsarkin KA, 2014, NAT COMMUN, V5, DOI 10.1038/ncomms5084
   Tsetsarkin KA, 2011, PLOS PATHOG, V7, DOI 10.1371/journal.ppat.1002412
   Tsetsarkin KA, 2011, VIROL J, V8, DOI 10.1186/1743-422X-8-376
   Vashishtha M, 1998, J CELL BIOL, V140, P91, DOI 10.1083/jcb.140.1.91
   Vazeille M, 2007, PLOS ONE, V2, DOI 10.1371/journal.pone.0001168
   Vignuzzi M, 2017, ANNU REV VIROL, V4, P181, DOI 10.1146/annurev-virology-101416-041757
   Voss JE, 2010, NATURE, V468, P709, DOI 10.1038/nature09555
   Wilder-Smith A, 2017, LANCET INFECT DIS, V17, P1109, DOI 10.1016/S1473-3099(17)30494-2
   York AG, 2015, CELL, V163, P1716, DOI 10.1016/j.cell.2015.11.045
   Zhang R, 2018, NATURE, V557, P570, DOI 10.1038/s41586-018-0121-3
   Zheng Y, 2011, J VIROL, V85, P6334, DOI 10.1128/JVI.00596-11
   Zidovetzki R, 2007, BBA-BIOMEMBRANES, V1768, P1311, DOI 10.1016/j.bbamem.2007.03.026
NR 48
TC 16
Z9 18
U1 0
U2 5
PU CELL PRESS
PI CAMBRIDGE
PA 50 HAMPSHIRE ST, FLOOR 5, CAMBRIDGE, MA 02139 USA
SN 2211-1247
J9 CELL REP
JI Cell Reports
PD JUL 9
PY 2019
VL 28
IS 2
BP 460
EP +
DI 10.1016/j.celrep.2019.06.022
PG 17
WC Cell Biology
WE Science Citation Index Expanded (SCI-EXPANDED)
SC Cell Biology
GA IH6CO
UT WOS:000474580800015
PM 31291581
OA Green Submitted, Green Accepted
DA 2025-07-26
ER

PT J
AU Kajero, O
   Vilas, VD
   Wood, JLN
   Lo Iacono, G
AF Kajero, Olumayowa
   Vilas, Victor Del Rio
   Wood, James L. N.
   Lo Iacono, Giovanni
TI New methodologies for the estimation of population vulnerability to
   diseases: a case study of Lassa fever and Ebola in Nigeria and Sierra
   Leone
SO PHILOSOPHICAL TRANSACTIONS OF THE ROYAL SOCIETY B-BIOLOGICAL SCIENCES
LA English
DT Article
DE impact; adaptive capacity; zoonosis; mathematical modelling
ID INFECTION; CHIKUNGUNYA; VIRUS; ECOLOGY; EUROPE; RISKS
AB Public health practitioners require measures to evaluate how vulnerable populations are to diseases, especially for zoonoses (i.e. diseases transmitted from animals to humans) given their pandemic potential. These measures would be valuable to support strategic and operational decision making and allocation of resources. Although vulnerability is well defined for natural hazards, for public health threats the concept remains undetermined. Here, we develop new methodologies to: (i) quantify the impact of zoonotic diseases and the capacity of countries to cope with these diseases, and (ii) combine these two measures (impact and capacity) into one overall vulnerability indicator. The adaptive capacity is calculated from estimations of disease mortality, although the method can be adapted for diseases with no or low mortality but high morbidity. As an example, we focused on the vulnerability of Nigeria and Sierra Leone to Lassa Fever and Ebola. We develop a simple analytical form that can be used to estimate vulnerability scores for different spatial units of interest, e.g. countries or regions. We show how some populations can be highly vulnerable despite low impact threats. We finally outline future research to more comprehensively inform vulnerability with the incorporation of relevant factors depicting local heterogeneities (e.g. bio-physical and socio-economic factors).
   This article is part of the theme issue 'Modelling infectious disease outbreaks in humans, animals and plants: epidemic forecasting and control'. This theme issue is linked with the earlier issue 'Modelling infectious disease outbreaks in humans, animals and plants: approaches and important themes'.
C1 [Kajero, Olumayowa; Vilas, Victor Del Rio; Lo Iacono, Giovanni] Univ Surrey, Sch Vet Med, Daphne Jackson Rd, Guildford GU2 7AL, Surrey, England.
   [Wood, James L. N.] Univ Cambridge, Dis Dynam Unit, Dept Vet Med, Cambridge CB3 0ES, England.
C3 University of Surrey; University of Cambridge
RP Lo Iacono, G (corresponding author), Univ Surrey, Sch Vet Med, Daphne Jackson Rd, Guildford GU2 7AL, Surrey, England.
EM g.loiacono@surrey.ac.uk
RI Iacono, Giovanni/J-7164-2019; Wood, James/A-1626-2008; Lo Iacono,
   Giovanni/H-9855-2012
OI Lo Iacono, Giovanni/0000-0002-6150-2843; Wood, James/0000-0002-0258-3188
FU FRSF Pump Prime Grant: New methodologies towards the assessment of
   countries' vulnerabilities to diseases [AC0587]
FX Funding for this work was provided by FRSF Pump Prime Grant: New
   methodologies towards the assessment of countries' vulnerabilities to
   diseases, Project AC0587.
CR Adger WN, 2006, GLOBAL ENVIRON CHANG, V16, P268, DOI 10.1016/j.gloenvcha.2006.02.006
   Arbogast T, 2017, PLOS GENET, V13, DOI 10.1371/journal.pgen.1006886
   Bardosh KL, 2017, INFECT DIS POVERTY, V6, DOI 10.1186/s40249-017-0375-2
   Bates I, 2004, LANCET INFECT DIS, V4, P267, DOI 10.1016/S1473-3099(04)01002-3
   Beltrame A, 2007, EMERG INFECT DIS, V13, P1264, DOI 10.3201/eid1308.070161
   Briand S, 2009, PLOS NEGLECT TROP D, V3, DOI 10.1371/journal.pntd.0000483
   Chowell G, 2004, J THEOR BIOL, V229, P119, DOI 10.1016/j.jtbi.2004.03.006
   European Centre for Disease Prevention and Control, 2012, TECHNICAL REPORT, DOI [10.2900/75830, DOI 10.2900/75830]
   Fleming LE, 2018, ATMOSPHERE-BASEL, V9, DOI 10.3390/atmos9070245
   FRAME JD, 1970, AM J TROP MED HYG, V19, P670, DOI 10.4269/ajtmh.1970.19.670
   Gallopin GC, 2006, GLOBAL ENVIRON CHANG, V16, P293, DOI 10.1016/j.gloenvcha.2006.02.004
   Gjenero-Margan I, 2011, EUROSURVEILLANCE, V16, P2
   Goba A, 2016, J INFECT DIS, V214, pS110, DOI 10.1093/infdis/jiw239
   Grant C, 2016, INFECT DIS POVERTY, V5, DOI 10.1186/s40249-016-0110-4
   Hagenlocher M, 2015, POPUL HEALTH METR, V13, DOI 10.1186/s12963-015-0036-2
   Jones KE, 2008, NATURE, V451, P990, DOI 10.1038/nature06536
   Kafetzopoulou LE, 2019, SCIENCE, V363, P74, DOI 10.1126/science.aau9343
   Kiskowski Maria A, 2014, PLoS Curr, V6, DOI 10.1371/currents.outbreaks.c6efe8274dc55274f05cbcb62bbe6070
   Kleinbaum DG., 2005, Survival Analysis: A SelfLearning Text, V2nd ed, DOI DOI 10.1007/978-1-4419-6646-9
   Kucharski AJ, 2015, P NATL ACAD SCI USA, V112, P14366, DOI 10.1073/pnas.1508814112
   La Ruche G, 2010, EUROSURVEILLANCE, V15, P2
   Leendertz SAJ, 2016, VIRUSES-BASEL, V8, DOI 10.3390/v8020030
   Legrand J, 2007, EPIDEMIOL INFECT, V135, P610, DOI 10.1017/S0950268806007217
   Leroy EM, 2005, NATURE, V438, P575, DOI 10.1038/438575a
   Lo Iacono G, 2017, MODELING IMPACT ENV
   Lo Iacono G, 2018, P NATL ACAD SCI USA, V115, pE7448, DOI 10.1073/pnas.1803264115
   Lo Iacono G, 2016, PLOS NEGLECT TROP D, V10, DOI 10.1371/journal.pntd.0004957
   Lo Iacono G, 2015, PLOS NEGLECT TROP D, V9, DOI 10.1371/journal.pntd.0003398
   MCCORMICK JB, 1987, J INFECT DIS, V155, P437, DOI 10.1093/infdis/155.3.437
   Medlock JM, 2015, LANCET INFECT DIS, V15, P721, DOI 10.1016/S1473-3099(15)70091-5
   Medlock JM, 2012, VECTOR-BORNE ZOONOT, V12, P435, DOI 10.1089/vbz.2011.0814
   MERTENS TE, 1990, AIDS, V4, P57, DOI 10.1097/00002030-199001000-00008
   MONATH TP, 1974, SCIENCE, V185, P263, DOI 10.1126/science.185.4147.263
   Moore M., 2016, Identifying Future Disease Hot Spots: Infectious Disease Vulnerability Index, V6
   Mylne AQN, 2015, T ROY SOC TROP MED H, V109, P483, DOI 10.1093/trstmh/trv047
   Olayemi A, 2016, SCI REP-UK, V6, DOI 10.1038/srep25280
   Perlman S, 2013, NEW ENGL J MED, V369, P466, DOI 10.1056/NEJMe1308724
   Pigott DM, 2016, ELIFE, V5, DOI 10.7554/eLife.16412
   Pigott DM, 2014, ELIFE, V3, DOI [10.7554/eLife.02851, 10.7554/eLife.04395]
   Pindyck RS, 2017, REV ENV ECON POLICY, V11, P100, DOI 10.1093/reep/rew012
   Poland GA, 2001, VACCINE, V19, P2440, DOI 10.1016/S0264-410X(00)00469-2
   Price RM, 2000, COMPUT STAT DATA AN, V34, P345, DOI 10.1016/S0167-9473(99)00100-0
   Ramirez B, 2017, INFECT DIS POVERTY, V6, DOI 10.1186/s40249-017-0378-z
   Redding D., 2017, BIORXIV, DOI [10.1101/206169, DOI 10.1101/206169]
   Rezza G, 2007, LANCET, V370, P1840, DOI 10.1016/S0140-6736(07)61779-6
   Scoones I, 2017, PHILOS T R SOC B, V372, DOI 10.1098/rstb.2016.0164
   Semenza JC, 2012, ENVIRON HEALTH PERSP, V120, P385, DOI 10.1289/ehp.1103805
   Semenza JC, 2012, CRIT REV ENV SCI TEC, V42, P857, DOI 10.1080/10643389.2010.534706
   Siddle KJ, 2018, NEW ENGL J MED, V379, P1745, DOI [10.1056/NEJMoa1804498, 10.1056/nejmoa1804498]
   Suk JE, 2014, INT J ENV RES PUB HE, V11, P2218, DOI 10.3390/ijerph110202218
   Sutherst RW, 2004, CLIN MICROBIOL REV, V17, P136, DOI 10.1128/CMR.17.1.136-173.2004
   Tomasello D, 2013, TRAVEL MED INFECT DI, V11, P274, DOI 10.1016/j.tmaid.2013.07.006
   Vilas VJD, 2013, PREV VET MED, V108, P94, DOI 10.1016/j.prevetmed.2012.08.007
   Weitz JS, 2015, SCI REP-UK, V5, DOI 10.1038/srep08751
   Whitmee S, 2015, LANCET, V386, P1973, DOI 10.1016/S0140-6736(15)60901-1
NR 55
TC 5
Z9 5
U1 0
U2 12
PU ROYAL SOC
PI LONDON
PA 6-9 CARLTON HOUSE TERRACE, LONDON SW1Y 5AG, ENGLAND
SN 0962-8436
EI 1471-2970
J9 PHILOS T R SOC B
JI Philos. Trans. R. Soc. B-Biol. Sci.
PD JUL 8
PY 2019
VL 374
IS 1776
AR 20180265
DI 10.1098/rstb.2018.0265
PG 9
WC Biology
WE Science Citation Index Expanded (SCI-EXPANDED)
SC Life Sciences & Biomedicine - Other Topics
GA IE2KQ
UT WOS:000472213400005
PM 31104602
OA Green Published, hybrid
DA 2025-07-26
ER

PT J
AU Surendran, SN
   Jayadas, TTP
   Sivabalakrishnan, K
   Santhirasegaram, S
   Karvannan, K
   Weerarathne, TC
   Karunaratne, SHPP
   Ramasamy, R
AF Surendran, Sinnathamby N.
   Jayadas, Tibutius T. P.
   Sivabalakrishnan, Kokila
   Santhirasegaram, Sharanga
   Karvannan, Kalingarajah
   Weerarathne, Thilini C.
   Karunaratne, S. H. P. Parakrama
   Ramasamy, Ranjan
TI Development of the major arboviral vector Aedes aegypti in urban
   drain-water and associated pyrethroid insecticide resistance is a
   potential global health challenge
SO PARASITES & VECTORS
LA English
DT Article
DE Aedes aegypti; Arboviral diseases; Drain-water; Global health;
   Insecticide-detoxifying enzymes; Insecticide resistance; Mosquito vector
   biology
ID DENGUE VECTORS; HABITATS; IMPACT; ALBOPICTUS; MECHANISMS; BRACKISH;
   DIPTERA; SEWAGE
AB BackgroundAedes aegypti were found developing in the water in open public drains (drain-water, DW) in Jaffna city in northern Sri Lanka, a location where the arboviral diseases dengue and chikungunya are endemic.MethodsSusceptibilities to the common insecticides dichlorodiphenyltrichloroethane (DDT), malathion, propoxur, permethrin and deltamethrin and activities of the insecticide-detoxifying enzymes carboxylesterase (EST), glutathione S-transferase (GST) and monooxygenase (MO) were compared in adult Ae. aegypti developing in DW and fresh water (FW).ResultsDW Ae. aegypti were resistant to the pyrethroids deltamethrin and permethrin, while FW Ae. aegypti were susceptible to deltamethrin but possibly resistant to permethrin. Both DW and FW Ae. aegypti were resistant to DDT, malathion and propoxur. Greater pyrethroid resistance in DW Ae. aegypti was consistent with higher GST and MO activities.ConclusionsThe results demonstrate the potential for insecticide resistance developing in Ae. aegypti adapted to DW. Urbanization in arboviral disease-endemic countries is characterized by a proliferation of open water drains and therefore the findings identify a potential new challenge to global health.
C1 [Surendran, Sinnathamby N.; Jayadas, Tibutius T. P.; Sivabalakrishnan, Kokila; Santhirasegaram, Sharanga; Karvannan, Kalingarajah] Univ Jaffna, Dept Zool, Jaffna, Sri Lanka.
   [Weerarathne, Thilini C.; Karunaratne, S. H. P. Parakrama] Univ Peradeniya, Dept Zool, Peradeniya, Sri Lanka.
   [Ramasamy, Ranjan] ID FISH Technol Inc, Milpitas, CA 95035 USA.
C3 University Jaffna; University of Peradeniya
RP Surendran, SN (corresponding author), Univ Jaffna, Dept Zool, Jaffna, Sri Lanka.; Ramasamy, R (corresponding author), ID FISH Technol Inc, Milpitas, CA 95035 USA.
EM noble@univ.jfn.ac.lk; rjr200911@yahoo.com
RI ; Surendran, Sinnathamby/ABG-8282-2020; Pramanayagam Jayadas, Tibutius
   Thanesh/GLU-7322-2022; Ramasamy, Ranjan/AAF-3921-2020
OI Ramasamy, Ranjan/0000-0003-0246-7053; Surendran,
   Sinnathamby/0000-0002-7861-2037; Pramanayagam Jayadas, Tibutius
   Thanesh/0000-0003-3041-7280; 
FU National Science Foundation of Sri Lanka [RPHS/2016/D02]; University of
   Jaffna [URG/Dengue/2016/01, URG/SEIT/2016/01]
FX This study was supported by funds from the National Science Foundation
   of Sri Lanka (RPHS/2016/D02) and the University of Jaffna
   (URG/Dengue/2016/01 and URG/SEIT/2016/01).
CR Abbott WS, 1925, J ECON ENTOMOL, V18, P265, DOI 10.1093/jee/18.2.265a
   [Anonymous], 1998, Techniques to detect insecticide resistance mechanisms field and laboratory manual
   Banerjee S, 2015, INDIAN J MED RES, V142, P87, DOI 10.4103/0971-5916.176632
   BARRAUD PJ, 1934, DIPTERA, V5
   Burke R, 2010, MED VET ENTOMOL, V24, P117, DOI 10.1111/j.1365-2915.2010.00864.x
   Chitolina RF, 2016, ACTA TROP, V164, P290, DOI 10.1016/j.actatropica.2016.07.013
   Crawford JE, 2017, BMC BIOL, V15, DOI 10.1186/s12915-017-0351-0
   David JP, 2010, BMC GENOMICS, V11, DOI 10.1186/1471-2164-11-216
   Djouaka RF, 2007, MALARIA J, V6, DOI 10.1186/1475-2875-6-159
   Djouaka RF, 2008, BMC GENOMICS, V9, DOI 10.1186/1471-2164-9-538
   Hemingway J, 2004, INSECT BIOCHEM MOLEC, V34, P653, DOI 10.1016/j.ibmb.2004.03.018
   HERATH PRJ, 1988, B ENTOMOL RES, V78, P717, DOI 10.1017/S0007485300015583
   Idris FH, 2013, J VECTOR ECOL, V38, P197, DOI 10.1111/j.1948-7134.2013.12029.x
   Karunaratne SHPP, 2013, PESTIC BIOCHEM PHYS, V107, P98, DOI 10.1016/j.pestbp.2013.05.011
   Kasai S, 2014, PLOS NEGLECT TROP D, V8, DOI 10.1371/journal.pntd.0002948
   Leta S, 2018, INT J INFECT DIS, V67, P25, DOI 10.1016/j.ijid.2017.11.026
   Liu NN, 2015, ANNU REV ENTOMOL, V60, P537, DOI 10.1146/annurev-ento-010814-020828
   Matthews BJ, 2018, NATURE, V563, P501, DOI 10.1038/s41586-018-0692-z
   Moyes CL, 2017, PLOS NEGLECT TROP D, V11, DOI 10.1371/journal.pntd.0005625
   Nkya TE, 2014, MALARIA J, V13, DOI 10.1186/1475-2875-13-28
   Nkya TE, 2013, INSECT BIOCHEM MOLEC, V43, P407, DOI 10.1016/j.ibmb.2012.10.006
   Parakrama Karunaratne S.H.P., 1999, Southeast Asian Journal of Tropical Medicine and Public Health, V30, P460
   Perera MDB, 2008, MALARIA J, V7, DOI 10.1186/1475-2875-7-168
   Poupardin R, 2008, INSECT BIOCHEM MOLEC, V38, P540, DOI 10.1016/j.ibmb.2008.01.004
   Powell JR, 2018, AM J TROP MED HYG, V98, P1563, DOI 10.4269/ajtmh.17-0866
   Ramasamy R, 2016, J VECTOR DIS, V53, P91
   Ramasamy R, 2014, PLOS ONE, V9, DOI 10.1371/journal.pone.0104977
   Ramasamy R, 2011, PLOS NEGLECT TROP D, V5, DOI 10.1371/journal.pntd.0001369
   Smith LB, 2018, PLOS NEGLECT TROP D, V12, DOI 10.1371/journal.pntd.0006933
   Smith LB, 2016, PESTIC BIOCHEM PHYS, V133, P1, DOI 10.1016/j.pestbp.2016.03.005
   Surendran SN, 2018, J VECTOR DIS, V55, P235, DOI 10.4103/0972-9062.249482
   Surendran SN, 2018, J VECTOR DIS, V55, P26, DOI 10.4103/0972-9062.234623
   Surendran S. N., 2007, Tropical Medicine and Health, V35, P249, DOI 10.2149/tmh.35.249
   Surendran Sinnathamby N., 2007, Southeast Asian Journal of Tropical Medicine and Public Health, V38, P276
   Surendran SN, 2012, J VECTOR ECOL, V37, P471, DOI 10.1111/j.1948-7134.2012.00254.x
   WHO, 2017, FACT SHEET DENG SEV
   WHO, 2016, WHO TECHN REP SER
   Wijesundere DA, 2017, FRONT PUBLIC HEALTH, V5, DOI 10.3389/fpubh.2017.00212
   World Health Organization, 2011, WHO GLOB INS US VECT
   World Health Organization (WHO), 2020, Who global strategy on health, environment, and climate change
NR 40
TC 11
Z9 13
U1 0
U2 7
PU BMC
PI LONDON
PA CAMPUS, 4 CRINAN ST, LONDON N1 9XW, ENGLAND
SN 1756-3305
J9 PARASITE VECTOR
JI Parasites Vectors
PD JUL 8
PY 2019
VL 12
AR 337
DI 10.1186/s13071-019-3590-9
PG 8
WC Parasitology; Tropical Medicine
WE Science Citation Index Expanded (SCI-EXPANDED)
SC Parasitology; Tropical Medicine
GA II9YF
UT WOS:000475556500002
PM 31287014
OA Green Published, gold
DA 2025-07-26
ER

PT J
AU Paaijmans, K
   Brustollin, M
   Aranda, C
   Eritja, R
   Talavera, S
   Pagès, N
   Huijben, S
AF Paaijmans, Krijn
   Brustollin, Marco
   Aranda, Carles
   Eritja, Roger
   Talavera, Sandra
   Pages, Nonito
   Huijben, Silvie
TI Phenotypic insecticide resistance in arbovirus mosquito vectors in
   Catalonia and its capital Barcelona (Spain)
SO PLOS ONE
LA English
DT Article
ID WEST-NILE-VIRUS; AEDES-ALBOPICTUS; CULEX-PIPIENS; DIPTERA; INFECTION;
   CULICIDAE; FEVER; ANOPHELES; FRANCE
AB A range of mosquito species that belong to the Culicidae family are responsible for the worldwide transmission of infectious arboviral diseases such as dengue fever, Zika, West Nile fever and Chikungunya fever. Spain is at risk of arbovirus outbreaks, as various arboviral diseases are frequently introduced and it has established competent vector populations. Autochthonous human cases of West Nile virus have been reported infrequently since 2004, and since October 2018 three autochthonous human case of dengue fever have been confirmed. In response to an outbreak of any arboviral disease, space spraying or fogging will be implemented to control adult mosquito populations. To ensure adulticiding is cost-effective, the insecticide susceptibility status of vectors throughout Catalonia, an autonomous region in north-eastern Spain, was assessed through standardized WHO tube and CDC bottle bioassays. All Culex pipiens populations tested were resistant to at least one of the pyrethroids tested, whereas Aedes albopictus populations were susceptible to all pyrethroids tested. More detailed studies on the Cx. pipiens populations from the Barcelona area (the capital and largest city of Catalonia) revealed resistance to all four classes of public health insecticides available (pyrethroids, carbamates, organophosphates and organochlorides). All Ae. albopictus populations were susceptible to those classes, except for one of the tests performed with pirimiphos-methyl (an organophosphate). Pyrethroids are currently the first line chemical class to be used in space spray operations in response to an outbreak of an arboviral disease. While pyrethroids can be effective in reducing Ae. albopictus populations, this class may not be effective to control Cx. pipiens populations.
C1 [Paaijmans, Krijn; Huijben, Silvie] ISGlobal, Barcelona, Spain.
   [Paaijmans, Krijn; Huijben, Silvie] Arizona State Univ, Ctr Evolut & Med, Sch Life Sci, Tempe, AZ 85281 USA.
   [Paaijmans, Krijn] Arizona State Univ, Biodesign Ctr Immunotherapy Vaccines & Virotherap, Tempe, AZ USA.
   [Brustollin, Marco; Aranda, Carles; Talavera, Sandra; Pages, Nonito] Ctr Recerca Sanitat Anim CReSA IRTA, Barcelona, Spain.
   [Brustollin, Marco] Penn State Univ, Ctr Infect Dis Dynam, Millennium Sci Complex, University Pk, PA 16802 USA.
   [Brustollin, Marco] Penn State Univ, Huck Inst Life Sci, Millennium Sci Complex, University Pk, PA 16802 USA.
   [Aranda, Carles; Eritja, Roger] Consell Comarcal Baix Llobregat, Serv Control Mosquits, Barcelona, Spain.
   [Eritja, Roger] CREAF, Cerdanyola Del Valles, Spain.
   [Pages, Nonito] CIRAD, UMR ASTRE, Petit Bourg, Guadeloupe, France.
   [Pages, Nonito] Montpellier Univ, INRA, CIRAD, ASTRE, Montpellier, France.
C3 ISGlobal; Arizona State University; Arizona State University-Tempe;
   Arizona State University; Arizona State University-Tempe; IRTA;
   Pennsylvania Commonwealth System of Higher Education (PCSHE);
   Pennsylvania State University; Pennsylvania State University -
   University Park; Pennsylvania Commonwealth System of Higher Education
   (PCSHE); Pennsylvania State University; Pennsylvania State University -
   University Park; Centro de Investigacion Ecologica y Aplicaciones
   Forestales (CREAF-CERCA); CIRAD; INRAE; CIRAD; Universite de Montpellier
RP Huijben, S (corresponding author), ISGlobal, Barcelona, Spain.; Huijben, S (corresponding author), Arizona State Univ, Ctr Evolut & Med, Sch Life Sci, Tempe, AZ 85281 USA.
EM silvie.huijben@asu.edu
RI Huijben, Silvie/Q-3837-2019; Eritja, Roger/JED-8921-2023; Aranda,
   Carles/ABH-2778-2020; Aranda Pallero, Carles/ABH-2778-2020; Talavera,
   Sandra/ABG-8759-2020; Paaijmans, Krijn/ABC-9928-2020; Pages,
   Nonito/Q-1274-2016
OI Huijben, Silvie/0000-0002-3537-1915; Aranda Pallero,
   Carles/0000-0003-1496-8306; Pages, Nonito/0000-0001-6020-7175;
   Paaijmans, Krijn/0000-0003-4837-2818
FU Programa Recercaixa 2011; Branco Weiss Fellowship
FX This work was financially supported by Programa Recercaixa 2011. Silvie
   Huijben was supported by a Branco Weiss Fellowship. The funders had no
   role in study design, data collection and analysis, decision to publish,
   or preparation of the manuscript.
CR Alout H, 2014, J INFECT DIS, V210, P1464, DOI 10.1093/infdis/jiu276
   Angelini R, 2007, Euro Surveill, V12
   Aranda C, 2006, MED VET ENTOMOL, V20, P150, DOI 10.1111/j.1365-2915.2006.00605.x
   Aranda C, 2018, EUROSURVEILLANCE, V23, P23, DOI 10.2807/1560-7917.ES.2018.23.47.1700837
   Bagnarelli P, 2011, EUROSURVEILLANCE, V16, P5
   Bahnck CM, 2006, AM J TROP MED HYG, V75, P251, DOI 10.4269/ajtmh.2006.75.2.0750251
   Bahuon C, 2016, REV SCI TECH OIE, V35, P811, DOI 10.20506/rst.35.3.2571
   Bengoa M, 2017, J AM MOSQUITO CONTR, V33, P246, DOI 10.2987/17-6636R.1
   Bofill D, 2006, EMERG INFECT DIS, V12, P1163, DOI 10.3201/eid1207.060164
   Brogdon WG., 2010, Guideline for Evaluating Insecticide Resistance in Vectors Using the CDC Bottle Bioassay
   Brustolin M, 2017, MED VET ENTOMOL, V31, P365, DOI 10.1111/mve.12254
   Brustolin M, 2016, MED VET ENTOMOL, V30, P166, DOI 10.1111/mve.12164
   Brustolin M., 2016, THESIS
   Bueno-Mari R., 2012, European Mosquito Bulletin, P91
   Busquets N, 2008, EMERG INFECT DIS, V14, P861, DOI 10.3201/eid1405.071577
   Calba C, 2017, EUROSURVEILLANCE, V22, P5, DOI 10.2807/1560-7917.ES.2017.22.39.17-00647
   Calzolari M, 2012, PLOS ONE, V7, DOI 10.1371/journal.pone.0038058
   Catalunya AdSPd, 2017, PROT VIG CONTR ARB T
   Centro de Coordinacion de Alertas y Emergencias Sanitarias, 2016, EV RIESG VIR NIL OCC
   Abramides GC, 2013, T ROY SOC TROP MED H, V107, P706, DOI 10.1093/trstmh/trt093
   Chevillon C, 1999, BIOL J LINN SOC, V68, P147, DOI 10.1111/j.1095-8312.1999.tb01163.x
   Collantes F, 2015, PARASITE VECTOR, V8, DOI 10.1186/s13071-015-1262-y
   Durand Jean-Paul, 2004, Rev Prat, V54, P703
   ECDC, 2013, COMM DIS THREATS REP
   Eritja R., 2000, European Mosquito Bulletin, V8, P10
   Eritja R., 1998, ANALISI INTEGRADA DU
   European Centre for Disease Prevention and Control (ECDC), 2017, VECT CONTR FOC AED A
   Europian Center for Disease Prevention and Control (ECDC), 2018, LOC TRANSM DENG FEV
   Ferraguti M, 2016, EPIDEMIOL INFECT, V144, P1907, DOI 10.1017/S0950268816000133
   Fotakis EA, 2017, ACTA TROP, V174, P29, DOI 10.1016/j.actatropica.2017.06.005
   García-Bocanegra I, 2011, EMERG INFECT DIS, V17, P2397, DOI 10.3201/eid1712.110651
   Gjenero-Margan I, 2011, EUROSURVEILLANCE, V16, P2
   Glunt KD, 2013, PLOS PATHOG, V9, DOI 10.1371/journal.ppat.1003602
   Gobierno de Canaries, 2017, SIST VIG ENT CAN DET
   Grandadam M, 2011, EMERG INFECT DIS, V17, P910, DOI 10.3201/eid1705.101873
   Huijben S, 2018, EVOL APPL, V11, P415, DOI 10.1111/eva.12530
   [Anonymous], 2002, Bull World Health Organ, V80, P983
   Junta de Andalucia, 2017, FIEBR NIL OCC
   Kaptoul D, 2007, SCAND J INFECT DIS, V39, P70, DOI 10.1080/00365540600740553
   La Ruche G, 2010, EUROSURVEILLANCE, V15, P2
   Alarcón-Elbal PM, 2014, MEM I OSWALDO CRUZ, V109, P782, DOI 10.1590/0074-0276140214
   Neumayr A, 2017, EUROSURVEILLANCE, V22, P39, DOI 10.2807/1560-7917.ES.2017.22.1.30433
   Observatori del Turisme a Barcelona: ciutat i regio, 2017, BARC TOUR ACT REP 20
   Oliver SV, 2014, PARASITE VECTOR, V7, DOI 10.1186/1756-3305-7-390
   Owusu HF, 2017, SCI REP-UK, V7, DOI 10.1038/s41598-017-03918-z
   Padros J., 1997, CULICIDS BAIX LLOBRE
   Pichler V, PEST MANAG SCI
   Pichler V, 2018, PEST MANAG SCI, V74, P1319, DOI 10.1002/ps.4840
   Pournelle G. H., 1953, Journal of Mammalogy, V34, P133
   Rajatileka S, 2011, T ROY SOC TROP MED H, V105, P247, DOI 10.1016/j.trstmh.2011.01.009
   Requena-Méndez A, 2014, EUROSURVEILLANCE, V19, P5, DOI 10.2807/1560-7917.ES2014.19.28.20853
   Rivero A, 2010, PLOS PATHOG, V6, DOI 10.1371/journal.ppat.1001000
   Romi Roberto, 2001, Annali dell'Istituto Superiore di Sanita, V37, P241
   Sanchez BS, 2017, ENFERM INFECC MICROB, V23
   Suter T, 2017, PARASITE VECTOR, V10, DOI 10.1186/s13071-017-2364-5
   Thomas MB, 2016, P NATL ACAD SCI USA, V113, P8900, DOI 10.1073/pnas.1609889113
   Venturi Giulietta, 2017, Euro Surveill, V22, DOI 10.2807/1560-7917.ES.2017.22.39.17-00646
   Viana M, 2016, P NATL ACAD SCI USA, V113, P8975, DOI 10.1073/pnas.1603431113
   WHO, 2012, Global plan for insecticide resistance management in malaria vectors (GPIRM)
   WHO-World Health Organization, 1992, VECT RES PEST 15 REP
   World Health Organization (WHO), 2003, SPAC SPRAY APPL INS
   World Health Organization - WHO, 2016, TEST PROC INREMO, V2nd
NR 62
TC 8
Z9 8
U1 0
U2 7
PU PUBLIC LIBRARY SCIENCE
PI SAN FRANCISCO
PA 1160 BATTERY STREET, STE 100, SAN FRANCISCO, CA 94111 USA
SN 1932-6203
J9 PLOS ONE
JI PLoS One
PD JUL 5
PY 2019
VL 14
IS 7
AR e0217860
DI 10.1371/journal.pone.0217860
PG 13
WC Multidisciplinary Sciences
WE Science Citation Index Expanded (SCI-EXPANDED)
SC Science & Technology - Other Topics
GA IW4FP
UT WOS:000484936300012
PM 31276554
OA gold, Green Published
DA 2025-07-26
ER

PT J
AU Nyaruaba, R
   Mwaliko, C
   Mwau, M
   Mousa, S
   Wei, HP
AF Nyaruaba, Raphael
   Mwaliko, Caroline
   Mwau, Matilu
   Mousa, Samar
   Wei, Hongping
TI Arboviruses in the East African Community partner states: a review of
   medically important mosquito-borne Arboviruses
SO PATHOGENS AND GLOBAL HEALTH
LA English
DT Review
DE East African Community; mosquito-borne arboviruses; mosquito vector;
   public health; Africa
ID RIFT-VALLEY FEVER; WEST-NILE-VIRUS; ONYONG-NYONG FEVER;
   SEMLIKI-FOREST-VIRUS; SOUTH-CENTRAL UGANDA; NATURAL VERTICAL
   TRANSMISSION; YELLOW-FEVER; CHIKUNGUNYA-VIRUS; ZIKA VIRUS;
   HEMORRHAGIC-FEVER
AB Mosquito-borne diseases, including arbovirus-related diseases, make up a large proportion of infectious disease cases worldwide, causing a serious global public health burden with over 700,000 deaths annually. Mosquito-borne arbovirus outbreaks can range from global to regional. In the East African Community (EAC) region, these viruses have caused a series of emerging and reemerging infectious disease outbreaks. Member states in the EAC share a lot in common including regional trade and transport, some of the factors highlighted to be the cause of mosquito-borne arbovirus disease outbreaks worldwide. In this review, characteristics of 24 mosquito-borne arboviruses indigenous to the EAC are reviewed, including lesser or poorly understood viruses, like Batai virus (BATV) and Ndumu virus (NDUV), which may escape their origins under perfect conditions to establish a foothold in new geographical locations. Factors that may influence the future spread of these viruses within the EAC are addressed. With the continued development observed in the EAC, strategies should be developed by the Community in improving mosquito and mosquito-borne arbovirus surveillance to prevent future outbreaks.
C1 [Nyaruaba, Raphael; Mwaliko, Caroline; Mousa, Samar; Wei, Hongping] Chinese Acad Sci, Ctr Emerging Infect Dis, Wuhan Inst Virol, Key Lab Special Pathogens & Biosafety, 44 Bayi Rd, Wuhan 430071, Hubei, Peoples R China.
   [Nyaruaba, Raphael; Mwaliko, Caroline; Mousa, Samar] Univ Chinese Acad Sci, Int Coll, Beijing, Peoples R China.
   [Mwau, Matilu] Kenya Govt Med Res Ctr, Ctr Infect & Parasit Dis Control Res, Busia, Kenya.
C3 Chinese Academy of Sciences; Wuhan Institute of Virology, CAS; Chinese
   Academy of Sciences; University of Chinese Academy of Sciences, CAS;
   Kenya Medical Research Institute
RP Wei, HP (corresponding author), Chinese Acad Sci, Ctr Emerging Infect Dis, Wuhan Inst Virol, Key Lab Special Pathogens & Biosafety, 44 Bayi Rd, Wuhan 430071, Hubei, Peoples R China.
EM hpwei@wh.iov.cn
RI ; Nyaruaba, Raphael/AAI-9914-2021
OI Nyaruaba, Raphael/0000-0001-8467-8959; MWALIKO,
   CAROLINE/0000-0002-3452-6321
CR Adam AA, 2010, INT J INFECT DIS, V14, pE179, DOI 10.1016/j.ijid.2009.03.029
   Adam A, 2016, VECTOR-BORNE ZOONOT, V16, P290, DOI 10.1089/vbz.2015.1897
   Adouchief S, 2016, REV MED VIROL, V26, P221, DOI 10.1002/rmv.1876
   Alkan C, 2013, ANTIVIR RES, V100, P54, DOI 10.1016/j.antiviral.2013.07.005
   Amarasinghe A, 2011, EMERG INFECT DIS, V17, P1349, DOI 10.3201/eid1708.101515
   Andrewes C.H., 1964, Viruses of vertebrates
   ANTIPA C, 1984, Revue Roumaine de Medecine Virologie, V35, P5
   Atkins GJ, 1999, J GEN VIROL, V80, P2287, DOI 10.1099/0022-1317-80-9-2287
   Atoni E., 2018, African Journal of Health Sciences, V31, P121
   Baba M, 2016, REV MED VIROL, V26, P183, DOI 10.1002/rmv.1877
   BARDOS V., 1962, JOUR HYG EPIDEMIOL MICROBIOL AND IMMUNOL, V6, P186
   Barrett Alan D, 2003, Adv Virus Res, V61, P291, DOI 10.1016/S0065-3527(03)61007-9
   Benedict MQ, 2007, VECTOR-BORNE ZOONOT, V7, P76, DOI 10.1089/vbz.2006.0562
   Berry IM, 2018, RECENT OUTBREAKS CHI
   BLACK FL, 1955, J IMMUNOL, V74, P411
   BOORMAN J. P. T., 1958, TRANS ROY SOC TROP MED AND HYG, V52, P383, DOI 10.1016/0035-9203(58)90053-1
   Borgherini G, 2007, CLIN INFECT DIS, V44, P1401, DOI 10.1086/517537
   Bosa HK, 2014, INT J INFECT DIS, V21, P3, DOI 10.1016/j.ijid.2014.03.412
   Braack L, 2018, PARASITE VECTOR, V11, DOI 10.1186/s13071-017-2559-9
   BRES P, 1970, B WORLD HEALTH ORGAN, V43, P223
   Briese T, 2006, J VIROL, V80, P5627, DOI 10.1128/JVI.02448-05
   Briese T, 2013, VIROLOGY, V446, P207, DOI 10.1016/j.virol.2013.07.030
   Bryant JE, 2007, PLOS PATHOG, V3, P668, DOI 10.1371/journal.ppat.0030075
   Burrell CJ, 2017, BUNYAVIRUSES, P407, DOI [10.1016/B978-0-12-375156-0.00029-1, DOI 10.1016/B978-0-12-375156-0.00029-1]
   Burt FJ, 2014, FUTURE VIROL, V9, P993, DOI 10.2217/FVL.14.87
   Caglioti C, 2013, NEW MICROBIOL, V36, P211
   CALISHER CH, 1989, J GEN VIROL, V70, P37, DOI 10.1099/0022-1317-70-1-37
   CAREY D E, 1971, Journal of the History of Medicine and Allied Sciences, V26, P243
   Cavrini F, 2009, EUROSURVEILLANCE, V14, P17
   Cavrini F, 2009, J INFECT DEV COUNTR, V3, P744, DOI 10.3855/jidc.169
   Chege SM, 2019, TECHNOL SOC, V56, P79, DOI 10.1016/j.techsoc.2018.09.007
   Chen RB, 2018, J GEN VIROL, V99, P761, DOI 10.1099/jgv.0.001072
   Chipwaza B, 2014, PLOS NEGLECT TROP D, V8, DOI 10.1371/journal.pntd.0003335
   Christian KA, 2017, HEALTH SECUR, V15, P453, DOI 10.1089/hs.2017.0004
   Chvala S, 2007, VET MICROBIOL, V122, P237, DOI 10.1016/j.vetmic.2007.01.029
   Crabtree M, 2009, J MED ENTOMOL, V46, P961, DOI 10.1603/033.046.0431
   Dar O, 2013, EMERG INFECT DIS, V19, P189, DOI 10.3201/eid1902.120941
   Daubney R, 1932, LANCET, V1, P611
   Daubney R, 1931, J PATHOL BACTERIOL, V34, P545, DOI 10.1002/path.1700340418
   Davies FG, 2010, AM J TROP MED HYG, V83, P73, DOI 10.4269/ajtmh.2010.83s2a02
   de St Maurice A, 2016, MMWR-MORBID MORTAL W, V65, P1200, DOI 10.15585/mmwr.mm6543a5
   Depoortere E, 2004, TROP MED INT HEALTH, V9, P730, DOI 10.1111/j.1365-3156.2004.01253.x
   Dhar-Chowdhury P, 2016, AM J TROP MED HYG, V94, P1223, DOI 10.4269/ajtmh.15-0639
   Diallo M, 2005, AM J TROP MED HYG, V73, P445, DOI 10.4269/ajtmh.2005.73.445
   Diallo M, 1999, AM J TROP MED HYG, V60, P281, DOI 10.4269/ajtmh.1999.60.281
   DICK GWA, 1952, T ROY SOC TROP MED H, V46, P509, DOI 10.1016/0035-9203(52)90042-4
   DICK GWA, 1952, T ROY SOC TROP MED H, V46, P600, DOI 10.1016/0035-9203(52)90021-7
   DIGOUTTE J-P, 1972, Bulletin de la Societe de Pathologie Exotique, V65, P751
   Dilcher M, 2013, VIRUS GENES, V46, P162, DOI 10.1007/s11262-012-0825-7
   Donadieu E, 2013, VIRUSES-BASEL, V5, P2856, DOI 10.3390/v5112856
   DRAGANESCU N, 1978, Revue Roumaine de Medecine Virologie, V29, P107
   DRAGANESCU N, 1975, Revue Roumaine de Medecine Virologie, V26, P103
   Duffy MR, 2009, NEW ENGL J MED, V360, P2536, DOI 10.1056/NEJMoa0805715
   Dusek RJ, 2009, AM J TROP MED HYG, V81, P1151, DOI 10.4269/ajtmh.2009.09-0106
   Dutuze MF, 2018, FRONT VET SCI, V5, DOI 10.3389/fvets.2018.00069
   Edwards F. W., 1941, Mosquitoes of the Ethiopian Region III-Culicine adults and pupae London: Printed by order of the trustees sold at the British museum (natural history)
   Eiden M, 2014, EMERG INFECT DIS, V20, P2174, DOI 10.3201/eid2012.140787
   Ellis BR, 2008, REV MED VIROL, V18, P331, DOI 10.1002/rmv.584
   Ellis EM, 2015, PLOS NEGLECT TROP D, V9, DOI 10.1371/journal.pntd.0003733
   Enkhtsetseg A, 2016, AM J TROP MED HYG, V95, P1469, DOI 10.4269/ajtmh.16-0174
   Faye O, 2014, PLOS NEGLECT TROP D, V8, DOI 10.1371/journal.pntd.0002636
   FENNER F, 1974, INTERVIROLOGY, V3, P193, DOI 10.1159/000149755
   FENNER F, 1976, J GEN VIROL, V31, P463, DOI 10.1099/0022-1317-31-3-463
   Ferguson AG, 2007, HEALTH PLACE, V13, P504, DOI 10.1016/j.healthplace.2006.05.009
   Figuerola J, 2007, EMERG INFECT DIS, V13, P1915, DOI 10.3201/eid1312.070343
   Firehiwot G, 2013, CORRUPTION EC GROWTH, V39, P3
   Flick R, 2005, CURR MOL MED, V5, P827, DOI 10.2174/156652405774962263
   Fontenille D, 1998, EMERG INFECT DIS, V4, P289, DOI 10.3201/eid0402.980218
   FRANCY DB, 1989, AM J TROP MED HYG, V41, P355, DOI 10.4269/ajtmh.1989.41.355
   Fros JJ, 2015, ONE HEALTH, V1, P31, DOI 10.1016/j.onehlt.2015.08.002
   GAIDAMOVICH SY, 1973, ACTA VIROL, V17, P444
   Gardner CL, 2010, CLIN LAB MED, V30, P237, DOI 10.1016/j.cll.2010.01.001
   Garske T, 2014, PLOS MED, V11, DOI 10.1371/journal.pmed.1001638
   Gatherer D, 2016, J GEN VIROL, V97, P269, DOI 10.1099/jgv.0.000381
   GERMAIN M, 1982, B I PASTEUR, V80, P315
   Gerrard SR, 2004, J VIROL, V78, P8922, DOI 10.1128/JVI.78.16.8922-8926.2004
   Gichaga FJ, 2017, IATSS RES, V40, P72, DOI 10.1016/j.iatssr.2016.05.002
   Gonzalez J. P., 1988, The arboviruses: epidemiology and ecology. Volume II., P87
   Gould EA, 2009, T ROY SOC TROP MED H, V103, P109, DOI 10.1016/j.trstmh.2008.07.025
   Gould EA, 2003, ADV VIRUS RES, V59, P277, DOI 10.1016/S0065-3527(03)59008-X
   Gould EA, 2001, ADV VIRUS RES, V57, P71, DOI 10.1016/S0065-3527(01)57001-3
   Gould E, 2017, ONE HEALTH-AMSTERDAM, V4, P1, DOI 10.1016/j.onehlt.2017.06.001
   Gratz N.G., 1996, The rise and spread of dengue, dengue haemorrhagic fever and its vectors: a historical review up to 1995
   Groseth A, 2014, PLOS NEGLECT TROP D, V8, DOI 10.1371/journal.pntd.0003147
   Gubler D. J., 1998, PATHOLOGY EMERGING I, V2, P43
   GUBLER DJ, 1995, EMERG INFECT DIS, V1, P55
   Gubler Duane J, 2006, Novartis Found Symp, V277, P3, DOI 10.1002/0470058005.ch2
   HADDOW A. J., 1960, TRANS ROY SOC TROP MED AND HYG, V54, P517, DOI 10.1016/0035-9203(60)90025-0
   Haddow AD, 2016, B WORLD HEALTH ORGAN, V94, P711, DOI 10.2471/BLT.16.181503
   Haddow AD, 2012, PLOS NEGLECT TROP D, V6, DOI 10.1371/journal.pntd.0001477
   Hamad H, 2016, AFRICOLOGY J PAN AFR, V9, P69
   Hanley KA, 2013, INFECT GENET EVOL, V19, P292, DOI 10.1016/j.meegid.2013.03.008
   Hayes EB, 2005, EMERG INFECT DIS, V11, P1167, DOI 10.3201/eid1108.050289a
   HENDERSON BE, 1970, B WORLD HEALTH ORGAN, V42, P797
   HENDERSON BE, 1972, ANN TROP MED PARASIT, V66, P343, DOI 10.1080/00034983.1972.11686834
   Hertz JT, 2012, AM J TROP MED HYG, V86, P171, DOI 10.4269/ajtmh.2012.11-0393
   Himeidan YE, 2014, FRONT PUBLIC HEALTH, V2, DOI 10.3389/fpubh.2014.00169
   Hirsch August., 1883, HDB GEOGRAPHICAL HIS, V1
   Holbrook MR, 2017, VIRUSES-BASEL, V9, DOI 10.3390/v9050097
   Huang YJS, 2014, VIRUSES-BASEL, V6, P4703, DOI 10.3390/v6114703
   Hubálek Z, 2004, J WILDLIFE DIS, V40, P639, DOI 10.7589/0090-3558-40.4.639
   Hubálek Z, 2014, ADV VIRUS RES, V89, P201, DOI 10.1016/B978-0-12-800172-1.00005-7
   HUNT AR, 1979, AM J TROP MED HYG, V28, P740, DOI 10.4269/ajtmh.1979.28.740
   HYAMS KC, 1986, AM J TROP MED HYG, V35, P860, DOI 10.4269/ajtmh.1986.35.860
   Ioos S, 2014, MED MALADIES INFECT, V44, P302, DOI 10.1016/j.medmal.2014.04.008
   JOHNSON BK, 1981, T ROY SOC TROP MED H, V75, P239, DOI 10.1016/0035-9203(81)90325-4
   JUPP PG, 1976, J MED ENTOMOL, V12, P647, DOI 10.1093/jmedent/12.6.647
   Kading Rebekah C., 2018, Infection Ecology & Epidemiology, V8, P1439215, DOI 10.1080/20008686.2018.1439215
   KALUNDA M, 1985, T ROY SOC TROP MED H, V79, P567, DOI 10.1016/0035-9203(85)90105-1
   KAPLAN B, 2019, INFECT ECOL EPIDEMIO, V8, DOI DOI 10.1080/20008686.2018.1537461
   Karabastos N, 1985, AM SOC TROP MED HYG, V3, P361
   Karabatsos N., 1985, INT CATALOGUE ARBOVI
   Ketkar H, 2019, VIRUSES-BASEL, V11, DOI 10.3390/v11020150
   Khan AS, 2016, LANCET GLOB HEALTH, V4, pE773, DOI 10.1016/S2214-109X(16)30240-6
   Kiwanuka N, 1999, CLIN INFECT DIS, V29, P1243, DOI 10.1086/313462
   Klitting R, 2018, GENES-BASEL, V9, DOI 10.3390/genes9060291
   KOKERNOT R. H., 1957, S AFRICAN JOUR MED SCI, V22, P71
   KOKERNOT RH, 1958, AM J TROP MED HYG, V7, P579, DOI 10.4269/ajtmh.1958.7.579
   KOKERNOT RH, 1961, AM J TROP MED HYG, V10, P383, DOI 10.4269/ajtmh.1961.10.383
   KOKERNOT RH, 1965, T ROY SOC TROP MED H, V59, P553, DOI 10.1016/0035-9203(65)90158-6
   Konongoi SL, 2018, PLOS ONE, V13, DOI 10.1371/journal.pone.0205058
   Kraemer MUG, 2015, SCI DATA, V2, DOI 10.1038/sdata.2015.35
   Laine M, 2004, J INTERN MED, V256, P457, DOI 10.1111/j.1365-2796.2004.01413.x
   Lanciotti RS, 1998, VIROLOGY, V252, P258, DOI 10.1006/viro.1998.9437
   LEE VH, 1974, T ROY SOC TROP MED H, V68, P39, DOI [10.1016/0035-9203(74)90249-1, 10.1016/0035-9203(74)90248-X]
   Lemant J, 2008, CRIT CARE MED, V36, P2536, DOI 10.1097/CCM.0b013e318183f2d2
   LeRiche Matthew., 2013, South Sudan: From Revolution to Independence
   López G, 2008, VECTOR-BORNE ZOONOT, V8, P615, DOI 10.1089/vbz.2007.0200
   Lundstrom JO, 2010, VECTOR-BORNE ZOONOT, V10, P889, DOI 10.1089/vbz.2009.0069
   Lutomiah J, 2016, PLOS NEGLECT TROP D, V10, DOI 10.1371/journal.pntd.0004981
   Lutomiah J, 2014, J MED ENTOMOL, V51, P1091, DOI 10.1603/ME14064
   Lutomiah J, 2014, VECTOR-BORNE ZOONOT, V14, P656, DOI 10.1089/vbz.2013.1564
   Lutwama JJ, 1999, AM J TROP MED HYG, V61, P158, DOI 10.4269/ajtmh.1999.61.158
   Lutwama Julius J, 2002, Afr Health Sci, V2, P24
   Lwande OW, 2013, VECTOR-BORNE ZOONOT, V13, P637, DOI 10.1089/vbz.2012.1190
   LWOFF A, 1966, ANNU REV MICROBIOL, V20, P45, DOI 10.1146/annurev.mi.20.100166.000401
   MacLachlan N.J., 2016, Fenners Veterinary Virology, P411, DOI DOI 10.1016/B978-0-12-800946-8.00022-2
   MACNAMARA FN, 1954, T ROY SOC TROP MED H, V48, P139, DOI 10.1016/0035-9203(54)90006-1
   Malik Amal, 2011, J Infect Public Health, V4, P1, DOI 10.1016/j.jiph.2010.08.001
   Mansfield KL, 2015, VACCINE, V33, P5520, DOI 10.1016/j.vaccine.2015.08.020
   MANSONBAHR PE, 1973, BMJ-BRIT MED J, V2, P151, DOI 10.1136/bmj.2.5859.151
   Masembe C, 2012, VIROL J, V9, DOI 10.1186/1743-422X-9-218
   MATHIOT CC, 1990, AM J TROP MED HYG, V42, P386, DOI 10.4269/ajtmh.1990.42.386
   Mboera LEG, 2016, PLOS NEGLECT TROP D, V10, DOI 10.1371/journal.pntd.0004313
   McAuliffe MC, 2012, E AFRICAN COMMUNITY
   MCCRAE AWR, 1971, T ROY SOC TROP MED H, V65, P152, DOI 10.1016/0035-9203(71)90212-4
   McINTOSH B. M., 1961, TRANS ROY SOC TROP MED AND HYG, V55, P63, DOI 10.1016/0035-9203(61)90041-4
   McINTOSH B. M., 1961, TRANS ROY SOC TROP MED AND HYG, V55, P192, DOI 10.1016/0035-9203(61)90025-6
   MCINTOSH BM, 1976, S AFR J SCI, V72, P295
   MCINTOSH BM, 1976, J MED ENTOMOL, V12, P645, DOI 10.1093/jmedent/12.6.645
   McIntosh BM., 1985, INT CATALOGUE ARBOVI, V3, P1059
   McIntyre M.A., 2005, Trade Integration in the East African Community: An Assessment for Kenya (No. 2005-2143)
   METSELAAR D, 1974, T ROY SOC TROP MED H, V68, P114, DOI 10.1016/0035-9203(74)90184-9
   Miller BR, 2000, AM J TROP MED HYG, V62, P240, DOI 10.4269/ajtmh.2000.62.240
   Monath TP, 1999, LANCET, V353, P1541, DOI 10.1016/S0140-6736(99)00155-5
   MOORE DL, 1975, ANN TROP MED PARASIT, V69, P49, DOI 10.1080/00034983.1975.11686983
   MORVAN JM, 1994, T ROY SOC TROP MED H, V88, P205, DOI 10.1016/0035-9203(94)90297-6
   Mossel EC, 2017, J MED ENTOMOL, V54, P1403, DOI 10.1093/jme/tjx120
   Moureau G, 2015, PLOS ONE, V10, DOI 10.1371/journal.pone.0117849
   Murray Natasha Evelyn Anne, 2013, Clin Epidemiol, V5, P299, DOI 10.2147/CLEP.S34440
   Musso D, 2014, CLIN MICROBIOL INFEC, V20, pO595, DOI 10.1111/1469-0691.12707
   Mutebi JP, 2002, MICROBES INFECT, V4, P1459, DOI 10.1016/S1286-4579(02)00028-X
   NASHED NW, 1993, AM J TROP MED HYG, V48, P676, DOI 10.4269/ajtmh.1993.48.676
   Nikolay B, 2011, VECTOR-BORNE ZOONOT, V11, P1417, DOI 10.1089/vbz.2011.0631
   Nobuchi H., 1979, Kampo Rinsho, V26, P422
   Nyakarahuka L, 2018, PLOS NEGLECT TROP D, V12, DOI 10.1371/journal.pntd.0006412
   Obonyo M, 2018, PLOS ONE, V13, DOI 10.1371/journal.pone.0198556
   Ochieng C, 2013, VIROL J, V10, DOI 10.1186/1743-422X-10-140
   Odhiambo CO, 2014, INT J INFECT DIS, V21, P230, DOI 10.1016/j.ijid.2014.03.900
   Ogola F.O., 2015, Africa Journal of Management, V1, P333
   Ogoma SB, 2010, PLOS NEGLECT TROP D, V4, DOI 10.1371/journal.pntd.0000773
   Onyango CO, 2004, EMERG INFECT DIS, V10, P1668, DOI 10.3201/eid1009.030727
   Onyango CO, 2004, EMERG INFECT DIS, V10, P1064, DOI 10.3201/eid1006.030738
   Organization WH, 1993, MON DENG
   Paixao ES, 2016, AM J PUBLIC HEALTH, V106, P606, DOI 10.2105/AJPH.2016.303112
   Pauli G, 2014, TRANSFUS MED HEMOTH, V41, P73, DOI 10.1159/000357106
   Pepin M, 2010, VET RES, V41, DOI 10.1051/vetres/2010033
   Petersen LR, 2016, NEW ENGL J MED, V374, P1552, DOI [10.1056/NEJMra1602113, 10.1056/NEJMc1606769]
   Petersen LR, 2013, JAMA-J AM MED ASSOC, V310, P308, DOI 10.1001/jama.2013.8042
   Pfeffer M, 2010, PARASITE VECTOR, V3, DOI 10.1186/1756-3305-3-35
   Plourde AR, 2016, EMERG INFECT DIS, V22, P1185, DOI 10.3201/eid2207.151990
   PORTERFIELD JS, 1978, INTERVIROLOGY, V9, P129, DOI 10.1159/000148930
   Porterfield JS, 1998, ENCY IMMUNOL, P390, DOI [10.1006/RWEI.1999.0104, DOI 10.1006/RWEI.1999.0104]
   Posen HJ, 2016, BMJ GLOB HEALTH, V1, DOI 10.1136/bmjgh-2016-000087
   Powers AM, 2000, J GEN VIROL, V81, P471, DOI 10.1099/0022-1317-81-2-471
   Ramful D, 2007, PEDIATR INFECT DIS J, V26, P811, DOI 10.1097/INF.0b013e3180616d4f
   Reed W, 1900, Public Health Pap Rep, V26, P37
   Reisen WK, 2010, ANNU REV ENTOMOL, V55, P461, DOI 10.1146/annurev-ento-112408-085419
   Renault P, 2007, AM J TROP MED HYG, V77, P727
   Rezza G, 2017, PATHOG GLOB HEALTH, V111, P271, DOI 10.1080/20477724.2017.1355431
   ROBINSON M C, 1956, Cent Afr J Med, V2, P394
   RODHAIN F, 1987, B SOC PATHOL EXOT, V80, P155
   RODHAIN F, 1975, TROP GEOGR MED, V27, P307
   Rolandsen OH, 2015, J EAST AFR STUD, V9, P163, DOI 10.1080/17531055.2014.993210
   Saluzzo J.F., 2017, Ann. Infect. Dis. Epidemiol, V2, P1022
   Sam IC, 2015, VECTOR-BORNE ZOONOT, V15, P223, DOI 10.1089/vbz.2014.1680
   Sanders EJ, 1999, J INFECT DIS, V180, P1436, DOI 10.1086/315073
   Sanders EJ, 1998, AM J TROP MED HYG, V59, P644, DOI 10.4269/ajtmh.1998.59.644
   Sang R, 2010, AM J TROP MED HYG, V83, P28, DOI 10.4269/ajtmh.2010.09-0319
   Sawyer W. A., 1936, Transactions of the Royal Society of Tropical Medicine and Hygiene, V29, P397, DOI 10.1016/S0035-9203(36)90055-X
   Schlumberger CE, 2014, OPPORTUNITIES CHALLE, DOI [10.1596/978-1-4648-0282-9_ch5, DOI 10.1596/978-1-4648-0282-9_CH5]
   Seidahmed O. M. E., 2012, Eastern Mediterranean Health Journal, V18, P1217
   Semenza JC, 2014, PLOS NEGLECT TROP D, V8, DOI 10.1371/journal.pntd.0003278
   Sergon K, 2008, AM J TROP MED HYG, V78, P333, DOI 10.4269/ajtmh.2008.78.333
   Sergon K, 2007, AM J TROP MED HYG, V76, P1189, DOI 10.4269/ajtmh.2007.76.1189
   Seruyange E, 2018, CHIKUNGUNYA W NILE V, V1, DOI [10.11604/pamj.cp.2017.4.43.248, DOI 10.11604/PAMJ.CP.2017.4.43.248]
   Sigei F, 2018, ARCH VIROL, V163, P2465, DOI 10.1007/s00705-018-3869-8
   Simpson DIH, 1964, ANN TROP MED PARASIT, V58, P367
   SINGH KRP, 1966, INDIAN J MED RES, V54, P220
   SMITHBURN K. C, 1941, AMER JOUR TROP MED, V21, P75
   SMITHBURN K. C, 1940, AMER JOUR TROP MED, V20, P471
   SMITHBURN K. C., 1959, S AFRICAN MED JOUR, V33, P959
   SMITHBURN K. C, 1959, S AFRICAN MED JOUR, V33, P555
   SMITHBURN KC, 1949, ANN TROP MED PARASIT, V43, P74, DOI 10.1080/00034983.1949.11685396
   SMITHBURN KC, 1946, AM J TROP MED, V26, P189
   SMITHBURN KC, 1951, P SOC EXP BIOL MED, V77, P130, DOI 10.3181/00379727-77-18700
   Smithburn KC, 1944, J IMMUNOL, V49, P141
   Staples JE, 2009, CLIN INFECT DIS, V49, P942, DOI 10.1086/605496
   Sule WF, 2018, PARASITE VECTOR, V11, DOI 10.1186/s13071-018-2998-y
   TAYLOR RM, 1955, AM J TROP MED HYG, V4, P844, DOI 10.4269/ajtmh.1955.4.844
   Tchouassi DP, 2016, PARASITE VECTOR, V9, DOI 10.1186/s13071-016-1473-x
   TESH RB, 1988, ANNU REV ENTOMOL, V33, P169, DOI 10.1146/annurev.en.33.010188.001125
   TESH RB, 1982, ANNU REV MED, V33, P31, DOI 10.1146/annurev.me.33.020182.000335
   Tomori O, 2004, CRIT REV CL LAB SCI, V41, P391, DOI 10.1080/10408360490497474
   TOMORI O, 1974, T ROY SOC TROP MED H, V68, P461, DOI 10.1016/0035-9203(74)90069-8
   Ulmann E, 1957, WORLD ATLAS EPIDEM 3
   Umuhoza Therese, 2017, J S Afr Vet Assoc, V88, pe1, DOI 10.4102/jsava.v88i0.1379
   Vairo F, 2012, INT J INFECT DIS, V16, pE44, DOI 10.1016/j.ijid.2011.09.018
   Van Kleef E, 2010, TROP NET
   Volk SM, 2010, J VIROL, V84, P6497, DOI 10.1128/JVI.01603-09
   Wahid B, 2017, INT J INFECT DIS, V58, P69, DOI 10.1016/j.ijid.2017.03.006
   Wandera C, 2018, 3 DEKUT INT C STI E
   Weaver SC, 2014, PLOS NEGLECT TROP D, V8, DOI 10.1371/journal.pntd.0002921
   WEINBREN M. P., 1958, TRANS ROY SOC TROP MED AND HYG, V52, P253, DOI 10.1016/0035-9203(58)90084-1
   Weissenböck H, 2002, EMERG INFECT DIS, V8, P652, DOI 10.3201/eid0807.020094
   WESTAWAY EG, 1985, INTERVIROLOGY, V24, P125, DOI 10.1159/000149632
   WHITE G B, 1975, Mosquito Systematics, V7, P303
   WILLEMS WR, 1979, SCIENCE, V203, P1127, DOI 10.1126/science.424742
   WILLIAMS M. C., 1965, ARCH GESAMTE VIRUSFORSCH, V15, P422, DOI 10.1007/BF01241769
   Wissenbach U., 2017, AFRICAN POLITICS MEE
   Woodall J, 1962, E AFR VIRUS RES I RE, V12, P17, DOI DOI 10.3109/00313028209069049
   WOODALL JP, 1964, ANN TROP MED PARASIT, V58, P383, DOI 10.1080/00034983.1964.11686260
   Woodall JP, 1969, HUMAN INFECT ARBOVIR
   WOODRUFF AW, 1978, BRIT MED J, V1, P956, DOI 10.1136/bmj.1.6118.956
   Woods CW, 2002, EMERG INFECT DIS, V8, P138, DOI 10.3201/eid0802.010023
   Wuerth JD, 2016, VIRUSES-BASEL, V8, DOI 10.3390/v8060174
   Xia H, 2018, VIROL SIN, V33, P5, DOI 10.1007/s12250-018-0002-9
   Zeller H, 2016, J INFECT DIS, V214, pS436, DOI 10.1093/infdis/jiw391
   Zeller HG, 1996, B SOC PATHOL EXOT, V89, P12
NR 249
TC 24
Z9 24
U1 1
U2 13
PU TAYLOR & FRANCIS LTD
PI ABINGDON
PA 2-4 PARK SQUARE, MILTON PARK, ABINGDON OR14 4RN, OXON, ENGLAND
SN 2047-7724
EI 2047-7732
J9 PATHOG GLOB HEALTH
JI Pathog. Glob. Health
PD JUL 4
PY 2019
VL 113
IS 5
BP 209
EP 228
DI 10.1080/20477724.2019.1678939
PG 20
WC Public, Environmental & Occupational Health; Parasitology; Tropical
   Medicine
WE Science Citation Index Expanded (SCI-EXPANDED)
SC Public, Environmental & Occupational Health; Parasitology; Tropical
   Medicine
GA JP7FR
UT WOS:000498427400002
PM 31664886
OA Green Published
DA 2025-07-26
ER

PT J
AU Demok, S
   Endersby-Harshman, N
   Vinit, R
   Timinao, L
   Robinson, LJ
   Susapu, M
   Makita, L
   Laman, M
   Hoffmann, A
   Karl, S
AF Demok, Samuel
   Endersby-Harshman, Nancy
   Vinit, Rebecca
   Timinao, Lincoln
   Robinson, Leanne J.
   Susapu, Melinda
   Makita, Leo
   Laman, Moses
   Hoffmann, Ary
   Karl, Stephan
TI Insecticide resistance status of Aedes aegypti and Aedes albopictus
   mosquitoes in Papua New Guinea
SO PARASITES & VECTORS
LA English
DT Article
DE Aedes aegypti; Aedes albopictus; Pyrethroid resistance; Deltamethrin;
   Papua New Guinea; Port Moresby; Madang; Bioassay; Insecticide
ID KNOCKDOWN RESISTANCE; DIPTERA-CULICIDAE; SUSCEPTIBILITY; ASSOCIATION;
   VECTOR; SITES; NETS; GENE
AB BackgroundAedes aegypti and Ae. albopictus are important vectors of infectious diseases, especially those caused by arboviruses such as dengue, chikungunya and Zika. Aedes aegypti is very well adapted to urban environments, whereas Ae. albopictus inhabits more rural settings. Pyrethroid resistance is widespread in these vectors, but limited data exist from the Southwest Pacific Region, especially from Melanesia. While Aedes vector ecology is well documented in Australia, where incursion of Ae. albopictus and pyrethroid resistance have so far been prevented, almost nothing is known about Aedes populations in neighbouring Papua New Guinea (PNG). With pyrethroid resistance documented in parts of Indonesia but not in Australia, it is important to determine the distribution of susceptible and resistant Aedes populations in this region.MethodsThe present study was aimed at assessing Aedes populations for insecticide resistance in Madang and Port Moresby, located on the north and south coasts of PNG, respectively. Mosquitoes were collected using ovitraps and reared in an insectary. Standard WHO bioassays using insecticide-treated filter papers were conducted on a total of 253 Ae. aegypti and 768 Ae. albopictus adult mosquitoes. Subsets of samples from both species (55 Ae. aegypti and 48 Ae. albopictus) were screened for knockdown resistance mutations in the voltage-sensitive sodium channel (Vssc) gene, the target site of pyrethroid insecticides.ResultsHigh levels of resistance against pyrethroids were identified in Ae. aegypti from Madang and Port Moresby. Aedes albopictus exhibited susceptibility to pyrethroids, but moderate levels of resistance to DDT. Mutations associated with pyrethroid resistance were detected in all Ae. aegypti samples screened. Some genotypes found in the present study had been observed previously in Indonesia. No Vssc mutations associated with pyrethroid resistance were found in the Ae. albopictus samples.ConclusionsTo our knowledge, this is the first report of pyrethroid resistance in Ae. aegypti mosquitoes in PNG. Interestingly, usage of insecticides in PNG is low, apart from long-lasting insecticidal nets distributed for malaria control. Further investigations on how these resistant Ae. aegypti mosquito populations arose in PNG and how they are being sustained are warranted.
C1 [Demok, Samuel; Vinit, Rebecca; Timinao, Lincoln; Robinson, Leanne J.; Laman, Moses; Karl, Stephan] PNG Inst Med Res, Vector Borne Dis Unit, POB 378, Madang 511, Madang Province, Papua N Guinea.
   [Endersby-Harshman, Nancy; Hoffmann, Ary] Univ Melbourne, Bio21 Inst, Sch BioSci, 30 Flemington Rd, Parkville, Vic 3010, Australia.
   [Timinao, Lincoln; Karl, Stephan] James Cook Univ, Australian Inst Trop Hlth & Med, 1-14-88 McGregor Rd, Smithfield, Qld 4870, Australia.
   [Robinson, Leanne J.] Burnet Inst, 85 Commercial Rd, Melbourne, Vic 3004, Australia.
   [Susapu, Melinda; Makita, Leo] Natl Dept Hlth, Waigani Dr,POB 807, Port Moresby, Papua N Guinea.
C3 PNG Institute Of Medical Research; University of Melbourne; James Cook
   University; Burnet Institute
RP Karl, S (corresponding author), James Cook Univ, Australian Inst Trop Hlth & Med, 1-14-88 McGregor Rd, Smithfield, Qld 4870, Australia.
EM stephan.karl@jcu.edu.au
RI Karl, Stephan/A-2365-2012; Hoffmann, Ary/C-2961-2011
OI Hoffmann, Ary/0000-0001-9497-7645; Laman, Moses/0000-0003-0964-805X;
   Endersby-Harshman, Nancy/0000-0002-9834-4068
FU NHMRC [GNT1141441]; JCU PhD Scholarship; Strive PNG (Australian
   Department of Foreign Affairs and Trade)
FX This study received no dedicated funding except that molecular assays
   were supported by an NHMRC Program grant and AH was supported by an
   NHMRC Fellowship. SK was supported by an NHMRC Career Development
   Fellowship GNT1141441, LT was supported by a JCU PhD Scholarship and LJR
   is supported by an NHMRC Career Development Fellowship. SD was
   supported, in part, by Strive PNG (Australian Department of Foreign
   Affairs and Trade).
CR Agresti A, 1998, AM STAT, V52, P119, DOI 10.2307/2685469
   Ahmad Intan, 2007, Pakistan Journal of Biological Sciences, V10, P3688, DOI 10.3923/pjbs.2007.3688.3692
   Amelia-Yap ZH, 2018, PARASITE VECTOR, V11, DOI 10.1186/s13071-018-2899-0
   Ayorinde A, 2015, J INSECT SCI, V15, DOI 10.1093/jisesa/iev045
   Du YZ, 2013, P NATL ACAD SCI USA, V110, P11785, DOI 10.1073/pnas.1305118110
   Endersby-Harshman NM, 2017, J MED ENTOMOL, V54, P1649, DOI 10.1093/jme/tjx145
   Fonzi E, 2015, PLOS NEGLECT TROP D, V9, DOI 10.1371/journal.pntd.0003829
   Hamid PH, 2018, BIOMED RES INT, V2018, DOI 10.1155/2018/1735358
   Hetzel MW, 2017, B WORLD HEALTH ORGAN, V95, P695, DOI 10.2471/BLT.16.189902
   Hill MP, 2014, AUSTRAL ECOL, V39, P469, DOI 10.1111/aec.12105
   Horwood PF, 2013, EMERG INFECT DIS, V19, P1535, DOI 10.3201/eid1909.130130
   Jones P, 2012, WORKING PAPERS SERIE, V33
   Kamgang B, 2011, PARASITE VECTOR, V4, DOI 10.1186/1756-3305-4-79
   Kasai S, 2011, JPN J INFECT DIS, V64, P217
   Koimbu G, 2018, AM J TROP MED HYG, V98, P162, DOI 10.4269/ajtmh.17-0454
   Kraemer MUG, 2015, ELIFE, V4, DOI 10.7554/eLife.08347
   Kushwah RBS, 2015, J VECTOR DIS, V52, P95
   Lounibos LP, 2018, BIOL INVASIONS, V20, P1913, DOI 10.1007/s10530-018-1674-7
   Lukwa N., 2012, Journal of Entomological and Acarological Research, V44, P107, DOI 10.4081/jear.2012.e19
   Marcombe S, 2014, PLOS ONE, V9, DOI 10.1371/journal.pone.0101992
   Maynard AJ, 2017, PLOS NEGLECT TROP D, V11, DOI 10.1371/journal.pntd.0005546
   Moore PR, 2017, EMERG MICROBES INFEC, V6, DOI 10.1038/emi.2017.103
   Muzari MO, 2017, PLOS NEGLECT TROP D, V11, DOI 10.1371/journal.pntd.0005286
   Plernsub S, 2016, PARASITE VECTOR, V9, DOI 10.1186/s13071-016-1713-0
   Reimer LJ, 2013, NEW ENGL J MED, V369, P745, DOI 10.1056/NEJMoa1207594
   Schmidt TL, 2019, EVOL APPL, V12, P1136, DOI 10.1111/eva.12787
   Senn N, 2011, AM J TROP MED HYG, V85, P132, DOI 10.4269/ajtmh.2011.10-0482
   Smith LB, 2016, PESTIC BIOCHEM PHYS, V133, P1, DOI 10.1016/j.pestbp.2016.03.005
   SODERLUND DM, 1989, ANNU REV ENTOMOL, V34, P77, DOI 10.1146/annurev.en.34.010189.000453
   van den Hurk AF, 2016, ONE HEALTH-AMSTERDAM, V2, P19, DOI 10.1016/j.onehlt.2016.02.001
   Webb C, 2016, A GUIDE TO MOSQUITOE
   Whelan P, 2012, PLOS NEGLECT TROP D, V6, DOI 10.1371/journal.pntd.0001619
   World Health Organization (WHO), 2013, TEST PROC INREMO
   Wuliandari JR, 2015, INSECTS, V6, P658, DOI 10.3390/insects6030658
   Xu JB, 2016, PLOS NEGLECT TROP D, V10, DOI 10.1371/journal.pntd.0004696
NR 35
TC 53
Z9 59
U1 0
U2 19
PU BMC
PI LONDON
PA CAMPUS, 4 CRINAN ST, LONDON N1 9XW, ENGLAND
SN 1756-3305
J9 PARASITE VECTOR
JI Parasites Vectors
PD JUL 3
PY 2019
VL 12
AR 333
DI 10.1186/s13071-019-3585-6
PG 8
WC Parasitology; Tropical Medicine
WE Science Citation Index Expanded (SCI-EXPANDED)
SC Parasitology; Tropical Medicine
GA IH3VR
UT WOS:000474421200001
PM 31269965
OA gold, Green Published
DA 2025-07-26
ER

PT J
AU Rao, PN
   van Eijk, AM
   Choubey, S
   Ali, SZ
   Dash, A
   Barla, P
   Oraon, RR
   Patel, G
   Nandini, P
   Acharya, S
   Mohanty, S
   Carlton, JM
   Satpathi, S
AF Rao, Pavitra N.
   van Eijk, Anna Maria
   Choubey, Sandhya
   Ali, Syed Zeeshan
   Dash, Aditee
   Barla, Punam
   Oraon, Rajshri Rani
   Patel, Gautam
   Nandini, P.
   Acharya, Subrata
   Mohanty, Sanjib
   Carlton, Jane M.
   Satpathi, Sanghamitra
TI Dengue, chikungunya, and scrub typhus are important etiologies of
   non-malarial febrile illness in Rourkela, Odisha, India
SO BMC INFECTIOUS DISEASES
LA English
DT Article
DE Febrile illness; Malaria; Dengue; Chikungunya; Scrub typhus; India;
   Surveillance
ID INFECTION; VIRUS; PREVALENCE; OUTBREAK; DELHI; COINFECTIONS; PREDICTORS;
   EXPERIENCE; DIAGNOSIS; SPECTRUM
AB BackgroundWe conducted a diagnostic surveillance study to identify Plasmodium, dengue virus, chikungunya virus, and Orientia tsutsugamushi infections among febrile patients who underwent triage for malaria in the outpatient department at Ispat General Hospital, Rourkela, Odisha, India.MethodsFebrile patients were enrolled from January 2016-January 2017. Blood smears and small volumes or vacutainers of blood were collected from study participants to carry out diagnostic assays. Malaria was diagnosed using rapid diagnostic tests (RDT), microscopy, and PCR. Dengue, chikungunya, and scrub typhus infections were identified using rapid diagnostic test kits and ELISA.ResultsNine hundred and fifty-four patients were prospectively enrolled in our study. The majority of patients were male (58.4%) and more than 15years of age (66.4%). All 954 enrollees underwent additional testing for malaria; a subset of enrollees (293/954) that had larger volumes of plasma available was also tested for dengue, chikungunya and scrub typhus by either RDT or ELISA or both tests. Fifty-four of 954 patients (5.7%) were positive for malaria by RDT, or microscopy, or PCR. Seventy-four of 293 patients (25.3%) tested positive for dengue by either RDT or ELISA, and 17 of 293 patients (5.8%) tested positive for chikungunya-specific IgM by either ELISA or RDT. Ten of 287 patients tested (3.5%) were positive for scrub typhus by ELISA specific for scrub typhus IgM. Seventeen patients among 290 (5.9%) with results for >= 3 infections tested positive for more than one infection. Patients with scrub typhus and chikungunya had high rates of co-infection: of the 10 patients positive for scrub typhus, six were positive for dengue (p=0.009), and five of 17 patients positive for chikungunya (by RDT or ELISA) were also diagnosed with malaria (p<0.001).ConclusionsDengue, chikungunya and scrub typhus are important etiologies of non-malarial febrile illness in Rourkela, Odisha, and comorbidity should be considered. Routine febrile illness surveillance is required to accurately establish the prevalence of these infections in this region, to offer timely treatment, and to implement appropriate methods of control.
C1 [Rao, Pavitra N.; van Eijk, Anna Maria; Carlton, Jane M.] NYU, Dept Biol, Ctr Genom & Syst Biol, New York, NY 10003 USA.
   [Choubey, Sandhya; Ali, Syed Zeeshan; Dash, Aditee; Barla, Punam; Oraon, Rajshri Rani; Patel, Gautam; Nandini, P.; Acharya, Subrata; Mohanty, Sanjib] Ispat Gen Hosp, Ctr Study Complex Malaria India, Rourkela, Odisha, India.
   [Satpathi, Sanghamitra] Ispat Gen Hosp Rourkela, Dept Pathol, Rourkela, India.
   [Rao, Pavitra N.] Mem Sloan Kettering Canc Ctr, 1275 York Ave, New York, NY 10021 USA.
C3 New York University; Memorial Sloan Kettering Cancer Center
RP Carlton, JM (corresponding author), NYU, Dept Biol, Ctr Genom & Syst Biol, New York, NY 10003 USA.
EM jane.carlton@nyu.edu
RI ; Patel, Gautam/HNP-5858-2023; Dash, Aditee/HGA-4422-2022; Syed,
   Zeeshan/HJZ-4717-2023; van Eijk, Anna/AAQ-9894-2021
OI van Eijk, Anna Maria/0000-0003-1635-1289; 
FU National Institute of Allergy and Infectious Diseases of the National
   Institutes of Health (NIH) as part of the International Centers for
   Excellence in Malaria Research [U19AI089676]
FX Research reported in this publication was supported by the National
   Institute of Allergy and Infectious Diseases of the National Institutes
   of Health (NIH) under Award Number U19AI089676 as part of the
   International Centers for Excellence in Malaria Research. The content is
   solely the responsibility of the authors and does not necessarily
   represent the official views of the NIH. The funding agency had no role
   in the design of the study or collection, analysis, and interpretation
   of data, or in writing the manuscript.
CR Abhilash KPP, 2016, J GLOB INFECT DIS, V8, P147, DOI 10.4103/0974-777X.192966
   Afreen N, 2014, MICROBIOL IMMUNOL, V58, P688, DOI 10.1111/1348-0421.12209
   Aurrecoechea C, 2017, NUCLEIC ACIDS RES, V45, pD581, DOI [10.1093/nar/gkw1105, 10.1007/978-1-4939-7737-6_5]
   Bhatt S, 2013, NATURE, V496, P504, DOI 10.1038/nature12060
   Bonell A, 2017, PLOS NEGLECT TROP D, V11, DOI 10.1371/journal.pntd.0005838
   Chahar HS, 2009, EMERG INFECT DIS, V15, P1077, DOI 10.3201/eid1507.080638
   Chakravarti A, 2012, T ROY SOC TROP MED H, V106, P273, DOI 10.1016/j.trstmh.2011.12.007
   Chrispal A, 2010, TROP DOCT, V40, P230, DOI 10.1258/td.2010.100132
   Cummings P, 2009, STATA J, V9, P175, DOI 10.1177/1536867X0900900201
   Dalrymple U, 2018, MALARIA J, V17, DOI 10.1186/s12936-018-2371-9
   Dar L, 1999, EMERG INFECT DIS, V5, P589, DOI 10.3201/eid0504.990427
   Dhangadamajhi G, 2009, TROP BIOMED, V26, P326
   Dhingra N, 2010, LANCET, V376, P1768, DOI 10.1016/S0140-6736(10)60831-8
   Haanshuus CG, 2016, PLOS ONE, V11, DOI 10.1371/journal.pone.0158816
   Harris PA, 2009, J BIOMED INFORM, V42, P377, DOI 10.1016/j.jbi.2008.08.010
   Jain J, 2017, CLIN INFECT DIS, V65, P133, DOI 10.1093/cid/cix283
   John TJ, 2011, LANCET, V377, P252, DOI 10.1016/S0140-6736(10)61265-2
   Kakkar M, 2012, BRIT MED J, V345, DOI 10.1136/bmj.e8574
   Kalal BS, 2016, INDIAN J MED MICROBI, V34, P293, DOI 10.4103/0255-0857.188315
   Khan SA, 2016, T ROY SOC TROP MED H, V110, P487, DOI 10.1093/trstmh/trw052
   Manipal Centre for Virus Research, 2017, ANN REP HOSP BAS SUR
   Mitra S, 2016, J VECTOR DIS, V53, P30
   Mittal G, 2015, J CLIN DIAGN RES, V9, pDC22, DOI 10.7860/JCDR/2015/11168.6990
   Morch K, 2017, BMC INFECT DIS, V17, DOI 10.1186/s12879-017-2764-3
   Mutheneni SR, 2017, EMERG MICROBES INFEC, V6, DOI 10.1038/emi.2017.57
   Okell LC, 2012, NAT COMMUN, V3, DOI 10.1038/ncomms2241
   Pathak S, 2012, PLOS ONE, V7, DOI 10.1371/journal.pone.0035592
   Pialoux G, 2007, LANCET INFECT DIS, V7, P319, DOI 10.1016/S1473-3099(07)70107-X
   Rahi M, 2015, INDIAN J MED RES, V141, P417, DOI 10.4103/0971-5916.159279
   Rao MRK, 2016, J INFECT PUBLIC HEAL, V9, P421, DOI 10.1016/j.jiph.2015.10.019
   Robinson ML, 2018, AM J TROP MED HYG, V98, P1526, DOI 10.4269/ajtmh.17-0571
   Robinson ML, 2017, AM J TROP MED HYG, V96, P1285, DOI 10.4269/ajtmh.16-0667
   Rubio JM, 1999, AM J TROP MED HYG, V60, P183, DOI 10.4269/ajtmh.1999.60.183
   Salvi S, 2015, LANCET GLOB HEALTH, V3, pE776, DOI 10.1016/S2214-109X(15)00152-7
   Saswat T, 2015, INFECT GENET EVOL, V35, P134, DOI 10.1016/j.meegid.2015.08.006
   Siddiqui O, 2016, J CLIN DIAGN RES, V10, pDC1, DOI 10.7860/JCDR/2016/19238.7927
   Simmons CP, 2012, NEW ENGL J MED, V366, P1423, DOI 10.1056/NEJMra1110265
   Sinha P, 2014, INDIAN J MED MICROBI, V32, P247, DOI 10.4103/0255-0857.136552
   Sivarajan S, 2016, INFECT DIS POVERTY, V5, DOI 10.1186/s40249-016-0186-x
   Stephen S, 2015, INDIAN J MED RES, V142, P591, DOI 10.4103/0971-5916.171289
   Taraphdar D, 2012, AM J TROP MED HYG, V86, P720, DOI 10.4269/ajtmh.2012.11-0704
   Varghese GM, 2015, EMERG INFECT DIS, V21, P64, DOI 10.3201/eid2101.140580
   Walker DH, 2016, NEW ENGL J MED, V375, P913, DOI 10.1056/NEJMp1608499
   Xu G, 2017, PLOS NEGLECT TROP D, V11, DOI 10.1371/journal.pntd.0006062
   Zeller H, 2016, J INFECT DIS, V214, pS436, DOI 10.1093/infdis/jiw391
NR 45
TC 27
Z9 30
U1 0
U2 2
PU BMC
PI LONDON
PA CAMPUS, 4 CRINAN ST, LONDON N1 9XW, ENGLAND
SN 1471-2334
J9 BMC INFECT DIS
JI BMC Infect. Dis.
PD JUL 3
PY 2019
VL 19
AR 572
DI 10.1186/s12879-019-4161-6
PG 13
WC Infectious Diseases
WE Science Citation Index Expanded (SCI-EXPANDED)
SC Infectious Diseases
GA IH2YD
UT WOS:000474359600002
PM 31269906
OA gold, Green Published
DA 2025-07-26
ER

PT J
AU Fernandes, AIV
   Souza, JR
   Silva, AR
   Cruz, SBSC
   Castellano, LRC
AF Fernandes, Ana Isabel, V
   Souza, Joelma R.
   Silva, Adriano R.
   Cruz, Sara B. S. C.
   Castellano, Lucio R. C.
TI Immunoglobulin Therapy in a Patient With Severe Chikungunya Fever and
   Vesiculobullous Lesions
SO FRONTIERS IN IMMUNOLOGY
LA English
DT Article
DE Chikungunya fever; therapeutics; intravenous antibodies; flebogamma DIF;
   intensive care
ID VIRUS-INFECTION; OUTBREAK; MANIFESTATIONS; ENCEPHALITIS; ACTIVATION;
   MECHANISMS; ANTIBODIES; DISEASE
AB Chikungunya virus (CHIKV) is an emerging arbovirus whose transmission has already been reported in several countries. Although the majority of individuals acutely infected with CHIKV appear to become asymptomatic, reports showing the occurrence of atypical and severe forms of the disease are increasing. Among them, the neurological and skin manifestations require medical attention. Treatment of CHIKV infection is almost symptomatic. In this sense, we report the case of a 56-years-old man who presented fever, headaches, paresthesia and pain in the right arm with visible red spots on the skin starting 30 days before Hospital admission. Tests determined Chikungunya infection and excluded other co-morbidities. Disease evolved with edema in hands and feet and extensive hemorrhagic bullous lesions on the skin of upper and lower limbs. Variations in hematological counts associated with liver dysfunction determined this patient's admission to the Intensive Care Unit. Then, he received intravenous antibiotic and immunoglobulin therapy (400 mg/Kg/day for the period of 5 days) with total recovery from the lesions after 10 days of follow-up. A general improvement in blood cell count and successful wound healing was observed. After discharge, no other clinical sign of the disease was reported until nowadays. This case reports for the first time the successful administration of intravenous immunoglobulin therapy to a patient with severe atypical dermatological form of Chikungunya Fever without any associated comorbidity.
C1 [Fernandes, Ana Isabel, V; Souza, Joelma R.; Cruz, Sara B. S. C.; Castellano, Lucio R. C.] Univ Fed Paraiba, Escola Tecn Saude UFPB, Human Immunol Res & Educ Grp GEPIH, Joao Pessoa, Paraiba, Brazil.
   [Fernandes, Ana Isabel, V; Silva, Adriano R.] Univ Fed Paraiba, Hosp Univ Lauro Wanderley, Div Infect & Parasit Dis, Joao Pessoa, Paraiba, Brazil.
   [Souza, Joelma R.] Univ Fed Paraiba, Dept Physiol & Pathol, Joao Pessoa, Paraiba, Brazil.
C3 Universidade Federal da Paraiba; Universidade Federal da Paraiba;
   Universidade Federal da Paraiba
RP Castellano, LRC (corresponding author), Univ Fed Paraiba, Escola Tecn Saude UFPB, Human Immunol Res & Educ Grp GEPIH, Joao Pessoa, Paraiba, Brazil.
EM luciocastellano@gmail.com
RI ; Castellano, Lucio/D-8887-2015
OI Costa Cruz, Sara/0000-0003-1509-900X; Castellano,
   Lucio/0000-0003-0851-5298
FU Conselho Nacional de Desenvolvimento Cientifico e Tecnologico-CNPq
   [440610/2016-8]; Coordenacao de Aperfeicoamento de Pessoal de Nivel
   Superior-CAPES; Universidade Federal da Paraiba, Brazil
FX We were grateful to Conselho Nacional de Desenvolvimento Cientifico e
   Tecnologico-CNPq (Grant #440610/2016-8), Coordenacao de Aperfeicoamento
   de Pessoal de Nivel Superior-CAPES (fellowship to SC), and Universidade
   Federal da Paraiba, Brazil. Funding agencies do not interfere in the
   development of the project, data evaluation, and result publication.
CR Abdelnabi R, 2016, METHODS MOL BIOL, V1426, P243, DOI 10.1007/978-1-4939-3618-2_22
   ABE Y, 1994, IMMUNOL REV, V139, P5, DOI 10.1111/j.1600-065X.1994.tb00854.x
   ANDERSSON U, 1994, IMMUNOL REV, V139, P21, DOI 10.1111/j.1600-065X.1994.tb00855.x
   [Anonymous], 2011, PREPAREDNESS RESPONS
   Balavoine S, 2017, AM J TROP MED HYG, V97, P356, DOI 10.4269/ajtmh.15-0753
   Bandeira AC, 2016, IDCases, V5, P57, DOI 10.1016/j.idcr.2016.07.008
   Bandyopadhyay D, 2008, INT J DERMATOL, V47, P1148, DOI 10.1111/j.1365-4632.2008.03817.x
   Bhat Ramesh M, 2011, Indian J Dermatol, V56, P290, DOI 10.4103/0019-5154.82483
   Bonifay T, 2018, PLOS ONE, V13, DOI 10.1371/journal.pone.0207406
   Chaigne B, 2017, TRANSFUS APHER SCI, V56, P45, DOI 10.1016/j.transci.2016.12.017
   Chavan RB, 2017, Int J Res Dermatol, V3, P289, DOI [10.18203/issn.2455-4529.IntJResDermatol, DOI 10.18203/ISSN.2455-4529.INTJRESDERMATOL, 10.18203/issn.2455-4529.IntJResDermatol20172214, DOI 10.18203/ISSN.2455-4529.INTJRESDERMATOL20172214]
   Chen W, 2014, VIROL J, V11, DOI 10.1186/s12985-014-0189-9
   Chusri S, 2011, AM J TROP MED HYG, V85, P386, DOI 10.4269/ajtmh.2011.10-0725
   Couderc T, 2009, J INFECT DIS, V200, P516, DOI 10.1086/600381
   Sá PKD, 2017, REV SOC BRAS MED TRO, V50, P265
   Duarte Maria do Carmo Menezes Bezerra, 2016, Rev. Bras. Saude Mater. Infant., V16, pS63, DOI 10.1590/1806-9304201600s100006
   Economopoulou A, 2009, EPIDEMIOL INFECT, V137, P534, DOI 10.1017/S0950268808001167
   Fox JM, 2016, J IMMUNOL, V197, P4210, DOI 10.4049/jimmunol.1601426
   Gardner J, 2010, J VIROL, V84, P8021, DOI 10.1128/JVI.02603-09
   Garg T, 2018, PEDIATR DERMATOL, V35, P392, DOI 10.1111/pde.13450
   Graeter S, 2020, PHARMACOL RES, V154, DOI 10.1016/j.phrs.2019.02.007
   Hassing RJ, 2010, EUROSURVEILLANCE, V15, P22
   Hoarau JJ, 2010, J IMMUNOL, V184, P5914, DOI 10.4049/jimmunol.0900255
   Hoffmann JHO, 2017, J DTSCH DERMATOL GES, V15, P1211, DOI 10.1111/ddg.13389
   Inamadar AC, 2008, INT J DERMATOL, V47, P154, DOI 10.1111/j.1365-4632.2008.03478.x
   Jolles S, 1998, ARCH DERMATOL, V134, P80, DOI 10.1001/archderm.134.1.80
   Kam YW, 2015, PLOS NEGLECT TROP D, V9, DOI 10.1371/journal.pntd.0003445
   Kee ACL, 2010, EMERG INFECT DIS, V16, P1038, DOI 10.3201/eid1606.091115
   Kumar R, 2018, INDIAN DERMATOL ONLI, V8, P336, DOI [10.4103/idoj.IDOJ_429_16, DOI 10.4103/IDOJ.IDOJ_429_16]
   Labadie K, 2010, J CLIN INVEST, V120, P894, DOI 10.1172/JCI40104
   LAM L, 1993, LANCET, V342, P678, DOI 10.1016/0140-6736(93)91784-J
   Lemant J, 2008, CRIT CARE MED, V36, P2536, DOI 10.1097/CCM.0b013e318183f2d2
   Ng LFP, 2017, ANNU REV VIROL, V4, P413, DOI 10.1146/annurev-virology-101416-041808
   Nimmerjahn F, 2008, NAT REV IMMUNOL, V8, P34, DOI 10.1038/nri2206
   Pakran J, 2011, INT J DERMATOL, V50, P61, DOI 10.1111/j.1365-4632.2010.04644.x
   Pal P, 2013, PLOS PATHOG, V9, DOI 10.1371/journal.ppat.1003312
   Powers AM, 2007, J GEN VIROL, V88, P2363, DOI 10.1099/vir.0.82858-0
   Rajapakse S, 2010, T ROY SOC TROP MED H, V104, P89, DOI 10.1016/j.trstmh.2009.07.031
   Rampal, 2007, J Assoc Physicians India, V55, P765
   Robin S, 2010, EUR J PEDIATR, V169, P67, DOI 10.1007/s00431-009-0986-0
   Schwab I, 2013, NAT REV IMMUNOL, V13, P176, DOI 10.1038/nri3401
   Scott SSD, 2017, J NEUROVIROL, V23, P625, DOI 10.1007/s13365-017-0535-y
   Sewell WAC, 2002, IMMUNOLOGY, V107, P387, DOI 10.1046/j.1365-2567.2002.01545.x
   Späth PJ, 2017, ARCH IMMUNOL THER EX, V65, P215, DOI 10.1007/s00005-016-0422-x
   TAKEI S, 1993, J CLIN INVEST, V91, P602, DOI 10.1172/JCI116240
   Teeling JL, 2001, BRIT J HAEMATOL, V112, P1031, DOI 10.1046/j.1365-2141.2001.02674.x
   Teng TS, 2015, J INFECT DIS, V211, P1925, DOI 10.1093/infdis/jiv049
   von Gunten S, 2013, ALLERGY, V68, P1487, DOI 10.1111/all.12312
   Xu ZZ, 2018, PROTEIN PEPTIDE LETT, V25, P966, DOI [10.2174/092986652566681026162216, 10.2174/0929866525666181026162216]
NR 49
TC 9
Z9 10
U1 0
U2 2
PU FRONTIERS MEDIA SA
PI LAUSANNE
PA AVENUE DU TRIBUNAL FEDERAL 34, LAUSANNE, CH-1015, SWITZERLAND
SN 1664-3224
J9 FRONT IMMUNOL
JI Front. Immunol.
PD JUL 2
PY 2019
VL 10
AR 1498
DI 10.3389/fimmu.2019.01498
PG 6
WC Immunology
WE Science Citation Index Expanded (SCI-EXPANDED)
SC Immunology
GA IG1PN
UT WOS:000473563600002
PM 31312203
OA gold, Green Published
DA 2025-07-26
ER

PT J
AU Alghazali, KA
   Teoh, BT
   Loong, SK
   Sam, SS
   Che-Mat-Seri, NAA
   Samsudin, NI
   Yaacob, CN
   Azizan, NS
   Oo, A
   Baharudin, NA
   Tan, KK
   Abd-Jamil, J
   Nor'e, SS
   Khor, CS
   Johari, J
   Mahdy, MAK
   AbuBakar, S
AF Alghazali, KhairAlah A.
   Teoh, Boon-Teong
   Loong, Shih-Keng
   Sam, Sing-Sin
   Che-Mat-Seri, Nurul-Asma-Anati
   Samsudin, Nur-Izyan
   Yaacob, Che-Norainon
   Azizan, Noor-Syahida
   Oo, Adrian
   Baharudin, Nur-Adilah
   Tan, Kim-Kee
   Abd-Jamil, Juraina
   Nor'e, Siti-Sarah
   Khor, Chee-Sieng
   Johari, Jefree
   Mahdy, Mohammed A. K.
   AbuBakar, Sazaly
TI Dengue Outbreak during Ongoing Civil War, Taiz, Yemen
SO EMERGING INFECTIOUS DISEASES
LA English
DT Article
ID CHIKUNGUNYA VIRUSES; SITUATION
AB We identified dengue in approximate to 51% of patients given a clinical diagnosis of suspected dengue in Taiz, Yemen, during 2016. The cosmopolitan genotype of dengue virus type 2 was most common; viruses appeared to have originated in Saudi Arabia. Damage to public health infrastructure during the ongoing civil war might enable dengue to become endemic to Yemen.
C1 [Alghazali, KhairAlah A.; Teoh, Boon-Teong; Loong, Shih-Keng; Sam, Sing-Sin; Che-Mat-Seri, Nurul-Asma-Anati; Samsudin, Nur-Izyan; Yaacob, Che-Norainon; Azizan, Noor-Syahida; Oo, Adrian; Baharudin, Nur-Adilah; Tan, Kim-Kee; Abd-Jamil, Juraina; Nor'e, Siti-Sarah; Khor, Chee-Sieng; Johari, Jefree; AbuBakar, Sazaly] Univ Malaya, Kuala Lumpur, Malaysia.
   [Mahdy, Mohammed A. K.] Univ Sci & Technol, Sanaa, Yemen.
C3 Universiti Malaya
RP AbuBakar, S (corresponding author), Univ Malaya, Fac Med, Trop Infect Dis Res & Educ Ctr, Kuala Lumpur 50603, Malaysia.; AbuBakar, S (corresponding author), Univ Malaya, Fac Med, Dept Med Microbiol, Kuala Lumpur 50603, Malaysia.
EM sazaly@um.edu.my
RI NORE, SITI/K-1283-2016; Tan, Kim Kee/P-7285-2014; Khor, Chee
   Sieng/HHR-8492-2022; Teoh, Boon-Teong/ABH-2475-2021; Mahdy,
   Mohammed/C-1187-2010; Loong, Shih Keng/G-5899-2015; abubakar,
   sazaly/B-3957-2010; JOHARI, JEFREE/D-8065-2015; Oo,
   Adrian/ABB-6800-2021; Sam, Sing-Sin/ABH-1546-2021; Tan,
   Kim-Kee/P-7285-2014
OI Tan, Kim Kee/0000-0002-5816-9146; Loong, Shih Keng/0000-0001-7511-860X;
   Oo, Adrian/0000-0002-2469-5391; Sam, Sing-Sin/0000-0003-2527-5310; Teoh,
   Boon Teong/0000-0001-6786-5023; 
FU Ministry of Science, Technology and Innovation Malaysia [FP0514D0025-2];
   Ministry of Higher Education Malaysia (Fundamental Research Grant Scheme
   grant) [FP013-2017A]; University of Malaya [RU008-2018, PG207-2016A];
   University of Malaya Centre of Excellence Top 100 Research Grants [UM.
   00000188/HGA.GV]
FX This study was supported in part by the Ministry of Science, Technology
   and Innovation Malaysia (Project FP0514D0025-2 [Work Package 2 of the
   Dasar Sains Teknologi dan Inovasi Negara DSTIN Flagship Program]), the
   Ministry of Higher Education Malaysia (Fundamental Research Grant Scheme
   grant FP013-2017A), the University of Malaya (grants RU008-2018 and
   PG207-2016A), and the University of Malaya Centre of Excellence Top 100
   Research Grants (grant UM. 00000188/HGA. GV).
CR Al-Mekhlafi AMQ, 2010, TROP BIOMED, V27, P551
   Alahdal M, 2016, BR MICROBIOL RES J, V14, P24380
   [Anonymous], 2017, LANCET INFECT DIS, V17, P781, DOI 10.1016/S1473-3099(17)30406-1
   [Anonymous], 2015, MOSQ WINN YEM WAR
   Baron A., 2019, Mapping the Yemen Conflict
   Bin Ghouth AS, 2012, AM J TROP MED HYG, V86, P1072, DOI 10.4269/ajtmh.2012.11-0723
   Burki T, 2015, LANCET, V385, P1609, DOI 10.1016/S0140-6736(15)60779-6
   Ciccozzi M, 2014, INFECT GENET EVOL, V27, P395, DOI 10.1016/j.meegid.2014.08.010
   Gubler DJ, 1998, CLIN MICROBIOL REV, V11, P480, DOI 10.1128/CMR.11.3.480
   Madani TA, 2013, BMC INFECT DIS, V13, DOI 10.1186/1471-2334-13-136
   Rezza G, 2014, EMERG INFECT DIS, V20, P1351, DOI 10.3201/eid2008.131615
   SABIN ALBERT B., 1952, AMER JOUR TROP MED AND HYG, V1, P30
   Teoh BT, 2015, J CLIN MICROBIOL, V53, P830, DOI 10.1128/JCM.02648-14
   WHO, 2015, 1415 WHO
   World Health Organization. Yemen, 2013, WKLY EPIDEMIOL B, V1, P22
NR 15
TC 20
Z9 21
U1 0
U2 6
PU CENTERS  DISEASE CONTROL & PREVENTION
PI ATLANTA
PA 1600 CLIFTON RD, ATLANTA, GA 30333 USA
SN 1080-6040
EI 1080-6059
J9 EMERG INFECT DIS
JI Emerg. Infect. Dis
PD JUL
PY 2019
VL 25
IS 7
BP 1397
EP 1400
DI 10.3201/eid2507.180046
PG 4
WC Immunology; Infectious Diseases
WE Science Citation Index Expanded (SCI-EXPANDED)
SC Immunology; Infectious Diseases
GA IG4LP
UT WOS:000473775400021
PM 30924766
OA gold, Green Published
DA 2025-07-26
ER

PT J
AU Alvarado, LI
   Lorenzi, OD
   Torres-Velásquez, BC
   Sharp, TM
   Vargas, L
   Muñoz-Jordán, JL
   Hunsperger, EA
   Pérez-Padilla, J
   Rivera, A
   González-Zeno, GE
   Galloway, RL
   Elrod, MG
   Mathis, DL
   Oberste, MS
   Nix, WA
   Henderson, E
   McQuiston, J
   Singleton, J
   Kato, C
   García-Gubern, C
   Santiago-Rivera, W
   Muns-Sosa, R
   Ortiz-Rivera, JD
   Jiménez, G
   Rivera-Amill, V
   Andújar-Pérez, DA
   Horiuchi, K
   Tomashek, KM
AF Alvarado, Luisa I.
   Lorenzi, Olga D.
   Torres-Velasquez, Brenda C.
   Sharp, Tyler M.
   Vargas, Luzeida
   Munoz-Jordan, Jorge L.
   Hunsperger, Elizabeth A.
   Perez-Padilla, Janice
   Rivera, Aidsa
   Gonzalez-Zeno, Gladys E.
   Galloway, Renee L.
   Elrod, Mindy Glass
   Mathis, Demetrius L.
   Oberste, M. Steven
   Nix, W. Allan
   Henderson, Elizabeth
   McQuiston, Jennifer
   Singleton, Joseph
   Kato, Cecilia
   Garcia-Gubern, Carlos
   Santiago-Rivera, William
   Muns-Sosa, Robert
   Ortiz-Rivera, Juan D.
   Jimenez, Gerson
   Rivera-Amill, Vanessa
   Andujar-Perez, Doris A.
   Horiuchi, Kalanthe
   Tomashek, Kay M.
TI Distinguishing patients with laboratory-confirmed chikungunya from
   dengue and other acute febrile illnesses, Puerto Rico, 2012-2015
SO PLOS NEGLECTED TROPICAL DISEASES
LA English
DT Article
ID LINKED-IMMUNOSORBENT-ASSAY; VIRUS-INFECTION; DIAGNOSIS; DISEASE; FEVER;
   CHILDREN; IDENTIFICATION; EPIDEMIC; THAILAND; INDIA
AB Chikungunya, a mosquito-borne viral, acute febrile illness (AFI) is associated with polyarthralgia and polyarthritis. Differentiation from other AFI is difficult due to the non-specific presentation and limited availability of diagnostics. This 3-year study identified independent clinical predictors by day post-illness onset (DPO) at presentation and age-group that distinguish chikungunya cases from two groups: other AFI and dengue. Specimens collected from participants with fever <= 7 days were tested for chikungunya, dengue viruses 1-4, and 20 other pathogens. Of 8,996 participants, 18.2% had chikungunya, and 10.8% had dengue. Chikungunya cases were more likely than other groups to be older, report a chronic condition, and present <3 DPO. Regardless of timing of presentation, significant positive predictors for chikungunya versus other AFI were: joint pain, muscle, bone or back pain, skin rash, and red conjunctiva; with dengue as the comparator, red swollen joints (arthritis), joint pain, skin rash, any bleeding, and irritability were predictors. Chikungunya cases were less likely than AFI and dengue to present with thrombocytopenia, signs of poor circulation, diarrhea, headache, and cough. Among participants presenting <3 DPO, predictors for chikungunya versus other AFI included: joint pain, skin rash, and muscle, bone or back pain, and absence of thrombocytopenia, poor circulation and respiratory or gastrointestinal symptoms; when the comparator was dengue, joint pain and arthritis, and absence of thrombocytopenia, leukopenia, and nausea were early predictors. Among all groups presenting 3-5 DPO, pruritic skin became a predictor for chikungunya, joint, muscle, bone or back pain were no longer predictive, while arthritis became predictive in all age-groups. Absence of thrombocytopenia was a significant predictor regardless of DPO or comparison group. This study identified robust clinical indicators such as joint pain, skin rash and absence of thrombocytopenia that can allow early identification of and accurate differentiation between patients with chikungunya and other common causes of AFI.
   Author summary Chikungunya is an acute febrile illness (AFI), caused by the chikungunya virus (CHIKV), that is transmitted by mosquitoes. Patients with chikungunya exhibit joint, muscle, or bone pain, and may also have skin rash, red eyes (conjunctiva), and red swollen joints (arthritis). Up to 20% of cases develop long lasting arthritis, fatigue or psychiatric conditions. We used data from our prospective study to identify signs and symptoms that predict chikungunya. We enrolled 8,996 AFI patients and tested for CHIKV, dengue viruses 1-4 (DENV 1-4), and other pathogens. A pathogen was detected in 55% of participants; 18.2% had CHIKV and 10.8% had DENV 1-4 infections. This study compared the clinical presentation of chikungunya with that of all other AFI and dengue alone. Regardless of timing of presentation, significant predictors of chikungunya were joint pain, muscle, bone or back pain, and red conjunctiva when compared to other AFI, and arthritis, joint pain, skin rash, any bleeding, and irritability, when dengue was the comparator group. Chikungunya patients were less likely than AFI and dengue patients to have low platelets, signs of poor circulation, diarrhea, headache, and cough. By enrolling febrile patients at presentation, we identified unbiased predictors of chikungunya. These findings can assist physicians to clinically diagnose chikungunya and initiate proper patient management.
C1 [Alvarado, Luisa I.; Vargas, Luzeida; Gonzalez-Zeno, Gladys E.; Garcia-Gubern, Carlos; Santiago-Rivera, William; Rivera-Amill, Vanessa; Andujar-Perez, Doris A.] Ponce Hlth Sci Univ, Ponce Res Inst, St Lukes Episcopal Hosp, Ponce, PR 00716 USA.
   [Lorenzi, Olga D.; Torres-Velasquez, Brenda C.; Sharp, Tyler M.; Munoz-Jordan, Jorge L.; Perez-Padilla, Janice; Rivera, Aidsa] Ctr Dis Control & Prevent CDC, Dengue Branch, Div Vector Borne Dis, San Juan, PR USA.
   [Hunsperger, Elizabeth A.] Ctr Dis Control & Prevent CDC, Div Global Hlth Protect, Nairobi, Kenya.
   [Galloway, Renee L.; Elrod, Mindy Glass; Mathis, Demetrius L.] CDC, Zoonoses & Select Agent Lab, Bacterial Special Pathogens Branch, Atlanta, GA 30333 USA.
   [Oberste, M. Steven; Nix, W. Allan; Henderson, Elizabeth] CDC, Polio & Picornavirus Lab Branch, Div Viral Dis, Natl Ctr Immunizat & Resp Dis, Atlanta, GA 30333 USA.
   [McQuiston, Jennifer; Singleton, Joseph; Kato, Cecilia] CDC, Div Vector Borne Dis, Rickettsial Zoonoses Branch, Atlanta, GA 30333 USA.
   [Muns-Sosa, Robert; Ortiz-Rivera, Juan D.; Jimenez, Gerson] St Lukes Episcopal Hosp, Guayama, PR USA.
   [Horiuchi, Kalanthe] CDC, Div Vector Borne Dis, Off Director, Ft Collins, CO USA.
   [Tomashek, Kay M.] NIAID, NIH, 9000 Rockville Pike, Bethesda, MD 20892 USA.
C3 Ponce Health Sciences University; Centers for Disease Control &
   Prevention - USA; Centers for Disease Control & Prevention - USA;
   Centers for Disease Control & Prevention - USA; CDC National Center for
   Immunization & Respiratory Diseases (NCIRD); Centers for Disease Control
   & Prevention - USA; Centers for Disease Control & Prevention - USA;
   National Institutes of Health (NIH) - USA; NIH National Institute of
   Allergy & Infectious Diseases (NIAID)
RP Alvarado, LI (corresponding author), Ponce Hlth Sci Univ, Ponce Res Inst, St Lukes Episcopal Hosp, Ponce, PR 00716 USA.
EM lalvarado@psm.edu
OI Torres-Velasquez, Brenda/0000-0003-3396-7915; Perez-Padilla,
   Janice/0000-0003-2612-8099
FU Centers for Disease Control and Prevention [5U01CK000246-03]
FX This work was supported by the Centers for Disease Control and
   Prevention cooperative agreement 5U01CK000246-03 awarded to Ponce
   Medical School Foundation, Inc. in consortium with Saint Luke's
   Episcopal Hospital. The funders at CDC National Center for Emerging and
   Zoonotic Infectious Diseases had no role in the study design, data
   collection and analysis, decision to publish, or the preparation of the
   manuscript.
CR ALEXANDER AD, 1970, APPL MICROBIOL, V20, P825, DOI 10.1128/AEM.20.5.825-833.1970
   Amaral JK, 2018, ARTHRIT CARE RES, V70, P1501, DOI 10.1002/acr.23519
   Appassakij H, 2016, TRANSFUSION, V56, P2100, DOI 10.1111/trf.13675
   BAKER RC, 1989, PEDIATRICS, V84, P1051
   Bhatia MS, 2015, J CLIN DIAGN RES, V9, pVC01, DOI 10.7860/JCDR/2015/14569.6586
   Bouquillard E., 2018, Joint Bone Spine, V85, P207, DOI DOI 10.1016/J.JBSPIN.2017.01.014
   Braga JU, 2017, PLOS ONE, V12, DOI 10.1371/journal.pone.0179725
   Burt FJ, 2017, LANCET INFECT DIS, V17, pE107, DOI 10.1016/S1473-3099(16)30385-1
   Cerny T, 2017, NEUROCRIT CARE, V27, P447, DOI 10.1007/s12028-017-0413-8
   Chang AY, 2017, ARTHRITIS RHEUMATOL, DOI [10.1002/art.40383, DOI 10.1002/ART.4038329266856]
   Chipwaza B, 2014, PLOS NEGLECT TROP D, V8, DOI 10.1371/journal.pntd.0003335
   Contopoulos-Ioannidis D, 2018, PLOS NEGLECT TROP D, V12, DOI 10.1371/journal.pntd.0006510
   Dikken H., 1978, Methods in microbiology, V11, P259
   Gérardin P, 2013, ARTHRITIS RES THER, V15, DOI 10.1186/ar4137
   HALSTEAD SB, 1969, AM J TROP MED HYG, V18, P972, DOI 10.4269/ajtmh.1969.18.972
   Hawman DW, 2013, J VIROL, V87, P13878, DOI 10.1128/JVI.02666-13
   Hoarau JJ, 2010, J IMMUNOL, V184, P5914, DOI 10.4049/jimmunol.0900255
   Hollowell Joseph G, 2005, Vital Health Stat 11, P1
   Kilpatrick DR, 2009, J CLIN MICROBIOL, V47, P1939, DOI 10.1128/JCM.00702-09
   Kularatne SAM, 2009, POSTGRAD MED J, V85, P342, DOI 10.1136/pgmj.2007.066746
   Lanciotti RS, 2007, EMERG INFECT DIS, V13, P764, DOI 10.3201/eid1305.070015
   Laoprasopwattana K, 2012, PEDIATR INFECT DIS J, V31, P459, DOI 10.1097/INF.0b013e31824bb06d
   Lee VJ, 2012, PLOS NEGLECT TROP D, V6, DOI 10.1371/journal.pntd.0001786
   Mahendradas P, 2013, J OPHTHALMIC INFLAMM, V3, DOI 10.1186/1869-5760-3-35
   Manimunda SP, 2011, EPIDEMIOL INFECT, V139, P1410, DOI 10.1017/S0950268810002542
   Martí-Carvajal A, 2017, PLOS ONE, V12, DOI 10.1371/journal.pone.0179028
   Martin DA, 2000, J CLIN MICROBIOL, V38, P1823, DOI 10.1128/JCM.38.5.1823-1826.2000
   Miagostovich MP, 1999, J CLIN VIROL, V14, P183, DOI 10.1016/S1386-6532(99)00059-1
   MYERS RM, 1965, INDIAN J MED RES, V53, P694
   Namekar M, 2013, J CLIN MICROBIOL, V51, P3102, DOI 10.1128/JCM.00351-13
   NIMMANNI.S, 1966, B WORLD HEALTH ORGAN, V35, P42
   NIMMANNITYA S, 1969, AM J TROP MED HYG, V18, P954, DOI 10.4269/ajtmh.1969.18.954
   Nix WA, 2006, J CLIN MICROBIOL, V44, P2698, DOI 10.1128/JCM.00542-06
   Nkoghe D, 2012, INFECT DIS REP, V4, P11, DOI 10.4081/idr.2012.e5
   Paternina-Caicedo A, 2018, J TROP PEDIATRICS, V64, P31, DOI 10.1093/tropej/fmx024
   Pinzón-Redondo H, 2016, PEDIATR INFECT DIS J, V35, P702, DOI 10.1097/INF.0000000000001135
   Poo YS, 2014, PLOS NEGLECT TROP D, V8, DOI 10.1371/journal.pntd.0003354
   Powers AM, 2018, CLIN MICROBIOL REV, V31, DOI 10.1128/CMR.00104-16
   Reller ME, 2013, PLOS ONE, V8, DOI 10.1371/journal.pone.0082259
   Rodríguez-Morales AJ, 2018, CYTOKINE, V102, P161, DOI 10.1016/j.cyto.2017.08.011
   Rodríguez-Morales AJ, 2016, ARTHRIT CARE RES, V68, P1849, DOI 10.1002/acr.22900
   Rubin, 2004, MULTIPLE IMPUTATION, V81, DOI [10.1002/9780470316696, DOI 10.1002/9780470316696]
   Sahadeo N, 2015, PLOS NEGLECT TROP D, V9, DOI 10.1371/journal.pntd.0004199
   Santiago GA, 2013, PLOS NEGLECT TROP D, V7, DOI 10.1371/journal.pntd.0002311
   SARKAR J. K., 1965, BULL CALCUTTA SCH TROP MED, V13, P53
   Schilte C, 2013, PLOS NEGLECT TROP D, V7, DOI 10.1371/journal.pntd.0002137
   Schneider H, 2013, PEDIATR INFECT DIS J, V32, pE186, DOI 10.1097/INF.0b013e318280618d
   Silva LA, 2017, J CLIN INVEST, V127, P737, DOI 10.1172/JCI84417
   Simon F, 2015, MED MALADIES INFECT, V45, P243, DOI 10.1016/j.medmal.2015.05.007
   Simon F, 2015, NEW ENGL J MED, V373, P93, DOI 10.1056/NEJMc1505501
   Tomashek KM, 2017, PLOS NEGLECT TROP D, V11, DOI 10.1371/journal.pntd.0005859
   van Aalst M, 2017, TRAVEL MED INFECT DI, V15, P8, DOI 10.1016/j.tmaid.2017.01.004
   van Keulen V, 2017, PEDIATR INFECT DIS J, DOI [10.1097/INF.0000000000001826, DOI 10.1097/INF.000000000000182629135829]
   Velasco JM, 2015, AM J TROP MED HYG, V93, P1318, DOI 10.4269/ajtmh.15-0332
   Waggoner JJ, 2016, CLIN INFECT DIS, V63, P1584, DOI 10.1093/cid/ciw589
   Wood AM, 2008, STAT MED, V27, P3227, DOI 10.1002/sim.3177
   World Health Organization (WHO), 2015, RELEV EPIDEMIOL HEBD, V90, P410
   Zaid A, 2017, ARTHRITIS RHEUMATOL, DOI [10.1002/art.40403, DOI 10.1002/ART.4040329287308]
NR 58
TC 17
Z9 17
U1 0
U2 3
PU PUBLIC LIBRARY SCIENCE
PI SAN FRANCISCO
PA 1160 BATTERY STREET, STE 100, SAN FRANCISCO, CA 94111 USA
SN 1935-2735
J9 PLOS NEGLECT TROP D
JI Plos Neglect. Trop. Dis.
PD JUL
PY 2019
VL 13
IS 7
AR e0007562
DI 10.1371/journal.pntd.0007562
PG 19
WC Infectious Diseases; Parasitology; Tropical Medicine
WE Science Citation Index Expanded (SCI-EXPANDED)
SC Infectious Diseases; Parasitology; Tropical Medicine
GA IN4RG
UT WOS:000478662500046
PM 31329598
OA Green Published, Green Submitted, gold
DA 2025-07-26
ER

PT J
AU Amaral, JK
   Bilsborrow, JB
   Schoen, RT
AF Amaral, J. Kennedy
   Bilsborrow, Joshua B.
   Schoen, Robert T.
TI Brief report: the disability of chronic chikungunya arthritis
SO CLINICAL RHEUMATOLOGY
LA English
DT Article
DE Chronic chikungunya arthritis; Disability; Health Assessment
   Questionnaire Disability Index (HAQ-DI); Visual Analog Scale (VAS)
ID EPIDEMIOLOGY; MANAGEMENT; INFECTION; DISEASE
AB In 50% of patients, chikungunya fever (CHIKF) is followed by arthritic pain that is often chronic, painful, and disabling. To better define the spectrum of pain and disability in chronic CHIK arthritis (CCA), we evaluated 35 consecutive CCA patients seen in a Brazilian rheumatology clinic, using a pain Visual Analog Scale and the Health Assessment Questionnaire Disability Index. In our patients, pain and disability levels were of the same magnitude as are seen in other serious rheumatic diseases. The mean score for 19 patients with moderate disability was 1.42 +/- 0.20 (median 1.37). The median HAQ-DI score for the entire group was 1.25. These findings underscore the morbidity imposed by CCA and the urgent need for improvements in management.
C1 [Amaral, J. Kennedy] Univ Fed Minas Gerais, Dept Infect Dis & Trop Med, Belo Horizonte, MG, Brazil.
   [Bilsborrow, Joshua B.; Schoen, Robert T.] Yale Univ, Sch Med, Sect Rheumatol Allergy & Clin Immunol, New Haven, CT USA.
C3 Universidade Federal de Minas Gerais; Yale University
RP Schoen, RT (corresponding author), Yale Univ, Sch Med, Sect Rheumatol Allergy & Clin Immunol, New Haven, CT USA.
EM kennedyamaral@ufmg.br; joshua.bilsborrow@yale.edu;
   robert.schoen@yale.edu
OI Bilsborrow, Joshua/0000-0002-1432-0596
FU NIAMS NIH HHS [T32 AR007107] Funding Source: Medline
CR Amaral JK, 2018, J RHEUMATOL, V45, P1491, DOI 10.3899/jrheum.171237
   Amaral JK, 2018, ARTHRIT CARE RES, V70, P1501, DOI 10.1002/acr.23519
   Blettery M, 2016, ARTHRITIS RHEUMATOL, V68, P2817, DOI 10.1002/art.39775
   Bouquillard E, 2018, JOINT BONE SPINE, V85, P207, DOI 10.1016/j.jbspin.2017.01.014
   Bruce B, 2003, J RHEUMATOL, V30, P167
   Carmona L, 2001, ANN RHEUM DIS, V60, P1040, DOI 10.1136/ard.60.11.1040
   Chang AY, 2018, ARTHRITIS RHEUMATOL, V70, P585, DOI 10.1002/art.40383
   Cunha-Miranda L, 2014, ANN RHEUM DIS, V73, P1155, DOI 10.1136/annrheumdis-2014-eular.5384
   Ferreira-Sarmiento Susana, 2015, Salud, Barranquilla, V31, P631, DOI 10.14482/sun.31.3.7352
   Ganu Mohini A, 2011, J Assoc Physicians India, V59, P83
   Holm MB, 1998, ARTHRIT CARE RES, V11, P346, DOI 10.1002/art.1790110506
   Jankowska-Polanska Beata, 2014, Reumatologia (Warsaw), V52, P69, DOI 10.5114/reum.2014.41453
   Marimoutou C, 2015, CLIN MICROBIOL INFEC, V21, P688, DOI 10.1016/j.cmi.2015.02.024
   Pandya S., 2008, INDIAN J RHEUMATOL, V3, P93
   Ramachandran V, 2012, PLOS ONE, V7, DOI 10.1371/journal.pone.0051519
   Ravindran V, 2017, CLIN RHEUMATOL, V36, P1335, DOI 10.1007/s10067-016-3429-0
   Schilte C, 2013, PLOS NEGLECT TROP D, V7, DOI 10.1371/journal.pntd.0002137
   SchoenfeldSmith K, 1996, ARTHRIT CARE RES, V9, P368, DOI 10.1002/1529-0131(199610)9:5<368::AID-ANR1790090505>3.0.CO;2-5
   Silva LA, 2017, J CLIN INVEST, V127, P737, DOI 10.1172/JCI84417
   Simon F, 2015, MED MALADIES INFECT, V45, P243, DOI 10.1016/j.medmal.2015.05.007
   Soumahoro MK, 2009, PLOS ONE, V4, pA221, DOI 10.1371/journal.pone.0007800
   Wysocka-Skurska I, 2016, CLIN INTERV AGING, V11, DOI 10.2147/CIA.S116185
   Yactayo S, 2016, J INFECT DIS, V214, pS441, DOI 10.1093/infdis/jiw390
NR 23
TC 10
Z9 12
U1 0
U2 2
PU SPRINGER LONDON LTD
PI LONDON
PA 236 GRAYS INN RD, 6TH FLOOR, LONDON WC1X 8HL, ENGLAND
SN 0770-3198
EI 1434-9949
J9 CLIN RHEUMATOL
JI Clin. Rheumatol.
PD JUL
PY 2019
VL 38
IS 7
BP 2011
EP 2014
DI 10.1007/s10067-019-04529-x
PG 4
WC Rheumatology
WE Science Citation Index Expanded (SCI-EXPANDED)
SC Rheumatology
GA ID5PW
UT WOS:000471729400027
PM 30963336
OA Green Accepted
DA 2025-07-26
ER

PT J
AU Bais, SS
   Ratra, Y
   Khan, NA
   Pandey, R
   Kushawaha, PK
   Tomar, S
   Medigeshi, G
   Singh, A
   Basak, S
AF Bais, Sachendra S.
   Ratra, Yashika
   Khan, Naseem A.
   Pandey, Rakesh
   Kushawaha, Pramod K.
   Tomar, Shailly
   Medigeshi, Guruprasad
   Singh, Abhyudai
   Basak, Soumen
TI Chandipura Virus Utilizes the Prosurvival Function of RelA NF-κB for Its
   Propagation
SO JOURNAL OF VIROLOGY
LA English
DT Article
DE cytopathic; interferon; NF-kappa B; RNA virus; RelA; burst size; cell
   death
ID TRANSCRIPTION FACTORS; EMBRYONIC LETHALITY; MEDIATED APOPTOSIS; RNA
   VIRUSES; ACTIVATION; IMMUNITY; IRF-3; MICE; FAS; REPLICATION
AB Chandipura virus (CHPV), a cytoplasmic RNA virus, has been implicated in several outbreaks of acute encephalitis in India. Despite the relevance of CHPV to human health, how the virus interacts with the host signaling machinery remains obscure. In response to viral infections, mammalian cells activate RelA/NF-kappa B heterodimers, which induce genes encoding interferon beta (IFN-beta) and other immune mediators. Therefore, RelA is generally considered to be an antiviral transcription factor. However, RelA activates a wide spectrum of genes in physiological settings, and there is a paucity of direct genetic evidence substantiating antiviral RelA functions. Using mouse embryonic fibroblasts, we genetically dissected the role of RelA in CHPV pathogenesis. We found that CHPV indeed activated RelA and that RelA deficiency abrogated the expression of IFN-beta in response to virus infections. Unexpectedly, infection of Rela(-/-) fibroblasts led to a decreased CHPV yield. Our investigation clarified that RelA-dependent synthesis of prosurvival factors restrained infection-inflicted cell death and that exacerbated cell death processes prevented multiplication of CHPV in RelA-deficient cells. Chikungunya virus, a cytopathic RNA virus associated also with epidemics, required RelA, and Japanese encephalitis virus, which produced relatively minor cytopathic effects in fibroblasts, circumvented the need of RelA for their propagation. In sum, we documented a proviral function of the pleiotropic factor RelA linked to its prosurvival properties. RelA promoted the growth of cytopathic RNA viruses by extending the life span of infected cells, which serve as the replicative niche of intracellular pathogens. We argue that our finding bears significance for understanding host-virus interactions and may have implications for antiviral therapeutic regimes.
   IMPORTANCE RelA/NF-kappa B participates in a wide spectrum of physiological processes, including shaping immune responses against invading pathogens. In virusinfected cells, RelA typically induces the expression of IFN-beta, which restrains viral propagation in neighboring cells involving paracrine mechanisms. Our study suggested that RelA might also play a proviral role. A cell-autonomous RelA activity amplified the yield of Chandipura virus, a cytopathic RNA virus associated with human epidemics, by extending the life span of infected cells. Our finding necessitates a substantial revision of our understanding of host-virus interactions and indicates a dual role of NF-kappa B signaling during the course of RNA virus infections. Our study also bears significance for therapeutic regimes which alter NF-kappa B activities while alleviating the viral load.
C1 [Bais, Sachendra S.; Ratra, Yashika; Pandey, Rakesh; Kushawaha, Pramod K.; Basak, Soumen] Natl Inst Immunol, Syst Immunol Lab, New Delhi, India.
   [Khan, Naseem A.; Medigeshi, Guruprasad] Translat Hlth Sci & Technol Inst, Faridabad, India.
   [Tomar, Shailly] Indian Inst Technol, Dept Biotechnol, Roorkee, Uttar Pradesh, India.
   [Singh, Abhyudai] Univ Delaware, Dept Biomed Engn, Newark, NJ USA.
   [Kushawaha, Pramod K.] Cent Univ Punjab, Ctr Biochem & Microbial Sci, Bathinda, Punjab, India.
C3 Department of Biotechnology (DBT) India; National Institute of
   Immunology (NII); Department of Biotechnology (DBT) India; Translational
   Health Science & Technology Institute (THSTI); Indian Institute of
   Technology System (IIT System); Indian Institute of Technology (IIT) -
   Roorkee; University of Delaware; Central University of Punjab
RP Basak, S (corresponding author), Natl Inst Immunol, Syst Immunol Lab, New Delhi, India.
EM sobasak@nii.ac.in
RI Medigeshi, Guruprasad/V-1566-2019; Pandey, Rakesh/L-7860-2019
OI Ratra, Yashika/0000-0002-0584-6107; Bais, Sachendra
   Singh/0000-0002-9323-197X; 
FU Department of Biotechnology (DBT); NII-core; S.N. Ramachandran National
   Bioscience Award; Council of Scientific and Industrial Research (CSIR);
   DBT
FX Virus research in the principal investigator's laboratory is funded by a
   research grant from the Department of Biotechnology (DBT) and support
   from NII-core. S.B. is a recipient of the S.N. Ramachandran National
   Bioscience Award for Career Development award. S.S.B. and Y.R. thank the
   Council of Scientific and Industrial Research (CSIR) and DBT,
   respectively, for research fellowships.
CR Bais SS, 2019, BIORXIV, DOI [10.1101/509893, DOI 10.1101/509893]
   Banoth B, 2015, ELIFE, V4, DOI 10.7554/eLife.05648
   Basak S, 2008, MOL CELL BIOL, V28, P3139, DOI 10.1128/MCB.01469-07
   Basak S, 2007, BIOSCIENCE REP, V27, P275, DOI 10.1007/s10540-007-9054-z
   BEG AA, 1995, NATURE, V376, P167, DOI 10.1038/376167a0
   Benjamin R, 2004, J VIROL, V78, P10636, DOI [10.1128/JVI.78.19.10636-10649.2004, DOI 10.1128/JVI.78.19.10636-10649.2004]
   Boianelli A, 2015, VIRUSES-BASEL, V7, P5274, DOI 10.3390/v7102875
   Brune W, 2017, VIRUSES-BASEL, V9, DOI 10.3390/v9090249
   Chattopadhyay S, 2016, IMMUNITY, V44, P1151, DOI 10.1016/j.immuni.2016.04.009
   Chen HW, 2013, J IMMUNOL, V191, P4194, DOI 10.4049/jimmunol.1300799
   Diamond MS, 2013, NAT REV IMMUNOL, V13, P46, DOI 10.1038/nri3344
   Dye C, 2014, PHILOS T R SOC B, V369, DOI 10.1098/rstb.2013.0426
   Fitzgerald KA, 2003, NAT IMMUNOL, V4, P491, DOI 10.1038/ni921
   Fredericksen BL, 2004, J VIROL, V78, P7737, DOI 10.1128/JVI.78.14.7737-7747.2004
   Gerlier D, 2011, MICROBIOL MOL BIOL R, V75, P468, DOI 10.1128/MMBR.00007-11
   Ghosh S, 2013, J VIROL, V87, P12398, DOI 10.1128/JVI.01864-13
   Greenlee-Wacker MC, 2017, BLOOD, V129, P3237, DOI 10.1182/blood-2017-02-766253
   Jin J, 2014, IMMUNITY, V40, P342, DOI 10.1016/j.immuni.2014.02.006
   Karlberg H, 2011, J BIOL CHEM, V286, P3227, DOI 10.1074/jbc.M110.149369
   Kesavardhana S, 2017, J EXP MED, V214, P2217, DOI 10.1084/jem.20170550
   Lin J, 2016, NATURE, V540, P124, DOI 10.1038/nature20558
   Liu FY, 2012, J BIOL CHEM, V287, P25530, DOI 10.1074/jbc.M112.356279
   Mahasa KJ, 2017, PLOS ONE, V12, DOI 10.1371/journal.pone.0184347
   Marston HD, 2014, SCI TRANSL MED, V6, DOI 10.1126/scitranslmed.3009872
   Menghani S, 2012, ACTA TROP, V124, P1, DOI 10.1016/j.actatropica.2012.06.001
   Migliavacca J, 2016, ONCOTARGET, V7, P53540, DOI 10.18632/oncotarget.10660
   Mitchell S, 2016, WIRES SYST BIOL MED, V8, P227, DOI 10.1002/wsbm.1331
   Mosser DM, 2008, IMMUNOL REV, V226, P205, DOI 10.1111/j.1600-065X.2008.00706.x
   Nichols DB, 2017, VIRUSES-BASEL, V9, DOI 10.3390/v9080215
   Nikitina E, 2018, INT J MOL SCI, V19, DOI 10.3390/ijms19092821
   Nogusa S, 2016, CELL HOST MICROBE, V20, P13, DOI 10.1016/j.chom.2016.05.011
   Orzalli MH, 2017, TRENDS CELL BIOL, V27, P810, DOI 10.1016/j.tcb.2017.05.007
   Pearce AF, 2009, J VIROL, V83, P9102, DOI 10.1128/JVI.00436-09
   Roy P, 2017, ONCOGENE, V36, P1417, DOI 10.1038/onc.2016.309
   Sato M, 2000, IMMUNITY, V13, P539, DOI 10.1016/S1074-7613(00)00053-4
   Scutigliani EM, 2017, CYTOKINE GROWTH F R, V37, P17, DOI 10.1016/j.cytogfr.2017.05.007
   Sharma S, 2003, SCIENCE, V300, P1148, DOI 10.1126/science.1081315
   Silva LA, 2017, J CLIN INVEST, V127, P737, DOI 10.1172/JCI84417
   Singh H, 2018, BIOCHIMIE, V149, P51, DOI 10.1016/j.biochi.2018.04.004
   Taylor KE, 2013, IMMUNOLOGY, V138, P190, DOI 10.1111/imm.12038
   Thapa RJ, 2016, CELL HOST MICROBE, V20, P674, DOI 10.1016/j.chom.2016.09.014
   Thurau M, 2009, J VIROL, V83, P598, DOI 10.1128/JVI.00629-08
   Turtle L, 2018, NAT REV NEUROL, V14, P298, DOI 10.1038/nrneurol.2018.30
   Upton JW, 2010, CELL HOST MICROBE, V7, P302, DOI 10.1016/j.chom.2010.03.006
   Wang JM, 2010, J IMMUNOL, V185, P1720, DOI 10.4049/jimmunol.1000114
   Wang XQ, 2014, NAT IMMUNOL, V15, P1126, DOI 10.1038/ni.3015
   Xu CX, 2018, J IMMUNOL, V200, P271, DOI 10.4049/jimmunol.1700859
   Zong WX, 1998, CELL DEATH DIFFER, V5, P963, DOI 10.1038/sj.cdd.4400441
NR 48
TC 10
Z9 11
U1 0
U2 2
PU AMER SOC MICROBIOLOGY
PI WASHINGTON
PA 1752 N ST NW, WASHINGTON, DC 20036-2904 USA
SN 0022-538X
EI 1098-5514
J9 J VIROL
JI J. Virol.
PD JUL
PY 2019
VL 93
IS 14
AR e00081-19
DI 10.1128/JVI.00081-19
PG 16
WC Virology
WE Science Citation Index Expanded (SCI-EXPANDED)
SC Virology
GA IF7OM
UT WOS:000473273500001
PM 31043529
OA Green Submitted, Green Published, Bronze
DA 2025-07-26
ER

PT J
AU Barrera, R
   Harris, A
   Hemme, RR
   Felix, G
   Nazario, N
   Muñoz-Jordan, JL
   Rodriguez, D
   Miranda, J
   Soto, E
   Martinez, S
   Ryff, K
   Perez, C
   Acevedo, V
   Amador, M
   Waterman, SH
AF Barrera, Roberto
   Harris, Angela
   Hemme, Ryan R.
   Felix, Gilberto
   Nazario, Nicole
   Munoz-Jordan, Jorge L.
   Rodriguez, Damaris
   Miranda, Julieanne
   Soto, Eunice
   Martinez, Stephanie
   Ryff, Kyle
   Perez, Carmen
   Acevedo, Veronica
   Amador, Manuel
   Waterman, Stephen H.
TI Citywide Control of Aedes aegypti (Diptera: Culicidae) during the
   2016 Zika Epidemic by Integrating Community Awareness, Education, Source
   Reduction, Larvicides, and Mass Mosquito Trapping
SO JOURNAL OF MEDICAL ENTOMOLOGY
LA English
DT Article
DE mosquito control; Aedes aegypti; Zika virus; vector-borne pathogen; AGO
   traps
ID VECTOR CONTROL; DENGUE; CHIKUNGUNYA; INFECTION
AB This investigation was initiated to control Aedes aegypti and Zika virus transmission in Caguas City, Puerto Rico, during the 2016 epidemic using Integrated Vector Management (IVM), which included community awareness and education, source reduction, larviciding, and mass-trapping with autocidal gravid ovitraps (AGO). The epidemic peaked in August to October 2016 and waned after April 2017. There was a preintervention period in October/November 2016 and IVM lasted until August 2017. The area under treatment (23.1 km(2)) had 61,511 inhabitants and 25,363 buildings. The city was divided into eight even clusters and treated following a cluster randomized stepped-wedge design. We analyzed pools of female Ae. aegypti adults for RNA detection of dengue (DENV), chikungunya (CHIKV), and Zika (ZIKV) viruses using 360 surveillance AGO traps every week. Rainfall, temperature, and relative humidity were monitored in each cluster. Mosquito density significantly changed (generalized linear mixed model; F-8,F- 14,F-588 = 296; P < 0.001) from 8.0 +/- 0.1 females per trap per week before the intervention to 2.1 +/- 0.04 after the percentage of buildings treated with traps was 60% and to 1.4 +/- 0.04 when coverage was above 80%. Out of a total 12,081 mosquito pools, there were 1 DENV-, 7 CHIKV-, and 49 ZIKV-positive pools from October 2016 to March 2017. Afterward, we found only one positive pool of DENV in July 2017. This investigation demonstrated that it was possible to scale up effective Ae. aegypti control to a medium-size city through IVM that included mass trapping of gravid Ae. aegypti females.
C1 [Barrera, Roberto; Harris, Angela; Hemme, Ryan R.; Felix, Gilberto; Nazario, Nicole; Rodriguez, Damaris; Miranda, Julieanne; Soto, Eunice; Martinez, Stephanie; Ryff, Kyle; Perez, Carmen; Acevedo, Veronica; Amador, Manuel; Waterman, Stephen H.] Ctr Dis Control & Prevent, Dengue Branch, Entomol & Ecol Act, San Juan, PR 00920 USA.
   [Munoz-Jordan, Jorge L.] Ctr Dis Control & Prevent, Dengue Branch, Mol Diagnost Lab, San Juan, PR USA.
C3 Centers for Disease Control & Prevention - USA; Centers for Disease
   Control & Prevention - USA
RP Barrera, R (corresponding author), Ctr Dis Control & Prevent, Dengue Branch, Entomol & Ecol Act, San Juan, PR 00920 USA.
EM rbarrera@cdc.gov
RI Waterman, Stephen H Waterman/HLQ-3047-2023; Martinez,
   Stephanie/O-4147-2019; Pérez-Martínez, Carmen/K-1219-2014
FU Intramural CDC HHS [CC999999] Funding Source: Medline
CR Achee NL, 2015, PLOS NEGLECT TROP D, V9, DOI 10.1371/journal.pntd.0003655
   Amarakoon D, 2008, MITIG ADAPT STRAT GL, V13, P341, DOI 10.1007/s11027-007-9114-5
   [Anonymous], 2018, Zika Cumulative Cases
   [Anonymous], 2012, Global Strategy for Dengue Prevention and Control 2012-2020, P35
   [Anonymous], 2018, PLOS NEGLECT TROP D, DOI DOI 10.1371/journal.pntd.0006298
   Barrera R, 2008, MED VET ENTOMOL, V22, P62, DOI 10.1111/j.1365-2915.2008.00720.x
   Barrera R, 2019, MED VET ENTOMOL, V33, P68, DOI 10.1111/mve.12338
   Barrera R., 2010, BIOMEDICA, V21, P179, DOI DOI 10.1186/s13071-017-2559-9
   Barrera R, 2018, PARASITE VECTOR, V11, DOI 10.1186/s13071-017-2596-4
   Barrera R, 2017, J MED ENTOMOL, V54, P387, DOI 10.1093/jme/tjw187
   Barrera R, 2016, GENETIC CONTROL OF MALARIA AND DENGUE, P103
   Barrera R, 2014, AM J TROP MED HYG, V91, P1269, DOI 10.4269/ajtmh.14-0426
   Barrera R, 2014, J MED ENTOMOL, V51, P145, DOI 10.1603/ME13096
   Barrera R, 2011, PLOS NEGLECT TROP D, V5, DOI 10.1371/journal.pntd.0001378
   Bhatt S, 2013, NATURE, V496, P504, DOI 10.1038/nature12060
   Biggerstaff B., 2016, POOLEDINRATE VERSION
   (CDC). Centers for Disease Control and Prevention, 2018, DENG EP
   CHADEE DD, 1988, MED VET ENTOMOL, V2, P193, DOI 10.1111/j.1365-2915.1988.tb00072.x
   CHAN K L, 1977, Southeast Asian Journal of Tropical Medicine and Public Health, V8, P56
   Chen L, 2017, SCI REP-UK, V7, DOI 10.1038/s41598-017-02926-3
   Felix GE, 2018, J AM MOSQUITO CONTR, V34, P233, DOI 10.2987/18-6741.1
   Flores HA, 2018, NAT REV MICROBIOL, V16, P508, DOI 10.1038/s41579-018-0025-0
   Focks DA, 2000, AM J TROP MED HYG, V62, P11, DOI 10.4269/ajtmh.2000.62.11
   Frieden TR, 2016, JAMA-J AM MED ASSOC, V316, P1443, DOI 10.1001/jama.2016.11941
   Grubaugh ND, 2015, PLOS NEGLECT TROP D, V9, DOI 10.1371/journal.pntd.0003628
   Gubler D. J., 1988, The arboviruses: epidemiology and ecology. Volume II., P223
   Hemming K, 2015, BMJ-BRIT MED J, V350, DOI 10.1136/bmj.h391
   Johnson BJ, 2018, SCI REP-UK, V8, DOI 10.1038/s41598-018-34161-9
   Johnson BJ, 2017, INSECTS, V8, DOI 10.3390/insects8010005
   Jones RC, 2011, J AM MOSQUITO CONTR, V27, P315, DOI 10.2987/10-6098.1
   Lega J, 2017, J MED ENTOMOL, V54, P1375, DOI 10.1093/jme/tjx077
   Lorenzi OD, 2016, MMWR-MORBID MORTAL W, V65, P479, DOI 10.15585/mmwr.mm6518e3
   Lounibos LP, 2003, WAG UR FRON, V2, P33
   Mackay AJ, 2013, PARASITE VECTOR, V6, DOI 10.1186/1756-3305-6-225
   Malmgren BA, 1998, J CLIMATE, V11, P2713, DOI 10.1175/1520-0442(1998)011<2713:ENOSOA>2.0.CO;2
   Musso D, 2015, LANCET, V386, P243, DOI 10.1016/S0140-6736(15)61273-9
   Poole-Smith BK, 2015, PLOS NEGLECT TROP D, V9, DOI 10.1371/journal.pntd.0003462
   (PRDH) Puerto Rico Department of Health, 2018, WEEKL REP ARB DIS
   Santiago GA, 2018, NAT COMMUN, V9, DOI 10.1038/s41467-018-03772-1
   Sharp TM, 2016, J INFECT DIS, V214, pS475, DOI 10.1093/infdis/jiw245
   Weaver SC, 2018, ANNU REV MED, V69, P395, DOI 10.1146/annurev-med-050715-105122
   WHO, 2009, DENG GUID DIAGN TREA, P147, DOI DOI 10.7705/BIOMEDICA.V37I4.3370
   Wilson AL, 2015, TRENDS PARASITOL, V31, P380, DOI 10.1016/j.pt.2015.04.015
   World Health Organization, 2018, Eradication of YawsA Guide for Programme Managers, P40
   Carrillo-Hernández MY, 2018, BMC INFECT DIS, V18, DOI 10.1186/s12879-018-2976-1
NR 45
TC 28
Z9 33
U1 0
U2 7
PU OXFORD UNIV PRESS INC
PI CARY
PA JOURNALS DEPT, 2001 EVANS RD, CARY, NC 27513 USA
SN 0022-2585
EI 1938-2928
J9 J MED ENTOMOL
JI J. Med. Entomol.
PD JUL
PY 2019
VL 56
IS 4
BP 1033
EP 1046
DI 10.1093/jme/tjz009
PG 14
WC Entomology; Veterinary Sciences
WE Science Citation Index Expanded (SCI-EXPANDED)
SC Entomology; Veterinary Sciences
GA JG4IU
UT WOS:000492038700019
PM 30753539
OA hybrid, Green Accepted
DA 2025-07-26
ER

PT J
AU Belarbi, E
   Legros, V
   Basset, J
   Desprès, P
   Rogues, P
   Choumet, V
AF Belarbi, Essia
   Legros, Vincent
   Basset, Justine
   Despres, Philippe
   Rogues, Pierre
   Choumet, Valerie
TI Bioluminescent Ross River Virus Allows Live Monitoring of Acute and
   Long-Term Alphaviral Infection by In Vivo Imaging
SO VIRUSES-BASEL
LA English
DT Article
DE Ross river virus; alphavirus; in vivo imaging; viral persistence
ID CHIKUNGUNYA VIRUS; MOUSE MODEL; INDUCED ARTHRITIS; PATHOGENESIS;
   REPLICATION; BINDARIT; DISEASE; INHIBITOR; CELLS; MICE
AB Arboviruses like chikungunya and Ross River (RRV) are responsible for massive outbreaks of viral polyarthritis. There is no effective treatment or vaccine available against these viruses that induce prolonged and disabling arthritis. To explore the physiopathological mechanisms of alphaviral arthritis, we engineered a recombinant RRV expressing a NanoLuc reporter (RRV-NLuc), which exhibited high stability, near native replication kinetics and allowed real time monitoring of viral spread in an albino mouse strain. During the acute phase of the disease, we observed a high bioluminescent signal reflecting viral replication and dissemination in the infected mice. Using Bindarit, an anti-inflammatory drug that inhibits monocyte recruitment, we observed a reduction in viral dissemination demonstrating the important role of monocytes in the propagation of the virus and the adaptation of this model to the in vivo evaluation of treatment strategies. After resolution of the acute symptoms, we observed an increase in the bioluminescent signal in mice subjected to an immunosuppressive treatment 30 days post infection, thus showing active in vivo replication of remnant virus. We show here that this novel reporter virus is suitable to study the alphaviral disease up to the chronic phase, opening new perspectives for the evaluation of therapeutic interventions.
C1 [Belarbi, Essia; Rogues, Pierre] Univ Paris Sud, CEA, IDMIT Dept, IBFJ,INSERM U1184,Immunol Viral Infect & Autoimmu, F-92265 Fontenay Aux Roses, France.
   [Belarbi, Essia; Legros, Vincent; Basset, Justine; Choumet, Valerie] Pasteur Inst, Environm & Infect Risks Unit, Arbovirus Grp, F-75015 Paris, France.
   [Legros, Vincent] Pasteur Inst, Virol Dept, Epidemiol & Physiopathol Oncogen Viruses Unit, F-75015 Paris, France.
   [Despres, Philippe] Univ Reunion, INSERM U1187, CNRS UMR 9192,Plateforme Technol CYROI, IRD UMR 249,Unite Mixte Processus Infectieux Mili, Sainte Clotilde, La Reunion, France.
C3 Universite Paris Saclay; CEA; Institut National de la Sante et de la
   Recherche Medicale (Inserm); Pasteur Network; Universite Paris Cite;
   Institut Pasteur Paris; Pasteur Network; Universite Paris Cite; Institut
   Pasteur Paris; University of La Reunion; Institut National de la Sante
   et de la Recherche Medicale (Inserm)
RP Rogues, P (corresponding author), Univ Paris Sud, CEA, IDMIT Dept, IBFJ,INSERM U1184,Immunol Viral Infect & Autoimmu, F-92265 Fontenay Aux Roses, France.; Choumet, V (corresponding author), Pasteur Inst, Environm & Infect Risks Unit, Arbovirus Grp, F-75015 Paris, France.
EM pierre.roques@cea.fr; valerie.choumet@pasteur.fr
RI ; LEGROS, Vincent/T-4936-2018; Roques, Pierre/M-2212-2013; Legros,
   Vincent/T-4936-2018; Choumet, Valérie/AGR-7040-2022
OI Choumet, Valerie/0000-0003-4714-1006; Roques,
   Pierre/0000-0003-1825-1054; Basset, Justine/0000-0002-6737-8126;
   Belarbi, Essia/0000-0002-9531-818X; Legros, Vincent/0000-0002-6118-7564;
   
FU Region Ile de France [130053]; Agence nationale de la recherche [Kerarbo
   ANR-12-BSV3-0004]; Agence nationale de la recherche (Programme
   d'Investissements d'Avenir) [ANR-11-INBS-0008, ANR-10-EQPX-02-01]
FX This research was funded by Region Ile de France (Grant DIM-MALINF No
   130053) and Agence nationale de la recherche (Projet Kerarbo
   ANR-12-BSV3-0004; Programme d'Investissements d'Avenir ANR-11-INBS-0008
   and ANR-10-EQPX-02-01).
CR Chen WQ, 2015, J VIROL, V89, P581, DOI 10.1128/JVI.02034-14
   CLARRIS BJ, 1975, AUST NZ J MED, V5, P450, DOI 10.1111/j.1445-5994.1975.tb03056.x
   Coleman SM, 2015, FUTURE VIROL, V10, P169, DOI 10.2217/FVL.14.96
   Cook SH, 2003, J VIROL, V77, P5333, DOI 10.1128/JVI.77.9.5333-5338.2003
   Department of Health Human Services, 2017, AUSTR SURV NOT COND
   EATON BT, 1976, VIROLOGY, V72, P266, DOI 10.1016/0042-6822(76)90329-9
   England CG, 2016, BIOCONJUGATE CHEM, V27, P1175, DOI 10.1021/acs.bioconjchem.6b00112
   FRASER JRE, 1981, AUST NZ J MED, V11, P168, DOI 10.1111/j.1445-5994.1981.tb04226.x
   Gad HH, 2012, VIROLOGY, V434, P27, DOI 10.1016/j.virol.2012.07.019
   Gardner J, 2010, J VIROL, V84, P8021, DOI 10.1128/JVI.02603-09
   Harley D, 2001, CLIN MICROBIOL REV, V14, P909, DOI 10.1128/CMR.14.4.909-932.2001
   Hawman DW, 2016, CELL REP, V16, P1326, DOI 10.1016/j.celrep.2016.06.076
   Hawman DW, 2013, J VIROL, V87, P13878, DOI 10.1128/JVI.02666-13
   Heaton NS, 2013, J VIROL, V87, P8272, DOI 10.1128/JVI.00969-13
   Herrero LJ, 2011, P NATL ACAD SCI USA, V108, P12048, DOI 10.1073/pnas.1101089108
   Hoarau JJ, 2010, J IMMUNOL, V184, P5914, DOI 10.4049/jimmunol.0900255
   Hwang S, 2008, J VIROL, V82, P12498, DOI 10.1128/JVI.01152-08
   JOURNEAUX SF, 1987, J GEN VIROL, V68, P3165, DOI 10.1099/0022-1317-68-12-3165
   KUHN RJ, 1991, VIROLOGY, V182, P430, DOI 10.1016/0042-6822(91)90584-X
   Labadie K, 2010, J CLIN INVEST, V120, P894, DOI 10.1172/JCI40104
   McInnes IB, 2007, NAT REV IMMUNOL, V7, P429, DOI 10.1038/nri2094
   MIMS CA, 1973, J INFECT DIS, V127, P121, DOI 10.1093/infdis/127.2.121
   Mora E, 2012, CELL CYCLE, V11, P159, DOI 10.4161/cc.11.1.18559
   Morrison TE, 2006, J VIROL, V80, P737, DOI 10.1128/JVI.80.2.737-749.2006
   Mostafa HH, 2016, PLOS PATHOG, V12, DOI 10.1371/journal.ppat.1005875
   MURPHY FA, 1973, J INFECT DIS, V127, P129, DOI 10.1093/infdis/127.2.121
   Ozden S, 2007, PLOS ONE, V2, DOI 10.1371/journal.pone.0000527
   Phillips AT, 2016, J VIROL, V90, P5785, DOI 10.1128/JVI.03219-15
   Phillips AT, 2013, PLOS ONE, V8, DOI 10.1371/journal.pone.0053462
   Rouse BT, 2010, NAT REV IMMUNOL, V10, P514, DOI 10.1038/nri2802
   Rulli NE, 2011, J INFECT DIS, V204, P1026, DOI 10.1093/infdis/jir470
   Rulli NE, 2009, ARTHRITIS RHEUM-US, V60, P2513, DOI 10.1002/art.24682
   Ryman KD, 2014, P NATL ACAD SCI USA, V111, P5767, DOI 10.1073/pnas.1404206111
   Santos C. N. D. dos, 2016, CAB Reviews, V11, P1, DOI 10.1079/PAVSNNR201611018
   Schilte C, 2013, PLOS NEGLECT TROP D, V7, DOI 10.1371/journal.pntd.0002137
   Schwartz O, 2010, NAT REV MICROBIOL, V8, P491, DOI 10.1038/nrmicro2368
   SEAY AR, 1981, NEUROLOGY, V31, P656, DOI 10.1212/WNL.31.6.656
   Smith DR, 2005, AM J TROP MED HYG, V73, P33, DOI 10.4269/ajtmh.2005.73.33
   Soden M, 2000, ARTHRITIS RHEUM, V43, P365, DOI 10.1002/1529-0131(200002)43:2<365::AID-ANR16>3.0.CO;2-E
   Sourisseau M, 2007, PLOS PATHOG, V3, P804, DOI 10.1371/journal.ppat.0030089
   STRAUSS JH, 1994, MICROBIOL REV, V58, P491, DOI 10.1128/MMBR.58.3.491-562.1994
   Suhrbier A, 2012, NAT REV RHEUMATOL, V8, P420, DOI 10.1038/nrrheum.2012.64
   Sun CQ, 2014, J VIROL, V88, P2035, DOI 10.1128/JVI.02990-13
   Tamberg N, 2007, J GEN VIROL, V88, P1225, DOI 10.1099/vir.0.82436-0
   Teo TH, 2013, J IMMUNOL, V190, P259, DOI 10.4049/jimmunol.1202177
   Tran V, 2013, J VIROL, V87, P13321, DOI 10.1128/JVI.02381-13
   Way SJR, 2002, VIROLOGY, V301, P281, DOI 10.1006/viro.2002.1587
   Weaver SC, 2015, ANTIVIR RES, V120, P32, DOI 10.1016/j.antiviral.2015.04.016
   Ziegler SA, 2011, VECTOR-BORNE ZOONOT, V11, P1471, DOI 10.1089/vbz.2011.0648
NR 49
TC 13
Z9 13
U1 0
U2 1
PU MDPI
PI BASEL
PA ST ALBAN-ANLAGE 66, CH-4052 BASEL, SWITZERLAND
SN 1999-4915
J9 VIRUSES-BASEL
JI Viruses-Basel
PD JUL
PY 2019
VL 11
IS 7
AR 584
DI 10.3390/v11070584
PG 17
WC Virology
WE Science Citation Index Expanded (SCI-EXPANDED)
SC Virology
GA IN4TA
UT WOS:000478667800010
PM 31252609
OA gold, Green Submitted, Green Published
DA 2025-07-26
ER

PT J
AU Bentes, AA
   Kroon, EG
   Romanelli, RMD
AF Bentes, Aline Almeida
   Kroon, Erna Geessien
   de Castro Romanelli, Roberta Maia
TI Neurological manifestations of pediatric arboviral infections in the
   Americas
SO JOURNAL OF CLINICAL VIROLOGY
LA English
DT Review
DE Neurological manifestations; Dengue virus; Zika virus; Chikungunya
   virus; Yellow fever virus
ID DENGUE VIRUS; CLINICAL-FEATURES; ENCEPHALITIS SYNDROME; CHIKUNGUNYA
   VIRUS; CHILDREN; FEVER; ENCEPHALOPATHY; COMPLICATIONS; MENINGITIS;
   EPIDEMIC
AB Dengue, Zika, Chikungunya and yellow fever viruses are arboviruses transmitted by the mosquito Aedes aegypti. These viruses exhibit marked neurotropism but have rarely been studied. Here, we conduct an integrative review of the neurological manifestations caused by these arboviruses in the pediatric population. Data on patients under 18 years of age were extracted from literature databases. The most frequently reported neurological manifestations were encephalitis, meningitis, seizures, hypotonia, paresis, and behavioral changes. This review highlights the importance of accurately diagnosing these arboviral infections in children and adolescents with neurological manifestations.
C1 [Bentes, Aline Almeida; de Castro Romanelli, Roberta Maia] Univ Fed Minas Gerais, Dept Pediat, Belo Horizonte, MG, Brazil.
   [Kroon, Erna Geessien] Univ Fed Minas Gerais, Dept Microbiol, Lab Virus, Ave Antonio Carlos,6627 Pampulha, BR-31270901 Belo Horizonte, MG, Brazil.
   [Bentes, Aline Almeida] FHEMIG, Hosp Infantil Joao Paulo II, Belo Horizonte, MG, Brazil.
   [Bentes, Aline Almeida; de Castro Romanelli, Roberta Maia] Univ Fed Minas Gerais, Dept Pediat, Fac Med, Ave Prof Alfredo Balena,190 Santa Efigenia, BR-30130100 Belo Horizonte, MG, Brazil.
C3 Universidade Federal de Minas Gerais; Universidade Federal de Minas
   Gerais; Universidade Federal de Minas Gerais
RP Kroon, EG (corresponding author), Univ Fed Minas Gerais, Dept Microbiol, Lab Virus, Ave Antonio Carlos,6627 Pampulha, BR-31270901 Belo Horizonte, MG, Brazil.
EM alinebentes2000@gmail.com; kroone@icb.ufmg.br; rmcromanelli@gmail.com
RI ; Bentes, Aline/AFU-1754-2022; Kroon, Erna/B-3631-2015; Kroon,
   Erna/V-5444-2019; Romanelli, Roberta/H-4124-2018
OI Bentes, Aline/0000-0002-7111-940X; Kroon, Erna/0000-0003-2721-3826;
   Romanelli, Roberta/0000-0002-1660-0751
CR Adam I, 2010, VIROL J, V7, DOI 10.1186/1743-422X-7-153
   Ai JH, 2017, BMC INFECT DIS, V17, DOI 10.1186/s12879-017-2572-9
   Alhakimi HA, 2015, AIMS PUBLIC HEALTH, V2, P132, DOI 10.3934/publichealth.2015.1.132
   Ali S, 2017, PROC EUR CONF ENTREP, P12
   [Anonymous], N ENGL J MED
   [Anonymous], INDIAN PEDIAT
   [Anonymous], J NEUROL SCI
   [Anonymous], DENG ZIK CHIK DIAGN
   [Anonymous], W J EMERG MED
   [Anonymous], EMERGING INFECT DIS
   [Anonymous], TRANSFUS APHER SCI
   [Anonymous], INDIAN J PEDIAT
   [Anonymous], INFECT DIS OBSTET GY
   [Anonymous], JOUNAL CHILD NEUROLO
   [Anonymous], EMERGING INFECT DIS
   [Anonymous], TROP DOCT
   [Anonymous], J CLIN NEUROSCI
   [Anonymous], J NEUROPSYCHIATRY CL
   [Anonymous], NUMB REP CAS CHIK FE
   [Anonymous], EMERGING INFECT DIS
   [Anonymous], 2014, PLOS NEGL TROP DIS
   [Anonymous], 2015, N ENGL J MED
   [Anonymous], SE ASIAN J TROP MED
   [Anonymous], INDIAN J PEDIAT
   [Anonymous], NEUROLOGY
   [Anonymous], MMWR
   Bermúdez JE, 2011, KASMERA, V39, P49
   Bhatt GC, 2012, TROP DOCT, V42, P106, DOI 10.1258/td.2011.110391
   Bhoopat L, 1996, ASIAN PAC J ALLERGY, V14, P107
   Biswas NM, 2014, INDIAN J MED RES, V140, P793
   Brady OJ, 2012, PLOS NEGLECT TROP D, V6, DOI 10.1371/journal.pntd.0001760
   Britt C, 2018, CRIT POLIT THEOR, P1, DOI 10.1007/978-3-319-70784-6
   Cam BV, 2001, AM J TROP MED HYG, V65, P848, DOI 10.4269/ajtmh.2001.65.848
   Feitoza HAC, 2017, CAD SAUDE PUBLICA, V33, DOI [10.1590/0102-311x00178915, 10.1590/0102-311X00178915]
   Chen QL, 2016, ENVIRON INT, V92-93, P1, DOI 10.1016/j.envint.2016.03.026
   Chokephaibulkit K, 2001, PEDIATR INFECT DIS J, V20, P216, DOI 10.1097/00006454-200102000-00020
   Chowdhury R. N., 2011, Journal of Medicine, V12, P185
   de Oliveira DB, 2017, J NEUROL SCI, V375, P390, DOI 10.1016/j.jns.2017.02.025
   Sá PKD, 2017, REV SOC BRAS MED TRO, V50, P265
   Domingues RB, 2008, J NEUROL SCI, V267, P36, DOI 10.1016/j.jns.2007.09.040
   Eldi P, 2017, MOL THER, V25, P2332, DOI 10.1016/j.ymthe.2017.06.017
   Erasmus JH, 2017, NAT MED, V23, P192, DOI 10.1038/nm.4253
   Ernould S, 2008, ARCH PEDIATRIE, V15, P253, DOI 10.1016/j.arcped.2007.10.019
   Fong CY, 2014, PEDIATR INFECT DIS J, V33, P1092, DOI 10.1097/INF.0000000000000382
   Ganesan K, 2008, AM J NEURORADIOL, V29, P1636, DOI 10.3174/ajnr.A1133
   Garg RK, 2017, BMC NEUROL, V17, DOI 10.1186/s12883-017-0855-9
   Gonçalves E, 2011, REV INST MED TROP SP, V53, P223, DOI 10.1590/S0036-46652011000400009
   Goodman Alyson B, 2016, MMWR Morb Mortal Wkly Rep, V65, P1082, DOI 10.15585/mmwr.mm6539e2
   Goswami RP, 2012, J INFECT DEV COUNTR, V6, P208, DOI 10.3855/jidc.2241
   Horwood PF, 2017, EMERG MICROBES INFEC, V6, DOI 10.1038/emi.2017.15
   Jain P, 2014, JPN J INFECT DIS, V67, P197, DOI 10.7883/yoken.67.197
   JONES EMM, 1972, B WORLD HEALTH ORGAN, V46, P653
   Kalita J, 2005, J NEUROL SCI, V238, pS470
   Kalita J, 2006, CLIN NEUROPHYSIOL, V117, P2252, DOI 10.1016/j.clinph.2006.07.132
   Kamath Shrishu R., 2006, Indian Journal of Pediatrics, V73, P889, DOI 10.1007/BF02859281
   Kumar R, 2008, J NEUROL SCI, V269, P41, DOI 10.1016/j.jns.2007.12.018
   Le Bomin A, 2008, Med Trop (Mars), V68, P491
   Lee YS, 2010, PEDIATR INFECT DIS J, V29, P275, DOI 10.1097/INF.0b013e3181bce34d
   Liu T, 2001, J VIROL, V75, P2107, DOI 10.1128/JVI.75.5.2107-2118.2001
   Ludlow M, 2016, ACTA NEUROPATHOL, V131, P159, DOI 10.1007/s00401-015-1511-3
   Lum LCS, 1996, AM J TROP MED HYG, V54, P256, DOI 10.4269/ajtmh.1996.54.256
   Núñez RM, 2017, REV CHIL PEDIATR-CHI, V88, P765, DOI 10.4067/S0370-41062017000600765
   Maurya Pradeep K, 2016, J Clin Neuromuscul Dis, V18, P72
   Mécharles S, 2016, LANCET, V387, P1481, DOI 10.1016/S0140-6736(16)00644-9
   Misra UK, 2006, J NEUROL SCI, V244, P117, DOI 10.1016/j.jns.2006.01.011
   Murthy JMK, 2010, NEUROL INDIA, V58, P581, DOI 10.4103/0028-3886.68654
   Muzaffar J., 2006, SMJ Singapore Medical Journal, V47, P975
   NIMMANNITYA S, 1987, Southeast Asian Journal of Tropical Medicine and Public Health, V18, P398
   Diniz LMO, 2019, PEDIATR INFECT DIS J, V38, P300, DOI [10.1097/inf.0000000000002051, 10.1097/INF.0000000000002051]
   Palma-da Cunha-Matta A, 2004, REV NEUROLOGIA, V39, P233
   Pancharoen Chitsanu, 2001, Southeast Asian Journal of Tropical Medicine and Public Health, V32, P341
   Puccioni-Sohler M, 2009, NEUROLOGY, V73, P1413, DOI 10.1212/WNL.0b013e3181bd8258
   Raboni SM, 2017, TRANSPL INFECT DIS, V19, DOI 10.1111/tid.12700
   Ramos C, 1998, J NEUROVIROL, V4, P465, DOI 10.3109/13550289809114548
   Robin S, 2008, J CHILD NEUROL, V23, P1028, DOI 10.1177/0883073808314151
   Saini L, 2017, NEUROL INDIA, V65, P636, DOI [10.4103/neuroindia.NI_1367_15, 10.4103/neuroindia.ni_1367_15]
   Samra JA, 2017, J CHILD NEUROL, V32, P712, DOI 10.1177/0883073817701879
   Sanguansermsri T, 1976, ACUTE ENCEPHALOPATHY, P10
   Shaikh T, 2015, J CLIN ONCOL, V33, DOI 10.1200/jco.2015.33.28_suppl.57
   Shan C, 2017, NAT COMMUN, V8, DOI 10.1038/s41467-017-00737-8
   Marinho PES, 2017, EMERG INFECT DIS, V23, P115, DOI 10.3201/eid2301.160817
   Sinhabahu Vindika Prasad, 2014, BMC Res Notes, V7, P795, DOI 10.1186/1756-0500-7-795
   Sistayanarain Anchalee, 1996, Southeast Asian Journal of Tropical Medicine and Public Health, V27, P221
   Soares CN, 2006, J NEUROL SCI, V249, P19, DOI 10.1016/j.jns.2006.05.068
   Solbrig MV, 2015, CURR NEUROL NEUROSCI, V15, DOI 10.1007/s11910-015-0550-4
   Solomon T, 2000, LANCET, V355, P1053, DOI 10.1016/S0140-6736(00)02036-5
   Srey VH, 2002, AM J TROP MED HYG, V66, P200, DOI 10.4269/ajtmh.2002.66.200
   Tan GK, 2010, PLOS NEGLECT TROP D, V4, DOI 10.1371/journal.pntd.0000672
   Thisyakorn Usa, 1999, Southeast Asian Journal of Tropical Medicine and Public Health, V30, P504
   Vasconcelos Pedro Fernando da Costa, 2003, Rev Soc Bras Med Trop, V36, P275
   Wichmann O, 2017, VACCINE, V35, P5535, DOI 10.1016/j.vaccine.2017.08.066
NR 91
TC 13
Z9 13
U1 0
U2 10
PU ELSEVIER
PI AMSTERDAM
PA RADARWEG 29, 1043 NX AMSTERDAM, NETHERLANDS
SN 1386-6532
EI 1873-5967
J9 J CLIN VIROL
JI J. Clin. Virol.
PD JUL
PY 2019
VL 116
BP 49
EP 57
DI 10.1016/j.jcv.2019.04.006
PG 9
WC Virology
WE Science Citation Index Expanded (SCI-EXPANDED)
SC Virology
GA IB4LQ
UT WOS:000470243900011
PM 31103802
DA 2025-07-26
ER

PT J
AU Benvenuto, D
   Cella, E
   Fogolari, M
   De Florio, L
   Borsetti, A
   Donati, D
   Garilli, F
   Spoto, S
   Ceccarellig, G
   Angeletti, S
   Ciccozzi, M
AF Benvenuto, Domenico
   Cella, Eleonora
   Fogolari, Marta
   De Florio, Lucia
   Borsetti, Alessandra
   Donati, Daniele
   Garilli, Francesco
   Spoto, Silvia
   Ceccarellig, Giancarlo
   Angeletti, Silvia
   Ciccozzi, Massimo
TI The transmission dynamic of Madariaga Virus by bayesian phylogenetic
   analysis: Molecular surveillance of an emergent pathogen
SO MICROBIAL PATHOGENESIS
LA English
DT Article
DE MDV; Phylogenetic analysis; Epidemic; Transmission; Surveillance
ID EQUINE ENCEPHALITIS; CHIKUNGUNYA
AB Madariaga Virus (MADV) is an emergent Alphavirus of the eastern equine encephalitis virus (EEEV) strain complex causing epizootic epidemics. In this study the genetic diversity and the transmission dynamics of Madariaga virus has been investigated by Bayesian phylogenetics and phylodynamic analysis. A database of 32 sequences of MADV group structural polyprotein were downloaded from GenBank, aligned manually edited by Bioedit Software. ModelTest v. 3.7 was used to select the simplest evolutionary model that adequately fitted the sequence data. Neighbor-joining tree was generated using MEGA7. The phylogenetic signal of the dataset was tested by the likelihood mapping analysis. The Bayesian phylogenetic tree was built using BEAST. Selective pressure analysis revealed one positive selection site. The phylogenetic trees showed two main clusters. In particular, Lineage II showed an epizootic infection in monkeys and Lineage III, including 2 main clusters (Illa and IIIB), revealing an epizootic infection in humans in Haiti and an epizootic infection in humans in Venezuela during the 2016, respectively. The Bayesian maximum Glade credibility tree and the time of the most common recent ancestor estimates, showed that the root of the tree dated back to the year 346 with the probable origin in Brazil. Gene flow analysis revealed viral exchanges between different neighbor countries of South America. In conclusion, Bayesian phylogenetic and phylodynamic represent useful tools to follow the transmission dynamic of emergent pathogens to prevent new epidemics spreading worldwide.
C1 [Benvenuto, Domenico; Cella, Eleonora; Ciccozzi, Massimo] Univ Campus Biomed Rome, Unit Med Stat & Mol Epidemiol, Rome, Italy.
   [Fogolari, Marta; De Florio, Lucia; Angeletti, Silvia] Univ Campus Biomed Rome, Unit Clin Lab Sci, Rome, Italy.
   [Borsetti, Alessandra] Ist Super Sanita, Natl HIV Aids Res Ctr, Rome, Italy.
   [Donati, Daniele] Tor Vergata Univ, Fac Med, Sch Nursing, Dept Biomed & Prevent, Via Montpellier 1, I-00133 Rome, Italy.
   [Garilli, Francesco] Univ Campus Biomed Rome, Fac Med, Rome, Italy.
   [Spoto, Silvia] Univ Campus Biomed Rome, Internal Med Dept, Rome, Italy.
   [Ceccarellig, Giancarlo] Univ Rome Sapienza, Dept Publ Hlth & Infect Dis, Policlin Umberto 1, Rome, Italy.
   [Ceccarellig, Giancarlo] Ctr Ric Sulla Salute Globale & Popolaz Mobili Mi, Migrant & Global Hlth Res Org, Rome, Italy.
C3 University Campus Bio-Medico - Rome Italy; University Campus Bio-Medico
   - Rome Italy; Istituto Superiore di Sanita (ISS); University of Rome Tor
   Vergata; University Campus Bio-Medico - Rome Italy; University Campus
   Bio-Medico - Rome Italy; Sapienza University Rome; University Hospital
   Sapienza Rome
RP Angeletti, S (corresponding author), Univ Campus Biomed Rome, Unit Clin Lab Sci, Rome, Italy.
EM s.angeletti@unicampus.it
RI Ciccozzi, Massimo/AAC-3271-2022; Ceccarelli, Giancarlo/K-6454-2016;
   Cella, Eleonora/J-9961-2016; Angeletti, Silvia/K-7660-2016; Fogolari,
   Marta/X-1945-2019; Benvenuto, Domenico/AAO-5576-2020
OI Ceccarelli, Giancarlo/0000-0001-5921-3180; spoto,
   silvia/0000-0002-8799-4997; Cella, Eleonora/0000-0002-7870-9744;
   Benvenuto, Domenico/0000-0003-3833-2927
CR Aguilar PV, 2011, FUTURE VIROL, V6, P721, DOI 10.2217/FVL.11.50
   Arrigo NC, 2010, J VIROL, V84, P1014, DOI 10.1128/JVI.01586-09
   Beaty B.J., 1995, DIAGNOSTIC PROCEDURE, P189
   Bouckaert R, 2014, PLOS COMPUT BIOL, V10, DOI 10.1371/journal.pcbi.1003537
   Bruen TC, 2006, GENETICS, V172, P2665, DOI 10.1534/genetics.105.048975
[truncated: 3,874,585 more chars]
