# Supplementary material for: Resurgent threat in a changing climate: A 20-year bibliometric analysis of global Chikungunya research evolution and pandemic preparedness
Source: PLoS Negl Trop Dis. 2026 Feb 23;20(2):e0013959. doi: 10.1371/journal.pntd.0013959 (PMC12945310; doi:10.1371/journal.pntd.0013959)
Supplement: S1 Table — (XLSX) [file pntd.0013959.s002.xlsx]

## Sheet: Sheet1
label	replace by
16s rdna	16 rdna
16s rrna	16 rrna
16s rrna gene	16 rrna gene
a129 mice	a129 mouse
aag2 cells	aag2 cell
achyranthes aspera	achyranthe aspera
acrylamides	acrylamide
activity patterns	activity pattern
acute disseminated encephalomyelitis	acute disseminate encephalomyelitis
adaptive mutations	adaptive mutation
adjuvants	adjuvant
aede	aedes
aedes aegypti mosquitoes	aedes aegypti mosquito
aedes mosquitoes	aedes mosquito
aedes vexans	aedes vexan
aedes-borne diseases	aedes-borne disease
aedes-borne viruses	aedes-borne virus
aeries albopictus	aery albopictus
aging	age
agnps	agnp
ago traps	ago trap
alkaloids	alkaloid
alphaviruses	alphavirus
andaman and nicobar islands	andaman and nicobar island
andaman nicobar islands	andaman nicobar island
animal models	animal model
anopheles	anophele
anopheles albimanus	anophele albimanus
anopheles gambiae	anophele gambiae
anopheles stephensi	anophele stephensi
anopheles subpictus	anophele subpictus
antibodies	antibody
antiviral actions	antiviral action
antiviral activities	antiviral activity
antiviral agents	antiviral agent
antiviral compounds	antiviral compound
antiviral drugs	antiviral drug
antiviral responses	antiviral respons
antiviral screening	antiviral screen
antivirals	antiviral
aquatic predators	aquatic predator
arboviral diseases	arboviral disease
arboviral infections	arboviral infection
arbovirus diagnostics	arbovirus diagnostic
arbovirus infections	arbovirus infection
arboviruses	arbovirus
arboviruses vector	arboviruse vector
arthralgias	arthralgia
arthropod vectors	arthropod vector
arthropod-borne	arthropod-bear
arthropod-borne disease	arthropod-bear disease
arthropod-borne virus	arthropod-bear virus
arthropod-borne viruses	arthropod-bear virus
astrocytes	astrocyte
attachment factors	attachment factor
attenuated virus	attenuate virus
atypical manifestations	atypical manifestation
autoantibodies	autoantibody
b-cell epitopes	b-cell epitope
bacteria	bacterium
barriers	barrier
basic reproduction number	basic reproduction numb
basic reproductive number	basic reproductive numb
bats	bat
bibliometrics	bibliometric
binding	bind
bioactive compounds	bioactive compound
bioactivities	bioactivity
biogents sentinel trap	biogent sentinel trap
bioinformatics	bioinformatic
bioinsecticides	bioinsecticide
biomarkers	biomarker
biomaterials	biomaterial
biting activity	bite activity
biting midge	bite midge
biting rate	bite rate
blood components	blood component
blood donor screening	blood donor screen
blood donors	blood donor
blood feeding	blood feed
blood meals	blood meal
blood-feeding	blood-feed
boosted sit	boost sit
botanical insecticides	botanical insecticide
bottlenecks	bottleneck
breeding habitats	breeding habitat
breeding sites	breeding site
broad-spectrum antivirals	broad-spectrum antiviral
budding	bud
built environment	build environment
bunyavirales	bunyavirale
bunyaviruses	bunyavirus
c6/36 cells	c6/36 cell
capping	cap
carbamates	carbamate
catechins	catechin
cellular pathways	cellular pathway
chemokines	chemokine
chikv	chikungunya virus
chikv antibodies	chikv antibody
children	child
chloroquine analogs	chloroquine analog
chronic sequelae	chronic sequela
climatic factors	climatic factor
climatic variables	climatic variable
clinical aspects	clinical aspect
clinical features	clinical feature
clinical forms	clinical form
clinical manifestations	clinical manifestation
clinical outcomes	clinical outcome
clinical trials	clinical trial
cloud computing	cloud compute
cluster-randomized controlled trial	cluster-randomize control trial
clustering	cluster
clusters	cluster
cohort studies	cohort study
coinfections	coinfection
communicable diseases	communicable disease
communicable diseases, emerging	communicable diseases, emerge
comorbidities	comorbidity
complex networks	complex network
complications	complication
congenital abnormalities	congenital abnormality
conidia	conidium
container habitats	container habitat
containers	container
control strategies	control strategy
convolutional neural networks	convolutional neural network
copper compounds	copper compound
coronaviruses	coronavirus
culex mosquitoes	culex mosquito
culex pipiens	culex pipien
culex pipiens quinquefasciatus	culex pipien quinquefasciatus
culicoides	culicoide
cultivable bacteria	cultivable bacterium
curcuminoids	curcuminoid
cutaneous larva migrans	cutaneous larva migran
cutaneous manifestations	cutaneous manifestation
cysteine proteases	cysteine proteas
cytochrome p450 monooxygenases	cytochrome p450 monooxygenas
cytokines	cytokine
cytokines and chemokines	cytokines and chemokine
deaths	death
decision-making	decision-make
deep learning	deep learn
dengue outbreaks	dengue outbreak
dengue serotypes	dengue serotype
dengue vaccines	dengue vaccine
dengue viruses	dengue virus
denv serotypes	denv serotype
developing countries	developing country
dft studies	dft study
diabetes	diabete
diagnostic testing	diagnostic test
diagnostics	diagnostic
direct-acting antivirals	direct-acting antiviral
disability-adjusted life years	disability-adjusted life year
disease mapping	disease map
disease modifying anti-rheumatic drugs	disease modifying anti-rheumatic drug
disease outbreaks	disease outbreak
disease vectors	disease vector
diseases	disease
diterpene esters	diterpene ester
diterpenes	diterpene
dna vaccines	dna vaccine
docking	dock
double-stranded rna	double-strand rna
drug candidates	drug candidate
drug repositioning	drug reposition
drug screening	drug screen
drugs	drug
early warning	early warn
early-warning system	early-warn system
echinocandins	echinocandin
ecological factors	ecological factor
ecological niche modeling	ecological niche model
ecological studies	ecological study
ecological variations	ecological variation
economic costs	economic cost
economics	economic
ecosystem services	ecosystem service
eggs	egg
electrochemical biosensors	electrochemical biosensor
emerging	emerge
emerging arboviruses	emerging arbovirus
emerging diseases	emerging disease
emerging infections	emerging infection
emerging infectious diseases	emerging infectious disease
emerging pathogens	emerging pathogen
emerging viral infections	emerging viral infection
emerging viruses	emerging virus
endemic diseases	endemic disease
endogenous viral elements	endogenous viral element
entomological indices	entomological indice
entomopathogenic fungi	entomopathogenic fungus
entomopathogenic nematodes	entomopathogenic nematode
entry inhibitors	entry inhibitor
envelope glycoproteins	envelope glycoprotein
envelope proteins	envelope protein
enveloped viruses	enveloped virus
environmental factors	environmental factor
environmental variables	environmental variable
enzyme-linked immunosorbent assay	enzyme-link immunosorbent assay
enzyme-linked immunosorbent assay (elisa)	enzyme-link immunosorbent assay (elisa)
enzymes	enzyme
epidemic modeling	epidemic model
epidemic models	epidemic model
epidemics	epidemic
epidemiological models	epidemiological model
epigenetics	epigenetic
epitopes	epitope
essential oils	essential oil
excess deaths	excess death
extracellular vesicles	extracellular vesicle
extreme events	extreme event
fatal cases	fatal cas
fda approved	fda approve
febrile patients	febrile patient
feeding behavior	feed behavior
feeding patterns	feeding pattern
fibroblasts	fibroblast
flaviviruses	flavivirus
flavonoids	flavonoid
fluctuating temperature	fluctuate temperature
fog computing	fog compute
forecasting	forecast
french west indies	french west indy
fungi	fungus
gc-ms	gc-m
gene editing	gene edit
gene silencing	gene silence
genetics	genetic
genome sequencing	genome sequence
genomic monitoring	genomic monitor
genomics	genomic
genotyping	genotype
geographical information systems (gis)	geographical information system (gis)
geometric morphometrics	geometric morphometric
geostatistics	geostatistic
girgensohnine analogues	girgensohnine analogue
gis	gi
global warming	global warm
glycoproteins	glycoprotein
green synthesized nanoparticles	green synthesized nanoparticle
guidelines	guideline
habitat characteristics	habitat characteristic
haplotypes	haplotype
hatching	hatch
health economics	health economic
health inequalities	health inequality
health sciences	health science
hematophagous arthropods	hematophagous arthropod
herpes	herpe
herpes simplex virus	herpe simplex virus
herpesviruses	herpesvirus
high-throughput screening	high-throughput screen
homology modeling	homology model
homology modelling	homology model
host factors	host factor
host seeking	host seek
host-directed antivirals	host-directed antiviral
host-pathogen interactions	host-pathogen interaction
host-seeking	host-seek
host-targeted antivirals	host-targeted antiviral
host-targeting antiviral	host-target antiviral
host-virus interactions	host-virus interaction
hub genes	hub gene
human skin fibroblasts	human skin fibroblast
humans	human
ill returned travelers	ill returned traveler
imaging	image
immigrants	immigrant
immune cells	immune cell
immune responses	immune respons
immunodiagnostics	immunodiagnostic
immunogenetics	immunogenetic
immunoglobulin m	immunoglobulin be
immunoinformatics	immunoinformatic
immunomodulators	immunomodulator
imported	import
imported cases	imported cas
imported diseases	imported disease
imported infections	imported infection
in silico screening	in silico screen
in vivo imaging	in vivo image
indole alkaloids	indole alkaloid
induced sterility	induce sterility
infants	infant
infected mosquitoes	infected mosquito
infection kinetics	infection kinetic
infection rates	infection rate
infections	infection
infectious diseases	infectious disease
infectious diseases epidemiology	infectious disease epidemiology
inflammatory cytokines	inflammatory cytokine
inhibitors	inhibitor
insect rearing	insect rear
insect vectors	insect vector
insect-specific viruses	insect-specific virus
insecticides	insecticide
integrated mosquito management	integrate mosquito management
integrated vector management	integrate vector management
interferon stimulated genes	interferon stimulated gene
interferon-stimulated genes	interferon-stimulated gene
interferons	interferon
international collaborations	international collaboration
internet of things (iot)	internet of thing (iot)
intrinsically disordered proteins	intrinsically disordered protein
introduction pathways	introduction pathway
invasion reproductive number	invasion reproductive numb
invasive mosquito species	invasive mosquito specy
invasive mosquitoes	invasive mosquito
invasive species	invasive specy
islands	island
joint swelling	joint swell
joints	joint
kdr mutations	kdr mutation
keratinocytes	keratinocyte
kinetics	kinetic
kir channels	kir channel
laboratory conditions	laboratory condition
lakshadweep islands	lakshadweep island
landscape genetics	landscape genetic
larvae	larva
larvicides	larvicide
lasalle's invariance principle	lasalle' invariance principle
lc-ms	lc-m
lc-ms/ms	lc-ms/m
legume seeds	legume seed
lentiviral vectors	lentiviral vector
life history traits	life history trait
life-history traits	life-history trait
lineages	lineage
lipids	lipid
live imaging	live image
live-attenuated vaccine	live attenuated vaccine
liver	live
loop mediated isothermal amplification	loop mediate isothermal amplification
loop-mediated isothermal amplification	loop-mediate isothermal amplification
low- and middle-income countries	low- and middle-income country
lyapunov functions	lyapunov function
machine learning	machine learn
macrophages	macrophage
magnetic resonance imaging	magnetic resonance image
mapping	map
mass rearing	mass rear
mass-rearing	mass-rear
mathematical modeling	mathematical model
mathematical modelling	mathematical model
mating	mate
md simulations	md simulation
measles	measle
measles vector	measle vector
measles virus	measle virus
mechanisms of action	mechanism of action
medicinal plants	medicinal plant
mers	mer
mesenchymal stem cells	mesenchymal stem cell
mesenchymal stromal cells	mesenchymal stromal cell
meta-analyses	meta-analys
metabolomics	metabolomic
metagenomics	metagenomic
metallic nanoparticles	metallic nanoparticle
mice	mouse
miconia albicans	miconia albican
microarrays	microarray
microfluidics	microfluidic
microorganisms	microorganism
microplastics	microplastic
microsatellites	microsatellite
midgut enzymes	midgut enzyme
migrants	migrant
mitochondria	mitochondrion
mixed methods	mixed method
modeling	model
modelling	model
models	model
modified sticky ovitrap	modify sticky ovitrap
modified vaccinia ankara	modify vaccinia ankara
molecular diagnostics	molecular diagnostic
molecular docking studies	molecular docking study
molecular dynamic simulations	molecular dynamic simulation
molecular dynamics	molecular dynamic
molecular dynamics simulation	molecular dynamic simulation
molecular dynamics simulations	molecular dynamic simulation
molecular modeling	molecular model
molecular techniques	molecular technique
molecular testing	molecular test
monitoring	monitor
monoclonal antibodies	monoclonal antibody
monoterpenes	monoterpene
mosquito bionomics	mosquito bionomic
mosquito borne disease control	mosquito bear disease control
mosquito borne diseases	mosquito borne disease
mosquito cells	mosquito cell
mosquito dynamics	mosquito dynamic
mosquito larvae	mosquito larva
mosquito monitoring	mosquito monitor
mosquito trapping	mosquito trap
mosquito vectors	mosquito vector
mosquito-borne	mosquito-borne
mosquito-borne arboviruses	mosquito-borne arbovirus
mosquito-borne diseases	mosquito-borne disease
mosquito-borne infections	mosquito-borne infection
mosquito-borne viral disease	mosquito-borne viral disease
mosquito-borne viral diseases	mosquito-borne viral disease
mosquito-borne virus	mosquito-borne virus
mosquito-borne viruses	mosquito-borne virus
mosquito-only flaviviruses	mosquito-only flavivirus
mosquitoes	mosquito
mouse models	mouse model
mrna capping	mrna cap
mrna vaccines	mrna vaccine
mrna-sequencing	mrna-sequence
ms	m
multidimensional scaling	multidimensional scale
musculoskeletal disorders	musculoskeletal disorder
mutations	mutation
myoblasts	myoblast
n2a cells	n2a cell
nanoemulsions	nanoemulsion
nanoparticles	nanoparticle
nanopore sequencing	nanopore sequence
natural compounds	natural compound
natural extracts	natural extract
natural products	natural product
negative staining	negative stain
neglected diseases	neglected disease
neglected tropical diseases	neglected tropical disease
neglected tropical diseases (ntds)	neglected tropical disease
neonatal outcomes	neonatal outcome
nested pcr	nest pcr
nested rt-pcr	nest rt-pcr
neurologic manifestations	neurologic manifestation
neurological complications	neurological complication
neurological disorders	neurological disorder
neurological manifestations	neurological manifestation
neurons	neuron
neutralizing antibodies	neutralizing antibody
neutrophils	neutrophil
next generation sequencing	next generation sequence
next-generation sequencing	next generation sequence
ngs	ng
niche modeling	niche model
nirvs	nirv
non-human primates	non-human primate
non-structural proteins	non-structural protein
non-target effects	non-target effect
non-target organisms	non-target organism
nonhuman primates	nonhuman primate
nonstructural proteins	nonstructural protein
novel small-molecule antivirals	novel small-molecule antiviral
nucleic acid amplification tests	nucleic acid amplification test
nucleic acid testing	nucleic acid test
nucleoside analogues	nucleoside analogue
numerical simulations	numerical simulation
ocular manifestations	ocular manifestation
odorant-binding protein	odorant-bind protein
old world alphaviruses	old world alphavirus
older adults	older adult
organophosphates	organophosphate
orthoflaviviruses	orthoflavivirus
outbreaks	outbreak
outlines	outline
overwintering	overwinter
ovitrap monitoring	ovitrap monitor
ovitraps	ovitrap
pacific islands	pacific island
pandemics	pandemic
paper analytical device	paper analytic device
parasites	parasite
pathogens	pathogen
patients	patient
pattern recognition receptors	pattern recognition receptor
pediatrics	pediatric
peptides	peptide
peptidomimetics	peptidomimetic
pericytes	pericyte
pesticides	pesticide
phenotypic screening	phenotypic screen
phenylpropanoids	phenylpropanoid
philippines	philippine
photorhabdus luminescens	photorhabdus luminescen
phylogenetics	phylogenetic
physicochemical characteristics	physicochemical characteristic
physicochemical properties	physicochemical property
phytochemicals	phytochemical
phytocompounds	phytocompound
phytosterols	phytosterol
plant extracts	plant extract
plant-borne larvicides	plant-borne larvicide
plants	plant
platelets	platelet
point-of-care diagnostics	point-of-care diagnostic
polyamines	polyamine
polymorphisms	polymorphism
pooled analysis	pool analysis
population dynamics	population dynamic
population genetics	population genetic
practices	practice
pregnancy complications	pregnancy complication
pregnancy outcomes	pregnancy outcome
pregnant women	pregnant woman
primates	primate
protease inhibitors	protease inhibitor
protein folding	protein fold
protein interactions	protein interaction
protein-protein interactions	protein-protein interaction
proteins	protein
proteomics	proteomic
protozoa	protozoan
pupae	pupa
pyrethroids	pyrethroid
quantum dots	quantum dot
rabies	raby
rabies virus	raby virus
reactive oxygen species	reactive oxygen specy
receptors	receptor
recombinant proteins	recombinant protein
remote sensing	remote sense
repellents	repellent
replication complexes	replication complex
reproduction number	reproduction numb
respiratory viruses	respiratory virus
returning traveler	return traveler
reverse genetics	reverse genetic
rheumatic manifestations	rheumatic manifestation
rickettsioses	rickettsios
risk factors	risk factor
risk mapping	risk map
rna binding	rna bind
rna packaging	rna package
rna polymerases	rna polymeras
rna viruses	rna virus
rna-binding protein	rna-bind protein
rna-sequencing	rna-sequence
saint kitts and nevis	saint kitt and nevis
salivary glands	salivary gland
sars	sar
saxs	sax
scaling up	scale up
scanning electron microscopy	scan electron microscopy
secondary metabolites	secondary metabolite
seizures	seizure
semi-nested pcr	semi-nest pcr
sensors	sensor
sequencing	sequence
seroepidemiologic studies	seroepidemiologic study
serologic tests	serologic test
serological tests	serological test
serotypes	serotype
serratia marcescens	serratia marcescen
silver nanoparticles	silver nanoparticle
single nucleotide polymorphisms	single nucleotide polymorphism
skin manifestations	skin manifestation
snps	snp
social determinants of health	social determinant of health
social media	social medium
socio-environmental factors	socio-environmental factor
socioeconomic conditions	socioeconomic condition
socioeconomic factors	socioeconomic factor
sodium channels	sodium channel
soldiers	soldier
spatial clustering	spatial cluster
spatial modelling	spatial model
spatial repellents	spatial repellent
species distribution modelling	species distribution model
stegomyia indices	stegomyia indice
stress granules	stress granule
structural modeling	structural model
structural proteins	structural protein
structure-activity relationship studies	structure-activity relationship study
sublethal effects	sublethal effect
surface-enhanced raman spectroscopy	surface-enhance raman spectroscopy
symbiont-mediated protection	symbiont-mediate protection
symptoms	symptom
synthetic insecticides	synthetic insecticide
system dynamics	system dynamic
t cell epitopes	t cell epitope
t cells	t cell
t-cells	t-cell
terpenes	terpene
therapeutics	therapeutic
tick-borne diseases	tick-borne disease
tick-borne encephalitis	tick-bear encephalitis
tick-borne encephalitis virus	tick-bear encephalitis virus
ticks	tick
time series	time sery
tires	tire
toll-like receptors	toll-like receptor
toxorhynchites	toxorhynchite
transcriptomics	transcriptomic
transfer learning	transfer learn
transfusion-transmitted infections	transfusion-transmitted infection
transgenic mosquitoes	transgenic mosquito
transmission cycles	transmission cycle
transmission dynamics	transmission dynamic
transposable elements	transposable element
trapping	trap
traps	trap
travel-related illness	travel-relate illness
travel-related infection	travel-relate infection
travelers	traveler
traveling waves	traveling wave
travellers	traveller
treatments	treatment
treg cells	treg cell
triazolopyrimidines	triazolopyrimidine
tropical diseases	tropical disease
tropical infections	tropical infection
tropical regions	tropical region
tropics	tropic
tsetse flies	tsetse fly
unfolded protein response	unfold protein response
united states	united state
upper and lower solutions	upper and lower solution
urban areas	urban area
vaccines	vaccine
variants	variant
vector -borne diseases	vector-borne disease
vector borne diseases	vector-borne disease
vector monitoring	vector monitor
vector mosquitoes	vector mosquito
vector species	vector specy
vector-borne diseases	vector-borne disease
vector-borne infectious diseases	vector-borne infectious disease
vector-borne viruses	vector-borne virus
vectors	vector
vero cells	vero cell
vertebrate hosts	vertebrate host
viral diseases	viral disease
viral infections	viral infection
viral proteins	viral protein
viral-host protein-protein interactions	viral-host protein-protein interaction
virtual screening	virtual screen
virulence factors	virulence factor
virus budding	virus bud
virus like particles	virus like particle
virus-host interactions	virus-host interaction
virus-like particles	virus-like particle
viruses	virus
visiting friends and relatives	visiting friends and relative
voltage-gated sodium channel	voltage-gate sodium channel
wetlands	wetland
wgs	wg
whole-genome sequencing	whole-genome sequence
women's health	women' health
zoonoses	zoonos
zoonotic diseases	zoonotic disease
zoonotic viruses	zoonotic virus
one-health	one health
vector -borne disease	vector-borne disease
vector borne disease	vector-borne disease
vector-borne disease (vbd)	vector-borne disease
