# Supplementary material for: Resurgent threat in a changing climate: A 20-year bibliometric analysis of global Chikungunya research evolution and pandemic preparedness
Source: PLoS Negl Trop Dis. 2026 Feb 23;20(2):e0013959. doi: 10.1371/journal.pntd.0013959 (PMC12945310; doi:10.1371/journal.pntd.0013959)
Supplement: S2 Table — (XLSX) [file pntd.0013959.s003.xlsx]

## Sheet: fig2A
Publication Year	articles
2025	394
2024	597
2023	605
2022	701
2021	734
2020	768
2019	670
2018	725
2017	596
2016	578
2015	393
2014	273
2013	230
2012	207
2011	154
2010	166
2009	138
2008	109
2007	46
2006	23
2005	7
2004	11

## Sheet: fig2B
Label	articles
switzerland	169
sweden	170
japan	179
canada	185
belgium	203
spain	216
holland	223
mexico	239
thailand	239
singapore	263
colombia	271
italy	379
china	383
australia	400
germany	436
uk	628
india	1011
france	1067
brazil	1240
usa	2626

## Sheet: fig2C
linewidth	country from	country to	x	y	xend	yend
360	Australia	Belgium	137.71	-25.33	4.3428	50.851
1785	Australia	Brazil	137.71	-25.33	-47.89	-15.79
195	Australia	Canada	137.71	-25.33	-109.4	60.638
442	Australia	China	137.71	-25.33	108.97	34.27
353	Australia	Colombia	137.71	-25.33	-74.07	4.7153
2732	Australia	France	137.71	-25.33	2.3337	48.865
684	Australia	Germany	137.71	-25.33	13.405	52.521
489	Australia	Holland	137.71	-25.33	4.8935	52.371
1033	Australia	India	137.71	-25.33	77.207	28.629
528	Australia	Italy	137.71	-25.33	12.491	41.905
332	Australia	Japan	137.71	-25.33	139.71	35.707
201	Australia	Mexico	137.71	-25.33	-99.13	19.434
901	Australia	Singapore	137.71	-25.33	103.51	1.18
206	Australia	Spain	137.71	-25.33	-3.703	40.419
372	Australia	Sweden	137.71	-25.33	18.058	59.328
210	Australia	Switzerland	137.71	-25.33	7.4472	46.95
393	Australia	Thailand	137.71	-25.33	100.45	13.724
1232	Australia	UK	137.71	-25.33	-0.13	51.509
5019	Australia	USA	137.71	-25.33	-101.4	39.463
873	Belgium	Brazil	4.3428	50.851	-47.89	-15.79
154	Belgium	Canada	4.3428	50.851	-109.4	60.638
246	Belgium	China	4.3428	50.851	108.97	34.27
182	Belgium	Colombia	4.3428	50.851	-74.07	4.7153
1835	Belgium	France	4.3428	50.851	2.3337	48.865
574	Belgium	Germany	4.3428	50.851	13.405	52.521
340	Belgium	Holland	4.3428	50.851	4.8935	52.371
531	Belgium	India	4.3428	50.851	77.207	28.629
573	Belgium	Italy	4.3428	50.851	12.491	41.905
194	Belgium	Japan	4.3428	50.851	139.71	35.707
104	Belgium	Mexico	4.3428	50.851	-99.13	19.434
407	Belgium	Singapore	4.3428	50.851	103.51	1.18
269	Belgium	Spain	4.3428	50.851	-3.703	40.419
301	Belgium	Sweden	4.3428	50.851	18.058	59.328
270	Belgium	Switzerland	4.3428	50.851	7.4472	46.95
212	Belgium	Thailand	4.3428	50.851	100.45	13.724
736	Belgium	UK	4.3428	50.851	-0.13	51.509
2211	Belgium	USA	4.3428	50.851	-101.4	39.463
624	Brazil	Canada	-47.89	-15.79	-109.4	60.638
654	Brazil	China	-47.89	-15.79	108.97	34.27
1133	Brazil	Colombia	-47.89	-15.79	-74.07	4.7153
5104	Brazil	France	-47.89	-15.79	2.3337	48.865
1460	Brazil	Germany	-47.89	-15.79	13.405	52.521
660	Brazil	Holland	-47.89	-15.79	4.8935	52.371
1971	Brazil	India	-47.89	-15.79	77.207	28.629
1132	Brazil	Italy	-47.89	-15.79	12.491	41.905
350	Brazil	Japan	-47.89	-15.79	139.71	35.707
523	Brazil	Mexico	-47.89	-15.79	-99.13	19.434
1255	Brazil	Singapore	-47.89	-15.79	103.51	1.18
463	Brazil	Spain	-47.89	-15.79	-3.703	40.419
680	Brazil	Sweden	-47.89	-15.79	18.058	59.328
476	Brazil	Switzerland	-47.89	-15.79	7.4472	46.95
589	Brazil	Thailand	-47.89	-15.79	100.45	13.724
2852	Brazil	UK	-47.89	-15.79	-0.13	51.509
9455	Brazil	USA	-47.89	-15.79	-101.4	39.463
126	Canada	China	-109.4	60.638	108.97	34.27
199	Canada	Colombia	-109.4	60.638	-74.07	4.7153
932	Canada	France	-109.4	60.638	2.3337	48.865
266	Canada	Germany	-109.4	60.638	13.405	52.521
132	Canada	Holland	-109.4	60.638	4.8935	52.371
291	Canada	India	-109.4	60.638	77.207	28.629
212	Canada	Italy	-109.4	60.638	12.491	41.905
72	Canada	Japan	-109.4	60.638	139.71	35.707
76	Canada	Mexico	-109.4	60.638	-99.13	19.434
210	Canada	Singapore	-109.4	60.638	103.51	1.18
109	Canada	Spain	-109.4	60.638	-3.703	40.419
179	Canada	Sweden	-109.4	60.638	18.058	59.328
121	Canada	Switzerland	-109.4	60.638	7.4472	46.95
128	Canada	Thailand	-109.4	60.638	100.45	13.724
469	Canada	UK	-109.4	60.638	-0.13	51.509
1599	Canada	USA	-109.4	60.638	-101.4	39.463
150	China	Colombia	108.97	34.27	-74.07	4.7153
1246	China	France	108.97	34.27	2.3337	48.865
362	China	Germany	108.97	34.27	13.405	52.521
216	China	Holland	108.97	34.27	4.8935	52.371
511	China	India	108.97	34.27	77.207	28.629
346	China	Italy	108.97	34.27	12.491	41.905
148	China	Japan	108.97	34.27	139.71	35.707
134	China	Mexico	108.97	34.27	-99.13	19.434
392	China	Singapore	108.97	34.27	103.51	1.18
120	China	Spain	108.97	34.27	-3.703	40.419
210	China	Sweden	108.97	34.27	18.058	59.328
144	China	Switzerland	108.97	34.27	7.4472	46.95
179	China	Thailand	108.97	34.27	100.45	13.724
618	China	UK	108.97	34.27	-0.13	51.509
2442	China	USA	108.97	34.27	-101.4	39.463
1090	Colombia	France	-74.07	4.7153	2.3337	48.865
250	Colombia	Germany	-74.07	4.7153	13.405	52.521
158	Colombia	Holland	-74.07	4.7153	4.8935	52.371
444	Colombia	India	-74.07	4.7153	77.207	28.629
201	Colombia	Italy	-74.07	4.7153	12.491	41.905
74	Colombia	Japan	-74.07	4.7153	139.71	35.707
203	Colombia	Mexico	-74.07	4.7153	-99.13	19.434
296	Colombia	Singapore	-74.07	4.7153	103.51	1.18
113	Colombia	Spain	-74.07	4.7153	-3.703	40.419
186	Colombia	Sweden	-74.07	4.7153	18.058	59.328
104	Colombia	Switzerland	-74.07	4.7153	7.4472	46.95
130	Colombia	Thailand	-74.07	4.7153	100.45	13.724
503	Colombia	UK	-74.07	4.7153	-0.13	51.509
2135	Colombia	USA	-74.07	4.7153	-101.4	39.463
2615	France	Germany	2.3337	48.865	13.405	52.521
1498	France	Holland	2.3337	48.865	4.8935	52.371
3567	France	India	2.3337	48.865	77.207	28.629
2447	France	Italy	2.3337	48.865	12.491	41.905
876	France	Japan	2.3337	48.865	139.71	35.707
664	France	Mexico	2.3337	48.865	-99.13	19.434
2744	France	Singapore	2.3337	48.865	103.51	1.18
966	France	Spain	2.3337	48.865	-3.703	40.419
1275	France	Sweden	2.3337	48.865	18.058	59.328
975	France	Switzerland	2.3337	48.865	7.4472	46.95
1390	France	Thailand	2.3337	48.865	100.45	13.724
3674	France	UK	2.3337	48.865	-0.13	51.509
14181	France	USA	2.3337	48.865	-101.4	39.463
492	Germany	Holland	13.405	52.521	4.8935	52.371
773	Germany	India	13.405	52.521	77.207	28.629
813	Germany	Italy	13.405	52.521	12.491	41.905
212	Germany	Japan	13.405	52.521	139.71	35.707
135	Germany	Mexico	13.405	52.521	-99.13	19.434
648	Germany	Singapore	13.405	52.521	103.51	1.18
346	Germany	Spain	13.405	52.521	-3.703	40.419
588	Germany	Sweden	13.405	52.521	18.058	59.328
391	Germany	Switzerland	13.405	52.521	7.4472	46.95
294	Germany	Thailand	13.405	52.521	100.45	13.724
1175	Germany	UK	13.405	52.521	-0.13	51.509
3792	Germany	USA	13.405	52.521	-101.4	39.463
530	Holland	India	4.8935	52.371	77.207	28.629
406	Holland	Italy	4.8935	52.371	12.491	41.905
98	Holland	Japan	4.8935	52.371	139.71	35.707
67	Holland	Mexico	4.8935	52.371	-99.13	19.434
383	Holland	Singapore	4.8935	52.371	103.51	1.18
188	Holland	Spain	4.8935	52.371	-3.703	40.419
285	Holland	Sweden	4.8935	52.371	18.058	59.328
174	Holland	Switzerland	4.8935	52.371	7.4472	46.95
172	Holland	Thailand	4.8935	52.371	100.45	13.724
640	Holland	UK	4.8935	52.371	-0.13	51.509
2260	Holland	USA	4.8935	52.371	-101.4	39.463
700	India	Italy	77.207	28.629	12.491	41.905
370	India	Japan	77.207	28.629	139.71	35.707
252	India	Mexico	77.207	28.629	-99.13	19.434
1206	India	Singapore	77.207	28.629	103.51	1.18
224	India	Spain	77.207	28.629	-3.703	40.419
358	India	Sweden	77.207	28.629	18.058	59.328
175	India	Switzerland	77.207	28.629	7.4472	46.95
733	India	Thailand	77.207	28.629	100.45	13.724
1230	India	UK	77.207	28.629	-0.13	51.509
5266	India	USA	77.207	28.629	-101.4	39.463
183	Italy	Japan	12.491	41.905	139.71	35.707
142	Italy	Mexico	12.491	41.905	-99.13	19.434
444	Italy	Singapore	12.491	41.905	103.51	1.18
404	Italy	Spain	12.491	41.905	-3.703	40.419
612	Italy	Sweden	12.491	41.905	18.058	59.328
499	Italy	Switzerland	12.491	41.905	7.4472	46.95
249	Italy	Thailand	12.491	41.905	100.45	13.724
1024	Italy	UK	12.491	41.905	-0.13	51.509
2988	Italy	USA	12.491	41.905	-101.4	39.463
55	Japan	Mexico	139.71	35.707	-99.13	19.434
236	Japan	Singapore	139.71	35.707	103.51	1.18
70	Japan	Spain	139.71	35.707	-3.703	40.419
107	Japan	Sweden	139.71	35.707	18.058	59.328
80	Japan	Switzerland	139.71	35.707	7.4472	46.95
326	Japan	Thailand	139.71	35.707	100.45	13.724
358	Japan	UK	139.71	35.707	-0.13	51.509
1249	Japan	USA	139.71	35.707	-101.4	39.463
170	Mexico	Singapore	-99.13	19.434	103.51	1.18
67	Mexico	Spain	-99.13	19.434	-3.703	40.419
124	Mexico	Sweden	-99.13	19.434	18.058	59.328
71	Mexico	Switzerland	-99.13	19.434	7.4472	46.95
84	Mexico	Thailand	-99.13	19.434	100.45	13.724
391	Mexico	UK	-99.13	19.434	-0.13	51.509
1760	Mexico	USA	-99.13	19.434	-101.4	39.463
214	Singapore	Spain	103.51	1.18	-3.703	40.419
296	Singapore	Sweden	103.51	1.18	18.058	59.328
154	Singapore	Switzerland	103.51	1.18	7.4472	46.95
450	Singapore	Thailand	103.51	1.18	100.45	13.724
1066	Singapore	UK	103.51	1.18	-0.13	51.509
3804	Singapore	USA	103.51	1.18	-101.4	39.463
278	Spain	Sweden	-3.703	40.419	18.058	59.328
191	Spain	Switzerland	-3.703	40.419	7.4472	46.95
89	Spain	Thailand	-3.703	40.419	100.45	13.724
427	Spain	UK	-3.703	40.419	-0.13	51.509
1201	Spain	USA	-3.703	40.419	-101.4	39.463
261	Sweden	Switzerland	18.058	59.328	7.4472	46.95
144	Sweden	Thailand	18.058	59.328	100.45	13.724
754	Sweden	UK	18.058	59.328	-0.13	51.509
2175	Sweden	USA	18.058	59.328	-101.4	39.463
94	Switzerland	Thailand	7.4472	46.95	100.45	13.724
524	Switzerland	UK	7.4472	46.95	-0.13	51.509
1355	Switzerland	USA	7.4472	46.95	-101.4	39.463
486	Thailand	UK	100.45	13.724	-0.13	51.509
1983	Thailand	USA	100.45	13.724	-101.4	39.463
6660	UK	USA	-0.13	51.509	-101.4	39.463
