# Supplementary material for: Resurgent threat in a changing climate: A 20-year bibliometric analysis of global Chikungunya research evolution and pandemic preparedness
Source: PLoS Negl Trop Dis. 2026 Feb 23;20(2):e0013959. doi: 10.1371/journal.pntd.0013959 (PMC12945310; doi:10.1371/journal.pntd.0013959)
Supplement: S3 Table — (XLSX) [file pntd.0013959.s004.xlsx]

## Sheet: nodes
Id	Label	cluster	weight<documents>	country
8157	univ texas med branch	1	218	USA
7462	univ florida	1	158	USA
1352	ctr dis control & prevent	1	148	USA
2002	emory univ	1	113	USA
6614	stanford univ	1	92	USA
2380	fiocruz ms	2	302	Brazil
8051	univ sao paulo	2	209	Brazil
7411	univ fed rio de janeiro	2	97	Brazil
7394	univ fed minas gerais	2	95	Brazil
3668	inst pasteur	3	333	France
152	aix marseille univ	3	127	France
7785	univ montpellier	3	108	France
7892	univ oxford	4	155	UK
7693	univ liverpool	4	136	UK
4448	london sch hyg & trop med	4	110	UK
4740	minist hlth	5	164	Other Countries
5196	natl univ singapore	5	141	Other Countries
4516	mahidol univ	5	114	Other Countries
7988	univ queensland	5	96	Other Countries
8126	univ tartu	5	92	Other Countries

## Sheet: edges
Source	Target	Type	Id	Label	Weight
3668	8157	Directed	84		1180
2380	3668	Directed	54		559
3668	5196	Directed	73		548
2380	8157	Directed	69		446
3668	7693	Directed	78		418
3668	4740	Directed	72		388
152	3668	Directed	3		385
2380	8051	Directed	67		380
7892	8157	Directed	183		358
1352	8157	Directed	36		346
2380	7892	Directed	65		340
1352	3668	Directed	21		330
3668	8126	Directed	83		330
8051	8157	Directed	188		325
5196	7693	Directed	128		322
3668	7892	Directed	80		321
5196	8157	Directed	134		320
4740	8157	Directed	123		299
3668	8051	Directed	82		292
3668	7462	Directed	77		289
5196	8126	Directed	133		288
8126	8157	Directed	189		270
2380	4740	Directed	57		267
3668	7785	Directed	79		254
7693	8157	Directed	174		249
3668	4516	Directed	71		241
1352	2380	Directed	20		233
2380	4448	Directed	55		232
3668	7988	Directed	81		227
2380	7411	Directed	61		224
2002	8157	Directed	53		222
2380	7394	Directed	60		220
4740	5196	Directed	112		214
7892	8051	Directed	181		209
1352	4740	Directed	24		207
4740	7892	Directed	119		205
2380	7462	Directed	62		202
7394	8157	Directed	153		202
152	8157	Directed	18		200
3668	4448	Directed	70		197
2002	2380	Directed	37		190
4740	7693	Directed	117		188
2380	7693	Directed	63		180
7394	7892	Directed	149		176
4740	6614	Directed	113		174
4740	8051	Directed	121		170
1352	7892	Directed	32		169
2002	3668	Directed	38		167
7988	8157	Directed	186		167
7462	8157	Directed	168		166
7693	8126	Directed	173		165
2002	4740	Directed	41		161
4448	7892	Directed	94		150
4448	8157	Directed	98		148
7394	8051	Directed	151		144
3668	7411	Directed	76		141
4448	4740	Directed	86		140
6614	7462	Directed	137		140
7462	7892	Directed	164		140
4516	8157	Directed	111		139
1352	5196	Directed	25		137
7988	8051	Directed	184		137
2380	5196	Directed	58		136
5196	8051	Directed	132		134
2002	6614	Directed	43		132
3668	6614	Directed	74		132
7693	7892	Directed	170		128
8051	8126	Directed	187		126
7693	8051	Directed	172		124
6614	8157	Directed	144		123
7411	8157	Directed	161		123
1352	7462	Directed	29		121
1352	2002	Directed	19		120
1352	7693	Directed	30		120
4740	7462	Directed	116		117
3668	7394	Directed	75		116
2380	6614	Directed	59		115
4516	5196	Directed	100		115
152	2380	Directed	2		113
7411	8051	Directed	159		112
1352	8051	Directed	34		111
2380	7988	Directed	66		110
152	5196	Directed	7		108
2002	7462	Directed	46		108
5196	7988	Directed	131		104
6614	7892	Directed	140		104
7411	7892	Directed	157		104
152	8126	Directed	17		103
4448	7462	Directed	91		102
4516	4740	Directed	99		101
152	7693	Directed	12		99
1352	4448	Directed	22		99
2002	8051	Directed	51		99
7785	8157	Directed	179		98
4448	6614	Directed	88		96
2002	7693	Directed	47		93
7693	7988	Directed	171		92
5196	7892	Directed	130		91
7892	7988	Directed	180		91
152	4740	Directed	6		88
7693	7785	Directed	169		87
7988	8126	Directed	185		87
1352	6614	Directed	26		86
7785	8126	Directed	178		86
4740	7394	Directed	114		84
4448	7693	Directed	92		83
152	1352	Directed	0		82
152	7892	Directed	14		81
7892	8126	Directed	182		81
4448	8051	Directed	96		80
2002	5196	Directed	42		77
2380	4516	Directed	56		75
2380	7785	Directed	64		75
1352	7394	Directed	27		74
1352	4516	Directed	23		73
152	7785	Directed	13		72
6614	7693	Directed	138		71
2380	8126	Directed	68		69
4516	7892	Directed	107		69
152	8051	Directed	16		68
1352	7411	Directed	28		68
4740	7785	Directed	118		68
7394	7411	Directed	145		67
5196	7411	Directed	126		66
4740	8126	Directed	122		65
7411	8126	Directed	160		65
1352	8126	Directed	35		64
2002	7892	Directed	49		63
4516	7693	Directed	105		63
7462	7693	Directed	162		62
2002	4448	Directed	39		61
7462	8051	Directed	166		61
7785	7892	Directed	175		61
4740	7411	Directed	115		60
152	4448	Directed	4		59
4740	7988	Directed	120		59
2002	7988	Directed	50		58
7394	7693	Directed	147		58
1352	7988	Directed	33		55
1352	7785	Directed	31		54
5196	6614	Directed	124		54
152	4516	Directed	5		52
5196	7394	Directed	125		52
4516	7785	Directed	106		51
4448	4516	Directed	85		50
6614	8051	Directed	142		50
152	7462	Directed	11		49
7394	8126	Directed	152		49
152	2002	Directed	1		48
2002	8126	Directed	52		47
4448	5196	Directed	87		47
7462	7785	Directed	163		46
152	7411	Directed	10		45
4516	8126	Directed	110		45
5196	7785	Directed	129		45
7411	7693	Directed	155		45
152	6614	Directed	8		42
4448	7394	Directed	89		42
4516	7462	Directed	104		42
7462	7988	Directed	165		42
4516	8051	Directed	109		39
4516	6614	Directed	101		38
152	7394	Directed	9		37
2002	7785	Directed	48		37
4448	7785	Directed	93		37
7394	7462	Directed	146		37
4448	7988	Directed	95		35
4516	7988	Directed	108		35
7785	8051	Directed	177		34
2002	4516	Directed	40		33
152	7988	Directed	15		32
6614	8126	Directed	143		31
7394	7988	Directed	150		30
2002	7394	Directed	44		29
7411	7988	Directed	158		29
4448	7411	Directed	90		28
2002	7411	Directed	45		27
7411	7462	Directed	154		27
4516	7411	Directed	103		26
7785	7988	Directed	176		25
5196	7462	Directed	127		23
6614	7394	Directed	135		23
6614	7785	Directed	139		23
7394	7785	Directed	148		20
7411	7785	Directed	156		18
4516	7394	Directed	102		16
6614	7988	Directed	141		16
4448	8126	Directed	97		15
6614	7411	Directed	136		14
7462	8126	Directed	167		7
