# Supplementary material for: Resurgent threat in a changing climate: A 20-year bibliometric analysis of global Chikungunya research evolution and pandemic preparedness
Source: PLoS Negl Trop Dis. 2026 Feb 23;20(2):e0013959. doi: 10.1371/journal.pntd.0013959 (PMC12945310; doi:10.1371/journal.pntd.0013959)
Supplement: S4 Table — (XLSX) [file pntd.0013959.s005.xlsx]

## Sheet: top20 IF
source	documents	IF	cluster
plos neglected tropical diseases	562	3.4	Parasitology, Vector Control and Tropical Diseases
viruses-basel	314	3.5	Virology and Antiviral Research
plos one	289	2.6	Multidisciplinary Scientific Journals
parasites & vectors	232	3.5	Parasitology, Vector Control and Tropical Diseases
american journal of tropical medicine and hygiene	195	1.6	Parasitology, Vector Control and Tropical Diseases
journal of virology	185	3.8	Virology and Antiviral Research
scientific reports	182	3.9	Multidisciplinary Scientific Journals
journal of medical entomology	134	2	Parasitology, Vector Control and Tropical Diseases
acta tropica	119	2.5	Parasitology, Vector Control and Tropical Diseases
insects	92	2.9	Parasitology, Vector Control and Tropical Diseases
emerging infectious diseases	91	6.6	Infectious Diseases and Public Health
antiviral research	84	4	Virology and Antiviral Research
plos pathogens	80	4.9	Infectious Disease Integration and Public Health
vector-borne and zoonotic diseases	75	2.1	Parasitology, Vector Control and Tropical Diseases
bmc infectious diseases	70	3	Infectious Diseases and Public Health
journal of infectious diseases	66	4.5	Infectious Diseases and Public Health
pathogens	64	3.3	Infectious Diseases and Public Health
virology journal	62	3.8	Virology and Antiviral Research
international journal of infectious diseases	60	4.3	Infectious Disease Integration and Public Health
frontiers in microbiology	59	4.5	Virology and Antiviral Research
