# Supplementary material for: Resurgent threat in a changing climate: A 20-year bibliometric analysis of global Chikungunya research evolution and pandemic preparedness
Source: PLoS Negl Trop Dis. 2026 Feb 23;20(2):e0013959. doi: 10.1371/journal.pntd.0013959 (PMC12945310; doi:10.1371/journal.pntd.0013959)
Supplement: S5 Table — (XLSX) [file pntd.0013959.s006.xlsx]

## Sheet: nodes
Id	Label	cluster	cluster name	Journal abbreviation	Journal	IF	weight<citations>
164213	tsetsarkin ka, 2007, plos pathog, v3, p1895, doi 10.1371/journal.ppat.0030201	1	Chikungunya Virus Research	Plos Pathog	PLoS Pathogens	4.9	805
136904	rezza g, 2007, lancet, v370, p1840, doi 10.1016/s0140-6736(07)61779-6	4	Dengue and Arbovirus Interactions	Lancet	Lancet	88.5	780
21126	bhatt s, 2013, nature, v496, p504, doi 10.1038/nature12060	2	Zika Virus Research	Nature	Nature	48.5	728
145917	schuffenecker i, 2006, plos med, v3, p1058, doi 10.1371/journal.pmed.0030263	1	Chikungunya Virus Research	Plos Med	PLoS Medicine	9.9	678
129118	pialoux g, 2007, lancet infect dis, v7, p319, doi 10.1016/s1473-3099(07)70107-x	1	Chikungunya Virus Research	Lancet Infect Dis	Lancet Infectious Diseases	31	567
89109	kraemer mug, 2015, elife, v4, doi 10.7554/elife.08347	2	Zika Virus Research	Elife	eLife	0	495
156211	strauss jh, 1994, microbiol rev, v58, p491, doi 10.1128/mmbr.58.3.491-562.1994	3	Arbovirus Biology and Vector Control	Microbiol Rev	Microbiology and Molecular Biology Reviews	7.8	469
146148	schwartz o, 2010, nat rev microbiol, v8, p491, doi 10.1038/nrmicro2368	3	Arbovirus Biology and Vector Control	Nat Rev Microbiol	Nature Reviews Microbiology	103.3	464
131152	powers am, 2007, j gen virol, v88, p2363, doi 10.1099/vir.0.82858-0	1	Chikungunya Virus Research	J Gen Virol	Journal of General Virology	4.3	463
172815	weaver sc, 2015, new engl j med, v372, p1231, doi 10.1056/nejmra1406035	2	Zika Virus Research	New Engl J Med	New England Journal of Medicine	78.5	454
138285	robinson m c, 1955, trans r soc trop med hyg, v49, p28, doi [10.1016/0035-9203(55)90080-8 10.1016/0035-9203(57)90022-6]	1	Chikungunya Virus Research	Trans R Soc Trop Med Hyg	Transactions of the Royal Society of Tropical Medicine and Hygiene	1.5	425
131147	powers am, 2000, j gen virol, v81, p471, doi 10.1099/0022-1317-81-2-471	3	Arbovirus Biology and Vector Control	J Gen Virol	Journal of General Virology	4.3	395
39263	couderc t, 2008, plos pathog, v4, doi 10.1371/journal.ppat.0040029	1	Chikungunya Virus Research	Plos Pathog	PLoS Pathogens	4.9	392
72744	hoarau jj, 2010, j immunol, v184, p5914, doi 10.4049/jimmunol.0900255	4	Dengue and Arbovirus Interactions	J Immunol	Journal of Immunology	3.4	391
167849	vazeille m, 2007, plos one, v2, doi 10.1371/journal.pone.0001168	1	Chikungunya Virus Research	Plos One	PLoS ONE	2.6	390
155072	staples je, 2009, clin infect dis, v49, p942, doi 10.1086/605496	2	Zika Virus Research	Clin Infect Dis	Clinical Infectious Diseases	7.3	375
48598	duffy mr, 2009, new engl j med, v360, p2536, doi 10.1056/nejmoa0805715	2	Zika Virus Research	New Engl J Med	New England Journal of Medicine	78.5	369
91449	labadie k, 2010, j clin invest, v120, p894, doi 10.1172/jci40104	4	Dengue and Arbovirus Interactions	J Clin Invest	Journal of Clinical Investigation	13.6	354
64646	gratz ng, 2004, med vet entomol, v18, p215, doi 10.1111/j.0269-283x.2004.00513.x	3	Arbovirus Biology and Vector Control	Med Vet Entomol	Medical and Veterinary Entomology	1.9	346
139882	ross r. w., 1956, jour hyg, v54, p177	4	Dengue and Arbovirus Interactions	Jour Hyg	Journal of Hygiene	0	346

## Sheet: edges
Source	Target	Type	Id	Weight
145917	164213	Directed	362	315
164213	167849	Directed	377	248
136904	164213	Directed	341	241
136904	145917	Directed	337	209
145917	167849	Directed	363	206
72744	91449	Directed	261	197
131147	145917	Directed	318	194
131152	164213	Directed	332	181
129118	136904	Directed	304	173
131152	145917	Directed	328	172
39263	91449	Directed	213	166
131147	164213	Directed	322	156
129118	145917	Directed	307	149
136904	167849	Directed	342	148
139882	145917	Directed	352	148
131152	136904	Directed	325	141
138285	145917	Directed	345	139
138285	164213	Directed	349	130
39263	72744	Directed	211	129
129118	164213	Directed	311	129
21126	89109	Directed	194	123
139882	164213	Directed	356	123
129118	131152	Directed	303	120
39263	145917	Directed	220	114
145917	156211	Directed	361	114
156211	164213	Directed	374	114
131152	138285	Directed	326	113
131152	167849	Directed	333	111
146148	164213	Directed	367	111
39263	164213	Directed	224	108
64646	136904	Directed	250	108
131147	139882	Directed	317	106
136904	138285	Directed	335	104
136904	139882	Directed	336	103
39263	131152	Directed	216	101
131147	131152	Directed	314	101
131147	167849	Directed	323	100
129118	138285	Directed	305	98
131147	138285	Directed	316	98
145917	146148	Directed	359	96
91449	164213	Directed	299	94
131147	136904	Directed	315	94
146148	156211	Directed	366	93
155072	164213	Directed	371	92
39263	136904	Directed	217	89
136904	155072	Directed	339	89
91449	146148	Directed	296	88
131152	146148	Directed	329	88
39263	146148	Directed	221	86
138285	139882	Directed	344	86
129118	167849	Directed	312	85
39263	138285	Directed	218	84
72744	146148	Directed	269	84
131152	139882	Directed	327	84
131152	155072	Directed	330	84
131152	156211	Directed	331	84
138285	146148	Directed	346	84
72744	131152	Directed	264	83
129118	131147	Directed	302	83
39263	129118	Directed	214	82
91449	145917	Directed	295	82
72744	164213	Directed	272	81
72744	129118	Directed	262	80
129118	139882	Directed	306	80
136904	146148	Directed	338	80
139882	167849	Directed	357	80
39263	156211	Directed	223	77
91449	131152	Directed	291	77
164213	172815	Directed	378	77
72744	145917	Directed	268	76
131147	156211	Directed	321	76
72744	138285	Directed	266	74
72744	155072	Directed	270	74
91449	138285	Directed	293	74
129118	155072	Directed	309	74
138285	155072	Directed	347	74
136904	156211	Directed	340	71
138285	156211	Directed	348	70
91449	156211	Directed	298	69
138285	167849	Directed	350	69
129118	146148	Directed	308	68
145917	155072	Directed	360	68
146148	167849	Directed	368	68
72744	136904	Directed	265	67
72744	156211	Directed	271	66
64646	164213	Directed	257	65
91449	136904	Directed	292	65
89109	164213	Directed	286	64
129118	156211	Directed	310	64
146148	155072	Directed	365	64
89109	136904	Directed	279	63
91449	155072	Directed	297	63
146148	172815	Directed	369	62
139882	156211	Directed	355	61
91449	129118	Directed	289	59
64646	145917	Directed	253	58
139882	146148	Directed	353	58
64646	167849	Directed	258	57
21126	48598	Directed	191	56
39263	139882	Directed	219	56
39263	155072	Directed	222	55
72744	131147	Directed	263	55
155072	156211	Directed	370	55
91449	139882	Directed	294	54
155072	172815	Directed	373	53
21126	172815	Directed	208	52
136904	172815	Directed	343	52
72744	139882	Directed	267	51
72744	172815	Directed	274	51
131147	155072	Directed	320	51
139882	155072	Directed	354	51
21126	164213	Directed	206	50
39263	167849	Directed	225	50
129118	172815	Directed	313	49
64646	89109	Directed	245	48
138285	172815	Directed	351	48
155072	167849	Directed	372	48
139882	172815	Directed	358	47
156211	167849	Directed	375	47
39263	131147	Directed	215	46
48598	164213	Directed	241	45
89109	172815	Directed	288	45
91449	131147	Directed	290	45
145917	172815	Directed	364	45
131147	146148	Directed	319	44
21126	136904	Directed	199	43
156211	172815	Directed	376	43
91449	167849	Directed	300	42
48598	89109	Directed	229	41
39263	172815	Directed	226	40
91449	172815	Directed	301	40
131147	172815	Directed	324	37
21126	129118	Directed	196	36
21126	64646	Directed	192	35
48598	136904	Directed	234	35
48598	172815	Directed	243	34
89109	145917	Directed	282	34
131152	172815	Directed	334	34
72744	167849	Directed	273	32
89109	167849	Directed	287	30
64646	129118	Directed	247	29
167849	172815	Directed	379	28
21126	145917	Directed	202	26
21126	167849	Directed	207	26
64646	131147	Directed	248	26
89109	155072	Directed	284	25
64646	139882	Directed	252	24
48598	167849	Directed	242	23
89109	139882	Directed	281	23
89109	129118	Directed	276	22
21126	131152	Directed	198	20
21126	138285	Directed	200	20
21126	155072	Directed	204	20
64646	131152	Directed	249	20
48598	155072	Directed	239	19
64646	138285	Directed	251	19
48598	131152	Directed	233	18
89109	131152	Directed	278	16
48598	64646	Directed	227	15
48598	131147	Directed	232	15
48598	145917	Directed	237	15
89109	131147	Directed	277	15
21126	131147	Directed	197	14
64646	156211	Directed	256	14
48598	129118	Directed	231	13
72744	89109	Directed	260	13
89109	146148	Directed	283	13
21126	139882	Directed	201	11
48598	146148	Directed	238	11
89109	138285	Directed	280	11
89109	156211	Directed	285	11
48598	139882	Directed	236	10
64646	155072	Directed	255	10
39263	48598	Directed	209	9
48598	138285	Directed	235	9
21126	72744	Directed	193	8
21126	91449	Directed	195	8
21126	156211	Directed	205	8
64646	146148	Directed	254	8
64646	172815	Directed	259	8
39263	64646	Directed	210	7
89109	91449	Directed	275	7
21126	146148	Directed	203	6
21126	39263	Directed	190	5
39263	89109	Directed	212	5
64646	91449	Directed	246	5
48598	91449	Directed	230	4
48598	156211	Directed	240	3
48598	72744	Directed	228	1
64646	72744	Directed	244	1
