# Supplementary material for: Resurgent threat in a changing climate: A 20-year bibliometric analysis of global Chikungunya research evolution and pandemic preparedness
Source: PLoS Negl Trop Dis. 2026 Feb 23;20(2):e0013959. doi: 10.1371/journal.pntd.0013959 (PMC12945310; doi:10.1371/journal.pntd.0013959)
Supplement: S6 Table — (XLSX) [file pntd.0013959.s007.xlsx]

## Sheet: fig6A nodes
Id	Label	cluster	cluster name	weight<total_link_strength>	weight<occurrences>
1668	chikungunya	1	Core Pathogens & Diseases	1909	1132
1705	chikungunya virus	1	Core Pathogens & Diseases	1169	1057
771	arbovirus	1	Core Pathogens & Diseases	1526	780
2505	dengue	1	Core Pathogens & Diseases	1695	738
462	alphavirus	1	Core Pathogens & Diseases	543	421
10334	zika virus	1	Core Pathogens & Diseases	669	320
10321	zika	1	Core Pathogens & Diseases	845	306
2548	dengue virus	1	Core Pathogens & Diseases	458	220
3562	flavivirus	1	Core Pathogens & Diseases	281	128
1683	chikungunya fever	1	Core Pathogens & Diseases	138	120
5509	malaria	1	Core Pathogens & Diseases	226	105
10194	west nile virus	1	Core Pathogens & Diseases	252	97
10042	virus	1	Core Pathogens & Diseases	141	96
833	arthritis	1	Core Pathogens & Diseases	127	77
5620	mayaro virus	1	Core Pathogens & Diseases	121	71
828	arthralgia	1	Core Pathogens & Diseases	133	69
2521	dengue fever	1	Core Pathogens & Diseases	126	69
10303	yellow fever	1	Core Pathogens & Diseases	218	69
8329	sars-cov-2	1	Core Pathogens & Diseases	109	68
4750	infection	1	Core Pathogens & Diseases	101	63
2226	covid-19	1	Core Pathogens & Diseases	107	62
4771	infectious disease	1	Core Pathogens & Diseases	89	59
272	aedes aegypti	2	Transmission Vectors	973	646
289	aedes albopictus	2	Transmission Vectors	652	435
6008	mosquito	2	Transmission Vectors	722	396
261	aedes	2	Transmission Vectors	367	179
9795	vector	2	Transmission Vectors	181	94
9806	vector competence	2	Transmission Vectors	175	74
3272	epidemiology	3	Transmission Dynamics & Epidemic Characteristics	306	165
9841	vector-borne disease	3	Transmission Dynamics & Epidemic Characteristics	282	155
9057	surveillance	3	Transmission Dynamics & Epidemic Characteristics	223	100
6898	outbreak	3	Transmission Dynamics & Epidemic Characteristics	174	82
6094	mosquito-borne disease	3	Transmission Dynamics & Epidemic Characteristics	100	69
3247	epidemic	3	Transmission Dynamics & Epidemic Characteristics	132	63
9490	transmission	3	Transmission Dynamics & Epidemic Characteristics	141	62
1353	brazil	3	Transmission Dynamics & Epidemic Characteristics	99	57
4711	india	3	Transmission Dynamics & Epidemic Characteristics	101	57
2006	colombia	3	Transmission Dynamics & Epidemic Characteristics	110	50
8500	seroprevalence	3	Transmission Dynamics & Epidemic Characteristics	105	50
688	antiviral	4	Control Strategies & Interventions	272	178
9746	vaccine	4	Control Strategies & Interventions	244	151
9807	vector control	4	Control Strategies & Interventions	250	145
10259	wolbachia	4	Control Strategies & Interventions	203	110
7693	public health	4	Control Strategies & Interventions	162	84
4878	insecticide resistance	4	Control Strategies & Interventions	147	82
2630	diagnosis	4	Control Strategies & Interventions	94	59
6027	mosquito control	4	Control Strategies & Interventions	93	59
2633	diagnostic	4	Control Strategies & Interventions	92	50
1880	climate change	5	Influencing Factors & Host Response	206	94
5930	molecular docking	5	Influencing Factors & Host Response	56	54
4828	innate immunity	5	Influencing Factors & Host Response	79	50

## Sheet: fig6A edges
Source	Target	Type	Id	Label	Weight
261	272	Directed	0		4
261	289	Directed	1		2
261	462	Directed	2		4
261	688	Directed	3		2
261	771	Directed	4		49
261	828	Directed	5		4
261	1353	Directed	6		1
261	1668	Directed	7		36
261	1705	Directed	8		18
261	1880	Directed	9		4
261	2006	Directed	10		8
261	2226	Directed	11		1
261	2505	Directed	12		49
261	2521	Directed	13		2
261	2548	Directed	14		6
261	2633	Directed	15		1
261	3247	Directed	16		3
261	3272	Directed	17		5
261	3562	Directed	18		6
261	4711	Directed	19		2
261	4750	Directed	20		4
261	4828	Directed	21		2
261	4878	Directed	22		10
261	5509	Directed	23		2
261	6008	Directed	24		42
261	6027	Directed	25		6
261	6094	Directed	26		2
261	6898	Directed	27		1
261	7693	Directed	28		2
261	8500	Directed	29		2
261	9057	Directed	30		6
261	9490	Directed	31		7
261	9795	Directed	32		10
261	9806	Directed	33		5
261	9807	Directed	34		11
261	9841	Directed	35		9
261	10194	Directed	36		4
261	10259	Directed	37		8
261	10303	Directed	38		1
261	10321	Directed	39		14
261	10334	Directed	40		12
272	289	Directed	41		139
272	462	Directed	42		7
272	688	Directed	43		1
272	771	Directed	44		66
272	1353	Directed	45		4
272	1668	Directed	46		78
272	1705	Directed	47		45
272	1880	Directed	48		11
272	2006	Directed	49		8
272	2226	Directed	50		1
272	2505	Directed	51		120
272	2521	Directed	52		10
272	2548	Directed	53		28
272	2633	Directed	54		2
272	3247	Directed	55		3
272	3272	Directed	56		4
272	3562	Directed	57		8
272	4711	Directed	58		4
272	4750	Directed	59		1
272	4771	Directed	60		1
272	4828	Directed	61		3
272	4878	Directed	62		41
272	5509	Directed	63		1
272	5620	Directed	64		3
272	5930	Directed	65		7
272	6008	Directed	66		62
272	6027	Directed	67		20
272	6094	Directed	68		7
272	6898	Directed	69		3
272	7693	Directed	70		8
272	9057	Directed	71		16
272	9490	Directed	72		8
272	9746	Directed	73		1
272	9795	Directed	74		12
272	9806	Directed	75		27
272	9807	Directed	76		39
272	9841	Directed	77		17
272	10042	Directed	78		2
272	10194	Directed	79		1
272	10259	Directed	80		46
272	10303	Directed	81		14
272	10321	Directed	82		48
272	10334	Directed	83		42
289	462	Directed	84		2
289	771	Directed	85		38
289	828	Directed	86		1
289	833	Directed	87		2
289	1353	Directed	88		1
289	1668	Directed	89		85
289	1683	Directed	90		1
289	1705	Directed	91		31
289	1880	Directed	92		12
289	2006	Directed	93		1
289	2505	Directed	94		65
289	2521	Directed	95		5
289	2548	Directed	96		14
289	3247	Directed	97		2
289	3272	Directed	98		4
289	3562	Directed	99		2
289	4711	Directed	100		9
289	4750	Directed	101		2
289	4771	Directed	102		1
289	4878	Directed	103		21
289	5509	Directed	104		2
289	5620	Directed	105		2
289	6008	Directed	106		41
289	6027	Directed	107		5
289	6094	Directed	108		3
289	6898	Directed	109		4
289	7693	Directed	110		6
289	9057	Directed	111		10
289	9490	Directed	112		7
289	9795	Directed	113		13
289	9806	Directed	114		23
289	9807	Directed	115		24
289	9841	Directed	116		10
289	10042	Directed	117		3
289	10194	Directed	118		6
289	10259	Directed	119		17
289	10303	Directed	120		6
289	10321	Directed	121		16
289	10334	Directed	122		14
462	688	Directed	123		22
462	771	Directed	124		60
462	828	Directed	125		9
462	833	Directed	126		15
462	1353	Directed	127		1
462	1668	Directed	128		74
462	1683	Directed	129		8
462	1705	Directed	130		138
462	1880	Directed	131		2
462	2505	Directed	132		2
462	2548	Directed	133		5
462	2630	Directed	134		1
462	2633	Directed	135		3
462	3247	Directed	136		5
462	3272	Directed	137		7
462	3562	Directed	138		37
462	4711	Directed	139		1
462	4750	Directed	140		2
462	4771	Directed	141		1
462	4828	Directed	142		16
462	5509	Directed	143		1
462	5620	Directed	144		28
462	5930	Directed	145		1
462	6008	Directed	146		22
462	6094	Directed	147		1
462	6898	Directed	148		7
462	7693	Directed	149		2
462	8329	Directed	150		1
462	8500	Directed	151		2
462	9057	Directed	152		1
462	9490	Directed	153		4
462	9746	Directed	154		25
462	9795	Directed	155		3
462	9806	Directed	156		4
462	9841	Directed	157		7
462	10042	Directed	158		1
462	10194	Directed	159		2
462	10259	Directed	160		1
462	10303	Directed	161		1
462	10321	Directed	162		3
462	10334	Directed	163		4
688	771	Directed	164		25
688	828	Directed	165		2
688	833	Directed	166		2
688	1668	Directed	167		41
688	1683	Directed	168		3
688	1705	Directed	169		73
688	2226	Directed	170		6
688	2505	Directed	171		9
688	2548	Directed	172		16
688	3247	Directed	173		1
688	3562	Directed	174		4
688	4750	Directed	175		2
688	4771	Directed	176		2
688	5509	Directed	177		1
688	5620	Directed	178		8
688	5930	Directed	179		8
688	6008	Directed	180		2
688	7693	Directed	181		1
688	8329	Directed	182		7
688	9490	Directed	183		1
688	9746	Directed	184		6
688	9806	Directed	185		1
688	9807	Directed	186		1
688	10042	Directed	187		4
688	10321	Directed	188		6
688	10334	Directed	189		15
771	828	Directed	190		16
771	833	Directed	191		7
771	1353	Directed	192		13
771	1668	Directed	193		191
771	1683	Directed	194		12
771	1705	Directed	195		111
771	1880	Directed	196		17
771	2006	Directed	197		9
771	2226	Directed	198		3
771	2505	Directed	199		145
771	2521	Directed	200		8
771	2548	Directed	201		41
771	2630	Directed	202		12
771	2633	Directed	203		10
771	3247	Directed	204		18
771	3272	Directed	205		34
771	3562	Directed	206		43
771	4711	Directed	207		2
771	4750	Directed	208		10
771	4771	Directed	209		12
771	4828	Directed	210		7
771	4878	Directed	211		9
771	5509	Directed	212		15
771	5620	Directed	213		13
771	5930	Directed	214		1
771	6008	Directed	215		100
771	6027	Directed	216		3
771	6094	Directed	217		9
771	6898	Directed	218		16
771	7693	Directed	219		23
771	8329	Directed	220		2
771	8500	Directed	221		14
771	9057	Directed	222		20
771	9490	Directed	223		19
771	9746	Directed	224		17
771	9795	Directed	225		22
771	9806	Directed	226		29
771	9807	Directed	227		21
771	9841	Directed	228		19
771	10042	Directed	229		5
771	10194	Directed	230		32
771	10259	Directed	231		15
771	10303	Directed	232		19
771	10321	Directed	233		80
771	10334	Directed	234		64
828	833	Directed	235		13
828	1668	Directed	236		36
828	1683	Directed	237		7
828	1705	Directed	238		16
828	2006	Directed	239		3
828	2505	Directed	240		3
828	2548	Directed	241		1
828	3247	Directed	242		1
828	3272	Directed	243		1
828	4711	Directed	244		2
828	4750	Directed	245		2
828	5620	Directed	246		2
828	6008	Directed	247		3
828	7693	Directed	248		1
828	9057	Directed	249		1
828	9746	Directed	250		4
828	9841	Directed	251		1
828	10042	Directed	252		2
828	10194	Directed	253		1
828	10334	Directed	254		1
833	1668	Directed	255		33
833	1683	Directed	256		4
833	1705	Directed	257		17
833	2505	Directed	258		1
833	2630	Directed	259		2
833	3247	Directed	260		1
833	3272	Directed	261		3
833	4711	Directed	262		2
833	4750	Directed	263		4
833	4771	Directed	264		1
833	4828	Directed	265		2
833	5620	Directed	266		1
833	5930	Directed	267		1
833	6008	Directed	268		3
833	6898	Directed	269		1
833	9746	Directed	270		3
833	9806	Directed	271		1
833	9841	Directed	272		1
833	10042	Directed	273		6
833	10334	Directed	274		1
1353	1668	Directed	275		12
1353	1683	Directed	276		4
1353	1705	Directed	277		12
1353	2006	Directed	278		2
1353	2505	Directed	279		7
1353	2548	Directed	280		3
1353	3247	Directed	281		1
1353	3272	Directed	282		4
1353	3562	Directed	283		2
1353	4878	Directed	284		1
1353	6008	Directed	285		1
1353	6094	Directed	286		1
1353	6898	Directed	287		3
1353	7693	Directed	288		1
1353	9057	Directed	289		2
1353	9746	Directed	290		1
1353	9807	Directed	291		3
1353	10321	Directed	292		9
1353	10334	Directed	293		10
1668	1705	Directed	294		25
1668	1880	Directed	295		16
1668	2006	Directed	296		11
1668	2226	Directed	297		7
1668	2505	Directed	298		416
1668	2521	Directed	299		12
1668	2548	Directed	300		7
1668	2630	Directed	301		16
1668	2633	Directed	302		11
1668	3247	Directed	303		18
1668	3272	Directed	304		38
1668	3562	Directed	305		14
1668	4711	Directed	306		18
1668	4750	Directed	307		10
1668	4771	Directed	308		8
1668	4828	Directed	309		12
1668	4878	Directed	310		2
1668	5509	Directed	311		45
1668	5620	Directed	312		2
1668	5930	Directed	313		3
1668	6008	Directed	314		49
1668	6027	Directed	315		5
1668	6094	Directed	316		8
1668	6898	Directed	317		31
1668	7693	Directed	318		8
1668	8329	Directed	319		6
1668	8500	Directed	320		25
1668	9057	Directed	321		23
1668	9490	Directed	322		16
1668	9746	Directed	323		54
1668	9795	Directed	324		13
1668	9806	Directed	325		16
1668	9807	Directed	326		18
1668	9841	Directed	327		28
1668	10042	Directed	328		24
1668	10194	Directed	329		20
1668	10259	Directed	330		9
1668	10303	Directed	331		38
1668	10321	Directed	332		208
1668	10334	Directed	333		33
1683	1705	Directed	334		35
1683	2006	Directed	335		2
1683	2226	Directed	336		1
1683	2505	Directed	337		13
1683	2521	Directed	338		11
1683	2548	Directed	339		1
1683	3247	Directed	340		3
1683	3272	Directed	341		6
1683	4711	Directed	342		1
1683	5509	Directed	343		2
1683	5930	Directed	344		1
1683	6008	Directed	345		2
1683	6094	Directed	346		2
1683	6898	Directed	347		2
1683	7693	Directed	348		1
1683	8329	Directed	349		1
1683	9057	Directed	350		1
1683	9490	Directed	351		1
1683	10042	Directed	352		1
1683	10194	Directed	353		2
1683	10303	Directed	354		2
1683	10321	Directed	355		2
1683	10334	Directed	356		6
1705	1880	Directed	357		3
1705	2006	Directed	358		9
1705	2226	Directed	359		3
1705	2505	Directed	360		21
1705	2521	Directed	361		7
1705	2548	Directed	362		123
1705	2630	Directed	363		8
1705	2633	Directed	364		11
1705	3247	Directed	365		8
1705	3272	Directed	366		24
1705	3562	Directed	367		10
1705	4711	Directed	368		15
1705	4750	Directed	369		8
1705	4771	Directed	370		3
1705	4828	Directed	371		10
1705	4878	Directed	372		1
1705	5509	Directed	373		7
1705	5620	Directed	374		28
1705	5930	Directed	375		25
1705	6008	Directed	376		23
1705	6027	Directed	377		3
1705	6094	Directed	378		5
1705	6898	Directed	379		23
1705	7693	Directed	380		4
1705	8329	Directed	381		12
1705	8500	Directed	382		11
1705	9057	Directed	383		10
1705	9490	Directed	384		6
1705	9746	Directed	385		42
1705	9795	Directed	386		4
1705	9806	Directed	387		15
1705	9841	Directed	388		5
1705	10042	Directed	389		4
1705	10194	Directed	390		38
1705	10259	Directed	391		3
1705	10303	Directed	392		3
1705	10321	Directed	393		1
1705	10334	Directed	394		112
1880	2006	Directed	395		2
1880	2226	Directed	396		1
1880	2505	Directed	397		26
1880	2521	Directed	398		1
1880	2548	Directed	399		1
1880	3247	Directed	400		3
1880	3272	Directed	401		6
1880	3562	Directed	402		1
1880	4711	Directed	403		2
1880	4771	Directed	404		4
1880	5509	Directed	405		8
1880	6008	Directed	406		17
1880	6027	Directed	407		3
1880	6094	Directed	408		6
1880	6898	Directed	409		2
1880	7693	Directed	410		7
1880	9057	Directed	411		2
1880	9490	Directed	412		1
1880	9795	Directed	413		4
1880	9807	Directed	414		1
1880	9841	Directed	415		24
1880	10194	Directed	416		2
1880	10259	Directed	417		2
1880	10303	Directed	418		3
1880	10321	Directed	419		9
1880	10334	Directed	420		3
2006	2505	Directed	421		15
2006	2548	Directed	422		4
2006	2630	Directed	423		1
2006	3247	Directed	424		2
2006	3272	Directed	425		4
2006	3562	Directed	426		1
2006	4878	Directed	427		2
2006	6008	Directed	428		1
2006	6027	Directed	429		1
2006	7693	Directed	430		4
2006	8500	Directed	431		1
2006	9057	Directed	432		4
2006	9807	Directed	433		2
2006	9841	Directed	434		1
2006	10321	Directed	435		5
2006	10334	Directed	436		7
2226	2505	Directed	437		7
2226	2521	Directed	438		2
2226	2548	Directed	439		3
2226	2630	Directed	440		1
2226	2633	Directed	441		2
2226	3247	Directed	442		2
2226	3272	Directed	443		1
2226	3562	Directed	444		1
2226	4711	Directed	445		1
2226	4771	Directed	446		4
2226	4828	Directed	447		1
2226	5930	Directed	448		1
2226	6898	Directed	449		1
2226	7693	Directed	450		3
2226	8329	Directed	451		30
2226	9746	Directed	452		5
2226	9841	Directed	453		3
2226	10042	Directed	454		5
2226	10194	Directed	455		2
2226	10303	Directed	456		1
2226	10321	Directed	457		4
2226	10334	Directed	458		4
2505	2521	Directed	459		3
2505	2548	Directed	460		2
2505	2630	Directed	461		16
2505	2633	Directed	462		9
2505	3247	Directed	463		6
2505	3272	Directed	464		27
2505	3562	Directed	465		19
2505	4711	Directed	466		11
2505	4750	Directed	467		5
2505	4771	Directed	468		10
2505	4828	Directed	469		5
2505	4878	Directed	470		8
2505	5509	Directed	471		56
2505	5620	Directed	472		1
2505	5930	Directed	473		1
2505	6008	Directed	474		51
2505	6027	Directed	475		14
2505	6094	Directed	476		12
2505	6898	Directed	477		15
2505	7693	Directed	478		11
2505	8329	Directed	479		7
2505	8500	Directed	480		12
2505	9057	Directed	481		27
2505	9490	Directed	482		8
2505	9746	Directed	483		10
2505	9795	Directed	484		12
2505	9806	Directed	485		7
2505	9807	Directed	486		34
2505	9841	Directed	487		30
2505	10042	Directed	488		14
2505	10194	Directed	489		24
2505	10259	Directed	490		21
2505	10303	Directed	491		40
2505	10321	Directed	492		221
2505	10334	Directed	493		47
2521	2548	Directed	494		4
2521	3272	Directed	495		3
2521	3562	Directed	496		2
2521	4711	Directed	497		2
2521	4878	Directed	498		1
2521	5509	Directed	499		5
2521	6008	Directed	500		2
2521	6027	Directed	501		2
2521	6094	Directed	502		1
2521	6898	Directed	503		2
2521	8329	Directed	504		2
2521	9057	Directed	505		2
2521	9746	Directed	506		1
2521	9807	Directed	507		4
2521	9841	Directed	508		3
2521	10194	Directed	509		3
2521	10303	Directed	510		7
2521	10321	Directed	511		6
2521	10334	Directed	512		13
2548	2630	Directed	513		4
2548	3272	Directed	514		6
2548	3562	Directed	515		17
2548	4711	Directed	516		1
2548	4750	Directed	517		2
2548	4771	Directed	518		1
2548	5509	Directed	519		1
2548	5620	Directed	520		2
2548	5930	Directed	521		2
2548	6008	Directed	522		9
2548	6027	Directed	523		1
2548	6094	Directed	524		1
2548	6898	Directed	525		3
2548	7693	Directed	526		3
2548	8329	Directed	527		4
2548	8500	Directed	528		5
2548	9057	Directed	529		6
2548	9490	Directed	530		1
2548	9746	Directed	531		1
2548	9807	Directed	532		1
2548	9841	Directed	533		2
2548	10194	Directed	534		23
2548	10259	Directed	535		10
2548	10321	Directed	536		1
2548	10334	Directed	537		92
2630	3247	Directed	538		1
2630	3272	Directed	539		2
2630	3562	Directed	540		2
2630	4711	Directed	541		1
2630	4771	Directed	542		1
2630	5509	Directed	543		5
2630	6898	Directed	544		2
2630	7693	Directed	545		1
2630	9057	Directed	546		2
2630	9490	Directed	547		2
2630	9746	Directed	548		2
2630	9795	Directed	549		1
2630	10042	Directed	550		2
2630	10321	Directed	551		3
2630	10334	Directed	552		6
2633	3272	Directed	553		1
2633	3562	Directed	554		3
2633	4750	Directed	555		1
2633	4771	Directed	556		2
2633	4878	Directed	557		2
2633	5509	Directed	558		2
2633	5620	Directed	559		3
2633	6008	Directed	560		2
2633	8329	Directed	561		1
2633	9057	Directed	562		4
2633	9746	Directed	563		4
2633	9807	Directed	564		1
2633	10042	Directed	565		6
2633	10303	Directed	566		1
2633	10321	Directed	567		8
2633	10334	Directed	568		2
3247	3272	Directed	569		2
3247	3562	Directed	570		2
3247	4711	Directed	571		2
3247	4750	Directed	572		1
3247	4771	Directed	573		1
3247	5509	Directed	574		1
3247	6008	Directed	575		9
3247	6094	Directed	576		1
3247	6898	Directed	577		5
3247	7693	Directed	578		1
3247	8329	Directed	579		1
3247	8500	Directed	580		1
3247	9057	Directed	581		3
3247	9490	Directed	582		4
3247	9746	Directed	583		1
3247	9795	Directed	584		4
3247	9841	Directed	585		2
3247	10042	Directed	586		5
3247	10303	Directed	587		2
3247	10334	Directed	588		6
3272	3562	Directed	589		4
3272	4711	Directed	590		3
3272	4750	Directed	591		6
3272	4771	Directed	592		5
3272	5509	Directed	593		2
3272	5620	Directed	594		2
3272	6008	Directed	595		12
3272	6094	Directed	596		1
3272	6898	Directed	597		6
3272	7693	Directed	598		18
3272	8329	Directed	599		1
3272	8500	Directed	600		1
3272	9057	Directed	601		6
3272	9490	Directed	602		9
3272	9746	Directed	603		5
3272	9795	Directed	604		6
3272	9807	Directed	605		3
3272	9841	Directed	606		5
3272	10042	Directed	607		4
3272	10194	Directed	608		2
3272	10303	Directed	609		1
3272	10321	Directed	610		10
3272	10334	Directed	611		12
3562	4750	Directed	612		1
3562	4771	Directed	613		1
3562	4878	Directed	614		1
3562	5620	Directed	615		1
3562	6008	Directed	616		10
3562	6898	Directed	617		4
3562	7693	Directed	618		1
3562	8329	Directed	619		2
3562	8500	Directed	620		1
3562	9057	Directed	621		4
3562	9490	Directed	622		1
3562	9746	Directed	623		5
3562	9795	Directed	624		1
3562	9806	Directed	625		5
3562	9807	Directed	626		1
3562	9841	Directed	627		2
3562	10042	Directed	628		1
3562	10194	Directed	629		6
3562	10259	Directed	630		1
3562	10303	Directed	631		6
3562	10321	Directed	632		16
3562	10334	Directed	633		32
4711	4750	Directed	634		1
4711	4878	Directed	635		1
4711	5509	Directed	636		2
4711	6898	Directed	637		3
4711	7693	Directed	638		2
4711	8500	Directed	639		1
4711	9057	Directed	640		2
4711	9490	Directed	641		1
4711	9795	Directed	642		1
4711	9807	Directed	643		1
4711	9841	Directed	644		3
4711	10042	Directed	645		1
4711	10194	Directed	646		1
4711	10334	Directed	647		2
4750	4771	Directed	648		1
4750	4828	Directed	649		2
4750	4878	Directed	650		1
4750	6008	Directed	651		5
4750	7693	Directed	652		1
4750	9057	Directed	653		1
4750	9490	Directed	654		6
4750	9746	Directed	655		2
4750	9795	Directed	656		1
4750	9806	Directed	657		1
4750	10042	Directed	658		10
4750	10194	Directed	659		1
4750	10259	Directed	660		2
4750	10303	Directed	661		1
4750	10321	Directed	662		3
4750	10334	Directed	663		1
4771	5509	Directed	664		3
4771	6008	Directed	665		7
4771	7693	Directed	666		2
4771	8329	Directed	667		3
4771	8500	Directed	668		3
4771	9057	Directed	669		1
4771	9746	Directed	670		1
4771	9795	Directed	671		2
4771	9841	Directed	672		3
4771	10042	Directed	673		3
4771	10194	Directed	674		1
4771	10321	Directed	675		1
4828	5620	Directed	676		4
4828	6008	Directed	677		4
4828	9746	Directed	678		2
4828	10042	Directed	679		4
4828	10194	Directed	680		2
4828	10259	Directed	681		1
4828	10321	Directed	682		2
4878	6008	Directed	683		14
4878	6027	Directed	684		5
4878	6094	Directed	685		2
4878	9795	Directed	686		2
4878	9806	Directed	687		2
4878	9807	Directed	688		13
4878	9841	Directed	689		1
4878	10194	Directed	690		1
4878	10259	Directed	691		2
4878	10303	Directed	692		1
4878	10334	Directed	693		3
5509	6008	Directed	694		9
5509	6094	Directed	695		5
5509	8500	Directed	696		2
5509	9057	Directed	697		2
5509	9490	Directed	698		1
5509	9746	Directed	699		3
5509	9795	Directed	700		1
5509	9807	Directed	701		3
5509	9841	Directed	702		6
5509	10042	Directed	703		1
5509	10194	Directed	704		7
5509	10303	Directed	705		7
5509	10321	Directed	706		11
5509	10334	Directed	707		7
5620	6008	Directed	708		3
5620	6898	Directed	709		1
5620	7693	Directed	710		2
5620	9746	Directed	711		4
5620	9806	Directed	712		3
5620	9841	Directed	713		1
5620	10194	Directed	714		1
5620	10259	Directed	715		1
5620	10303	Directed	716		1
5620	10321	Directed	717		1
5620	10334	Directed	718		3
5930	6008	Directed	719		1
5930	8329	Directed	720		2
5930	9841	Directed	721		1
5930	10334	Directed	722		1
6008	6027	Directed	723		1
6008	6094	Directed	724		5
6008	6898	Directed	725		7
6008	7693	Directed	726		2
6008	8500	Directed	727		2
6008	9057	Directed	728		18
6008	9490	Directed	729		11
6008	9746	Directed	730		6
6008	9795	Directed	731		33
6008	9806	Directed	732		7
6008	9807	Directed	733		22
6008	9841	Directed	734		22
6008	10042	Directed	735		4
6008	10194	Directed	736		7
6008	10259	Directed	737		23
6008	10303	Directed	738		9
6008	10321	Directed	739		23
6008	10334	Directed	740		14
6027	6094	Directed	741		2
6027	7693	Directed	742		4
6027	9806	Directed	743		1
6027	9807	Directed	744		2
6027	9841	Directed	745		4
6027	10259	Directed	746		2
6027	10321	Directed	747		3
6027	10334	Directed	748		6
6094	6898	Directed	749		3
6094	7693	Directed	750		2
6094	9746	Directed	751		2
6094	9807	Directed	752		3
6094	9841	Directed	753		5
6094	10042	Directed	754		1
6094	10194	Directed	755		4
6094	10259	Directed	756		2
6094	10321	Directed	757		4
6898	7693	Directed	758		2
6898	8329	Directed	759		1
6898	9057	Directed	760		4
6898	9746	Directed	761		2
6898	9841	Directed	762		4
6898	10042	Directed	763		3
6898	10303	Directed	764		3
6898	10321	Directed	765		9
6898	10334	Directed	766		1
7693	8329	Directed	767		2
7693	8500	Directed	768		2
7693	9057	Directed	769		5
7693	9746	Directed	770		3
7693	9795	Directed	771		3
7693	9806	Directed	772		1
7693	9807	Directed	773		1
7693	9841	Directed	774		7
7693	10194	Directed	775		1
7693	10259	Directed	776		1
7693	10321	Directed	777		6
7693	10334	Directed	778		7
8329	9746	Directed	779		4
8329	10042	Directed	780		5
8329	10194	Directed	781		3
8329	10303	Directed	782		1
8329	10321	Directed	783		6
8329	10334	Directed	784		5
8500	9057	Directed	785		1
8500	9746	Directed	786		1
8500	9795	Directed	787		1
8500	9841	Directed	788		1
8500	10042	Directed	789		1
8500	10194	Directed	790		2
8500	10303	Directed	791		1
8500	10321	Directed	792		5
8500	10334	Directed	793		7
9057	9490	Directed	794		2
9057	9746	Directed	795		2
9057	9795	Directed	796		4
9057	9807	Directed	797		3
9057	9841	Directed	798		4
9057	10042	Directed	799		2
9057	10194	Directed	800		3
9057	10259	Directed	801		1
9057	10303	Directed	802		3
9057	10321	Directed	803		8
9057	10334	Directed	804		7
9490	9746	Directed	805		2
9490	9795	Directed	806		4
9490	9806	Directed	807		4
9490	9807	Directed	808		1
9490	10042	Directed	809		2
9490	10194	Directed	810		1
9490	10259	Directed	811		1
9490	10321	Directed	812		3
9490	10334	Directed	813		7
9746	9795	Directed	814		2
9746	9807	Directed	815		1
9746	9841	Directed	816		2
9746	10042	Directed	817		4
9746	10194	Directed	818		1
9746	10303	Directed	819		2
9746	10321	Directed	820		6
9746	10334	Directed	821		5
9795	9841	Directed	822		7
9795	10042	Directed	823		1
9795	10259	Directed	824		4
9795	10303	Directed	825		2
9795	10321	Directed	826		4
9795	10334	Directed	827		4
9806	9807	Directed	828		1
9806	9841	Directed	829		4
9806	10194	Directed	830		2
9806	10259	Directed	831		2
9806	10321	Directed	832		5
9806	10334	Directed	833		9
9807	9841	Directed	834		9
9807	10194	Directed	835		3
9807	10259	Directed	836		6
9807	10321	Directed	837		13
9807	10334	Directed	838		4
9841	10194	Directed	839		3
9841	10259	Directed	840		5
9841	10303	Directed	841		2
9841	10321	Directed	842		14
9841	10334	Directed	843		5
10042	10194	Directed	844		1
10042	10259	Directed	845		2
10042	10303	Directed	846		1
10042	10321	Directed	847		6
10194	10259	Directed	848		3
10194	10303	Directed	849		6
10194	10321	Directed	850		6
10194	10334	Directed	851		24
10259	10321	Directed	852		9
10259	10334	Directed	853		3
10303	10321	Directed	854		27
10303	10334	Directed	855		6

## Sheet: 2016-2025 keywords occurrance>1
clean_keywords	frequency
chikungunya	867
chikungunya virus	843
arbovirus	675
dengue	618
aedes aegypti	568
alphavirus	337
mosquito	331
zika virus	316
aedes albopictus	312
zika	304
dengue virus	194
antiviral	161
aedes	141
epidemiology	136
vector control	131
vector-borne disease	131
vaccine	129
flavivirus	104
chikungunya fever	94
wolbachia	94
malaria	86
vector	78
virus	78
surveillance	77
insecticide resistance	76
public health	75
climate change	71
west nile virus	70
mayaro virus	68
outbreak	68
sars-cov-2	68
mosquito-borne disease	65
covid-19	62
yellow fever	62
vector competence	59
brazil	55
dengue fever	55
mosquito control	55
infectious disease	53
diagnosis	51
arthralgia	50
arthritis	50
molecular docking	49
infection	48
microcephaly	46
seroprevalence	46
colombia	45
diagnostic	45
transmission	45
co-infection	43
culicidae	43
epidemic	43
interferon	39
asian tiger mosquito	38
coinfection	38
chikungunya virus (chikv)	37
encephalitis	37
innate immunity	37
pathogenesis	37
inflammation	36
larvicidal activity	36
insecticide	35
elisa	34
temperature	34
antiviral activity	33
emerging infectious disease	33
invasive specy	32
culex	31
culex quinquefasciatus	31
mathematical model	31
arbovirus infection	30
zikv	30
larvicide	29
phylogenetic analysis	29
cytokine	28
guillain-barre syndrome	28
india	28
natural product	28
pregnancy	28
ross river virus	28
phylogeny	27
sterile insect technique	27
biological control	26
evolution	26
neutralizing antibody	26
one health	26
serology	26
sindbis virus	26
yellow fever virus	26
essential oil	25
ovitrap	25
pyrethroid	25
africa	24
anophele	24
coronavirus	24
immune response	24
rna virus	24
treatment	24
vertical transmission	24
viral infection	24
child	23
immunity	23
mosquito-borne virus	23
nsp3	23
fever	22
mayaro	22
mexico	22
risk factor	22
systematic review	22
mosquito vector	21
neglected tropical disease	21
repellent	21
replication	21
viral replication	21
ebola	20
japanese encephalitis	20
kdr	20
larvicidal	20
mortality	20
spatial analysis	20
virus-like particle	20
antibody	19
disease vector	19
emerging disease	19
emerging virus	19
epitope	19
rt-pcr	19
arboviral disease	18
caribbean	18
distribution	18
dock	18
drug repurposing	18
indonesia	18
metagenomic	18
monoclonal antibody	18
prevention	18
antiviral agent	17
basic reproduction numb	17
clinical trial	17
europe	17
genotype	17
macrodomain	17
meta-analysis	17
molecular dynamic simulation	17
rheumatoid arthritis	17
zoonos	17
aedes mosquito	16
climate	16
invasive mosquito	16
latin america	16
machine learn	16
mutation	16
rt-qpcr	16
survival	16
drug discovery	15
hiv	15
inhibitor	15
molecular epidemiology	15
optimal control	15
prevalence	15
resistance	15
urbanization	15
zoonosis	15
adp-ribosylation	14
antiviral drug	14
blood safety	14
chronic pain	14
emergence	14
emerging infection	14
genetic diversity	14
host-pathogen interaction	14
molecular diagnosis	14
molecular dynamic	14
mosquito surveillance	14
mouse	14
oropouche virus	14
pakistan	14
rna interference	14
rna-seq	14
safety	14
transcriptomic	14
vectorial capacity	14
apoptosis	13
chikungunya infection	13
chikungunya virus infection	13
culex pipien	13
curcumin	13
denv	13
disease	13
french guiana	13
gene expression	13
japanese encephalitis virus	13
knowledge	13
microbiota	13
model	13
nsp1	13
phylogenetic	13
proteomic	13
togaviridae	13
travel	13
traveler	13
vector-borne	13
virome	13
virtual screen	13
virus-host interaction	13
zika virus infection	13
blood donor	12
capsid protein	12
detection	12
flavonoid	12
human	12
malaysia	12
maxent	12
microbiome	12
mouse model	12
nanoparticle	12
nsp2	12
population dynamic	12
pyriproxyfen	12
saliva	12
therapeutic	12
vaccine development	12
vector surveillance	12
west nile	12
acute febrile illness	11
ae	11
ae. aegypti	11
asia	11
autophagy	11
bacterium	11
control	11
ebola virus	11
emerge	11
entomological surveillance	11
gi	11
haplotype	11
kdr mutation	11
larva	11
next generation sequence	11
oviposition	11
pathogen	11
pcr	11
polymerase chain reaction	11
review	11
rna replication	11
scrub typhus	11
sit	11
tanzania	11
tick	11
uveitis	11
venezuelan equine encephalitis virus	11
adp-ribose	10
aedes japonicus	10
argentina	10
arthropod vector	10
arthropod-bear virus	10
bacillus thuringiensis	10
biocontrol	10
biomarker	10
blood transfusion	10
chloroquine	10
deltamethrin	10
eastern equine encephalitis virus	10
fitness	10
genetic	10
global stability	10
igg	10
immunoinformatic	10
insect-specific virus	10
jamaica	10
mechanism of action	10
methotrexate	10
microsatellite	10
mosquito-borne	10
neglected disease	10
neutralization	10
pandemic	10
pediatric	10
peptide	10
persistence	10
population genetic	10
pyrethroid resistance	10
risk assessment	10
serotype	10
silver nanoparticle	10
stability	10
temephos	10
thailand	10
transcriptome	10
travel medicine	10
traveller	10
tropical disease	10
viral arthritis	10
viremia	10
yellow fever mosquito	10
acetylcholinesterase	9
ae. albopictus	9
animal model	9
attitude	9
bangladesh	9
bat	9
bioassay	9
biodiversity	9
capsid	9
chikungunya disease	9
cross-reactivity	9
cytotoxicity	9
development	9
dna vaccine	9
febrile illness	9
genomic surveillance	9
glycoprotein	9
immunogenicity	9
infant	9
influenza	9
invasion	9
leishmaniasis	9
macrophage	9
mirna	9
nigeria	9
non-structural protein	9
o'nyong-nyong virus	9
replication complex	9
rift valley fever	9
risk	9
rnai	9
sensitivity	9
sensitivity analysis	9
sindbis	9
stress granule	9
trap	9
viral pathogenesis	9
virology	9
virus entry	9
aedes spp	8
antiviral response	8
bioinsecticide	8
cameroon	8
congenital infection	8
differential diagnosis	8
ecology	8
ecuador	8
entomology	8
envelope protein	8
epidemiological surveillance	8
flaviviridae	8
genomic	8
global health	8
global warm	8
green synthesis	8
hemorrhagic fever	8
histopathology	8
host factor	8
hydroxychloroquine	8
igm	8
integrate vector management	8
italy	8
mass spectrometry	8
md simulation	8
medicinal plant	8
metabolism	8
metabolomic	8
midgut	8
mitochondrial dna	8
molecular diagnostic	8
ns1	8
nsp2 protease	8
numerical simulation	8
polyarthralgia	8
population structure	8
practice	8
remote sense	8
rt-lamp	8
saudi arabia	8
semliki forest virus	8
sequence	8
sexual transmission	8
tiger mosquito	8
toxicity	8
usutu virus	8
viral load	8
virus detection	8
virus replication	8
aedes koreicus	7
aegypti	7
age	7
amazon	7
americas	7
anophele stephensi	7
antibody-dependent enhancement	7
antioxidant	7
antiviral therapy	7
arboviral infection	7
astrocyte	7
biosafety	7
biosensor	7
blood feed	7
breeding site	7
bunyavirus	7
central nervous system	7
citizen science	7
cohort	7
cohort study	7
communicable disease	7
congenital zika syndrome	7
ecsa genotype	7
entomopathogenic fungus	7
enveloped virus	7
epidemic model	7
favipiravir	7
immune respons	7
in silico	7
in vitro	7
inhibition	7
invasive mosquito specy	7
knockdown resistance	7
leptospira	7
meningitis	7
musculoskeletal	7
myelitis	7
nanotechnology	7
newborn	7
oxidative stress	7
pathology	7
plant extract	7
point-of-care	7
protease	7
puerto rico	7
rickettsia	7
rna	7
seasonality	7
sirna	7
stability analysis	7
superinfection exclusion	7
surface plasmon resonance	7
vietnam	7
viral disease	7
voltage-gate sodium channel	7
adaptation	6
aedes aegypti mosquito	6
aedes vittatus	6
aedes-borne disease	6
albopictus	6
aptamer	6
arbovirus vector	6
bioinformatic	6
blood meal	6
chemokine	6
cluster	6
co-circulation	6
community participation	6
complication	6
cuba	6
death	6
deep learn	6
dengue serotype	6
dengue vaccine	6
dft	6
diabete	6
diptera	6
disease control	6
disease transmission	6
dispersal	6
diversity	6
ecological niche model	6
egg	6
el nino	6
electron microscopy	6
entry inhibitor	6
enzyme	6
extrinsic incubation period	6
febrile	6
g3bp	6
gabon	6
genetic structure	6
germany	6
getah virus	6
glycosylation	6
immunopathology	6
import	6
infectious disease epidemiology	6
insect vector	6
insecticide susceptibility	6
lyapunov function	6
management	6
mate	6
measle	6
metabolic resistance	6
microarray	6
microbiology	6
migration	6
molecular detection	6
molecular model	6
mosquito larva	6
mosquito-borne viral disease	6
mozambique	6
neurologic manifestation	6
nicaragua	6
nonhuman primate	6
nucleic acid test	6
orthoflavivirus	6
pacific	6
pain	6
parasite	6
parp	6
permethrin	6
peru	6
phylogeography	6
phytochemical	6
population replacement	6
powassan virus	6
pregnant woman	6
public health surveillance	6
qsar	6
real-time pcr	6
rift valley fever virus	6
risk map	6
senegal	6
sudan	6
symptom	6
tem	6
transmission electron microscopy	6
tropical medicine	6
vaccination	6
vector biology	6
vector ecology	6
vector-borne virus	6
zika fever	6
zika virus (zikv)	6
acute encephalitis syndrome	5
adaptive mutation	5
aedes spp.	5
andrographolide	5
anti-viral	5
arbovirus transmission	5
attractant	5
autoimmunity	5
backward bifurcation	5
baculovirus	5
biochemistry	5
biopesticide	5
blood	5
bloodmeal	5
cd2ap	5
chikungunya (chikv)	5
chromatography	5
chronic arthralgia	5
chronic chikungunya arthritis	5
clinical feature	5
congenital abnormality	5
coumarin	5
culex tritaeniorhynchus	5
deet	5
democratic republic of the congo	5
dengue virus (denv)	5
density	5
disability	5
disease ecology	5
dissemination	5
drug	5
drug design	5
drug reposition	5
ecsa	5
eilat virus	5
electrochemical biosensor	5
endosymbiont	5
entry	5
environmental health	5
epidemic retinitis	5
epidemiological model	5
ethiopia	5
euphorbiaceae	5
fecundity	5
ferritin	5
filariasis	5
genetic control	5
genetic variation	5
hepatitis c virus	5
herpe simplex virus	5
honduras	5
host	5
host-virus interaction	5
immunohistochemistry	5
immunopathogenesis	5
immunosuppression	5
incidence	5
indian ocean lineage	5
infection rate	5
joint pain	5
kenya	5
lassa	5
leptospirosis	5
lipid	5
liposome	5
live attenuated vaccine	5
m	5
mayv	5
mers-cov	5
mrna vaccine	5
multiplex	5
mxra8	5
nanoemulsion	5
natural compound	5
neurological complication	5
neurovirulence	5
nf-kappa b	5
nonstructural protein	5
nonstructural protein 2	5
o'nyong-nyong	5
organophosphate	5
orthobunyavirus	5
overwinter	5
parameter estimation	5
pesticide	5
placenta	5
portugal	5
qpcr	5
rainfall	5
rapid test	5
rash	5
reactive oxygen specy	5
receptor	5
replicon	5
reporter virus	5
ribavirin	5
rio de janeiro	5
risk perception	5
sar	5
sentinel surveillance	5
simulation	5
southeast asia	5
spatial distribution	5
species distribution model	5
specificity	5
sri lanka	5
sterile insect technique (sit)	5
structural protein	5
suramin	5
susceptibility	5
symbiosis	5
synthesis	5
t cell	5
toll-like receptor	5
transfusion	5
transfusion-transmitted infection	5
translation	5
transmission risk	5
transovarial transmission	5
transplantation	5
type i interferon	5
uganda	5
unfold protein response	5
uniform persistence	5
united state	5
urban	5
urine	5
vero cell	5
vesicular stomatitis virus	5
viral	5
viral encephalitis	5
virus evolution	5
vla1553	5
west nile fever	5
zoonotic disease	5
a. aegypti	4
abundance	4
accuracy	4
activation	4
acute disseminate encephalomyelitis	4
adaptive immunity	4
adjuvant	4
admet	4
adulticide	4
antiviral assay	4
antiviral effect	4
arbovirus surveillance	4
arthritogenic	4
artificial intelligence	4
asian genotype	4
assembly	4
asymptomatic infection	4
atypical manifestation	4
awareness	4
b-cell epitope	4
basal lamina	4
behavior	4
bg-sentinel	4
bibliometric	4
bioactivity	4
biogent sentinel trap	4
biological activity	4
blood component	4
brain	4
breast milk	4
broad-spectrum antiviral	4
bti	4
burkina faso	4
c6/36	4
cap	4
cell death	4
central africa	4
cerebrospinal fluid	4
chagas disease	4
characterization	4
chikungunya vaccine	4
chikv infection	4
china	4
chronic	4
chronic arthritis	4
clinical manifestation	4
cost-effectiveness analysis	4
costa rica	4
crispr	4
cross-protection	4
crystal structure	4
curcuma longa	4
cysteine protease	4
cytochrome p450	4
cytoplasmic incompatibility	4
dengue infection	4
dengue mosquito	4
depression	4
developing country	4
dft study	4
disease burden	4
disease severity	4
dna barcoding	4
drug resistance	4
e2	4
early warn	4
eeev	4
efficacy	4
emerging arbovirus	4
emerging pathogen	4
endocytosis	4
envelope protein 2	4
enzyme-link immunosorbent assay	4
epitope prediction	4
feeding pattern	4
fertility	4
fitness cost	4
gc-m	4
gene drive	4
gene flow	4
geographical information system (gis)	4
geometric morphometric	4
gonotrophic cycle	4
guillain-barre	4
habitat characteristic	4
health	4
heparan sulfate	4
hepatitis e virus	4
high-throughput screen	4
histology	4
hyperpigmentation	4
identification	4
il-6	4
immunology	4
imported infection	4
in silico screen	4
incompatible insect technique	4
infectivity	4
influenza virus	4
insect	4
insecticidal activity	4
intrinsically disordered protein	4
iran	4
isothermal amplification	4
ixchiq	4
japan	4
joint	4
kinshasa	4
larval ecology	4
lectin	4
lineage	4
macro domain	4
malathion	4
male	4
mark-release-recapture	4
medicinal chemistry	4
microrna	4
migrant	4
mitochondrion	4
molecular	4
molecular surveillance	4
morphology	4
mosquito cell	4
mosquito ecology	4
mosquito monitor	4
mosquito repellent	4
mosquito trap	4
mosquito-borne arbovirus	4
multiplex real-time rt-pcr	4
nanobiotechnology	4
nanopore sequence	4
nat	4
neonate	4
neuron	4
neutrophil	4
ng	4
nipah	4
nmr	4
non-human primate	4
non-structural protein 2	4
o'nyong nyong virus	4
obesity	4
optic neuritis	4
optimization	4
oropouche	4
pacific island	4
panama	4
parvovirus b19	4
pathogen inactivation	4
pbo	4
plasmodium	4
plasmodium falciparum	4
point of care	4
point-of-care diagnostic	4
pool analysis	4
precipitation	4
prediction	4
predictor	4
protease inhibitor	4
protein	4
pupa	4
quality control	4
raby	4
random forest	4
real time rt-pcr	4
real-time rt-pcr	4
repellency	4
replicase	4
retinitis	4
reverse genetic	4
rheumatic	4
rna structure	4
rubella virus	4
satyrization	4
seasonal variation	4
secondary metabolite	4
serological test	4
severe dengue	4
silymarin	4
socioeconomic	4
socioeconomic factor	4
spatial model	4
spatial repellent	4
stationary distribution	4
sting	4
sulfonamide	4
superinfection	4
sylvatic	4
t cell epitope	4
terpene	4
thrombocytopenia	4
tire	4
transfer matrix method	4
transmission cycle	4
transmission dynamic	4
trap efficiency	4
traveling wave	4
tropic	4
ultrasound	4
una	4
vector mosquito	4
veev	4
venezuela	4
viral entry	4
virulence	4
virus bud	4
virus infection	4
virus transmission	4
walbb	4
yeast	4
zebrafish	4
16 rrna gene	3
ace2	3
acute infection	3
acute toxicity	3
adenovirus	3
adp ribosylation	3
aedes vexan	3
aedesaegypti	3
aerosol	3
alkaloid	3
amazon region	3
anophele gambiae	3
anti-chikv	3
anti-inflammatory	3
antibacterial	3
antibacterial activity	3
antibody detection	3
antimicrobial peptide	3
antiviral drug development	3
antiviral drug discovery	3
antiviral screen	3
aptasensor	3
arboviral transmission	3
arbovirosis	3
arthritogenic alphavirus	3
attraction	3
autoantibody	3
avian influenza	3
bali	3
barrier	3
bayesian analysis	3
bayesian inference	3
behaviour	3
benin	3
berberine	3
bibliometric analysis	3
bin1	3
bind	3
bioactive compound	3
biochemical assay	3
biology	3
blood-brain barrier	3
blood-feed	3
body size	3
botanical insecticide	3
breeding habitat	3
broad-spectrum	3
c57bl	3
c6/36 cell	3
cancer	3
carbon dioxide	3
carica papaya	3
case report	3
catechin	3
cell culture	3
cell-to-cell transmission	3
central african republic	3
central america	3
chik	3
chikungunya arthritis	3
chiroptera	3
chronic disease	3
classification	3
clinical diagnosis	3
coi	3
comorbidity	3
congenital	3
container	3
convolutional neural network	3
cross-neutralization	3
cynomolgus macaque	3
demography	3
dengue (denv)	3
dengue haemorrhagic fever	3
dengue hemorrhagic fever	3
denv2	3
development time	3
diagnostic test	3
direct-acting antiviral	3
disease map	3
disease outbreak	3
disease prevention	3
dominican republic	3
doxycycline	3
drosophila	3
drug development	3
drug screen	3
e1	3
early diagnosis	3
eco-friendly	3
ecosystem service	3
egcg	3
egg viability	3
eif4a	3
encephalopathy	3
endemic	3
endemicity	3
envelope 2	3
environment and public health	3
environmental change	3
environmental factor	3
environmental management	3
environmental variable	3
epidemic preparedness	3
epigenetic	3
eqa	3
etiology	3
exanthem	3
extinction	3
extracellular vesicle	3
extrinsic incubation temperature	3
fatigue	3
florida	3
fog compute	3
forecast	3
formulation	3
frailty	3
france	3
french polynesia	3
french west indy	3
gas chromatography-mass spectrometry	3
gene silence	3
general incidence rate	3
genome replication	3
genomic epidemiology	3
geographic distribution	3
global change	3
global distribution	3
globalization	3
graphene	3
grenada	3
guideline	3
gut microbiota	3
habitat	3
haemagogus	3
health belief model	3
health economic	3
hematophagous arthropod	3
hfmd	3
history	3
hiv-1	3
host-directed antiviral	3
host-seek	3
hotspot	3
hsp90	3
hsv	3
human immunodeficiency virus	3
human mobility	3
humidity	3
hydrophobic pocket	3
identifiability	3
igm elisa	3
il-17a	3
image	3
immune cell	3
immunoglobulin	3
immunotherapy	3
impact	3
importation	3
imported disease	3
in silico analysis	3
in vivo	3
infestation	3
influenza a virus	3
innate immune evasion	3
insect control	3
insect repellent	3
integrate mosquito management	3
interferon-stimulated gene	3
intervention	3
intradermal	3
invasive	3
invasiveness	3
isg	3
island	3
ivermectin	3
jeddah	3
juvenile hormone	3
kap survey	3
kedougou	3
la crosse virus	3
laboratory diagnosis	3
land use	3
larval competition	3
latency	3
lc50	3
lentiviral vector	3
life history trait	3
life table	3
live-attenuated	3
local adaptation	3
longevity	3
loop-mediate isothermal amplification	3
lyme	3
madagascar	3
magnetic resonance image	3
mauritania	3
mayaro virus (mayv)	3
measle virus	3
meningoencephalitis	3
mesenchymal stem cell	3
metagenomic analysis	3
metallic nanoparticle	3
metamorphosis	3
metastasis	3
mhealth	3
microclimate	3
microorganism	3
molecular biology	3
molecular characterization	3
molecular test	3
molecular virology	3
monkeypox	3
monoterpene	3
mosquito abundance	3
mosquito larvicidal activity	3
mrna	3
multiplex pcr	3
musculoskeletal pain	3
mva	3
myalgia	3
myositis	3
nanopore	3
natural extract	3
necrosis	3
network pharmacology	3
neuroinvasive	3
neurological	3
neurological disorder	3
neurological manifestation	3
new jersey	3
new record	3
nitazoxanide	3
non-target organism	3
northeast brazil	3
nsp2 cysteine protease	3
nsp4	3
nucleoside analogue	3
object detection	3
occurrence	3
odorant receptor	3
older adult	3
olfaction	3
oral	3
ovary	3
ovicidal	3
palmitoylation	3
paraguay	3
paratransgenesis	3
pathogenicity	3
patient	3
phenylpropanoid	3
philippine	3
phosphorylation	3
photonic crystal	3
plant-borne larvicide	3
plasmodium vivax	3
plus-strand rna virus	3
polyamine	3
polymorphism	3
post-fever retinitis	3
powassan	3
preclinical	3
protein expression	3
protein kinase c	3
protein-protein interaction	3
proteome	3
purification	3
quality of life	3
quantitative pcr	3
r-0	3
recombinase polymerase amplification	3
recovery	3
reproduction	3
reproduction numb	3
republic of the congo	3
research	3
respiratory syncytial virus	3
reunion island	3
rhabdomyolysis	3
rheumatic disease	3
rickettsios	3
rna bind	3
rna package	3
rna synthesis	3
rnaseq	3
rocky mountain spotted fever	3
ross river	3
rotavirus	3
rubella	3
rural	3
salivary gland	3
sandfly	3
seaweed	3
seizure	3
sem	3
semliki forest	3
sensor	3
seroepidemiology	3
serosurvey	3
sh3kbp1	3
shape-map	3
silicon	3
single nucleotide polymorphism	3
skin manifestation	3
sleep	3
snp	3
southeastern senegal	3
spain	3
sub-saharan africa	3
sublethal effect	3
survey	3
sustainability	3
synovitis	3
t-cell	3
taiwan	3
temporal	3
tenosynovitis	3
tgf-beta	3
tick-borne disease	3
time delay	3
tnf	3
tnf-alpha	3
toll pathway	3
traditional medicine	3
transcription	3
transcription inhibition	3
transfusion-transmission	3
transgenic mosquito	3
transverse myelitis	3
travel-relate illness	3
travel-relate infection	3
triazolopyrimidine	3
tuberculosis	3
ubiquitination	3
uk	3
urban area	3
urban environment	3
usa	3
vaccine candidate	3
validation	3
venezuelan equine encephalitis	3
viral anterior uveitis	3
viral isolation	3
viral persistence	3
viral protein	3
viral rna replication	3
viral transmission	3
virus assembly	3
virus discovery	3
virus isolation	3
virus-like particle vaccine	3
vlp	3
vsv	3
vulnerability	3
weather	3
west africa	3
west nile virus (wnv)	3
whole-genome sequence	3
wing length	3
yaounde	3
3 ' utr	2
34k2 salivary protein	2
6j	2
a129 mouse	2
aag-2	2
aag2 cell	2
acetylsalicylic acid	2
achyranthe aspera	2
acrylamide	2
activity pattern	2
acute kidney injury	2
acute undifferentiated fever	2
acyclovir	2
aedes cretinus	2
aedes formosus	2
aedes geniculatus	2
aedes japonicus japonicus	2
aedes scutellaris	2
aedes sp.	2
aedes vector	2
aedes-borne virus	2
aedesalbopictus	2
aery albopictus	2
aetiology	2
afar region	2
ago trap	2
algorithm	2
alkaline phosphatase	2
alpha-mangostin	2
alphavirus chikungunya	2
alphavirus replication	2
altitude	2
amazonia	2
america	2
amplification	2
andaman nicobar island	2
andrographis paniculata	2
animal reservoir	2
ankle	2
anophele subpictus	2
anphevirus	2
antagonist	2
anthropology	2
anti-virus	2
anticancer	2
anticholinesterase	2
antifungal	2
antiviral action	2
antiviral compound	2
antiviral design	2
antiviral respons	2
antiviral strategy	2
antiviral treatment	2
approximate bayesian computation	2
arbidol	2
arbovirology	2
arbovirus diagnostic	2
arboviruse vector	2
arthropod	2
arthropod-bear	2
arthropod-bear disease	2
asian bush mosquito	2
asian lineage	2
assam	2
atovaquone	2
attachment factor	2
attenuation	2
austria	2
auto-dissemination	2
autocidal gravid ovitrap	2
autodissemination	2
autoimmune disease	2
bacillus thuringiensis subsp. israelensis	2
bacterial community	2
baculovirus expression	2
baicalein	2
barmah forest virus	2
basic reproductive numb	2
bath immersion	2
bayesian	2
bayesian model	2
behaviour change	2
benefit	2
benzothiazole	2
bifurcation	2
bifurcation analysis	2
binjari virus	2
biocontainment	2
biodegradation	2
biomaterial	2
biotechnology	2
bioweapon	2
bite midge	2
bite rate	2
blood donation	2
blood donor screen	2
blood meal digestion	2
blood meal source	2
bone erosion	2
boost sit	2
broad spectrum	2
bud	2
build environment	2
bunyavirale	2
burden	2
cambodia	2
carbamate	2
cardiac involvement	2
cardiovascular	2
caribbean region	2
cationic (q) paper	2
cd81	2
cellular pathway	2
central	2
cepi	2
cerrado	2
chemical control	2
chikv antibody	2
chikv: chikungunya virus	2
chimeric virus	2
chimpanzee adenovirus	2
cholesterol	2
chondrocyte	2
chronic inflammation	2
chronic sequela	2
circular dichroism	2
climate variability	2
climatic factor	2
climatic variable	2
clinical	2
clinical aspect	2
clinical form	2
clinical medicine	2
clinical outcome	2
clinical presentation	2
cloud compute	2
cluster-randomize control trial	2
cmv	2
co-detection	2
co-transmission	2
coevolution	2
cognitive function	2
cold hardiness	2
colorectal cancer	2
commercialization	2
communication	2
community	2
compartmental model	2
computational biology	2
concanavalin a	2
concurrent infection	2
confocal microscopy	2
conidium	2
consensus	2
container habitat	2
container mosquito	2
control strategy	2
copper compound	2
cordoba city	2
cost of illness	2
covalent inhibitor	2
cox1	2
crimean-congo hemorrhagic fever virus	2
critical case	2
croatia	2
cross-sectional study	2
cross-sectional survey	2
cryo-electron microscopy	2
cryo-em	2
culex flavivirus	2
culex mosquito	2
culex theileri	2
culiseta	2
cultivable bacterium	2
curacao	2
curcuminoid	2
cyber-physical system	2
cysteine proteas	2
cytochrome p450 monooxygenas	2
cytomegalovirus	2
cytopathic	2
cytopathic effect	2
cytoskeleton	2
daily survival	2
danio rerio	2
daphnia magna	2
data augmentation	2
database	2
dc-sign	2
decision tree	2
decision-make	2
deforestation	2
delay	2
dengue vector	2
dengue viral infection	2
densovirus	2
denv-2	2
desert	2
desiccation resistance	2
detoxification	2
detoxification metabolism	2
diagnostic accuracy	2
diapause	2
diflubenzuron	2
disease progression	2
disease resolution	2
disease risk	2
diterpene	2
dna extraction	2
domestication	2
double-strand rna	2
drc	2
drought	2
drug candidate	2
drug delivery	2
dsrna	2
dynamic model	2
e1 gene	2
e2 envelope protein	2
e2 protein	2
early-warn system	2
east	2
east africa	2
ebolavirus	2
echinocandin	2
ecological factor	2
ecological study	2
ecological variation	2
economic	2
economic cost	2
efficiency analysis	2
egg production	2
eip	2
electrochemical impedance spectroscopy	2
electron tomography	2
elimination	2
elizabethkingia	2
emergency department	2
emergent arbovirus	2
emerging viral infection	2
encephalomyelitis	2
endemic disease	2
endogenous viral element	2
endothelium	2
enso	2
enterovirus	2
enterovirus 71	2
entomo-virological surveillance	2
entomological indice	2
entomological survey	2
entomopathogenic nematode	2
entropy	2
envelope	2
envelope glycoprotein	2
environment	2
environmental risk	2
environmental suitability	2
enzootic	2
enzyme-link immunosorbent assay (elisa)	2
equine	2
establishment	2
esterase	2
eugenol	2
excess death	2
existence and uniqueness	2
experimental evolution	2
exposure	2
expression	2
expression platform	2
external quality assessment	2
extract	2
extreme event	2
extreme weather	2
fabaceae	2
fatal cas	2
fda approve	2
febrile jaundice	2
feed behavior	2
female	2
fetus	2
fibroblast	2
field evaluation	2
fiji	2
finite element method	2
first record	2
flavivirus infection	2
flexible substrate	2
fluctuate temperature	2
fluorescence	2
fluorescence read-out	2
fluorescence spectroscopy	2
fmrp	2
fret assay	2
fungus	2
furin	2
fusion protein	2
future	2
fxr1	2
fxr2	2
g3bp1	2
g3bp2	2
gene therapy	2
genetic algorithm	2
genetic polymorphism	2
genome sequence	2
genomic monitor	2
genotoxicity	2
geographic information system	2
geographical information system	2
geosentinel	2
geospatial analysis	2
girgensohnine analogue	2
global virus network	2
glycolysis	2
glycosaminoglycan	2
granzyme a	2
green synthesized nanoparticle	2
grp78	2
guadeloupe	2
guanylyltransferase	2
habitat suitability	2
haemorrhagic fever	2
haiti	2
halofuginone	2
hand-foot-and-mouth disease	2
hatch	2
health education	2
health inequality	2
health knowledge, attitudes, practice	2
health science	2
heat inactivation	2
hemagglutination inhibition assay	2
hematology	2
hematophagous behavior	2
hepatitis	2
hepatitis virus	2
herbal medicine	2
herd immunity	2
herpe	2
herpesvirus	2
heterologous expression	2
hla	2
homology model	2
hopf bifurcation	2
hospitalization	2
host immune response	2
host range	2
host response	2
host-target antiviral	2
host-targeted antiviral	2
htlv-1	2
hub gene	2
human health	2
human microglia	2
human skin fibroblast	2
humoral response	2
igg elisa	2
igm antibody	2
iit	2
il-10	2
imidacloprid	2
immigrant	2
immune escape	2
immune evasion	2
immune regulation	2
immunization	2
immunoassay	2
immunochromatography	2
immunodiagnostic	2
immunofluorescence assay	2
immunoglobulin be	2
immunology and infection	2
immunomodulation	2
immunomodulator	2
imported cas	2
imported febrile illness	2
in vitro validation	2
in vivo image	2
in vivo validation	2
inactivated chikungunya virus	2
inactivation	2
indole alkaloid	2
indoor	2
induce sterility	2
infected mosquito	2
infection kinetic	2
infection route	2
infectious clone	2
inflammatory arthritis	2
influenza a	2
infrastructure	2
innate immune response	2
insect production	2
insect rear	2
insect specific virus	2
insect-specific flavivirus	2
insecticide toxicity	2
integrative analysis	2
intensive care	2
interferon stimulated gene	2
interleukin 27	2
internalization	2
international collaboration	2
international travel	2
internet of thing (iot)	2
introduction	2
introduction pathway	2
invasion reproductive numb	2
ir3535	2
irak1	2
iron	2
irradiation	2
isatin	2
issue 126	2
isv	2
italian outbreak	2
itraconazole	2
jambi	2
jamestown canyon virus	2
jh	2
joint swell	2
kaba sura kudineer	2
kaempferol	2
kap	2
karnataka	2
kidney transplantation	2
kinetic	2
kir channel	2
kr-h1	2
kyasanur forest disease	2
laboratory	2
laboratory condition	2
laboratory preparedness	2
lambda-cyhalothrin	2
land cover	2
landscape	2
landscape genetic	2
lao pdr	2
larval control	2
larval habitat	2
larvicidal efficacy	2
lasalle' invariance principle	2
lassa fever	2
lateral flow	2
lateral flow assay	2
lateral flow detection	2
lc-m	2
lc90	2
legume seed	2
life cycle	2
live	2
live image	2
live virus vaccine	2
lncrna	2
long-term	2
loop mediate isothermal amplification	2
low temperature	2
low- and middle-income country	2
luminex	2
lyapunov stability	2
lyapunov theory	2
lycorine	2
lyme disease	2
lymphatic filariasis	2
lyophilization	2
lysinibacillus sphaericus	2
maharashtra	2
malaria prevention	2
male mosquito	2
mapk	2
marine natural product	2
mass rear	2
mass-rear	2
mathematical epidemiology	2
maximum entropy	2
mayaro fever	2
mcherry	2
measle vector	2
mechanism	2
medical virology	2
medicine	2
mediterranean	2
melanoma	2
melioidosis	2
membrane fusion	2
membrane rearrangement	2
mentha spicata	2
mer	2
merr	2
meta-analys	2
metabarcoding	2
metabolic	2
metapopulation model	2
metavirome analysis	2
methyltransferase	2
mexico city	2
micafungin	2
miconia albican	2
microalgae	2
microcephalia	2
microfluidic	2
micronucleus	2
microplastic	2
micrornas	2
microsphere immunoassay	2
microtomography	2
midgut enzyme	2
military personnel	2
mirnas	2
misdiagnosis	2
mixed method	2
mm	2
mm-gbsa	2
mobile app	2
mobile phone	2
model reduction	2
modify sticky ovitrap	2
modify vaccinia ankara	2
molecular clock analysis	2
molecular docking study	2
molecular mimicry	2
molecular technique	2
monitor	2
mono-adp-ribosylhydrolase	2
mosquito bear disease control	2
mosquito bionomic	2
mosquito borne disease	2
mosquito dynamic	2
mosquito management	2
mosquito saliva	2
mosquito virome	2
mosquito-borne infection	2
mosquito-only flavivirus	2
mosquitocidal	2
mosquitrap	2
mountain	2
mprep	2
mri	2
mrna cap	2
mrna-sequence	2
mtdna	2
multiplex assay	2
multiplex rt-pcr	2
multiplexed isothermal amplification	2
multiplexing	2
multivariate calibration	2
musculoskeletal disorder	2
mutagenesis	2
mv-chik	2
myanmar	2
myelopathy	2
myocarditis	2
nanocomposite	2
nanosynthesis	2
nanovaccine	2
nap1l1	2
naphthoquinone	2
natural larvicide	2
natural repellent	2
nd4	2
negative stain	2
negevirus	2
neonatal encephalopathy	2
neonatal outcome	2
neonatal sepsis	2
neopterin	2
network	2
neuroepidemiology	2
neuroimaging	2
neuroinflammation	2
neuroinvasive disease	2
neurological disease	2
neurology	2
neurotropic	2
neurotropism	2
neutralization assay	2
neutralization test	2
neutralization tests	2
new zealand	2
niche model	2
nicotine	2
nipah virus	2
nirv	2
nitric oxide	2
nk cell	2
nmr spectroscopy	2
non-structural protein 1	2
non-structural protein 3	2
nonlinear incidence rate	2
nonstructural protein 1	2
north america	2
northwest ethiopia	2
noscapine	2
novel small-molecule antiviral	2
ns1 antigen	2
ns1 protein	2
nsp3 of chikv	2
nsp3 protease	2
nuisance	2
nutrition	2
occupational health	2
ocular manifestation	2
odisha	2
oil palm	2
old world alphavirus	2
ontogeny	2
optical coherence tomography angiography	2
oropouche fever	2
osteoarthritis	2
osteoblast	2
osteoclastogenesis	2
outbreak investigation	2
outcome	2
outline	2
overexpression	2
oviposition deterrent	2
oviposition trap	2
oxindole	2
p38	2
p38 mapk	2
paper analytic device	2
paralysis	2
patent	2
patent landscape	2
pathogen reduction	2
pathogen reduction technology	2
pathogen transmission	2
pathophysiology	2
pattern recognition receptor	2
pericyte	2
perinatal	2
pernambuco	2
persistent arthralgia	2
persistent arthritis	2
persistent infection	2
personal protection	2
pest control	2
phage display	2
pharmacology	2
phenotypic screen	2
phenuiviridae	2
phosphatidylethanolamine	2
phosphatidylserine	2
photodynamic inactivation	2
photodynamic therapy	2
photolarvicidal	2
photorhabdus	2
photorhabdus luminescen	2
photosensitization	2
photosensitizer	2
physicochemical property	2
physiology	2
phytocompound	2
phytosterol	2
piperonyl butoxide	2
pirna	2
plant	2
plant essential oil	2
plaque assay	2
plasma	2
platelet	2
pneumonia	2
policy	2
political ecology	2
polyamine metabolism	2
polymerase	2
polyprotein	2
population suppression	2
positive selection	2
poverty	2
poxvirus	2
predation	2
pregnancy complication	2
pregnancy outcome	2
prnt	2
pro-inflammatory response	2
productivity	2
prognosis	2
prophylaxis	2
protection	2
protein disulfide isomerase	2
protein phosphorylation	2
pseudotyped virus	2
pseudotyping	2
pseudovirus	2
public health emergency of international concern	2
public health risk	2
punjab	2
pupicidal	2
push-pull strategy	2
qrt-pcr	2
quality	2
quantum dot	2
r-0 model	2
range expansion	2
rapid diagnosis	2
rapid diagnostic test	2
rdrp	2
rdt	2
re-emergence	2
reaction-diffusion system	2
recombinant protein	2
recombinant vaccines	2
recombinant virus	2
recombinase polymerase amplification (rpa)	2
recombination	2
refractive index	2
relative humidity	2
replication cycle	2
republic of congo	2
repurposing	2
reservoir	2
resistance management	2
respiratory virus	2
retinal vasculitis	2
retinopathy	2
return traveler	2
reverse-transcription pcr	2
rhabdoviridae	2
rhabdovirus	2
rheumatic manifestation	2
rheumatology	2
riboflavin	2
ricinus communis	2
ridl	2
rift valley fever virus (rvfv)	2
rig-i	2
rna interference (rnai)	2
rna polymeras	2
rna secondary structure	2
rna seq	2
rna-bind protein	2
rna-sequence	2
roc analysis	2
rrt-pcr	2
s-nitrosylation	2
sabah	2
sabinene	2
salmonid alphavirus	2
sarawak	2
sars-cov	2
sars-cov2	2
sax	2
scale up	2
score	2
secondary structure	2
selection pressure	2
selenium	2
selex	2
sensitivity and specificity	2
sentinel	2
seroconversion	2
serodiagnosis	2
seroepidemiologic study	2
serologic test	2
serological	2
serological diagnosis	2
seropositivity	2
serratia marcescen	2
serum	2
severe acute respiratory syndrome coronavirus	2
severe acute respiratory syndrome coronavirus 2	2
sex ratio	2
[truncated: 159 more rows]

## Sheet: fig6B core pathogens & diseases
keyword	cluster	frequency
alphavirus	Arboviruses	337
arbovirus	Arboviruses	675
flavivirus	Arboviruses	104
west nile virus	Arboviruses	70
yellow fever	Arboviruses	62
mayaro virus	Arboviruses	68
dengue	Dengue	618
dengue fever	Dengue	55
dengue virus	Dengue	194
chikungunya	Chikungunya	867
chikungunya fever	Chikungunya	94
chikungunya virus	Chikungunya	843
zika	Zika	304
zika virus	Zika	316
sars-cov-2	COVID-19	68
covid-19	COVID-19	62
malaria	Other Infectious Diseases	86
virus	Other Infectious Diseases	78
infection	Other Infectious Diseases	48
infectious disease	Other Infectious Diseases	53

## Sheet: fig6C control strategies & inte
keyword	cluster	frequency
antiviral	Antiviral	161
diagnosis	Diagnosis/Diagnostic	51
diagnostic	Diagnosis/Diagnostic	45
insecticide resistance	Insecticide resistance	76
vector control	Mosquito/Vector control	131
mosquito control	Mosquito/Vector control	55
vaccine	Vaccine	129
wolbachia	Wolbachia	94
public health	Public health	75
