# Supplementary material for: Resurgent threat in a changing climate: A 20-year bibliometric analysis of global Chikungunya research evolution and pandemic preparedness
Source: PLoS Negl Trop Dis. 2026 Feb 23;20(2):e0013959. doi: 10.1371/journal.pntd.0013959 (PMC12945310; doi:10.1371/journal.pntd.0013959)
Supplement: S7 Table — (XLSX) [file pntd.0013959.s008.xlsx]

## Sheet: vaccine group
keyword	cluster	cluster name	frequency
chikungunya vaccine	1	Vaccine composition and types	4
chimpanzee adenovirus	1	Vaccine composition and types	2
dengue vaccine	1	Vaccine composition and types	6
dna vaccine	1	Vaccine composition and types	9
ixchiq	1	Vaccine composition and types	4
live attenuated vaccine	1	Vaccine composition and types	5
mrna vaccine	1	Vaccine composition and types	5
subunit vaccine	1	Vaccine composition and types	2
vaccine	1	Vaccine composition and types	129
vaccine candidate	1	Vaccine composition and types	3
virus-like particle vaccine	1	Vaccine composition and types	3
vla1553	1	Vaccine composition and types	5
vaccine development	2	Vaccine Research and Development and Production	12
drug discovery	2	Vaccine Research and Development and Production	15
drug development	2	Vaccine Research and Development and Production	3
drug repurposing	2	Vaccine Research and Development and Production	18
preclinical	2	Vaccine Research and Development and Production	3
epitope	2	Vaccine Research and Development and Production	19
t cell epitope	2	Vaccine Research and Development and Production	4
epitope prediction	2	Vaccine Research and Development and Production	4
drug design	2	Vaccine Research and Development and Production	5
high-throughput screen	2	Vaccine Research and Development and Production	4
virtual screen	2	Vaccine Research and Development and Production	13
recombinant protein	2	Vaccine Research and Development and Production	2
monoclonal antibody	2	Vaccine Research and Development and Production	18
reverse genetic	2	Vaccine Research and Development and Production	4
immunogenicity	3	Immune Mechanisms and Evaluation	9
antibody	3	Immune Mechanisms and Evaluation	19
neutralizing antibody	3	Immune Mechanisms and Evaluation	26
immunity	3	Immune Mechanisms and Evaluation	23
immune response	3	Immune Mechanisms and Evaluation	24
innate immunity	3	Immune Mechanisms and Evaluation	37
igg	3	Immune Mechanisms and Evaluation	10
igm	3	Immune Mechanisms and Evaluation	8
serology	3	Immune Mechanisms and Evaluation	26
seroconversion	3	Immune Mechanisms and Evaluation	2
seroprevalence	3	Immune Mechanisms and Evaluation	46
interferon	3	Immune Mechanisms and Evaluation	39
il-6	3	Immune Mechanisms and Evaluation	4
adjuvant	3	Immune Mechanisms and Evaluation	4
pathogenesis	3	Immune Mechanisms and Evaluation	37
virology	3	Immune Mechanisms and Evaluation	9
animal model	3	Immune Mechanisms and Evaluation	9
mouse model	3	Immune Mechanisms and Evaluation	12
host immune response	3	Immune Mechanisms and Evaluation	2
cytokine	3	Immune Mechanisms and Evaluation	28
immunopathology	3	Immune Mechanisms and Evaluation	6
autoimmunity	3	Immune Mechanisms and Evaluation	5
clinical trial	4	Clinical Trials and Evaluation	17
efficacy	4	Clinical Trials and Evaluation	4
safety	4	Clinical Trials and Evaluation	14
vaccine safety	4	Clinical Trials and Evaluation	2
diagnosis	4	Clinical Trials and Evaluation	51
diagnostic	4	Clinical Trials and Evaluation	45
prophylaxis	4	Clinical Trials and Evaluation	2
treatment	4	Clinical Trials and Evaluation	24
biomarker	4	Clinical Trials and Evaluation	10
meta-analysis	4	Clinical Trials and Evaluation	17
systematic review	4	Clinical Trials and Evaluation	22
vaccination	5	Public Health Applications and Epidemiology	6
immunization	5	Public Health Applications and Epidemiology	2
public health	5	Public Health Applications and Epidemiology	75
prevention	5	Public Health Applications and Epidemiology	18
outbreak	5	Public Health Applications and Epidemiology	68
epidemic	5	Public Health Applications and Epidemiology	43
pandemic	5	Public Health Applications and Epidemiology	10
surveillance	5	Public Health Applications and Epidemiology	77
vector control	5	Public Health Applications and Epidemiology	131
risk factor	5	Public Health Applications and Epidemiology	22
public health surveillance	5	Public Health Applications and Epidemiology	6
epidemiology	5	Public Health Applications and Epidemiology	136
one health	5	Public Health Applications and Epidemiology	26
global health	5	Public Health Applications and Epidemiology	8
health education	5	Public Health Applications and Epidemiology	2
