# Supplementary material for: Resurgent threat in a changing climate: A 20-year bibliometric analysis of global Chikungunya research evolution and pandemic preparedness
Source: PLoS Negl Trop Dis. 2026 Feb 23;20(2):e0013959. doi: 10.1371/journal.pntd.0013959 (PMC12945310; doi:10.1371/journal.pntd.0013959)
Supplement: S8 Table — (XLSX) [file pntd.0013959.s009.xlsx]

## Sheet: public health group
keyword	cluster	cluster name	frequency
awareness	1	Disease Surveillance and Risk Assessment	4
blood safety	1	Disease Surveillance and Risk Assessment	14
citizen science	1	Disease Surveillance and Risk Assessment	7
epidemiological surveillance	1	Disease Surveillance and Risk Assessment	8
entomological surveillance	1	Disease Surveillance and Risk Assessment	11
model	1	Disease Surveillance and Risk Assessment	13
monitor	1	Disease Surveillance and Risk Assessment	2
public health surveillance	1	Disease Surveillance and Risk Assessment	6
public health risk	1	Disease Surveillance and Risk Assessment	2
risk	1	Disease Surveillance and Risk Assessment	9
risk assessment	1	Disease Surveillance and Risk Assessment	10
risk factor	1	Disease Surveillance and Risk Assessment	22
sentinel surveillance	1	Disease Surveillance and Risk Assessment	5
spatial analysis	1	Disease Surveillance and Risk Assessment	20
surveillance	1	Disease Surveillance and Risk Assessment	77
travel medicine	1	Disease Surveillance and Risk Assessment	10
vector surveillance	1	Disease Surveillance and Risk Assessment	12
vulnerability	1	Disease Surveillance and Risk Assessment	3
clinical trial	2	Disease Prevention and Control	17
control	2	Disease Prevention and Control	11
disease control	2	Disease Prevention and Control	6
disease prevention	2	Disease Prevention and Control	3
guideline	2	Disease Prevention and Control	3
health economic	2	Disease Prevention and Control	3
immunization	2	Disease Prevention and Control	2
integrate vector management	2	Disease Prevention and Control	8
intervention	2	Disease Prevention and Control	3
management	2	Disease Prevention and Control	6
mosquito control	2	Disease Prevention and Control	55
policy	2	Disease Prevention and Control	2
prevention	2	Disease Prevention and Control	18
treatment	2	Disease Prevention and Control	24
vaccination	2	Disease Prevention and Control	6
vaccine	2	Disease Prevention and Control	129
vaccine development	2	Disease Prevention and Control	12
vector control	2	Disease Prevention and Control	131
emerging infectious disease	3	Emergency Response and Crisis Management	33
epidemic	3	Emergency Response and Crisis Management	43
epidemic model	3	Emergency Response and Crisis Management	7
epidemic preparedness	3	Emergency Response and Crisis Management	3
outbreak	3	Emergency Response and Crisis Management	68
outbreak investigation	3	Emergency Response and Crisis Management	2
pandemic	3	Emergency Response and Crisis Management	10
practice	3	Emergency Response and Crisis Management	8
public health emergency of international concern	3	Emergency Response and Crisis Management	2
community participation	4	Health Systems and Global Eco-Health	6
environment and public health	4	Health Systems and Global Eco-Health	3
environmental health	4	Health Systems and Global Eco-Health	5
health belief model	4	Health Systems and Global Eco-Health	3
health education	4	Health Systems and Global Eco-Health	2
health inequality	4	Health Systems and Global Eco-Health	2
health science	4	Health Systems and Global Eco-Health	2
human health	4	Health Systems and Global Eco-Health	2
public health	4	Health Systems and Global Eco-Health	75
willingness to pay	4	Health Systems and Global Eco-Health	2
epidemiology	4	Health Systems and Global Eco-Health	136
global health	4	Health Systems and Global Eco-Health	8
one health	4	Health Systems and Global Eco-Health	26
vector-borne disease	4	Health Systems and Global Eco-Health	131
zoonosis	4	Health Systems and Global Eco-Health	15
zoonotic disease	4	Health Systems and Global Eco-Health	5
