# Supplementary material for: Resurgent threat in a changing climate: A 20-year bibliometric analysis of global Chikungunya research evolution and pandemic preparedness
Source: PLoS Negl Trop Dis. 2026 Feb 23;20(2):e0013959. doi: 10.1371/journal.pntd.0013959 (PMC12945310; doi:10.1371/journal.pntd.0013959)
Supplement: S9 Table — (XLSX) [file pntd.0013959.s010.xlsx]

## Sheet: My EndNote Library
Document Type	Author(translation)	Year	Title(translation)	Journal(translation)	Volume	Issue	Pages	Publication Date	ISSN	DOI	Other	Keywords(translation)	Abstract(translation)	Remarks(translation)	Source	Author Affiliation(translation)	Author (english)	Title (english)	Funding(translation)	Language
Journal Article	Sun Jing; Fang Yuansheng; Pang Mingfan; Ji Hanran; Wu Jiewen; Yang Xinping; Zhao Qing; Teng Daijun; Sun Yating; Qi Xiaopeng	2025	Global Infectious Disease Event Risk Assessment for December 2024	Disease Surveillance	40	1	11–14		1003-9961	10.3784/jbjc.202501200035		Global Infectious Diseases	Objective To monitor global infectious disease events occurring outside of China in December 2024, and to evaluate the risk of importation to our country and the risk of overseas travel. Methods Using various sources of internet open source intelligence information, event-based monitoring was conducted on infectious diseases of focus, and the risk matrix method was adopted to integrate disease, c…		https://d.wanfangdata.com.cn/periodical/ChVQZXJpb2RpY2FsQ0hJMjAyNTA2MjISDWpiamMyMDI1MDEwMDYaCGlvcWx3Nm8z	Chinese Center for Disease Control and Prevention	Jing Sun; Yuansheng Fang; Mingfan Pang; Hanran Ji; Jiewen Wu; Xinping Yang; Qing Zhao; Daijun Teng; Yating Sun; Xiaopeng Qi		Beijing Wanfang Data Co., Ltd. Fund Project:	chi
Journal Article	Han Hui; Wu Bo; Zhou Qi	2025	Overview of Global Infectious Disease Outbreaks in December 2024	Disease Surveillance	40	1	45753	20250520	1003-9961			Novel coronavirus infection Monkeypox Lassa fever Human infection with H5N1 avian influenza Acute respiratory infection with malaria	In December 2024, a total of 70 infectious diseases were monitored globally, affecting 236 countries and regions. Apart from influenza, the top five infectious diseases in terms of the number of countries and regions affected areNovel coronavirus infection (236), Monkeypox (127), Dengue fever (34), Cholera (28), and Measles (22). The top five infectious diseases in terms of case fatality rate are…			China Customs Science and Technology Research Center, Beijing 100026		Summary of global surveillance data of infectious diseases in December 2024	0
Journal Article	Sun Yating; Yang Xinping; Fang Yuan-sheng; Pang Mingfan; Ji Hanran; Wu Jiewen; Zhao Qing; Teng Daijun; Sun Jing; Qi Xiaopeng	2025	Risk Assessment of Global Infectious Disease Events in January 2025	Disease Surveillance	40	2	161–164		1003-9961	10.3784/jbjc.202502200113		Global infectious diseases Event monitoring Risk assessment Open source intelligence	Objective To monitor global infectious disease events occurring outside China in January 2025 and assess the risk of importation and overseas travel risk to our country. Methods Using various sources of internet open source intelligence information, event-based monitoring was conducted on infectious diseases of focus, and the risk matrix method was adopted to integrate disease, country, and event…		https://d.wanfangdata.com.cn/periodical/ChVQZXJpb2RpY2FsQ0hJMjAyNTA2MjISDWpiamMyMDI1MDIwMDYaCGlvcWx3Nm8z	Chinese Center for Disease Control and Prevention	Yating Sun; Xinping Yang; Yuansheng Fang; Mingfan Pang; Hanran Ji; Jiewen Wu; Qing Zhao; Daijun Teng; Jing Sun; Xiaopeng Qi		Beijing Wanfang Data Co., Ltd. Funded Project:	chi
Journal Article	Ji Hanran; Fang Yuansheng; Sun Yating; Yang Xinping; Pang Mingfan; Wu Jiewen; Zhao Qing; Teng Daijun; Sun Jing; Qi Xiaopeng	2025	Risk Assessment of Global Infectious Disease Events in March 2025	Disease Surveillance	40	4	421–425		1003-9961	10.3784/jbjc.202504210283		Global infectious disease Event monitoring Risk assessment Open-source intelligence	Objective To monitor global infectious disease events occurring outside of China in March 2025, and to assess the risk of importation and overseas travel risk to our country. Method Using various sources of internet open source intelligence information, event-based monitoring was conducted on key infectious diseases, and the risk matrix method was adopted. From two dimensions of the likelihood of…		https://d.wanfangdata.com.cn/periodical/ChVQZXJpb2RpY2FsQ0hJMjAyNTA2MjISDWpiamMyMDI1MDQwMDYaCGlvcWx3Nm8z	Chinese Center for Disease Control and Prevention	Hanran Ji; Yuansheng Fang; Yating Sun; Xinping Yang; Mingfan Pang; Jiewen Wu; Qing Zhao; Daijun Teng; Jing Sun; Xiaopeng Qi		Beijing Wanfang Data Co., Ltd. Funded Project:	chi
Journal Article	Feng Yuting; Pang Mingfan; Ji Hanran; Fang Yuan-sheng; Sun Yating; Yang Xinping; Wu Jiewen; Zhao Qing; Teng Daijun; Sun Jing; Qi Xiaopeng	2025	Risk Assessment of Global Infectious Disease Events in April 2025	Disease Surveillance	40	5	561–565		1003-9961	10.3784/jbjc.202505190371		Global infectious disease Event monitoring Risk assessment Open-source intelligence	Objective To monitor global infectious disease events occurring outside China in April 2025 and assess the risk of importation and overseas travel risk to our country. Method Using various sources of internet open source intelligence information, event-based monitoring was conducted on key infectious diseases, and the risk matrix method was used to integrate disease, national and event-specific i…		https://d.wanfangdata.com.cn/periodical/ChVQZXJpb2RpY2FsQ0hJMjAyNTA2MjISDWpiamMyMDI1MDUwMDUaCGlvcWx3Nm8z	Chinese Center for Disease Control and Prevention	Yuting Feng; Mingfan Pang; Hanran Ji; Yuansheng Fang; Yating Sun; Xinping Yang; Jiewen Wu; Qing Zhao; Daijun Teng; Jing Sun; Xiaopeng Qi		Beijing Wanfang Data Co., Ltd. Funded Project:	chi
Journal Article	Zhao Qing; Pang Mingfan; Ji Hanran; Fang Yuansheng; Yang Xinping; Wu Jiewen; Sun Jing; Sun Yating; Teng Daijun; Feng Yuting; Qi Xiaopeng	2025	Risk Assessment of Global Infectious Disease Events in May 2025	Disease Surveillance	40	6	704–707		1003-9961	10.3784/jbjc.202506160452		Global infectious disease Event monitoring Risk assessment Open-source intelligence	Objective To monitor global infectious disease events occurring outside China in May 2025, and to assess the risk of importation and overseas travel risks to our country. Method Using internet open source intelligence information from various sources, event-based monitoring of key infectious diseases is carried out, and the risk matrix method is adopted. From the two dimensions of transmission po…		https://d.wanfangdata.com.cn/periodical/ChVQZXJpb2RpY2FsQ0hJMjAyNTA2MjISDWpiamMyMDI1MDYwMDUaCGlvcWx3Nm8z	Chinese Center for Disease Control and Prevention	Qing Zhao; Mingfan Pang; Hanran Ji; Yuansheng Fang; Xinping Yang; Jiewen Wu; Jing Sun; Yating Sun; Daijun Teng; Yuting Feng; Xiaopeng Qi		Beijing Wanfang Data Co., Ltd. Funded Project:	chi
Journal Article	Fu Fan; Li Huan; Jia Leili	2025	How to Prevent Mosquito-Borne Diseases During Field Training	PLA Health Journal		4	19		1000-9701			0	During field exercises, military personnel often face complex and ever-changing natural environments, among which the threat of arboviral diseases cannot be ignored. According to some data in 2023, the incidence of arboviral diseases during field training was 4.7 times higher than that during camp training. From malaria in the southwest jungle to the fever with thrombocytopenia syndrome (new tick…		https://d.wanfangdata.com.cn/periodical/ChVQZXJpb2RpY2FsQ0hJMjAyNTA2MjISDmpmamprMjAyNTA0MDE0Gghpb3FsdzZvMw%3D%3D	0			Beijing Wanfang Data Co., Ltd. Funded Project:	chi
Journal Article	Wu Yushan; Li Ji; Huang Hehai; Xu Shuli; Li Shuyan; Guo Guoqiang; Hu Qiansheng; Wang Yong	2025	Risk Assessment of Mosquito-Borne Disease Transmission in a Certain Forest Park, Shenzhen	Journal of Tropical Medicine	25	5	696–700		1672-3619	10.3969/j.issn.1672-3619.2025.05.022		Forest park Mosquito-borne infectious diseases Population Density	Objective Monitoring the mosquito population, density, and seasonal changes in a forest park in Shenzhen in 2019, assessing the risk of mosquito-borne disease transmission in the area, and providing a scientific basis and reference for optimizing the public health prevention and control system of urban ecological parks and for formulating health emergency plans for large-scale events. Method Usin…		https://d.wanfangdata.com.cn/periodical/ChVQZXJpb2RpY2FsQ0hJMjAyNTA2MjISD3JkeXh6ejIwMjUwNTAyMhoIaW9xbHc2bzM%3D	Public Health Service Center of Baoan District, Shenzhen Department of Occupational and Environmental Health, School of Public Health, Sun Yat-sen University	W. U. Yushan; L. I. Ji; Huang Hehai; X. U. Shuli; L. I. Shuyan; G. U. O. Guoqiang; H. U. Qiansheng; Wang Yong		Beijing Wanfang Data Co., Ltd. Funded Project:440306241173100400106: Funding for the National Joint Research Center for High-Quality Development of Grassroots Public Health; 2021a1515012539: General Project of Guangdong Natural Science Foundation; 20180403100612561: Shenzhen Bao'an District Science and Technology Plan Basic Research Project	chi
Journal Article	Mao Ruikun; Tang Li; Peng Xiaofang; Deng Xiaoling; Liu Zheng; Ke Changwen	2025	Epidemic Trends and Prevention of Major Mosquito-Borne Diseases in the Context of Globalization	Modern Preventive Medicine	52	10	1729–1734,1741		1003-8507	10.20043/j.cnki.MPM.202412470		Globalization Mosquito-borne infectious diseases Epidemiological characteristics Human and animal pathogens Control	The major mosquito-borne infectious diseases prevalent worldwide fall into two categories. The first category is caused by **anthroponotic pathogens** with a human–mosquito–human transmission cycle, including malaria, dengue, chikungunya, Zika, and yellow fever. These diseases are mainly endemic in tropical and subtropical regions. The second category is caused by **zoonotic pathogens** with a mo…		https://d.wanfangdata.com.cn/periodical/ChVQZXJpb2RpY2FsQ0hJMjAyNTA2MjISD3hkeWZ5eDIwMjUxMDAwMRoIaW9xbHc2bzM%3D	Guangdong Provincial Center for Disease Control and Prevention	M. A. O. Rui-kun; Tang Li; Peng Xiao-fang; Deng Xiao-ling; L. I. U. Zheng; K. E. Chang-wen		Beijing Wanfang Data Co., Ltd. Funded Project:0620220104: Guangdong Health Platform Scientific and Technological Innovation Talent Project; 2023b1212010010: Guangdong Provincial Science and Technology Plan Project; b2023032: Guangdong Provincial Medical Science and Technology Research Fund Project	chi
Journal Article	0	2025	Announcement on the Publication of the Monitoring Infectious Disease Catalogue	Chinese Journal of Viral Diseases	15	1	87		2095-0136			0	In accordance with the relevant provisions of the Frontier Health and Quarantine Law of the People's Republic of China revised on June 28, 2024, the catalog of monitored infectious diseases is hereby announced and shall come into force on January 1, 2025. This notice is hereby given. Catalog of Monitored Infectious Diseases: COVID-19, AIDS, novel influenza A in humans, measles, epidemic hemorrhag…		https://d.wanfangdata.com.cn/periodical/ChVQZXJpb2RpY2FsQ0hJMjAyNTA2MjISEHpnYmRienoyMDI1MDEwMTgaCGlvcWx3Nm8z	0			Beijing Wanfang Data Co., Ltd. Funded Project:	chi
Journal Article	Han Baihui; Liu Jun; Wu Ke; Huang Chenming; Jiang Xiaohong; Sun Yuchun; Qi Xiao	2025	Analysis of the Epidemiological Characteristics of Exotic Mosquito-Borne Diseases in Chaoyang District, Beijing from 2013 to 2022	Chinese Journal of Frontier Health and Quarantine	48	2	169–173		1004-9770	10.16408/j.1004-9770.2025.02.015		Imported cases Vector-borne infectious diseases Epidemiological characteristics	Objective To analyze the characteristics of imported vector-borne infectious disease cases in Chaoyang District, Beijing from 2013 to 2022, and to provide references for the prevention and control of imported vector-borne infectious diseases. Methods Surveillance data and demographic data on vector-borne infectious diseases in Chaoyang District, Beijing from 2013 to 2022 were obtained from the Ch…		https://d.wanfangdata.com.cn/periodical/ChVQZXJpb2RpY2FsQ0hJMjAyNTA2MjISE3pnZ2p3c2p5enoyMDI1MDIwMTcaCGlvcWx3Nm8z	Chaoyang District Center for Disease Control and Prevention, Beijing Jilin University Xiamen University	H. A. N. Baihui; L. I. U. Jun; W. U. Ke; Huang Chenming; Jiang Xiaohong; S. U. N. Yuchun; Q. I. Xiao		Beijing Wanfang Data Co., Ltd. Funded Project::Beijing Municipal Key Project for Major Epidemic Prevention and Control	chi
Journal Article	Feng Yun; Zhang Hailin	2025	Advances in Epidemiology and Etiological Biology of Chikungunya Fever in China	China Tropical Medicine	25	5	582–587		1009-9727	10.13604/j.cnki.46-1064/r.2025.05.09		Chikungunya fever Chikungunya virus Epidemiological characteristics Pathogen biology Vector biology	Chikungunya fever is widely prevalent in global tropical and subtropical regions. In the past 20 years, it has become increasingly severe in the Indian Ocean region, South Asia, and Southeast Asia, leading to at least 16 provinces (municipalities, autonomous regions) in our country experiencing imported cases. Among these, local outbreaks occurred in Guangdong, Zhejiang, and Yunnan provinces. The…		https://d.wanfangdata.com.cn/periodical/ChVQZXJpb2RpY2FsQ0hJMjAyNTA2MjISD3pncmR5eDIwMjUwNTAwORoIaW9xbHc2bzM%3D	Yunnan Institute for Endemic Disease Control and Prevention	Feng Yun; Zhang Hailin		Beijing Wanfang Data Co., Ltd. Fund Project: No.XDYC-MY-2022-0074: Yunnan Xingdian Talent Support Program Famous Doctor Project	chi
Journal Article	Cai Liping; Nie Guoa; Zhang Rong; Sun Lixin; Yang Qinggui	2025	A Brief Discussion on Oropouche Fever and Its Port Health Control Measures	China Sanitation Insecticide Equipment	31	1	113–116		1671-2781	10.19821/j.1671-2781.2025.01.025		Oropouche fever Virus Port Prevention and control	Recently, outbreaks of Oropouche fever have occurred in many parts of the world. The early clinical manifestations of infected individuals are similar to those of dengue fever, Zika virus disease, and chikungunya fever, making it difficult to distinguish and posing challenges for timely diagnosis and implementation of relevant prevention and control measures. The virus's transmission vector is wi…		https://d.wanfangdata.com.cn/periodical/ChVQZXJpb2RpY2FsQ0hJMjAyNTA2MjISEXpod3NzY3l4MjAyNTAxMDI2Gghpb3FsdzZvMw%3D%3D	Jiangsu International Travel Healthcare Center	C. A. I. Liping; N. I. E. Guoai; Zhang Rong; S. U. N. Lixin; Yang Qinggui		Beijing Wanfang Data Co., Ltd. Funded Project:2018zx10101003-002-003: National Science and Technology Major Project	chi
Journal Article	Liu Tiezhu; Li Jiandong	2024	Is Oropouche Fever a Potential Global Health Security Threat?	Virologica Sinica	40	5	1105–1110		1000-8721	10.13242/j.cnki.bingduxuebao.004586		Oropouche fever Etiology Epidemiological characteristics Diagnostic methods	Oropouche fever is a viral disease transmitted by the bite of arthropods. It continues to spread in Central and South America, becoming a significant public health issue in the region. The early clinical manifestations in infected individuals are similar to those of dengue fever, Zika virus disease, chikungunya fever, and other arboviral diseases, making it difficult to differentiate and diagnose…		https://d.wanfangdata.com.cn/periodical/ChVQZXJpb2RpY2FsQ0hJMjAyNTA2MjISDWJkeGIyMDI0MDUwMTkaCGlvcWx3Nm8z	National Key Laboratory for Infectious Disease Etiology Surveillance, Early Warning and Intelligent Decision-Making	L. I. U. Tiezhu; L. I. Jiandong		Beijing Wanfang Data Co., Ltd. Fund Project:	chi
Journal Article	Wang Di; Chi Xiaoni; Huang Zishan; Yao Yizhen; Lin Yi; Hu Jianxiong; Liu Tao; Ma Wenjun; He Guanhao	2024	Research Progress on the Impact of High Temperatures and Drought Events on Infectious Diseases	Environmental and Occupational Medicine	41	8	925–933		2095-9982	10.11836/jeom24068		Climate change High temperature Drought Compound events Infectious diseases	Climate change has become an indisputable fact, with the frequency and intensity of extreme weather events such as high temperatures and droughts increasing, significantly affecting public health. This review systematically collected 87 relevant domestic and international studies from 2000 to 2023, classified by transmission routes, and reviewed the research progress on the impact of high tempera…		https://d.wanfangdata.com.cn/periodical/ChVQZXJpb2RpY2FsQ0hJMjAyNTA2MjISDWxkeXgyMDI0MDgwMTUaCGlvcWx3Nm8z	School of Mathematics and Computational Science, Guilin University of Electronic Technology/Guangxi Colleges and Universities Key Laboratory of Data Analysis and Computation; School of Basic Medicine and Public Health, Jinan University/Key Laboratory of Viral Pathogenesis and Prevention and Control, Ministry of Education	Wang Di; C. H. I. Xiaoni; Huang Zishan; Y. A. O. Yizhen; L. I. N. Yi; H. U. Jianxiong; L. I. U. Tao; M. A. Wenjun; H. E. Guanhao		Beijing Wanfang Data Co., Ltd. Fund Projects: 42075173: National Natural Science Foundation of China; 42275187: National Natural Science Foundation of China; 2023-2026; 2022qnrcoo1: Youth Talent Promotion Project of the China Association for Science and Technology; 12361064: National Natural Science Foundation of China; : Viral Pathogenesis; 2023vppc-r03: Open Fund of the Key Laboratory of the Mi…	chi
Journal Article	Zhao Danni; Li Huachang; Zhang Hanju; Shi Jing; Guo Jiwen; Yang Li; Deng Wei; Du Qingyun; Guo Xiaofang	2024	Analysis of Dengue Virus, Chikungunya Virus, and Zika Virus Infections in Fever Cases in Gengma County, Yunnan Province in 2019	Disease Surveillance	39	6	711–717		1003-9961	10.3784/jbjc.202305040194		Arbovirus Dengue virus Chikungunya virus Zika virus Evolutionary analysis Gengma County	Objective To investigate the types of arboviruses infecting fever cases in the Lancang County of Lincang City, Yunnan Province on the China-Myanmar border in 2019, and retrospectively analyze their epidemiological and etiological characteristics to provide a scientific basis for the early diagnosis and prevention and control of arboviral diseases in the region. Methods Fever case information from…		https://d.wanfangdata.com.cn/periodical/ChVQZXJpb2RpY2FsQ0hJMjAyNTA2MjISDWpiamMyMDI0MDYwMTEaCGlvcWx3Nm8z	Lincang Center for Disease Control and Prevention; Gengma County Center for Disease Control and Prevention; Yunnan Institute of Parasitic Diseases	Danni Zhao; Huachang Li; Hanju Zhang; Jing Shi; Jiwen Guo; Li Yang; Wei Deng; Qingyun Du; Xiaofang Guo		Beijing Wanfang Data Co., Ltd. Fund Project:	chi
Journal Article	Fang Yuan-sheng; Pang Mingfan; Wu Jiewen; Ji Hanran; Yang Xinping; Zhao Qing; Teng Daijun; Sun Jing; Sun Yating; Qi Xiaopeng	2024	Risk Assessment of Global Infectious Disease Events in October 2024	Disease Surveillance	39	11	1395–1398		1003-9961	10.3784/jbjc.202411240676		Global Infectious Diseases Event Monitoring Risk Assessment Open Source Intelligence	Objective To monitor global infectious disease events occurring outside of China in October 2024, and to assess the risk of importation to our country and the risks for overseas travel. Method Utilizing internet open source intelligence information from multiple sources, event-based monitoring was conducted for the infectious diseases of focus. The risk matrix method was employed, integrating dis…		https://d.wanfangdata.com.cn/periodical/ChVQZXJpb2RpY2FsQ0hJMjAyNTA2MjISDWpiamMyMDI0MTEwMDUaCGlvcWx3Nm8z	Chinese Center for Disease Control and Prevention	Yuansheng Fang; Mingfan Pang; Jiewen Wu; Hanran Ji; Xinping Yang; Qing Zhao; Daijun Teng; Jing Sun; Yating Sun; Xiaopeng Qi		Beijing Wanfang Data Co., Ltd. Fund Project:	chi
Journal Article	Han Hui; Wu Bo; Zhou Qi; Song Yueqian	2024	Judgment and Analysis of Global Infectious Disease Outbreaks in October 2024	Disease Surveillance	39	11	1388-1390	20250520	1003-9961			Novel coronavirus infection Monkeypox Marburg virus disease Malaria Dengue Fever	In October 2024, a total of 69 infectious diseases were monitored globally, affecting 236 countries and regions. Apart from influenza, the top five infectious diseases in terms of the number of countries and regions affected are novel coronavirus infection (236), monkeypox (123), dengue fever (30), measles (26), and cholera (22). The top five infectious diseases by fatality rate are human infecti…			China Customs Science and Technology Research Center, Beijing 100026, China		Summary of global surveillance data of infectious diseases in October 2024	0
Journal Article	Teng Daijun; Fang Yuan-sheng; Pang Mingfan; Ji Hanran; Wu Jiewen; Yang Xinping; Zhao Qing; Sun Jing; Sun Yating; Qi Xiaopeng	2024	Risk Assessment of Global Infectious Disease Events in November 2024	Disease Surveillance	39	12	1541–1545		1003-9961	10.3784/jbjc.202412180725		Global Infectious Diseases Event Monitoring Risk Assessment Open Source Intelligence	Objective To monitor global infectious disease events occurring outside of China in November 2024 and assess the risk of importation to our country and the risks for overseas travel. Method Utilizing internet open-source intelligence information from various sources, event-based monitoring was conducted for key infectious diseases, and the risk matrix method was applied, integrating disease, coun…		https://d.wanfangdata.com.cn/periodical/ChVQZXJpb2RpY2FsQ0hJMjAyNTA2MjISDWpiamMyMDI0MTIwMDUaCGlvcWx3Nm8z	Chinese Center for Disease Control and Prevention	Daijun Teng; Yuansheng Fang; Mingfan Pang; Hanran Ji; Jiewen Wu; Xinping Yang; Qing Zhao; Jing Sun; Yating Sun; Xiaopeng Qi		Beijing Wanfang Data Co., Ltd. Fund Project:	chi
Journal Article	Han Hui; Wu Bo; Zhou Qi	2024	Judgment and Analysis of Global Infectious Disease Outbreaks in November 2024	Disease Surveillance	39	12	1534-1536	20250520	1003-9961			Novel coronavirus infection Monkeypox Lassa Fever Oropouche virus disease Disease of unknown origin	In November 2024, a total of 72 infectious diseases were monitored globally, affecting 236 countries and regions. Apart from influenza, the top five infectious diseases in terms of the number of countries and regions affected wereNovel coronavirus infection (236), Monkeypox (126), Dengue fever (33), Measles (26), and Cholera (24). The top five infectious diseases in terms of fatality rates were h…			China Customs Science and Technology Research Center, Beijing 100026, China		Summary of global surveillance data of infectious diseases in November 2024	0
Journal Article	Han Hui; Wu Bo; Jia Jiaojiao; Song Yueqian	2024	Overview of Global Infectious Disease Outbreaks in January 2024	Disease Surveillance	39	2	132–134		1003-9961	10.3784/jbjc.202402190101		Novel coronavirus infection Monkeypox Dengue Fever Rift Valley Fever Western equine encephalitis	In January 2024, a total of 72 infectious diseases were monitored globally, affecting 236 countries and regions. Apart from influenza, the top five infectious diseases in terms of the number of countries and regions affected wereNovel coronavirus infection (236), Monkeypox (117), Dengue fever (36), Measles (31), and Cholera (15). The top five infectious diseases in terms of fatality rates were hu…		https://d.wanfangdata.com.cn/periodical/ChVQZXJpb2RpY2FsQ0hJMjAyNTA2MjISDWpiamMyMDI0MDIwMDQaCGlvcWx3Nm8z	China Customs	Hui Han; Bo Wu; Jiaojiao Jia; Yueqian Song		Beijing Wanfang Data Co., Ltd. Fund Project:	chi
Journal Article	Fang Yuan Sheng; Pang Ming Fan; Teng Dai Jun; Sun Jing; Ji Han Ran; Wu Jie Wen; Yang Xin Ping; Zhao Qing; Zhang Yi Chi; Xue Xiu Li; Qi Xiao Peng	2024	February 2024 Global Infectious Disease Risk Assessment	Disease Surveillance	39	3	264-267	20241217	1003-9961			Global Infectious Diseases Event Monitoring Risk Assessment Open Source Intelligence	Objective: To monitor global infectious disease events outside of China in February 2024, and assess the risk of importation and travel risks to our country. Methods: Utilizing internet open-source intelligence information from multiple sources, event-based monitoring was carried out for key infectious diseases, and a risk matrix method was adopted, integrating disease, country, and event-specifi…			Global Public Health Center, Chinese Center for Disease Control and Prevention, Beijing 102206, China		Risk assessment of global infectious disease events in February 2024	0
Journal Article	Han Hui; Wu Bo; Zhou Qi; Song Yue Qian	2024	February 2024 Global Infectious Disease Outbreak Summary	Disease Surveillance	39	3	258-260	20241217	1003-9961			Novel coronavirus infection Cholera Dengue Fever Nipah virus disease Psittacosis	In February 2024, a total of 74 infectious diseases were monitored globally, affecting 236 countries and regions. Apart from influenza, the top five infectious diseases in terms of the number of countries and regions affected wereNovel coronavirus infection (236), Monkeypox (117), Dengue fever (34), Measles (18), and Cholera (16). The top five infectious diseases in terms of fatality rates were N…			China Customs Science and Technology Research Center, Beijing 100026, China		Summary of global surveillance data of infectious diseases in February 2024	0
Journal Article	Han Hui; Wu Bo; Zhang Yi; Song Yueqian	2024	March 2024 Global Infectious Disease Outbreak Analysis	Disease Surveillance	39	4	392-394	20250609	1003-9961			Novel coronavirus infection Yellow fever Monkeypox Streptococcal toxic shock syndrome Human infection with H5N1 avian influenza	In March 2024, a total of 75 infectious diseases were monitored globally, affecting 236 countries and regions. Apart from influenza, the top five infectious diseases in terms of the number of countries and regions affected are novel coronavirus infection (236), monkeypox (117), dengue fever (31), cholera (19), and measles (18). The top five infectious diseases in terms of case fatality rate are h…			(1) China Customs Science and Technology Research Center, Beijing 100026; (2) International Travel Health Care Center of the General Administration of Customs (Beijing), Beijing 100013		Summary of global surveillance data of infectious diseases in March 2024	0
Journal Article	Sun Jing; Fang Yuansheng; Teng Daijun; Pang Mingfan; Ji Hanran; Wu Jiewen; Yang Xinping; Zhao Qing; Zhang Yichi; Xue Xiuli; Qi Xiaopeng	2024	April 2024 Global Infectious Disease Risk Assessment	Disease Surveillance	39	5	531–535		1003-9961	10.3784/jbjc.202405220295		Global Infectious Diseases Event Monitoring Risk Assessment Open Source Intelligence	Objective: To monitor global infectious disease events occurring outside of China in April 2024, and to assess the risk of importation into our country and the risks associated with overseas travel. Methods: Utilizing internet open-source intelligence information from various sources, event-based monitoring was carried out for infectious diseases of particular concern, and a risk matrix method wa…		https://d.wanfangdata.com.cn/periodical/ChVQZXJpb2RpY2FsQ0hJMjAyNTA2MjISDWpiamMyMDI0MDUwMDcaCGlvcWx3Nm8z	Chinese Center for Disease Control and Prevention	Jing Sun; Yuansheng Fang; Daijun Teng; Mingfan Pang; Hanran Ji; Jiewen Wu; Xinping Yang; Qing Zhao; Yichi Zhang; Xiuli Xue; Xiaopeng Qi		Beijing Wanfang Data Co., Ltd. Fund Project:	chi
Journal Article	Han Hui; Wu Bo; Zhou Qi; Song Yue Qian	2024	April 2024 Global Infectious Disease Outbreak Analysis	Disease Surveillance	39	5	524–526		1003-9961	10.3784/jbjc.202405200293		COVID-19 Infection, Cholera, Dengue Fever, MERS, West Nile Fever	In April 2024, a total of 76 infectious diseases were monitored globally, affecting 236 countries and regions. Apart from influenza, the top five infectious diseases in terms of the number of countries and regions affected are novel coronavirus infection (236), monkeypox (117), dengue fever (26), cholera (23), and measles (20). The top five infectious diseases in terms of case fatality rate are h…		https://d.wanfangdata.com.cn/periodical/ChVQZXJpb2RpY2FsQ0hJMjAyNTA2MjISDWpiamMyMDI0MDUwMDQaCGlvcWx3Nm8z	China Customs	Hui Han; Bo Wu; Qi Zhou; Yueqian Song		Beijing Wanfang Data Co., Ltd. Fund Project:	chi
Journal Article	Han Hui; Wu Bo; Zhang Yi; Song Yueqian	2024	May 2024 Global Infectious Disease Outbreak Analysis	Disease Surveillance	39	6	670-672	20250609	1003-9961			COVID-19 Infection, Dengue Fever, Avian Influenza, Invasive Meningococcal Disease, Oropouche Virus Disease	In May 2024, a total of 72 infectious diseases were monitored globally, affecting 236 countries and regions. Apart from influenza, the top five infectious diseases in terms of the number of countries and regions affected are novel coronavirus infection (236), monkeypox (117), dengue fever (33), measles (28), and cholera (21). The top five infectious diseases in terms of case fatality rate are hum…			(1) China Customs Science and Technology Research Center, Beijing 100026; (2) International Travel Health Care Center of the General Administration of Customs (Beijing), Beijing 100013		Summary of global surveillance data of infectious diseases in May 2024	0
Journal Article	Han Hui; Wu Bo; Zhou Qi; Song Yue Qian	2024	June 2024 Global Infectious Disease Outbreak Analysis	Disease Surveillance	39	7	814-816	20250609	1003-9961			COVID-19 Infection, Cholera, Monkeypox, Dengue Fever, Crimean-Congo Hemorrhagic Fever	In June 2024, a total of 72 infectious diseases were monitored worldwide, affecting 236 countries and regions. Excluding influenza, the top five infectious diseases in terms of the number of countries and regions affected are novel coronavirus infection (236), monkeypox (116), measles (28), dengue fever (27), and cholera (18). The top five infectious diseases in terms of case fatality rate are Ri…			China Customs Science and Technology Research Center, Beijing 100026		Summary of global surveillance data of infectious diseases in June 2024	0
Journal Article	Han Hui; Wu Bo; Wang Jiahe; Song Yueqian	2024	July 2024 Global Infectious Disease Outbreak Summary	Disease Surveillance	39	8	954-956	20241217	1003-9961			COVID-19 Infection, Monkeypox, West Nile Fever, Orpouche Virus Disease, Hypervirulent Klebsiella Pneumoniae Infection	In July 2024, a total of 73 infectious diseases were monitored globally, affecting 236 countries and regions. Apart from influenza, the top five infectious diseases in terms of the number of countries and regions affected are novel coronavirus infection (236), monkeypox (116), measles (30), dengue fever (27), and cholera (18). The top five infectious diseases in terms of case fatality rate are Ni…			(1) China Customs Science and Technology Research Center, Beijing 100026; (2) Shengjing Hospital of China Medical University, Shenyang, Liaoning 110004		Summary of global surveillance data of infectious diseases in July 2024	0
Journal Article	Yang Xin Ping; Pang Ming Fan; Ji Han Ran; Fang Yuan Sheng; Wu Jie Wen; Zhao Qing; Sun Jing; Teng Dai Jun; Sun Ya Ting; Qi Xiao Peng	2024	August 2024 Global Infectious Disease Risk Assessment	Disease Surveillance	39	9	1105–1108		1003-9961	10.3784/jbjc.202409240545		Global Infectious Diseases, Event Monitoring, Risk Assessment, Open Source Intelligence	Objective To monitor global infectious disease events occurring outside China in August 2024 and assess their risks of importation into China and risks to overseas travel. Methods Multiple sources of internet open-source intelligence were used to conduct event-based surveillance for priority infectious diseases. A risk matrix approach was adopted to construct an indicator system integrating disea…		https://d.wanfangdata.com.cn/periodical/ChVQZXJpb2RpY2FsQ0hJMjAyNTA2MjISDWpiamMyMDI0MDkwMDUaCGlvcWx3Nm8z	Chinese Center for Disease Control and Prevention	Xinping Yang; Mingfan Pang; Hanran Ji; Yuansheng Fang; Jiewen Wu; Qing Zhao; Jing Sun; Daijun Teng; Yating Sun; Xiaopeng Qi		Beijing Wanfang Data Co., Ltd. Fund Project:	chi
Journal Article	Han Hui; Wu Bo; Zhou Qi; Song Yueqian	2024	August 2024 Global Infectious Disease Outbreak Analysis	Disease Surveillance	39	9	1098–1100		1003-9961	10.3784/jbjc.202409240544		COVID-19 Infection, Monkeypox, Cholera, Crimean-Congo Hemorrhagic Fever, Avian Influenza	In August 2024, a total of 67 infectious diseases were monitored globally, affecting 236 countries and regions. Apart from influenza, the top five infectious diseases by number of affected countries and regions were novel coronavirus infection (236), monkeypox (121), dengue fever (30), measles (28), and cholera (21). The top five infectious diseases by mortality rate were human infection with H5N…		https://d.wanfangdata.com.cn/periodical/ChVQZXJpb2RpY2FsQ0hJMjAyNTA2MjISDWpiamMyMDI0MDkwMDMaCGlvcWx3Nm8z	China Customs	Hui Han; Bo Wu; Qi Zhou; Yueqian Song		Beijing Wanfang Data Co., Ltd. Fund Project:	chi
Journal Article	Wu Jie Wen; Pang Ming Fan; Ji Han Ran; Fang Yuan Sheng; Yang Xin Ping; Zhao Qing; Sun Jing; Teng Dai Jun; Sun Ya Ting; Qi Xiao Peng	2024	A Natural Symbiotic Bacterium Inhibits Mosquito-borne Virus Infection and Transmission by Acidifying the Mosquito Intestine	Disease Surveillance	39	10	1251–1256		1003-9961	10.3784/jbjc.202410240607		Global Infectious Diseases, Event Monitoring, Risk Assessment, Open Source Intelligence	Objective To monitor global infectious disease events occurring outside of China in September 2024, and to assess the risk of importation and travel risks to our country. Method Using various sources of internet open-source intelligence information, event-based monitoring of infectious diseases of concern is carried out, and the risk matrix method is adopted. From two dimensions of transmission p…		https://d.wanfangdata.com.cn/periodical/ChVQZXJpb2RpY2FsQ0hJMjAyNTA2MjISDWpiamMyMDI0MTAwMDUaCGlvcWx3Nm8z	Chinese Center for Disease Control and Prevention	Jiewen Wu; Mingfan Pang; Hanran Ji; Yuansheng Fang; Xinping Yang; Qing Zhao; Jing Sun; Daijun Teng; Yating Sun; Xiaopeng Qi		Beijing Wanfang Data Co., Ltd. Fund Project:	chi
Journal Article	Han Hui; Wu Bo; Zhou Qi; Song Yueqian	2024	Development and Application of Chikungunya Virus IgG Antibody Enzyme-linked Immunosorbent Assay Rapid Test Kit	Disease Surveillance	39	10	1244–1246		1003-9961	10.3784/jbjc.202410210597		COVID-19 Infection, Monkeypox, Marburg Virus Disease, West Nile Fever, MERS	In September 2024, a total of 72 infectious diseases were monitored globally, involving 236 countries and regions. Apart from influenza, the top 5 infectious diseases in terms of the number of countries and regions involved are novel coronavirus infection (236), monkeypox (123), dengue fever (31), cholera (22), and chikungunya fever (21). The top 5 infectious diseases with the highest case fatali…		https://d.wanfangdata.com.cn/periodical/ChVQZXJpb2RpY2FsQ0hJMjAyNTA2MjISDWpiamMyMDI0MTAwMDMaCGlvcWx3Nm8z	China Customs	Hui Han; Bo Wu; Qi Zhou; Yueqian Song		Beijing Wanfang Data Co., Ltd. Fund Project:	chi
Journal Article	Gao Han; Hu Wen Qian; Wang Si Bao	2024	Global Infectious Disease Outbreak Risk Assessment for September 2024	Science Bulletin	69	21	3070-3072	20250609	0023-074X			0	Dengue, Zika, Chikungunya, West Nile, and yellow fever are mosquito-borne viral diseases that cause hundreds of millions of infections worldwide every year, posing a severe threat to global public health^([1]). Dengue and Zika are two of the most representative mosquito-borne viral diseases. Dengue is the most widely spread arbovirus, infectingepidemicin over 100 countries worldwide, causing an e…			New Cornerstone Science Lab / Key Laboratory of Insect Development and Evolutionary Biology, Chinese Academy of Sciences / CAS Center for Excellence in Molecular Plant Sciences / Institute of Plant Physiology and Ecology, Chinese Academy of Sciences, Shanghai 200032		A natural symbiotic bacterium acidifies Aedes mosquito gut to suppresses flavivirus transmission	0
Journal Article	Wu Zhi Wei; Lin Yan; Zheng Er Da; He Ji Bo; Chang Li Tao	2024	Epidemiological Characteristics Analysis of Public Health Emergencies in Yunnan Province Border Areas from 2012 to 2022	Modern Preventive Medicine	51	21	4002-4007	20250128	1003-8507			Public Health Emergencies, Infectious Diseases, Epidemiological Characteristics, Border Areas	Objective: To analyze the epidemiological characteristics of public health emergencies in border areas of Yunnan Province in recent years and provide a scientific basis for further effective prevention and control efforts. Methods: Data on public health emergencies reported in 25 border counties (cities) of Yunnan Province from 2012 to 2022 were collected through the "China Disease Prevention and…			(1) Epidemic Monitoring/Public Health Emergency Response Center, Yunnan Provincial Center for Disease Control and Prevention, Kunming, Yunnan 650500; (2) School Health Institute, Yunnan Provincial Center for Disease Control and Prevention, Kunming, Yunnan 650500		Analysis of the epidemiological characteristics of public health emergencies in Yunnan Province's border areas(2012—2022)	0
Journal Article	Xu Xiao Li; Hu Xiao Yu; Li Chun Yuan; Cao Meng Tao; Liu Ji Ru; Liu Jiong; Ren Rui Wen	2024	Investigation and Disposal of Imported Chikungunya Fever at the 31st Summer Universiade in Chengdu	Chinese Tropical Medicine	24	4	438–442		1009-9727	10.13604/j.cnki.46-1064/r.2024.04.14		Chikungunya Fever, Rapid Detection, Enzyme-linked Immunosorbent Assay	Purpose: To develop a rapid test kit for the detection of Chikungunya fever immunoglobulin G (IgG) antibodies using enzyme-linked immunosorbent assay (ELISA), providing a new tool for epidemiological investigations and laboratory diagnostics. Method: The Chikungunya virus-specific prokaryotic expression antigen pMal-chik23 was used as the diagnostic antigen, with horseradish peroxidase (HRP)-labe…		https://d.wanfangdata.com.cn/periodical/ChVQZXJpb2RpY2FsQ0hJMjAyNTA2MjISD3pncmR5eDIwMjQwNDAxNBoIaW9xbHc2bzM%3D	South China Agricultural University	X. U. Xiaoli; H. U. Xiaoyu; L. I. Chunyuan; C. A. O. Mengtao; L. I. U. Jiru; L. I. U. Jiong; R. E. N. Ruiwen		Beijing Wanfang Data Co., Ltd. Fund Project: No.SYDW(2018)04: Military Experimental Animal Specific Project; No.2016A020219006: Guangdong Science and Technology Plan Project	chi
Journal Article	Zhang Wei; Tian Wenjia; Wei Wenjuan; Du Xunbo; Chen Zhenhua	2024	Foreign Media: Argentina Sterilizes Mosquitoes with Radiation to Prevent Mosquito-borne Disease Transmission	China Journal of Hygienic Insecticides and Equipment	30	5	467–469		1671-2781	10.19821/j.1671-2781.2024.05.015		Universiade Chikungunya Fever Imported Cases Emergency Response	Objective To understand the field emergency response experience of imported chikungunya fever during the 31st World University Summer Games (Universiade), and to provide reference for the prevention and control of mosquito-borne infectious diseases in large-scale events. Methods Epidemiological investigations and mosquito control were conducted using the 'Chikungunya Fever Prevention and Control …		https://d.wanfangdata.com.cn/periodical/ChVQZXJpb2RpY2FsQ0hJMjAyNTA2MjISEXpod3NzY3l4MjAyNDA1MDE1Gghpb3FsdzZvMw%3D%3D	Chengdu Center for Disease Control and Prevention	Zhang Wei; Tian Wenjia; W. E. I. Wenjuan; D. U. Xunbo; Chen Zhenhua		Beijing Wanfang Data Co., Ltd. Fund Project: 2023-15: Major Infectious Disease Prevention and Control Central Subsidy Fund Project	chi
Journal Article	Global Times Newspaper	2024	December 2022 Global Infectious Disease Outbreak Summary	Good Health to You		2	61		1003-4242			0	Data from the Ministry of Health in Argentina shows that in 2023, the number of people infected with mosquito-borne diseases in the country exceeded 130,000, with at least 69 deaths. On January 3, European News Network reported that Argentine scientists are using a new technology to sterilize mosquitoes to reduce diseases transmitted by mosquitoes, such as dengue fever, Zika fever, and chikunguny…		https://d.wanfangdata.com.cn/periodical/ChVQZXJpb2RpY2FsQ0hJMjAyNTA2MjISDXpuamsyMDI0MDIwMzIaCGlvcWx3Nm8z	0			Beijing Wanfang Data Co., Ltd. Fund Project:	chi
Journal Article	Han Hui; Wu Bo; Tian Rui; Jia Jiaojiao; Song Yueqian	2023	January 2023 Global Infectious Disease Outbreak Summary	Disease Surveillance	38	1	4–6		1003-9961	10.3784/jbjc.202301180002		COVID-19 Infection Cholera Yellow Fever Ebola Virus Disease Lassa Fever	In December 2022, a total of 68 infectious diseases were monitored globally, affecting 235 countries and regions. Apart from influenza, the top five infectious diseases affecting the most countries and regions were novel coronavirus infection (235), monkeypox (110), dengue fever (28), measles (27), and cholera (14). The top five infectious diseases with the highest fatality rates were Ebola virus…		https://d.wanfangdata.com.cn/periodical/ChVQZXJpb2RpY2FsQ0hJMjAyNTA2MjISDWpiamMyMDIzMDEwMDMaCGlvcWx3Nm8z	China Customs Beijing International Travel Healthcare Center	Hui Han; Bo Wu; Rui Tian; Jiaojiao Jia; Yueqian Song		Beijing Wanfang Data Co., Ltd. Fund Project: No.2022YFC2602204: National Key R&D Program; No.2021ZD0114104: Major Science and Technology Innovation Project; No.71934002: National Natural Science Foundation	chi
Journal Article	Han Hui; Wu Bo; Zhang Jin; Song Yueqian	2023	March 2023 Global Infectious Disease Outbreak Summary	Disease Surveillance	38	2	132–134		1003-9961	10.3784/jbjc.202302210054		COVID-19 Infection Cholera Monkeypox Meningitis Nipah Virus Disease	In January 2023, a total of 64 infectious diseases were monitored globally, affecting 235 countries and regions. Apart from influenza, the top five infectious diseases affecting the most countries and regions were novel coronavirus infection (235), monkeypox (110), dengue fever (31), measles (27), and cholera (15). The top five infectious diseases with the highest mortality rates were Nipah virus…		https://d.wanfangdata.com.cn/periodical/ChVQZXJpb2RpY2FsQ0hJMjAyNTA2MjISDWpiamMyMDIzMDIwMDMaCGlvcWx3Nm8z	China Customs	Hui Han; Bo Wu; Jin Zhang; Yueqian Song		Beijing Wanfang Data Co., Ltd. Fund Project: No.2021ZD0114104: Major Science and Technology Innovation Project; No.2022YFC2602204: National Key R&D Program; No.71934002: National Natural Science Foundation	chi
Journal Article	Han Hui; Wu Bo; Jia Lin; Jia Jiaojiao; Song Yueqian	2023	September 2024 Global Infectious Disease Outbreak Analysis	Disease Surveillance	38	4	372–374		1003-9961	10.3784/jbjc.202304220175		COVID-19 Infection Cholera Marburg Virus Disease Dengue Fever Chikungunya Fever	In March 2023, a total of 62 infectious diseases were monitored globally, affecting 235 countries and regions. Apart from influenza, the top 5 infectious diseases in terms of the number of countries and regions affected are Novel Coronavirus Infection (235), Monkeypox (110), Dengue Fever (29), Cholera (21), and Measles (19). The top 5 infectious diseases in terms of mortality rate are Marburg Vir…		https://d.wanfangdata.com.cn/periodical/ChVQZXJpb2RpY2FsQ0hJMjAyNTA2MjISDWpiamMyMDIzMDQwMDMaCGlvcWx3Nm8z	China Customs Shenyang International Travel Healthcare Center	Hui Han; Bo Wu; Lin Jia; Jiaojiao Jia; Yueqian Song		Beijing Wanfang Data Co., Ltd. Fund Project: No.2021ZD0114104: Major Science and Technology Innovation Project; No.71934002: National Natural Science Foundation; No.2022YFC2602204: National Key R&D Program	chi
Journal Article	Han Hui; Wu Bo; Fan Xiaogang; Jia Jiaojiao; Song Yueqian	2023	Summary of Global Infectious Disease Outbreaks, April 2023	Disease Surveillance	38	5	504–506		1003-9961	10.3784/jbjc.202305220238		COVID-19 Infection Marburg Virus Disease Monkeypox Lassa Fever Meningitis	In April 2023, a total of 66 infectious diseases were monitored worldwide, affecting 235 countries and regions. Apart from influenza, the top five infectious diseases in terms of the number of countries and regions affected are novel coronavirus infection (COVID-19) (235), monkeypox (111), measles (29), dengue fever (27), and cholera (20). The top five infectious diseases by mortality rate are Ma…		https://d.wanfangdata.com.cn/periodical/ChVQZXJpb2RpY2FsQ0hJMjAyNTA2MjISDWpiamMyMDIzMDUwMDMaCGlvcWx3Nm8z	China Customs Shenyang International Travel Healthcare Center	Hui Han; Bo Wu; Xiaogang Fan; Jiaojiao Jia; Yueqian Song		Beijing Wanfang Data Co., Ltd. Fund Project: No.71934002: National Natural Science Foundation; No.2021ZD0114104: Major Science and Technology Innovation Project; No.2022YFC2602204: National Key R&D Program	chi
Journal Article	Han Hui; Wu Bo; Jia Jiaojiao; Song Yueqian	2023	Summary of Global Infectious Disease Outbreaks, May 2023	Disease Surveillance	38	6	628–630		1003-9961	10.3784/jbjc.202306210276		COVID-19 Infection Cholera Monkeypox Crimean-Congo Hemorrhagic Fever Marburg Virus Disease	In May 2023, a total of 69 infectious diseases were monitored globally, affecting 235 countries and regions. Excluding influenza, the top five infectious diseases in terms of the number of countries and regions affected are novel coronavirus infection (235), monkeypox (111), dengue fever (28), measles (25), and cholera (24). The top five infectious diseases by fatality rate are Marburg virus dise…		https://d.wanfangdata.com.cn/periodical/ChVQZXJpb2RpY2FsQ0hJMjAyNTA2MjISDWpiamMyMDIzMDYwMDQaCGlvcWx3Nm8z	China Customs	Hui Han; Bo Wu; Jiaojiao Jia; Yueqian Song		Beijing Wanfang Data Co., Ltd. Fund Project:	chi
Journal Article	Han Hui; Wu Bo; Shao Zhongge; Jia Jiaojiao; Song Yueqian	2023	Summary of Global Infectious Disease Outbreaks, June 2023	Disease Surveillance	38	7	762–764		1003-9961	10.3784/jbjc.202307190342		COVID-19 Infection Monkeypox Dengue Fever Crimean-Congo Hemorrhagic Fever ECHO virus Type 11 Infection	In June 2023, a total of 70 infectious diseases were monitored globally, affecting 236 countries and regions. Apart from influenza, the top five infectious diseases in terms of the number of countries and regions affected were novel coronavirus infection (236), monkeypox (112), dengue fever (29), measles (27), and cholera (19). The top five infectious diseases in terms of case fatality rate were …		https://d.wanfangdata.com.cn/periodical/ChVQZXJpb2RpY2FsQ0hJMjAyNTA2MjISDWpiamMyMDIzMDcwMDQaCGlvcWx3Nm8z	China Customs Tianjin Nanjiang Customs	Hui Han; Bo Wu; Zhongge Shao; Jiaojiao Jia; Yueqian Song		Beijing Wanfang Data Co., Ltd. Fund Project:	chi
Journal Article	Han Hui; Wu Bo; Jia Jiaojiao; Song Yueqian	2023	Judgment and Analysis of Global Infectious Disease Outbreaks, August 2023	Disease Surveillance	38	9	1022-1024	20241208	1003-9961			COVID-19 Infection Monkeypox West Nile Fever Diphtheria Legionnaires' Disease	In August 2023, a total of 72 infectious diseases were monitored globally, affecting 236 countries and regions. Apart from influenza, the top five infectious diseases in terms of the number of countries and regions affected were novel coronavirus infection (236), monkeypox (114), dengue fever (31), measles (31), and cholera (16). The top three infectious diseases in terms of case fatality rate we…			China Customs Science and Technology Research Center, Beijing 100026		Summary of global surveillance data of infectious diseases in August 2023	0
Journal Article	Han Hui; Wu Bo; Shang Shijin; Jia Jiaojiao; Song Yueqian	2023	Summary of Global Infectious Disease Outbreaks, September 2023	Disease Surveillance	38	10	1154-1156	20241217	1003-9961			COVID-19 Infection Monkeypox Dengue Fever Crimean-Congo Hemorrhagic Fever Nipah Virus Disease	In September 2023, a total of 73 infectious diseases were monitored globally, affecting 236 countries and regions. Apart from influenza, the top five infectious diseases in terms of the number of countries and regions affected were novel coronavirus infection (236), monkeypox (115), dengue fever (31), measles (26), and cholera (14). The top five infectious diseases in terms of case fatality rate …			China Customs Science and Technology Research Center, Beijing 100026		Summary of global surveillance data of infectious diseases in September 2023	0
Journal Article	Cai Xiaofeng	2023	From the Mosquitoes' Complaint: We Do Not Spread AIDS	Family Medicine		7	60–61		1001-0203			0	Summer is here, and it's the season when our mosquito army runs rampant. As one of the four pests, we certainly live up to our reputation. Where there are humans, there we are, determined to make their lives a living hell. We randomly bestow gifts of malaria, Japanese encephalitis, dengue fever, chikungunya fever, filariasis, yellow fever, and Zika virus disease, just to show our appreciation. Bu…		https://d.wanfangdata.com.cn/periodical/ChVQZXJpb2RpY2FsQ0hJMjAyNTA2MjISDWp0eXgyMDIzMDcwNjAaCGlvcWx3Nm8z	Xuhui District Center for Disease Control and Prevention, Shanghai			Beijing Wanfang Data Co., Ltd. Fund Project:	chi
Journal Article	Lu Na; Zhou Youhua; Ding Chunli; Zheng Yuting; Zhou Hongning	2023	Research Progress on Drug Resistance of Aedes aegypti in the Lancang-Mekong River Basin	Tropical Medicine and Parasitology	21	5	295-300	20240210	1672-2302			Mekong River Basin Aedes aegypti Drug Resistance	The Aedes aegypti mosquito originates from Africa and is a major vector for important arboviral diseases such as dengue fever, Zika virus disease, Chikungunya fever, and yellow fever. In recent years, with the extensive use of insecticides in the Lancang-Mekong River Basin to control the population density of Aedes aegypti, the mosquito has increasingly developed resistance to these insecticides.…			(1) School of Public Health, Kunming Medical University, Kunming, Yunnan 650500; (2) Yunnan International Joint Laboratory of Tropical Infectious Diseases, Yunnan Key Laboratory of Vector-borne Infectious Disease Prevention and Control Research, Yunnan Innovation Team for Key Technologies of Vector-borne Infectious Disease Prevention and Control, Yunnan Institute of Parasitic Diseases		Research progress on the resistance of Aedes aegypti in Lancang-Mekong River Basin	0
Journal Article	Ren Feilin; Zhang Peng; Fu Yun; Zheng Jiayi; Liu Guangtao; Xu Deshun; Wen Dong	2023	Report on the First Imported Case of Chikungunya Fever in Huzhou City	Modern Practical Medicine	35	1	126–128		1671-0800	10.3969/j.issn.1671-0800.2023.01.041		0	Chikungunya fever (CHIK) is an arboviral disease caused by the Chikungunya virus (CHIKV), transmitted by blood-sucking insects such as Aedes mosquitoes. The clinical manifestations mainly include fever, joint pain, and rash, with the population being generally susceptible. The first imported case of CHIK in China was reported in Guangzhou in March 2008, followed by the detection of an imported ca…		https://d.wanfangdata.com.cn/periodical/ChVQZXJpb2RpY2FsQ0hJMjAyNTA2MjISDW5ieXgyMDIzMDEwNDEaCGlvcWx3Nm8z	313099 Huzhou, Zhejiang			Beijing Wanfang Data Co., Ltd. Fund Project: : Key Supporting Discipline of Medicine in Huzhou City (Epidemiology); : Zhejiang Provincial Field Epidemiology Training Program	chi
Journal Article	Liu Qiaoyi; Hu Wensui; You Xiaojin; Liu Weisi; Xiao Lihong	2023	Epidemiological Characteristics Analysis of Imported Mosquito-Borne Infectious Diseases in Guangzhou	Medical Vector Control	39	3	245–248		1003-6245	10.7629/yxdwfz202303010		Imported Mosquito-borne Infectious Diseases Dengue Fever Malaria Epidemiology Susceptible Populations	Objective To analyze the epidemiological characteristics of imported mosquito-borne infectious diseases in Guangzhou City, and to provide a scientific basis for health education and health interventions regarding imported mosquito-borne infectious diseases. Methods Data on imported mosquito-borne infectious diseases in Guangzhou from January 2005 to September 2019 were collected from the China Di…		https://d.wanfangdata.com.cn/periodical/ChVQZXJpb2RpY2FsQ0hJMjAyNTA2MjISD3l4ZHdmejIwMjMwMzAxMBoIaW9xbHc2bzM%3D	Guangzhou Center for Disease Control and Prevention	L. I. U. Qiaoyi; H. U. Wensui; Y. O. U. Xiaojin; L. I. U. Weisi; Xiao Lihong		Beijing Wanfang Data Co., Ltd. Fund Project: 20201a011061: Guangzhou Health Science and Technology Project	chi
Journal Article	Chen Li; Jiang Jinyong	2023	Research Progress on Voltage-Gated Sodium Channel Knockdown Resistance Genes of Aedes aegypti in the Lancang-Mekong River Basin	Chinese Journal of Pathogenic Biology	18	3	354–357,363		1673-5234	10.13350/j.cjpb.230322		Mekong River Basin Aedes aegypti Voltage-gated Sodium Channels Knockdown Resistance Gene Mutations Review	The Aedes aegypti mosquito is an important vector for diseases such as dengue fever, chikungunya fever, and Zika virus disease in the Lancang-Mekong River Basin. Currently, there is widespread resistance to pyrethroid insecticides. Knockdown resistance (kdr) is one of the main mechanisms by which mosquitoes develop resistance to pyrethroid insecticides. Mutations in the kdr gene of voltage-gated …		https://d.wanfangdata.com.cn/periodical/ChVQZXJpb2RpY2FsQ0hJMjAyNTA2MjISE3pnanNjYmZ6enoyMDIzMDMwMjIaCGlvcWx3Nm8z	Kunming University of Science and Technology	Chen Li; Jiang Jin-yong		Beijing Wanfang Data Co., Ltd. Fund Project: No.202102AA100019: Major Science and Technology Special Program	chi
Journal Article	Wu Yanqin; Zhou Hongning	2023	Advances in Loop-Mediated Isothermal Amplification Detection Technology for Important Arboviral Infectious Diseases	Chinese Journal of Pathogen Biology	18	1	101–104,116		1673-5234	10.13350/j.cjpb.230121		Loop-mediated Isothermal Amplification Technology Arboviral Infectious Diseases Molecular Detection Techniques Review	Dengue fever, chikungunya, Zika virus fever, and other important arboviral diseases can cause fever, rash, joint pain, and bleeding as the main clinical symptoms in people. They are characterized by a rapid rate of transmission. Timely detection and case management of these diseases are crucial for containing the spread of the epidemic. Currently, common detection methods for these infectious dis…		https://d.wanfangdata.com.cn/periodical/ChVQZXJpb2RpY2FsQ0hJMjAyNTA2MjISE3pnanNjYmZ6enoyMDIzMDEwMjEaCGlvcWx3Nm8z	Kunming Medical University, Yunnan Institute of Parasitic Diseases	W. U. Yan-qin; Zhou Hong-ning		Beijing Wanfang Data Co., Ltd. Fund Project: No.U1602223: National Natural Science Foundation of China; No.2017ZF007: Major Science and Technology Project of Yunnan Province; No.2020399: Lancang-Mekong Cooperation Special Fund Project	chi
Journal Article	Wen Haiyan; Luo Xingdan; Wang Dong; Zhou Lan; Zhang Qian; Zhou Xin; Ni Danni; He Chuanyu; Peng Yanqing	2023	Characteristics of the Full Genome Sequence of Chikungunya Virus First Detected at Chongqing Port	Chinese Journal of Frontier Health and Quarantine	46	4	313–315		1004-9770	10.16408/j.1004-9770.2023.04.003		Chikungunya Fever Chikungunya virus Phylogenetic Tree Imported	Objective To understand the genomic characteristics and genetic variation of the first imported case of Chikungunya virus at Chongqing port, and to provide reference for the prevention and control of Chikungunya fever at the port. Methods Amplify the whole viral genome and sequence, and use bioinformatics software to analyze the genomic genetic characteristics of the viral strain. Results The fir…		https://d.wanfangdata.com.cn/periodical/ChVQZXJpb2RpY2FsQ0hJMjAyNTA2MjISE3pnZ2p3c2p5enoyMDIzMDQwMDMaCGlvcWx3Nm8z	Chongqing International Travel Healthcare Center	W. E. N. Haiyan; L. U. O. Xingdan; Wang Dong; Zhou Lan; Zhang Qian; Zhou Xin; N. I. Danni; H. E. Chuanyu; Peng Yanqing		Beijing Wanfang Data Co., Ltd. Fund Project: Cstb2022tiad-gpx0073: General Project of Chongqing's Special Program for Technological Innovation and Application Development; 2022hk68: Research Project of the General Administration of Customs	chi
Journal Article	Zhang Ye; Zang Chuanhui; Liu Hongmei	2023	Advances in the Research of Bacillus thuringiensis Crystal Protein Structure and Its Mechanism	Chinese Tropical Medicine	23	6	652–656,666		1009-9727	10.13604/j.cnki.46-1064/r.2023.06.17		Bacillus thuringiensis Mosquitoes Crystal Proteins Structure Mechanism	Mosquitoes, as vectors, participate in the transmission of severe diseases such as malaria, dengue fever, chikungunya, yellow fever, Zika, and filariasis, making their prevention and control a research hotspot. Currently, mosquito control methods mainly include physical, chemical, and biological control. Physical control methods are environmentally friendly, but they are slow-acting and unsatisfa…		https://d.wanfangdata.com.cn/periodical/ChVQZXJpb2RpY2FsQ0hJMjAyNTA2MjISD3pncmR5eDIwMjMwNjAxNxoIaW9xbHc2bzM%3D	Shandong First Medical University	Zhang Ye; Zang Chuan-hui; L. I. U. Hong-mei		Beijing Wanfang Data Co., Ltd. Fund Project: No.ZR2020KH001: Natural Science Foundation of Shandong Province	chi
Journal Article	Li Nan; Meng Jinxin; Li Lingli; He Yuwen; Wang Jinglin	2023	Investigation of Human Chikungunya Virus Infection in Cangyuan County, Yunnan Province	Chinese Tropical Medicine	23	12	1249–1253		1009-9727	10.13604/j.cnki.46-1064/r.2023.12.02		Chikungunya virus Neutralizing Antibodies Fluorescent Quantitative RT-PCR Cangyuan County	Objective To preliminarily understand the infection status of Chikungunya virus (CHIKV) in Cangyuan County, southern Yunnan Province, and to provide a reference for the prevention and control of Chikungunya fever. Methods In this study, 400 serum samples were collected from patients at the People's Hospital of Cangyuan County in April 2020, including 121 serum samples from healthy physical examin…		https://d.wanfangdata.com.cn/periodical/ChVQZXJpb2RpY2FsQ0hJMjAyNTA2MjISD3pncmR5eDIwMjMxMjAwMhoIaW9xbHc2bzM%3D	Yunnan Animal Science and Veterinary Institute, Cangyuan County People's Hospital, Lincang City, Yunnan Province	L. I. Nan; Meng Jinxin; L. I. Lingli; H. E. Yuwen; Wang Jinglin		Beijing Wanfang Data Co., Ltd. Fund Project: No.2022YFC2601603: National Key Research and Development Program; No.32260896: National Natural Science Foundation of China; No.202201AS070062: Key Fund Project of Yunnan Provincial Department of Science and Technology; No.202207AB110006: Central Government's Fund for Guiding Local Scientific and Technological Development; No.202305A0350020: Special Pr…	chi
Journal Article	Yu Tingting; Lin Qi; Kan Naipeng; You Libin; Weng Yuwei; Wang Jinzhang	2022	Isolation, Identification, and Full Genome Characterization of the First Chikungunya Virus Strain in Fujian Province	Virologica Sinica	38	6	1339–1345		1000-8721	10.13242/j.cnki.bingduxuebao.004227		Chikungunya virus (CHIKV) Virus Isolation Complete Genome Sequence Phylogenetic Tree	To obtain the Chikungunya virus (CHIKV) strain and understand its molecular biological characteristics, this study isolated the first CHIKV strain FJCHIKV1801 in Fujian Province by inoculating serum samples from a Chikungunya fever (CHIKF) case imported from the Philippines in June 2018 into C6/36 cells within 1 day of onset. High-throughput sequencing was used to sequence the strain, successfull…		https://d.wanfangdata.com.cn/periodical/ChVQZXJpb2RpY2FsQ0hJMjAyNTA2MjISDWJkeGIyMDIyMDYwMDgaCGlvcWx3Nm8z	Fujian Provincial Center for Disease Control and Prevention, Fujian Provincial Key Laboratory of Zoonosis Research	Y. U. Tingting; L. I. N. Qi; K. A. N. Naipeng; Y. O. U. Libin; Weng Yuwei; Wang Jinzhang		Beijing Wanfang Data Co., Ltd. Fund Projects: 2020gga024: Fujian Health Science and Technology Plan Project; 2019y2001: Fujian Science and Technology Innovation Platform Construction Project	chi
Journal Article	Li Zhuoting; Ouyang Ting; Yang Dan; Chen Qi; Huang Xiaohui; Luo Heng; Zhang Yuantian; Guo Yuqing	2022	Preventing Dengue Fever, Starting with Mosquito Eradication — The Impact of Different Lake Water Qualities on the Reproduction of Aedes albopictus	Invention & Innovation for High School Students		4	25–29		1672-0954			0	In recent years, domestic lakes have suffered from varying degrees of pollution, with incidents of black and foul-smelling water occurring from time to time. The increasingly severe surface water pollution and the cultivation of aquatic plants as measures for water environment purification have turned urban lakes into significant breeding grounds for mosquitoes. The Aedes albopictus is one of the…		https://d.wanfangdata.com.cn/periodical/ChVQZXJpb2RpY2FsQ0hJMjAyNTA2MjISEmZteWN4LXhzYjIwMjIwNDAwORoIaW9xbHc2bzM%3D	Luodingbang Middle School, Shunde District, Foshan City, Guangdong Province			Beijing Wanfang Data Co., Ltd. Fund Projects:	chi
Journal Article	Zhao Zhimin; Huang Mengjing; Li Mengzhe; Deng Yao; Wang Wen; Zhang Leiliang; Zhao Ping; Tan Wenjie	2022	Comparing the Immune Effects of CHIKV DNA Vaccine and Attenuated Live Vaccine Expressing VLP Particles in Mice	International Journal of Virology	29	2	119-124	20230120	1673-4092			Chikungunya Fever Virus DNA Vaccine Attenuated Live Vaccine Humoral Immunity Cellular Immunity	Objective: To compare the immune response and protective efficacy of CHIKV DNA vaccines capable of expressing virus-like particles (VLPs) with CHIKV181/clone25 live attenuated vaccine in mice. Methods: C57BL/6n mice were immunized twice intramuscularly with electroporation using CHIKV DNA vaccine 20μg and subcutaneously with CHIKV181/clone25 live attenuated vaccine 10^(5) PFU, while the negative …			(1) NHC Key Laboratory of Biosafety, National Institute for Viral Disease Control and Prevention, Chinese Center for Disease Control and Prevention, Beijing 102206, China; (2) School of Basic Medicine, Inner Mongolia Medical University, Hohhot 010010, China; (3) School of Public Health, Xinxiang Medical University, Xinxiang 453003, China; (4) Institute of Basic Medicine, Shandong Academy of Medic…		Comparison of immunological efficacy by CHIKV DNA vaccine coding VLPs and live attenuated vaccine in mice	0
Journal Article	Pan Zhendong; Zhao Ping	2022	New Progress in Chikungunya Virus Vaccine Research	Journal of Naval Medical University	43	12	1437–1444		0258-879X	10.16781/j.CN31-2187/R.20220074		Chikungunya virus Chikungunya Fever Viral Vaccines Virus-like Particles	Chikungunya fever (CHIKF) is an acute infectious disease caused by the Chikungunya virus (CHIKV), characterized by symptoms of fever, rash, and chronic joint pain. CHIKF is estimated to affect about 1 million cases annually in more than 100 countries and regions worldwide, making it one of the significant global public health issues. Vaccination is the most important, effective, and economical me…		https://d.wanfangdata.com.cn/periodical/ChVQZXJpb2RpY2FsQ0hJMjAyNTA2MjISEWRlanlkeHhiMjAyMjEyMDEzGghpb3FsdzZvMw%3D%3D	Naval Medical University, PLA China	P. A. N. Zhen-dong; Zhao Ping		Beijing Wanfang Data Co., Ltd. Fund Projects: 2016yfc1200401: National Key R&D Program	chi
Journal Article	Han Hui; Wu Bo; Chen Weijun; Jia Jiaojiao; Song Yueqian	2022	Global Infectious Disease Situation Summary for December 2021	Disease Surveillance	37	1	4–6		1003-9961	10.3784/jbjc.202201190006		Coronavirus Disease 2019 Yellow Fever Lassa Fever Middle East Respiratory Syndrome Monkeypox	In December 2021, a total of 64 infectious diseases were monitored globally, involving 228 countries and regions. Apart from influenza, the top five infectious diseases in terms of the number of countries and regions involved are Coronavirus Disease 2019 (COVID-19, 228), measles (29), dengue fever (28), cholera (12), and chikungunya fever (9). The top five infectious diseases by fatality rate are…		https://d.wanfangdata.com.cn/periodical/ChVQZXJpb2RpY2FsQ0hJMjAyNTA2MjISDWpiamMyMDIyMDEwMDMaCGlvcWx3Nm8z	Tianjin Customs, the People's Republic of China, China Customs	Hui Han; Bo Wu; Weijun Chen; Jiaojiao Jia; Yueqian Song		Beijing Wanfang Data Co., Ltd. Fund Projects: No.71934002: National Natural Science Foundation	chi
Journal Article	Han Hui; Wu Bo; Jia Jiaojiao; Song Yueqian	2022	Global Infectious Disease Situation Summary for January 2022	Disease Surveillance	37	2	148–150		1003-9961	10.3784/jbjc.202202180049		COVID-19 Cholera Lassa Fever Dengue Fever Measles	In January 2022, a total of 68 infectious diseases were monitored globally, affecting 228 countries and regions. Apart from influenza, the top 5 infectious diseases affecting the most countries and regions were COVID-19 (228), dengue fever (19), cholera (12), and leptospirosis (10), respectively. The top 5 infectious diseases with the highest mortality rates were Rift Valley fever (100.0%), Lassa…		https://d.wanfangdata.com.cn/periodical/ChVQZXJpb2RpY2FsQ0hJMjAyNTA2MjISDWpiamMyMDIyMDIwMDMaCGlvcWx3Nm8z	China Customs	Hui Han; Bo Wu; Jiaojiao Jia; Yueqian Song		Beijing Wanfang Data Co., Ltd. Fund Projects: No.71934002: National Natural Science Foundation	chi
Journal Article	Han Hui; Wu Bo; Jia Jiaojiao; Song Yueqian	2022	Global Infectious Disease Situation Overview for February 2022	Disease Surveillance	37	3	290–292		1003-9961	10.3784/jbjc.202203180105		COVID-19 Yellow Fever Lassa Fever Crimean-Congo Hemorrhagic Fever Polio	In February 2022, a total of 59 infectious diseases were monitored globally, affecting 229 countries and regions. Apart from influenza, the top five infectious diseases in terms of the number of countries and regions affected are COVID-19 (229), dengue fever (28), measles (16), cholera (9), and poliomyelitis (9). The top five infectious diseases by fatality rate are Rift Valley fever (50.0%), Cri…		https://d.wanfangdata.com.cn/periodical/ChVQZXJpb2RpY2FsQ0hJMjAyNTA2MjISDWpiamMyMDIyMDMwMDMaCGlvcWx3Nm8z	China Customs	Hui Han; Bo Wu; Jiaojiao Jia; Yueqian Song		Beijing Wanfang Data Co., Ltd. Fund Projects: No.71934002: National Natural Science Foundation	chi
Journal Article	Han Hui; Wu Bo; Jia Jiaojiao; Song Yueqian	2022	Analysis of Global Infectious Disease Situation for March 2022	Disease Surveillance	37	4	424–426		1003-9961	10.3784/jbjc.202204190151		COVID-19 Yellow Fever Dengue Fever Meningitis Middle East Respiratory Syndrome	In March 2022, a total of 63 infectious diseases were monitored globally, affecting 230 countries and regions. Excluding influenza, the top five infectious diseases in terms of the number of affected countries and regions were COVID-19 (230 countries), dengue fever (32 countries), measles (29 countries), chikungunya fever (10 countries), and cholera (9 countries). The top five infectious diseases…		https://d.wanfangdata.com.cn/periodical/ChVQZXJpb2RpY2FsQ0hJMjAyNTA2MjISDWpiamMyMDIyMDQwMDMaCGlvcWx3Nm8z	China Customs	Hui Han; Bo Wu; Jiaojiao Jia; Yueqian Song		Beijing Wanfang Data Co., Ltd. Fund Projects: No.2021ZD0114104: Major Science and Technology Innovation Project; No.71934002: National Natural Science Foundation	chi
Journal Article	Han Hui; Wu Bo; Jia Jiaojiao; Song Yueqian	2022	Global Infectious Disease Situation Overview for April 2022	Disease Surveillance	37	5	568-570	20230120	1003-9961			COVID-19 Acute Hepatitis of Unknown Origin Ebola Virus Disease Cholera Human Infection with Highly Pathogenic Avian Influenza A(H5N1)	In April 2022, a total of 69 infectious diseases were monitored globally, affecting 232 countries and regions. Apart from influenza, the top five infectious diseases in terms of the number of countries and regions affected are COVID-19 (232), dengue fever (29), measles (25), cholera (11), and leptospirosis (9). The top five infectious diseases in terms of mortality rate are Ebola virus disease (1…			China Customs Science and Technology Research Center, Beijing 100026, China		Summary of global surveillance data of infectious diseases in April 2022	0
Journal Article	Han Hui; Wu Bo; Jia Jiaojiao; Song Yueqian	2022	Analysis of Global Infectious Disease Situation for May 2022	Disease Surveillance	37	6	716-719	20230518	1003-9961			COVID-19 Monkeypox Dengue Fever Acute Hepatitis of Unknown Origin Crimean-Congo Hemorrhagic Fever	In May 2022, a total of 66 infectious diseases were monitored globally, affecting 233 countries and regions. Apart from influenza, the top five infectious diseases in terms of the number of countries and regions affected were: Coronavirus Disease 2019 (COVID-19) (233), Monkeypox (36), Dengue Fever (31), Measles (24), and Cholera (11). The top five infectious diseases by case fatality rate were: E…			China Customs Science and Technology Research Center, Beijing 100026		Summary of global surveillance data of infectious diseases in May 2022	0
Journal Article	Han Hui; Wu Bo; Jia Jiaojiao; Song Yueqian	2022	Global Infectious Disease Situation Overview for June 2022	Disease Surveillance	37	7	866-868	20230518	1003-9961			COVID-19 Cholera Ebola Virus Disease Monkeypox Marburg Virus Disease	In June 2022, a total of 63 infectious diseases were monitored globally, affecting 233 countries and regions. Apart from influenza, the top five infectious diseases in terms of the number of countries and regions affected were COVID-19 (233), monkeypox (59), dengue fever (29), measles (25), and cholera (12). The top five infectious diseases in terms of mortality rate were Ebola virus disease (100…			China Customs Science and Technology Research Center, Beijing 100026		Summary of global surveillance data of infectious diseases in June 2022	0
Journal Article	Han Hui; Wu Bo; Zhang Jin; Jia Jiaojiao; Song Yueqian	2022	Global Infectious Disease Situation Overview for July 2022	Disease Surveillance	37	8	992-994	20230518	1003-9961			COVID-19 Cholera Monkeypox West Nile Fever Polio	In July 2022, a total of 69 infectious diseases were monitored globally, involving 234 countries and regions. Apart from influenza, the top five infectious diseases in terms of the number of countries and regions involved were COVID-19 (234), monkeypox (78), dengue fever (31), measles (27), and cholera (15). The top five infectious diseases in terms of case fatality rate were Ebola virus disease …			(1) China Customs Science and Technology Research Center, Beijing 100026; (2) Qingdao International Travel Healthcare Center/Qingdao Customs Port Clinic, Qingdao, Shandong 266071		Summary of global surveillance data of infectious diseases in July 2022	0
Journal Article	Han Hui; Wu Bo; Wu Haili; Jia Jiaojiao; Song Yueqian	2022	Global Infectious Disease Situation Overview for August 2022	Disease Surveillance	37	9	1140–1142		1003-9961	10.3784/jbjc.202209200413		COVID-19 Monkeypox Ebola Virus Disease Yellow Fever Legionnaires' Disease	In August 2022, a total of 69 infectious diseases were monitored globally, affecting 234 countries and regions. Apart from influenza, the top five infectious diseases in terms of the number of countries and regions affected are: COVID-19 (234), monkeypox (101), dengue fever (29), measles (24), and cholera (15). The top five infectious diseases with the highest mortality rates are Ebola virus dise…		https://d.wanfangdata.com.cn/periodical/ChVQZXJpb2RpY2FsQ0hJMjAyNTA2MjISDWpiamMyMDIyMDkwMDMaCGlvcWx3Nm8z	China Customs Nanjing Customs, the People's Republic of China	Hui Han; Bo Wu; Hailei Wu; Jiaojiao Jia; Yueqian Song		Beijing Wanfang Data Co., Ltd. Fund Projects: No.71934002: National Natural Science Foundation; No.2021ZD0114104: Major Science and Technology Innovation Project	chi
Journal Article	Han Hui; Wu Bo; Jia Jiaojiao; Song Yueqian	2022	Global Infectious Disease Situation Overview for September 2022	Disease Surveillance	37	10	1266–1268		1003-9961	10.3784/jbjc.202210200457		COVID-19 Monkeypox Ebola Virus Disease Plague Dengue Fever	In September 2022, a total of 67 infectious diseases were monitored globally, affecting 235 countries and regions. Apart from influenza, the top five infectious diseases in terms of the number of countries and regions affected are COVID-19 (235), monkeypox (106), dengue fever (32), measles (25), and cholera (15). The top five infectious diseases by fatality rate are rift valley fever (69.2%), Mar…		https://d.wanfangdata.com.cn/periodical/ChVQZXJpb2RpY2FsQ0hJMjAyNTA2MjISDWpiamMyMDIyMTAwMDMaCGlvcWx3Nm8z	China Customs	Hui Han; Bo Wu; Jiaojiao Jia; Yueqian Song		Beijing Wanfang Data Co., Ltd. Fund Projects: No.2022YFC260220004: National Key R&D Program; No.71934002: National Natural Science Foundation; No.2021ZD0114104: Major Science and Technology Innovation Project	chi
Journal Article	Wang Gang; Miao Zhijiang; Xia Xueshan	2022	Risk of Imported Chikungunya Virus in China and Response Strategies	Journal of Kunming University of Science and Technology (Natural Science Edition)	47	6	87–92,107		1007-855/X	10.16112/j.cnki.53-1223/n.2022.06.252		Chikungunya Virus Viral Infection Cross-border Spread Overseas Importation Border Quarantine	Chikungunya virus (CHIKV) infection can lead to Chikungunya fever, which is characterized by symptoms such as fever, joint pain, myalgia, rash, and headache. CHIKV is a type of arbovirus primarily transmitted through the bites of Aedes aegypti and Aedes albopictus mosquitoes, but it can also spread through blood and mother-to-child transmission. CHIKV has a very complex transmission chain, and th…		https://d.wanfangdata.com.cn/periodical/ChVQZXJpb2RpY2FsQ0hJMjAyNTA2MjISEWttbGdkeHhiMjAyMjA2MDExGghpb3FsdzZvMw%3D%3D	Kunming University of Science and Technology	Wang Gang; Miao Zhijiang; X. I. A. Xueshan		Beijing Wanfang Data Co., Ltd. Fund Projects: 202101as070028: Yunnan Natural Science Foundation	chi
Journal Article	Cai Jian; Ling Feng; Feng Yan; Sun Jimin	2022	Etiological and Epidemiological Characteristics of Fever Outbreaks in Zhejiang Province, 2013-2019	Practical Preventive Medicine	29	7	836-839	20230518	1006-3110			Fever Outbreak Etiology Epidemiology	Objective: To understand the etiological types and epidemiological characteristics of fever outbreaks in Zhejiang Province, and to provide reference for the investigation and disposal of the epidemic. Method: Collect and organize the outbreak data of fever cases reported in Zhejiang Province from 2013 to 2019, analyze their etiological characteristics, and group by different types of diseases, an…			Zhejiang Provincial Center for Disease Control and Prevention, Hangzhou, Zhejiang 310051		Etiological and epidemiological characteristics of fever outbreaks in Zhejiang Province,2013－2019	0
Journal Article	Zeng Xucan; Wu Linbo; Guo Xiaolian; Yang Rui; Xu Xiang; Luo Chunhai; Zhou Hongning	2022	Survey and Distribution of Mosquito Species in Laos	Chinese Journal of Pathogen Biology	17	5	601-607	20230518	1673-5234			Aedes mosquito species Main distribution Breeding habits Laos	Objective: To understand the distribution of Aedes mosquito species in Laos and provide a basis for formulating effective vector control strategies and measures. Method: From 2012 to 2019, the Aedes mosquito species survey was carried out in 10 provinces of Laos using adult mosquito light traps and larval spoon capture methods. The Aedes species, breeding environments, main distribution, and medi…			Yunnan Institute of Parasitic Diseases/Yunnan Provincial Key Laboratory of Vector-borne Disease Prevention and Control/Yunnan Provincial Innovation Team for Key Technologies in Vector-borne Disease Prevention and Control, Pu'er, Yunnan 665000		Investigation on the distribution of Tribe Aedini Mosquitoes in Laos	0
Journal Article	Zhou Youliang; Hu Chunling; Pan Li; Chen Fuzhi; Sun Yulian; Ge Binpeng	2022	Evaluation and Application of a Liquid Chip Detection Method for Mosquito-Borne Viruses	China Port Science and Technology	4	7	66–71		1002-4689	10.3969/j.issn.1002-4689.2022.07.011		Mosquito-borne viruses Liquid-phase chip detection	This study investigated the specificity of the established liquid bead array detection method for mosquito-borne viruses and applied this method to test nucleic acid samples from 50 febrile patients, comparing the results with those obtained using a commercial fluorescent PCR detection kit. The results indicated that the established liquid bead array detection method for mosquito-borne viruses ex…		https://d.wanfangdata.com.cn/periodical/ChVQZXJpb2RpY2FsQ0hJMjAyNTA2MjISD3pnanlqeTIwMjIwNzAxMRoIaW9xbHc2bzM%3D	Suzhou Customs, Suzhou 215011 Shenzhen Zhengsheng Biotechnology Co., Ltd., Shenzhen 518050 Suzhou Gusu District Civil Affairs and Health Bureau, Suzhou 215000	Zhou You-Liang; H. U. Chun-Ling; P. A. N. Li; Chen Fu-Zhi; S. U. N. Yu-Lian; G. E. Bin-Peng		Beijing Wanfang Data Co., Ltd. Fund Project: No.2020kj05: Funded Project of Nanjing Customs Science and Technology	chi
Journal Article	Chen Bin; Chen Qiulan; Li Yu; Mou Di; Wang Zhe; Zhu Mantong; Chen Ning; Yin Wenwu	2021	Epidemiological Characteristics of Imported Chikungunya Fever Cases in China from 2010 to 2019	Disease Surveillance	36	6	539–543		1003-9961	10.3784/jbjc.202105080246		Chikungunya fever Imported cases Epidemiological characteristics Entry quarantine Local outbreak Clustered epidemic	Objective: To investigate the epidemiological characteristics and the interval from onset to diagnosis of imported Chikungunya fever cases in China from 2010 to 2019, providing a reference for the formulation of prevention and control measures. Methods: Data were obtained from the "Infectious Disease Information Reporting System" and the "Public Health Emergency Information Reporting Management S…		https://d.wanfangdata.com.cn/periodical/ChVQZXJpb2RpY2FsQ0hJMjAyNTA2MjISDWpiamMyMDIxMDYwMDkaCGlvcWx3Nm8z	Guangxi Medical University Hangzhou Center for Disease Control and Prevention Chinese Center for Disease Control and Prevention	Bin Chen; Qiulan Chen; Yu Li; Di Mu; Zhe Wang; Mantong Zhu; Ning Chen; Wenwu Yin		Beijing Wanfang Data Co., Ltd. Fund Project: No.2018ZX10101002-003-002: National Science and Technology Major Project; No.131031001000200001: Public Health Emergency Response Mechanism Operation Project	chi
Journal Article	Han Hui; Wu Bo; Li Haishan; Jia Jiaojiao	2021	Global Infectious Disease Situation Overview in December 2020	Disease Surveillance	36	1	4–6		1003-9961			Coronavirus disease (COVID-19) Plague Cholera Middle East Respiratory Syndrome (MERS) Dengue fever	In December 2020, a total of 61 infectious diseases were monitored globally, affecting 223 countries and regions. Apart from influenza, the top five infectious diseases in terms of the number of countries and regions affected were COVID-19 (223), dengue fever (32), measles (22), poliomyelitis (15), and chikungunya (11), respectively. The top five infectious diseases by fatality rate were Middle E…		https://d.wanfangdata.com.cn/periodical/ChVQZXJpb2RpY2FsQ0hJMjAyNTA2MjISDWpiamMyMDIxMDEwMDMaCGlvcWx3Nm8z	Chinese Academy of Inspection and Quarantine	Hui Han; Bo Wu; Haishan Li; Jiaojiao Jia		Beijing Wanfang Data Co., Ltd. Fund Project: No.71934002: National Natural Science Foundation; No.2018ZX10201001-008: National Science and Technology Major Project	chi
Journal Article	Han Hui; Wu Bo; Jia Jiaojiao; Song Yueqian	2021	Global Infectious Disease Situation Overview in October 2021	Disease Surveillance	36	11	1106-1108	20220921	1003-9961			Coronavirus disease (COVID-19) Ebola virus disease Poliomyelitis Dengue fever Diphtheria	In October 2021, a total of 60 infectious diseases were monitored globally, involving 226 countries and regions. Apart from influenza, the top five infectious diseases by the number of countries and regions involved are COVID-19 (226), dengue fever (24), measles (24), cholera (10), and malaria (9). The top five infectious diseases by case fatality rate are Ebola virus disease (75.0%), Lassa fever…			China Customs Science and Technology Research Center, Beijing 100026		Summary of global surveillance data of infectious diseases in October 2021	0
Journal Article	Han Hui; Wu Bo; Jia Jiaojiao; Song Yueqian	2021	Global Infectious Disease Situation Overview in November 2021	Disease Surveillance	36	12	1228-1230	20220921	1003-9961			Coronavirus disease (COVID-19) Yellow fever Plague Monkeypox Measles	In November 2021, a total of 65 infectious diseases were monitored globally, affecting 226 countries and regions. Apart from influenza, the top five infectious diseases affecting the highest number of countries and regions were COVID-19 (226), dengue fever (31), measles (21), poliomyelitis (11), and cholera (10). The top five infectious diseases with the highest mortality rates were Ebola virus d…			China Customs Science and Technology Research Center, Beijing 100026		Summary of global surveillance data of infectious diseases in November 2021	0
Journal Article	Han Hui; Wu Bo; Li Haishan; Jia Jiaojiao	2021	Global Infectious Disease Situation Overview in January 2021	Disease Surveillance	36	2	104–106		1003-9961	10.3784/jbjc.202102190077		Coronavirus disease (COVID-19) Ebola virus disease Lassa fever Rift Valley fever Measles	In January 2021, a total of 57 infectious diseases were monitored globally, affecting 225 countries and regions. Apart from influenza, the top five infectious diseases in terms of the number of countries and regions affected were COVID-19 (225), dengue fever (27), measles (17), poliomyelitis (10), and Chikungunya fever (10), respectively. The top five infectious diseases in terms of case fatality…		https://d.wanfangdata.com.cn/periodical/ChVQZXJpb2RpY2FsQ0hJMjAyNTA2MjISDWpiamMyMDIxMDIwMDMaCGlvcWx3Nm8z	Chinese Academy of Inspection and Quarantine	Hui Han; Bo Wu; Haishan Li; Jiaojiao Jia		Beijing Wanfang Data Co., Ltd. Fund Project: No.71934002: National Natural Science Foundation; No.2018ZX10201001-008: National Science and Technology Major Project	chi
Journal Article	Han Hui; Wu Bo; He Lei; Jia Jiaojiao	2021	Global Infectious Disease Situation Overview in June 2021	Disease Surveillance	36	7	638–640		1003-9961	10.3784/jbjc.202107200404		Coronavirus disease (COVID-19) Cholera Plague Dengue fever Chikungunya fever	In June 2021, a total of 67 infectious diseases were monitored globally, involving 225 countries and regions. Apart from influenza, the top five infectious diseases in terms of the number of countries and regions involved were COVID-19 (225), dengue fever (29), measles (19), poliomyelitis (12), and chikungunya fever (12). The top five infectious diseases by fatality rate were Ebola virus disease …		https://d.wanfangdata.com.cn/periodical/ChVQZXJpb2RpY2FsQ0hJMjAyNTA2MjISDWpiamMyMDIxMDcwMDMaCGlvcWx3Nm8z	Chinese Academy of Inspection and Quarantine	Hui Han; Bo Wu; Lei He; Jiaojiao Jia		Beijing Wanfang Data Co., Ltd. Fund Project: No.71934002: National Natural Science Foundation	chi
Journal Article	Han Hui; Wu Bo; Jia Jiaojiao	2021	Global Infectious Disease Situation Overview in July 2021	Disease Surveillance	36	8	744–746		1003-9961	10.3784/jbjc.202108200454		Coronavirus disease (COVID-19) Cholera Dengue fever West Nile fever H5N1 avian influenza	In July 2021, a total of 68 infectious diseases were monitored globally, involving 225 countries and regions. Apart from influenza, the top five infectious diseases in terms of the number of countries and regions involved are: Coronavirus Disease 2019 (COVID-19, 225), Dengue fever (29), Measles (22), Malaria (9), and Poliomyelitis (8). The top five infectious diseases by fatality rate are: Middle…		https://d.wanfangdata.com.cn/periodical/ChVQZXJpb2RpY2FsQ0hJMjAyNTA2MjISDWpiamMyMDIxMDgwMDMaCGlvcWx3Nm8z	Chinese Academy of Inspection and Quarantine	Hui Han; Bo Wu; Jiaojiao Jia		Beijing Wanfang Data Co., Ltd. Fund Project: No.71934002: National Natural Science Foundation	chi
Journal Article	Han Hui; Wu Bo; Jia Jiaojiao; Song Yueqian	2021	Global Infectious Disease Situation Overview in August 2021	Disease Surveillance	36	9	856–858		1003-9961	10.3784/jbjc.202109220514		COVID-19 Ebola Virus Disease Marburg Virus Disease Plague West Nile Fever	In August 2021, a total of 69 infectious diseases were monitored globally, involving 225 countries and regions. Apart from influenza, the top five infectious diseases in terms of the number of countries and regions involved are COVID-19 (225), dengue fever (27), measles (21), chikungunya fever (10), and cholera (8). The top five infectious diseases in terms of fatality rate are Marburg virus dise…		https://d.wanfangdata.com.cn/periodical/ChVQZXJpb2RpY2FsQ0hJMjAyNTA2MjISDWpiamMyMDIxMDkwMDMaCGlvcWx3Nm8z	China Customs	Hui Han; Bo Wu; Jiaojiao Jia; Yueqian Song		Beijing Wanfang Data Co., Ltd. Fund Project: No.71934002: National Natural Science Foundation	chi
Journal Article	Han Hui; Wu Bo; Jia Jiaojiao; Song Yueqian	2021	Overview of Global Infectious Disease Outbreaks in September 2021	Disease Surveillance	36	10	978–980		1003-9961	10.3784/jbjc.202110210551		COVID-19 Cholera Yellow Fever Nipah Virus Disease Epidemic Meningitis	In September 2021, a total of 63 infectious diseases were monitored globally, involving 226 countries and regions. Apart from influenza, the top 5 infectious diseases in terms of the number of countries and regions involved were COVID-19 (226), dengue fever (28), measles (26), West Nile fever (10), and cholera (9). The top 5 infectious diseases in terms of fatality rate were Nipah virus disease (…		https://d.wanfangdata.com.cn/periodical/ChVQZXJpb2RpY2FsQ0hJMjAyNTA2MjISDWpiamMyMDIxMTAwMDMaCGlvcWx3Nm8z	China Customs	Hui Han; Bo Wu; Jiaojiao Jia; Yueqian Song		Beijing Wanfang Data Co., Ltd. Fund Project: No.71934002: National Natural Science Foundation	chi
Journal Article	Zhen Ruonan; Su Wenzhe; Liao Xinlong; Ma Xiaowei; Li Yongguang; Feng Jing; Xiao Xincái; Xie Chaojun	2021	Epidemiological and Etiological Characteristics Analysis of Exotic Chikungunya Fever Cases in Guangzhou	Disease Surveillance	36	1	48–52		1003-9961			Chikungunya Fever Imported E1 Gene Genetic Characteristics	Objective To understand the epidemiological characteristics and Chikungunya virus (CHIKV) E1 gene characteristics of imported Chikungunya fever (CHIKF) cases in Guangzhou from 2017 to 2019, and to provide a scientific basis for epidemic prevention and control. Methods Using SPSS 19.0 software, descriptive epidemiological methods were used to analyze the epidemiological characteristics of imported…		https://d.wanfangdata.com.cn/periodical/ChVQZXJpb2RpY2FsQ0hJMjAyNTA2MjISDWpiamMyMDIxMDEwMTEaCGlvcWx3Nm8z	Guangzhou Center for Disease Control and Prevention	Ruonan Zhen; Wenzhe Su; Xinlong Liao; Xiaowei Ma; Yongguang Li; Jing Feng; Xincai Xiao; Chaojun Xie		Beijing Wanfang Data Co., Ltd. Fund Project:	chi
Journal Article	Han Hui; Wu Bo; Jia Jiaojiao	2021	Analysis and Forecast of Global Infectious Disease Outbreaks from January to June 2021	Port Health Control	26	4	8–12		1008-5777	10.3969/j.issn.1008-5777.2021.04.003		Novel Coronavirus Pneumonia Cholera Dengue Fever Polio Avian Influenza	From January to June 2021, a total of 75 infectious diseases were monitored globally, affecting 225 countries and regions. The top five infectious diseases in terms of the number of countries and regions affected were: COVID-19 (225), Dengue Fever (43), Measles (42), Poliomyelitis (21), and Chikungunya Fever (17). The infectious diseases with the top five mortality rates were: Ebola Virus Disease…		https://d.wanfangdata.com.cn/periodical/ChVQZXJpb2RpY2FsQ0hJMjAyNTA2MjISD2thd3NrejIwMjEwNDAwMxoIaW9xbHc2bzM%3D	China Customs Science and Technology Research Center, Beijing	Hui Han; Bo Wu; Jiaojiao Jia		Beijing Wanfang Data Co., Ltd. Fund Project: 71934002: National Natural Science Foundation	chi
Journal Article	Yan Jihuan; Shen Jun; Shi Shunli; Shi Lingli; Zhen Ruonan	2021	Risk and Prevention and Control Strategies for the Introduction of Mosquito-Borne Infectious Diseases into China	World Latest Medical Information Abstracts	21	67	302–303			10.3969/j.issn.1671-3141.2021.67.127		Mosquito-borne Diseases Import Risk Prevention and Control Strategies	Objective This study investigates the risk of mosquito-borne disease incursion into our country and prevention strategies. Methods The study period was from January 2019 to December 2020, with the research subjects being the mosquito species intercepted and mosquito-borne disease incidence in a certain area over two years. From January 2019 to December 2019, conventional methods were used for pre…		https://d.wanfangdata.com.cn/periodical/ChVQZXJpb2RpY2FsQ0hJMjAyNTA2MjISGlFLQkpCRDIwMjEyMDIxMTIxNzAwMDEwNjczGghpb3FsdzZvMw%3D%3D	Hebei International Travel Healthcare Center (Shijiazhuang Customs Port Clinic), Shijiazhuang, Hebei 050091			Beijing Wanfang Data Co., Ltd. Fund Project:	chi
Journal Article	Liu Chaofa; He Jianhan; Guo Di; Zhang Li; Song Mingyuan; Xing Weijie	2021	Assessment of the Risk of Disease Vectors and Infectious Diseases During the 2021 Chengdu Universiade	Modern Preventive Medicine	48	12	2272–2275		1003-8507			Vector Control Borda Count Method Risk Matrix Method Universiade	Objective To assess the risk of vector-borne diseases and their transmission during the 31st World University Games (Universiade), and to provide a theoretical basis for the smooth holding of the Games. Methods The risk level of vectors and their transmitted diseases was evaluated using the risk matrix method, and the Borda sequence value method was further applied to rank this risk level. Result…		https://d.wanfangdata.com.cn/periodical/ChVQZXJpb2RpY2FsQ0hJMjAyNTA2MjISD3hkeWZ5eDIwMjExMjAzNBoIaW9xbHc2bzM%3D	Health Section of Chengdu Longquanyi District Center for Disease Control and Prevention, Chengdu, Sichuan Province Disinfection and Vector Control Section of Chengdu Center for Disease Control and Prevention, Sichuan Province	L. I. U. Chao-fa; H. E. Jian-han; G. U. O. Di; Zhang Li; Song Ming-yuan; Xing Wei-jie		Beijing Wanfang Data Co., Ltd. Fund Project:	chi
Journal Article	Zhang Yuying; Liu Yuting; Li Yuping; Chen Qi; Lu Guangyu	2021	Visual Analysis of Research Hotspots and Frontiers of Exotic Infectious Diseases in China	Journal of Preventive Medicine Intelligence	37	10	1428-1436,1442	20220523	1006-4028			Infectious Diseases Imported Infectious Diseases Migratory Population Bibliometrics CiteSpace	Purpose: Against the backdrop of accelerating globalization, countries are facing increasing risks and prevention and control pressures from imported infectious diseases. This study is based on the literature on imported infectious diseases from 2000 to 2020, and conducts a visual analysis of research hotspots and frontiers in this field. Method: The research object is the papers on imported infe…			(1) School of Public Health, School of Nursing, Yangzhou University, Yangzhou, Jiangsu 225007; (2) Department of Neurosurgery, Clinical Medical College of Yangzhou University/Subei People's Hospital, Yangzhou, Jiangsu 225009; (3) Institute of Global Health, University of Heidelberg, Heidelberg 69117, Germany; (4) Clinical Epidemiology Research Center, Yangzhou University, Yangzhou, Jiangsu 225007		Visualized Analysis of Research Hotspots and Frontiers of Imported Infectious Diseases in China	0
Journal Article	Phanviengxay Khammavong; Zhou Hongning	2021	Progress in the Study of Epidemiological Characteristics of Chikungunya Fever in Laos	Chinese Journal of Pathogenic Biology	16	4	496,3–4		1673-5234	10.13350/j.cjpb.210426		Chikungunya Fever Laos Epidemiological Characteristics Review	Chikungunya fever (CHIKF) is an acute viral infectious disease characterized by symptoms such as fever, joint pain, arthritis, and rash, which is caused by the Chikungunya virus (CHIKV) transmitted through the bite of Aedes albopictus or Aedes aegypti mosquitoes. It is widely prevalent in tropical and subtropical regions. In the past, Laos primarily used CHIKV serological antibody detection metho…		https://d.wanfangdata.com.cn/periodical/ChVQZXJpb2RpY2FsQ0hJMjAyNTA2MjISE3pnanNjYmZ6enoyMDIxMDQwMjYaCGlvcWx3Nm8z	Institute of Pathogens and Vector Biology, Dali University (Puer Branch)	Khammavong Phanviengxay; Zhou Hong-ning		Beijing Wanfang Data Co., Ltd. Fund Project: No.U1602223: National Natural Science Foundation of China; No.2017ZF007: National Science and Technology Major Project; No.2020399: Lancang-Mekong Cooperation Special Fund; No.2019HC010: Yunnan Provincial Innovation Team (Cultivation) Fund for Key Technologies in Prevention and Control of Insect-borne Infectious Diseases	chi
Journal Article	Wei Yong; Wang Jiatian; Zheng Xueli	2021	Application of SNPs in Mosquito Population Genetics and Vector-Borne Disease Control	China Public Health	37	2	366–370		1001-0580	10.11847/zgggws1124530		Mosquitoes Single Nucleotide Polymorphism (SNP) Population Genetics Mosquito-borne Disease Control	As mosquitoes spread globally in large numbers, vector-borne diseases that were once relatively limited have become increasingly common. Diseases such as dengue fever, chikungunya fever, Japanese encephalitis, West Nile virus disease, yellow fever, and Zika, which are transmitted by mosquitoes, are some of the common and emerging viral diseases. The local mosquito species and population genetic c…		https://d.wanfangdata.com.cn/periodical/ChVQZXJpb2RpY2FsQ0hJMjAyNTA2MjISD3pnZ2d3czIwMjEwMjAzOBoIaW9xbHc2bzM%3D	Southern Medical University	W. E. I. Yong; Wang Jia-tian; Zheng Xue-li		Beijing Wanfang Data Co., Ltd. Fund Project: 31630011: National Natural Science Foundation of China; 2017a030313625: Natural Science Foundation of Guangdong Province; 201804020084: Guangzhou Science and Technology Plan	chi
Journal Article	Zhang Yiwen; Jiang Xiaolin; Chen Deying; Lü Tao; Zhang Guoying; Zhang Huajiang; Wang Maolin; Wang Xianjun; Jiang Baofa	2021	Investigation of an Outbreak of Chikungunya Fever in a Group of Outbound Tourists	China Public Health	37	5	879–882		1001-0580	10.11847/zgggws1127661		Imported Cases Chikungunya Fever(CHIKF) Emergency Response	Objective To understand the incidence and infection of chikungunya fever (CHIKF) in a outbound travel group and assess the risk of local transmission after the importation of the epidemic. Methods Case investigations were conducted on each of the 20 members of a travel group that traveled between Mandalay and Bagan in Myanmar from September 18-21, 2019. Serum and urine samples were collected for …		https://d.wanfangdata.com.cn/periodical/ChVQZXJpb2RpY2FsQ0hJMjAyNTA2MjISD3pnZ2d3czIwMjEwNTAyMxoIaW9xbHc2bzM%3D	Shandong Provincial Center for Disease Control and Prevention Weihai Center for Disease Control and Prevention Weihai Wendeng District Center for Disease Control and Prevention	Zhang Yi-wen; Jiang Xiao-lin; Chen De-ying		Beijing Wanfang Data Co., Ltd. Fund Project: 2017zx10104001: National Science and Technology Major Project	chi
Journal Article	Chang Yutong; Zhang Liping; Ma Jingchao; Liu Lijuan	2021	Rapid Risk Assessment of Chikungunya Fever Outbreak in Chad in September 2020	China Quarantine Medicine Journal	44	2	89–90,123		1004-9770	10.16408/j.1004-9770.2021.02.004		Chikungunya Fever Input Port Risk Assessment	Objective By evaluating the risk of Chikungunya fever epidemic imported to our country from the Republic of Chad in September 2020, we aim to provide targeted suggestions and measures for relevant departments. Method The risk of Chikungunya fever epidemic imported to our country was assessed using expert consultation. The epidemic information mainly came from the Chikungunya fever epidemic report…		https://d.wanfangdata.com.cn/periodical/ChVQZXJpb2RpY2FsQ0hJMjAyNTA2MjISE3pnZ2p3c2p5enoyMDIxMDIwMDQaCGlvcWx3Nm8z	Health Inspection Institute, Chinese Academy of Inspection and Quarantine	Chang Yu-tong; Zhang Li-ping; M. A. Jing-chao; L. I. U. Li-juan		Beijing Wanfang Data Co., Ltd. Fund Project:	chi
Journal Article	Gao Yufeng; Hou Li; Fu Shaoyu; Jiang Yilin; Cheng Xiaolan; Jia Yun; Song Fenglin	2021	Laboratory Detection and Confirmation of the First Imported Case of Chikungunya Fever at Dalian Port	China Border Health and Quarantine Magazine	44	5	309–310,334		1004-9770	10.16408/j.1004-9770.2021.05.002		Chikungunya Fever Input Port Sanitary and Quarantine	Objective To detect and confirm the blood sample of a feverish entrant at Dalian port to provide technical support for the disposal of imported chikungunya fever outbreak. Methods Nucleic acid detection method was used to screen for chikungunya virus, dengue virus, Zika virus, yellow fever virus, and malaria pathogens in the blood samples of incoming passengers. Results After testing, the sample …		https://d.wanfangdata.com.cn/periodical/ChVQZXJpb2RpY2FsQ0hJMjAyNTA2MjISE3pnZ2p3c2p5enoyMDIxMDUwMDMaCGlvcWx3Nm8z	Dalian Customs, the People's Republic of China	G. A. O. Yu-feng; H. O. U. Li; F. U. Shao-yu; Jiang Yi-lin; Cheng Xiao-lan; J. I. A. Yun; Song Feng-lin		Beijing Wanfang Data Co., Ltd. Fund Project: 2017yfd0501803-5: National Key Research and Development Program; 2019hk138: Research Project of the General Administration of Customs	chi
Journal Article	Dai Jun; Yuan Shuai; Liu Xingyu; Lu Ye; Tian Jie; Sun Wei; Li Shenwei; Hong Ye; Shi Yongxia; Li Xiaobo; Zheng Kui; Huang Jicheng	2021	Epidemiological Investigation of Imported Infectious Disease Cases among Individuals from Africa to China	China Border Health and Quarantine Magazine	44	4	261–267		1004-9770	10.16408/j.1004-9770.2021.04.009		Port Africa Infectious Diseases Risk Factors	Objective To investigate the epidemiological factors of imported cases among Chinese and foreign entry passengers (African arrivals in China) who entered China directly or via transit from Africa and had worked, lived, or studied in Africa, focusing on key populations, diseases, and flights. Methods From June 2017 to June 2019, entry quarantine measures such as infrared temperature monitoring and…		https://d.wanfangdata.com.cn/periodical/ChVQZXJpb2RpY2FsQ0hJMjAyNTA2MjISE3pnZ2p3c2p5enoyMDIxMDQwMTAaCGlvcWx3Nm8z	Guangzhou Customs Technology Center International Travel Healthcare Center of the General Administration of Customs (Beijing) Shanghai International Travel Healthcare Center	D. A. I. Jun; Yuan Shuai; L. I. U. Xing-yu; L. U. Ye; Tian Jie; S. U. N. Wei; L. I. Shen-wei; Hong Ye; S. H. I. Yong-xia; L. I. Xiao-bo; Zheng Kui; Huang Ji-cheng		Beijing Wanfang Data Co., Ltd. Fund Project: 2017ik094: Research Project of the General Administration of Customs; 2020hk123: Research Project of the General Administration of Customs	chi
Journal Article	Lu Jinhua; Zhang Hong; Zhang Zilong; Tian Zhengan	2021	Chikungunya Fever and Chikungunya Virus	China Border Health and Quarantine Magazine	44	5	375–378		1004-9770	10.16408/j.1004-9770.2021.05.023		Chikungunya Fever Chikungunya Virus Port Prevention and Control	Chikungunya fever is a mosquito-borne viral infectious disease and one of the global public health issues. The clinical manifestations of chikungunya fever are typically sudden high fever and joint pain. Diagnosis is made through detection of viral antigens, specific antibodies, or viral nucleic acids. Currently, there are no specific antiviral drugs or vaccines; symptomatic and supportive treatm…		https://d.wanfangdata.com.cn/periodical/ChVQZXJpb2RpY2FsQ0hJMjAyNTA2MjISE3pnZ2p3c2p5enoyMDIxMDUwMjUaCGlvcWx3Nm8z	Shanghai International Travel Healthcare Center	L. U. Jin-hua; Zhang Hong; Zhang Zi-long; Tian Zhen-gan		Beijing Wanfang Data Co., Ltd. Fund Project:	chi
Journal Article	Li Yangsiqi; Li Man; Jia Wenshuang; Zhou Hongning	2021	Research Progress on the Ecological Habits of Aedes aegypti in Yunnan Province	Chinese Journal of Vector Biology and Control	32	2	247–253		1003-8280	10.11853/j.issn.1003.8280.2021.02.026		Dengue Fever Aedes aegypti Ecological Habit Yunnan	Dengue fever, Chikungunya fever, Zika virus disease, and other important arboviral diseases transmitted primarily by Aedes aegypti are widely prevalent in tropical and subtropical regions. In recent years, influenced by the El Niño effect and the rapid development of global trade and transportation industries, the distribution area of Aedes aegypti has been expanding, and the risk of transmission…		https://d.wanfangdata.com.cn/periodical/ChVQZXJpb2RpY2FsQ0hJMjAyNTA2MjISFXpnbWpzd3hqa3p6ejIwMjEwMjAyNxoIaW9xbHc2bzM%3D	Dali University, Kunming Medical University	L. I. Yang-si-qi; L. I. Man; J. I. A. Wen-shuang; Zhou Hong-ning		Beijing Wanfang Data Co., Ltd. Fund Project: U1602223: National Natural Science Foundation of China; 2017zf007: National Science and Technology Major Project; 2018zx10101004-003-001: National Science and Technology Major Project	chi
Journal Article	Zhang Hailin	2021	Cross-border Transmission, Local Epidemic, Development Trend, and Countermeasures of Dengue Fever and Chikungunya Fever in Yunnan Province	Chinese Journal of Vector Biology and Control	32	1	12–20		1003-8280	10.11853/j.issn.1003.8280.2021.01.002		Dengue Fever Chikungunya Fever Cross-border Transmission Local Epidemic Epidemic Trend Prevention and Control Measures	Dengue fever and Chikungunya fever are both globally distributed and significant mosquito-borne viral diseases with similar epidemiological and clinical characteristics. The main vectors for transmission are Aedes aegypti and Aedes albopictus. From 2013 to 2019, local outbreaks of dengue fever occurred annually in the China-Myanmar (Sino-Myanmar) and China-Laos (Sino-Laos) border areas in Yunnan …		https://d.wanfangdata.com.cn/periodical/ChVQZXJpb2RpY2FsQ0hJMjAyNTA2MjISFXpnbWpzd3hqa3p6ejIwMjEwMTAwMhoIaW9xbHc2bzM%3D	Yunnan Provincial Institute for Endemic Disease Control and Prevention	Zhang Hai-lin		Beijing Wanfang Data Co., Ltd. Funded Project:	chi
Journal Article	Li Li; Xie Tong; Li Xiaoyan	2021	Molecular Variation and Epidemic Trend of Chikungunya Virus	China Tropical Medicine	21	8	809–813		1009-9727	10.13604/j.cnki.46-1064/r.2021.08.19		Chikungunya Fever Chikungunya Virus Mosquito-borne Disease Adaptive Mutation Evolution	Chikungunya fever, caused by the Chikungunya virus (CHIKV), has spread from its traditional endemic regions in southern Africa, Southeast Asia, and parts of tropical India to several countries in subtropical areas. Previously, CHIKV transmission was primarily mediated by the Aedes aegypti mosquito. However, during the outbreak of chikungunya fever in South Asia in 2004, an evolved strain of the v…		https://d.wanfangdata.com.cn/periodical/ChVQZXJpb2RpY2FsQ0hJMjAyNTA2MjISD3pncmR5eDIwMjEwODAxORoIaW9xbHc2bzM%3D	Tianjin Center for Disease Control and Prevention	L. I. Li; X. I. E. Tong; L. I. Xiao-yan		Beijing Wanfang Data Co., Ltd. Funded Project:	chi
Journal Article	Jiang Xiaowu; Zhu Lexin; Aisha Zhen	2021	Research Progress on Mouse Infection Models of Chikungunya Virus	Chinese Journal of Zoonoses	37	9	826–832		1002-2694	10.3969/j.issn.1002-2694.2021.00.113		Chikungunya Virus Mouse Infection Model	Chikungunya virus (CHIKV) infection causes Chikungunya fever, a vector-borne infectious disease mainly transmitted by mosquito bites. In recent years, it has spread or broken out in more than 100 countries, becoming a serious threat to global public health security. After CHIKV infection, symptoms such as acute fever, rash, muscle pain, and chronic arthritis, tendonitis, etc. may occur. In severe…		https://d.wanfangdata.com.cn/periodical/ChVQZXJpb2RpY2FsQ0hJMjAyNTA2MjISEnpncnNnaGJ6ejIwMjEwOTAwORoIaW9xbHc2bzM%3D	Yichun University	Jiang Xiao-wu; Z. H. U. Le-xin; A. I. Sha-zhen		Beijing Wanfang Data Co., Ltd. Funded Project: No.32060791: National Natural Science Foundation; No.20202BABL215025: Jiangxi Province Natural Science Foundation	chi
Journal Article	Chen Yaoyao; Zhao Xiaonan; Sun Yanhong; Zhang Meiling; Zhou Jienan	2021	Complete Genome Sequencing and Characteristic Analysis of a Chikungunya Virus Strain from Yunnan Province	Chinese Journal of Zoonoses	37	3	221–224,229		1002-2694	10.3969/j.issn.1002-2694.2021.00.019		Chikungunya Virus (CHIKV) Virus Isolation Whole Genome Sequencing Sequence Analysis	Objective To isolate the virus and sequence the whole genome of a serum sample from a single imported Chikungunya fever case from Myanmar, and to analyze its genetic characteristics. Method Real-time RT-PCR was used to detect the sample, and the virus was isolated and cultured to obtain a strain. The products of viral nucleic acid amplification were sequenced, and the sequencing results were asse…		https://d.wanfangdata.com.cn/periodical/ChVQZXJpb2RpY2FsQ0hJMjAyNTA2MjISEnpncnNnaGJ6ejIwMjEwMzAwNRoIaW9xbHc2bzM%3D	Yunnan Provincial Center for Disease Control and Prevention	Chen Yao-yao; Zhao Xiao-nan; S. U. N. Yan-hong; Zhang Mei-ling; Zhou Jie-nan		Beijing Wanfang Data Co., Ltd. Funded Project:	chi
Journal Article	Wu Liqun; Zhou Liangcai; Liu Jing; Chen Xiaomin	2021	Risk Assessment of Transmission of Five Mosquito-borne Infectious Diseases During the 7th CISM Military World Games in 2019	Chinese Journal of Hygiene Insecticides & Equipments	27	3	239-242	20211116	1671-2781			Wuhan Military World Games Mosquito-borne Diseases Risk Assessment	Objective: To evaluate the transmission risks of five mosquito-borne infectious diseases, namely dengue fever, malaria, chikungunya fever, yellow fever, and Rift Valley fever, during the 7th CISM Military World Games, and to provide a scientific basis for the prevention and control of mosquito-borne infectious diseases. Methods: Epidemic information on the five mosquito-borne infectious diseases …			Wuhan Center for Disease Control and Prevention, Wuhan, Hubei 430024		Risk assessment of 5 kinds of mosquito-borne diseases transmission during the 7th CISM military world games in Wuhan in 2019	0
Journal Article	He Shiyu	2020	Have a Mosquito-Free Summer: Learn Scientific Mosquito Control Methods	Public Health		8	110–111		1002-574X	10.3969/j.issn.1002-574X.2020.08.053		0	Clear the standing water, kill the 'pests'. As the midsummer approaches, annoying mosquitoes become more prevalent. Besides disturbing our sleep and causing itchiness and pain, mosquitoes are also the main vectors for various infectious diseases. The common spotted mosquito, known scientifically as Aedes albopictus, can spread several serious infectious diseases such as dengue fever, Zika virus d…		https://d.wanfangdata.com.cn/periodical/ChVQZXJpb2RpY2FsQ0hJMjAyNTA2MjISDWR6amsyMDIwMDgwNTMaCGlvcWx3Nm8z	Guangzhou Center for Disease Control and Prevention			Beijing Wanfang Data Co., Ltd. Funded Project:	chi
Journal Article	Zhang Xiaoyan; Lei Lei; Huang Kaiwen; Zeng Zhao; Lin Luping	2020	Analysis of Dengue Fever Research Trends Based on Bibliometrics	Journal of Guangzhou University of Traditional Chinese Medicine	37	8	1616–1621		1007-3213	10.13359/j.cnki.gzxbtcm.2020.08.038		Dengue Fever Bibliometrics Trend Analysis Research Hotspots Traditional Chinese Medicine Preventive Treatment of Disease	An analysis of the global development trend and research hotspots of dengue fever research in the past 10 years using bibliometric methods is conducted to provide a reference for medical researchers in this field. The analysis reveals that the main keywords involved in dengue fever research include 'dengue virus', 'epidemiology', 'non-structural protein 1', 'chikungunya fever', 'arbovirus', 'micr…		https://d.wanfangdata.com.cn/periodical/ChVQZXJpb2RpY2FsQ0hJMjAyNTA2MjISEmd6enl5ZHh4YjIwMjAwODAzOBoIaW9xbHc2bzM%3D	Guangzhou University of Chinese Medicine, Guangzhou Eighth People's Hospital	Zhang Xiao-Yan; L. E. I. Lei; Huang Kai-Wen; Zeng Zhao; L. I. N. Lu-Ping		Beijing Wanfang Data Co., Ltd. Funded Project: 2017zx10305501-003: National Science and Technology Major Project; 2017a030303071: Guangdong Province Science and Technology Plan; gdip2013-c03: Guangdong Province Intellectual Property Office Soft Science Research Plan; 2016wqncx006: Guangdong Province Ordinary University Youth Innovation Talent Project; 20181020: Guangzhou University of Chinese Med…	chi
Journal Article	Sun Yulan; Dou Xiangfeng; Lü Yanning; Wang Xiaomei; Chen Lijuan; Li Xinyu; Wang Quanyi	2020	Disposal and Analysis of an Imported Chikungunya Fever Outbreak in Beijing	Journal of International Virology	27	4	333–335		1673-4092	10.3760/cma.j.issn.1673-4092.2020.04.017		Chikungunya Fever Imported Cases Saliva	Objective: To deal with and analyze a suspected case of imported Chikungunya fever in Beijing in 2017. Method: Conduct an epidemiological investigation on the suspected case, collect saliva and urine samples, and detect the nucleic acid of Chikungunya virus using fluorescence quantitative PCR. Result: The nucleic acid test results showed positive for Chikungunya virus nucleic acid, confirming an …		https://d.wanfangdata.com.cn/periodical/ChVQZXJpb2RpY2FsQ0hJMjAyNTA2MjISE2d3eXgtYmR4ZmMyMDIwMDQwMTMaCGlvcWx3Nm8z	Beijing Center for Disease Control and Prevention, Beijing Research Institute for Preventive Medicine, Institute of Infectious and Endemic Disease Control			Beijing Wanfang Data Co., Ltd. Funded Project:	chi
Journal Article	Zhu Qili; Pan Liangliang; Chen Wushen; Kuang Cuiping; Huang Min; Zhang Jiaer	2020	Retrospective Analysis of the Disposal of an Imported Chikungunya Fever Outbreak	Henan Journal of Preventive Medicine	31	9	734–736		1006-8414	10.13515/j.cnki.hnjpm.1006-8414.2020.09.032		Chikungunya Fever Infection Epidemiology	Objective To retrospectively analyze the epidemiological characteristics of one imported Chikungunya fever case in Luohu District, Shenzhen, and to improve the multi-sectoral collaborative prevention and control model for Aedes-transmitted infectious diseases in Luohu District, providing a scientific basis for the prevention and control of Chikungunya fever in Luohu District, Shenzhen. Method Des…		https://d.wanfangdata.com.cn/periodical/ChVQZXJpb2RpY2FsQ0hJMjAyNTA2MjISEWhueWZ5eHp6MjAyMDA5MDMyGghpb3FsdzZvMw%3D%3D	Shenzhen Luohu District Center for Disease Control and Prevention			Beijing Wanfang Data Co., Ltd. Funded Project:	chi
Journal Article	Han Hui; Wu Bo; Song Yajing; Jia Jiaojiao	2020	Overview of Global Infectious Disease Outbreaks in December 2019	Disease Surveillance	35	1	3–5		1003-9961	10.3784/j.issn.1003-9961.2020.01.003		Ebola Virus Disease Yellow Fever Dengue Fever Middle East Respiratory Syndrome Measles Malaria	In December 2019, a total of 64 infectious diseases were monitored globally, involving 82 countries and regions. Apart from influenza, the top five infectious diseases in terms of the number of countries and regions involved were measles (49), dengue fever (26), Chikungunya fever (8), poliomyelitis (8), and meningococcal disease (8). The infectious diseases with the highest case fatality rates in…		https://d.wanfangdata.com.cn/periodical/ChVQZXJpb2RpY2FsQ0hJMjAyNTA2MjISDWpiamMyMDIwMDEwMDMaCGlvcWx3Nm8z	Chinese Academy of Inspection and Quarantine	Hui Han; Bo Wu; Yajing Song; Jiaojiao Jia		Beijing Wanfang Data Co., Ltd. Funded Project: No.2018ZX10201001-008: National Science and Technology Major Project	chi
Journal Article	Li Xingle; Jin Xiangdong; Ma Jianmin; Li Dongxiao; Fu Ruijuan; Wang Haifeng; Li Haimei; Su Jia; Huang Xueyong; Guo Wan Shen	2020	Discovery and Disposal of One Case of Imported Chikungunya Fever in Henan Province in 2019	Disease Surveillance	35	3	202-205	20210210	1003-9961			Chikungunya Fever Chikungunya Virus Etiology Epidemiology	Objective: To diagnose suspected imported cases of Chikungunya fever (CHIK) and manage the imported CHIK outbreak to prevent local infections. Method: In August 2019, a suspected imported CHIK outbreak occurred in Huixian, Xinxiang City, Henan Province. Fluorescence quantitative reverse transcription polymerase chain reaction and viral isolation methods were used to detect serum samples from case…			(1) Institute of Communicable Disease Control and Prevention, Henan Provincial Center for Disease Control and Prevention, Zhengzhou 450016, Henan, China; (2) Henan Key Laboratory of Pathogenic Biology of Infectious Diseases, Zhengzhou 450016, Henan, China; (3) Zhengzhou Railway Vocational and Technical College, Zhengzhou 450052, Henan, China; (4) Xinxiang Municipal Center for Disease Control and …		Detection and management of an imported case of Chikungunya fever in Henan	0
Journal Article	Li Xingle; Jin Xiangdong; Ma Jianmin; Li Dongxiao; Fu Ruijuan; Wang Haifeng; Li Haimei; Su Jia; Huang Xueyong; Guo Wan Shen	2020	Discovery and Disposal of an Imported Case of Chikungunya Fever in Henan Province in 2019	Disease Surveillance	35	3	202–205		1003-9961	10.3784/j.issn.1003-9961.2020.03.006		Chikungunya Fever Chikungunya Virus Etiology Epidemiology	Objective To diagnose suspected imported cases of Chikungunya fever (CHIK), manage the imported CHIK outbreak, and prevent local infections. Method In August 2019, a suspected imported CHIK outbreak occurred in Huixian, Xinxiang City, Henan Province. The serum samples of the cases, co-exposed individuals, contacts, and mosquito vectors were tested using fluorescence quantitative reverse transcrip…		https://d.wanfangdata.com.cn/periodical/ChVQZXJpb2RpY2FsQ0hJMjAyNTA2MjISDWpiamMyMDIwMDMwMDcaCGlvcWx3Nm8z	Henan Provincial Center for Disease Control and Prevention Zhengzhou Railway Vocational and Technical College Xinxiang Municipal Center for Disease Control and Prevention Huixian Municipal Center for Disease Control and Prevention	Xingle Li; Xiangdong Jin; Jianmin Ma; Dongxiao Li; Ruijuan Fu; Haifeng Wang; Haimei Li; Jia Su; Xueyong Huang; Wanshen Guo		Beijing Wanfang Data Co., Ltd. Funded Project: No.81573204: National Natural Science Foundation; No.2018010029: Henan Province Medical Science and Technology Research Plan	chi
Journal Article	Han Hui; Wu Bo; Li Haishan; Jia Jiaojiao	2020	Overview of Global Infectious Disease Outbreaks in October 2020	Disease Surveillance	35	11	970–972		1003-9961	10.3784/j.issn.1003-9961.2020.11.003		Novel Coronavirus Pneumonia Ebola Virus Disease Plague Rift Valley Fever Mayaro Fever Dengue Fever	In October 2020, a total of 67 infectious diseases were monitored worldwide, affecting 220 countries and regions. Apart from influenza, the top five infectious diseases in terms of the number of countries and regions affected were COVID-19 (219), dengue fever (35), poliomyelitis (14), measles (11), and chikungunya (10). The top five diseases by fatality rate were Ebola virus disease (42.3%), Rift…		https://d.wanfangdata.com.cn/periodical/ChVQZXJpb2RpY2FsQ0hJMjAyNTA2MjISDWpiamMyMDIwMTEwMDIaCGlvcWx3Nm8z	Chinese Academy of Inspection and Quarantine	Hui Han; Bo Wu; Haishan Li; Jiaojiao Jia		Beijing Wanfang Data Co., Ltd. Funded Project: No.71934002: National Natural Science Foundation; No.2018ZX10201001-008: National Science and Technology Major Project	chi
Journal Article	Han Hui; Wu Bo; Song Yajing; Jia Jiaojiao	2020	Overview of Global Infectious Disease Outbreaks in May 2020	Disease Surveillance	35	6	464–466		1003-9961	10.3784/j.issn.1003-9961.2020.06.003		Novel Coronavirus Pneumonia Ebola Virus Disease Cholera Dengue Fever Polio Measles	In May 2020, a total of 61 infectious diseases were monitored globally, affecting 218 countries and regions. Apart from influenza, the top 5 infectious diseases in terms of the number of countries and regions affected were novel coronavirus pneumonia (217), dengue fever (22), measles (16), Zika virus disease (14), and chikungunya fever (13). The top 3 infectious diseases in terms of case fatality…		https://d.wanfangdata.com.cn/periodical/ChVQZXJpb2RpY2FsQ0hJMjAyNTA2MjISDWpiamMyMDIwMDYwMDQaCGlvcWx3Nm8z	Chinese Academy of Inspection and Quarantine	Hui Han; Bo Wu; Yajing Song; Jiaojiao Jia		Beijing Wanfang Data Co., Ltd. Funded Project: No.71934002: National Natural Science Foundation; No.2018ZX10201001-008: National Science and Technology Major Project	chi
Journal Article	Han Hui; Wu Bo; Ma Aimin; Jia Jiaojiao; Song Yajing	2020	Overview of Global Infectious Disease Outbreaks in July 2020	Disease Surveillance	35	8	676–678		1003-9961	10.3784/j.issn.1003-9961.2020.08.003		Novel Coronavirus Pneumonia Ebola Virus Disease Plague Cholera Dengue Fever Measles	In July 2020, a total of 63 infectious diseases were monitored globally, affecting 217 countries and regions. Apart from influenza, the top five diseases in terms of the number of countries and regions affected were COVID-19 (217), dengue fever (35), measles (15), cholera (8), and chikungunya fever (8). The top four diseases with the highest case fatality rates were Ebola virus disease (43.1%), p…		https://d.wanfangdata.com.cn/periodical/ChVQZXJpb2RpY2FsQ0hJMjAyNTA2MjISDWpiamMyMDIwMDgwMDMaCGlvcWx3Nm8z	Chinese Academy of Inspection and Quarantine	Hui Han; Bo Wu; Aimin Ma; Jiaojiao Jia; Yajing Song		Beijing Wanfang Data Co., Ltd. Funded Project: No.2018ZX10201001-008: National Science and Technology Major Project	chi
Journal Article	Han Hui; Wu Bo; Li Haishan; Jia Jiaojiao	2020	Overview of Global Infectious Disease Outbreaks in August 2020	Disease Surveillance	35	9	782–784		1003-9961	10.3784/j.issn.1003-9961.2020.09.003		Novel Coronavirus Pneumonia Ebola Virus Disease Lassa Fever West Nile Fever Dengue Fever Polio	In August 2020, a total of 63 infectious diseases were monitored globally, affecting 217 countries and regions. Apart from influenza, the top five diseases in terms of the number of countries and regions affected were COVID-19 (217), dengue fever (32), measles (22), chikungunya fever (15), and poliomyelitis (13). The top five diseases with the highest case fatality rates were Ebola virus disease …		https://d.wanfangdata.com.cn/periodical/ChVQZXJpb2RpY2FsQ0hJMjAyNTA2MjISDWpiamMyMDIwMDkwMDMaCGlvcWx3Nm8z	Chinese Academy of Inspection and Quarantine	Hui Han; Bo Wu; Haishan Li; Jiaojiao Jia		Beijing Wanfang Data Co., Ltd. Funded Project: No.71934002: National Natural Science Foundation; No.2018ZX10201001-008: National Science and Technology Major Project	chi
Journal Article	Han Hui; Wu Bo; Li Haishan; Jia Jiaojiao	2020	Global Infectious Disease Situation Summary for September 2020	Disease Surveillance	35	10	876–878		1003-9961	10.3784/j.issn.1003-9961.2020.10.003		Coronavirus Disease 2019 Ebola Virus Disease Yellow Fever Dengue Fever Chikungunya Fever Monkeypox	In September 2020, a total of 61 infectious diseases were monitored globally, affecting 217 countries and regions. Apart from influenza, the top five diseases in terms of the number of countries and regions affected were COVID-19 (217), dengue fever (27), measles (10), poliomyelitis (10), and cholera (8). The top five diseases with the highest case fatality rates were Ebola virus disease (41.4%),…		https://d.wanfangdata.com.cn/periodical/ChVQZXJpb2RpY2FsQ0hJMjAyNTA2MjISDWpiamMyMDIwMTAwMDMaCGlvcWx3Nm8z	Chinese Academy of Inspection and Quarantine	Hui Han; Bo Wu; Haishan Li; Jiaojiao Jia		Beijing Wanfang Data Co., Ltd. Funded Project: No.71934002: National Natural Science Foundation; No.2018ZX10201001-008: National Science and Technology Major Project	chi
Journal Article	Tian Lili; Ma Jianxin; Wu Ke; Wang Quanyi; Jia Lei; Chen Lijuan	2020	Epidemiological Characteristics of Imported Aedes-borne Diseases in Beijing	Acta Parasitologica et Medica Entomologica Sinica	27	3	151–157		1005-0507	10.3969/j.issn.1005-0507.2020.03.003		Aedes albopictus Surveillance Detection Local Transmission Risk Assessment	By employing descriptive epidemiological methods, the epidemiological characteristics of imported Aedes-borne disease cases in Beijing over the past five years were analyzed to assess the risk of local transmission of Aedes-borne diseases. In the past five years, Beijing has imported a total of 107 cases of Aedes-borne diseases, including 3 cases of Zika virus disease, 5 cases of yellow fever, 2 …		https://d.wanfangdata.com.cn/periodical/ChVQZXJpb2RpY2FsQ0hJMjAyNTA2MjISE2pzY3l5eGtjeGIyMDIwMDMwMDMaCGlvcWx3Nm8z	Beijing Research Center for Preventive Medicine Chaoyang District Center for Disease Control and Prevention, Beijing	Tian Li-Li; M. A. Jian-Xin; W. U. Ke; Wang Quan-Yi; J. I. A. Lei; Chen Li-Juan		Beijing Wanfang Data Co., Ltd. Funded Project: 7133243: Beijing Natural Science Foundation	chi
Journal Article	Li Hui	2020	Nursing Experience with Six Cases of Imported Severe Chikungunya Fever in Primary Hospitals	Diabetes World	17	9	265		1672-7851			Chikungunya Fever Intensive Care Isolation	Objective To summarize and analyze the nursing observations of 6 cases of imported Chikungunya fever at the county-level primary hospitals, providing a reference basis for future nursing care. Methods: Adequate assessment of the patient's condition was carried out, with nursing care for high fever and pain to reduce toxin absorption; active symptomatic treatment was given to prevent systemic and …		https://d.wanfangdata.com.cn/periodical/ChVQZXJpb2RpY2FsQ0hJMjAyNTA2MjISDnRuYnRkMjAyMDA5NDY1Gghpb3FsdzZvMw%3D%3D	People's Hospital of Yingjiang County, Yunnan Province			Beijing Wanfang Data Co., Ltd. Funded Project:	chi
Journal Article	Jiang Xiangyi; Li Jing; Wei Xiaoying; Zhan Peng; Liu Xinyong	2020	Progress in Research on Chikungunya Virus Inhibitors	Acta Pharmaceutica Sinica	55	4	754–762		0513-4870	10.16438/j.0513-4870.2019-1002		Chikungunya Fever Chikungunya Virus Inhibitors Antiviral Drugs Drug Chemistry Strategies	Chikungunya fever is a mosquito-borne infectious disease caused by the Chikungunya virus, which is widely spread globally. Currently, there are no vaccines or antiviral drugs available for the prevention or treatment of Chikungunya virus infection. This article reviews the recently emerged and classical Chikungunya virus inhibitors, and outlines the medicinal chemistry strategies for discovering …		https://d.wanfangdata.com.cn/periodical/ChVQZXJpb2RpY2FsQ0hJMjAyNTA2MjISDXl4eGIyMDIwMDQwMTkaCGlvcWx3Nm8z	Shandong University	Jiang Xiang-yi; L. I. jing; W. E. I. Xiao-ying; Zhan Peng; L. I. U. Xin-yong		Beijing Wanfang Data Co., Ltd. Funded Project: 81420108027: National Natural Science Foundation; 81573347: National Natural Science Foundation; 2017cxgc1401: Shandong Provincial Key Research and Development Program; 2019jzzy021011: Shandong Provincial Key Research and Development Program	chi
Journal Article	Han Zongmei; Pang Zhifeng; Zhang Guangming; Zhu Hao	2020	Public Health Risk Assessment of Imported Infectious Diseases in Jinhua City	Preventive Medicine	32	11	1115–1120		1007-0931	10.19485/j.cnki.issn2096-5087.2020.11.008		Imported Infectious Diseases Delphi Method Analytic Hierarchy Process Risk Assessment	Objective To evaluate the public health risks of imported infectious diseases in Jinhua City and to provide a basis for formulating prevention and control strategies for imported infectious diseases. Methods A total of 29 types of infectious diseases with potential for importation were selected as the evaluation objects. The Delphi method was used to construct risk assessment indicators, the anal…		https://d.wanfangdata.com.cn/periodical/ChVQZXJpb2RpY2FsQ0hJMjAyNTA2MjISD3pqeWZ5eDIwMjAxMTAwOBoIaW9xbHc2bzM%3D	Zhejiang Provincial Center for Disease Control and Prevention Jinhua Municipal Center for Disease Control and Prevention Zhejiang Chinese Medical University	H. A. N. Zongmei; Pang Zhifeng; Zhang Guangming; Z. H. U. Hao		Beijing Wanfang Data Co., Ltd. Funded Project: 2016-4-019: Jinhua Science and Technology Project of Zhejiang Province; 2020-4-082: Jinhua Science and Technology Project of Zhejiang Province	chi
Journal Article	Song Siqi; Zhang Leiliang	2020	Progress in Research on Chikungunya Virus Vaccines	Chinese Journal of Viral Diseases	10	3	219-226	20210311	2095-0136			Chikungunya Fever Chikungunya Virus Vaccine Attenuated Live Vaccine	Chikungunya fever (CHIKF) is an acute infectious disease caused by the chikungunya virus (CHIKV), transmitted by mosquitoes. CHIKV has a local periodic outbreak and is mainly concentrated in Africa and Asia. Patients infected with CHIKV will experience clinical symptoms such as high fever, joint pain, and rash. In recent years, the virus has begun to re-emerge and outbreak on a large scale in Nor…			(1) Basic Medical College, Qingdao University, Qingdao, Shandong 266071; (2) Institute of Basic Medicine, Shandong Academy of Medical Sciences, Shandong First Medical University, Jinan, Shandong 250062		Research progress in the development of vaccines against chikungunya virus	0
Journal Article	Han Pengyu	2020	Discussion on Issues and Countermeasures for Infectious Disease Surveillance at National Borders	Chinese Journal of Frontier Health and Quarantine	43	1	63–65		1004-9770	10.16408/j.1004-9770.2020.01.020		Sanitary and Quarantine Port Infectious Diseases Surveillance	Port health quarantine is an important means to prevent the import and export of infectious disease outbreaks. In recent years, customs health quarantine departments have successively detected internationally concerning infectious diseases such as imported Zika virus disease, yellow fever, chikungunya fever, and rift valley fever at the port, making a significant contribution to protecting the he…		https://d.wanfangdata.com.cn/periodical/ChVQZXJpb2RpY2FsQ0hJMjAyNTA2MjISE3pnZ2p3c2p5enoyMDIwMDEwMjAaCGlvcWx3Nm8z	Dandong Customs	H. A. N. Peng-yu		Beijing Wanfang Data Co., Ltd. Funded Project: Former General Administration of Quality Supervision, Inspection and Quarantine Science and Technology Plan Project; Former Liaoning Entry-Exit Inspection and Quarantine Bureau Science and Technology Plan Project	chi
Journal Article	Gong Zhenyu; Zhang Xinwei; Hou Juan; Wang Jinna; Gao Yi	2020	Practice, Problems, and Countermeasures in Vector Control in Zhejiang Province	Chinese Journal of Vector Biology and Control	31	2	121–125		1003-8280	10.11853/j.issn.1003.8280.2020.02.001		Vector-Borne Diseases Infectious Diseases Surveillance Control Sustainable Control Strategies	Under the increasingly severe situation of vector-borne infectious diseases at home and abroad, Zhejiang Province faces the pressure of preventing and controlling vector-borne infectious diseases such as dengue fever, Zika virus disease, Chikungunya fever, and new Bunyavirus disease. Over the past decade, although Zhejiang Province has made beneficial explorations and achieved certain results in …		https://d.wanfangdata.com.cn/periodical/ChVQZXJpb2RpY2FsQ0hJMjAyNTA2MjISFXpnbWpzd3hqa3p6ejIwMjAwMjAwMRoIaW9xbHc2bzM%3D	Zhejiang Provincial Center for Disease Control and Prevention Zhejiang Provincial Patriotic Health Development Center	Gong Zhen-yu; Zhang Xin-wei; H. O. U. Juan; Wang Jin-na; G. A. O. Yi		Beijing Wanfang Data Co., Ltd. Fund Project: 2017zx10303404: National Science and Technology Major Project	chi
Journal Article	Li Xishang; Guo Chao; Kang Xianhu; Li Shengguo; Li Xinhe; Wang Xingjuan; Yang Donghai; Wang Jiazhi	2020	Investigation and Management of the First Imported Case of Chikungunya Fever in Tengchong City, Yunnan Province	China Tropical Medicine	20	1	84–86		1009-9727	10.13604/j.cnki.46-1064/r.2020.01.20		Imported Chikungunya Fever Investigation Disposal	Objective To analyze the discovery, diagnosis, case investigation, and disposal of a case of Chikungunya fever in Tengchong city, to provide a basis for the prevention and control of Chikungunya disease. Methods Real-time PCR was used to detect the Chikungunya virus nucleic acid in the blood of a suspected case of Chikungunya fever reported by the People's Hospital of Tengchong city; epidemiologi…		https://d.wanfangdata.com.cn/periodical/ChVQZXJpb2RpY2FsQ0hJMjAyNTA2MjISD3pncmR5eDIwMjAwMTAyMBoIaW9xbHc2bzM%3D	Tengchong Municipal Center for Disease Control and Prevention	L. I. Xishang; G. U. O. Chao; Kang Xianhu; L. I. Shengguo; L. I. Xinhe; Wang Xingjuan; Yang Donghai; Wang Jiazhi		Beijing Wanfang Data Co., Ltd. Fund Project:	chi
Journal Article	Xu Peipei; Ding Xixia	2020	Progress in Diagnostic Development for Chikungunya Virus	Chinese Journal of Zoonoses	36	1	60–64		1002-2694	10.3969/j.issn.1002-2694.2019.00.188		Chikungunya Fever Virus Isolation Antibody Detection Antigen Detection Molecular Biological Detection	Chikungunya virus belongs to the genus Alphavirus in the family Togaviridae. It primarily infects humans through the bite of virus-carrying mosquito vectors, causing Chikungunya fever characterized by self-limiting fever, rash, myalgia, and arthralgia. The joint pain can persist for months to years, and even lead to joint deformities. Since Chikungunya virus shares the same transmission vectors a…		https://d.wanfangdata.com.cn/periodical/ChVQZXJpb2RpY2FsQ0hJMjAyNTA2MjISEnpncnNnaGJ6ejIwMjAwMTAxMRoIaW9xbHc2bzM%3D	Zhujiang Hospital of Southern Medical University	X. U. Pei-pei; Ding Xi-xia		Beijing Wanfang Data Co., Ltd. Fund Project: (No.2016ZX09J16105-001): Subtopic of National Science and Technology Major Project	chi
Journal Article	Acute Traditional Chinese Medicine Professional Committee of Yunnan Traditional Chinese Medicine Association	2020	Expert consensus on traditional Chinese medicine treatment for Chikungunya fever in Yunnan	Emergency Journal of Traditional Chinese Medicine	29	4	575–578,588		1004-745X	10.3969/j.issn.1004-745X.2020.04.004		Chikungunya Fever Yunnan Traditional Chinese Medicine Diagnosis and Treatment Expert Consensus	Chikungunya fever (CHIKF) is an acute infectious disease caused by the Chikungunya virus, transmitted by Aedes mosquitoes, and characterized by fever, rash, and joint pain. In order to unify the definition of CHIKF, the names of TCM diseases, syndrome differentiation and treatment, and efficacy evaluation standards, standardize clinical diagnosis and treatment, improve patient prognosis and quali…		https://d.wanfangdata.com.cn/periodical/ChVQZXJpb2RpY2FsQ0hJMjAyNTA2MjISD3pnenlqejIwMjAwNDAwNBoIaW9xbHc2bzM%3D	0			Beijing Wanfang Data Co., Ltd. Fund Project:	chi
Journal Article	Liu Liwen; Lou Lianqing; Li Xiaofei; Hu Yongtao; Huang Yisong; Wu Shuang; Dong Xuanjun	2020	Clinical analysis of 6 cases of Chikungunya fever with lymphocytopenia as the main manifestation	Clinical Infectious Disease Journal of China	13	2	125-127	20210311	1674-2397			Chikungunya Fever Imported Mosquito-borne disease Lymphocytopenia	Chikungunya fever is a mosquito-borne infectious disease that is often misdiagnosed and missed due to the limitations of detection methods. This article reports on six cases of imported Chikungunya fever confirmed in Yiwu and compares the differences in clinical symptoms with domestic and international literature, focusing on the characteristics of lymphocytopenia, a feature that has rarely been …			(1) Department of Infectious Diseases, Yiwu Central Hospital, 322000; (2) Yiwu Municipal Center for Disease Control and Prevention, 322000		Clinical analysis of 6 cases of Chikungunya fever with lymphopenia as the main presentation	0
Journal Article	Xie Tong; Lü Likun; Tan Zhaolin; Li Li; Lü Jie; Li Xiaoyan	2020	Virus genotyping of one imported Chikungunya fever case from Myanmar in Tianjin, China	Chinese Journal of Epidemiology	41	12	2131-2134	20210910	0254-6450			Chikungunya Virus Chikungunya Fever Imported cases Mosquito-borne disease Phylogenetic tree analysis	Objective: To carry out virus genotyping for 1 imported chikungunya fever case in Tianjin and determine the relationship between chikungunya virus (CHIKV) and the globally major epidemic strains. Methods: RNA was extracted from the serum of patients with clinically suspected CHIKV infection, and CHIKV nucleic acid was detected using a fluorescent quantitative RT-PCR method. The gene encoding the …			Tianjin Municipal Center for Disease Control and Prevention, 300011		Genotyping on one case with Chikungunya infection introduced into Tianjin in China from Myanmar	0
Journal Article	He Fangling; Zhang Hengjiao; Wang Juan; He Jian; Long Xuxiang; Liu Bei; Yang Rui; Hu Shixiong; Zhan Zhifei; Cai Liang; Gao Lidong	2020	Virus genotyping of one imported Chikungunya fever case from Myanmar in Tianjin, China	Chinese Journal of Epidemiology	41	12	2131–2134		0254-6450	10.3760/cma.j.cn112338-20200131-00062		Chikungunya Virus Chikungunya Fever Imported cases Mosquito-borne disease Phylogenetic tree analysis	Objective: To conduct viral gene typing on a single imported case of Chikungunya fever in Tianjin to determine the relationship between Chikungunya virus (CHIKV) and the globally major epidemic strains. Method: Extract RNA from the serum of patients with clinical symptoms suspected of CHIKV infection and detect CHIKV nucleic acid using a fluorescent quantitative RT-PCR method. Amplify the gene en…		https://d.wanfangdata.com.cn/periodical/ChVQZXJpb2RpY2FsQ0hJMjAyNTA2MjISD3pobHhieDIwMjAxMjAxNBoIaW9xbHc2bzM%3D	Tianjin Center for Disease Control and Prevention			Beijing Wanfang Data Co., Ltd. Fund Project:	chi
Journal Article	Yin Xiaoxiong; Liu Yonghua; Zhang Hailin; Li Ping; Yang Zhaolan; Chen Siyu; Guo Zhaosheng	2020	Epidemiological characteristics of the Chikungunya fever outbreak at the China-Myanmar border in Yunnan in 2019	Chinese Journal of Experimental and Clinical Virology	34	6	600–604		1003-9279	10.3760/cma.j.cn112866-20200609-00185		Chikungunya Fever Epidemiological characteristics Outbreak	Objective: To elucidate the epidemiological characteristics of the Chikungunya fever outbreak in Ruili City, Dehong Dai and Jingpo Autonomous Prefecture, Yunnan Province, located on the China-Myanmar border in 2019. Methods: Epidemiological investigations were conducted, individual case investigation forms were collected, and acute-phase sera from patients were tested for Chikungunya virus nuclei…		https://d.wanfangdata.com.cn/periodical/ChVQZXJpb2RpY2FsQ0hJMjAyNTA2MjISE3poc3lobGNiZHgyMDIwMDYwMTAaCGlvcWx3Nm8z	Yunnan Institute for Endemic Disease Control and Prevention			Beijing Wanfang Data Co., Ltd. Fund Project:	chi
Journal Article	He Fangling; Zhang Hengjiao; Wang Juan; He Jian; Long Xuxiang; Liu Bei; Yang Rui; Hu Shixiong; Zhan Zhifei; Cai Liang; Gao Lidong	2020	The discovery and etiological diagnosis of the first imported Chikungunya fever outbreak in Hunan Province	Chinese Journal of Experimental and Clinical Virology	34	2	175–179		1003-9279	10.3760/cma.j.cn112866-20191121-00185		Chikungunya Fever Chikungunya Virus System evolution tree Genotype	Objective: To confirm the first imported case of Chikungunya fever (CHIK) in Hunan Province. Methods: Serum samples from the case and accompanying individuals were collected and tested for Dengue virus (DENV), Yellow fever virus (YFV), and Chikungunya virus (CHIKV) using real-time quantitative PCR. Nucleic acid-positive virus samples were subjected to gene sequencing, and the sequencing results w…		https://d.wanfangdata.com.cn/periodical/ChVQZXJpb2RpY2FsQ0hJMjAyNTA2MjISE3poc3lobGNiZHgyMDIwMDIwMjIaCGlvcWx3Nm8z	Hunan Provincial Center for Disease Control and Prevention			Beijing Wanfang Data Co., Ltd. Fund Project:	chi
Journal Article	Zhao Zhimin; Tan Wenjie	2020	Latest progress in Chikungunya virus infection and vaccine research and development	Chinese Journal of Microbiology and Immunology	40	6	470–476		0254-5101	10.3760/cma.j.cn112309-20191012-00325		Chikungunya Virus Infection Antigen Vaccine Clinical trials	The Chikungunya virus (CHIKV), belonging to the Alphavirus genus of the Togaviridae family, can be transmitted by Aedes aegypti and Aedes albopictus mosquitoes. It primarily causes Chikungunya fever (CHIKF), characterized by high fever, rash, and polyarthritis/polyarthralgia as its main clinical symptoms. Chikungunya fever is a significant public health threat of global concern. Currently, there …		https://d.wanfangdata.com.cn/periodical/ChVQZXJpb2RpY2FsQ0hJMjAyNTA2MjISE3pod3N3eGhteXgyMDIwMDYwMDUaCGlvcWx3Nm8z	National Institute for Viral Disease Control and Prevention, China CDC; Key Laboratory of Biosafety, National Health Commission, Beijing 102206			Beijing Wanfang Data Co., Ltd. Fund Project:	chi
Journal Article	Mu Zhenyan; Yang Shengxu; Guo Qian; Guo Huangji; Xiang Moushuang	2020	Epidemiological investigation and mosquito vector monitoring analysis of the first imported Chikungunya fever case in Zunyi City	Chinese Hygienic Pest Control and Medical Devices	26	5	449–452		1671-2781	10.19821/j.1671-2781.2020.05.014		Chikungunya Fever Imported cases Epidemiological characteristics Vector surveillance	Objective To understand the epidemiological history of 1 imported case of Chikungunya fever and provide a scientific basis for further strengthening the prevention and control of mosquito-borne diseases by mastering the mosquito vector surveillance situation of the same period. Method Epidemiological investigation was conducted using the 'Chikungunya Fever Epidemiological Investigation Scheme' an…		https://d.wanfangdata.com.cn/periodical/ChVQZXJpb2RpY2FsQ0hJMjAyNTA2MjISEXpod3NzY3l4MjAyMDA1MDE0Gghpb3FsdzZvMw%3D%3D	Xinpu Town Health Center, Honghuagang District, Zunyi City, Guizhou Province; Zunyi City Center for Disease Control and Prevention; Zunyi Xinpu New District Administrative Committee	M. U. Zhen-yan; Yang Shen-xu; G. U. O. Qian; G. U. O. Huang-ji; Xiang Mu-shuang		Beijing Wanfang Data Co., Ltd. Fund Project:	chi
Journal Article	0	2019	Hanske mosquito repellent	Textile Testing and Standards		1	26					Chikungunya Fever Chikungunya Virus Imported Humen Customs Suspected cases Incoming passengers Hans Aedes Africanus Detection Aedes Aegypti	0		https://d.wanfangdata.com.cn/periodical/ChVQZXJpb2RpY2FsQ0hJMjAyNTA2MjISF1FLQzIwMTkyMDE5MDMyNTAwMDEwOTcxGghpb3FsdzZvMw%3D%3D	0			Beijing Wanfang Data Co., Ltd. Fund Project:	chi
Journal Article	Li Shuangling; Zhu Xin	2019	Epidemiological investigation report of the first Chikungunya fever case in Henan Province	Journal of Preventive Medicine in Henan	30	4	328–330		1006-8414	10.13515/j.cnki.hnjpm.1006-8414.2019.04.027		Imported Chikungunya Fever Investigation Disposal Joint prevention and control	Objective To analyze the epidemiological characteristics of the first imported case of Chikungunya fever in Henan Province and provide a basis for the prevention and control of Chikungunya fever. Method Conducted an individual epidemiological investigation, collected the patient's blood, used Real-time PCR to detect viral nucleic acids, and carried out risk assessment and epidemic management. Res…		https://d.wanfangdata.com.cn/periodical/ChVQZXJpb2RpY2FsQ0hJMjAyNTA2MjISEWhueWZ5eHp6MjAxOTA0MDI3Gghpb3FsdzZvMw%3D%3D	Luoyang Center for Disease Control and Prevention	L. I. Shuangling; Z. H. U. Xin		Beijing Wanfang Data Co., Ltd. Fund Project:	chi
Journal Article	Zhang Yingtao; Guo Runing; Song Tie; Zhong Haojie; Zheng Huizhen; Deng Aiping; Li Jiansen; Yang Yuwei; Zhang Meng; Tan Xiaohua; Yang Fen; Long Yifang; Liang Jian; Xu Xin; Hu Pei; Xie Shilan; Huang Qiong	2019	Key Infectious Disease Epidemic Risk Assessment Based on Semi-Quantitative Risk Assessment and Expert Consultation Method	South China Preventive Medicine	45	5	410–413		1671-5039	10.13217/j.scjpm.2019.0410		Infectious diseases Risk assessment Risk management	Objective To evaluate the risk of major infectious diseases in Guangdong Province in 2019 and analyze the key elements related to the risk. Methods Collect and organize relevant information, and use semi-quantitative risk assessment and expert consultation to judge the epidemic risk. Results The risk of dengue fever cases imported from abroad will exist year-round in Guangdong Province in 2019, a…		https://d.wanfangdata.com.cn/periodical/ChVQZXJpb2RpY2FsQ0hJMjAyNTA2MjISD2dkd3NmeTIwMTkwNTAwMxoIaW9xbHc2bzM%3D	Guangdong Provincial Center for Disease Control and Prevention	Zhang Ying-tao; G. U. O. Ru-ning; Song Tie; Zhong Hao-jie; Zheng Hui-zhen; Deng Ai-ping; L. I. Jian-sen; Yang Yu-wei; Zhang Meng; T. A. N. Xiao-hua; Yang Fen; Long Yi-fang; Liang Jian; X. U. Xin; H. U. Pei; X. I. E. Shi-lan; Huang Qiong		Beijing Wanfang Data Co., Ltd. Fund Project: 2019b020208005: Guangdong Science and Technology Plan	chi
Journal Article	Han Hui; Wu Bo; Song Yajing; Liu Meijuan	2019	Global Infectious Disease Situation Overview, December 2018	Disease Surveillance	34	1	3–5		1003-9961	10.3784/j.issn.1003-9961.2019.01.003		Infectious diseases Ebola hemorrhagic fever Dengue fever Plague Cholera Middle East Respiratory Syndrome Yellow fever Global	In December 2018, a total of 57 infectious diseases were monitored globally, affecting 75 countries and regions. The top five infectious diseases in terms of the number of countries and regions affected were Dengue fever (30), Measles (15), Zika virus disease (13), Chikungunya fever (10), and Malaria (9). The infectious diseases with the highest case fatality rates were Ebola hemorrhagic fever (6…		https://d.wanfangdata.com.cn/periodical/ChVQZXJpb2RpY2FsQ0hJMjAyNTA2MjISDWpiamMyMDE5MDEwMDMaCGlvcWx3Nm8z	Chinese Academy of Inspection and Quarantine	Hui Han; Bo Wu; Yajing Song; Meijuan Liu		Beijing Wanfang Data Co., Ltd. Fund Project: No.2016YFC1200705: National Key R&D Program	chi
Journal Article	Han Hui; Wu Bo; Song Yajing; Jia Jiaojiao	2019	Global Infectious Disease Situation Overview, November 2019	Disease Surveillance	34	12	1045–1047		1003-9961	10.3784/j.issn.1003-9961.2019.12.003		Ebola virus disease Dengue fever Lassa fever Middle East Respiratory Syndrome Rift Valley fever Polio	In November 2019, a total of 61 infectious diseases were monitored globally, affecting 70 countries and regions. Excluding influenza, the top five infectious diseases affecting the most countries and regions were dengue fever (33 countries), measles (26 countries), malaria (18 countries), chikungunya fever (9 countries), and poliomyelitis (7 countries). The top five infectious diseases with the h…		https://d.wanfangdata.com.cn/periodical/ChVQZXJpb2RpY2FsQ0hJMjAyNTA2MjISDWpiamMyMDE5MTIwMDMaCGlvcWx3Nm8z	Chinese Academy of Inspection and Quarantine	Hui Han; Bo Wu; Yajing Song; Jiaojiao Jia		Beijing Wanfang Data Co., Ltd. Fund Project: No.2018ZX10201001-008: National Science and Technology Major Project	chi
Journal Article	Han Hui; Wu Bo; Song Yajing; Liu Meijuan	2019	Global Infectious Disease Situation Overview, January 2019	Disease Surveillance	34	2	99–101		1003-9961	10.3784/j.issn.1003-9961.2019.02.003		Infectious diseases Dengue fever Chikungunya Middle East Respiratory Syndrome Measles Yellow fever Global	In January 2019, a total of 53 infectious diseases were monitored globally, affecting 68 countries and regions. The top five infectious diseases in terms of the number of cases were dengue fever (32 countries), measles (24 countries), cholera (8 countries), Legionnaires' disease (7 countries), and chikungunya fever (6 countries). The top five infectious diseases in terms of fatality rates were Eb…		https://d.wanfangdata.com.cn/periodical/ChVQZXJpb2RpY2FsQ0hJMjAyNTA2MjISDWpiamMyMDE5MDIwMDIaCGlvcWx3Nm8z	Chinese Academy of Inspection and Quarantine	Hui Han; Bo Wu; Yajing Song; Meijuan Liu		Beijing Wanfang Data Co., Ltd. Fund Project: No.2016YFC1200705: National Key R&D Program; No.2018ZX10201001-008: National Science and Technology Major Project	chi
Journal Article	Han Hui; Wu Bo; Song Yajing; Liu Meijuan	2019	Global Infectious Disease Situation Overview, February 2019	Disease Surveillance	34	3	191–194		1003-9961	10.3784/j.issn.1003-9961.2019.03.003		Infectious diseases Ebola hemorrhagic fever Cholera Yellow fever Lassa fever Middle East Respiratory Syndrome Measles	In February 2019, a total of 46 infectious diseases were monitored globally, affecting 63 countries and regions. The top 5 infectious diseases in terms of the number of countries and regions affected were dengue fever (33 countries), measles (18 countries), chikungunya fever (9 countries), cholera (6 countries), and legionellosis (6 countries). The top 3 infectious diseases with the highest morta…		https://d.wanfangdata.com.cn/periodical/ChVQZXJpb2RpY2FsQ0hJMjAyNTA2MjISDWpiamMyMDE5MDMwMDMaCGlvcWx3Nm8z	Chinese Academy of Inspection and Quarantine	Hui Han; Bo Wu; Yajing Song; Meijuan Liu		Beijing Wanfang Data Co., Ltd. Fund Project: No.2016YFC1200705: National Key R&D Program; No.2018ZX10201001-008: National Science and Technology Major Project	chi
Journal Article	Han Hui; Wu Bo; Song Yajing; Huang Runqi	2019	Global Infectious Disease Situation Overview, March 2019	Disease Surveillance	34	4	287–289		1003-9961	10.3784/j.issn.1003-9961.2019.04.003		Ebola hemorrhagic fever Cholera Middle East Respiratory Syndrome Lassa fever Dengue fever Measles	In March 2019, a total of 58 infectious diseases were monitored globally, affecting 73 countries and regions. The top five in terms of the number of infectious diseases were measles (35), dengue fever (34), chikungunya (13), cholera (9), and Zika virus disease (6). The infectious diseases with the highest mortality rates in the top four were pneumonic plague (83.3%), Ebola hemorrhagic fever (62.4…		https://d.wanfangdata.com.cn/periodical/ChVQZXJpb2RpY2FsQ0hJMjAyNTA2MjISDWpiamMyMDE5MDQwMDMaCGlvcWx3Nm8z	Chinese Academy of Inspection and Quarantine Sciences	Hui Han; Bo Wu; Yajing Song; Runqi Huang		Beijing Wanfang Data Co., Ltd. Fund Project: No.2016YFC1200705: National Key R&D Program; No.2018ZX10201001-008: National Science and Technology Major Project	chi
Journal Article	Han Hui; Wu Bo; Song Yajing; Huang Runqi	2019	Global Infectious Disease Situation Overview, April 2019	Disease Surveillance	34	5	381–383		1003-9961	10.3784/j.issn.1003-9961.2019.05.003		Ebola hemorrhagic fever Cholera Middle East Respiratory Syndrome Lassa fever Dengue fever Measles	In April 2019, a total of 48 infectious diseases were monitored worldwide, affecting 82 countries and regions. Apart from influenza, the top five infectious diseases affecting the most countries and regions were measles (33), dengue fever (32), chikungunya fever (15), cholera (10), and malaria (6). The top three infectious diseases with the highest mortality rates were Ebola hemorrhagic fever (65…		https://d.wanfangdata.com.cn/periodical/ChVQZXJpb2RpY2FsQ0hJMjAyNTA2MjISDWpiamMyMDE5MDUwMDMaCGlvcWx3Nm8z	Chinese Academy of Inspection and Quarantine Sciences	Hui Han; Bo Wu; Yajing Song; Runqi Huang		Beijing Wanfang Data Co., Ltd. Fund Project: No.2018ZX10201001-008: National Science and Technology Major Project	chi
Journal Article	Han Hui; Wu Bo; Song Yajing; Huang Runqi	2019	Global Infectious Disease Situation Overview, May 2019	Disease Surveillance	34	6	481–483		1003-9961	10.3784/j.issn.1003-9961.2019.06.003		Ebola hemorrhagic fever Cholera Yellow fever Middle East Respiratory Syndrome Dengue fever Measles	In May 2019, a total of 54 infectious diseases were monitored globally, affecting 98 countries and regions. Apart from influenza, the top 5 infectious diseases in terms of the number of countries and regions affected were measles (55), dengue fever (31), cholera (10), chikungunya fever (7), and legionellosis (6). The infectious diseases with the highest mortality rates in the top 4 were plague (1…		https://d.wanfangdata.com.cn/periodical/ChVQZXJpb2RpY2FsQ0hJMjAyNTA2MjISDWpiamMyMDE5MDYwMDMaCGlvcWx3Nm8z	Chinese Academy of Inspection and Quarantine Sciences	Hui Han; Bo Wu; Yajing Song; Runqi Huang		Beijing Wanfang Data Co., Ltd. Fund Project: No.2018ZX10201001-008: National Science and Technology Major Project	chi
Journal Article	Han Hui; Wu Bo; Song Yajing; Huang Runqi	2019	Global Infectious Disease Situation Overview, June 2019	Disease Surveillance	34	7	585–587		1003-9961	10.3784/j.issn.1003-9961.2019.07.003		Ebola hemorrhagic fever Cholera Yellow fever Middle East Respiratory Syndrome Dengue fever Measles	In June 2019, a total of 59 infectious diseases were monitored globally, affecting 90 countries and regions. Apart from influenza, the top five infectious diseases affecting the highest number of countries and regions are dengue fever (42), measles (24), cholera (14), chikungunya fever (8), and malaria (8). The top three infectious diseases with the highest mortality rates are Ebola hemorrhagic f…		https://d.wanfangdata.com.cn/periodical/ChVQZXJpb2RpY2FsQ0hJMjAyNTA2MjISDWpiamMyMDE5MDcwMDMaCGlvcWx3Nm8z	Chinese Academy of Inspection and Quarantine Sciences	Hui Han; Bo Wu; Yajing Song; Runqi Huang		Beijing Wanfang Data Co., Ltd. Fund Project: No.2018ZX10201001-008: National Science and Technology Major Project	chi
Journal Article	Han Hui; Wu Bo; Song Yajing; Huang Runqi	2019	Global Infectious Disease Situation Overview, July 2019	Disease Surveillance	34	8	689–691		1003-9961	10.3784/j.issn.1003-9961.2019.08.003		Ebola hemorrhagic fever Cholera Middle East Respiratory Syndrome Dengue fever Measles	In October 2010, an outbreak of Chikungunya fever occurred in Dongguan, Guangdong Province, resulting in hundreds of people falling ill. This study is based on the previously screened CHIKV-specific recombinant antigen CHIK23, and uses immunochromatography to develop a rapid test strip for detecting CHIKV IgG antibodies. At the same time, the performance indicators of the test strip are prelimina…		https://d.wanfangdata.com.cn/periodical/ChVQZXJpb2RpY2FsQ0hJMjAyNTA2MjISDWpiamMyMDE5MDgwMDQaCGlvcWx3Nm8z	Chinese Academy of Inspection and Quarantine Sciences	Hui Han; Bo Wu; Yajing Song; Runqi Huang		Beijing Wanfang Data Co., Ltd. Fund Project: No.2018ZX10201001-008: National Science and Technology Major Project	chi
Journal Article	Han Hui; Wu Bo; Song Yajing; Jia Jiaojiao	2019	Summary of Global Infectious Disease Outbreaks, September 2019	Disease Surveillance	34	10	869–871		1003-9961	10.3784/j.issn.1003-9961.2019.10.003		Ebola Virus Disease Cholera Yellow Fever Dengue Fever West Nile Fever Measles	In September 2019, a total of 62 infectious diseases were monitored globally, involving 86 countries and regions. Apart from influenza, the top five infectious diseases affecting the number of countries and regions were dengue fever (36), measles (32), cholera (17), Chikungunya fever (10), and poliomyelitis (9). The top four infectious diseases in terms of fatality rate were Ebola virus disease (…		https://d.wanfangdata.com.cn/periodical/ChVQZXJpb2RpY2FsQ0hJMjAyNTA2MjISDWpiamMyMDE5MTAwMDQaCGlvcWx3Nm8z	Chinese Academy of Inspection and Quarantine Sciences	Hui Han; Bo Wu; Yajing Song; Jiaojiao Jia		Beijing Wanfang Data Co., Ltd. Fund Project: No.2018ZX10201001-008: National Science and Technology Major Project	chi
Journal Article	Qiu Xinghui	2019	Advances in the Molecular Mechanisms of Aedes albopictus Resistance	Parasitology and Medical Entomology Journal	26	3	194-198	20200430	1005-0507			Aedes albopictus Insecticide Resistance Molecular Mechanism Review	Aedes albopictus breeds in tropical and temperate regions and is an important vector for diseases such as dengue fever, Chikungunya fever, and Zika virus disease. To reduce the risk of human infection with these viruses, effective control of Aedes albopictus is one of the important measures. Effective control of Aedes albopictus is challenged by resistance to pesticides, and an understanding of i…			Institute of Zoology, Chinese Academy of Sciences / State Key Laboratory of Integrated Management of Pest Insects and Rodents, Beijing 100080		Current knowledge about the molecular mechanisms underlying insecticide resistance in aedes albopictus	0
Journal Article	Wang Chongcai; Wang Shaopei; Deng Jun; Qi Xiong; Lin Ming; Pan Xinlai; Liu Yunfang; Pan Linqi; Yun Xiaoyun; Wang Huihuang	2019	Mosquito Monitoring and Risk Assessment on Yongxing Island, Sansha City	Parasitology and Medical Entomology Journal	26	2	104–108		1005-0507	10.3969/j.issn.1005-0507.2019.02.006		Mosquitoes Monitoring Density Risk Assessment	To grasp the mosquito species composition, density distribution, and seasonal fluctuation in Yongxing Island, Sansha City, and to provide a scientific basis for vector control, from April 2016 to March 2017, adult mosquito monitoring was carried out at four types of monitoring points in the living and office areas, dining areas, dock operation areas, and migrant worker residential areas of Yongxi…		https://d.wanfangdata.com.cn/periodical/ChVQZXJpb2RpY2FsQ0hJMjAyNTA2MjISE2pzY3l5eGtjeGIyMDE5MDIwMDYaCGlvcWx3Nm8z	Hainan International Travel Healthcare Center	Wang Chong-Cai; Wang Shao-Pei; Deng Jun; Q. I. Xiong; L. I. N. Ming; P. A. N. Xin-Lai; L. I. U. Yun-Fang; P. A. N. Lin-Qi; Y. U. N. Xiao-Yun; Wang Hui-Huang		Beijing Wanfang Data Co., Ltd. Fund Project: Zdyf2018206:; 817294: National Natural Science Foundation	chi
Journal Article	Zhang Pei; Liang Kefeng; Li Chunyuan; Chen Dijia; Chen Yinglong; Guan Wensheng; Yang Liu; Chen Yue; Ren Ruiwen	2019	Preliminary Evaluation of Colloidal Gold Rapid Test Strips for Chikungunya IgG Antibody	Laboratory Medicine	34	1	82–83		1673-8640	10.3969/j.issn.1673-8640.2019.01.017		Chikungunya Virus Chikungunya Fever Colloidal Gold Rapid Detection	Chikungunya fever is caused by the Chikungunya virus (CHIKV) and is transmitted among people through mosquito bites. It is prevalent in about 40 countries worldwide. Typical clinical symptoms include high fever, headache, muscle and joint pain, bleeding, and rash. In China, most cases are sporadic imported cases. In October 2010, a cluster outbreak occurred in Dongguan, Guangdong Province, affect…		https://d.wanfangdata.com.cn/periodical/ChVQZXJpb2RpY2FsQ0hJMjAyNTA2MjISEXNoeXhqeXp6MjAxOTAxMDE4Gghpb3FsdzZvMw%3D%3D	Disease Prevention and Control Center of the Southern Theater Command			Beijing Wanfang Data Co., Ltd. Fund Project: 2016a020219006: Guangdong Provincial Science and Technology Plan; 2015a020218003: Guangdong Provincial Science and Technology Plan; a2016062: Guangdong Provincial Medical Science and Technology Research Project; aws16j020: PLA Logistics Scientific Research Project; bws14j025: PLA Logistics Scientific Research Project; 15qnp030: Military Medical Science…	chi
Journal Article	Tan Qilong; Guan Linfu; Shu Jiwei	2019	Investigation of Mosquitoes and Pathogen Carriage in Daishan Island County, 2017	Jiangsu Preventive Medicine	30	2	210-212	20191110	1006-9070			Mosquito Vector Mosquito Species Composition Mosquito Trap Mosquito-Borne Disease	Objective: To understand the mosquito species composition, seasonal fluctuation patterns, and the carriage of major mosquito-borne pathogens in Dainshan County, providing a basis for local mosquito control and the prevention and control of mosquito-borne infectious diseases. Methods: In each township of Dainshan County, two representative natural villages were selected as monitoring points. From …			Daishan County Center for Disease Control and Prevention, Zhoushan, Zhejiang 316200			0
Journal Article	Han Hui; Wu Bo; Song Yajing; Huang Runqi; Wang Jiahe	2019	Analysis and Judgment of Global Infectious Disease Outbreaks, January-March 2019	Port Health Control	24	3	11–13,21		1008-5777	10.3969/j.issn.1008-5777.2019.03.004		Ebola Hemorrhagic Fever Cholera Middle East Respiratory Syndrome Lassa Fever Dengue Fever Measles	From January to March 2019, a total of 64 infectious diseases were monitored globally, involving 102 countries and regions. The top five infectious diseases by number were measles (44), dengue fever (44), chikungunya fever (16), cholera (12), and malaria (9). The top five infectious diseases by case fatality rate were Ebola hemorrhagic fever (62.4%), Middle East Respiratory Syndrome (34.4%), plag…		https://d.wanfangdata.com.cn/periodical/ChVQZXJpb2RpY2FsQ0hJMjAyNTA2MjISD2thd3NrejIwMTkwMzAwNBoIaW9xbHc2bzM%3D	Chinese Academy of Inspection and Quarantine, Shengjing Hospital of China Medical University	Hui Han; Bo Wu; Yajing Song; Runqi Huang; Jiahe Wang		Beijing Wanfang Data Co., Ltd. Fund Project: 2018zx10201001-008: National Science and Technology Major Project	chi
Journal Article	Zhang Yang; Sun Tao; Xu Conglin; Zhou Chong	2019	Establishment and Evaluation of Dengue Virus Reverse Transcriptase Recombinase Polymerase Amplification - Lateral Flow Chromatography Test Strip Detection Method	Port Health Control	24	3	30–34		1008-5777	10.3969/j.issn.1008-5777.2019.03.008		Dengue Virus RT-RPA-LFD RT-LAMP RT-PCR Detection Methods	Objective: Establishing a rapid and simple dengue virus testing method is crucial for controlling the dengue fever epidemic. Method: This study first established a dengue virus RT-RPA-LFD detection technique. Results: The RT-RPA-LFD detection technique established in this study can detect all four serotypes of dengue virus simultaneously, with good repeatability, high specificity, no cross-detect…		https://d.wanfangdata.com.cn/periodical/ChVQZXJpb2RpY2FsQ0hJMjAyNTA2MjISD2thd3NrejIwMTkwMzAwOBoIaW9xbHc2bzM%3D	73089 Unit of the Chinese People's Liberation Army	Yang Zhang; Tao Sun; Conglin Xu; Chong Zhou		Beijing Wanfang Data Co., Ltd. Fund Project:	chi
Journal Article	Xie Jiayan; Tang Shixing	2019	Application of Identification, Isolation, and Reporting Systems in the Prevention and Control of Mosquito-Borne Diseases	Clinical Emergency Journal		10	824-827,832	20200430	1009-5918			3I System Aedes Mosquito Infectious Disease Prevention and Control	Zika virus disease, chikungunya fever, and rift valley fever are all diseases transmitted by Aedes mosquitoes. Aedes is the largest genus in the mosquito family and can transmit various infectious diseases such as dengue fever, yellow fever, Zika virus disease, chikungunya fever, and rift valley fever. In recent decades, the incidence of dengue fever has significantly increased worldwide; now, ab…			(1) Southern Medical University, Guangzhou 510515; (2) Department of Epidemiology, School of Public Health, Southern Medical University, Guangzhou 510515		Application of identification,isolation and reporting systems in theprevention and control of mosquito-borne diseases	0
Journal Article	Li Jia; Zhang Xiaomin; Wan Chengsong; Zhang Renli	2019	Epidemiological Overview of Chikungunya Virus	Tropical Medicine Journal	19	10	1309–1312,1317		1672-3619	10.3969/j.issn.1672-3619.2019.10.030		Chikungunya Virus Global Evolutionary History Epidemiology	Chikungunya virus (CHIKV) is an alphavirus transmitted by the Aedes mosquito, which causes chikungunya fever after infection. The main symptoms are sudden high fever and joint pain. CHIKV was first isolated in Tanzania in the 1950s and has since affected hundreds of countries and regions, putting hundreds of millions of people at risk of infection. In recent years, its rapid spread to the Caribbe…		https://d.wanfangdata.com.cn/periodical/ChVQZXJpb2RpY2FsQ0hJMjAyNTA2MjISD3JkeXh6ejIwMTkxMDAzMBoIaW9xbHc2bzM%3D	Southern Medical University, Shenzhen Center for Disease Control and Prevention	L. I. Jia; Zhang Xiao-min; W. A. N. Cheng-song; Zhang Ren-li		Beijing Wanfang Data Co., Ltd. Fund Project: 81273075: National Natural Science Foundation; rdbyj2018001: Laboratory Open Fund	chi
Journal Article	Wei Yong; Zheng Xueli	2019	Research Overview on the Application of Wolbachia in Mosquito-Borne Disease Control	Modern Preventive Medicine	46	3	517–521		1003-8507			Wolbachia Mosquito-Borne Disease Biological Control	Mosquito-borne diseases cause a large number of cases or deaths in humans each year, such as dengue fever, malaria, Japanese encephalitis, West Nile virus disease, and chikungunya fever. Global warming, rapid and convenient transportation, and increased human travel activities have promoted the rapid global spread of mosquitoes, which can lead to outbreaks and spread of mosquito-borne diseases. C…		https://d.wanfangdata.com.cn/periodical/ChVQZXJpb2RpY2FsQ0hJMjAyNTA2MjISD3hkeWZ5eDIwMTkwMzAzMBoIaW9xbHc2bzM%3D	Southern Medical University	W. E. I. Yong; Zheng Xue-li		Beijing Wanfang Data Co., Ltd. Fund Project: (31630011): National Natural Science Foundation; (2017a030313625): Guangdong Provincial Natural Science Foundation; (201804020084): Guangzhou Science and Technology Plan Project	chi
Journal Article	Titouan Corlet; Wu Sumei	2019	What if mosquitoes disappeared?	New Discovery		10	58–59					Chikungunya Fever Zika Virus Yellow Fever Dengue Fever Buzzing Mosquitoes	0	(Compile)	https://d.wanfangdata.com.cn/periodical/ChVQZXJpb2RpY2FsQ0hJMjAyNTA2MjISF1FLVjIwMTkyMDIwMDQyODAwMTE0NTU1Gghpb3FsdzZvMw%3D%3D	0			Beijing Wanfang Data Co., Ltd. Fund Project:	chi
Journal Article	Wang Zhiwei; Ma Xiaowei; Xie Chaojun; Zhen Ruonan; Peng Zhili; Li Yongguang	2019	Investigation and analysis of a imported chikungunya case in Guangzhou	Medical Animal Control	35	12	1192–1193,1197		1003-6245	10.7629/yxdwfz201912018		Imported Epidemic Chikungunya Fever Prevention and Control	Objective To investigate and analyze a suspected imported Chikungunya fever (CHIKF) outbreak in Guangzhou, and to provide scientific evidence for confirming the case as imported CHIKF. Methods The analysis was conducted by combining epidemiological investigation, clinical symptoms, and laboratory test results. Results The case arrived in Guangzhou by air from an epidemic area, had been bitten by …		https://d.wanfangdata.com.cn/periodical/ChVQZXJpb2RpY2FsQ0hJMjAyNTA2MjISD3l4ZHdmejIwMTkxMjAxOBoIaW9xbHc2bzM%3D	Guangzhou Center for Disease Control and Prevention	Wang Zhiwei; M. A. Xiaowei; X. I. E. Chaojun; Zhen Ruonan; Peng Zhili; L. I. Yongguang		Beijing Wanfang Data Co., Ltd. Fund Project: (20171a010296): Guangzhou Medical and Health Science and Technology Project	chi
Journal Article	0	2019	Preventing the spread of chikungunya fever epidemic from the Republic of Congo to our country	China Inspection and Quarantine		6	23		1002-4689			0	The World Health Organization (WHO) reported on May 1 that from January 1 to April 14, 2019, the Republic of Congo reported a total of 6,149 suspected cases of Chikungunya fever across 8 of its 12 health districts, including Kouilou, Bouenza, Pointe Noire, Plateaux, Fool, Niari, Lékoumou, and Brazzaville, with 47% of the cases originating from Kouilou.		https://d.wanfangdata.com.cn/periodical/ChVQZXJpb2RpY2FsQ0hJMjAyNTA2MjISD3pnanlqeTIwMTkwNjAwNBoIaW9xbHc2bzM%3D	0			Beijing Wanfang Data Co., Ltd. Fund Project:	chi
Journal Article	Yang Zhijun; Wang Jing	2019	Diagnostic criteria for chikungunya fever applicable to sanitary inspection	China Inspection and Quarantine		3	60–61		1002-4689	10.3969/j.issn.1002-4689.2019.03.020		0	Chikungunya fever is an acute infectious disease caused by the Chikungunya virus (CHIKV), transmitted by Aedes mosquitoes, with an incubation period ranging from 2 to 12 days. It is primarily characterized by fever, rash, and joint pain. A minority of patients may experience persistent joint stiffness, while severe cases can develop complications such as hemorrhage and circulatory failure. During…		https://d.wanfangdata.com.cn/periodical/ChVQZXJpb2RpY2FsQ0hJMjAyNTA2MjISD3pnanlqeTIwMTkwMzAyMBoIaW9xbHc2bzM%3D	Yancheng Customs			Beijing Wanfang Data Co., Ltd. Fund Project:	chi
Journal Article	Wu Ailan; Chen Kang; Xu Yuchen; Zhang Jing; Chen Shuang; Ma Jingjing	2019	Investigation and disposal of two imported chikungunya cases in Dongyang City, Zhejiang Province	Chinese Journal of Medical Entomology and Control	30	1	103–105,115		1003-8280	10.11853/j.issn.1003.8280.2019.01.025		Chikungunya Fever Imported Investigation	Objective To understand the epidemiological characteristics of imported Chikungunya fever, identify the cause, evaluate prevention and control measures, and provide experience for future prevention and control of Chikungunya fever. Methods An epidemiological case investigation was conducted on two imported cases of Chikungunya fever from Bangladesh that occurred in Dongyang City in August 2017. B…		https://d.wanfangdata.com.cn/periodical/ChVQZXJpb2RpY2FsQ0hJMjAyNTA2MjISFXpnbWpzd3hqa3p6ejIwMTkwMTAyNRoIaW9xbHc2bzM%3D	Dongyang Center for Disease Control and Prevention	W. U. Ai-lan; Chen Kang; X. U. Yue-chen; Zhang Jing; Chen Shuang; M. A. Jing-jing		Beijing Wanfang Data Co., Ltd. Fund Project:	chi
Journal Article	Cao Guoping; Zhong Jianyue; Zheng Canjie; Wang Shuangqing; Lyu Lei; Yu Zhangyou; Yu Xin; Yin Zhiying; Zhan Bingdong; Fang Chunfu	2019	Epidemiological study of chikungunya fever outbreak in Quzhou City, Zhejiang Province	China Preventive Medicine Journal	20	1	17–20		1009-6639	10.16506/j.1009-6639.2019.01.006		Chikungunya Fever Outbreak Mosquito-Borne Disease Incubation Period Infectious Control Effectiveness	Objective To analyze the results of a Chikungunya fever outbreak investigation and provide evidence for the prevention and control of mosquito-borne infectious diseases. Methods Using field epidemiological methods, we analyzed a local outbreak caused by an imported case of Chikungunya fever that occurred in Qujiang District, Quzhou City, Zhejiang Province on September 1, 2017. The outbreak respon…		https://d.wanfangdata.com.cn/periodical/ChVQZXJpb2RpY2FsQ0hJMjAyNTA2MjISEXpneWZ5eHp6MjAxOTAxMDA3Gghpb3FsdzZvMw%3D%3D	Zhejiang University, Quzhou Center for Disease Control and Prevention, Quzhou Qujiang District Center for Disease Control and Prevention	C. A. O. Guo-ping; Zhong Jian-yue; Zheng Can-jie; Wang Shuang-qing; L. Y. U. Lei; Y. U. Zhang-you; Y. U. Xin; Y. I. N. Zhi-ying; Zhan Bing-dong; Fang Chun-fu		Beijing Wanfang Data Co., Ltd. Fund Project: Sklpbs1450: National Key Laboratory Open Fund; 2016kyb332: Zhejiang Provincial Medical and Health General Research Program	chi
Journal Article	Wang Jinzhang; Kan Naipeng; Zhang Yongjun; You Libin; Wang Yuping; Deng Yanqin; Zheng Kuicheng; Weng Yuwei	2019	Pathogenic characteristics of imported chikungunya fever in Fujian Province in 2018	Chinese Journal of Experimental and Clinical Virology	33	3	253–256		1003-9279	10.3760/cma.j.issn.1003-9279.2019.03.006		Chikungunya Virus Molecular Epidemiology E1 Gene Sequence Analysis	Objective To understand the etiological characteristics of an imported Chikungunya fever (CHIK) outbreak in Fujian Province in 2018. Methods Serum samples collected from two CHIK patients at different time points after onset were tested using fluorescent RT-PCR and ELISA methods. The E1 structural protein gene of the virus was amplified by RT-PCR and sequenced to analyze nucleotide sequence chara…		https://d.wanfangdata.com.cn/periodical/ChVQZXJpb2RpY2FsQ0hJMjAyNTA2MjISE3poc3lobGNiZHgyMDE5MDMwMDYaCGlvcWx3Nm8z	Fujian Provincial Center for Disease Control and Prevention, Fujian International Travel Healthcare Center	Jinzhang Wang; Naipeng Kan; Yongjun Zhang; Libin You; Yuping Wang; Yanqin Deng; Kuicheng Zheng; Yuwei Weng		Beijing Wanfang Data Co., Ltd. Fund Project:	chi
Journal Article	Yang Zhijun; Wu Hailei; Qiao Xuequan; Zhou Pengcheng; Wang Jing	2019	Insights from the interception of Zika and chikungunya co-infection at ports	Chinese Journal of Hygienic Insecticides and Equipment	25	6	597–599		1671-2781			Zika Chikungunya Fever Co-Infection	Based on a rare case of co-infection with Zika and Chikungunya viruses intercepted by Guangzhou Customs amongenter one country personnel (translated as 'entry personnel') at Baiyun International Airport, this article briefly outlines the importation overview of both diseases. Through in-depth analysis of individual case epidemiology, it emphasizes that to 'fortify port quarantine defenses,' it is…		https://d.wanfangdata.com.cn/periodical/ChVQZXJpb2RpY2FsQ0hJMjAyNTA2MjISEXpod3NzY3l4MjAxOTA2MDI0Gghpb3FsdzZvMw%3D%3D	Nanjing Customs, the People's Republic of China Zhangjiagang Customs Lianyungang Customs	Yang Zhi-jun; W. U. Hai-lei; Qiao Xue-quan; Zhou Peng-cheng; Wang Jing		Beijing Wanfang Data Co., Ltd. Fund Project: 2019kj06: Nanjing Customs Scientific Research Project	chi
Journal Article	Li Xingle; Li Yi; Wang Ruolin; Zhang Baifan; Su Jia; Guo Dacheng; Xu Bianli; Huang Xueyong	2019	Discovery and pathogenic characteristic analysis of the first imported chikungunya case in Henan Province	Chinese Journal of Preventive Medicine	53	4	415-418	20191110	0253-9624			Chikungunya Virus Arbovirus Whole Genome Sequencing	An epidemiological investigation and pathogen characterization analysis were conducted on the first case of Chikungunya fever in Henan Province in 2017. Fluorescent quantitative RT-PCR was used for case diagnosis, and BHK-21 cells (derived from golden hamster kidney) were employed to isolate the Chikungunya virus. The complete viral genome sequence was determined and subjected to phylogenetic ana…			Institute of Communicable Disease Control and Prevention, Henan Provincial Center for Disease Control and Prevention, Zhengzhou 450016		Analysis on the epidemiology and etiology characteristics of first imported Chikungunya fever case in Henan Province in 2017	0
Journal Article	Yang Ruijun; Wang Xiaoguang; Huang Shiteng; Zhan Bingdong; Cao Guoping; Lyu Lei; Lei Yongliang	2018	Analysis of the viral gene characteristics of the first imported chikungunya case in Quzhou City, Zhejiang Province	Disease Surveillance	33	10	875–878		1003-9961	10.3784/j.issn.1003-9961.2018.10.019		Chikungunya Virus Imported Cases Detection Traceability Sequence Analysis	Objective To analyze the viral genetic characteristics of a Chikungunya fever case with a travel history to Bangladesh. Methods Patient serum was collected, and real-time fluorescent quantitative PCR (real-time PCR) was used to detect nucleic acids of the Chikungunya virus (CHIKV) and Dengue virus. Reverse transcription PCR (RT-PCR) was employed to amplify the CHIKV structural gene fragments C-E3…		https://d.wanfangdata.com.cn/periodical/ChVQZXJpb2RpY2FsQ0hJMjAyNTA2MjISDWpiamMyMDE4MTAwMTkaCGlvcWx3Nm8z	Quzhou Center for Disease Control and Prevention Lishui Center for Disease Control and Prevention	Ruijun Yang; Xiaoguang Wang; Shiteng Huang; Bingdong Zhan; Guoping Cao; Lei Lyu; Yongliang Lei		Beijing Wanfang Data Co., Ltd. Fund Project: No.2019KY237: National Natural Science Foundation	chi
Journal Article	Zhang Xianchuan; Ni Zhaorong; Zhang Xiaoming; Pan Qiongjiao; Li Ling	2018	Epidemiological Investigation of the First Imported Case of Chikungunya in Wenzhou City, Zhejiang Province	Disease Surveillance	33	9	791–792		1003-9961	10.3784/j.issn.1003-9961.2018.07.020		Chikungunya Fever Imported Cases Wenzhou City	On September 9, 2017, a businessman entering from Bangladesh was confirmed to be positive for Chikungunya virus nucleic acid by the Travel Inspection Section of Guangzhou Entry-Exit Inspection and Quarantine Bureau at Baiyun Airport Port; on the same day, the businessman transferred from Guangzhou Airport to Wenzhou City and checked into a downtown hotel. After investigation, it was confirmed as …		https://d.wanfangdata.com.cn/periodical/ChVQZXJpb2RpY2FsQ0hJMjAyNTA2MjISDWpiamMyMDE4MDkwMTkaCGlvcWx3Nm8z	Wenzhou Center for Disease Control and Prevention	Xianchuan Zhang; Chaorong Ni; Xiaoming Zhang; Qiongjiao Pan; Ling Li		Beijing Wanfang Data Co., Ltd. Fund Project:	chi
Journal Article	0	2018	Key Points of Mosquito Control and Eradication Propaganda	Health Guide	24	3	36–37		1006-9038			0	Which infectious diseases can mosquitoes spread? Mosquitoes can spread malaria, Japanese encephalitis (JE), yellow fever, dengue fever, chikungunya fever, Zika virus disease, and other diseases. Among these, Zika virus disease is mainly transmitted by the Aedes aegypti mosquito and the Aedes albopictus mosquito. The Aedes aegypti mosquito is found in Hainan Province, southern Taiwan, Leizhou Peni…		https://d.wanfangdata.com.cn/periodical/ChVQZXJpb2RpY2FsQ0hJMjAyNTA2MjISDWpreGQyMDE4MDMwMTYaCGlvcWx3Nm8z	0			Beijing Wanfang Data Co., Ltd. Fund Project:	chi
Journal Article	Gao Jingjing	2018	Development of Chikungunya Vaccine	Progress in Microbiology and Immunology	46	5	103	20190520	1005-5673			0	Chikungunya fever is a disease characterized by acute or chronic joint pain, with chronic arthritis being more common. The disease is caused by the Chikungunya virus (CHIKV), which is transmitted by mosquitoes, and since its resurgence in 2004, it has affected millions of people. Due to the limited antigenic diversity of the Chikungunya virus and uncertainty about its ability to cause reinfection…		https://d.wanfangdata.com.cn/periodical/ChVQZXJpb2RpY2FsQ0hJMjAyNTA2MjISEndzd3hteXhqejIwMTgwNTAyNhoIaW9xbHc2bzM%3D	0			Beijing Wanfang Data Co., Ltd. Fund Project:	chi
Journal Article	Wang Ze	2018	Prevention and Control of Major Infectious Diseases at Ports: 'Shift the Focus Forward'	China Inspection and Quarantine		1	62–63		1002-4689	10.3969/j.issn.1002-4689.2018.01.014		0	Located in the southwest border of China, Yunnan has a border line of 4,060 kilometers and borders Vietnam, Laos, and Myanmar. It currently has 18 national first-class ports and seven second-class ports. It is a part of national development strategies such as the Belt and Road Initiative, the Western Development, the Greater Mekong Subregion Cooperation, and the Bangladesh-China-India-Myanmar Eco…		https://d.wanfangdata.com.cn/periodical/ChVQZXJpb2RpY2FsQ0hJMjAyNTA2MjISD3pnanlqeTIwMTgwMTAxNBoIaW9xbHc2bzM%3D	Yunnan Entry-Exit Inspection and Quarantine Bureau			Beijing Wanfang Data Co., Ltd. Fund Project:	chi
Journal Article	Zhao Ruifang; Yu Xin; Zheng Kaizeng	2018	Epidemiological Investigation of a Chikungunya Outbreak in Quzhou City, Zhejiang Province	Chinese Journal of Vector Biology and Control	29	5	505–507		1003-8280	10.11853/j.issn.1003.8280.2018.05.022		Chikungunya Fever Investigation Prevention and Control Strategies	Objective To understand the epidemic characteristics of a Chikungunya fever (CHIK) outbreak in Quzhou, Zhejiang Province, and to explore effective prevention and control strategies to provide a basis for future prevention and control efforts. Methods Epidemiological case investigations were conducted on the cases, and real-time fluorescence quantitative PCR was used to detect dengue virus and Chi…		https://d.wanfangdata.com.cn/periodical/ChVQZXJpb2RpY2FsQ0hJMjAyNTA2MjISFXpnbWpzd3hqa3p6ejIwMTgwNTAyMhoIaW9xbHc2bzM%3D	Qujiang District Center for Disease Control and Prevention, Quzhou City	Zhao Rui-fang; Y. U. Xin; Zheng Kai-zeng		Beijing Wanfang Data Co., Ltd. Fund Project:	chi
Journal Article	Lu Tao; Fang Min; Peng Chunxian; Wu Zhiyu; Chen Xiaochun; Weng Liangliang; Wang Tao; Lu Weili	2018	Clinical Analysis of 3 Secondary Cases of Chikungunya in Quzhou City, Zhejiang Province	Chinese Journal of Clinical Infectious Diseases	11	4	294-296	20190520	1674-2397			Arboviral Infections Chikungunya Fever Epidemiology	Chikungunya fever is an acute arthropod-borne disease caused by the Chikungunya virus (CHIKV), transmitted by mosquitoes. It primarily manifests as fever, rash, and joint pain.			(1) Department of Infectious Diseases, Quzhou People's Hospital, Zhejiang Province, 324000; (2) Department of Oncology, Kecheng District People's Hospital, Quzhou City, Zhejiang Province, 324000		Clinical analysis of 3 patients with second-generation chikungunya fever in Quzhou of Zhejiang Province	0
Journal Article	Yan Fangyu; Yin Qiangling; Li Aqian; Wu Wei; Li Chuan; Liang Mifang; Li Dexin; Li Jiandong	2018	Establishment and Preliminary Evaluation of a Multiplex Nucleic Acid Detection Method for Seven African Viral Diseases Based on Fluorescent Microspheres	Chinese Journal of Experimental and Clinical Virology	32	2	191–194		1003-9279	10.3760/cma.j.issn.1003-9279.2018.02.018		Viral Diseases Fluorescent Microspheres Nucleic Acid Testing Africa Luminex	Objective To establish a preliminary evaluation and analysis of a multiplex nucleic acid detection method based on fluorescent microspheres for seven important viral diseases that are highly prevalent in Africa. Method Comparative analysis was conducted on the genomic sequences of pathogens causing Rift Valley fever, yellow fever, Marburg, Ebola, Lassa fever, Crimean-Congo hemorrhagic fever, and …		https://d.wanfangdata.com.cn/periodical/ChVQZXJpb2RpY2FsQ0hJMjAyNTA2MjISE3poc3lobGNiZHgyMDE4MDIwMTgaCGlvcWx3Nm8z	Chinese Center for Disease Control and Prevention	Fangyu Yan; Qiangling Yin; Aqian Li; Wei Wu; Chuan Li; Mifang Liang; Dexin Li; Jiandong Li		Beijing Wanfang Data Co., Ltd. Fund Project: (2016ZX10004222-002): Major Infectious Disease Prevention and Control Project; (2016ZX10004222-002): Program of National Major Infectious Diseases Prevention and Treatment	chi
Journal Article	Meng Ling; Wang Yali; Jin Miao; Chang Zhaorui; Chen Qiulan; Liu Xiaobo; Luo Li; Yang Jing; Ren Ruiqi; Tu Wenxiao; Hong Zhiheng; Xiang Nijuan; Ni Daxin	2017	Risk Assessment of Public Health Emergencies and Notifiable Infectious Diseases Nationwide in October 2017	Disease Surveillance	32	10	805-809	20180621	1003-9961			Public Health Emergency Infectious Disease Outbreak Risk Assessment	Objective: To evaluate the risks of public health emergencies and infectious diseases requiring attention at home and abroad in October 2017. Methods: Based on various data and departmental notifications, including reports on public health emergencies and surveillance of key infectious diseases at home and abroad, the expert consultation method was adopted, and experts from provincial (municipal,…			(1) National Center for Public Health Emergency Management, Chinese Center for Disease Control and Prevention, Beijing 102206; (2) National Institute for Viral Disease Control and Prevention, Chinese Center for Disease Control and Prevention, Beijing 102206; (3) Division of Infectious Disease Control and Prevention, Chinese Center for Disease Control and Prevention, Beijing 102206; (4) National I…		Risk assessment of public health emergencies and communicable diseases concerned in the mainland of China,October 2017	0
Journal Article	Tu Wenxiao; Wang Xiaoye; Li Yu; Wang Yali; Liu Xiaobo; Ren Ruiqi; Du Zonghao; Meng Ling; Hong Zhiheng; Ni Daxin; Xiang Nijuan	2017	Risk Assessment of Public Health Emergencies and Notifiable Infectious Diseases Nationwide in July 2017	Disease Surveillance	32	7	535-538	20171231	1003-9961			Public Health Emergency Infectious Disease Outbreak Risk Assessment	Objective: To assess the risks of public health emergencies and infectious diseases which need to be focused on at home and abroad in July 2017. Methods: Based on various data and departmental notifications such as domestic and foreign public health emergency reports and surveillance of key infectious diseases, the expert consultation method was adopted, and experts from provincial (municipal, au…			(1) National Center for Public Health Emergency Management, Chinese Center for Disease Control and Prevention, Beijing 102206; (2) Division of Infectious Disease Control and Prevention, Chinese Center for Disease Control and Prevention, Beijing 102206; (3) National Institute for Communicable Disease Control and Prevention, Chinese Center for Disease Control and Prevention, Beijing 102206; (4) Nat…		Risk assessment of public health emergencies and communicable diseases concerned in the mainland of China,July 2017	0
Journal Article	Tu Wenxiao; Mou Di; Wang Yali; Wang Lijie; Li Yixing; Ren Jinghuan; Liu Fengfeng; Hong Zhiheng; Ni Daxin	2017	Risk Assessment of Public Health Emergencies and Notifiable Infectious Diseases Nationwide in September 2017	Disease Surveillance	32	9	711-715	20180326	1003-9961			Public Health Emergency Infectious Disease Outbreak Risk Assessment	Objective: To evaluate the risks of public health emergencies and infectious diseases requiring attention at home and abroad in September 2017. Methods: Based on various data and departmental notifications, including reports on public health emergencies and surveillance of key infectious diseases at home and abroad, the expert consultation method was employed. Experts from provincial (municipal, …			(1) National Center for Public Health Emergency Management, Chinese Center for Disease Control and Prevention, Beijing 102206, China; (2) Division of Infectious Disease Control and Prevention, Chinese Center for Disease Control and Prevention, Beijing 102206, China; (3) National Institute for Communicable Disease Control and Prevention, Chinese Center for Disease Control and Prevention, Beijing 1…		Risk assessment of public health emergencies and communicable diseases concerned in the mainland of China,September 2017	0
Journal Article	Luo Peng; Jiang Zifan; Zheng Wei; Wu Zhonghua; Lyu Qinfeng; Guo Lichuan; Ying Qingjie; Wang Gang	2017	Rapid Detection of Chikungunya Fever Virus Using Reverse Transcriptase Recombinase Mediated Amplification Technology	Parasitology and Medical Entomology Journal	24	4	212–216		1005-0507	10.3969/j.issn.1005-0507.2017.04.002		Recombinase-Mediated Amplification Chikungunya Virus Molecular Detection	This study utilized reverse transcriptase to first transcribe Chikungunya virus RNA into cDNA. Primers and probes were designed based on conserved sequences of the Chikungunya virus to establish a rapid detection method for the virus using reverse transcription recombinase aided amplification (RT-RAA), a one-step isothermal nucleic acid amplification technique. The sensitivity and specificity of …		https://d.wanfangdata.com.cn/periodical/ChVQZXJpb2RpY2FsQ0hJMjAyNTA2MjISE2pzY3l5eGtjeGIyMDE3MDQwMDIaCGlvcWx3Nm8z	Zhejiang International Travel Healthcare Center; Hangzhou High School; Jiangsu Qitian Gene Biotechnology Co., Ltd.	L. U. O. Peng; Jiang Zhi-Fan; Zheng Wei; W. U. Zhong-Hua; L. Y. U. Qin-Feng; G. U. O. Li-Chuan; Ying Qing-Jie; Wang Gang		Beijing Wanfang Data Co., Ltd. Fund Project: 2016yff0203200: National Key Research and Development Program; 2016yfc1202700: Key Special Project for the Research and Development of Biosafety Critical Technologies; 2016ik278: Special Project for Emergency Technical Support of the General Administration of Quality Supervision, Inspection and Quarantine	chi
Journal Article	Ye Yun; Wu Ailan	2017	How to Prevent Mosquito-Borne Infectious Diseases	Health Expo		10	12–15		1006-415X	10.3969/j.issn.1006-415X.2017.10.004		0	Getting bitten by a mosquito sounds like a minor issue, just causing some itchiness, and at worst, skin allergies. However, you might not know that there are over 2,000 species of mosquitoes in the world, with about 140 in China. While mosquitoes are sucking blood, they can transmit over 80 diseases, such as malaria spread by Anopheles mosquitoes, epidemic encephalitis B spread by Culex mosquitoe…		https://d.wanfangdata.com.cn/periodical/ChVQZXJpb2RpY2FsQ0hJMjAyNTA2MjISDWprYmwyMDE3MTAwMDQaCGlvcWx3Nm8z	0			Beijing Wanfang Data Co., Ltd. Fund Project:	chi
Journal Article	0	2017	Should Men Who Experience Premature Balding Be Concerned About Health Issues?	Home Health	0	4	32					Food Allergy Human Genome Personnel Analysis Rate Change Ventricular Arrhythmia Heart Rhythm Chikungunya Fever Atrial Fibrillation Mayo Clinic Increased Bone Density	0		https://d.wanfangdata.com.cn/periodical/ChVQZXJpb2RpY2FsQ0hJMjAyNTA2MjISF1FLVjIwMTcyMDE3MDYwOTAwMDIxMDQyGghpb3FsdzZvMw%3D%3D	0			Beijing Wanfang Data Co., Ltd. Fund Project:	chi
Journal Article	Wang Zeying	2017	Brief Application of Wei-Qi Ying-Xue Differentiation in Infectious Diseases	Practical Journal of Traditional Chinese Medicine	31	5	85–88		1671-7813	10.13729/j.issn.1671-7813.2017.05.29		Wei Qi Ying Xue Differentiation Infectious Diseases Non-infectious Non-communicable Non-febrile Viral Infections San Jiao Differentiation Traditional Chinese Medicine Treatment Review	The differentiation of Wei-Qi-Ying-Xue is not only used for infectious diseases but also for determining the pathological stage of diseases according to this differentiation, formulating treatment plans, including diseases such as influenza A, SARS, epidemic encephalitis B, viral encephalitis, viral myocarditis, dengue fever, Chikungunya fever, epidemic hemorrhagic fever, infectious mononucleosis…		https://d.wanfangdata.com.cn/periodical/ChVQZXJpb2RpY2FsQ0hJMjAyNTA2MjISEXN5enlua3p6MjAxNzA1MDI5Gghpb3FsdzZvMw%3D%3D	Weifang Traditional Chinese Medicine Hospital	Wang Zeying		Beijing Wanfang Data Co., Ltd. Fund Project:	chi
Journal Article	Li Fengping; Li Huanrong; Liu Jiangyi; Yu Fanglin; Hong Sirang; Lyu Wenhui	2017	Study on Quantitative Indicators of Chikungunya Fever Imported Diffusion Risk	Applied Preventive Medicine	23	3	229-231	20171231	1007-158X			Chikungunya Fever Imported Epidemic Risk Assessment Indicator System	Objective: To establish a risk assessment indicator system for the importation and post-importation spread of Chikungunya fever, and to assess the risk of Chikungunya virus being introduced into China and spreading in epidemic areas. Methods: The risk assessment indicators and their weight coefficients were determined using brainstorming and expert consultation (Delphi method). Results: An assess…			(1) Quanzhou Center for Disease Control and Prevention, Quanzhou, Fujian 362000, China; (2) School of Public Health, Fujian Medical University, Fuzhou, Fujian 350001, China			0
Journal Article	0	2017	Zika Virus Epidemic in the Western Hemisphere	China Infection and Chemotherapy Journal	17	1	32		1009-7708			0	The Zika virus outbreak in the Americas (Wkly Epidemiol Rec, 2015, 90:609-610). Although Zika virus infection was previously only reported as sporadic cases in the Americas and Asia, the outbreak of Zika virus infection in 2007 on Yap Island marked the virus as an important mosquito-borne pathogen. In 2013, Zika virus infection cases appeared in French Polynesia, and thereafter, the disease sprea…		https://d.wanfangdata.com.cn/periodical/ChVQZXJpb2RpY2FsQ0hJMjAyNTA2MjISEnpna2dyaGx6ejIwMTcwMTAwOBoIaW9xbHc2bzM%3D	0			Beijing Wanfang Data Co., Ltd. Fund Project:	chi
Journal Article	Lu Shaoping	2017	Urgent Prevention and Control of Imported Mosquito-Borne Infectious Diseases Among Labor Export Personnel	China Inspection and Quarantine		9	92–93		1002-4689	10.3969/j.issn.1002-4689.2017.09.030		0	In recent years, global outbreaks of mosquito-borne infectious diseases such as dengue fever, malaria, Chikungunya fever, and yellow fever have been frequent. The International Health Regulations (2005) also place greater emphasis on protecting human health and responding to widely concerning public health emergencies, paying more attention to diseases transmitted by vector organisms.		https://d.wanfangdata.com.cn/periodical/ChVQZXJpb2RpY2FsQ0hJMjAyNTA2MjISD3pnanlqeTIwMTcwOTAzMBoIaW9xbHc2bzM%3D	Hunan Entry-Exit Inspection and Quarantine Bureau			Beijing Wanfang Data Co., Ltd. Fund Project:	chi
Journal Article	Ai Liyun; Hou Juan; Chen Enfu	2017	Research Progress on Control Technology of Important Vector Aedes Mosquitoes for Infectious Diseases	China Journal of Medical Entomology and Vector Control	28	5	508-511	20180428	1003-4692			Aedes Mosquito-Borne Diseases Sustainable Control	The Aedes mosquito is a vector for various mosquito-borne infectious diseases, including dengue fever, Zika virus disease, Chikungunya fever, and yellow fever. In recent years, various factors have caused adaptive changes in Aedes mosquitoes worldwide, thereby affecting the transmission of these mosquito-borne viruses. As an important vector of infectious diseases, the prevention and control meth…			(1) School of Medicine, Ningbo University, Ningbo, Zhejiang 315211, China; (2) Zhejiang Provincial Center for Disease Control and Prevention, Hangzhou 310051, China		Review on control techniques of Aedes mosquitoes,important vectors of the communicable diseases	0
Journal Article	Xing Xiaoyue; Wu Wei; Zhang Shuo; Zhang Quanfu; Li Chuan; Liang Mifang; Li Jiandong; Li Dexin	2017	Establishment and Preliminary Evaluation of Chikungunya Virus Antigen Detection Method	Chinese Journal of Experimental and Clinical Virology	31	2	148–152		1003-9279	10.3760/cma.j.issn.1003-9279.2017.02.014		Chikungunya virus Virus-like particles Double antibody sandwich ELISA	Objective: To establish a method for detecting Chikungunya virus antigens. Methods: Using recombinant baculovirus-expressed Chikungunya virus structural proteins to form virus-like particles, mice and rabbits were immunized to prepare Chikungunya virus-specific polyclonal antibodies and establish a double-antibody sandwich ELISA method for detecting Chikungunya virus antigens. The antibody concen…		https://d.wanfangdata.com.cn/periodical/ChVQZXJpb2RpY2FsQ0hJMjAyNTA2MjISE3poc3lobGNiZHgyMDE3MDIwMTUaCGlvcWx3Nm8z	Chinese Center for Disease Control and Prevention	Xiaoyue Xing; Wei Wu; Shuo Zhang; Quanfu Zhang; Chuan Li; Mifang Liang; Jiandong Li; Dexin Li		Beijing Wanfang Data Co., Ltd. Fund Project:	chi
Journal Article	Jia Desheng; Tan Weilong; Wang Changjun; Han Zhaojiu; Jiang Zhikuan; Lu Nianhong; Zheng Jian	2017	Dengue Mosquito-Borne Diseases and Their Prevention and Control	China Hygienic Pest Control Equipment	23	1	45664	20170809	1671-2781			Vector biology Aedes mosquito Infectious disease Epidemiology Prevention and control	In recent years, with the successive outbreaks of dengue fever, yellow fever, and Zika virus disease, there has been widespread concern about the prevention and control of diseases transmitted by Aedes mosquitoes. More than half of the 5,000-plus arboviruses are transmitted by mosquitoes, and Aedes is the largest genus within the mosquito family, transmitting the most types of mosquito-borne infe…			Disease Prevention and Control Center of Nanjing Military Region, Nanjing, Jiangsu 210002, China		Aedes-borne diseases prevention and control	0
Journal Article	Nitwara Wikan; Yupin Suputtamongkol; Sutee Yoksan; Ducan R Smith; Prasert Auewarakul; Deng Shu	2016	Immunological Evidence of Zika Virus Spread in Thailand	Anhui Journal of Preventive Medicine		2	143	20161205	1007-1040			0	Objective: To determine the immunological evidence of Zika virus transmission in Thailand. Methods: Serological investigations were conducted on populations that may have been infected with the Zika virus. A total of 21 patients with unexplained acute fever were tested immunologically, including immunoblot analysis of Zika virus, dengue fever, Japanese encephalitis, and Chikungunya fever antigens…			(1) Institute of Molecular Biosciences, Mahidol University, Bangkok, Thailand; (2) Faculty of Medicine Ramathibodi Hospital, Mahidol University, Bangkok, Thailand			0
Journal Article	Yang Xin	2016	Gene Drive and the Battle Against Mosquitoes	Encyclopedia Knowledge	0	7	20–23					Chikungunya fever Lymphatic filariasis Malaria infection Yellow fever virus Yellow fever vaccine African mosquito Dominant lethality Population density Gene editing technology Aedes aegypti	0		https://d.wanfangdata.com.cn/periodical/ChVQZXJpb2RpY2FsQ0hJMjAyNTA2MjISF1FLVjIwMTYyMDE2MDUyNjAwMTQxMzc3Gghpb3FsdzZvMw%3D%3D	0			Beijing Wanfang Data Co., Ltd. Fund Projects:	chi
Journal Article	Liu Jianli; Hua Qunjun; Yang Yunqing; Ye Yiyi; Yang Junxing	2016	Epidemiology of Major Mosquito-Borne Diseases and Risk Analysis of Their Introduction into China	Veterinary and Veterinary Medicine	48	2	123–127		0529-5130			Animal mosquito-borne diseases Mosquito species Epidemiological overview Risk analysis	Mosquitoes are biological vectors that transmit various animal arboviruses, including Japanese encephalitis virus, Akabane virus, West Nile virus, vesicular stomatitis virus, chikungunya virus, Eastern equine encephalitis virus, Western equine encephalitis virus, Venezuelan equine encephalitis virus, St. Louis encephalitis virus, and Rift Valley fever virus. Animal mosquito-borne diseases pose a …		https://d.wanfangdata.com.cn/periodical/ChVQZXJpb2RpY2FsQ0hJMjAyNTA2MjISDnhteXN5MjAxNjAyMDMyGghpb3FsdzZvMw%3D%3D	Animal and Plant Inspection and Quarantine Technology Center, Shenzhen Entry-Exit Inspection and Quarantine Bureau; Animal Disease Prevention and Control Center of Wuding County, Yunnan Province; Inspection and Quarantine Technology Center, Yunnan Entry-Exit Inspection and Quarantine Bureau			Beijing Wanfang Data Co., Ltd. Fund Projects: 2013bad12b03: National Science and Technology Support Program; 2014ik233: Project of the General Administration of Quality Supervision, Inspection and Quarantine of the People's Republic of China	chi
Journal Article	Meng Ling; Xiang Nijuan; Chang Zhaorui; Tu Wenxiao; Yang Jing; Ren Ruiqi; Jin Lianmei; Ni Daxin	2016	April 2016 National Public Health Emergencies and Infectious Disease Risk Assessment	Disease Surveillance		4	268-271	20161205	1003-9961			Public health emergency Infectious disease outbreak Risk assessment	Objective: To assess the risks of public health emergencies and infectious diseases of concern at home and abroad in April 2016. Methods: Based on various data sources, including reports on domestic and international public health emergencies, surveillance of key infectious diseases, and notifications from relevant departments, an expert consultation method was adopted. Experts from provincial (m…			(1) National Center for Emergency Response, Chinese Center for Disease Control and Prevention, Beijing 102206, China; (2) Division of Infectious Disease Control and Prevention, Chinese Center for Disease Control and Prevention, Beijing 102206, China; (3) National Institute for Viral Disease Control and Prevention, Chinese Center for Disease Control and Prevention, Beijing 102206, China		Risk assessment of public health emergencies and communicable diseases concerned in the mainland China,April 2016	0
Journal Article	Tu Wenxiao; Sui Haitian; Mou Di; Liu Xiaobo; Liu Fengfeng; Wang Yali; Wang Rui; Meng Ling; Hong Zhiheng; Li Dan; Jin Lianmei	2016	May 2016 National Public Health Emergencies and Infectious Disease Risk Assessment	Disease Surveillance		5	356-359	20161130	1003-9961			Public health emergency Infectious disease outbreak Risk assessment	Objective: To assess the risks of public health emergencies and infectious diseases of concern at home and abroad in May 2016. Methods: Based on various data sources, including reports on domestic and international public health emergencies, surveillance of key infectious diseases, and notifications from relevant departments, an expert consultation method was adopted. Experts from provincial (mun…			(1) National Center for Emergency Response, Chinese Center for Disease Control and Prevention, Beijing 102206, China; (2) Division of Infectious Disease Control and Prevention, Chinese Center for Disease Control and Prevention, Beijing 102200, China; (3) National Institute for Communicable Disease Control and Prevention, Chinese Center for Disease Control and Prevention, Beijing 102206, China		Risk assessment of public health emergencies and communicable diseases concerned in the mainland of China,May 2016	0
Journal Article	Hong Zhiheng; Xiang Nijuan; Wang Yali; Mou Di; Chang Zhaorui; Yuan Yuan; Ma Yan; Meng Ling; Tu Wenxiao; Jin Lianmei	2016	June 2016 National Public Health Emergencies and Infectious Disease Risk Assessment	Disease Surveillance		6	448-451	20161130	1003-9961			Public health emergency Infectious disease outbreak Risk assessment	Objective: To assess the risks of public health emergencies and notifiable infectious diseases at home and abroad in June 2016. Methods: Based on various sources of information such as reports on public health emergencies and surveillance data on key infectious diseases, as well as notifications from relevant departments, the expert consultation method was adopted, and experts from provincial (mu…			(1) National Center for Emergency Response, Chinese Center for Disease Control and Prevention, Beijing 102206, China; (2) Division of Infectious Disease Control and Prevention, Chinese Center for Disease Control and Prevention, Beijing 102206, China; (3) National Institute of Occupational Health and Poison Control, Chinese Center for Disease Control and Prevention, Beijing 100050, China		Risk assessment of public health emergencies and communicable diseases concerned in the mainland of China,June 2016	0
Journal Article	Meng Ling; Wang Yali; Wang Rui; Xiang Nijuan; Li Yonghong; Ren Jinghuan; Mu Di; Yuan Yuan; Tu Wenxiao; Hong Zhiheng; Ni Daxin; Jin Lianmei	2016	July 2016 National Public Health Emergencies and Infectious Disease Risk Assessment	Disease Surveillance		7	536-539	20170323	1003-9961			Public health emergency Infectious disease outbreak Risk assessment	Objective: To assess the risks of public health emergencies and notifiable infectious diseases at home and abroad in July 2016. Methods: Based on various sources of information such as reports on public health emergencies and surveillance data on key infectious diseases, as well as notifications from relevant departments, the expert consultation method was adopted, and experts from provincial (mu…			(1) National Center for Emergency Response, Chinese Center for Disease Control and Prevention, Beijing 102206, China; (2) National Institute of Environmental Health, Chinese Center for Disease Control and Prevention, Beijing 100021, China; (3) Division of Infectious Disease Control and Prevention, Chinese Center for Disease Control and Prevention, Beijing 102206, China; (4) National Institute of …		Risk assessment of public health emergencies and communicable diseases concerned in the mainland of China,July 2016	0
Journal Article	0	2016	What Should We Do to Prevent Mosquito-Borne Infectious Diseases?	Health		5	14–15					0	1. What infectious diseases can mosquitoes transmit? Mosquitoes can transmit various diseases such as malaria, Japanese encephalitis, yellow fever, dengue fever, chikungunya fever, and Zika virus disease. Among them, Zika virus disease is mainly transmitted by Aedes aegypti and Aedes albopictus mosquitoes. Aedes aegypti mosquitoes are distributed in Hainan Province, southern Taiwan, the Leizhou P…		https://d.wanfangdata.com.cn/periodical/ChVQZXJpb2RpY2FsQ0hJMjAyNTA2MjISC2prMjAxNjA1MDAyGghpb3FsdzZvMw%3D%3D	0			Beijing Wanfang Data Co., Ltd. Fund Projects:	chi
Journal Article	Jin Jian	2016	A Few Things You Should Know About the Zika Virus	Jiangsu Health Care (Today's Health)	0	3	21					Newborn malformations Caribbean region Chikungunya fever Brain development abnormalities Disease transmission Infancy Self-limiting disease Autoimmune disease Bloodborne infection Clearance work	0		https://d.wanfangdata.com.cn/periodical/ChVQZXJpb2RpY2FsQ0hJMjAyNTA2MjISF1FLVjIwMTYyMDE2MDYwODAwMDE1OTI0Gghpb3FsdzZvMw%3D%3D	0			Beijing Wanfang Data Co., Ltd. Fund Projects:	chi
Journal Article	0	2016	About 500 Million People in the Americas Are at Risk of Contracting Zika Virus	Port Health Control	21	3	63	20161130	1008-5777			Chikungunya fever Billion people Ardi Guye Washington D.C. Disease symptoms Aedes aegypti Institute of Infectious Diseases Allergies Birth defects	On May 3, 2016, a senior official from the Pan American Health Organization stated that approximately 500 million people in the Americas are at risk of Zika virus infection. Sylvain Aldighieri, the organization's head of Zika affairs, said at a press conference held in Washington, D.C., on the same day that countries that have experienced outbreaks of dengue fever and chikungunya fever in the pas…			Unknown			0
Journal Article	0	2016	Shenzhen Port Detects First Imported Case of Chikungunya Fever This Year	Port Health Control	21	5	8	20170425	1008-5777			Chikungunya Fever Imported Shenzhen Port Shenzhen Bay Temperature Monitoring Abnormal Temperature Epidemiological Investigation Epidemic Area Laboratory Testing Mosquito Bites	On the 9th, reporters learned from the Shenzhen Inspection and Quarantine Bureau that the bureau detected one imported case of chikungunya fever among entry personnel at the Shenzhen Bay Port on the 5th. The patient was a returned laborer from overseas. This is the first imported case of chikungunya fever detected at the Shenzhen port this year. It is reported that the traveler, a male, returned …			Unknown			0
Journal Article	Liu Xinjian	2016	Zika: A Pandora's Box for Humans?	Life World		10						Infectious Diseases Pandora's Box Public View Viral Genes Living Standards Chikungunya Fever Flaviviridae Zoonotic Diseases Molecular Epidemiology Suppurative Conjunctivitis	0		https://d.wanfangdata.com.cn/periodical/ChVQZXJpb2RpY2FsQ0hJMjAyNTA2MjISF1FLQzIwMTYyMDE2MTAyMDAwMTIxNTg4Gghpb3FsdzZvMw%3D%3D	0			Beijing Wanfang Data Co., Ltd. Fund Projects:	chi
Journal Article	Xiao He	2016	Combining Fertilizers with Chemical or Biological Larvicides for Household Mosquito Control	World Pesticides	38	6	30–32		1009-6485	10.16201/j.cnki.cn31-1827/tq.2016.06.06		0	Dengue fever and chikungunya fever are human arboviral diseases transmitted by Aedes aegypti (Aedes aegypti L.) and Aedes albopictus [Ae. albopictus (Skuse)]. Globally, 2.5 billion people live in areas with a high prevalence of dengue fever. Over the past 20 years, the prevalence area of the chikungunya virus has expanded to almost all islands and continents worldwide. Female mosquitoes can lay e…	(Extracted and translated)	https://d.wanfangdata.com.cn/periodical/ChVQZXJpb2RpY2FsQ0hJMjAyNTA2MjISDXNqbnkyMDE2MDYwMDgaCGlvcWx3Nm8z	Shanghai Pesticide Research Institute			Beijing Wanfang Data Co., Ltd. Fund Projects:	chi
Journal Article	0	2016	Key Points of Mosquito Prevention and Control Propaganda	Capital Public Health	10	2	96		1673-7830			0	1. What infectious diseases can mosquitoes transmit? Mosquitoes can transmit various diseases such as malaria, Japanese encephalitis, yellow fever, dengue fever, chikungunya fever, and Zika virus disease. Among them, Zika virus disease is mainly transmitted by Aedes aegypti and Aedes albopictus mosquitoes. Aedes aegypti mosquitoes are distributed in Hainan Province, southern Taiwan, the Leizhou P…		https://d.wanfangdata.com.cn/periodical/ChVQZXJpb2RpY2FsQ0hJMjAyNTA2MjISD3NkZ2d3czIwMTYwMjAxNRoIaW9xbHc2bzM%3D	0			Beijing Wanfang Data Co., Ltd. Fund Projects:	chi
Journal Article	Tian Deqiao; Chen Wei	2016	Chikungunya Virus and Chikungunya Fever	Microbiology and Infection	11	4	194–206		1673-6184			Chikungunya Virus Chikungunya Fever Epidemic Mutation Mosquito-Borne Diseases	Chikungunya fever is a mosquito-borne infectious disease caused by the chikungunya virus. It has a high infection rate and can cause persistent joint symptoms. In recent years, the number of outbreaks of chikungunya fever has increased, and its prevalence has continuously expanded. Each year, it can infect up to 1 million people globally. Meanwhile, certain gene mutations in the chikungunya virus…		https://d.wanfangdata.com.cn/periodical/ChVQZXJpb2RpY2FsQ0hJMjAyNTA2MjISFGd3eXgtd3N3eGZjMjAxNjA0MDAyGghpb3FsdzZvMw%3D%3D	Institute of Biological Engineering, Academy of Military Sciences, Chinese People's Liberation Army	Tian Deqiao; Chen Wei		Beijing Wanfang Data Co., Ltd. Fund Projects: (Financial Education [2016] No. 273): Special Funds for Science and Technology Reform and Development	chi
Journal Article	Liu Dongfeng; Sun Yansong	2016	Summary and Reflection on Emergency Prevention and Control Practices for Major Infectious Disease Outbreaks	Medical Journal of the Chinese People's Armed Police Forces	27	12	1189–1192		1004-3594	10.3969/j.issn.1004-3594.2016.12.001		Infectious Diseases Emergency Prevention and Control Practice	The sudden outbreak of SARS in 2003 spurred numerous reforms in China's public crisis management, facilitated the seamless integration of military and civilian disease control systems, and accelerated the rapid enhancement of joint prevention and control capabilities. This was notably demonstrated in major practices such as the efficient containment of the H1N1 influenza pandemic in 2009 and the …		https://d.wanfangdata.com.cn/periodical/ChVQZXJpb2RpY2FsQ0hJMjAyNTA2MjISDXdqeXgyMDE2MTIwMDEaCGlvcWx3Nm8z	PLA Center for Disease Control and Prevention			Beijing Wanfang Data Co., Ltd. Fund Projects: (Key Logistics Research Project of the Military, bws14c051): Research on Key Technologies for Prevention and Control of Important Acute Respiratory Infectious Diseases in the Military	chi
Journal Article	Xu Jing; Xie Yi; Guan Dawei; Su Jianping; Liao Huale; Ke Changwen	2016	Development and Evaluation of a Triplex Fluorescent Quantitative PCR Assay for Dengue Virus and Chikungunya Virus with Internal Controls	Chinese Journal of Pathogen Biology	11	4	301-304,311	20161130	1673-5234			3-Color Fluorescent Quantitative RT-PCR Dengue Virus Chikungunya Virus	Objective: To establish a triplex real-time fluorescent quantitative PCR method with an internal reference for the nucleic acid detection of dengue virus and Chikungunya virus. Methods: Primers and probes were designed targeting the 3' non-structural protein coding region of the dengue virus and the 5' non-structural protein coding region of the Chikungunya virus. A triplex real-time fluorescent …			(1) School of Public Health and Tropical Medicine, Southern Medical University, Guangzhou, Guangdong 510515, China; (2) Guangdong Provincial Center for Disease Control and Prevention, Guangzhou, Guangdong 511430, China; (3) Foshan Center for Disease Control and Prevention, Foshan, Guangdong 528000, China; (4) Shanghai ZJ Bio-Tech Co., Ltd., Shanghai 200000, China		Development of a multiplex real-time RT-PCR assay with an internal control for detection of dengue and Chikungunya viruses	0
Journal Article	Cui Xinguo; Zhou Hongning; Guo Xiaofang	2016	Research Progress on Molecular Biology Detection Techniques for Chikungunya Virus in China	Chinese Journal of Pathogen Biology	11	6	570–572,3		1673-5234	10.13350/j.cjpb.160620		Chikungunya Fever Molecular Biological Detection Techniques Review	Chikungunya Fever (CHIK) is an acute zoonotic infectious disease caused by infection with the Chikungunya virus (CHIKV) and transmitted through mosquito bites, primarily prevalent in tropical and subtropical regions. Humans are generally susceptible to CHIKV, and the main clinical features after infection include fever, rash, and severe joint pain. Laboratory techniques for detecting CHIKV mainly…		https://d.wanfangdata.com.cn/periodical/ChVQZXJpb2RpY2FsQ0hJMjAyNTA2MjISE3pnanNjYmZ6enoyMDE2MDYwMjAaCGlvcWx3Nm8z	Dali University	C. U. I. Xin-guo; Zhou Hong-ning; G. U. O. Xiao-fang		Beijing Wanfang Data Co., Ltd. Fund Projects: (No. 81160357, 30960327, 30660160): Projects funded by the National Natural Science Foundation of China; (No. 2014YNPHXT03): Incubation Project of Yunnan Collaborative Innovation Center for Public Health and Disease Prevention and Control; (Sino-British fellowship trust in UK, 313669): Projects funded by the Sino-British Fellowship Trust	chi
Journal Article	Kang Yue; Zhang Jing	2016	Puerto Rico Reports First Case of Mosquito-Borne Zika Virus Infection	Chinese Journal of Infection and Chemotherapy	16	6	760	20170921	1009-7708			Viral Infection Birth Defects Caribbean Region Microcephaly Early Clinical Chikungunya Fever Latin American Countries Suspected Cases Joint Pain Mild Fever	January 1, 2016 (Reuters [NICK BROWN and VICTORIA CAVALIERE]) - Puerto Rico reported its first locally acquired case of Zika virus infection, a mosquito-borne virus that has spread across South America and the Caribbean and is believed by Brazilian officials to be linked to severe birth defects. The Puerto Rico congressional office has contacted the U.S. Centers for Disease Control and Prevention…			Unknown		Puerto Rico reports first case of Zika virus,spread by mosquitoes	0
Journal Article	Su Jiachun; Wang Minggui	2016	CDC Director Calls Zika Virus Outbreak in Puerto Rico a 'Challenge and Crisis'	Chinese Journal of Infection and Chemotherapy	16	6	778	20170921	1009-7708			Viral Infection Birth Defects Aedes Aegypti Screening Methods Health Institutions Dengue Fever Virus Pregnant Women Chikungunya Fever Blood Samples	On March 9, 2016, in Puerto Rico, THOMAS FRIEDEN, director of the U.S. Centers for Disease Control and Prevention (CDC), referred to the Zika virus infection as a 'huge challenge and crisis' and emphasized that protecting pregnant women from the virus was a top priority. In a briefing from the Puerto Rico Department of Health, Dr. FRIEDEN pointed out to reporters, 'A few months ago, no one realiz…			Unknown		CDC director calls Zika in Puerto Rico a “challenge and crisis”	0
Journal Article	Hou Wei; Shao Bai; Wang Lili; Yu Changyou; Du Hui; Sun Jian	2016	Quarantine Risk Analysis of Low-cost Airline Entry Flights from Southeast Asia at Qingdao Airport	China Border Health Quarantine Journal	39	4	289–295		1003-9996	10.16408/j.1004-9770.2016.04.019		Low-Cost Airlines Risk Analysis	Objective To explore and identify the quarantine risks of inbound flights from Southeast Asian low-cost airlines at Qingdao Airport and clarify the regulatory priorities. Methods Based on the results of boarding quarantine and health supervision for inbound flights from Southeast Asian low-cost airlines at Qingdao Airport, experts in relevant fields were engaged to assess the quarantine risks usi…		https://d.wanfangdata.com.cn/periodical/ChVQZXJpb2RpY2FsQ0hJMjAyNTA2MjISE3pnZ2p3c2p5enoyMDE2MDQwMTkaCGlvcWx3Nm8z	Shandong Entry-Exit Inspection and Quarantine Bureau Qingdao Airport	H. O. U. Wei; Shao Bai; Li-li Wang; Y. U. Chang-you; D. U. Hui; S. U. N. Jian		Beijing Wanfang Data Co., Ltd. Fund Project: Sk201432: Science and Technology Project of Shandong Entry-Exit Inspection and Quarantine Bureau; sk201650: Science and Technology Project of Shandong Entry-Exit Inspection and Quarantine Bureau	chi
Journal Article	Lu Yunlan; Liu Yufu; Ji Renchun; Luo Zhongxin; Zhang Qionghua; Zhou Lin; Yang Xuebing	2016	Serological Surveillance of Important Arboviral Diseases at Sino-Lao Border Crossings	China Border Health Quarantine Journal	39	3	180–182		1004-9770	10.16408/j.1004-9770.2016.03.008		Dengue Fever Chikungunya Fever Antibodies Port	Objective To understand the antibody levels of dengue virus (DENV) and Chikungunya virus (CHIKV) among entry-exit personnel at the Yunnan-Laos border port, providing a basis for formulating effective prevention and control measures against dengue fever and Chikungunya fever. Methods Serum samples were collected from entry-exit personnel undergoing medical examinations at the Mohan port on the Yun…		https://d.wanfangdata.com.cn/periodical/ChVQZXJpb2RpY2FsQ0hJMjAyNTA2MjISE3pnZ2p3c2p5enoyMDE2MDMwMDgaCGlvcWx3Nm8z	Yunnan International Travel Health Care Center Mengla Entry-Exit Inspection and Quarantine Bureau Xishuangbanna Entry-Exit Inspection and Quarantine Bureau Pu'er Entry-Exit Inspection and Quarantine Bureau Hekou Entry-Exit Inspection and Quarantine Bureau Yunnan Entry-Exit Inspection and Quarantine Bureau	L. U. Yun-lan; L. I. U. Yu-fu; J. I. Ren-chun; L. U. O. Zhong-xin; Zhang Qiong-hua; Zhou Lin; Yang Xue-bing		Beijing Wanfang Data Co., Ltd. Fund Project: 2013ik244: Science and Technology Program Project of the General Administration of Quality Supervision, Inspection and Quarantine of the People's Republic of China	chi
Journal Article	Xia Dan; Teng Pingying; Chen Xiaoguang; Zhou Xiaohong	2016	Diapause in Aedes albopictus and Its Molecular Mechanisms	Chinese Journal of Parasitology and Parasitic Diseases	34	3	282–289		1000-7423			Aedes albopictus Diapause Diapause-related genes Diapause molecular mechanisms Photoperiod	Aedes albopictus is an important vector for mosquito-borne diseases such as dengue fever and Chikungunya fever, as well as one of the most biologically invasive mosquito species. Its rapid global spread and colonization have provided the necessary conditions for the rapid expansion of dengue virus and other pathogens. The diapause of Aedes albopictus provides an important biological basis for its…		https://d.wanfangdata.com.cn/periodical/ChVQZXJpb2RpY2FsQ0hJMjAyNTA2MjISFnpnanNjeHlqc2NienoyMDE2MDMwMjEaCGlvcWx3Nm8z	Southern Medical University	X. I. A. Dan; Teng Ping-ying; Chen Xiao-guang; Zhou Xiao-hong		Beijing Wanfang Data Co., Ltd. Fund Project: (No.2012J5100026): Guangzhou International Science & Technology Cooperation Program; (No.20130501C): International Cooperation Program of Guangdong Province; (No.201508020263): Guangzhou Synergy Innovation Key Program for Health; (No.20124433110008): Specialized Research Fund for the Doctoral Program of Higher Education; (No.B1012086): Cross-disciplina…	chi
Journal Article	Xia Yi; Liu Hongxia; Tang Hong; Li Ying; Yin Weishen; Cai Enmao	2016	Effect of Temperature on the Development of Aedes albopictus Population	Chinese Journal of Medical Entomology and Vector Control	27	2	209–210		1003-8280	10.11853/j.issn.1003.8280.2016.02.031		Aedes albopictus Developmental threshold temperature Effective accumulated temperature	In recent years, the prevalence of dengue fever worldwide has shown an increasing trend. In 2014, Guangdong Province experienced a major outbreak of dengue fever, and Changning District in Shanghai has reported imported cases of dengue fever every year for the past decade, with the number of cases in 2014 reaching a record high in the past ten years. Currently, Aedes albopictus is the primary vec…		https://d.wanfangdata.com.cn/periodical/ChVQZXJpb2RpY2FsQ0hJMjAyNTA2MjISFXpnbWpzd3hqa3p6ejIwMTYwMjAzMRoIaW9xbHc2bzM%3D	Changning District Center for Disease Control and Prevention, Shanghai Shanghai Municipal Center for Disease Control and Prevention	X. I. A. Yi; L. I. U. Hong-xia; Tang Hong; L. I. Ying; Y. I. N. Wei-shen; C. A. I. En-mao		Beijing Wanfang Data Co., Ltd. Fund Project:	chi
Journal Article	Zhao Changhui	2016	The Bitter Significance of the Zika Crisis	China Investment		3	12–20,8					Aedes aegypti American continent Aedes Transmission aspects Out of the world Aedes albopictus East African plateau World Health Organization Central area Chikungunya fever	0		https://d.wanfangdata.com.cn/periodical/ChVQZXJpb2RpY2FsQ0hJMjAyNTA2MjISF1FLQzIwMTYyMDE2MDQyNjAwMzIyOTUzGghpb3FsdzZvMw%3D%3D	National Security Policy Committee			Beijing Wanfang Data Co., Ltd. Fund Project:	chi
Journal Article	Yang Fan; Zhang Renli; Huang Danna; Wu Chunli; Li Yue; Tang Yijun	2016	Molecular Epidemiological Study of an Imported Chikungunya Fever Outbreak in Shenzhen	China Health Inspection Journal	26	13	1909–1912		1004-8685			Imported cases Chikungunya virus E1 gene Sequence analysis	Objective To analyze the etiological characteristics of a suspected imported case of Chikungunya fever in Shenzhen in 2012. Methods Serum samples from suspected cases were tested for Chikungunya virus IgM and IgG antibodies and nucleic acids using ELISA and fluorescent PCR methods, respectively. Viruses were isolated using C6/36 cells. The viral structural protein gene was amplified using fluores…		https://d.wanfangdata.com.cn/periodical/ChVQZXJpb2RpY2FsQ0hJMjAyNTA2MjISEXpnd3NqeXp6MjAxNjEzMDMwGghpb3FsdzZvMw%3D%3D	Shenzhen Center for Disease Control and Prevention	Yang Fan; Zhang Ren-li; Huang Da-na; W. U. Chun-li; L. I. Yue; Tang Yi-jun		Beijing Wanfang Data Co., Ltd. Fund Project:	chi
Journal Article	Zheng Wei; Xu Qi; Luo Peng; Feng Juan; Guo Lichuan; Ying Qingjie	2016	Rapid Detection of Yellow Fever Virus Using Recombinase-Mediated Amplification Method	China Health Inspection Journal	26	1	1–3		1004-8685			Recombinase-mediated amplification Yellow fever virus Molecular detection	Objective This study aimed to establish a one-step isothermal nucleic acid amplification method (RT-RAA) for the yellow fever virus using recombinase-mediated isothermal nucleic acid amplification (RAA) and reverse transcriptase. Methods Primers and probes were designed based on the conserved sequences of the yellow fever virus genome. The reproducibility, specificity, and sensitivity of RT-RAA w…		https://d.wanfangdata.com.cn/periodical/ChVQZXJpb2RpY2FsQ0hJMjAyNTA2MjISEXpnd3NqeXp6MjAxNjAxMDAxGghpb3FsdzZvMw%3D%3D	Zhejiang International Travel Healthcare Center	Zheng Wei; X. U. Qi; L. U. O. Peng; Feng Juan; G. U. O. Li-chuan; Ying Qing-jie		Beijing Wanfang Data Co., Ltd. Fund Project: 2014ik062: Science and Technology Program Project of the General Administration of Quality Supervision, Inspection and Quarantine of the People's Republic of China; zk2014034: Science and Technology Project of Zhejiang Entry-Exit Inspection and Quarantine Bureau	chi
Journal Article	Hu Yongtao; Lou Lianqing; Liu Liwen; Wu Shuang; Sheng Lina; Ye Weiwei; Huang Yisong; Dong Xuanjun; Zhu Liebo	2016	One Case of Imported Chikungunya Fever in Yiwu City and Literature Review	Chinese Journal of Clinical Infectious Diseases	9	6	525-527	20170921	1674-2397			Arbovirus infections Chikungunya virus Joint pain	Chikungunya fever is an acute arboviral infectious disease caused by the Chikungunya virus (CHIKV). The Chikungunya virus was first isolated from patients during an outbreak on the Makonde Plateau in southern Tanzania, Africa, between 1952 and 1953. The disease is primarily prevalent in Africa, Southeast Asia, and India, and has continuously spread to more than 100 countries globally, including t…			Tibet International Travel Healthcare Center		A case of imported chikungunya fever in Yiwu city and literature review	0
Journal Article	Wang Jiegang; Jing Xiao	2016	Risk Assessment of Mosquito-borne Infectious Diseases in Rizhao Based on Delphi Method	China Public Health Pesticides & Equipment	22	5	466–469,473		1671-2781			Delphi method Risk assessment Mosquito-borne diseases	Objective To explore the likelihood, harmfulness, population susceptibility, and overall risk of six mosquito-borne infectious diseases (Japanese encephalitis, malaria, dengue fever, filariasis, Chikungunya fever, and West Nile fever) in Rizhao City through risk assessment, providing a basis for targeted mosquito control and prevention and control of local mosquito-borne infectious diseases. Meth…		https://d.wanfangdata.com.cn/periodical/ChVQZXJpb2RpY2FsQ0hJMjAyNTA2MjISEXpod3NzY3l4MjAxNjA1MDE2Gghpb3FsdzZvMw%3D%3D	Jiangsu Qitian Gene Biotechnology Co., Ltd.	Wang Jie-gang; Jing Xiao		Beijing Wanfang Data Co., Ltd. Fund Project: Zr2011hm033: Natural Science Foundation of Shandong Province; 2014ws0386: Shandong Medical and Health Science and Technology Development Plan	chi
Journal Article	Wang Yongyi; Zhang Yunhui; Wang Shu; Li Jun; Hu Mei; Dong Shijun; Lu Fuyu; Chen Yuqi; Li Nan; Zhang Hailing	2015	Review of Infectious Disease Hotspots in 2014	Infectious Disease Information		1	45724	20161205	1007-8134			Infectious diseases Disease reporting Hemorrhagic fevers, Ebola Dengue fever Avian influenza Influenza A virus, H7N9 subtype Enterovirus MERS coronavirus Malaria Chikungunya virus Tuberculosis, pulmonary Liver diseases Measles Helminthiasis Therapeutics Comprehensive prevention	This article presents the incidence of notifiable infectious diseases in mainland China in 2014, with a focus on the global prevalence of important infectious diseases (Ebola virus disease, dengue fever, avian influenza, enterovirus D68 infection, Middle East respiratory syndrome, malaria, Chikungunya fever, tuberculosis, liver diseases, measles, and soil-transmitted helminthiases) in 2014, as we…			(1) Editorial Office of Infectious Disease Information, Beijing 100039; (2) Medical Information Center of the 302nd Hospital of the PLA, Beijing 100039		Review of infectious diseases in 2014	0
Journal Article	Zhai Jieqing; He Songmei; Yin Sichun; Zhong Qingyang	2015	Clinical Features, Treatment, and Prognosis of Chikungunya Fever	International Medical and Health Guidance	21	14	1967–1969		1007-1245	10.3760/cma.j.issn.1007-1245.2015.14.008		Chikungunya fever Clinical features Treatment Prognosis	Objective To investigate the clinical characteristics, treatment, and outcomes of Chikungunya fever. Methods A total of 133 patients with Chikungunya fever diagnosed and treated in Dongguan City from September 2010 to November 2010 were selected as the study subjects. All patients were followed up for 3 years to analyze their clinical characteristics, treatment, and prognosis. Results The common …		https://d.wanfangdata.com.cn/periodical/ChVQZXJpb2RpY2FsQ0hJMjAyNTA2MjISEWdqeXl3c2RiMjAxNTE0MDA4Gghpb3FsdzZvMw%3D%3D	Dongguan People's Hospital	Jieqing Zhai; Songmei He; Sichun Yin; Qingyang Zhong		Beijing Wanfang Data Co., Ltd. Fund Project: 201210515001110: Science and Technology Program Project of Dongguan Science and Technology Bureau	chi
Journal Article	Lv Wenhui; Li Fengping; Li Huanrong; Liu Jiangyi; Hong Sizhi	2015	Study on the Prevention and Control Situation and Emergency Strategies for Dengue Fever and Chikungunya Fever in Quanzhou City	Strait Journal of Preventive Medicine	21	5	45–46		1007-2705			Dengue fever Chikungunya fever Epidemic Imported cases Risk factors Disease control Quanzhou city	Objective: To analyze the prevention and control situation of dengue fever and chikungunya fever in Quanzhou and propose emergency strategies. Method: A retrospective analysis of the reported cases and surveillance data of dengue fever and chikungunya fever in Quanzhou from 2004 to 2013 was conducted to assess the effectiveness of prevention and control. Results: A total of 59 cases of dengue fev…		https://d.wanfangdata.com.cn/periodical/ChVQZXJpb2RpY2FsQ0hJMjAyNTA2MjISEWh4eWZ5eHp6MjAxNTA1MDIyGghpb3FsdzZvMw%3D%3D	Quanzhou Center for Disease Control and Prevention			Beijing Wanfang Data Co., Ltd. Fund Project: (No.2014Z61): Key Science and Technology Program Project of Quanzhou	chi
Journal Article	Li Xiaobo; Huang Jicheng; Su Jinkun; Fang Shengfan; Zheng Kui	2015	Analysis of Arbovirus Detection in Fever Patients Entering Guangdong Border Ports in 2013	South China Journal of Preventive Medicine	41	4	395–396		1671-5039	10.13217/j.scjpm.2015.0395		Arbovirus Infectious diseases Epidemiology	Objective: To analyze the incidence of arboviral diseases among febrile patients entering the Guangdong border ports to provide theoretical guidance for the prevention and control of these diseases at the ports. Method: Blood samples from all febrile patients entering Guangdong border ports throughout 2013 were collected and tested for dengue virus, chikungunya virus, yellow fever virus, Ebola vi…		https://d.wanfangdata.com.cn/periodical/ChVQZXJpb2RpY2FsQ0hJMjAyNTA2MjISD2dkd3NmeTIwMTUwNDAyNxoIaW9xbHc2bzM%3D	Inspection and Quarantine Technology Center of Guangdong Entry-Exit Inspection and Quarantine Bureau			Beijing Wanfang Data Co., Ltd. Fund Projects: (2010ik222): National General Administration of Quality Supervision, Inspection and Quarantine Science and Technology Plan Project; (2009gdk11): Guangdong Entry-Exit Inspection and Quarantine Bureau Science and Technology Plan Project	chi
Journal Article	Sheng Ziyang; Gao Na; An Jing	2015	Chikungunya Virus, Not to Be Underestimated - The 'Dengue Virus' Ravaging the Americas	Capital Medical University Journal	36	1	45880	20161205	1006-7795			Chikungunya fever Chikungunya virus Aedes Dengue fever	In 2014, a disease similar to dengue fever, known as chikungunya fever, swept across Central and South America. The pathogen is the chikungunya virus, a single-stranded positive-sense RNA virus belonging to the Alphavirus genus in the Togaviridae family, with the primary vector being mosquitoes of the Aedes genus, especially the Asian tiger mosquito and the Egyptian mosquito. The clinical symptom…			Department of Microbiology, School of Basic Medical Sciences, Capital Medical University, Beijing 100069		Watch out for Chikungunya	0
Journal Article	Sheng Ziyang; Gao Na; An Jing	2015	Chikungunya Virus, Not to Be Underestimated - The 'Dengue Virus' Ravaging the Americas	Capital Medical University Journal		1	8–11		1006-7795	10.3969/j.issn.1006-7795.2015.01.05		Chikungunya fever Chikungunya virus Aedes Dengue fever	In 2014, a disease similar to dengue fever, known as chikungunya fever, swept across Central and South America. The pathogen is the chikungunya virus, a single-stranded positive-sense RNA virus belonging to the Alphavirus genus in the Togaviridae family, with the primary vector being mosquitoes of the Aedes genus, especially the Asian tiger mosquito and the Egyptian mosquito. The clinical symptom…		https://d.wanfangdata.com.cn/periodical/ChVQZXJpb2RpY2FsQ0hJMjAyNTA2MjISEXNkeWtkeHhiMjAxNTAxMDA1Gghpb3FsdzZvMw%3D%3D	Capital Medical University	Ziyang Sheng; Na Gao; Jing An		Beijing Wanfang Data Co., Ltd. Fund Projects: (81301435, 81471957, 81271839): National Natural Science Foundation of China; (81301435, 81471957, 81271839): This study was supported by the National Natural Science Foundation of China	chi
Journal Article	Chen Xuemin; Lei Yingfeng	2015	Progress in Research on Chikungunya Virus Vaccines	Progress in Microbiology and Immunology		5	64–68		1005-5673	10.13309/j.cnki.pmi.2015.05.015		Chikungunya virus Vaccine Outbreak Public health issue	Chikungunya fever is an acute infectious disease caused by the Chikungunya virus (CHIKV). The Chikungunya virus belongs to the Alphavirus genus of the Togaviridae family. In recent years, the virus has resurged, causing large-scale outbreaks in many parts of the world and is one of the important global public health issues. Currently, there are no vaccines or effective antiviral drugs against CHI…	(Summary) (Review)	https://d.wanfangdata.com.cn/periodical/ChVQZXJpb2RpY2FsQ0hJMjAyNTA2MjISEndzd3hteXhqejIwMTUwNTAyMxoIaW9xbHc2bzM%3D	The Fourth Military Medical University	Chen Xue-min; L. E. I. Ying-feng		Beijing Wanfang Data Co., Ltd. Fund Projects:	chi
Journal Article	Zhang Gui; Qin Ning	2015	Comparative Analysis of Mosquito Distribution in Different Habitats at Qinzhou Port	China Quarantine Magazine		S1	73	20200908	1004-9770			Mosquitoes Comparative analysis Chikungunya fever Residential area Yingpan Village Dominant mosquito species Wharf operation Aedes albopictus Mosquito control Warehousing area	Objective: To investigate the distribution of mosquitoes in different habitats at Qinzhou Port and determine the focus of mosquito control. Methods: Adult mosquitoes were captured using mosquito traps, mosquito larvae were captured using the dipper method, counted, identified, and relevant analysis was performed. Results: Adult mosquitoes were 349 in the Old Camp Village, 120 in the dock operatio…			Qinzhou Entry-Exit Inspection and Quarantine Bureau, Qinzhou, Guangxi			0
Journal Article	Chen Yinzhong	2015	Distribution of Medical Vector Organisms and the Related Infectious Diseases in Coastal Areas of China	Chinese Journal of Medical Entomology and Control	26	6	637–640		1003-4692	10.11853/j.issn.1003.4692.2015.06.027		Coastal areas Medical vector organisms Infectious diseases	Coastal development involves the interactive development of ports, industries, and towns. In the process of coastal development, special attention should be paid to the impact of the ecological environment on human health. Medical insects, rodents, and other medical vectors in the ecological environment directly or indirectly spread various diseases. There are a wide variety of medical vectors in…		https://d.wanfangdata.com.cn/periodical/ChVQZXJpb2RpY2FsQ0hJMjAyNTA2MjISFXpnbWpzd3hqa3p6ejIwMTUwNjAyNxoIaW9xbHc2bzM%3D	Comprehensive Business Office of Yancheng Center for Disease Control and Prevention, Jiangsu Province	Chen Yin-zhong		Beijing Wanfang Data Co., Ltd. Fund Projects: (No. Y201012): Jiangsu Provincial Health Department of Preventive Medicine Fund Project; (Y201012): Jiangsu Provincial Health Department of Preventive Medicine Fund	chi
Journal Article	Li Xiangjuan; Tan Yong; Sun Xiaohong; Pan Guanghe; Wu Wenwang	2015	Serological Survey of Two Mosquito-Borne Infectious Diseases in the Population Traveling Between Guangxi Ports and ASEAN Countries	China Tropical Medicine	15	2	227–228		1009-9727			Dengue fever Chikungunya fever ASEAN Serological survey	Objective: To understand the infection of two important mosquito-borne diseases, dengue fever and Chikungunya fever, among personnel crossing between Guangxi Port and ASEAN countries, and to provide a basis for the prevention and control of mosquito-borne diseases at border ports. Methods: Serum samples were collected from personnel traveling between Guangxi and ASEAN countries from May to Novemb…		https://d.wanfangdata.com.cn/periodical/ChVQZXJpb2RpY2FsQ0hJMjAyNTA2MjISD3pncmR5eDIwMTUwMjAzMBoIaW9xbHc2bzM%3D	Guangxi International Travel Healthcare Center, Chinese Academy of Inspection and Quarantine	L. I. Xiang-juan; T. A. N. Yong; S. U. N. Xiao-hong; P. A. N. He-guang; W. U. Wen-wang		Beijing Wanfang Data Co., Ltd. Fund Projects: No.201210014-3: General Administration of Quality Supervision, Inspection and Quarantine Public Welfare Industry Scientific Research Special Project	chi
Journal Article	Xu Shaojian; Ren Yan; Sun Huajie; Li Yihan; Cai Jianhui; He Xiaomei; Bai Jiangtao; Yang Fan; Wang Jinming	2015	Molecular Genetics Analysis of Two Newly Isolated Chikungunya Viruses in Shenzhen	China Tropical Medicine	15	5	539–541		1009-9727			Chikungunya virus Phylogenetic tree Traceability analysis	Objective To conduct molecular genetic analysis of the Chikungunya virus pathogens reported in Shenzhen from 2010 to 2012. Methods Using C6/36 cells, Chikungunya virus (CHIKV) was isolated from patient serum and full-genome sequencing and phylogenetic tree construction were performed on the isolated CHIKV. Combined with epidemiological data, the molecular genetic characteristics were analyzed. Re…		https://d.wanfangdata.com.cn/periodical/ChVQZXJpb2RpY2FsQ0hJMjAyNTA2MjISD3pncmR5eDIwMTUwNTAwNRoIaW9xbHc2bzM%3D	Longhua New District Center for Disease Control and Prevention, Shenzhen; Shenzhen Center for Disease Control and Prevention		Molecular genetic analysis of two Chikungunya virus strains isolated in Shenzhen	Beijing Wanfang Data Co., Ltd. Fund Projects: No.20140916a1030029: Shenzhen Longhua New District Science and Technology Plan	chi
Journal Article	Wu Zhonghua; Luo Peng; Lyu Qinfeng; Zheng Wei	2015	Rapid Detection of Three Mosquito-Borne Viruses Using Multiplex Real-Time Fluorescent Quantitative RT-PCR	Chinese Journal of Health Inspection	25	12	1975–1977		1004-8685			Yellow fever virus Dengue virus Chikungunya virus Multiplex real-time fluorescent quantitative reverse transcription polymerase chain reaction Detection	Objective: To establish a multiplex real-time fluorescence quantitative RT-PCR rapid detection method for the simultaneous detection and differential diagnosis of Yellow Fever Virus (YFV), Dengue Fever Virus (DFV), and Chikungunya Fever Virus (CHIKV). Method: Specific primers and TaqMan probes were designed for the conservative regions of the YFV 3'UTR gene, DFV 3'UTR C-M gene, and CHIKV nsp2 gen…		https://d.wanfangdata.com.cn/periodical/ChVQZXJpb2RpY2FsQ0hJMjAyNTA2MjISEXpnd3NqeXp6MjAxNTEyMDM0Gghpb3FsdzZvMw%3D%3D	Zhejiang International Travel Healthcare Center	W. U. Zhong-hua; L. U. O. Peng; L. V. Qin-feng; Zheng Wei		Beijing Wanfang Data Co., Ltd. Fund Projects: (2012ik248): General Administration of Quality Supervision, Inspection and Quarantine Scientific Research Project; (2011r50021): Zhejiang Provincial Key Scientific and Technological Innovation Team Project	chi
Journal Article	Zhu Ziwei; Xu Cuiping; Feng Shi; Baofukai; Liu Aihua	2015	Research Progress on Chikungunya Fever Monitoring and Prevention and Control Measures in China	China Medical and Pharmaceutical Sciences	5	23	42–45		2095-0616			Chikungunya fever Prevention and control Vectors Review	Chikungunya fever is an acute infectious disease caused by the Chikungunya virus and transmitted through mosquito bites. It has spread globally and sporadically entered China, where it has experienced small-scale outbreaks. Epidemiological surveys indicate that most areas in China have conditions conducive to outbreaks of Chikungunya fever, but there are no reports on the capacity to prevent and …		https://d.wanfangdata.com.cn/periodical/ChVQZXJpb2RpY2FsQ0hJMjAyNTA2MjISD3pneXlreDIwMTUyMzAxMhoIaW9xbHc2bzM%3D	Key Laboratory of Tropical Infectious Diseases in Universities of Yunnan Province, Kunming Medical University	Z. H. U. Ziwei; X. U. Cuiping; Feng Shi; B. A. O. Fukai; L. I. U. Aihua		Beijing Wanfang Data Co., Ltd. Fund Projects: 81060134,81371835: National Natural Science Foundation; 2012fb011,2013fz057,2014fa011,2014fb001: Yunnan Provincial Science and Technology Plan	chi
Journal Article	Long Yifang; Ke Changwen; Guo Zhongmin; Lu Jiahai	2015	Multiple Sequence Alignment and Genetic Evolution Analysis of the Full Genome of Chikungunya Virus	Chinese Journal of Disease Control	19	5	492–495,499		0578-0659	10.16462/j.cnki.zhjbkz.2015.05.017		Chikungunya virus Gene frequency Variation (genetics)	Objective To understand the distribution of Chikungunya virus (CHIKV) strains in terms of time, region, and genotype, the similarity of strains isolated at different times and regions, the variation of nucleotide sites, and the genetic evolution trend of the virus, laying the foundation for the prevention and control of Chikungunya fever. Methods Nucleotide and amino acid similarity comparisons a…		https://d.wanfangdata.com.cn/periodical/ChVQZXJpb2RpY2FsQ0hJMjAyNTA2MjISD2pia3p6ejIwMTUwNTAxNxoIaW9xbHc2bzM%3D	Sun Yat-sen University; Guangdong Provincial Center for Disease Control and Prevention	Long Yi-Fang; K. E. Chang-wen; G. U. O. Zhong-min; L. U. Jia-hai		Beijing Wanfang Data Co., Ltd. Fund Projects: 81373050: National Natural Science Foundation	chi
Journal Article	Zhao Jin; Liu Ruchun; Chen Shilian; Chen Tianmu	2015	Simulation of Key Control Measures for Chikungunya Fever Outbreak in China	Chinese Journal of Epidemiology	36	11	1253–1257		0254-6450	10.3760/cma.j.issn.0254-6450.2015.11.014		Chikungunya outbreak Mosquito control Quarantine Ordinary Differential Equation Model	Objective To use ordinary differential equation (ODE) models to study the transmission dynamics of Chikungunya fever (CHIK) during community outbreaks and epidemics and to evaluate the effects of key control measures such as mosquito eradication and case isolation. Methods An ODE model suitable for CHIK outbreak characteristics was established based on the natural history of CHIK. Outbreak data f…		https://d.wanfangdata.com.cn/periodical/ChVQZXJpb2RpY2FsQ0hJMjAyNTA2MjISD3pobHhieDIwMTUxMTAxNBoIaW9xbHc2bzM%3D	Changsha Center for Disease Control and Prevention	Jin Zhao; Ruchun Liu; Shuilian Chen; Tianmu Chen		Beijing Wanfang Data Co., Ltd. Fund Projects:	chi
Journal Article	Yang Fan; Xu Shaojian; Zhang Renli; Xie Xu; He Yaqing; Huang Dana; Wu Weihua; Li Yue	2015	Epidemiological and Etiological Characteristics Analysis of Imported Chikungunya Fever Cases in Shenzhen	Chinese Journal of Experimental and Clinical Virology	29	4	306–309		1003-9279	10.3760/cma.j.issn.1003-9279.2015.04.006		Control capacity Evaluation	Objective To analyze the first case of Chikungunya fever in Shenzhen in 2010 and its etiological characteristics. Methods The epidemiological characteristics were investigated and analyzed; virus IgM and IgG antibodies and nucleic acids were detected in suspected patient serum samples using ELISA and fluorescent PCR, and the virus was isolated using BHK-21 cells. The structural protein gene of th…		https://d.wanfangdata.com.cn/periodical/ChVQZXJpb2RpY2FsQ0hJMjAyNTA2MjISE3poc3lobGNiZHgyMDE1MDQwMDYaCGlvcWx3Nm8z	Shenzhen Center for Disease Control and Prevention			Beijing Wanfang Data Co., Ltd. Fund Project:	chi
Journal Article	Gao Jianrong; Liu Jihuan; Liu Shizhong	2015	Analysis of Chikungunya Fever and Its Transmissionin Guangdong Region	Chinese Journal of Hygienic Pest Control Equipment	21	6	636–638		1671-2781			Chikungunya Vector Prevention and control strategies	An analysis of the incidence characteristics of Chikungunya fever in Guangdong Province over the past five years, the distribution of Aedes mosquito vector populations, and related prevention and control strategies.		https://d.wanfangdata.com.cn/periodical/ChVQZXJpb2RpY2FsQ0hJMjAyNTA2MjISEXpod3NzY3l4MjAxNTA2MDMxGghpb3FsdzZvMw%3D%3D	Disease Prevention and Control Center of Guangzhou Military Command	G. A. O. Jian-rong; L. I. U. Ji-huan; L. I. U. Shi-zhong		Beijing Wanfang Data Co., Ltd. Fund Project:	chi
Journal Article	0	2015	U.S. Plans to Combat Dengue Fever with Genetically Modified Mosquitoes: Public Mostly Disapproves	Middle School Biology Teaching		3	72					Florida Keys Chikungunya Sentinel Report Time magazine Biotechnology company Date called Lida	0		https://d.wanfangdata.com.cn/periodical/ChVQZXJpb2RpY2FsQ0hJMjAyNTA2MjISF1FLQzIwMTUyMDE1MDYxODAwMDQ4NDA1Gghpb3FsdzZvMw%3D%3D	0			Beijing Wanfang Data Co., Ltd. Fund Project:	chi
Journal Article	Li Jiandong; Zhang Quanfu; Zhang Shuo; Li Chuan; Liu Qinzhi; Liang Mifang; Li Dexin	2014	Establishment and Evaluation of MacELISA Method for Detecting Chikungunya Virus IgM Antibodies Based on Virus-Like Particles	Journal of Virology	30	6	599–604		1000-8721			Chikungunya virus Virus-like particles Antibody IgM MacELISA	To establish a method for detecting Chikungunya virus IgM antibodies using capture ELISA, this study isolated the structural protein coding gene of Chikungunya virus, C-E3-E2-6K-E1 gene elements, and prepared virus-like particles through the baculovirus expression system in insect cells. Polyclonal antibodies were produced by immunizing Kunming mice, purified, and labeled with horseradish peroxid…		https://d.wanfangdata.com.cn/periodical/ChVQZXJpb2RpY2FsQ0hJMjAyNTA2MjISDWJkeGIyMDE0MDYwMDEaCGlvcWx3Nm8z	Chinese Center for Disease Control and Prevention	L. I. Jian-dong; Zhang Quan-fu; Zhang Shuo; L. I. Chuan; L. I. U. Qin-zhi; Liang Mi-fang; L. I. De-xin		Beijing Wanfang Data Co., Ltd. Fund Project: (2013zx10004101,2011zx10004-803-006): Major Special Project for Infectious Disease Prevention and Control	chi
Journal Article	Bai Guangsheng	2014	Main Diseases Transmitted by Mosquitoes	Everyone's Health		8	10					Malignant malaria Severe headache Antimalarial drugs Southern coastal areas Subtropical areas Mosquito-repellent lamp Southeast Asian region Severe patients Yellow fever vaccine Chikungunya fever	0		https://d.wanfangdata.com.cn/periodical/ChVQZXJpb2RpY2FsQ0hJMjAyNTA2MjISF1FLQzIwMTQyMDE0MTAxNTAwMDQ1NzMyGghpb3FsdzZvMw%3D%3D	0			Beijing Wanfang Data Co., Ltd. Fund Project:	chi
Journal Article	Dina Fain Malong; Zhao Jin	2014	Is Chikungunya Fever Back?	Global Science		9	16					Virus Mosquitoes Infected Chikungunya	0		https://d.wanfangdata.com.cn/periodical/ChVQZXJpb2RpY2FsQ0hJMjAyNTA2MjISF1FLVjIwMTQyMDE1MTIwNzAwMjEwOTgxGghpb3FsdzZvMw%3D%3D	0			Beijing Wanfang Data Co., Ltd. Fund Project:	chi
Journal Article	He Songmei; Zhai Jieqing; Wu Yuliang; Yin Sichun; Long Yao	2014	Clinical Treatment and Follow-up Study of 10 Cases of Chikungunya Fever Arthritis in Dongguan City	Jilin Medical Journal		13	2808–2809		1004-0412	10.3969/j.issn.1004-0412.2014.13.045		Chikungunya Arthritis Treatment Adrenal cortex hormones	Objective: To investigate the clinical treatment and follow-up of chikungunya arthritis. Methods: Ten patients with chikungunya arthritis were randomly selected and primarily treated with conventional therapy and low-dose glucocorticoids. Arthritis was scored before and after treatment to observe its efficacy. Patients were followed up for half a year after discontinuation of medication to assess…		https://d.wanfangdata.com.cn/periodical/ChVQZXJpb2RpY2FsQ0hJMjAyNTA2MjISEGppbGlueXgyMDE0MTMwNDUaCGlvcWx3Nm8z	Dongguan People's Hospital of Guangdong Province The First Affiliated Hospital of Guangdong Medical College			Beijing Wanfang Data Co., Ltd. Fund Project:	chi
Journal Article	Gong Zhenyu	2014	Assessment of Monitoring, Prevention and Control Capabilities for West Nile Virus and Other Arbovirus Infections in the United States from 2004 to 2012	Disease Surveillance	29	8	675–676		1003-9961			Control capacity Assessment	West Nile virus was introduced into the United States in 1999 and spread to 48 states over the next five years, resulting in 667 deaths. To enhance detection and response capabilities, the Epidemiology and Laboratory Capacity Development Branch (ELC) of the U.S. Centers for Disease Control and Prevention (CDC) collaborated with all 50 states and six major cities (Chicago, Houston, Los Angeles, Ne…		https://d.wanfangdata.com.cn/periodical/ChVQZXJpb2RpY2FsQ0hJMjAyNTA2MjISDWpiamMyMDE0MDgwMTgaCGlvcWx3Nm8z	Zhejiang Provincial Center for Disease Control and Prevention			Beijing Wanfang Data Co., Ltd. Fund Project:	chi
Journal Article	Cao Yang; Xiang Nijuan; Li Yu; Wang Rui; Liu Fengfeng; Tu Wenxiao; Hong Zhiheng; Jin Lianmei	2014	National Public Health Emergencies and Risk Assessment of Infectious Diseases of Concern in July 2014	Disease Surveillance	29	7	512–515		1003-9961	10.3784/j.issn.1003-9961.2014.07.003		Public Health Emergency Infectious Disease Outbreak Risk Assessment	Objective To assess the risks of public health emergencies and notifiable infectious diseases in China (excluding Hong Kong, Macao, and Taiwan) in July 2014. Methods Based on various surveillance data, including national public health emergency reports and key infectious disease surveillance, as well as departmental notifications, an expert consultation method was employed. Experts from provincia…		https://d.wanfangdata.com.cn/periodical/ChVQZXJpb2RpY2FsQ0hJMjAyNTA2MjISDWpiamMyMDE0MDcwMDEaCGlvcWx3Nm8z	Chinese Center for Disease Control and Prevention			Beijing Wanfang Data Co., Ltd. Fund Project:	chi
Journal Article	Chen Xiaoxiao; Pei Xiaofang; Yang Yu; Fan Xuejun; Tian Lvbo; Shi Ying; Gao Guolong	2014	Surveillance Analysis of Malaria, Dengue Fever, Japanese Encephalitis, and Chikungunya Fever Among Incoming Populations in Sichuan Province in 2012	Port Health Control	19	2	35–37		1008-5777	10.3969/j.issn.1008-5777.2014.02.012		Malaria Dengue Fever Japanese Encephalitis Chikungunya Fever Epidemiology Surveillance	Objective To understand the epidemiological dynamics of malaria, dengue fever, Japanese encephalitis, and chikungunya amongenter one country (incoming) populations in Sichuan Province, providing a scientific basis for predicting andearly warning (early warning) trends and formulating prevention and control strategies and measures for these diseases. Methods Blood samples were collected from incom…		https://d.wanfangdata.com.cn/periodical/ChVQZXJpb2RpY2FsQ0hJMjAyNTA2MjISD2thd3NrejIwMTQwMjAxMhoIaW9xbHc2bzM%3D	Sichuan University Sichuan Entry-Exit Inspection and Quarantine Bureau	Xiaoxiao Chen; Xiaofang Pei; Yu Yang; Xuejun Fan; Lvbo Tian; Ying Shi; Guolong Gao		Beijing Wanfang Data Co., Ltd. Fund Project:	chi
Journal Article	0	2014	Chikungunya Outbreak Spreading in Haiti	Port Health Control	19	3	16	20141228	1008-5777			0	On May 13, 2014, Haitian Minister of Public Health Florence Duperval Guillaume confirmed to the media that the country's health authorities had diagnosed 632 cases of chikungunya infection, with the outbreak detected in most provinces across the nation.			Unknown			0
Journal Article	0	2014	Chikungunya Outbreak in the Caribbean Region Has Caused 113 Deaths	Port Health Control		5	37					Chikungunya Fever Suspected Cases Saint Martin Caribbean Region Vaccine Prevention Aedes Aegypti Joint Pain Aedes Albopictus Anti-inflammatory and Analgesic Medications Information Source	0		https://d.wanfangdata.com.cn/periodical/ChVQZXJpb2RpY2FsQ0hJMjAyNTA2MjISF1FLQzIwMTQyMDE0MTIwNDAwMDUzOTQwGghpb3FsdzZvMw%3D%3D	0			Beijing Wanfang Data Co., Ltd. Fund Projects:	chi
Journal Article	Zhang Yue	2014	Impressions on Reading the Dengue Fever and Chikungunya Fever Prevention and Control Manual	Youth Science (Second Half)		7	281					Dengue Fever Chikungunya Non-human Primates Manual Prevention and Control Epidemiological Characteristics Similar Features Latent Infection	0		https://d.wanfangdata.com.cn/periodical/ChVQZXJpb2RpY2FsQ0hJMjAyNTA2MjISF1FLVjIwMTQyMDE1MTIwNzAwNzE0MjUzGghpb3FsdzZvMw%3D%3D	Tianjin Science and Technology Press Co., Ltd			Beijing Wanfang Data Co., Ltd. Fund Projects:	chi
Journal Article	Wu Zhonghua; Qin Xiuying; Luo Peng	2014	Chikungunya Virus Detection Methods and Progress	Biotechnology Letters		6	889–892		1009-0002	10.3969/j.issn.1009-0002.2014.06.033		Chikungunya Virus Chikungunya Fever Detection Methods	Chikungunya virus is the pathogen causing chikungunya fever, primarily transmitted by Aedes mosquitoes. Infected individuals mainly exhibit symptoms such as fever, rash, and joint pain. The virus is predominantly distributed in Africa, Southeast Asia, and other regions, and has caused large-scale outbreaks in the Indian Ocean region in recent years. In China, cases are mainly imported, with no la…		https://d.wanfangdata.com.cn/periodical/ChVQZXJpb2RpY2FsQ0hJMjAyNTA2MjISD3N3anN0eDIwMTQwNjAzMxoIaW9xbHc2bzM%3D	Zhejiang International Travel Healthcare Center	W. U. Zhong-Hua; Q. I. N. Xiu-Ying; L. U. O. Peng		Beijing Wanfang Data Co., Ltd. Fund Projects: (2012ik248) National Quality Supervision Administration research project; (2013-zkz-05) Zhejiang Entry-Exit Inspection and Quarantine Bureau science and technology project; (2011r50021) Zhejiang Province innovation team project	chi
Journal Article	Xue Aiguo; Li Honger; Peng Jianhong; Mai Meisi; Ruan Bingyan; Li Shaowen	2014	Clinical Observation of 14 Cases of Chikungunya Fever Arthritis Treated with Acupuncture	Practical Journal of Traditional Chinese Medicine	28	7	155–157		1671-7813	10.13729/j.issn.1671-7813.2014.07.71		Chikungunya Arthritis Acupuncture Dialectical Meridian Joint Symptom Scoring Clinical Observation	[Objective] To observe the therapeutic effect of acupuncture on chikungunya fever arthritis. [Methods] A prospective design was adopted, involving 14 inpatients and outpatients. Local acupoint selection combined with syndrome differentiation and meridian-based acupoint selection was employed. For shoulder joints: Ashi points, Jianyu, Jianqian, and Quchi; for elbow joints: Ashi points, Quchi, Chiz…		https://d.wanfangdata.com.cn/periodical/ChVQZXJpb2RpY2FsQ0hJMjAyNTA2MjISEXN5enlua3p6MjAxNDA3MDcxGghpb3FsdzZvMw%3D%3D	Dongguan Hospital of Traditional Chinese Medicine, Guangdong Province	X. U. E. Aiguo; L. I. Hong'er; Peng Jianhong; M. A. I. Meisi; Ruan Bingyan; L. I. Shaowen		Beijing Wanfang Data Co., Ltd. Fund Projects:	chi
Journal Article	Sun Qiuxiang; Shi Lei; Sun Kangjian; Liang Chunxiao; Wang Jian; Xu Yunqing; Zhao Chunzhong; Liu Chunxiao; Xu Hua	2014	Serological Epidemiological Investigation of Chikungunya Virus Among Inbound Passengers at Deepwater Ports	Modern Preventive Medicine	41	8	1348-1350	20141027	1003-8507			Chikungunya Virus Incoming Travelers Shenzhen Port Serological Epidemiological Survey	Chikungunya fever is a natural focal disease transmitted by Aedes mosquitoes through bites, caused by the Chikungunya virus (CHIKV). The general population is susceptible to CHIKV, with clinical manifestations primarily characterized by sudden onset of fever, rash, joint pain, and mild bleeding. It is mainly distributed in tropical and subtropical regions of Africa, South Asia, and Southeast Asia…			(1) Fenggang Hospital of Dongguan City, Dongguan, Guangdong 523690; (2) Shenzhen International Travel Healthcare Center, Shenzhen, Guangdong 518000; (3) Maternal and Child Health Hospital of Futian District, Shenzhen, Guangdong 518000		Chikungunya Virus Sero-epidemiological Survey on International Travelers at the Port between Shenzhen and HongKong	0
Journal Article	Yang Xiaoyu; Zhou Hongning; Guo Xiaofang	2014	Advances in Common Serological Detection Techniques for Chikungunya Virus	Chinese Journal of Pathogen Biology	9	11	1048–1051		1673-5234	10.13350/j.cjpb.141122		Chikungunya Fever Serological Diagnosis Neutralization Test Enzyme-linked Immunosorbent Assay Review	Chikungunya fever is an acute infectious disease transmitted by Aedes mosquito bites, primarily characterized by fever, rash, and joint pain. The chikungunya virus (CHIKV) was first isolated by Ross Gordon in Tanzania in 1953, and the virus was also isolated from Aedes mosquitoes [1,2]. The disease mainly prevails in summer and autumn and is primarily distributed in Africa, South Asia, and Southe…		https://d.wanfangdata.com.cn/periodical/ChVQZXJpb2RpY2FsQ0hJMjAyNTA2MjISE3pnanNjYmZ6enoyMDE0MTEwMjIaCGlvcWx3Nm8z	Dali University Yunnan Institute of Parasitic Diseases	Yang Xiao-yu; Zhou Hong-ning; G. U. O. Xiao-fang		Beijing Wanfang Data Co., Ltd. Fund Projects: No.81160357: National Natural Science Foundation; 30960327: National Natural Science Foundation; 30660160: National Natural Science Foundation	chi
Journal Article	Hou Wei; Xue Xiaoning; Sun Jian; Wang Xuemei; Du Hui; Yu Changyou; Zhang Jin; Li Jiyu	2014	Investigation and Disposal Report on the First Case of Imported Chikungunya Fever Combined with Dengue Fever at National Ports	Chinese Journal of Border Health and Quarantine	37	6	420–421		1004-9770			Imported Chikungunya Fever Dengue Fever Epidemiological Survey Disposal	[Objective] To detect cases of dengue fever and chikungunya fever as early as possible and understand the virus carriage status of the vector Aedes albopictus in Shenzhen. [Methods] Blood samples were collected from emergency surveillance cases and epidemic surveillance cases. Fluorescent PCR was used to detect nucleic acids of dengue virus and chikungunya virus. For nucleic acid-negative cases, …		https://d.wanfangdata.com.cn/periodical/ChVQZXJpb2RpY2FsQ0hJMjAyNTA2MjISE3pnZ2p3c2p5enoyMDE0MDYwMTcaCGlvcWx3Nm8z	Qingdao Airport Shandong International Travel Healthcare Center Shandong Entry-Exit Inspection and Quarantine Bureau			Beijing Wanfang Data Co., Ltd. Fund Projects:	chi
Journal Article	Yang Fan; Zhang Renli; Liu Yang; Xu Shaojian; Huang Dana; Wu Weihua; Li Yue	2014	Analysis of Surveillance Results of Dengue Fever and Chikungunya Fever in Shenzhen, 2011	China Health Inspection Journal		3	424-427	20140723	1004-8685			Dengue Fever Chikungunya Fever IgM Antibodies Dengue Type III Virus Breteau Index				Key Laboratory for Surveillance of Major Infectious Diseases, Shenzhen / Shenzhen Center for Disease Control and Prevention, Shenzhen, Guangdong 518055		Analysis of surveillance results of dengue fever and chikungunya fever in Shenzhen in 2011	0
Journal Article	0	2014	Monthly Review of Major Emergencies	China Emergency Management		9	59–61					Chikungunya Fever Water Permeation Accident Yongshan County Zhaotong City, Yunnan Province Fatalities Ebola Virus Jiuquan, Gansu Province Jiuquan City, Gansu Province Rescue Site Guazhou County	0		https://d.wanfangdata.com.cn/periodical/ChVQZXJpb2RpY2FsQ0hJMjAyNTA2MjISF1FLQzIwMTQyMDE0MTIwOTAwMDMwODE3Gghpb3FsdzZvMw%3D%3D	0			Beijing Wanfang Data Co., Ltd. Fund Projects:	chi
Journal Article	Guo Runing; Peng Zhiqiang; Song Tie; He Jianfeng; Zhong Haojie; Li Linghui; Liang Wenjia	2014	Infection Status and Epidemic Risk Analysis of Dengue Fever and Chikungunya Fever in Guangdong Province, 1990-2012	Chinese Journal of Epidemiology	35	2	167–169		0254-6450	10.3760/cma.j.issn.0254-6450.2014.02.014		Dengue Fever Chikungunya Fever Infection Status	Objective To understand the infection status and epidemic trend of dengue fever and chikungunya fever in Guangdong Province from 1990 to 2012. Methods A retrospective survey and literature research were used to obtain the epidemic and etiological surveillance data of dengue fever and chikungunya fever in Guangdong Province from 1990 to 2012. Serum samples from healthy people were collected for de…		https://d.wanfangdata.com.cn/periodical/ChVQZXJpb2RpY2FsQ0hJMjAyNTA2MjISD3pobHhieDIwMTQwMjAxNBoIaW9xbHc2bzM%3D	Guangdong Provincial Center for Disease Control and Prevention	Runing Guo; Zhiqiang Peng; Tie Song; Jianfeng He; Haojie Zhong; Linghui Li; Wenjia Liang		Beijing Wanfang Data Co., Ltd. Fund Projects:	chi
Journal Article	Bai Zhijun; Luo Lei; Yang Zhicong; Di Biao; Wang Ming	2014	A Study on the Genetic Characteristics of a Newly Discovered Chikungunya Virus Strain in Guangzhou, 2010	Chinese Journal of Epidemiology		6	756–758		0254-6450	10.3760/cma.j.issn.0254-6450.2014.06.033		Chikungunya Virus Sequence	Chikungunya fever (CHIK) is an acute infectious disease transmitted by Aedes mosquitoes and caused by the CHIK virus (CHIKV). In 2010, the Guangzhou Center for Disease Control and Prevention monitored a patient with suspected dengue fever symptoms. Laboratory testing of the blood sample showed negative results for dengue virus nucleic acid but positive results for CHIKV nucleic acid, leading to t…		https://d.wanfangdata.com.cn/periodical/ChVQZXJpb2RpY2FsQ0hJMjAyNTA2MjISD3pobHhieDIwMTQwNjAzORoIaW9xbHc2bzM%3D	Guangzhou Center for Disease Control and Prevention	Zhijun Bai; Lei Luo; Zhicong Yang; Biao Di; Ming Wang		Beijing Wanfang Data Co., Ltd. Fund Projects: (2012ZX10004213-005) National 'Twelfth Five-Year' major science and technology special projects; (20131A011115, 201102A212006) Guangzhou medical and health science and technology projects; (2012Y2-00020) Guangzhou Science and Information Technology Bureau projects; (2012B040304002) Guangdong Provincial Department of Science and Technology projects; (2…	chi
Journal Article	He Songmei; Wu Yuliang; Zhai Jieqing; Shen Zhenfa; Yuan Gendi; Yin Sichun; Ye Zehui; Long Yao	2014	Characteristics of Joint Pain Associated with Chikungunya Fever and Related Factors	Chinese Journal of Practical Diagnosis and Therapy	28	8	770–771		1674-3474	10.13507/j.issn.1674-3474.2014.08.017		Chikungunya Fever Arthritis Pain	Objective To investigate the related risk factors and characteristics of joint symptoms in the onset of Chikungunya fever. Methods A retrospective analysis was conducted on the 3-year follow-up data of 154 patients with Chikungunya fever. Results The incidence of joint pain in female patients with Chikungunya fever (34.41%) was higher than that in male patients (15.58%) (P<0.05). The incidence of…		https://d.wanfangdata.com.cn/periodical/ChVQZXJpb2RpY2FsQ0hJMjAyNTA2MjISEnN5emR5emx6ejIwMTQwODAxNxoIaW9xbHc2bzM%3D	Dongguan People's Hospital, Dongguan City, Guangdong Province Gaobu Hospital, Dongguan City, Guangdong Province Affiliated Hospital of Guangdong Medical University			Beijing Wanfang Data Co., Ltd. Fund Projects: 201210515001110: Dongguan Science and Technology Plan	chi
Journal Article	Cai Mengsen; Su Yucheng; Wang Tingting; Wu Jialiang; Chen Wenfang; Du Chunfu	2013	Investigation and Disposal of an Imported Chikungunya Fever Outbreak	Strait Preventive Medicine Journal		6	84-85	20140701	1007-2705			Chikungunya Fever Imported Cases Epidemic Analysis Disease Control	Objective To report the handling of an imported Chikungunya fever epidemic and provide experience for its prevention and control. Methods The epidemiological characteristics and prevention and control measures of the first imported Chikungunya fever case identified in Shishi City in 2012 were analyzed. Results The case was a laboratory-confirmed imported case of Chikungunya fever, and the epidemi…			Shishi Center for Disease Control and Prevention, Fujian 362700			0
Journal Article	Ye Jianzhong; Shi Lei; Liu Chunfang; Zhang Niqi; Lin Qinfeng; Xu Yuan; Li Yinglin	2013	Emergency Disposal and Prevention of the First Case of Imported Chikungunya Fever at Shenzhen Ports	Port Health Control	18	1	41–43		1008-5777	10.3969/j.issn.1008-5777.2013.01.013		Imported Cases Chikungunya Fever Disposal Prevention and Control	Objective: To prevent the spread of imported infectious diseases within the country. Method: A three-in-one port infectious disease prevention and control model consisting of port inspection, laboratory testing, and rapid joint control. Results: One case of Chikungunya fever was detected in each of the Chinese tourists arriving from Malaysia, successfully preventing a potential outbreak of Chikun…		https://d.wanfangdata.com.cn/periodical/ChVQZXJpb2RpY2FsQ0hJMjAyNTA2MjISD2thd3NrejIwMTMwMTAxMxoIaW9xbHc2bzM%3D	Shenzhen International Travel Healthcare Center	Jianzhong Ye; Lei Shi; Chunfang Liu; Niqi Zhang; Qinfeng Lin; Yuan Xu; Yinglin Li		Beijing Wanfang Data Co., Ltd. Funded Project:	chi
Journal Article	Li Dong; Zheng Wengui	2013	The First Case of Imported Chikungunya Fever Epidemiological Investigation and Prevention and Control Strategy Research in Zibo City	Journal of Qiqihar Medical College	34	9	1343–1344		1002-1256	10.3969/j.issn.1002-1256.2013.09.062		Chikungunya Fever Investigation Prevention and Control Strategy	Objective: To understand the epidemiological characteristics of Chikungunya fever and explore effective prevention and control strategies to provide a basis for future prevention and control efforts. Methods: By conducting epidemiological case investigations and laboratory tests on cases, combined with the epidemic situation of Chikungunya fever in Africa, prevention and control strategies were p…		https://d.wanfangdata.com.cn/periodical/ChVQZXJpb2RpY2FsQ0hJMjAyNTA2MjISEnFxaHJ5eHl4YjIwMTMwOTA2MhoIaW9xbHc2bzM%3D	Shandong University			Beijing Wanfang Data Co., Ltd. Funded Project:	chi
Journal Article	Xu Shaojian; Yang Fan; Li Yihan; Wang Junxiong; Wang Jinming; Lin Qihui; Zhang Renli	2013	Full Sequence Analysis of Chikungunya Virus Shenzhen Isolates	Journal of Tropical Medicine	13	11	1328-1330,3	20140701	1672-3619			Chikungunya Virus Chikungunya Fever Phylogenetic Tree	Objective: To understand the complete genomic molecular genetic characteristics of the Chikungunya virus strain SZ_20101028. Methods: CHIKV was isolated from patient serum using C6/36 cells. Six specific primers were designed based on the viral genome to amplify the complete genome of the virus. Sequencing was performed, and bioinformatics software was used to analyze the complete genomic molecul…			(1) Longhua New District Center for Disease Control and Prevention, Shenzhen, Guangdong 518109; (2) Key Laboratory for Surveillance of Major Infectious Diseases, Shenzhen Center for Disease Control and Prevention, Shenzhen, Guangdong 518055		The Chikungunya virus genome sequence analysis	0
Journal Article	Wu Bingyao; Ye Song; Liu Guoli	2013	Common Mosquitoes and Diseases at China's Ports	Medical Information		7	526–527		1006-1959	10.3969/j.issn.1006-1959.2013.07.587		Mosquitoes Anopheles Culex Aedes Mosquito-borne Diseases	Mosquitoes are important medical vector insects that transmit various mosquito-borne infectious diseases, such as malaria, dengue fever, yellow fever, Japanese encephalitis, Chikungunya fever, West Nile fever, and filariasis, which severely endanger human health due to mosquito transmission. Vaccines and preventing mosquito bites remain the primary measures for preventing mosquito-borne infectiou…		https://d.wanfangdata.com.cn/periodical/ChVQZXJpb2RpY2FsQ0hJMjAyNTA2MjISD3l4eHh6ejIwMTMwNzU4NxoIaW9xbHc2bzM%3D	Anhui University of Science and Technology	W. U. Bing-yao; Y. E. Song; L. I. U. Guo-li		Beijing Wanfang Data Co., Ltd. Funded Project:	chi
Journal Article	Liu Shaoxin; Wu Jinping	2013	Research Progress of Alphaviruses and Alphavirus Infectious Diseases	Yunnan Medicine		3	268-270	20141027	1006-4141			0	Since 2007, with the severe prevalence of Chikungunya fever in Europe and even globally, Alphavirus and its related diseases have increasingly become a hot issue in global public health [1,2]. Alphavirus belongs to the Togaviridae family and is a type of infectious disease transmitted by blood-sucking insects or arthropods biting susceptible vertebrates, with arthropods (especially mosquitoes) as…			Infectious Diseases Department, Yunxian People's Hospital			0
Journal Article	Lin Jianyan; Guo Zeqiang	2013	Current Situation of Infectious Diseases in the Surrounding Areas of Nanning City	Occupation and Health		14	1803-1805	20131126	1004-1257			Southeast Asia Infectious Diseases Incidence Current Status	As a connecting window between China and ASEAN countries, Nanning City plays an important role in bilateral economic development and personnel exchanges, while also bearing the important task of preventing the introduction of infectious diseases from ASEAN countries into China. In recent years, infectious disease outbreaks have continuously occurred in Southeast Asia, with major infectious diseas…			Nanning Center for Disease Control and Prevention, Guangxi Zhuang Autonomous Region, 530023		Current situation of incidence rate of infectious diseases in neighboring countries and regions of Nanning City	0
Journal Article	Wu Xiaoying; Li Yu; Chen Hongfei; Liao Yaosheng; Chen Xiaoming; He Guohuan; Lin Man	2013	Ecological Study of Aedes Mosquitoes in Maoming City	China Health Care and Nutrition (First Half of the Month)	23	5	2209–2211		1004-7484	10.3969/j.issn.1004-7484(s).2013.05.029		Aedes Mosquitoes Ecology Survey	Objective: To ascertain the ecological characteristics of Aedes mosquito larvae indices, population composition, adult density fluctuations, distribution, breeding site distribution, habitat preferences, blood-feeding habits, and life history in our city. To provide a scientific basis for timely and accurate assessment of the likelihood of local epidemics and formulation of effective response mea…		https://d.wanfangdata.com.cn/periodical/ChVQZXJpb2RpY2FsQ0hJMjAyNTA2MjISD3pnYmp5eTIwMTMwNTAyORoIaW9xbHc2bzM%3D	Maoming Center for Disease Control and Prevention\Xinyi Center for Disease Control and Prevention\Dianbai County Center for Disease Control and Prevention\Huazhou Center for Disease Control and Prevention			Beijing Wanfang Data Co., Ltd. Funded Project:20102094:Epidemiology Research on Aedes mosquitoes in Maoming City	chi
Journal Article	Lv Ling	2013	Technical Strategies for the Development of Avian Influenza DNA Vaccines	China Poultry	35	11	1		1004-6364	10.3969/j.issn.1004-6364.2013.11.001		0	Avian influenza can be caused by different types of avian influenza viruses (AIV). Although the H5N1 subtype of AIV has not been widely transmitted among humans, sporadic infection cases have been identified, and with the evolution of the virus, there is a potential threat of human-to-human transmission. Due to the rapid mutation of AIV and the increasing frequency of highly pathogenic strains, t…		https://d.wanfangdata.com.cn/periodical/ChVQZXJpb2RpY2FsQ0hJMjAyNTA2MjISDXpnanEyMDEzMTEwMDEaCGlvcWx3Nm8z	0			Beijing Wanfang Data Co., Ltd. Funded Project:	chi
Journal Article	Huang Li; Zhang Xianguang; Zhang Wen; Deng Jing; Lin Shaojia; Wu Huiming; Huang Jicheng; Dai Jun; Pan Deguan; Huang Guowei; Chen Yanling	2013	Monitoring and Analysis of Imported Chikungunya Fever at Ports by Guangdong Entry-Exit Inspection and Quarantine Bureau	Chinese Journal of Vector Biology and Control	24	4	357-360	20131226	1003-4692			Chikungunya Fever Surveillance Imported Port	Objective: To analyze the surveillance situation of imported Chikungunya fever cases detected at the ports of the Guangdong Entry-Exit Inspection and Quarantine Bureau, and to provide a reference for the prevention and control of imported infectious diseases. Method: The survey took the entry personnel at the ports of the Guangdong Entry-Exit Inspection and Quarantine Bureau from 2008 to 2011 as …			(1) Guangdong Entry-Exit Inspection and Quarantine Bureau, Guangzhou, Guangdong 510623; (2) Guangzhou Airport Entry-Exit Inspection and Quarantine Bureau; (3) Technical Center of Guangdong Entry-Exit Inspection and Quarantine Bureau		Analysis of imported chikungunya fever cases detected at frontier ports of Guangdong Entry-Exit Inspection and Quarantine Bureau	0
Journal Article	Wang Yanhong; Bao Fukai; Liu Aihua	2013	Overview of Chikungunya Fever Research in Yunnan	China Tropical Medicine		9	1159-1162	20140326	1009-9727		*R373.3;R384.1;R646;R759	Chikungunya Fever Chikungunya Virus Yunnan	Chikungunya fever (Chikungunya fever, CHIK) is an acute natural focal infectious disease caused by the Chikungunya virus (Chikungunya virus, CHIKV), transmitted by mosquito bites. Since the distribution of CHIK is closely related to the distribution of its transmission vector mosquitoes, Yunnan has the conditions to cause the disease to spread and is one of the main epidemic provinces of CHIK. Th…	Bites and stings/*Epidemiology; Bites and stings/Prevention & Control; Disease Vectors; Chikungunya virus/*Isolation & Purification; Aedes/*Virology; Yunnan/Epidemiology; Review		(1) Department of Pathogenic Biology and Immunology, Kunming Medical University/Institute of Tropical Medicine, Kunming Medical University, Kunming, Yunnan 650500; (2) Department of Biochemistry and Molecular Biology, Kunming Medical University, Kunming, Yunnan 650500		Current progress in research of Chikungunya fever in Yunnan Province in China	0
Journal Article	Wang Yanhong; Shi Limin; Liu Aihua; Bao Fukai; Yang Zhifen; He Ruoyun; Wang Yujiao; Chi Shuijing; Xuan Qun	2013	Serological Survey of Two Important Mosquito-Borne Infectious Diseases Among Freshmen in Yunnan Province Universities	China Tropical Medicine		10	1286-1287	20140520	1009-9727			Dengue Fever Chikungunya Fever University Freshmen Yunnan Province	Objective: To analyze the infection situation of dengue fever (DF) and chikungunya fever (CHIK) among freshmen in Yunnan Province, indirectly understanding the distribution of these two mosquito-borne infectious diseases in Yunnan Province. Methods: Blood samples from freshmen from four regions in Yunnan, namely the southern, western, central, and northeastern areas, were collected and tested for…			(1) Department of Pathogenic Biology and Immunology, Kunming Medical University/Institute of Tropical Medicine, Kunming Medical University, Kunming, Yunnan 650500; (2) Department of Biochemistry and Molecular Biology, Kunming Medical University, Kunming, Yunnan 650500; (3) University Hospital of Kunming Medical University, Kunming, Yunnan 650500		Serosurvey of Two mosquito-borne infectious diseases in newly-enrolled college students in Yunnan Province	0
Journal Article	Huang Meng; Ye Wenjing; Li Fengping; Zhang Yongjun; Hong Sirang; Zheng Kuicheng; Yan Yansheng; Ou Jianming; Weng Yuwei	2013	Investigation and Laboratory Diagnosis of the First Imported Case of Chikungunya Fever in Fujian Province	Chinese Journal of Zoonoses	29	3	216-219	20130823	1002-2694			Chikungunya Virus Epidemiological Investigation Molecular Diagnosis Sequence Analysis	Objective: To confirm the first imported case of Chikungunya fever in Fujian Province through laboratory diagnosis and epidemiological investigation. Methods: Investigated the epidemiological history and clinical manifestations of the case, and used viral nucleic acid detection, sequencing, and other methods for laboratory diagnosis. Results: The clinical manifestations of the case were consisten…			(1) Fujian Provincial Key Laboratory of Zoonoses Research/Fujian Provincial Center for Disease Control and Prevention, Fuzhou 350001; (2) Teaching Base, School of Public Health, Fujian Medical University, Fuzhou 350001; (3) Quanzhou Center for Disease Control and Prevention, Quanzhou 362000		Laboratory diagnosis and investigation of the first imported Chikungunya fever case in Fujian Province,China	0
Journal Article	Zheng Kui; Ding Guoyun; Zhou Huiqiong; Xie Xuemei; Li Xiaobo; Shi Yongxia; Su Jinkun; Huang Jicheng	2013	Rapid Detection of Dengue Virus and Chikungunya Virus Using Multiple Real-Time Fluorescent RT-PCR with Internal Controls	Chinese Journal of Zoonoses	29	3	242-247	20130823	1002-2694			Dengue Virus Chikungunya Virus Internal Reference Multiplex Real-Time Fluorescent RT-PCR	Objective: To establish a multiplex real-time fluorescence RT-PCR method for detecting Dengue virus, Chikungunya virus, and human gene reference, capable of simultaneously detecting all known sources of Dengue virus or Chikungunya virus within the same reaction tube. Methods: Three sets of specific primers and probes were designed for the Dengue virus 3' non-coding region, the Chikungunya virus s…			(1) Guangdong Inspection and Quarantine Technology Center, Guangzhou 510700; (2) Guangdong Provincial Center for Disease Control and Prevention, Guangzhou 510300		Rapid detection of Dengue virus and Chikungunya virus by multiplex real-time RT-PCR assay with an internal control	0
Journal Article	Bai Jie; Zhou Jionglin; Wang Ze; Wu Zhonghua; Lü Qinfeng; Qu Min; Lin Gang; Wang Yan; Zhou Li	2013	A Case of Imported Chikungunya Fever and Literature Review	Chinese Journal of Laboratory Medicine	36	8	759-760	20131226	1009-9158		R197;R441.3;R510.11;R684	0	Chikungunya fever is an acute infectious disease caused by the Chikungunya virus, transmitted by mosquitoes, characterized by fever, rash, and joint pain. It mainly epidemic in Africa and southeast Asia。In recent years, with the increasing frequency of international exchanges, the risk of imported infectious diseases is growing. Chikungunya fever is one of the mosquito-borne infectious diseases c…	Case report; Arthralgia/virology; Arthralgia/*diagnosis; Disease vectors; Fever/virology; Fever/*diagnosis; Drug rash/virology; Drug rash/*diagnosis; Chikungunya virus/*isolation and purification		(1) Zhoushan Entry-Exit Inspection and Quarantine Bureau, 316000; (2) Zhejiang Entry-Exit Inspection and Quarantine Bureau; (3) Ningbo Entry-Exit Inspection and Quarantine Bureau			0
Journal Article	Bai Jie; Zhou Jionglin; Wang Ze; Wu Zhonghua; Lü Qinfeng; Qu Min; Lin Gang; Wang Yan; Zhou Li	2013	A Case of Imported Chikungunya Fever and Literature Review	Chinese Journal of Laboratory Medicine	36	8	759–760		1009-9158	10.3760/cma.j.issn.1009-9158.2013.08.021		0	Chikungunya fever is an acute infectious disease caused by the Chikungunya virus, transmitted by mosquitoes, characterized by fever, rash, and joint pain. It mainly epidemic in Africa and southeast Asia, among other regions. In recent years, with the increasing frequency of international exchanges, the risk of imported infectious diseases is growing. Chikungunya fever is also one of the mosquito-…		https://d.wanfangdata.com.cn/periodical/ChVQZXJpb2RpY2FsQ0hJMjAyNTA2MjISD3poeXhqeTIwMTMwODAyMRoIaW9xbHc2bzM%3D	Zhoushan Entry-Exit Inspection and Quarantine Bureau\Ningbo Entry-Exit Inspection and Quarantine Bureau\Zhejiang Entry-Exit Inspection and Quarantine Bureau			Beijing Wanfang Data Co., Ltd. Funded Project:	chi
Journal Article	0	2013	The Precise Structure of the Chikungunya Fever Pathogen Acquired by the United States	Chinese Journal of Biomedical Engineering		2	161					Pathogen Chikungunya Fever Structure Flavivirus Researchers Antibody Fragment Pathogenicity Scientists	0		https://d.wanfangdata.com.cn/periodical/ChVQZXJpb2RpY2FsQ0hJMjAyNTA2MjISF1FLVjIwMTMyMDEzMDkyNjAwMDk3NzU4Gghpb3FsdzZvMw%3D%3D	0			Beijing Wanfang Data Co., Ltd. Funded Project:	chi
Journal Article	Zhang Lingxia; Wang Yongyi; Wang Shu; Li Jun; Meng Lishan; Xu Moyan	2012	Focusing on Current Infectious Diseases	Infectious Disease Information	25	1	1–6		1007-8134	10.3969/j.issn.1007-8134.2012.01.001		Infectious Diseases Disease Reports Influenza Human Shiga Toxin-producing E. coli Cholera Tuberculosis Lung Dengue Hemorrhagic Fever Malaria Disease Vectors Poliomyelitis West Nile Virus Hepatitis B Hepatitis C Liver Tumors Rabies Helicobacter pylori Cause of Death	This article reviews from ten aspects: the harm of influenza viruses, the new pathogen O104:H4, the current situation of cholera, tuberculosis prevention and control, the epidemic characteristics of three mosquito-borne infectious diseases (dengue fever, malaria, and chikungunya fever), the resurgence of wild poliovirus infections in China, the intercontinental spread of West Nile virus infection…		https://d.wanfangdata.com.cn/periodical/ChVQZXJpb2RpY2FsQ0hJMjAyNTA2MjISDmNyYnh4MjAxMjAxMDAxGghpb3FsdzZvMw%3D%3D	PLA 302 Hospital	Zhang Ling-xia; Wang Yong-yi; Wang Shu; L. I. Jun; Meng Li-shan; X. U. Mo-yan		Beijing Wanfang Data Co., Ltd. Funded Project:	chi
Journal Article	Guan Jiangwei; Chen Jinjie; Su Shuyi; Chen Qianer	2012	Evaluation of the Efficacy of Vitamin C and Yinqiao Tablets on Children with Chikungunya Fever	Hainan Medical Journal	23	10	75–76		1003-6350	10.3969/j.issn.1003-6350.2012.10.034		Chikungunya Fever Vitamin C Yinqiao Tablets Children	Objective: To investigate the therapeutic effect of Vitamin C Yin Qiao tablets on children with Chikungunya fever. Methods: From October 1-31, 2010, 43 children aged 6-8 years old with Chikungunya fever admitted to Dongguan Wanjing Hospital were randomly divided into a treatment group (Vitamin C Yin Qiao tablet group) and a control group to observe the changes in body temperature and erythrocyte …		https://d.wanfangdata.com.cn/periodical/ChVQZXJpb2RpY2FsQ0hJMjAyNTA2MjISEWhhaW5hbnl4MjAxMjEwMDM0Gghpb3FsdzZvMw%3D%3D	Dongguan Wanjiang Hospital Dongguan Traditional Chinese Medicine Hospital, Guangdong Province			Beijing Wanfang Data Co., Ltd. Funded Project:	chi
Journal Article	Zhang Hengqiu; Li Linghui; Fu Junhua; Xie Xuemei; Song Tie	2012	Analysis of Information on Public Health Emergencies in Guangdong Province in 2010	South China Journal of Preventive Medicine	38	4	31–33		1671-5039			Public Health Emergency Epidemiology	Objective To analyze the characteristics and patterns of public health emergencies in Guangdong Province and provide a scientific basis for effectively responding to various types of public health emergencies. Method Descriptive epidemiological methods were applied to analyze the information of public health emergencies reported in Guangdong Province in 2010, which was accessed through the Nation…		https://d.wanfangdata.com.cn/periodical/ChVQZXJpb2RpY2FsQ0hJMjAyNTA2MjISD2dkd3NmeTIwMTIwNDAwOBoIaW9xbHc2bzM%3D	Guangdong Provincial Center for Disease Control and Prevention			Beijing Wanfang Data Co., Ltd. Funded Project::Guangdong Provincial Field Epidemiology Training Program	chi
Journal Article	Wang Yujiao; Zhang Yunbo; Duan Xinya; Wang Yaling; Zhao Guiping; Dai Xulei; Shi Limin; Liu Aihua; Bao Fukai	2012	Advances in Diagnostic Technologies for Chikungunya Virus Infection	Journal of Clinical Laboratory Science	30	7	522–524		1001-764X			Chikungunya Fever Virus Diagnosis Virus Culture Serological Diagnosis Nucleic Acid Testing	Chikungunya virus (CHIKV) is the pathogen that causes chikungunya fever, transmitted through mosquito bites. In recent years, the virus has been prevalent in Africa and Southeast Asia, and has caused a large-scale outbreak in the Indian Ocean region. The development of clinical diagnostic techniques is very important for controlling the spread of the disease. Currently, the main experimental diag…		https://d.wanfangdata.com.cn/periodical/ChVQZXJpb2RpY2FsQ0hJMjAyNTA2MjISD2xjanl6ejIwMTIwNzAxNxoIaW9xbHc2bzM%3D	Kunming Medical University Kunming Center for Disease Control and Prevention Kunming Infectious Disease Hospital			Beijing Wanfang Data Co., Ltd. Funded Project:	chi
Journal Article	Huang Qin; Yang Xueying; Xie Minghua	2012	Application and Nursing Care of Warm Acupuncture in Pain Management of Chikungunya Fever Patients	Qilu Nursing Journal	18	1	76–77		1006-7256	10.3969/j.issn.1006-7256.2012.01.044		Chikungunya Fever Warm Acupuncture Nursing Health Guidance	Objective: To evaluate the application effect and nursing method of warm acupuncture in pain relief for patients with chikungunya fever. Methods: 46 patients with chikungunya fever were randomly divided into observation and control groups, with 23 cases in each group. The control group received conventional joint care (keeping warm and massage), while the observation group received physical thera…		https://d.wanfangdata.com.cn/periodical/ChVQZXJpb2RpY2FsQ0hJMjAyNTA2MjISD3FsaGx6ejIwMTIwMTA0NBoIaW9xbHc2bzM%3D	Dongguan Wanjiang Hospital			Beijing Wanfang Data Co., Ltd. Funded Project: (2010ik222): National Quality Supervision Administration Scientific Research Fund; (2009gdk11): Scientific Research Fund of Guangdong Inspection and Quarantine Bureau	chi
Journal Article	Chen Xinghong; Zhong Haojie; Li Wenjie; Zeng Guangfu; Susan	2012	Epidemiological Investigation of a Chikungunya Fever Outbreak in Yangjiang City	Journal of Tropical Medicine	12	9	1157–1159		1672-3619			Chikungunya Fever Outbreak ELISA	Objective: To understand the epidemiological characteristics of chikungunya fever and explore effective prevention and control strategies to provide a basis for future prevention and control efforts. Methods: Case searches were conducted based on case definitions, and epidemiological investigations were carried out for cases that met the case definitions; Enzyme-linked immunosorbent assay was use…		https://d.wanfangdata.com.cn/periodical/ChVQZXJpb2RpY2FsQ0hJMjAyNTA2MjISD3JkeXh6ejIwMTIwOTAzNxoIaW9xbHc2bzM%3D	Yangjiang Center for Disease Control and Prevention Guangdong Provincial Center for Disease Control and Prevention	Chen Xing-hong; Zhong Hao-jie; L. I. Wen-jie; Zeng Guang-fu; S. U. Shan		Beijing Wanfang Data Co., Ltd. Funded Project:	chi
Journal Article	Wang Menglei; Su Hao; Wu Kun; Chen Xiaoguang	2012	Epidemiological Status and Prevention Progress of Mosquito-borne Diseases in China	Tropical Medicine Journal	12	10	1280-1285	20130325	1672-3619			Mosquito-borne Disease Current Situation Prevention and Control	Mosquitoes are vectors of various diseases and are one of the important medical insects. In China, mosquito-borne diseases mainly include malaria, dengue fever, Japanese encephalitis, and lymphatic filariasis, all of which are legally notifiable infectious diseases in China. Lymphatic filariasis has been well controlled, malaria and Japanese encephalitis are relatively stable in prevalence, while…			School of Public Health and Tropical Medicine, Southern Medical University, Guangzhou, Guangdong 510515			0
Journal Article	Xiao Xincai; Ding Peng; Chen Chun; Liu Yuan; Wang Ming	2012	Risk Identification and Assessment of Public Health Emergencies during the 16th Asian Games	Modern Preventive Medicine	39	10	2467–2470		1003-8507			Risk Identification Risk Assessment Public Health Emergency Asian Games	Objective To scientifically evaluate potential public health security threats, vulnerabilities of public health services, and needs for health protection, to identify key points of risk management for government and relevant departments during the preparation phase of the Asian Games, and to provide a scientific basis for implementing risk management and formulating plans for major infectious dis…		https://d.wanfangdata.com.cn/periodical/ChVQZXJpb2RpY2FsQ0hJMjAyNTA2MjISD3hkeWZ5eDIwMTIxMDAzMBoIaW9xbHc2bzM%3D	Guangzhou Center for Disease Control and Prevention	Xiao Xin-cai; Ding Peng; Chen Chun; L. I. U. Yuan; Wang Ming		Beijing Wanfang Data Co., Ltd. Funded Project: (2010u1-e00591): Guangzhou City Science and Technology Plan Project Fund	chi
Journal Article	Luo Xiaofeng; Zhou Deqian; Liu Jie; Gong Chenghua	2012	Investigation and Management of the First Case of Imported Chikungunya Fever in Yuexiu District, Guangzhou in 2010	Preventive Medicine Forum	18	9	659–660		1672-9153			Chikungunya Fever Imported Epidemic	Objective To analyze the clinical characteristics and epidemiological features of the first imported case of chikungunya fever in Yuexiu District, Guangzhou, and to provide a scientific basis for the prevention and control of chikungunya fever. Methods In 2010, descriptive epidemiological methods were used to retrospectively analyze and evaluate the discovery, diagnosis, and emergency response of…		https://d.wanfangdata.com.cn/periodical/ChVQZXJpb2RpY2FsQ0hJMjAyNTA2MjISEXlmeXh3eHh4MjAxMjA5MDA4Gghpb3FsdzZvMw%3D%3D	Yuexiu District Center for Disease Control and Prevention, Guangzhou			Beijing Wanfang Data Co., Ltd. Funded Project:	chi
Journal Article	Fang Qiaoyun; Ju Xiongfei; Liu Te; Yan Yubin; Liu Yan; Zeng Jianjun	2012	Establishment and Preliminary Application of Real-time Fluorescent PCR Detection Method for Chikungunya Virus	Preventive Medicine Information Journal	28	9	747-750	20130131	1006-4028			Chikungunya Virus Real-time Fluorescent PCR Alphavirus Detection	Objective: To establish a fluorescence quantitative PCR detection method for Chikungunya virus: Method: Design and synthesize primers, probes, and reaction systems based on the gene sequence of Chikungunya virus. Work out the optimal reaction conditions to establish TaqMan fluorescent probe method and SYBR fluorescent dye method. Using the established method: amplify, detect, and analyze the resu…			(1) Huizhou Center for Disease Control and Prevention, Huizhou, Guangdong 516003; (2) Central Laboratory of International Peace Maternity and Child Health Hospital, Shanghai Jiao Tong University School of Medicine			0
Journal Article	Li Xiaobo; Ding Guoyun; Huang Jicheng; Zheng Kui	2012	Research Progress on Laboratory Detection Methods of Chikungunya Virus	China Border Health Quarantine Journal	35	4	282–285		1004-9770			Chikungunya Fever Chikungunya Virus Detection Research	Chikungunya fever is an acute arbovirus infectious disease caused by the Chikungunya virus (CHIKV), which belongs to the genus Alphavirus and the family Togaviridae. In recent years, the virus has caused multiple outbreaks worldwide, posing a global public health concern. This paper provides an overview of the Chikungunya virus and its laboratory detection methods to guide domestic detection effo…		https://d.wanfangdata.com.cn/periodical/ChVQZXJpb2RpY2FsQ0hJMjAyNTA2MjISE3pnZ2p3c2p5enoyMDEyMDQwMTcaCGlvcWx3Nm8z	Inspection and Quarantine Technology Center of Guangdong Entry-Exit Inspection and Quarantine Bureau	L. I. Xiao-bo; Guo-yun Ding; Huang Ji-cheng; Zheng Kui		Beijing Wanfang Data Co., Ltd. Funded Project:	chi
Journal Article	Yang Zhijun	2012	Intervention Study on Common Imported Mosquito-borne Infectious Diseases among Laborers in Africa and Southeast Asia	Chinese Journal of Medical Entomology and Vector Control	23	2	176–177		1003-4692			Mosquito-borne diseases Health education Intervention	In recent years, an increasing number of laborers have traveled to Africa and Southeast Asia, promoting in-depth development of regional foreign trade. However, the unique climatic and sanitary conditions in Africa and Southeast Asia often serve as breeding grounds for mosquito vectors, leading to frequent cases of mosquito-borne infectious diseases and even deaths among laborers, particularly ma…		https://d.wanfangdata.com.cn/periodical/ChVQZXJpb2RpY2FsQ0hJMjAyNTA2MjISFXpnbWpzd3hqa3p6ejIwMTIwMjAyNxoIaW9xbHc2bzM%3D	Yancheng Entry-Exit Inspection and Quarantine Bureau	Yang Zhi-jun		Beijing Wanfang Data Co., Ltd. Funded Project:	chi
Journal Article	Yang Yu; Bai Lin; Hu Jianping; Yao Lisi; Wei Lian; Yang Zhihong; Wang Jing	2012	Establishment of Fluorescent Quantitative PCR Detection Method for Chikungunya Virus	Chinese Journal of Medical Entomology and Vector Control	23	1	25–28		1003-4692			Fluorescence quantitative PCR Chikungunya virus detection Cross-reaction	Objective: To establish a rapid, sensitive, and specific real-time fluorescent quantitative PCR method for detecting the Chikungunya virus. Methods: A highly conserved sequence in the Chikungunya virus genome was selected through sequence alignment, and primers and a TaqMan probe were designed on this sequence to establish a real-time fluorescent quantitative PCR reaction system. Results: The opt…		https://d.wanfangdata.com.cn/periodical/ChVQZXJpb2RpY2FsQ0hJMjAyNTA2MjISFXpnbWpzd3hqa3p6ejIwMTIwMTAwNxoIaW9xbHc2bzM%3D	Institute for Health Quarantine, Chinese Academy of Inspection and Quarantine	Yang Yu; B. A. I. Lin; H. U. Jian-ping; Y. A. O. Li-si; W. E. I. Lian; Yang Zhi-hong; Wang Jing		Beijing Wanfang Data Co., Ltd. Funded Project: 30900053: National Natural Science Foundation; 2009jk027: Scientific Research Funds of China Inspection and Quarantine Science Research Institute; 2007gyj023; 2007gyj024: Public Welfare Industry Scientific Research Special Projects	chi
Journal Article	Duan Jinhua; Cai Songwu; Wu De; Liu Wenhua; Wu Jun; Zhou Huiqiong; Zou Qin	2012	Mosquito Surveillance and Virus Detection of an Outbreak of Chikungunya Fever	Chinese Journal of Medical Entomology and Vector Control	23	6	492-495	20130606	1003-4692			Chikungunya virus Aedes albopictus Mosquito Ovitraps	Objective: To analyze the relationship between the prevalence of Chikungunya fever and the Mosquito Oviposition Index (MOI), and to investigate the infection status of Aedes albopictus larvae and adults with the Chikungunya virus. Methods: During the Chikungunya fever outbreak, mosquito density was surveyed and mosquitoes were collected using Mosquito Oviposition Traps and Breteau Index. The pres…			Disinfection and Vector Control Institute, Guangdong Provincial Center for Disease Control and Prevention, Guangzhou 510300, Guangdong, China		Mosquito vector indicators and virus detection during Chikungunya fever outbreak in Dongguan,Guangdong province	0
Journal Article	Cai Haodong	2012	Chikungunya Fever Moves Northward, Has Arrived in Our Country	Chinese General Practice (For Medical Professionals)	15	5	20–21					Chikungunya fever Acute viral infectious disease Tanzania Arboviral disease Joint pain Scrub typhus	0		https://d.wanfangdata.com.cn/periodical/ChVQZXJpb2RpY2FsQ0hJMjAyNTA2MjISDlFLMjAxMjAzOTA2MDcxGghpb3FsdzZvMw%3D%3D	Beijing Ditan Hospital, Capital Medical University			Beijing Wanfang Data Co., Ltd. Funded Project:	chi
Journal Article	Chen Zhihai	2012	Overview of Newly Emerging Tick-borne Diseases	Chinese General Practice (For Medical Professionals)	15	5	11–13					Tick-borne diseases Communicable diseases Sparganosis Chikungunya fever Typical cases Healthy living Infectious diseases Scrub typhus	0		https://d.wanfangdata.com.cn/periodical/ChVQZXJpb2RpY2FsQ0hJMjAyNTA2MjISDlFLMjAxMjAzODg3NTg1Gghpb3FsdzZvMw%3D%3D	Beijing Ditan Hospital, Capital Medical University			Beijing Wanfang Data Co., Ltd. Funded Project:	chi
Journal Article	Ministry of Health of the People's Republic of China	2012	Technical Guidelines for the Prevention and Control of Chikungunya Fever (2012 Edition)	Chinese Journal of Practical Rural Doctors	19	24	10–12		1672-7185	10.3969/j.issn.1672-7185.2012.24.006		Chikungunya fever Virus Epidemic outbreak Guidelines	Chikungunya fever was first confirmed to be prevalent in Tanzania in 1952, and the virus was isolated in 1956. In the 1980s, China reported the presence of Chikungunya virus infection in the population of Yunnan Province. To guide clinicians and infectious disease prevention and control professionals in monitoring imported Chikungunya fever epidemics, conducting mosquito vector density monitoring…		https://d.wanfangdata.com.cn/periodical/ChVQZXJpb2RpY2FsQ0hJMjAyNTA2MjISE3pnc3l4Y3lzenoyMDEyMjQwMDMaCGlvcWx3Nm8z	0			Beijing Wanfang Data Co., Ltd. Fund Project:	chi
Journal Article	Luo Yinjiang; Li Zhigang; Cheng Min; Xu Huiling; Hu Shuisheng; Lin De	2012	Government Supervision Analysis on Chikungunya Fever Prevention and Control in Dongguan	Chinese Journal of Health Inspection	19	3	262–265		1077-6131	10.3969/j.issn.1077-6131.2012.03.012		Chikungunya fever Epidemic Inspection Government	Objective: To analyze the government supervision of Chikungunya fever prevention and control in Dongguan City, and to provide a reference for government supervision of major infectious disease prevention and control. Methods: A multi-sectoral joint supervision team at the government level was established to conduct on-site, focused, and special supervision of Chikungunya fever prevention and cont…		https://d.wanfangdata.com.cn/periodical/ChVQZXJpb2RpY2FsQ0hJMjAyNTA2MjISEXpnd3NqZHp6MjAxMjAzMDE3Gghpb3FsdzZvMw%3D%3D	Dongguan Health Supervision Institute			Beijing Wanfang Data Co., Ltd. Fund Project:	chi
Journal Article	Zhou Jianmeng; Yuan Dakang; Huang Yong; Chen Pinghua; Yang Huake; Li Jingquan; Li Yanfen; Chen Yongdi; Li Yuzheng	2012	Analysis of Dengue Fever and Chikungunya Fever Surveillance Results in Dongguan in 2011	Chinese Journal of Health Inspection	22	5	1147–1148,1150		1004-8685			Dengue fever Chikungunya fever IgM antibody	Objective: To detect cases of dengue fever and Chikungunya fever as early as possible and to take timely and effective prevention and control measures. Methods: Serum samples from emergency surveillance cases and epidemic surveillance cases in Dongguan City from June 20, 2011, to August 31, 2011, were collected and tested for dengue fever and Chikungunya virus nucleic acids using fluorescent PCR.…		https://d.wanfangdata.com.cn/periodical/ChVQZXJpb2RpY2FsQ0hJMjAyNTA2MjISEXpnd3NqeXp6MjAxMjA1MDczGghpb3FsdzZvMw%3D%3D	Dongguan Center for Disease Control and Prevention	Zhou Jian-meng; Yuan Da-kang; Huang Yong; Chen Ping-hua; Yang Hua-ke; L. I. Jing-quan; L. I. Yan-fen; Chen yong-di; L. I. Yu-zheng		Beijing Wanfang Data Co., Ltd. Fund Project:	chi
Journal Article	Li Xiaobo; Lu Xi; Xing Luqin; Zheng Kui; Shan Xiaoxiao; Huang Jicheng; Shi Lei	2012	Establishment and Application Research of Chikungunya Virus LAMP Detection Method	Chinese Journal of Health Inspection	22	3	506–508		1004-8685			Chikungunya virus Loop-mediated isothermal amplification	Objective: To establish a rapid, sensitive, and specific loop-mediated isothermal amplification (LAMP) method for detecting the Chikungunya virus (CHIKV) and to apply this method for rapid screening of suspected Chikungunya fever (CHIK) patients. Methods: LAMP-specific amplification primers were designed and synthesized based on multiple alignments of CHIKV nucleic acid sequences. Optimal reactio…		https://d.wanfangdata.com.cn/periodical/ChVQZXJpb2RpY2FsQ0hJMjAyNTA2MjISEXpnd3NqeXp6MjAxMjAzMDMyGghpb3FsdzZvMw%3D%3D	Inspection and Quarantine Technology Center of Guangdong Entry-Exit Inspection and Quarantine Bureau, South China University of Technology	L. I. Xiao-bo; L. U. Xi; Xing Lu-qin; Zheng Kui; Shan Xiao-xiao; Huang Ji-cheng; S. H. I. Lei		Beijing Wanfang Data Co., Ltd. Fund Project:	chi
Journal Article	Li Minyan; Tang Jianfeng	2012	Surveillance and Analysis of Chikungunya Fever Transmission Media	China Medical Engineering	20	10	141143	20130424	1672-2019			Chikungunya fever Aedes Breteau index Ovitrap index	Objective: To monitor and analyze the breeding of Aedes mosquitoes, the transmission vector of Chikungunya fever, and to provide a scientific basis for formulating prevention and control measures for Chikungunya fever in Wanjiang District. Methods: The Breteau Index and Mosquito Oviposition Index were used. Results: Eliminating mosquito breeding sites can effectively reduce the density of Aedes m…			Department of Prevention and Health Care, Wanjiang Hospital, Dongguan City, Guangdong Province, Dongguan 523050, Guangdong, China			0
Journal Article	Huang Jicheng; Zheng Kui; Wang Hongmin; Xia Wenying; Li Xiaobo; Shi Yongxia; Xing Luqin; Hong Ye; Guo Boxuan; Zhong Yuqing	2012	Development of a Multiplex Virus Detection Chip and Its Preliminary Application in Clinical Serum Sample Detection	Chinese Journal of Disease Control & Prevention	16	4	297–300		1674-3679			Virus Detection Chip analysis technology	Objective: To develop a gene chip for the collective detection of multiple viral infectious diseases, including yellow fever, West Nile fever, dengue fever, Chikungunya fever, Ebola hemorrhagic fever, Marburg hemorrhagic fever, and Lassa fever, and to establish a novel chip target gene amplification labeling method suitable for direct detection of clinical serum specimens with low nucleic acid co…		https://d.wanfangdata.com.cn/periodical/ChVQZXJpb2RpY2FsQ0hJMjAyNTA2MjISD2pia3p6ejIwMTIwNDAwNhoIaW9xbHc2bzM%3D	Technical Center for Inspection and Quarantine of Guangdong Entry-Exit Inspection and Quarantine Bureau Southern Theater Air Force Hospital (formerly the 458th Hospital of the PLA)	Huang Ji-cheng; Zheng Kui; Wang Hong-min; X. I. A. Wen-ying; L. I. Xiao-bo; S. H. I. Yong-xia; Xing Lu-qin; Hong Ye; G. U. O. Bo-xuan; Zhong Yu-qing		Beijing Wanfang Data Co., Ltd. Fund Project:	chi
Journal Article	Xiong Jinguang; Huang Zhenyu; Chen Pinghua; Zhong Xinguang; Zhang Meng; Yuan Ruzhao; Zhang Qiaoli	2012	Comparative Analysis of an Outbreak of Dengue Fever and an Outbreak of Chikungunya Fever	Chinese Journal of Disease Control & Prevention	16	4	328–331		1674-3679			Dengue fever Chikungunya fever Disease outbreak and prevalence Epidemiology	Objective To understand the epidemiological and clinical characteristics of dengue fever and chikungunya fever, two Aedes mosquito-borne diseases, and to provide a basis for preventing and controlling these two diseases. Methods Epidemiological and clinical characteristic data from a community outbreak of dengue fever and a community outbreak of chikungunya fever in Dongguan City in 2010 were col…		https://d.wanfangdata.com.cn/periodical/ChVQZXJpb2RpY2FsQ0hJMjAyNTA2MjISD2pia3p6ejIwMTIwNDAxNhoIaW9xbHc2bzM%3D	Dongguan Center for Disease Control and Prevention	Xiong Jin-guang; Huang Zhen-yu; Chen Ping-hua; Zhong Xin-guang; Zhang Meng; Yuan Ru-zhao; Zhang Qiao-li		Beijing Wanfang Data Co., Ltd. Fund Project:	chi
Journal Article	0	2012	Announcement by the General Office of the Ministry of Health on Issuing the 'Technical Guidelines for the Prevention and Control of Chikungunya Fever (2012 Edition)'	Bulletin of the Ministry of Health of the People's Republic of China		10	47	20160204	1672-5417			0	Departments of Health of all provinces, autonomous regions, and municipalities directly under the Central Government, the Health Bureau of the Xinjiang Production and Construction Corps, and the Chinese Center for Disease Control and Prevention: In June 2008, our ministry issued the "Technical Guidelines for the Prevention and Control of Chikungunya Fever (Trial)" (Weiban Yingji Fa [2008] No. 109…			Unknown			0
Journal Article	Ren Ruiwen; Ke Changwen; Tang Boheng; Li Wei; Zhang Pei; Fang Meiyu	2012	Establishment of ELISA Method for Chikungunya Virus Detection	Chinese Journal of Microbiology and Immunology	32	2	183–184		0254-5101	10.3760/cma.j.issn.0254-5101.2012.02.018		0	Chikungunya virus (CHIKV) is an important pathogen of insect-borne infectious diseases. Since 2006, it has swept through South Asian island countries and India and rapidly spread to Europe, Canada, the Caribbean, southern America, and the United States, infecting millions of people and posing a serious threat to public health security [1]. At the end of September 2010, chikungunya fever broke out…		https://d.wanfangdata.com.cn/periodical/ChVQZXJpb2RpY2FsQ0hJMjAyNTA2MjISE3pod3N3eGhteXgyMDEyMDIwMTgaCGlvcWx3Nm8z	Disease Prevention and Control Center of Guangzhou Military Region Guangdong Provincial Center for Disease Control and Prevention			Beijing Wanfang Data Co., Ltd. Fund Project: 2010b031600125: Guangdong Province Science and Technology Plan; 10c36091668: Guangzhou Science and Technology Plan	chi
Journal Article	Li Jiandong; Li Dexin	2011	Chikungunya Fever	Chinese Journal of Virology	27	4	372–377		1000-8721			0	Chikungunya fever (CHIK) is a self-limiting infectious disease caused by the chikungunya virus (CHIKV), transmitted through the bites of Aedes mosquitoes, and characterized mainly by fever and joint pain. CHIKV was first isolated during an outbreak in Tanzania in 1952 [1-2], and in Asia, it was first isolated in Thailand in 1958 [3]. Subsequently, multiple outbreaks of CHIK occurred in Africa, As…		https://d.wanfangdata.com.cn/periodical/ChVQZXJpb2RpY2FsQ0hJMjAyNTA2MjISDWJkeGIyMDExMDQwMTAaCGlvcWx3Nm8z	Chinese Center for Disease Control and Prevention			Beijing Wanfang Data Co., Ltd. Fund Project: (200810162-3): Public Welfare Industry Scientific Research Special Project	chi
Journal Article	He Yuhua	2011	Prevention of Chikungunya Fever: Ward Nursing Organization and Management	Contemporary Nurse (Specialized Edition)		3	166–168		1006-6411	10.3969/j.issn.1006-6411-B.2011.03.111		Chikungunya fever Prophylactic measures Nursing management	This article summarizes the experience in nursing organization and management for the early prevention of chikungunya fever in the ward, including strengthening personnel training, conducting theoretical and operational training, formulating emergency plans, and organizing drills based on the actual situation of the ward and in combination with the characteristics of infectious disease work, in a…		https://d.wanfangdata.com.cn/periodical/ChVQZXJpb2RpY2FsQ0hJMjAyNTA2MjISEWRkaHMtemtiMjAxMTAzMTExGghpb3FsdzZvMw%3D%3D	Zhangmutou Hospital, Dongguan City, Guangdong Province			Beijing Wanfang Data Co., Ltd. Fund Project:	chi
Journal Article	Tian Lili; Liu Ting; Yang Peng; Li Xinyu; Dou Xiangfeng; Wang Xiaomei; He Zhanying; Guan Zengzhi; Li Xu; Ren Hailin; Li Yanghua; Wang Quanyi	2011	Epidemiological Investigation of Beijing's First Case of Chikungunya Fever	International Journal of Virology	18	2	41–44		1673-4092	10.3760/cma.j.issn.1673-4092.2011.02.003		Chikungunya fever Infection source Risk Aedes albopictus Surveillance	Objective To investigate the infection source of the first case of chikungunya fever (CHIKV) in Beijing. Methods The infection source of the patient was analyzed through interviews with the patient and their close contacts. Combined with vector surveillance data in Beijing, the risk of CHIKV prevalence in Beijing was analyzed. Results The first CHIKV case in Beijing was an imported case infected …		https://d.wanfangdata.com.cn/periodical/ChVQZXJpb2RpY2FsQ0hJMjAyNTA2MjISE2d3eXgtYmR4ZmMyMDExMDIwMDMaCGlvcWx3Nm8z	Beijing Center for Disease Control and Prevention	Tian Li-li; L. I. U. Ting; Yang Peng; L. I. Xin-yu; D. O. U. Xiang-feng; Wang Xiao-mei; Zhan-ying He; Guan Zeng-zhi; L. I. Xu; R. E. N. Hai-lin; L. I. Yang-hua; Wang Quan-yi		Beijing Wanfang Data Co., Ltd. Fund Project:	chi
Journal Article	Sun Jie; Zhang Hailin	2011	Epidemiological Status of Arboviral Diseases in Southeast Asia	International Journal of Virology	18	4	125–128		1673-4092	10.3760/cma.j.issn.1673-4092.2011.04.007		Arbovirus diseases Epidemiology Southeast Asia	Arboviruses refer to a group of viruses that spread diseases among susceptible vertebrates through the bites of blood-sucking arthropods (mosquitoes, ticks, sandflies, midges, etc.). In viral taxonomy, arboviruses belong to 14 viral families. Based on the types of viruses included and their relationship with human and animal diseases, arboviruses are mainly concentrated in the Alphavirus genus of…		https://d.wanfangdata.com.cn/periodical/ChVQZXJpb2RpY2FsQ0hJMjAyNTA2MjISE2d3eXgtYmR4ZmMyMDExMDQwMDcaCGlvcWx3Nm8z	Dali University	S. U. N. Jie; Zhang Hai-lin		Beijing Wanfang Data Co., Ltd. Fund Project:	chi
Journal Article	Chen Haiying; Ma Hongmei; Liu Mingbin; Jiang Hong	2011	Emerging and Re-emerging Arboviral Diseases: Current Epidemiology and Response Strategies	International Journal of Medical Parasitology	38	1	39–44		1673-4122	10.3760/cma.j.issn.1673-4122.2011.01.011		Arboviral diseases Prevalence status Vector control	Factors such as climate warming, globalization, urbanization, and insecticide resistance in vector insects have led to the emergence and resurgence of arboviral diseases such as malaria, dengue fever, Lyme disease, West Nile fever, chikungunya fever, and Bartonella infections, resulting in a continuous rise in the global threat of vector-borne organisms and arboviral diseases. Due to environmenta…		https://d.wanfangdata.com.cn/periodical/ChVQZXJpb2RpY2FsQ0hJMjAyNTA2MjISFGd3eXgtanNjYmZjMjAxMTAxMDExGghpb3FsdzZvMw%3D%3D	Nanchang Center for Disease Control and Prevention Wuhan University	Chen Hai-ying; M. A. Hong-mei; L. I. U. Ming-bin; Jiang Hong		Beijing Wanfang Data Co., Ltd. Fund Project:	chi
Journal Article	Yang Xueying; Li Liu; Wu Chunhua	2011	Nursing Care of 105 Cases of Chikungunya Fever	Nursing Journal	18	10	42–43		1008-9969	10.3969/j.issn.1008-9969.2011.10.015		Chikungunya fever Isolation Nursing care	Based on the clinical characteristics of chikungunya fever, the nursing experience of 105 patients was summarized. Since the prevention of this disease mainly relies on mosquito prevention and control, a chikungunya fever prevention and control plan was specially formulated, including eliminating mosquito breeding sites, installing screen doors and windows in the ward, and setting daily visiting …		https://d.wanfangdata.com.cn/periodical/ChVQZXJpb2RpY2FsQ0hJMjAyNTA2MjISD25maGx4YjIwMTExMDAxNRoIaW9xbHc2bzM%3D	Dongguan Wanjiang Hospital			Beijing Wanfang Data Co., Ltd. Fund Project:	chi
Journal Article	Wang Lihua; He Jianfeng	2011	Current Situation of Chikungunya Fever Epidemic and Research Progress	South China Journal of Preventive Medicine	37	3	42–45		1671-5039			Chikungunya fever Chikungunya virus Epidemiology	Chikungunya virus (CHIKV) is an animal-derived, insect-borne pathogen that has caused large-scale outbreaks of chikungunya fever since its discovery in the 1950s. Understanding the epidemiological characteristics of this disease and preventing its widespread prevalence in China are important tasks currently faced. This article provides an overview of the global epidemiological situation of chikun…		https://d.wanfangdata.com.cn/periodical/ChVQZXJpb2RpY2FsQ0hJMjAyNTA2MjISD2dkd3NmeTIwMTEwMzAxMRoIaW9xbHc2bzM%3D	Guangdong Provincial Center for Disease Control and Prevention	Wang Li-hua; H. E. Jian-feng		Beijing Wanfang Data Co., Ltd. Fund Project:	chi
Journal Article	Yang Duduan; Zhang Hailin; Liang Guodong	2011	Advances in Research on Arbovirus-Associated Hemorrhagic Fevers	Journal of Parasitology and Medical Entomology	18	1	58–64		1005-0507	10.3969/j.issn.1005-0507.2011.01.012		Arbovirus Viral hemorrhagic fever Epidemiological characteristics Etiology Clinical science Prevention	Viral hemorrhagic fever is a group of natural focal diseases characterized by fever, hemorrhage, shock, and high case fatality rates, caused by different viruses. Among them, hemorrhagic fevers associated with arboviruses mainly include Rift Valley fever, Crimean-Congo hemorrhagic fever, hemorrhagic fever with renal syndrome, yellow fever, dengue fever, Kyasanur Forest disease, Omsk hemorrhagic f…		https://d.wanfangdata.com.cn/periodical/ChVQZXJpb2RpY2FsQ0hJMjAyNTA2MjISE2pzY3l5eGtjeGIyMDExMDEwMTIaCGlvcWx3Nm8z	Dali University Yunnan Provincial Institute for Endemic Disease Control and Prevention Chinese Center for Disease Control and Prevention	Yang Du-Juan; Zhang Hai-Lin; Liang Guo-Dong		Beijing Wanfang Data Co., Ltd. Fund Project:30560142:National Natural Science Foundation	chi
Journal Article	Shao Huixun	2011	Chikungunya Virus and Chikungunya Fever	Clinical Medical Engineering	18	4	626–628		1674-4659	10.3969/j.issn.1674-4659.2011.04.0626		Chikungunya fever Zoonosis Aedes aegypti Aedes albopictus Primates	Chikungunya fever is a zoonotic disease caused by the chikungunya virus (CHIKV), characterized by fever, rash, joint pain, and mild bleeding. This viral disease is primarily distributed in tropical and subtropical regions of Africa, South Asia, and Southeast Asia. In recent years, it has caused large-scale epidemics in the Indian Ocean region and has spread to southern China, with the affected ar…		https://d.wanfangdata.com.cn/periodical/ChVQZXJpb2RpY2FsQ0hJMjAyNTA2MjISD3lsYmpxajIwMTEwNDA3MRoIaW9xbHc2bzM%3D	Beijing Laboratory Animal Research Center	Shao Huixun		Beijing Wanfang Data Co., Ltd. Fund Project:	chi
Journal Article	Zhai Jieqing; Wu Fuquan; Huang Yubo; Li Hongchao; Chen Guixuan; Lin Bingliang	2011	Comparison of Clinical Manifestations of Chikungunya Fever in Different Age Groups	Tropical Medicine Journal	11	9	1046–1047,1056		1672-3619			Chikungunya RT-PCR Fever	Objective To analyze the clinical manifestations of Chikungunya fever patients in different age groups. Method 130 Chikungunya fever patients were divided into three groups according to age: ＜30 years old, 30～years old, and ≥60 years old groups, and their differences in clinical symptoms were analyzed. Results Fever occurred in all three groups, the incidence of rash was 86.8%, 91.4%, and 90.9% r…		https://d.wanfangdata.com.cn/periodical/ChVQZXJpb2RpY2FsQ0hJMjAyNTA2MjISD3JkeXh6ejIwMTEwOTAxNhoIaW9xbHc2bzM%3D	Dongguan People's Hospital, Guangdong Province Dongguan Wanjiang Hospital The Third Affiliated Hospital of Sun Yat-sen University	Zhai Jie-qing; W. U. Fu-quan; Huang Yu-bo; L. I. Hong-chao; Chen Gui-xuan; L. I. N. Bing-liang		Beijing Wanfang Data Co., Ltd. Fund Project:	chi
Journal Article	Zhang Xuelian; Nie Xuefeng; Liang Dengfu; Deng Bo; Fan Quanshui; Gu Liangqi; Zhou Yifan; Long Guohua; Hu Xiaobing	2011	Tibet Yadong Natural Focus Investigation and Research	Southwest National Defense Medicine	21	11	1218–1221		1004-0188	10.3969/j.issn.1004-0188.2011.11.026		Yadong Natural Focus Zoonotic Diseases Survey	Objective To understand the detailed distribution of natural foci in Yadong, Tibet, and to investigate and study the factors related to natural foci diseases. Method Usingtrap method, sticky rod method, cage method to investigate the density distribution and species of rodents; using conventional methods and direct capture method to investigate the regional distribution of vectors; collecting 100…		https://d.wanfangdata.com.cn/periodical/ChVQZXJpb2RpY2FsQ0hJMjAyNTA2MjISD3huZ2Z5eTIwMTExMTAzMBoIaW9xbHc2bzM%3D	Disease Prevention and Control Center of Chengdu Military Region	Xuelian Zhang; Xuefeng Nie; Dengfu Liang; Bo Deng; Quanshui Fan; Liangqi Gu; Yifan Zhou; Guohua Long; Xiaobing Hu		Beijing Wanfang Data Co., Ltd. Fund Project:	chi
Journal Article	Wang Yanna; Huang Xiaoyu; Pang Li	2011	Observation and Nursing of 25 Patients with Chikungunya Fever	Modern Clinical Nursing	10	10	26–27		1671-8283	10.3969/j.issn.1671-8283.2011.10.012		Chikungunya Infectious Disease Nursing	Objective To discuss the clinical observation and nursing essentials of Chikungunya fever patients. Method 25 patients with Chikungunya fever were treated, and the characteristics of patients' conditions and treatment and nursing situations were summarized. Results All 25 patients with Chikungunya fever were discharged from the hospital cured, with no complications or nosocomial infections. Concl…		https://d.wanfangdata.com.cn/periodical/ChVQZXJpb2RpY2FsQ0hJMjAyNTA2MjISD3hkbGNobDIwMTExMDAxMhoIaW9xbHc2bzM%3D	Dongguan People's Hospital, Guangdong Province			Beijing Wanfang Data Co., Ltd. Fund Project:	chi
Journal Article	Peng Jianhong; Zheng Zhiwen; Huang Shuling; Dong Mingguo; Wang Wenhui; Lu Xiaomin; Zhao Jingjing	2011	Experiences on the Treatment of 22 Cases of Chikungunya Fever at Early and Middle Stages with Traditional Chinese Medicine	New Journal of Traditional Chinese Medicine	43	4	68–70		0256-7415			Chikungunya Traditional Chinese Medicine Staged Treatment Jing Fang Bai Du San Qing Xin Liang Ge San	Objective: To analyze the characteristics of early and mid-stage TCM syndromes in 22 cases of chikungunya fever patients and the efficacy of traditional Chinese medicine treatment, in order to accumulate experience for future prevention and control of chikungunya fever and provide ideas for TCM differentiation and treatment of chikungunya fever. Method: 46 patients were divided into 22 cases in t…		https://d.wanfangdata.com.cn/periodical/ChVQZXJpb2RpY2FsQ0hJMjAyNTA2MjISDHh6eTIwMTEwNDAzMxoIaW9xbHc2bzM%3D	Dongguan Hospital of Traditional Chinese Medicine, Guangdong Province			Beijing Wanfang Data Co., Ltd. Fund Project:	chi
Journal Article	Huang Shuling; Peng Jianhong; Dong Mingguo; Wang Wenhui; Lu Xiaomin; Zhao Jingjing	2011	Analysis of 51 Cases of Traditional Chinese Medicine Syndromes in Chikungunya Fever	New Journal of Traditional Chinese Medicine	43	1	41–43		0256-7415			Chikungunya Traditional Chinese Medicine Syndrome Wei Qi Ying Xue Differentiation Heat and Dampness	Objective: To analyze the characteristics of TCM syndromes in patients with Chikungunya fever, and to provide a reference for clinical syndrome differentiation and treatment of Chinese medicine. Method: A retrospective analysis of the TCM syndrome (Wei Qi Ying Xue differentiation) data of 51 patients with Chikungunya fever was conducted, and the case data was established as a database. Count data…		https://d.wanfangdata.com.cn/periodical/ChVQZXJpb2RpY2FsQ0hJMjAyNTA2MjISDHh6eTIwMTEwMTAyMBoIaW9xbHc2bzM%3D	Dongguan Hospital of Traditional Chinese Medicine, Guangdong Province			Beijing Wanfang Data Co., Ltd. Fund Project:	chi
Journal Article	0	2011	Study Finds Antibodies Against Chikungunya Virus	China Health Care & Nutrition		4	12					Virus Antibody Chikungunya Chikungunya Virus Acute Infectious Disease Researchers Singapore Specific Drug Arthralgia	0		https://d.wanfangdata.com.cn/periodical/ChVQZXJpb2RpY2FsQ0hJMjAyNTA2MjISDlFLMjAxMTAyMDM2OTM4Gghpb3FsdzZvMw%3D%3D	0			Beijing Wanfang Data Co., Ltd. Fund Project:	chi
Journal Article	Feng Zhijie; Zhang Qiaoli; Zhong Xinguang; Wang Wenteng; Guo Hanchu; Wan Jinxiang; Zhang Meng	2011	Evaluation of the Effectiveness of Vector Control in a Chikungunya Fever Outbreak in Dongguan	Chinese Journal of Vector Biology and Control	22	5	495–496,499		1003-4692			Chikungunya Vector Control Effect Evaluation	Objective To evaluate the effectiveness of vector control measures implemented in Zhongtang Town, Dongguan City, Guangdong Province, to control the outbreak of Chikungunya fever. Methods Vector control measures, mainly focusing on mosquito breeding site clearance and adult mosquito elimination, were carried out at the epidemic site and its surroundings, with close monitoring of changes in mosquit…		https://d.wanfangdata.com.cn/periodical/ChVQZXJpb2RpY2FsQ0hJMjAyNTA2MjISFXpnbWpzd3hqa3p6ejIwMTEwNTAyNBoIaW9xbHc2bzM%3D	Dongguan Center for Disease Control and Prevention Dongguan Zhongtang Hospital, Guangdong Province	Feng Zhi-jie; Zhang Qiao-li; Zhong Xin-guang; Wang Wen-teng; G. U. O. Han-chu; W. A. N. Jin-xiang; Zhang Meng		Beijing Wanfang Data Co., Ltd. Fund Project:	chi
Journal Article	Zhang Yan; Liu Qiyong	2011	Epidemiological Status of Chikungunya Fever in China	Chinese Journal of Vector Biology and Control	22	3	289–292		1003-4692			Chikungunya Etiological Characteristics Epidemiological Characteristics	In October 2010, a community cluster outbreak of chikungunya fever occurred in Dongguan, Guangdong Province, China, breaking the long-standing epidemic status characterized by sporadic imported cases. Chikungunya fever is an acute infectious disease caused by the chikungunya virus, with Aedes mosquitoes being its primary vector. Most regions in China have the main vectors of the disease, Aedes ae…		https://d.wanfangdata.com.cn/periodical/ChVQZXJpb2RpY2FsQ0hJMjAyNTA2MjISFXpnbWpzd3hqa3p6ejIwMTEwMzAzMhoIaW9xbHc2bzM%3D	Chinese Center for Disease Control and Prevention	Zhang Yan; L. I. U. Qi-yong		Beijing Wanfang Data Co., Ltd. Fund Project:	chi
Journal Article	He Jinlin	2011	Advances in Detection of Chikungunya Virus Infection	Chinese Journal of Health Laboratory Technology	21	9	2358–2360		1004-8685			Chikungunya Virus Infection Detection Progress	The chikungunya virus (CHIKV) belongs to the Semliki forest (SF) antigenic complex of the Alphavirus genus in the Togaviridae family. The virus has a diameter of about 60 nm to 70 nm and contains four non-structural proteins (nsP1, nsP2, nsP3, and nsP4), one capsid protein C, and three envelope proteins (E1, E2, and E3, with E1 and E2 connected by a single 6K protein). The viral genome is a non-s…		https://d.wanfangdata.com.cn/periodical/ChVQZXJpb2RpY2FsQ0hJMjAyNTA2MjISEXpnd3NqeXp6MjAxMTA5MTA5Gghpb3FsdzZvMw%3D%3D	Center for Disease Control and Prevention, Yuhang District, Hangzhou			Beijing Wanfang Data Co., Ltd. Fund Project:	chi
Journal Article	Peng Jianhong; Xue Aiguo; Huang Shuling; Li Honger; Wang Wenhui; Lu Xiaomin; Zhao Jingjing	2011	Clinical Analysis of 12 Cases of Chikungunya Fever Arthritis Treated with Acupuncture Combined with Traditional Chinese Medicine	Chinese Journal of Integrative Medicine	31	9	1281–1283		1003-5370			0	Chikungunya fever is a vector-borne disease caused by the Chikungunya virus (CHIKV), transmitted through the bite of Aedes mosquitoes. It is mainly prevalent in Africa and Southeast Asia. Clinical manifestations include sudden onset, fever during the acute phase, accompanied by rash and joint pain. After the acute phase, most patients' joint symptoms can completely recover, but in some patients, …		https://d.wanfangdata.com.cn/periodical/ChVQZXJpb2RpY2FsQ0hJMjAyNTA2MjISDnp4eWpoMjAxMTA5MDI5Gghpb3FsdzZvMw%3D%3D	Dongguan Traditional Chinese Medicine Hospital, Guangdong Province			Beijing Wanfang Data Co., Ltd. Fund Project:	chi
Journal Article	Zhai Jieqing; Li Hongchao; Lin Bingliang; Chen Guixuan; Huang Yubo; Yin Sichun	2011	Clinical Characteristics of the First Chikungunya Fever Epidemic in China	Chinese Journal of Infectious Diseases	29	6	344–347		1000-6680	10.3760/cma.j.issn.1000-6680.2011.06.007		Chikungunya Fever Rash Arthralgia Prognosis	Objective: To analyze the clinical features of patients with Chikungunya fever and provide insights for prevention and control. Method: Analyze the clinical symptoms, signs, blood routine, biochemical indicators, and treatment plans of 46 hospitalized patients diagnosed with Chikungunya fever. T-test was used for group comparisons. Results: Among the 46 Chikungunya fever patients, 46 had fever, 4…		https://d.wanfangdata.com.cn/periodical/ChVQZXJpb2RpY2FsQ0hJMjAyNTA2MjISEHpoY3JienoyMDExMDYwMDcaCGlvcWx3Nm8z	Dongguan People's Hospital, Guangdong Province; Wanjiang Hospital, Dongguan; The Third Affiliated Hospital, Sun Yat-sen University	Zhai Jie-qing; L. I. Hong-chao; L. I. N. Bing-liang; Chen Gui-xuan; Huang Yu-bo; Ying Si-chun		Beijing Wanfang Data Co., Ltd. Fund Project:	chi
Journal Article	Huang Qin; Wan Xiaoling; Chen Qianer	2011	Nursing of 47 Patients with Chikungunya Fever	Chinese Journal of Nursing	46	7	712–713		0254-1769	10.3761/j.issn.0254-1769.2011.07.030		Chikungunya Fever Patient Isolation Nursing	Summarize the nursing experience of 47 patients with chikungunya. Through the early implementation of isolation measures for chikungunya patients, strengthening psychological care and symptomatic care, the epidemic was effectively controlled within one month. After 2 to 8 days of isolation treatment and care, 35 patients were discharged cured, and 12 patients were discharged improved.		https://d.wanfangdata.com.cn/periodical/ChVQZXJpb2RpY2FsQ0hJMjAyNTA2MjISD3poaGx6ejIwMTEwNzAzMBoIaW9xbHc2bzM%3D	Wanjiang Hospital, Dongguan	Huang Qin; W. A. N. Xiao-ling; Chen Qian-er		Beijing Wanfang Data Co., Ltd. Fund Project:	chi
Journal Article	Hong Ye; Zheng Kui; Xiang Dapeng; Huang Jicheng; Shi Yongxia; Dai Jun; Li Xiaobo; Xing Luqin	2011	Laboratory Diagnosis of a Case of Chikungunya Fever with African Origin	Chinese Journal of Laboratory Medicine	34	6	524-526	20111114	1009-9158			0	Chikungunya fever is an acute viral infectious disease caused by the Chikungunya virus, transmitted through mosquito bites, mainly characterized by fever, joint pain, rash, and mild bleeding. The Chikungunya virus is a single-stranded RNA virus belonging to the Alphavirus genus of the Togaviridae family. In 1952, researchers discovered that Chikungunya fever was prevalent in Tanzania and isolated…			(1) Health Quarantine Laboratory, Inspection and Quarantine Technology Center, Guangdong Entry-Exit Inspection and Quarantine Bureau, Guangzhou 510700; (2) Health Supervision Division, Inspection and Quarantine Technology Center, Guangdong Entry-Exit Inspection and Quarantine Bureau, Guangzhou 510700			0
Journal Article	Zhang Meng; Chen Pinghua; Huang Zhenyu; Zhong Xinguang; Chen Wenfeng; Zeng Yaoming; Yang Tingli; Lu Zhanpeng; Zhang Qiaoli	2011	Clinical Analysis of 81 Confirmed Cases of Chikungunya Fever	Chinese Journal of Clinical Infectious Diseases	04	4	239–241		1674-2397	10.3760/cma.j.issn.1674-2397.2011.04.013		Chikungunya Fever Chikungunya Virus Clinical Characteristics	Chikungunya fever (CHIK) is an acute infectious disease transmitted by mosquitoes, mainly prevalent in some countries and regions of Southeast Asia and Africa. In 1987, CHIK patients were found in Xishuangbanna, Yunnan, China, and the virus was isolated from their blood. From March 2008, sporadic imported cases of chikungunya fever occurred in Guangzhou and Maoming cities of Guangdong Province, H…		https://d.wanfangdata.com.cn/periodical/ChVQZXJpb2RpY2FsQ0hJMjAyNTA2MjISEnpobGNncmJ6ejIwMTEwNDAxMxoIaW9xbHc2bzM%3D	Dongguan Center for Disease Control and Prevention	Zhang Meng; Chen Ping-hua; Huang Zhen-yu; Zhong Xin-guang; Chen Wen-feng; Zeng Yao-ming; Yang Ting-li; L. U. Zhan-peng; Zhang Qiao-li		Beijing Wanfang Data Co., Ltd. Fund Project:	chi
Journal Article	Cao Min; Tian Zhengan; He Yuping; Zhang Guannan; Li Ping	2011	Mosquito Monitoring and Detection of Pathogens for World Expo Safeguards	China Public Health Pest Control Equipment	17	4	248–250		1671-2781			Mosquito Monitoring Methods Pathogen Detection	Objective: To conduct mosquito surveillance and pathogen detection at Pudong Airport, providing technical support for the early warning of mosquito-borne diseases and mosquito control for the World Expo. Methods: CO2 method, landing collection, ovitrap, dipper method, and RT-PCR. Results: CO2 method monitoring showed that Culex quinquefasciatus and Culex pipiens pallens are the dominant mosquito …		https://d.wanfangdata.com.cn/periodical/ChVQZXJpb2RpY2FsQ0hJMjAyNTA2MjISEXpod3NzY3l4MjAxMTA0MDAyGghpb3FsdzZvMw%3D%3D	Shanghai Airport; Shanghai Entry-Exit Inspection and Quarantine Bureau	C. A. O. Min; Tian Zhen-gun; H. E. Yu-ping; Zhang Guan-nan; L. I. Ping		Beijing Wanfang Data Co., Ltd. Fund Project: 2009bak43b31: National Science and Technology Support Program	chi
Journal Article	Lin Bingliang; Xie Dongying; Zhai Jieqing; Huang Yubo; Gao Zhiliang	2011	Investigation and Analysis of Confirmed Cases of Chikungunya Fever in Dongguan	Journal of Sun Yat-sen University (Medical Sciences)	32	2	208–212		1672-3554			Chikungunya Fever/Clinical Epidemic	[Objective] To analyze the epidemiological characteristics of Chikungunya fever in Dongguan and provide reference for prevention and control of the disease. [Methods] A field survey was conducted on 92 patients diagnosed with Chikungunya fever to analyze the demographic, environmental, and temporal characteristics of the disease's community aggregation and spread. [Results] Among the 92 patients,…		https://d.wanfangdata.com.cn/periodical/ChVQZXJpb2RpY2FsQ0hJMjAyNTA2MjISEXpzeWtkeHhiMjAxMTAyMDEyGghpb3FsdzZvMw%3D%3D	The Third Affiliated Hospital, Sun Yat-sen University; Dongguan People's Hospital, Guangdong Province	L. I. N. Bing-liang; X. I. E. Dong-ying; Zhai Jie-qing; Huang Yu-bo; G. A. O. Zhi-liang		Beijing Wanfang Data Co., Ltd. Fund Project:	chi
Journal Article	Ren Xiaobo; Qi Yanlin	2010	Epidemic Trend and Prevention Measures of Chikungunya Fever	Massage and Rehabilitation Medicine (Mid-monthly)	1	11	49–49		1008-1879			Chikungunya Fever Epidemic Trend Prevention and Control Measures	Chikungunya fever is an acute infectious disease caused by the chikungunya virus, transmitted by the Aedes mosquito, and characterized by fever, rash, and joint pain. It was first confirmed in Tanzania in 1952. The disease mainly occurs in Africa and Southeast Asia, and in recent years, it has caused large-scale outbreaks in the Indian Ocean region. Cases of chikungunya fever have been found in C…		https://d.wanfangdata.com.cn/periodical/ChVQZXJpb2RpY2FsQ0hJMjAyNTA2MjISEmFteWtmeXgtejIwMTAxMTA0NxoIaW9xbHc2bzM%3D	The Second Affiliated Hospital of Kunming Medical University			Beijing Wanfang Data Co., Ltd. Fund Project:	chi
Journal Article	0	2010	Preventing Chikungunya Epidemic: Starting with Mosquito Eradication	Guangdong Rural Practical Technology		11	52–53					Chikungunya Epidemic Mosquito Control Suspected Cases Epidemiological Investigation Test Results Clinical Characteristics Comprehensive Judgment	0		https://d.wanfangdata.com.cn/periodical/ChVQZXJpb2RpY2FsQ0hJMjAyNTA2MjISDlFLMjAxMDA1MzgxNzU0Gghpb3FsdzZvMw%3D%3D	0			Beijing Wanfang Data Co., Ltd. Fund Project:	chi
Journal Article	0	2010	Chikungunya Fever	Family Doctor		23						Chikungunya Fever Joint Pain Typical Symptoms Small Scale Dongguan City Guangdong Province Arthropathy	0		https://d.wanfangdata.com.cn/periodical/ChVQZXJpb2RpY2FsQ0hJMjAyNTA2MjISDlFLMjAxMDAzNjc5NjY0Gghpb3FsdzZvMw%3D%3D	0			Beijing Wanfang Data Co., Ltd. Fund Project:	chi
Journal Article	Wang Dahu; Dong Zhiqiang; Chen Chun; Wang Yulin; Li Meixia	2010	Investigation and Analysis of the First Imported Case of Chikungunya Fever in Guangzhou	Microbiology and Immunology Progress	38	2	54–56		1005-5673	10.3969/j.issn.1005-5673.2010.02.012		Chikungunya Fever Dengue Fever Virus Isolation Investigation and Analysis	The suspected dengue fever case reported online in Guangzhou was diagnosed as the first imported case of Chikungunya fever by the Guangzhou Center for Disease Control and Prevention through epidemiological investigation, serological testing, and pathogen isolation and culture. Further testing for Chikungunya virus antibodies and nucleic acids was conducted on the suspected Chikungunya fever patie…		https://d.wanfangdata.com.cn/periodical/ChVQZXJpb2RpY2FsQ0hJMjAyNTA2MjISEndzd3hteXhqejIwMTAwMjAxMhoIaW9xbHc2bzM%3D	Guangzhou Center for Disease Control and Prevention			Beijing Wanfang Data Co., Ltd. Fund Project:	chi
Journal Article	Su San	2010	Chikungunya Fever	Selected Essays		20						0	0		https://d.wanfangdata.com.cn/periodical/ChVQZXJpb2RpY2FsQ0hJMjAyNTA2MjISDlFLMjAxMDA1MTc3MDkwGghpb3FsdzZvMw%3D%3D	0			Beijing Wanfang Data Co., Ltd. Fund Project:	chi
Journal Article	Wu Xiaoying; Wu Wenfeng; He Guohan; Chen Hongfei	2010	Disinfection and Pest Control of an Outbreak of Chikungunya Fever in Xinyi City	Medical Animal Control	26	9	834836		1003-6245	10.3969/j.issn.1003-6245.2010.09.024		Chikungunya Fever Epidemic Control Disinfection	Objective In order to effectively control the first imported chikungunya fever cases found among overseas Chinese returning from Malaysia to Maoming city for ancestral worship, and to prevent the emergence of imported new infectious diseases in our city. Methods The prevention and control measures according to the <Technical Guidelines for Chikungunya Fever Prevention and Control>[1] were impleme…		https://d.wanfangdata.com.cn/periodical/ChVQZXJpb2RpY2FsQ0hJMjAyNTA2MjISD3l4ZHdmejIwMTAwOTAyNBoIaW9xbHc2bzM%3D	Maoming Center for Disease Control and Prevention Xinyi Center for Disease Control and Prevention			Beijing Wanfang Data Co., Ltd. Fund Project:	chi
Journal Article	Lv Zhiping; Lin Miao; Zhang Xianguang; Zhang Wen; Dai Jun; Huang Li; Zhou Licheng	2010	The role and significance of the joint prevention and control system in epidemic prevention and quarantine of tropical diseases at national borders	Chinese Journal of Frontier Health and Quarantine	33	4	267–270,278		1004-9770			Tropical Diseases Joint Prevention and Control Health Quarantine Border Ports	[Objective] Research and explore the important role and significance of the tropical disease health quarantine joint defense and control system in the prevention and control of tropical diseases at national border ports. [Method] A comprehensive review of the work effectiveness achieved by the tropical disease joint defense group over the past 12 years in the prevention and control of tropical di…		https://d.wanfangdata.com.cn/periodical/ChVQZXJpb2RpY2FsQ0hJMjAyNTA2MjISE3pnZ2p3c2p5enoyMDEwMDQwMTYaCGlvcWx3Nm8z	Shenzhen Entry-Exit Inspection and Quarantine Bureau Guangdong Entry-Exit Inspection and Quarantine Bureau			Beijing Wanfang Data Co., Ltd. Fund Project:	chi
Journal Article	He Zhan; Wu Wenfeng; Yang Shixiang; Li Bo; Huang Youzhi	2009	Investigation of the first imported Chikungunya fever outbreak in Maoming city, Guangdong province	Disease Surveillance	24	3	228–229		1003-9961	10.3784/j.issn.1003-9961.2009.03.26		Imported Chikungunya Fever Investigation and Handling Effect Evaluation	Chikungunya fever is a viral disease characterized by fever, rash, and severe joint pain, transmitted by mosquito bites (mainly Aedes aegypti and Aedes albopictus), mainly prevalent in Southeast Asia, Africa, and India. In October 2008, Maoming City first discovered 2 cases of imported Chikungunya fever in Chinese returnees from Malaysia for ancestor worship ceremonies. The epidemic was quickly e…		https://d.wanfangdata.com.cn/periodical/ChVQZXJpb2RpY2FsQ0hJMjAyNTA2MjISDWpiamMyMDA5MDMwMjYaCGlvcWx3Nm8z	Maoming Center for Disease Control and Prevention			Beijing Wanfang Data Co., Ltd. Fund Project:	chi
Journal Article	Huang Renjie; Xie Li; Miao Fan; Wang Guoxiang; Sun Zhou	2009	Discovery of 1 imported case of Chikungunya fever in Hangzhou	Disease Surveillance	24	4	303–303		1003-9961	10.3784/j.issn.1003-9961.2009.04.026		Chikungunya Fever Imported Hangzhou	Chikungunya fever (Chikungunya fever) is an acute natural focal disease caused by the Chikungunya virus, transmitted by mosquito bites, mainly prevalent in Africa and Southeast Asia, with no available vaccine and no specific drug treatment. On December 6, 2008, Zhejiang Lida Tongde Hospital admitted a Malaysian tourist to Hangzhou with suspected symptoms of Chikungunya fever, including fever and …		https://d.wanfangdata.com.cn/periodical/ChVQZXJpb2RpY2FsQ0hJMjAyNTA2MjISDWpiamMyMDA5MDQwMjYaCGlvcWx3Nm8z	Hangzhou Center for Disease Control and Prevention			Beijing Wanfang Data Co., Ltd. Fund Project:	chi
Journal Article	Liu Chunfang; Si Han; Lu Jiahai	2009	Current situation of Chikungunya feverepidemic and its prevention and control strategies	Tropical Medicine Journal	9	4	463–466,459		1672-3619			Chikungunya Fever Etiology Epidemic Situation Diagnostic Methods Prevention and Control Measures	Chikungunya fever (Chikungunya fever, CHIK) is an acute infectious disease caused by the Chikungunya virus (chikungunya virus, CHIKV). This article reviews the etiology, current situation, diagnostic methods, and prevention and control strategies of Chikungunya fever.		https://d.wanfangdata.com.cn/periodical/ChVQZXJpb2RpY2FsQ0hJMjAyNTA2MjISD3JkeXh6ejIwMDkwNDAzNxoIaW9xbHc2bzM%3D	Shenzhen Entry-Exit Inspection and Quarantine Bureau Sun Yat-sen University	L. I. U. Chun-fang; S. I. Han; L. U. Jia-hai		Beijing Wanfang Data Co., Ltd. Fund Project:	chi
Journal Article	Hong Ye; Li Xiaobo; Huang Jicheng; Zheng Kui; Shi Yongxia; Xiang Dapeng; Xing Luqin; Guo Boxuan; Li Hua; Dai Jun; Zhong Yuqing	2009	Laboratory diagnosis of 2 imported Chikungunya fever cases from Malaysia	Chinese Journal of Frontier Health and Quarantine	32	2	75–77		1004-9770			Imported Chikungunya Fever Laboratory Diagnosis	[Objective] To detect and confirm 2 cases of imported Chikungunya cases through systematic laboratory testing. [Method] Real-time fluorescence reverse transcription (Real time RT-PCR) and reverse transcription PCR (RT-PCR) were used to detect the patient's serum, and nucleotide sequence determination was performed on the RT-PCR amplification products. [Result] The two experimental methods, real-t…		https://d.wanfangdata.com.cn/periodical/ChVQZXJpb2RpY2FsQ0hJMjAyNTA2MjISE3pnZ2p3c2p5enoyMDA5MDIwMDQaCGlvcWx3Nm8z	Inspection and Quarantine Technology Center of Guangdong Entry-Exit Inspection and Quarantine Bureau Guangdong Entry-Exit Inspection and Quarantine Bureau	Ye Hong; Xiaobo Li; Jicheng Huang; Kui Zheng; Yongxia Shi; Dapeng Xiang; Luqin Xing; Boxuan Guo; Hua Li; Jun Dai; Yuqing Zhong		Beijing Wanfang Data Co., Ltd. Fund Project: 2008ik256: State Administration for Market Regulation Research Project	chi
Journal Article	Lin Miao; Hong Ye; Li Hua; Dai Jun; Huang Li; Zhang Wen; Deng Jing; Wang Ninglan; Lan Hesen	2009	The role of the new model of infectious disease prevention and control in the prevention and control of H1N1 influenza at ports	Chinese Journal of Frontier Health and Quarantine	32	z2	1–4,8		1004-9770			Influenza A H1N1 Subtype Quarantine Inspection Laboratory Detection Rapid Joint Control	[Objective] Summarize the achievements of the Guangdong Entry-Exit Inspection and Quarantine Bureau in preventing and controlling the novel H1N1 flu at ports, and accumulate experience for further strengthening the construction of core capabilities at ports. [Method] The 'three-in-one' port infectious disease prevention and control model that played a significant role in intercepting the first im…		https://d.wanfangdata.com.cn/periodical/ChVQZXJpb2RpY2FsQ0hJMjAyNTA2MjISE3pnZ2p3c2p5enoyMDA5ejIwMDEaCGlvcWx3Nm8z	Guangdong Entry-Exit Inspection and Quarantine Bureau Inspection and Quarantine Technology Center of Guangdong Entry-Exit Inspection and Quarantine Bureau Guangzhou Entry-Exit Inspection and Quarantine Bureau			Beijing Wanfang Data Co., Ltd. Fund Project:	chi
Journal Article	Chen Jiamu; Li Yalun; Li Pinghang; Zhou Tianxi; Wu Qing; Cai Hengzhong; Zhang Jianqing; Huang Enjiong	2009	First discovery of Aedes aegypti mosquitoes and their pathogens on incoming ships at Fuzhou port	Chinese Journal of Frontier Health and Quarantine	32	3	193–195,198		1004-9770			Ships Aedes aegypti Dengue Virus Chikungunya Virus West Nile Virus Japanese Encephalitis Virus Yellow Fever Virus	[Objective] To prevent the introduction and spread of new mosquito species and mosquito-borne infectious diseases through strengthening medical vector monitoring of incoming ships. [Method] Monitor mosquito larvae in water containers of incoming ships, collect samples for laboratory morphological identification, pathogen detection for dengue fever, yellow fever, Chikungunya fever, etc., implement…		https://d.wanfangdata.com.cn/periodical/ChVQZXJpb2RpY2FsQ0hJMjAyNTA2MjISE3pnZ2p3c2p5enoyMDA5MDMwMTEaCGlvcWx3Nm8z	Fuzhou Entry-Exit Inspection and Quarantine Bureau Fujian International Travel Healthcare Center	Jiamu Chen; Yalun Li; Pinghang Li; Tianxi Zhou; Qing Wu; Hengzhong Cai; Jianqing Zhang; Enjiong Huang		Beijing Wanfang Data Co., Ltd. Fund Project:	chi
Journal Article	Lin Miao; Li Hua; Dai Jun; Huang Li; Huang Jicheng; Zheng Kui; Pan Deguan; Wu Huiming	2009	Three-in-one system of port inspection, laboratory testing, and rapid control establishes a solid defense against epidemic at Guangdong ports – successful handling of 3 imported Chikungunya fever cases	Chinese Journal of Frontier Health and Quarantine	32	5	293-296	20110320	1004-9770			Port Inspection Laboratory Detection Rapid Joint Control Chikungunya Fever	[Objective] Summarize the experience of effectively controlling imported Chikungunya fever cases at Guangdong ports, and improve the new model of infectious disease prevention and control at national border ports. [Method] In 2008, according to the General Administration of Quality Supervision, Inspection and Quarantine's requirements for implementing reforms in quarantine inspection at national …			(1) Guangdong Entry-Exit Inspection and Quarantine Bureau, Guangzhou 510623, China; (2) Guangzhou Entry-Exit Inspection and Quarantine Bureau, Guangzhou 510623, China; (3) Health Quarantine Laboratory of the Technical Center of Guangdong Entry-Exit Inspection and Quarantine Bureau, Guangzhou 510623, China; (4) Guangzhou Airport Entry-Exit Inspection and Quarantine Bureau, Guangzhou 510470, China		Building Impregnable Fortress for Infections Disease Prevention through Integrating Inspection, Laboratroy Test and Rapid Cooperative Respond at Port--Successful Experiences of Dealing with Imported Chinkungunya Fever Cases at Guangdong Port.	0
Journal Article	Yuan Jun; Zhang Hailin	2009	Current global status of Chikungunya feverepidemic and progress in molecular epidemiological research	Chinese Journal of Medical Entomology and Control	20	5	490-493	20110320	1003-4692			Chikungunya Fever Chikungunya Virus Molecular Epidemiology	In recent years, Chikungunya fever has widelyepidemic in the eastern coast of Africa, Indian Ocean islands, India, and Southeast Asia, causing hundreds of thousands of infections and illnesses. The prevalence area continues to expand, and the number of cases continues to rise, becoming an important public health issue in the region. Mastering the epidemic characteristics of the disease and preven…			(1) School of Public Health, Dali University, Dali, Yunnan 671000, China; (2) Yunnan Institute for Endemic Disease Control and Prevention, Yunnan Research Center for Virus and Rickettsia		Epidemic situation and molecular epidemiology of Chikungunya fever	0
Journal Article	Wan Xiulan; Yan Chan; Nong Fei	2009	Nursing care for 1 imported case of Chikungunya fever	Chinese Journal of Practical Nursing	25	23	59–60		1672-7088	10.3760/cma.j.issn.1672-7088.2009.08.075		0	Chikungunya fever is a vector-borne disease caused by the Chikungunya virus (CHIKV) transmitted to humans by Aedes aegypti and Aedes albopictus mosquitoes. It was first confirmed in 1952, breaking out in the Nvara State of southern Tanzania. The first human infection case appeared on the French island of Reunion in March 2005 and gradually developed into a pandemic of the disease.		https://d.wanfangdata.com.cn/periodical/ChVQZXJpb2RpY2FsQ0hJMjAyNTA2MjISD3N5aGx6ejIwMDkyMzAyORoIaW9xbHc2bzM%3D	Guangzhou Eighth People's Hospital			Beijing Wanfang Data Co., Ltd. Fund Project:	chi
Journal Article	Liu Jinhua; Zhou Xiaoming	2008	Chikungunya fever cases found in Indonesia and India	World Journal of Infectious Diseases	008	6	430					Chikungunya Fever Indonesia Community Health Center Case India Joint Pain Service Center Recovery	0		https://d.wanfangdata.com.cn/periodical/ChVQZXJpb2RpY2FsQ0hJMjAyNTA2MjISDlFLMjAwODAzMjAwMzg5Gghpb3FsdzZvMw%3D%3D	0			Beijing Wanfang Data Co., Ltd. Fund Project:	chi
Journal Article	0	2008	Chikungunya Fever Prevention and Control Plan (Excerpt)	World Clinical Drugs	29	6	353					0	0		https://d.wanfangdata.com.cn/periodical/ChVQZXJpb2RpY2FsQ0hJMjAyNTA2MjISEWd3eXktaGN5MjAwODA2MDIyGghpb3FsdzZvMw%3D%3D	0			Beijing Wanfang Data Co., Ltd. Fund Project:	chi
Journal Article	0	2008	Announcement by the General Office of the Ministry of Health on the issuance of emergency plans for the prevention and control of three types of infectious diseases, including plague, in earthquake-affected areas / Announcement by the General Office of the Ministry of Health on the issuance of the 'Diagnosis and Treatment Protocol for Chikungunya Fever' / Announcement by the General Office of the…	World Clinical Drugs	29	6	349-357,365					0	0		https://d.wanfangdata.com.cn/periodical/ChVQZXJpb2RpY2FsQ0hJMjAyNTA2MjISEWd3eXktaGN5MjAwODA2MDIzGghpb3FsdzZvMw%3D%3D	0			Beijing Wanfang Data Co., Ltd. Fund Project:	chi
Journal Article	Lin Miao; Li Hua; Huang Jicheng; Wang Ninglan; Huang Li; Pan Deguan; Dai Jun; Song Wei; Zheng Kui; Li Xiaobo; Hong Ye; Xiang Dapeng; Guo Boxuan	2008	The Guangdong Entry-Exit Inspection and Quarantine Bureau discovered the first case of imported chikungunya fever in mainland China	Chinese Journal of Frontier Health and Quarantine	31	4	221-223,236	20081230	1004-9770			Case Chikungunya Fever Control Imported	[Objective] To summarize the experience of discovering and effectively controlling the first imported case of Chikungunya fever in mainland China at the port of entry, and to improve the construction of the public health emergency response system at national border ports. [Method] At the national border ports, through quarantine inspection, health declaration, epidemiological investigation, rapid…			(1) Guangdong Entry-Exit Inspection and Quarantine Bureau, Guangzhou 510623; (2) Technology Center, Guangdong Entry-Exit Inspection and Quarantine Bureau, Guangzhou 510623; (3) Guangzhou Entry-Exit Inspection and Quarantine Bureau, Guangzhou 510623; (4) Entry-Exit Inspection and Quarantine Bureau, Guangzhou Baiyun Airport, Guangzhou 510470		First Imported Chikungunya Fever Case at Guangzhou Baiyun International Port.	0
Journal Article	Ma Suxia; Zheng Xiaoyan; Yin Chenghong	2008	Chikungunya Fever	Chinese Journal of Zoonoses	24	2	167–169		1002-2694	10.3969/j.issn.1002-2694.2008.02.018		0	The pathogen of Chikungunya fever is CHIKV, which belongs to the Semliki Forest virus complex (SFV complex), a part of the Togaviridae family of the Alphavirus genus.		https://d.wanfangdata.com.cn/periodical/ChVQZXJpb2RpY2FsQ0hJMjAyNTA2MjISEnpncnNnaGJ6ejIwMDgwMjAxOBoIaW9xbHc2bzM%3D	Beijing Friendship Hospital, Capital Medical University			Beijing Wanfang Data Co., Ltd. Fund Project:	chi
Journal Article	0	2008	Diagnosis and Treatment Protocol for Chikungunya Fever	Chinese Journal of Practical Rural Doctors	015	7	42–44					Treatment plan Thermal diagnosis Chikungunya virus Chikungunya fever Acute infectious diseases Southeast Asia Aedes transmission Joint pain	0		https://d.wanfangdata.com.cn/periodical/ChVQZXJpb2RpY2FsQ0hJMjAyNTA2MjISDlFLMjAwODAzNjIxNzQ5Gghpb3FsdzZvMw%3D%3D	0			Beijing Wanfang Data Co., Ltd. Fund Project:	chi
Journal Article	0	2008	Announcement by the General Office of the Ministry of Health on the issuance of the 'Diagnosis and Treatment Protocol for Chikungunya Fever'	Chinese Journal of Practical Rural Doctors	15	7	42–44		1672-7185			0	To the health departments of provinces, autonomous regions, municipalities directly under the central government, and the health bureau of the Xinjiang Production and Construction Corps: Chikungunya fever is an acute infectious disease caused by the Chikungunya virus, transmitted by Aedes mosquitoes, and characterized by rash and joint pain.		https://d.wanfangdata.com.cn/periodical/ChVQZXJpb2RpY2FsQ0hJMjAyNTA2MjISE3pnc3l4Y3lzenoyMDA4MDcwMzMaCGlvcWx3Nm8z	0			Beijing Wanfang Data Co., Ltd. Fund Project:	chi
Journal Article	Cai Weiping; Zhang Fuchun; Cao Xin; Wang Jian; Chen Jinfeng; Wei Shaojing	2008	Clinical analysis of the first case of imported chikungunya fever in China	Chinese Journal of Infectious Diseases	26	10	609–613		1000-6680	10.3321/j.issn:1000-6680.2008.10.008		Chikungunya fever Chikungunya virus Imported cases Diagnosis	[Objective] To understand the epidemiological, clinical, pathogenic, and prognostic characteristics of the first imported case of Chikungunya fever in China in 2008. [Method] A retrospective analysis was conducted on the epidemiological and clinical data of one adult male patient, and ELISA and colloidal gold methods were used to detect CHIKV-IgM antibodies in the patient's serum, while real-time…		https://d.wanfangdata.com.cn/periodical/ChVQZXJpb2RpY2FsQ0hJMjAyNTA2MjISEHpoY3JienoyMDA4MTAwMDgaCGlvcWx3Nm8z	Guangzhou Eighth People's Hospital	C. A. I. Wei-ping; Zhang Fu-chun; C. A. O. Xin; Wang Jian; Chen Jin-feng; W. E. I. Shao-jing		Beijing Wanfang Data Co., Ltd. Fund Project:	chi
Journal Article	Hong Ye; Zheng Kui; Huang Jicheng; Li Xiaobo; Xiang Dapeng; Guo Boshuan; Li Hua; Song Wei; Dai Jun; Zhong Yuqing; Xing Luqin; Shi Yongxia	2008	Laboratory diagnosis of one case of imported chikungunya disease	Chinese Journal of Disease Control and Prevention	12	5	502-504	20090130	1674-3679			Arbovirus Reverse transcription polymerase chain reaction Aedes	Chikungunya disease is an acute infectious disease caused by the Chikungunya virus, transmitted by Aedes mosquitoes. Clinically, it is characterized by fever, joint pain, rash, and mild hemorrhaging. The Chikungunya virus is a single-stranded RNA virus belonging to the Alphavirus genus of the Togaviridae family. Chikungunya fever originated in Africa and was first reported in 1952, mainlyepidemic…			(1) Health Quarantine Laboratory, Inspection and Quarantine Technology Center, Guangdong Entry-Exit Inspection and Quarantine Bureau, Guangzhou, Guangdong 510700; (2) Health Supervision Department, Guangdong Entry-Exit Inspection and Quarantine Bureau, Guangzhou, Guangdong 510623; (3) Health Supervision Department, Guangzhou Entry-Exit Inspection and Quarantine Bureau, Guangzhou, Guangdong 510623		Laboratory diagnosis of an imported Chikungunya disease case in China	0
Journal Article	Fang Meiyu; Liu Jianwei; Ren Ruiwen	2008	Research progress on chikungunya disease	Chinese Journal of Epidemiology	29	10	1042–1044		0254-6450	10.3321/j.issn:0254-6450.2008.10.021		Chikungunya fever Epidemiology	Chikungunya disease is caused by infection with the Chikungunya virus (Chikungunya virus, CHIKV). The disease is primarily transmitted through mosquito bites, and its main clinical manifestations include fever, severe joint pain, rash, and mild hemorrhagic signs, known as Chikungunya fever. The population is generally susceptible to Chikungunya fever, and infection can occur at any age. When the …		https://d.wanfangdata.com.cn/periodical/ChVQZXJpb2RpY2FsQ0hJMjAyNTA2MjISD3pobHhieDIwMDgxMDAyMRoIaW9xbHc2bzM%3D	Guangzhou Military Command Center for Disease Control and Prevention	Fang Mei-yu; L. I. U. Jian-wei; R. E. N. Rui-wen		Beijing Wanfang Data Co., Ltd. Fund Project:	chi
Journal Article	Li Feng; Lu Hongzhou	2007	Advances in Chikungunya fever research	International Journal of Epidemiology and Infectious Disease	34	4	240–242		1673-4149	10.3760/cma.j.issn.1673-4149.2007.04.008		Chikungunya virus Epidemiology	A brief review of the epidemiology, clinical manifestations, diagnosis, treatment, and prevention of Chikungunya fever is provided.		https://d.wanfangdata.com.cn/periodical/ChVQZXJpb2RpY2FsQ0hJMjAyNTA2MjISGGd3eXgtbHhieGNyYnhmYzIwMDcwNDAwOBoIaW9xbHc2bzM%3D	Fudan University	L. I. Feng; L. U. Hong-zhou		Beijing Wanfang Data Co., Ltd. Fund Project:	chi
Journal Article	Zhou Shuxin; Liu Li	2007	Chikungunya fever re-emerging in Asia	Chinese Journal of General Practice	10	12	987–989		1007-9572	10.3969/j.issn.1007-9572.2007.12.017		Chikungunya fever Epidemiology Diagnosis Treatment	Chikungunya fever is a viral disease transmitted by the bite of infected mosquitoes. Similar to dengue fever, its main characteristics include severe illness, with some cases experiencing persistent joint pain (arthritis), accompanied by fever and rash, rarely threatening life. However, the spread of the disease can cause high morbidity and economic hardship.		https://d.wanfangdata.com.cn/periodical/ChVQZXJpb2RpY2FsQ0hJMjAyNTA2MjISD3pncWt5eDIwMDcxMjAxNxoIaW9xbHc2bzM%3D	Central Hospital of China National Petroleum Corporation			Beijing Wanfang Data Co., Ltd. Fund Project:	chi
Journal Article	Chen Zhihui	2006	Chikungunya fever - a mosquito-borne infectious disease	Science and Culture		9	46		1000-3398			0	Reunion Island, located in the Indian Ocean, is known for tourism. It has been described as a paradise to enjoy tropical charm, but a terrible epidemic turned Reunion into hell. Reports indicate that starting in December 2005, a disease called Chikungunya fever became prevalent in the area.		https://d.wanfangdata.com.cn/periodical/ChVQZXJpb2RpY2FsQ0hJMjAyNTA2MjISDmt4eXdoMjAwNjA5MDQxGghpb3FsdzZvMw%3D%3D	0			Beijing Wanfang Data Co., Ltd. Fund Project:	chi
Journal Article	0	2006	Chikungunya virus and Chikungunya fever	Chinese Journal of Difficult and Complicated Cases	5	6	433	20070330	1671-6450		*R512.801;R373.9;R441.3;R512.990.11	0	According to a report by the World Health Organization (WHO), an outbreak of Chikungunya fever occurred in 151 counties across 8 provinces (states) in India. From February to October 10, 2006, the number of suspected cases reported in the country exceeded 1.25 million, with some areas reporting infection rates as high as 45%. In order to enhance the understanding of the disease among medical work…	Fever/*Virology; Arbovirus Infections/*Epidemiology; Chikungunya virus/*Pathogenicity		0			0
Journal Article	Qiao Zengpei; Shen Jilong	2006	The Chikungunya pandemic caused by the African genotype virus in India	Chinese Journal of Zoonoses	22	11	4	20070330	1002-2694		*R373.9;R394-3;RZ4	0	Chikungunya fever was reported in India 32 years later, detection of IgM and successful isolation of the virus confirmed the pathogen as Chikungunya virus infection. Phylogenetic analysis based on partial sequences of NE4 and E1 genes confirmed that all pathogens isolated early (1963-1973) were of the Asian genotype of the Chikungunya virus, while the currently prevalent and those isolated by Yaw…	Africa; Genotype; Hepatitis A virus infection/*Epidemiology; Chikungunya virus/*Genetics; Sequence analysis		0			0
Journal Article	Zhou Guolin; Liang Guodong; Fu Shihong; He Haihuai; Jin Qi; Zhang Hailin; Huang Wenli; Hou Yunde	2000	Identification of YN87448 virus isolated in China using single-primer differential RT-PCR	Chinese Journal of Virology	16	1	59–60		1000-8721	10.3321/j.issn:1000-8721.2000.01.012		YN87448 virus Single primer differential RT-PCR method Nucleotide sequence	Alphaviruses belong to the genus Alphavirus in the family Togaviridae. They are transmitted by blood-sucking insects such as mosquitoes and can cause a variety of zoonotic diseases, including Sindbis fever, chikungunya fever, Eastern equine encephalitis, and Western equine encephalitis [1,2]. They are therefore medically important arboviruses. Alphaviruses are distributed worldwide, with 28 speci…		https://d.wanfangdata.com.cn/periodical/ChVQZXJpb2RpY2FsQ0hJMjAyNTA2MjISDWJkeGIyMDAwMDEwMTIaCGlvcWx3Nm8z	Chinese Academy of Preventive Medicine, Yunnan Institute of Epidemiology			Beijing Wanfang Data Co., Ltd. Fund Project: 39823002: National Natural Science Foundation	chi
Journal Article	Ma Shijin; Lu Dengming; Zhang Youzhi	1998	Serological epidemiological study of natural infectious diseases in Zayü, Tibet	Modern Preventive Medicine	25	2	202-203	19981231	1003-8507		R512.301.1;R512.340.11;R512.801.1	Tibet Serological epidemiology Zoonotic diseases	This paper reports the results of a seroepidemiological study on epidemic hemorrhagic fever (EHF), tick-borne encephalitis (TBE), Japanese encephalitis (EEB), chikungunya fever (CKF), Sindbis disease (SIN), melioidosis (MEL), and tularemia (TUL) in Zayu County, Tibet. The results suggest the possible presence of EHF, TBE, EEB, CKF, MEL, and TUL, as well as their natural foci, in this area. Confir…	Encephalitis, Japanese/*Epidemiology; Encephalitis, Tick-borne/*Epidemiology; Hemorrhagic Fever with Renal Syndrome/*Epidemiology; Tibet [Autonomous Region]; Seroepidemiological Studies		Health and Epidemic Prevention Team, Logistics Department of Chengdu Military Region, 610061		Seroepidemiologic study on natural epidemic diseases in chayu tibet	0
Journal Article	Ma Shijin; Lu Dengming; Zhang Youzhi	1996	Serological survey of Chikungunya virus antibodies in the Nyingchi area	Disease Surveillance	11	6	227-228	19961231	1003-9961		R392.11	0	0	Antibody/*Analysis		Health and Epidemic Prevention Team of the Logistics Department of Chengdu Military Region 610061			0
Journal Article	Huang Zhishang	1988	Diagnostic issues of Chikungunya fever	Foreign Medical Sciences (Military Medicine)		6	335-337	19941231	1000-2901		R392.11;R511.04;R512.804;*R512.99	0	0	Viral Diseases/*Diagnosis; Dengue Fever/*Diagnosis; Antibodies, Viral/*Analysis		0			0
